# Supplementary material for: Reaction Mechanism of Glycoside Hydrolase Family 116 Utilizes Perpendicular Protonation
Source: ACS Catal. 2023 Apr 14;13(9):5850–63. doi: 10.1021/acscatal.3c00620 (PMC10167657; doi:10.1021/acscatal.3c00620)
Supplement: Supplementary file 2 — cs3c00620_si_002.zip [file cs3c00620_si_002.zip]

Archive with 7 entries (7 files):
- 8I5O_coord_1111.cif
- 8I5P_coord_27997.cif
- 8I5Q_coord_29227.cif
- 8I5R_coord_15509.cif
- 8I5S_coord_4498.cif
- 8I5T_coord_31070.cif
- 8I5U_coord_32121.cif
