# Supplementary material for: Reaction Mechanism of Glycoside Hydrolase Family 116 Utilizes Perpendicular Protonation
Source: ACS Catal. 2023 Apr 14;13(9):5850–63. doi: 10.1021/acscatal.3c00620 (PMC10167657; doi:10.1021/acscatal.3c00620)
Supplement: Supplementary file 2 — cs3c00620_si_002.zip [file cs3c00620_si_002.zip › 8I5O_coord_1111.cif]

data_UNNAMED
# 
loop_
_atom_site.group_PDB 
_atom_site.id 
_atom_site.auth_atom_id 
_atom_site.label_atom_id 
_atom_site.label_alt_id 
_atom_site.auth_comp_id 
_atom_site.label_comp_id 
_atom_site.pdbx_auth_comp_id 
_atom_site.auth_asym_id 
_atom_site.label_asym_id 
_atom_site.auth_seq_id 
_atom_site.label_seq_id 
_atom_site.pdbx_PDB_ins_code 
_atom_site.Cartn_x 
_atom_site.Cartn_y 
_atom_site.Cartn_z 
_atom_site.occupancy 
_atom_site.B_iso_or_equiv 
_atom_site.pdbx_PDB_model_num 
_atom_site.label_entity_id 
_atom_site.type_symbol 
_atom_site.pdbx_formal_charge 
ATOM   1    N   N   . ASP ASP ASP A A 31   31   . 87.838 47.194 90.895  1.00 58.90 1 . N  ? 
ATOM   2    CA  CA  . ASP ASP ASP A A 31   31   . 87.068 46.611 89.745  1.00 59.84 1 . C  ? 
ATOM   3    CB  CB  . ASP ASP ASP A A 31   31   . 86.865 47.668 88.632  1.00 61.50 1 . C  ? 
ATOM   4    CG  CG  . ASP ASP ASP A A 31   31   . 86.009 47.161 87.453  1.00 62.38 1 . C  ? 
ATOM   5    OD1 OD1 . ASP ASP ASP A A 31   31   . 85.111 46.316 87.654  1.00 60.62 1 . O  ? 
ATOM   6    OD2 OD2 . ASP ASP ASP A A 31   31   . 86.236 47.626 86.313  1.00 62.42 1 . O  ? 
ATOM   7    C   C   . ASP ASP ASP A A 31   31   . 87.749 45.343 89.204  1.00 58.39 1 . C  ? 
ATOM   8    O   O   . ASP ASP ASP A A 31   31   . 88.512 45.394 88.238  1.00 57.70 1 . O  ? 
ATOM   9    N   N   . LYS LYS LYS A A 32   32   . 87.475 44.219 89.864  1.00 57.85 1 . N  ? 
ATOM   10   CA  CA  . LYS LYS LYS A A 32   32   . 87.907 42.887 89.418  1.00 57.10 1 . C  ? 
ATOM   11   CB  CB  . LYS LYS LYS A A 32   32   . 88.327 42.039 90.626  1.00 57.90 1 . C  ? 
ATOM   12   C   C   . LYS LYS LYS A A 32   32   . 86.828 42.138 88.615  1.00 55.21 1 . C  ? 
ATOM   13   O   O   . LYS LYS LYS A A 32   32   . 87.144 41.166 87.925  1.00 57.09 1 . O  ? 
ATOM   14   N   N   . ILE ILE ILE A A 33   33   . 85.571 42.582 88.713  1.00 52.54 1 . N  ? 
ATOM   15   CA  CA  . ILE ILE ILE A A 33   33   . 84.441 41.938 88.017  1.00 50.53 1 . C  ? 
ATOM   16   CB  CB  . ILE ILE ILE A A 33   33   . 83.060 42.419 88.574  1.00 48.95 1 . C  ? 
ATOM   17   CG1 CG1 . ILE ILE ILE A A 33   33   . 81.900 41.520 88.108  1.00 47.99 1 . C  ? 
ATOM   18   CD1 CD1 . ILE ILE ILE A A 33   33   . 81.943 40.100 88.628  1.00 47.17 1 . C  ? 
ATOM   19   CG2 CG2 . ILE ILE ILE A A 33   33   . 82.753 43.865 88.193  1.00 48.37 1 . C  ? 
ATOM   20   C   C   . ILE ILE ILE A A 33   33   . 84.491 42.084 86.489  1.00 51.19 1 . C  ? 
ATOM   21   O   O   . ILE ILE ILE A A 33   33   . 84.070 41.163 85.784  1.00 52.01 1 . O  ? 
ATOM   22   N   N   . SER SER SER A A 34   34   . 85.007 43.212 85.988  1.00 51.65 1 . N  ? 
ATOM   23   CA  CA  . SER SER SER A A 34   34   . 85.062 43.484 84.531  1.00 53.79 1 . C  ? 
ATOM   24   CB  CB  . SER SER SER A A 34   34   . 85.622 44.887 84.248  1.00 53.96 1 . C  ? 
ATOM   25   OG  OG  . SER SER SER A A 34   34   . 84.748 45.898 84.718  1.00 55.37 1 . O  ? 
ATOM   26   C   C   . SER SER SER A A 34   34   . 85.847 42.445 83.709  1.00 54.85 1 . C  ? 
ATOM   27   O   O   . SER SER SER A A 34   34   . 85.484 42.171 82.564  1.00 54.91 1 . O  ? 
ATOM   28   N   N   . HIS HIS HIS A A 35   35   . 86.910 41.882 84.289  1.00 56.06 1 . N  ? 
ATOM   29   CA  CA  . HIS HIS HIS A A 35   35   . 87.669 40.792 83.652  1.00 57.65 1 . C  ? 
ATOM   30   CB  CB  . HIS HIS HIS A A 35   35   . 88.949 40.488 84.443  1.00 57.14 1 . C  ? 
ATOM   31   C   C   . HIS HIS HIS A A 35   35   . 86.848 39.499 83.481  1.00 58.15 1 . C  ? 
ATOM   32   O   O   . HIS HIS HIS A A 35   35   . 87.063 38.761 82.517  1.00 59.25 1 . O  ? 
ATOM   33   N   N   . LYS LYS LYS A A 36   36   . 85.907 39.247 84.400  1.00 57.62 1 . N  ? 
ATOM   34   CA  CA  . LYS LYS LYS A A 36   36   . 85.063 38.033 84.385  1.00 55.78 1 . C  ? 
ATOM   35   CB  CB  . LYS LYS LYS A A 36   36   . 84.557 37.718 85.805  1.00 56.74 1 . C  ? 
ATOM   36   CG  CG  . LYS LYS LYS A A 36   36   . 85.634 37.589 86.880  1.00 57.24 1 . C  ? 
ATOM   37   CD  CD  . LYS LYS LYS A A 36   36   . 86.568 36.410 86.646  1.00 57.27 1 . C  ? 
ATOM   38   CE  CE  . LYS LYS LYS A A 36   36   . 87.606 36.302 87.753  1.00 57.49 1 . C  ? 
ATOM   39   NZ  NZ  . LYS LYS LYS A A 36   36   . 88.767 35.455 87.356  1.00 57.96 1 . N  ? 
ATOM   40   C   C   . LYS LYS LYS A A 36   36   . 83.851 38.078 83.424  1.00 53.90 1 . C  ? 
ATOM   41   O   O   . LYS LYS LYS A A 36   36   . 83.112 37.092 83.318  1.00 51.37 1 . O  ? 
ATOM   42   N   N   . ILE ILE ILE A A 37   37   . 83.640 39.210 82.748  1.00 51.70 1 . N  ? 
ATOM   43   CA  CA  . ILE ILE ILE A A 37   37   . 82.575 39.357 81.742  1.00 50.96 1 . C  ? 
ATOM   44   CB  CB  . ILE ILE ILE A A 37   37   . 81.396 40.208 82.271  1.00 50.33 1 . C  ? 
ATOM   45   CG1 CG1 . ILE ILE ILE A A 37   37   . 81.889 41.547 82.841  1.00 49.81 1 . C  ? 
ATOM   46   CD1 CD1 . ILE ILE ILE A A 37   37   . 80.784 42.530 83.144  1.00 49.45 1 . C  ? 
ATOM   47   CG2 CG2 . ILE ILE ILE A A 37   37   . 80.630 39.432 83.335  1.00 50.38 1 . C  ? 
ATOM   48   C   C   . ILE ILE ILE A A 37   37   . 83.162 39.980 80.478  1.00 50.31 1 . C  ? 
ATOM   49   O   O   . ILE ILE ILE A A 37   37   . 84.304 40.437 80.490  1.00 49.49 1 . O  ? 
ATOM   50   N   N   . ASP ASP ASP A A 38   38   . 82.389 39.997 79.395  1.00 49.78 1 . N  ? 
ATOM   51   CA  CA  . ASP ASP ASP A A 38   38   . 82.892 40.474 78.104  1.00 50.40 1 . C  ? 
ATOM   52   CB  CB  . ASP ASP ASP A A 38   38   . 82.903 39.317 77.083  1.00 54.19 1 . C  ? 
ATOM   53   CG  CG  . ASP ASP ASP A A 38   38   . 84.037 39.435 76.059  1.00 57.77 1 . C  ? 
ATOM   54   OD1 OD1 . ASP ASP ASP A A 38   38   . 84.427 40.569 75.692  1.00 59.50 1 . O  ? 
ATOM   55   OD2 OD2 . ASP ASP ASP A A 38   38   . 84.538 38.378 75.616  1.00 61.36 1 . O  ? 
ATOM   56   C   C   . ASP ASP ASP A A 38   38   . 82.105 41.694 77.598  1.00 45.70 1 . C  ? 
ATOM   57   O   O   . ASP ASP ASP A A 38   38   . 81.196 41.576 76.770  1.00 44.25 1 . O  ? 
ATOM   58   N   N   . ILE ILE ILE A A 39   39   . 82.473 42.865 78.119  1.00 41.35 1 . N  ? 
ATOM   59   CA  CA  . ILE ILE ILE A A 39   39   . 81.933 44.146 77.658  1.00 37.95 1 . C  ? 
ATOM   60   CB  CB  . ILE ILE ILE A A 39   39   . 81.820 45.184 78.797  1.00 36.81 1 . C  ? 
ATOM   61   CG1 CG1 . ILE ILE ILE A A 39   39   . 81.042 44.604 79.988  1.00 35.98 1 . C  ? 
ATOM   62   CD1 CD1 . ILE ILE ILE A A 39   39   . 80.955 45.529 81.182  1.00 35.53 1 . C  ? 
ATOM   63   CG2 CG2 . ILE ILE ILE A A 39   39   . 81.148 46.461 78.285  1.00 36.70 1 . C  ? 
ATOM   64   C   C   . ILE ILE ILE A A 39   39   . 82.871 44.696 76.580  1.00 36.22 1 . C  ? 
ATOM   65   O   O   . ILE ILE ILE A A 39   39   . 84.070 44.822 76.823  1.00 36.00 1 . O  ? 
ATOM   66   N   N   . PRO PRO PRO A A 40   40   . 82.332 45.039 75.393  1.00 34.62 1 . N  ? 
ATOM   67   CA  CA  . PRO PRO PRO A A 40   40   . 83.199 45.586 74.343  1.00 34.07 1 . C  ? 
ATOM   68   CB  CB  . PRO PRO PRO A A 40   40   . 82.326 45.505 73.087  1.00 34.22 1 . C  ? 
ATOM   69   CG  CG  . PRO PRO PRO A A 40   40   . 80.928 45.566 73.588  1.00 34.74 1 . C  ? 
ATOM   70   CD  CD  . PRO PRO PRO A A 40   40   . 80.919 44.984 74.973  1.00 34.31 1 . C  ? 
ATOM   71   C   C   . PRO PRO PRO A A 40   40   . 83.648 47.026 74.628  1.00 33.46 1 . C  ? 
ATOM   72   O   O   . PRO PRO PRO A A 40   40   . 82.941 47.777 75.308  1.00 32.38 1 . O  ? 
ATOM   73   N   N   . ASP ASP ASP A A 41   41   . 84.813 47.396 74.099  1.00 33.69 1 . N  ? 
ATOM   74   CA  CA  . ASP ASP ASP A A 41   41   . 85.390 48.732 74.319  1.00 33.95 1 . C  ? 
ATOM   75   CB  CB  . ASP ASP ASP A A 41   41   . 86.790 48.846 73.697  1.00 36.12 1 . C  ? 
ATOM   76   CG  CG  . ASP ASP ASP A A 41   41   . 87.784 47.847 74.274  1.00 38.12 1 . C  ? 
ATOM   77   OD1 OD1 . ASP ASP ASP A A 41   41   . 87.868 47.721 75.515  1.00 39.61 1 . O  ? 
ATOM   78   OD2 OD2 . ASP ASP ASP A A 41   41   . 88.486 47.187 73.475  1.00 40.80 1 . O  ? 
ATOM   79   C   C   . ASP ASP ASP A A 41   41   . 84.515 49.860 73.763  1.00 32.60 1 . C  ? 
ATOM   80   O   O   . ASP ASP ASP A A 41   41   . 84.521 50.966 74.307  1.00 32.06 1 . O  ? 
ATOM   81   N   N   . SER SER SER A A 42   42   . 83.764 49.582 72.693  1.00 30.87 1 . N  ? 
ATOM   82   CA  CA  . SER SER SER A A 42   42   . 82.886 50.585 72.072  1.00 30.25 1 . C  ? 
ATOM   83   CB  CB  . SER SER SER A A 42   42   . 82.608 50.219 70.610  1.00 29.88 1 . C  ? 
ATOM   84   OG  OG  . SER SER SER A A 42   42   . 81.914 48.994 70.520  1.00 30.36 1 . O  ? 
ATOM   85   C   C   . SER SER SER A A 42   42   . 81.558 50.831 72.811  1.00 28.87 1 . C  ? 
ATOM   86   O   O   . SER SER SER A A 42   42   . 80.756 51.657 72.370  1.00 28.77 1 . O  ? 
ATOM   87   N   N   . ALA ALA ALA A A 43   43   . 81.318 50.133 73.920  1.00 28.21 1 . N  ? 
ATOM   88   CA  CA  . ALA ALA ALA A A 43   43   . 80.121 50.374 74.727  1.00 27.19 1 . C  ? 
ATOM   89   CB  CB  . ALA ALA ALA A A 43   43   . 80.007 49.349 75.844  1.00 27.31 1 . C  ? 
ATOM   90   C   C   . ALA ALA ALA A A 43   43   . 80.159 51.780 75.305  1.00 26.55 1 . C  ? 
ATOM   91   O   O   . ALA ALA ALA A A 43   43   . 81.197 52.218 75.805  1.00 25.64 1 . O  ? 
ATOM   92   N   N   . TRP TRP TRP A A 44   44   . 79.035 52.490 75.192  1.00 26.16 1 . N  ? 
ATOM   93   CA  CA  . TRP TRP TRP A A 44   44   . 78.859 53.774 75.856  1.00 26.40 1 . C  ? 
ATOM   94   CB  CB  . TRP TRP TRP A A 44   44   . 77.531 54.436 75.462  1.00 26.25 1 . C  ? 
ATOM   95   CG  CG  . TRP TRP TRP A A 44   44   . 77.323 55.738 76.166  1.00 25.63 1 . C  ? 
ATOM   96   CD1 CD1 . TRP TRP TRP A A 44   44   . 77.964 56.912 75.914  1.00 25.20 1 . C  ? 
ATOM   97   NE1 NE1 . TRP TRP TRP A A 44   44   . 77.528 57.886 76.779  1.00 25.45 1 . N  ? 
ATOM   98   CE2 CE2 . TRP TRP TRP A A 44   44   . 76.596 57.345 77.624  1.00 25.55 1 . C  ? 
ATOM   99   CD2 CD2 . TRP TRP TRP A A 44   44   . 76.440 55.988 77.266  1.00 25.69 1 . C  ? 
ATOM   100  CE3 CE3 . TRP TRP TRP A A 44   44   . 75.532 55.198 77.986  1.00 25.82 1 . C  ? 
ATOM   101  CZ3 CZ3 . TRP TRP TRP A A 44   44   . 74.808 55.787 79.027  1.00 25.84 1 . C  ? 
ATOM   102  CH2 CH2 . TRP TRP TRP A A 44   44   . 74.984 57.142 79.355  1.00 25.23 1 . C  ? 
ATOM   103  CZ2 CZ2 . TRP TRP TRP A A 44   44   . 75.876 57.932 78.672  1.00 25.33 1 . C  ? 
ATOM   104  C   C   . TRP TRP TRP A A 44   44   . 78.894 53.527 77.362  1.00 27.23 1 . C  ? 
ATOM   105  O   O   . TRP TRP TRP A A 44   44   . 78.350 52.531 77.835  1.00 26.73 1 . O  ? 
ATOM   106  N   N   . THR THR THR A A 45   45   . 79.535 54.424 78.105  1.00 27.90 1 . N  ? 
ATOM   107  CA  CA  . THR THR THR A A 45   45   . 79.763 54.196 79.526  1.00 28.68 1 . C  ? 
ATOM   108  CB  CB  . THR THR THR A A 45   45   . 81.197 53.674 79.782  1.00 30.19 1 . C  ? 
ATOM   109  OG1 OG1 . THR THR THR A A 45   45   . 81.253 53.058 81.072  1.00 33.07 1 . O  ? 
ATOM   110  CG2 CG2 . THR THR THR A A 45   45   . 82.232 54.787 79.714  1.00 30.60 1 . C  ? 
ATOM   111  C   C   . THR THR THR A A 45   45   . 79.468 55.428 80.375  1.00 27.00 1 . C  ? 
ATOM   112  O   O   . THR THR THR A A 45   45   . 79.657 56.559 79.938  1.00 27.59 1 . O  ? 
ATOM   113  N   N   . ILE ILE ILE A A 46   46   . 78.989 55.186 81.589  1.00 25.69 1 . N  ? 
ATOM   114  CA  CA  . ILE ILE ILE A A 46   46   . 78.718 56.243 82.552  1.00 25.25 1 . C  ? 
ATOM   115  CB  CB  . ILE ILE ILE A A 46   46   . 77.395 56.991 82.216  1.00 25.62 1 . C  ? 
ATOM   116  CG1 CG1 . ILE ILE ILE A A 46   46   . 77.303 58.313 82.983  1.00 26.00 1 . C  ? 
ATOM   117  CD1 CD1 . ILE ILE ILE A A 46   46   . 76.211 59.235 82.477  1.00 26.34 1 . C  ? 
ATOM   118  CG2 CG2 . ILE ILE ILE A A 46   46   . 76.169 56.117 82.480  1.00 25.55 1 . C  ? 
ATOM   119  C   C   . ILE ILE ILE A A 46   46   . 78.678 55.635 83.956  1.00 24.49 1 . C  ? 
ATOM   120  O   O   . ILE ILE ILE A A 46   46   . 78.377 54.447 84.116  1.00 23.80 1 . O  ? 
ATOM   121  N   N   . GLY GLY GLY A A 47   47   . 78.996 56.446 84.960  1.00 24.20 1 . N  ? 
ATOM   122  CA  CA  . GLY GLY GLY A A 47   47   . 78.948 56.009 86.353  1.00 24.61 1 . C  ? 
ATOM   123  C   C   . GLY GLY GLY A A 47   47   . 77.516 55.929 86.854  1.00 25.21 1 . C  ? 
ATOM   124  O   O   . GLY GLY GLY A A 47   47   . 76.685 56.774 86.516  1.00 25.07 1 . O  ? 
ATOM   125  N   N   . ILE ILE ILE A A 48   48   . 77.223 54.907 87.654  1.00 26.27 1 . N  ? 
ATOM   126  CA  CA  . ILE ILE ILE A A 48   48   . 75.899 54.757 88.260  1.00 27.01 1 . C  ? 
ATOM   127  CB  CB  . ILE ILE ILE A A 48   48   . 75.717 53.377 88.935  1.00 27.24 1 . C  ? 
ATOM   128  CG1 CG1 . ILE ILE ILE A A 48   48   . 75.815 52.254 87.894  1.00 27.15 1 . C  ? 
ATOM   129  CD1 CD1 . ILE ILE ILE A A 48   48   . 75.920 50.867 88.490  1.00 27.32 1 . C  ? 
ATOM   130  CG2 CG2 . ILE ILE ILE A A 48   48   . 74.377 53.304 89.667  1.00 27.42 1 . C  ? 
ATOM   131  C   C   . ILE ILE ILE A A 48   48   . 75.774 55.878 89.284  1.00 27.60 1 . C  ? 
ATOM   132  O   O   . ILE ILE ILE A A 48   48   . 76.678 56.079 90.087  1.00 27.44 1 . O  ? 
ATOM   133  N   N   . GLY GLY GLY A A 49   49   . 74.673 56.623 89.226  1.00 29.10 1 . N  ? 
ATOM   134  CA  CA  . GLY GLY GLY A A 49   49   . 74.474 57.790 90.085  1.00 30.18 1 . C  ? 
ATOM   135  C   C   . GLY GLY GLY A A 49   49   . 75.218 59.050 89.661  1.00 32.38 1 . C  ? 
ATOM   136  O   O   . GLY GLY GLY A A 49   49   . 75.200 60.045 90.393  1.00 32.85 1 . O  ? 
ATOM   137  N   N   . GLU GLU GLU A A 50   50   . 75.846 59.034 88.483  1.00 34.32 1 . N  ? 
ATOM   138  CA  CA  . GLU GLU GLU A A 50   50   . 76.630 60.173 88.020  1.00 36.91 1 . C  ? 
ATOM   139  CB  CB  . GLU GLU GLU A A 50   50   . 77.494 59.799 86.810  1.00 39.32 1 . C  ? 
ATOM   140  CG  CG  . GLU GLU GLU A A 50   50   . 78.579 60.811 86.452  1.00 41.15 1 . C  ? 
ATOM   141  CD  CD  . GLU GLU GLU A A 50   50   . 79.604 60.254 85.467  1.00 43.43 1 . C  ? 
ATOM   142  OE1 OE1 . GLU GLU GLU A A 50   50   . 80.153 59.160 85.723  1.00 44.99 1 . O  ? 
ATOM   143  OE2 OE2 . GLU GLU GLU A A 50   50   . 79.871 60.907 84.433  1.00 44.34 1 . O  ? 
ATOM   144  C   C   . GLU GLU GLU A A 50   50   . 75.701 61.325 87.674  1.00 37.66 1 . C  ? 
ATOM   145  O   O   . GLU GLU GLU A A 50   50   . 74.624 61.117 87.110  1.00 36.88 1 . O  ? 
ATOM   146  N   N   . LYS LYS LYS A A 51   51   . 76.115 62.527 88.066  1.00 39.86 1 . N  ? 
ATOM   147  CA  CA  . LYS LYS LYS A A 51   51   . 75.410 63.754 87.733  1.00 42.26 1 . C  ? 
ATOM   148  CB  CB  . LYS LYS LYS A A 51   51   . 75.494 64.768 88.877  1.00 44.82 1 . C  ? 
ATOM   149  CG  CG  . LYS LYS LYS A A 51   51   . 74.756 64.355 90.142  1.00 47.48 1 . C  ? 
ATOM   150  CD  CD  . LYS LYS LYS A A 51   51   . 73.249 64.475 89.985  1.00 49.51 1 . C  ? 
ATOM   151  CE  CE  . LYS LYS LYS A A 51   51   . 72.527 64.219 91.300  1.00 51.39 1 . C  ? 
ATOM   152  NZ  NZ  . LYS LYS LYS A A 51   51   . 71.056 64.405 91.154  1.00 52.18 1 . N  ? 
ATOM   153  C   C   . LYS LYS LYS A A 51   51   . 76.049 64.332 86.482  1.00 41.41 1 . C  ? 
ATOM   154  O   O   . LYS LYS LYS A A 51   51   . 77.276 64.386 86.368  1.00 42.86 1 . O  ? 
ATOM   155  N   N   . PHE PHE PHE A A 52   52   . 75.203 64.751 85.549  1.00 39.83 1 . N  ? 
ATOM   156  CA  CA  . PHE PHE PHE A A 52   52   . 75.624 65.390 84.314  1.00 38.57 1 . C  ? 
ATOM   157  CB  CB  . PHE PHE PHE A A 52   52   . 74.977 64.696 83.124  1.00 36.95 1 . C  ? 
ATOM   158  CG  CG  . PHE PHE PHE A A 52   52   . 75.551 65.107 81.805  1.00 36.15 1 . C  ? 
ATOM   159  CD1 CD1 . PHE PHE PHE A A 52   52   . 76.806 64.654 81.412  1.00 35.49 1 . C  ? 
ATOM   160  CE1 CE1 . PHE PHE PHE A A 52   52   . 77.345 65.025 80.192  1.00 35.61 1 . C  ? 
ATOM   161  CZ  CZ  . PHE PHE PHE A A 52   52   . 76.629 65.861 79.346  1.00 35.72 1 . C  ? 
ATOM   162  CE2 CE2 . PHE PHE PHE A A 52   52   . 75.377 66.322 79.729  1.00 35.68 1 . C  ? 
ATOM   163  CD2 CD2 . PHE PHE PHE A A 52   52   . 74.844 65.945 80.953  1.00 35.09 1 . C  ? 
ATOM   164  C   C   . PHE PHE PHE A A 52   52   . 75.184 66.847 84.393  1.00 39.14 1 . C  ? 
ATOM   165  O   O   . PHE PHE PHE A A 52   52   . 74.005 67.121 84.623  1.00 37.51 1 . O  ? 
ATOM   166  N   N   . LYS LYS LYS A A 53   53   . 76.131 67.768 84.216  1.00 41.57 1 . N  ? 
ATOM   167  CA  CA  . LYS LYS LYS A A 53   53   . 75.882 69.203 84.420  1.00 44.71 1 . C  ? 
ATOM   168  CB  CB  . LYS LYS LYS A A 53   53   . 77.078 69.870 85.129  1.00 47.73 1 . C  ? 
ATOM   169  CG  CG  . LYS LYS LYS A A 53   53   . 77.012 69.847 86.658  1.00 50.87 1 . C  ? 
ATOM   170  CD  CD  . LYS LYS LYS A A 53   53   . 77.889 68.766 87.279  1.00 53.31 1 . C  ? 
ATOM   171  CE  CE  . LYS LYS LYS A A 53   53   . 79.343 69.209 87.364  1.00 54.96 1 . C  ? 
ATOM   172  NZ  NZ  . LYS LYS LYS A A 53   53   . 80.216 68.165 87.972  1.00 57.05 1 . N  ? 
ATOM   173  C   C   . LYS LYS LYS A A 53   53   . 75.525 69.977 83.141  1.00 43.99 1 . C  ? 
ATOM   174  O   O   . LYS LYS LYS A A 53   53   . 74.832 70.988 83.214  1.00 45.73 1 . O  ? 
ATOM   175  N   N   . ASN ASN ASN A A 54   54   . 75.952 69.492 81.980  1.00 43.55 1 . N  ? 
ATOM   176  CA  CA  . ASN ASN ASN A A 54   54   . 75.856 70.261 80.731  1.00 44.46 1 . C  ? 
ATOM   177  CB  CB  . ASN ASN ASN A A 54   54   . 77.132 69.980 79.908  1.00 47.46 1 . C  ? 
ATOM   178  CG  CG  . ASN ASN ASN A A 54   54   . 77.438 71.059 78.872  1.00 51.05 1 . C  ? 
ATOM   179  OD1 OD1 . ASN ASN ASN A A 54   54   . 76.886 72.165 78.904  1.00 53.45 1 . O  ? 
ATOM   180  ND2 ND2 . ASN ASN ASN A A 54   54   . 78.331 70.732 77.938  1.00 51.62 1 . N  ? 
ATOM   181  C   C   . ASN ASN ASN A A 54   54   . 74.587 69.967 79.886  1.00 40.70 1 . C  ? 
ATOM   182  O   O   . ASN ASN ASN A A 54   54   . 74.594 70.179 78.670  1.00 41.62 1 . O  ? 
ATOM   183  N   N   . ALA ALA ALA A A 55   55   . 73.496 69.524 80.512  1.00 36.05 1 . N  ? 
ATOM   184  CA  CA  . ALA ALA ALA A A 55   55   . 72.376 68.932 79.764  1.00 33.99 1 . C  ? 
ATOM   185  CB  CB  . ALA ALA ALA A A 55   55   . 71.439 68.176 80.692  1.00 34.26 1 . C  ? 
ATOM   186  C   C   . ALA ALA ALA A A 55   55   . 71.585 69.939 78.934  1.00 32.26 1 . C  ? 
ATOM   187  O   O   . ALA ALA ALA A A 55   55   . 71.321 71.058 79.372  1.00 31.59 1 . O  ? 
ATOM   188  N   N   . GLY GLY GLY A A 56   56   . 71.216 69.521 77.727  1.00 30.70 1 . N  ? 
ATOM   189  CA  CA  . GLY GLY GLY A A 56   56   . 70.434 70.347 76.827  1.00 31.25 1 . C  ? 
ATOM   190  C   C   . GLY GLY GLY A A 56   56   . 68.949 70.269 77.124  1.00 31.24 1 . C  ? 
ATOM   191  O   O   . GLY GLY GLY A A 56   56   . 68.479 69.312 77.739  1.00 30.56 1 . O  ? 
ATOM   192  N   N   . HIS HIS HIS A A 57   57   . 68.217 71.288 76.680  1.00 31.31 1 . N  ? 
ATOM   193  CA  CA  . HIS HIS HIS A A 57   57   . 66.774 71.391 76.896  1.00 31.91 1 . C  ? 
ATOM   194  CB  CB  . HIS HIS HIS A A 57   57   . 66.510 72.362 78.047  1.00 33.29 1 . C  ? 
ATOM   195  CG  CG  . HIS HIS HIS A A 57   57   . 67.152 71.936 79.328  1.00 35.29 1 . C  ? 
ATOM   196  ND1 ND1 . HIS HIS HIS A A 57   57   . 66.757 70.808 80.016  1.00 36.08 1 . N  ? 
ATOM   197  CE1 CE1 . HIS HIS HIS A A 57   57   . 67.515 70.662 81.088  1.00 36.00 1 . C  ? 
ATOM   198  NE2 NE2 . HIS HIS HIS A A 57   57   . 68.399 71.643 81.110  1.00 35.86 1 . N  ? 
ATOM   199  CD2 CD2 . HIS HIS HIS A A 57   57   . 68.200 72.449 80.016  1.00 36.03 1 . C  ? 
ATOM   200  C   C   . HIS HIS HIS A A 57   57   . 66.088 71.834 75.604  1.00 31.21 1 . C  ? 
ATOM   201  O   O   . HIS HIS HIS A A 57   57   . 66.778 72.211 74.661  1.00 31.70 1 . O  ? 
ATOM   202  N   N   . PRO PRO PRO A A 58   58   . 64.737 71.761 75.537  1.00 30.62 1 . N  ? 
ATOM   203  CA  CA  . PRO PRO PRO A A 58   58   . 64.053 72.199 74.307  1.00 30.57 1 . C  ? 
ATOM   204  CB  CB  . PRO PRO PRO A A 58   58   . 62.574 71.906 74.597  1.00 30.31 1 . C  ? 
ATOM   205  CG  CG  . PRO PRO PRO A A 58   58   . 62.594 70.835 75.625  1.00 30.54 1 . C  ? 
ATOM   206  CD  CD  . PRO PRO PRO A A 58   58   . 63.797 71.121 76.476  1.00 30.48 1 . C  ? 
ATOM   207  C   C   . PRO PRO PRO A A 58   58   . 64.248 73.683 73.972  1.00 30.78 1 . C  ? 
ATOM   208  O   O   . PRO PRO PRO A A 58   58   . 64.240 74.519 74.875  1.00 30.46 1 . O  ? 
ATOM   209  N   N   . ASN ASN ASN A A 59   59   . 64.414 73.989 72.683  1.00 31.88 1 . N  ? 
ATOM   210  CA  CA  . ASN ASN ASN A A 59   59   . 64.643 75.363 72.217  1.00 32.26 1 . C  ? 
ATOM   211  CB  CB  . ASN ASN ASN A A 59   59   . 65.928 75.436 71.366  1.00 32.68 1 . C  ? 
ATOM   212  CG  CG  . ASN ASN ASN A A 59   59   . 65.843 74.655 70.053  1.00 32.57 1 . C  ? 
ATOM   213  OD1 OD1 . ASN ASN ASN A A 59   59   . 64.767 74.296 69.581  1.00 31.71 1 . O  ? 
ATOM   214  ND2 ND2 . ASN ASN ASN A A 59   59   . 67.000 74.397 69.455  1.00 32.83 1 . N  ? 
ATOM   215  C   C   . ASN ASN ASN A A 59   59   . 63.438 75.993 71.487  1.00 34.43 1 . C  ? 
ATOM   216  O   O   . ASN ASN ASN A A 59   59   . 63.593 77.016 70.817  1.00 34.70 1 . O  ? 
ATOM   217  N   N   . VAL VAL VAL A A 60   60   . 62.249 75.398 71.636  1.00 36.06 1 . N  ? 
ATOM   218  CA  CA  . VAL VAL VAL A A 60   60   . 61.014 75.919 71.024  1.00 37.91 1 . C  ? 
ATOM   219  CB  CB  . VAL VAL VAL A A 60   60   . 60.198 74.821 70.285  1.00 38.28 1 . C  ? 
ATOM   220  CG1 CG1 . VAL VAL VAL A A 60   60   . 60.948 74.348 69.046  1.00 38.39 1 . C  ? 
ATOM   221  CG2 CG2 . VAL VAL VAL A A 60   60   . 59.850 73.641 71.190  1.00 38.23 1 . C  ? 
ATOM   222  C   C   . VAL VAL VAL A A 60   60   . 60.139 76.617 72.068  1.00 39.42 1 . C  ? 
ATOM   223  O   O   . VAL VAL VAL A A 60   60   . 60.368 76.479 73.269  1.00 39.10 1 . O  ? 
ATOM   224  N   N   . LYS LYS LYS A A 61   61   . 59.143 77.364 71.595  1.00 41.45 1 . N  ? 
ATOM   225  CA  CA  . LYS LYS LYS A A 61   61   . 58.211 78.089 72.470  1.00 43.60 1 . C  ? 
ATOM   226  CB  CB  . LYS LYS LYS A A 61   61   . 57.528 79.224 71.698  1.00 44.84 1 . C  ? 
ATOM   227  C   C   . LYS LYS LYS A A 61   61   . 57.150 77.148 73.038  1.00 43.21 1 . C  ? 
ATOM   228  O   O   . LYS LYS LYS A A 61   61   . 56.878 77.149 74.235  1.00 44.98 1 . O  ? 
ATOM   229  N   N   . TYR TYR TYR A A 62   62   . 56.552 76.359 72.154  1.00 43.65 1 . N  ? 
ATOM   230  CA  CA  . TYR TYR TYR A A 62   62   . 55.509 75.391 72.519  1.00 42.97 1 . C  ? 
ATOM   231  CB  CB  . TYR TYR TYR A A 62   62   . 54.839 74.815 71.257  1.00 44.63 1 . C  ? 
ATOM   232  CG  CG  . TYR TYR TYR A A 62   62   . 55.770 74.126 70.255  1.00 46.15 1 . C  ? 
ATOM   233  CD1 CD1 . TYR TYR TYR A A 62   62   . 56.382 74.846 69.212  1.00 46.10 1 . C  ? 
ATOM   234  CE1 CE1 . TYR TYR TYR A A 62   62   . 57.221 74.217 68.296  1.00 45.72 1 . C  ? 
ATOM   235  CZ  CZ  . TYR TYR TYR A A 62   62   . 57.449 72.845 68.401  1.00 45.84 1 . C  ? 
ATOM   236  OH  OH  . TYR TYR TYR A A 62   62   . 58.277 72.210 67.495  1.00 43.00 1 . O  ? 
ATOM   237  CE2 CE2 . TYR TYR TYR A A 62   62   . 56.842 72.112 69.415  1.00 45.59 1 . C  ? 
ATOM   238  CD2 CD2 . TYR TYR TYR A A 62   62   . 56.011 72.749 70.329  1.00 45.19 1 . C  ? 
ATOM   239  C   C   . TYR TYR TYR A A 62   62   . 56.022 74.259 73.439  1.00 41.92 1 . C  ? 
ATOM   240  O   O   . TYR TYR TYR A A 62   62   . 57.222 73.976 73.457  1.00 41.11 1 . O  ? 
ATOM   241  N   N   . PRO PRO PRO A A 63   63   . 55.119 73.622 74.225  1.00 40.58 1 . N  ? 
ATOM   242  CA  CA  . PRO PRO PRO A A 63   63   . 55.549 72.521 75.115  1.00 38.75 1 . C  ? 
ATOM   243  CB  CB  . PRO PRO PRO A A 63   63   . 54.246 72.081 75.790  1.00 39.32 1 . C  ? 
ATOM   244  CG  CG  . PRO PRO PRO A A 63   63   . 53.363 73.276 75.718  1.00 39.91 1 . C  ? 
ATOM   245  CD  CD  . PRO PRO PRO A A 63   63   . 53.694 73.955 74.426  1.00 39.88 1 . C  ? 
ATOM   246  C   C   . PRO PRO PRO A A 63   63   . 56.188 71.338 74.382  1.00 37.15 1 . C  ? 
ATOM   247  O   O   . PRO PRO PRO A A 63   63   . 55.789 71.019 73.263  1.00 37.15 1 . O  ? 
ATOM   248  N   N   . MET MET MET A A 64   64   . 57.166 70.700 75.021  1.00 35.11 1 . N  ? 
ATOM   249  CA  CA  . MET MET MET A A 64   64   . 57.940 69.635 74.386  1.00 33.62 1 . C  ? 
ATOM   250  CB  CB  . MET MET MET A A 64   64   . 59.032 70.244 73.504  1.00 33.96 1 . C  ? 
ATOM   251  CG  CG  . MET MET MET A A 64   64   . 59.957 69.236 72.839  1.00 33.96 1 . C  ? 
ATOM   252  SD  SD  . MET MET MET A A 64   64   . 60.852 69.938 71.445  1.00 34.60 1 . S  ? 
ATOM   253  CE  CE  . MET MET MET A A 64   64   . 59.629 69.758 70.148  1.00 33.59 1 . C  ? 
ATOM   254  C   C   . MET MET MET A A 64   64   . 58.559 68.709 75.423  1.00 32.03 1 . C  ? 
ATOM   255  O   O   . MET MET MET A A 64   64   . 58.991 69.156 76.488  1.00 31.10 1 . O  ? 
ATOM   256  N   N   . ILE ILE ILE A A 65   65   . 58.627 67.424 75.082  1.00 29.99 1 . N  ? 
ATOM   257  CA  CA  . ILE ILE ILE A A 65   65   . 59.096 66.399 76.014  1.00 28.93 1 . C  ? 
ATOM   258  CB  CB  . ILE ILE ILE A A 65   65   . 58.934 64.973 75.437  1.00 28.80 1 . C  ? 
ATOM   259  CG1 CG1 . ILE ILE ILE A A 65   65   . 57.448 64.643 75.223  1.00 28.91 1 . C  ? 
ATOM   260  CD1 CD1 . ILE ILE ILE A A 65   65   . 57.213 63.578 74.171  1.00 29.00 1 . C  ? 
ATOM   261  CG2 CG2 . ILE ILE ILE A A 65   65   . 59.554 63.926 76.364  1.00 28.86 1 . C  ? 
ATOM   262  C   C   . ILE ILE ILE A A 65   65   . 60.561 66.639 76.402  1.00 27.50 1 . C  ? 
ATOM   263  O   O   . ILE ILE ILE A A 65   65   . 61.419 66.835 75.541  1.00 25.45 1 . O  ? 
ATOM   264  N   N   . ASP ASP ASP A A 66   66   . 60.812 66.655 77.709  1.00 26.82 1 . N  ? 
ATOM   265  CA  CA  . ASP ASP ASP A A 66   66   . 62.160 66.617 78.259  1.00 27.29 1 . C  ? 
ATOM   266  CB  CB  . ASP ASP ASP A A 66   66   . 62.652 68.025 78.640  1.00 27.18 1 . C  ? 
ATOM   267  CG  CG  . ASP ASP ASP A A 66   66   . 64.147 68.064 78.986  1.00 27.06 1 . C  ? 
ATOM   268  OD1 OD1 . ASP ASP ASP A A 66   66   . 64.786 66.999 79.116  1.00 26.76 1 . O  ? 
ATOM   269  OD2 OD2 . ASP ASP ASP A A 66   66   . 64.695 69.176 79.125  1.00 28.33 1 . O  ? 
ATOM   270  C   C   . ASP ASP ASP A A 66   66   . 62.156 65.679 79.464  1.00 27.74 1 . C  ? 
ATOM   271  O   O   . ASP ASP ASP A A 66   66   . 61.777 66.068 80.575  1.00 26.84 1 . O  ? 
ATOM   272  N   N   . ASP ASP ASP A A 67   67   . 62.580 64.438 79.231  1.00 28.23 1 . N  ? 
ATOM   273  CA  CA  . ASP ASP ASP A A 67   67   . 62.634 63.425 80.297  1.00 28.46 1 . C  ? 
ATOM   274  CB  CB  . ASP ASP ASP A A 67   67   . 62.316 62.041 79.715  1.00 28.39 1 . C  ? 
ATOM   275  CG  CG  . ASP ASP ASP A A 67   67   . 60.894 61.932 79.210  1.00 28.65 1 . C  ? 
ATOM   276  OD1 OD1 . ASP ASP ASP A A 67   67   . 60.001 62.614 79.748  1.00 29.65 1 . O  ? 
ATOM   277  OD2 OD2 . ASP ASP ASP A A 67   67   . 60.664 61.140 78.278  1.00 29.40 1 . O  ? 
ATOM   278  C   C   . ASP ASP ASP A A 67   67   . 63.970 63.372 81.046  1.00 27.37 1 . C  ? 
ATOM   279  O   O   . ASP ASP ASP A A 67   67   . 64.193 62.440 81.810  1.00 27.77 1 . O  ? 
ATOM   280  N   N   . SER SER SER A A 68   68   . 64.840 64.362 80.839  1.00 27.03 1 . N  ? 
ATOM   281  CA  CA  . SER SER SER A A 68   68   . 66.172 64.407 81.457  1.00 27.64 1 . C  ? 
ATOM   282  CB  CB  . SER SER SER A A 68   68   . 66.112 64.179 82.986  1.00 28.55 1 . C  ? 
ATOM   283  OG  OG  . SER SER SER A A 68   68   . 66.150 62.785 83.323  1.00 29.03 1 . O  ? 
ATOM   284  C   C   . SER SER SER A A 68   68   . 67.150 63.414 80.820  1.00 26.45 1 . C  ? 
ATOM   285  O   O   . SER SER SER A A 68   68   . 66.782 62.569 80.008  1.00 26.21 1 . O  ? 
ATOM   286  N   N   . TYR TYR TYR A A 69   69   . 68.402 63.544 81.231  1.00 26.56 1 . N  ? 
ATOM   287  CA  CA  . TYR TYR TYR A A 69   69   . 69.507 62.687 80.788  1.00 26.38 1 . C  ? 
ATOM   288  CB  CB  . TYR TYR TYR A A 69   69   . 70.858 63.406 80.993  1.00 26.60 1 . C  ? 
ATOM   289  CG  CG  . TYR TYR TYR A A 69   69   . 71.150 63.834 82.425  1.00 26.35 1 . C  ? 
ATOM   290  CD1 CD1 . TYR TYR TYR A A 69   69   . 71.733 62.954 83.336  1.00 26.56 1 . C  ? 
ATOM   291  CE1 CE1 . TYR TYR TYR A A 69   69   . 71.990 63.343 84.649  1.00 26.50 1 . C  ? 
ATOM   292  CZ  CZ  . TYR TYR TYR A A 69   69   . 71.672 64.626 85.060  1.00 26.83 1 . C  ? 
ATOM   293  OH  OH  . TYR TYR TYR A A 69   69   . 71.940 65.005 86.359  1.00 28.15 1 . O  ? 
ATOM   294  CE2 CE2 . TYR TYR TYR A A 69   69   . 71.104 65.524 84.174  1.00 26.58 1 . C  ? 
ATOM   295  CD2 CD2 . TYR TYR TYR A A 69   69   . 70.849 65.129 82.866  1.00 26.46 1 . C  ? 
ATOM   296  C   C   . TYR TYR TYR A A 69   69   . 69.551 61.298 81.455  1.00 26.52 1 . C  ? 
ATOM   297  O   O   . TYR TYR TYR A A 69   69   . 70.354 60.455 81.055  1.00 26.69 1 . O  ? 
ATOM   298  N   N   . VAL VAL VAL A A 70   70   . 68.716 61.057 82.469  1.00 26.37 1 . N  ? 
ATOM   299  CA  CA  . VAL VAL VAL A A 70   70   . 68.683 59.755 83.140  1.00 25.90 1 . C  ? 
ATOM   300  CB  CB  . VAL VAL VAL A A 70   70   . 68.135 59.859 84.581  1.00 25.63 1 . C  ? 
ATOM   301  CG1 CG1 . VAL VAL VAL A A 70   70   . 68.128 58.493 85.263  1.00 25.35 1 . C  ? 
ATOM   302  CG2 CG2 . VAL VAL VAL A A 70   70   . 68.964 60.858 85.388  1.00 25.49 1 . C  ? 
ATOM   303  C   C   . VAL VAL VAL A A 70   70   . 67.885 58.771 82.270  1.00 26.26 1 . C  ? 
ATOM   304  O   O   . VAL VAL VAL A A 70   70   . 66.675 58.598 82.430  1.00 26.00 1 . O  ? 
ATOM   305  N   N   . GLN GLN GLN A A 71   71   . 68.596 58.158 81.325  1.00 26.64 1 . N  ? 
ATOM   306  CA  CA  . GLN GLN GLN A A 71   71   . 68.034 57.186 80.391  1.00 25.96 1 . C  ? 
ATOM   307  CB  CB  . GLN GLN GLN A A 71   71   . 67.902 57.791 78.989  1.00 25.41 1 . C  ? 
ATOM   308  CG  CG  . GLN GLN GLN A A 71   71   . 67.168 59.120 78.913  1.00 25.63 1 . C  ? 
ATOM   309  CD  CD  . GLN GLN GLN A A 71   71   . 65.718 59.064 79.375  1.00 25.68 1 . C  ? 
ATOM   310  OE1 OE1 . GLN GLN GLN A A 71   71   . 65.098 58.001 79.436  1.00 25.30 1 . O  ? 
ATOM   311  NE2 NE2 . GLN GLN GLN A A 71   71   . 65.168 60.229 79.694  1.00 25.78 1 . N  ? 
ATOM   312  C   C   . GLN GLN GLN A A 71   71   . 68.934 55.964 80.320  1.00 25.95 1 . C  ? 
ATOM   313  O   O   . GLN GLN GLN A A 71   71   . 70.003 55.918 80.941  1.00 25.93 1 . O  ? 
ATOM   314  N   N   . GLY GLY GLY A A 72   72   . 68.479 54.969 79.567  1.00 25.58 1 . N  ? 
ATOM   315  CA  CA  . GLY GLY GLY A A 72   72   . 69.298 53.808 79.229  1.00 25.74 1 . C  ? 
ATOM   316  C   C   . GLY GLY GLY A A 72   72   . 68.794 53.118 77.982  1.00 24.86 1 . C  ? 
ATOM   317  O   O   . GLY GLY GLY A A 72   72   . 67.852 53.591 77.342  1.00 24.91 1 . O  ? 
ATOM   318  N   N   . ALA ALA ALA A A 73   73   . 69.430 52.003 77.640  1.00 24.71 1 . N  ? 
ATOM   319  CA  CA  . ALA ALA ALA A A 73   73   . 69.037 51.210 76.480  1.00 24.69 1 . C  ? 
ATOM   320  CB  CB  . ALA ALA ALA A A 73   73   . 70.111 50.195 76.140  1.00 24.71 1 . C  ? 
ATOM   321  C   C   . ALA ALA ALA A A 73   73   . 67.715 50.503 76.781  1.00 25.16 1 . C  ? 
ATOM   322  O   O   . ALA ALA ALA A A 73   73   . 67.543 49.965 77.874  1.00 25.14 1 . O  ? 
ATOM   323  N   N   . PRO PRO PRO A A 74   74   . 66.771 50.518 75.824  1.00 25.32 1 . N  ? 
ATOM   324  CA  CA  . PRO PRO PRO A A 74   74   . 65.478 49.894 76.078  1.00 25.86 1 . C  ? 
ATOM   325  CB  CB  . PRO PRO PRO A A 74   74   . 64.609 50.412 74.934  1.00 26.19 1 . C  ? 
ATOM   326  CG  CG  . PRO PRO PRO A A 74   74   . 65.559 50.645 73.817  1.00 26.20 1 . C  ? 
ATOM   327  CD  CD  . PRO PRO PRO A A 74   74   . 66.856 51.066 74.460  1.00 25.83 1 . C  ? 
ATOM   328  C   C   . PRO PRO PRO A A 74   74   . 65.520 48.368 76.062  1.00 25.86 1 . C  ? 
ATOM   329  O   O   . PRO PRO PRO A A 74   74   . 66.487 47.758 75.590  1.00 26.61 1 . O  ? 
ATOM   330  N   N   . LEU LEU LEU A A 75   75   . 64.466 47.786 76.617  1.00 25.32 1 . N  ? 
ATOM   331  CA  CA  . LEU LEU LEU A A 75   75   . 64.237 46.356 76.612  1.00 24.83 1 . C  ? 
ATOM   332  CB  CB  . LEU LEU LEU A A 75   75   . 64.261 45.816 78.037  1.00 25.26 1 . C  ? 
ATOM   333  CG  CG  . LEU LEU LEU A A 75   75   . 65.562 46.008 78.809  1.00 25.51 1 . C  ? 
ATOM   334  CD1 CD1 . LEU LEU LEU A A 75   75   . 65.338 45.704 80.280  1.00 25.64 1 . C  ? 
ATOM   335  CD2 CD2 . LEU LEU LEU A A 75   75   . 66.653 45.127 78.223  1.00 26.11 1 . C  ? 
ATOM   336  C   C   . LEU LEU LEU A A 75   75   . 62.868 46.119 76.011  1.00 24.08 1 . C  ? 
ATOM   337  O   O   . LEU LEU LEU A A 75   75   . 61.958 46.942 76.181  1.00 23.32 1 . O  ? 
ATOM   338  N   N   . GLY GLY GLY A A 76   76   . 62.726 44.989 75.325  1.00 23.71 1 . N  ? 
ATOM   339  CA  CA  . GLY GLY GLY A A 76   76   . 61.503 44.649 74.601  1.00 23.60 1 . C  ? 
ATOM   340  C   C   . GLY GLY GLY A A 76   76   . 61.766 44.604 73.110  1.00 23.57 1 . C  ? 
ATOM   341  O   O   . GLY GLY GLY A A 76   76   . 62.639 45.305 72.605  1.00 23.59 1 . O  ? 
ATOM   342  N   N   . GLY GLY GLY A A 77   77   . 61.001 43.772 72.414  1.00 23.18 1 . N  ? 
ATOM   343  CA  CA  . GLY GLY GLY A A 77   77   . 61.108 43.624 70.972  1.00 23.28 1 . C  ? 
ATOM   344  C   C   . GLY GLY GLY A A 77   77   . 60.220 44.578 70.196  1.00 23.14 1 . C  ? 
ATOM   345  O   O   . GLY GLY GLY A A 77   77   . 59.489 45.381 70.787  1.00 22.76 1 . O  ? 
ATOM   346  N   N   . PHE PHE PHE A A 78   78   . 60.278 44.456 68.867  1.00 22.69 1 . N  ? 
ATOM   347  CA  CA  . PHE PHE PHE A A 78   78   . 59.529 45.307 67.942  1.00 22.81 1 . C  ? 
ATOM   348  CB  CB  . PHE PHE PHE A A 78   78   . 59.926 45.030 66.475  1.00 23.46 1 . C  ? 
ATOM   349  CG  CG  . PHE PHE PHE A A 78   78   . 61.360 45.374 66.112  1.00 24.16 1 . C  ? 
ATOM   350  CD1 CD1 . PHE PHE PHE A A 78   78   . 62.287 45.864 67.043  1.00 24.51 1 . C  ? 
ATOM   351  CE1 CE1 . PHE PHE PHE A A 78   78   . 63.588 46.146 66.664  1.00 24.98 1 . C  ? 
ATOM   352  CZ  CZ  . PHE PHE PHE A A 78   78   . 63.992 45.933 65.352  1.00 25.30 1 . C  ? 
ATOM   353  CE2 CE2 . PHE PHE PHE A A 78   78   . 63.091 45.435 64.425  1.00 24.61 1 . C  ? 
ATOM   354  CD2 CD2 . PHE PHE PHE A A 78   78   . 61.791 45.157 64.807  1.00 24.35 1 . C  ? 
ATOM   355  C   C   . PHE PHE PHE A A 78   78   . 58.038 45.010 68.090  1.00 22.55 1 . C  ? 
ATOM   356  O   O   . PHE PHE PHE A A 78   78   . 57.616 43.860 67.976  1.00 21.85 1 . O  ? 
ATOM   357  N   N   . GLY GLY GLY A A 79   79   . 57.249 46.042 68.366  1.00 22.77 1 . N  ? 
ATOM   358  CA  CA  . GLY GLY GLY A A 79   79   . 55.795 45.895 68.497  1.00 23.14 1 . C  ? 
ATOM   359  C   C   . GLY GLY GLY A A 79   79   . 55.337 45.332 69.832  1.00 23.36 1 . C  ? 
ATOM   360  O   O   . GLY GLY GLY A A 79   79   . 54.145 45.109 70.026  1.00 23.17 1 . O  ? 
ATOM   361  N   N   . ALA ALA ALA A A 80   80   . 56.267 45.125 70.764  1.00 23.01 1 . N  ? 
ATOM   362  CA  CA  . ALA ALA ALA A A 80   80   . 55.946 44.518 72.057  1.00 23.32 1 . C  ? 
ATOM   363  CB  CB  . ALA ALA ALA A A 80   80   . 57.125 43.682 72.523  1.00 23.65 1 . C  ? 
ATOM   364  C   C   . ALA ALA ALA A A 80   80   . 55.590 45.546 73.139  1.00 23.72 1 . C  ? 
ATOM   365  O   O   . ALA ALA ALA A A 80   80   . 55.058 45.175 74.186  1.00 24.13 1 . O  ? 
ATOM   366  N   N   . GLY GLY GLY A A 81   81   . 55.886 46.823 72.890  1.00 24.15 1 . N  ? 
ATOM   367  CA  CA  . GLY GLY GLY A A 81   81   . 55.993 47.823 73.947  1.00 24.96 1 . C  ? 
ATOM   368  C   C   . GLY GLY GLY A A 81   81   . 57.362 47.681 74.594  1.00 25.95 1 . C  ? 
ATOM   369  O   O   . GLY GLY GLY A A 81   81   . 57.847 46.565 74.776  1.00 26.82 1 . O  ? 
ATOM   370  N   N   . THR THR THR A A 82   82   . 58.003 48.798 74.930  1.00 26.43 1 . N  ? 
ATOM   371  CA  CA  . THR THR THR A A 82   82   . 59.341 48.752 75.523  1.00 26.45 1 . C  ? 
ATOM   372  CB  CB  . THR THR THR A A 82   82   . 60.385 49.408 74.601  1.00 27.29 1 . C  ? 
ATOM   373  OG1 OG1 . THR THR THR A A 82   82   . 59.942 50.712 74.216  1.00 27.55 1 . O  ? 
ATOM   374  CG2 CG2 . THR THR THR A A 82   82   . 60.583 48.569 73.355  1.00 27.81 1 . C  ? 
ATOM   375  C   C   . THR THR THR A A 82   82   . 59.416 49.375 76.912  1.00 25.46 1 . C  ? 
ATOM   376  O   O   . THR THR THR A A 82   82   . 58.550 50.161 77.306  1.00 25.17 1 . O  ? 
ATOM   377  N   N   . ILE ILE ILE A A 83   83   . 60.465 48.985 77.636  1.00 24.97 1 . N  ? 
ATOM   378  CA  CA  . ILE ILE ILE A A 83   83   . 60.737 49.433 78.999  1.00 24.31 1 . C  ? 
ATOM   379  CB  CB  . ILE ILE ILE A A 83   83   . 60.546 48.292 80.027  1.00 24.73 1 . C  ? 
ATOM   380  CG1 CG1 . ILE ILE ILE A A 83   83   . 59.148 47.662 79.892  1.00 24.86 1 . C  ? 
ATOM   381  CD1 CD1 . ILE ILE ILE A A 83   83   . 58.955 46.408 80.715  1.00 24.72 1 . C  ? 
ATOM   382  CG2 CG2 . ILE ILE ILE A A 83   83   . 60.730 48.813 81.450  1.00 24.92 1 . C  ? 
ATOM   383  C   C   . ILE ILE ILE A A 83   83   . 62.178 49.955 79.059  1.00 23.81 1 . C  ? 
ATOM   384  O   O   . ILE ILE ILE A A 83   83   . 63.132 49.193 78.870  1.00 23.04 1 . O  ? 
ATOM   385  N   N   . GLY GLY GLY A A 84   84   . 62.318 51.257 79.312  1.00 22.99 1 . N  ? 
ATOM   386  CA  CA  . GLY GLY GLY A A 84   84   . 63.614 51.899 79.489  1.00 22.51 1 . C  ? 
ATOM   387  C   C   . GLY GLY GLY A A 84   84   . 64.083 51.788 80.924  1.00 22.53 1 . C  ? 
ATOM   388  O   O   . GLY GLY GLY A A 84   84   . 63.503 52.402 81.816  1.00 21.94 1 . O  ? 
ATOM   389  N   N   . ARG ARG ARG A A 85   85   . 65.109 50.968 81.144  1.00 23.17 1 . N  ? 
ATOM   390  CA  CA  . ARG ARG ARG A A 85   85   . 65.790 50.896 82.426  1.00 23.27 1 . C  ? 
ATOM   391  CB  CB  . ARG ARG ARG A A 85   85   . 66.237 49.469 82.746  1.00 23.73 1 . C  ? 
ATOM   392  CG  CG  . ARG ARG ARG A A 85   85   . 66.492 49.256 84.229  1.00 24.15 1 . C  ? 
ATOM   393  CD  CD  . ARG ARG ARG A A 85   85   . 67.209 47.954 84.531  1.00 24.29 1 . C  ? 
ATOM   394  NE  NE  . ARG ARG ARG A A 85   85   . 67.528 47.877 85.957  1.00 24.46 1 . N  ? 
ATOM   395  CZ  CZ  . ARG ARG ARG A A 85   85   . 68.387 47.024 86.516  1.00 25.07 1 . C  ? 
ATOM   396  NH1 NH1 . ARG ARG ARG A A 85   85   . 69.045 46.119 85.786  1.00 25.23 1 . N  ? 
ATOM   397  NH2 NH2 . ARG ARG ARG A A 85   85   . 68.582 47.073 87.835  1.00 25.51 1 . N  ? 
ATOM   398  C   C   . ARG ARG ARG A A 85   85   . 66.986 51.825 82.333  1.00 23.31 1 . C  ? 
ATOM   399  O   O   . ARG ARG ARG A A 85   85   . 67.771 51.720 81.396  1.00 23.70 1 . O  ? 
ATOM   400  N   N   . THR THR THR A A 86   86   . 67.129 52.724 83.302  1.00 23.39 1 . N  ? 
ATOM   401  CA  CA  . THR THR THR A A 86   86   . 68.116 53.805 83.210  1.00 23.24 1 . C  ? 
ATOM   402  CB  CB  . THR THR THR A A 86   86   . 67.642 55.071 83.947  1.00 23.22 1 . C  ? 
ATOM   403  OG1 OG1 . THR THR THR A A 86   86   . 67.762 54.893 85.365  1.00 23.56 1 . O  ? 
ATOM   404  CG2 CG2 . THR THR THR A A 86   86   . 66.186 55.396 83.592  1.00 23.40 1 . C  ? 
ATOM   405  C   C   . THR THR THR A A 86   86   . 69.471 53.364 83.762  1.00 23.51 1 . C  ? 
ATOM   406  O   O   . THR THR THR A A 86   86   . 69.579 52.296 84.377  1.00 23.47 1 . O  ? 
ATOM   407  N   N   . TYR TYR TYR A A 87   87   . 70.493 54.200 83.568  1.00 22.98 1 . N  ? 
ATOM   408  CA  CA  . TYR TYR TYR A A 87   87   . 71.832 53.909 84.084  1.00 23.29 1 . C  ? 
ATOM   409  CB  CB  . TYR TYR TYR A A 87   87   . 72.899 54.808 83.431  1.00 23.58 1 . C  ? 
ATOM   410  CG  CG  . TYR TYR TYR A A 87   87   . 72.925 56.271 83.835  1.00 24.00 1 . C  ? 
ATOM   411  CD1 CD1 . TYR TYR TYR A A 87   87   . 73.477 56.668 85.056  1.00 24.72 1 . C  ? 
ATOM   412  CE1 CE1 . TYR TYR TYR A A 87   87   . 73.526 58.004 85.426  1.00 25.06 1 . C  ? 
ATOM   413  CZ  CZ  . TYR TYR TYR A A 87   87   . 73.038 58.972 84.562  1.00 25.49 1 . C  ? 
ATOM   414  OH  OH  . TYR TYR TYR A A 87   87   . 73.108 60.295 84.942  1.00 25.94 1 . O  ? 
ATOM   415  CE2 CE2 . TYR TYR TYR A A 87   87   . 72.494 58.606 83.335  1.00 24.67 1 . C  ? 
ATOM   416  CD2 CD2 . TYR TYR TYR A A 87   87   . 72.453 57.265 82.975  1.00 24.06 1 . C  ? 
ATOM   417  C   C   . TYR TYR TYR A A 87   87   . 71.910 53.947 85.622  1.00 23.59 1 . C  ? 
ATOM   418  O   O   . TYR TYR TYR A A 87   87   . 72.867 53.435 86.209  1.00 23.04 1 . O  ? 
ATOM   419  N   N   . ASN ASN ASN A A 88   88   . 70.911 54.554 86.263  1.00 23.62 1 . N  ? 
ATOM   420  CA  CA  . ASN ASN ASN A A 88   88   . 70.774 54.497 87.716  1.00 24.19 1 . C  ? 
ATOM   421  CB  CB  . ASN ASN ASN A A 88   88   . 70.065 55.758 88.237  1.00 24.72 1 . C  ? 
ATOM   422  CG  CG  . ASN ASN ASN A A 88   88   . 70.948 56.985 88.166  1.00 24.82 1 . C  ? 
ATOM   423  OD1 OD1 . ASN ASN ASN A A 88   88   . 72.174 56.876 88.149  1.00 25.47 1 . O  ? 
ATOM   424  ND2 ND2 . ASN ASN ASN A A 88   88   . 70.334 58.158 88.127  1.00 24.98 1 . N  ? 
ATOM   425  C   C   . ASN ASN ASN A A 88   88   . 70.070 53.246 88.228  1.00 24.03 1 . C  ? 
ATOM   426  O   O   . ASN ASN ASN A A 88   88   . 70.023 53.041 89.438  1.00 24.20 1 . O  ? 
ATOM   427  N   N   . GLY GLY GLY A A 89   89   . 69.538 52.419 87.323  1.00 23.49 1 . N  ? 
ATOM   428  CA  CA  . GLY GLY GLY A A 89   89   . 68.920 51.143 87.679  1.00 23.13 1 . C  ? 
ATOM   429  C   C   . GLY GLY GLY A A 89   89   . 67.403 51.109 87.603  1.00 22.71 1 . C  ? 
ATOM   430  O   O   . GLY GLY GLY A A 89   89   . 66.823 50.027 87.564  1.00 22.53 1 . O  ? 
ATOM   431  N   N   . GLY GLY GLY A A 90   90   . 66.757 52.275 87.573  1.00 22.60 1 . N  ? 
ATOM   432  CA  CA  . GLY GLY GLY A A 90   90   . 65.300 52.345 87.625  1.00 22.84 1 . C  ? 
ATOM   433  C   C   . GLY GLY GLY A A 90   90   . 64.610 52.039 86.310  1.00 23.01 1 . C  ? 
ATOM   434  O   O   . GLY GLY GLY A A 90   90   . 65.114 52.404 85.241  1.00 23.29 1 . O  ? 
ATOM   435  N   N   . PHE PHE PHE A A 91   91   . 63.454 51.377 86.398  1.00 22.05 1 . N  ? 
ATOM   436  CA  CA  . PHE PHE PHE A A 91   91   . 62.585 51.135 85.248  1.00 22.23 1 . C  ? 
ATOM   437  CB  CB  . PHE PHE PHE A A 91   91   . 61.775 49.840 85.436  1.00 22.18 1 . C  ? 
ATOM   438  CG  CG  . PHE PHE PHE A A 91   91   . 62.634 48.599 85.494  1.00 22.21 1 . C  ? 
ATOM   439  CD1 CD1 . PHE PHE PHE A A 91   91   . 63.249 48.217 86.685  1.00 21.98 1 . C  ? 
ATOM   440  CE1 CE1 . PHE PHE PHE A A 91   91   . 64.056 47.090 86.745  1.00 21.93 1 . C  ? 
ATOM   441  CZ  CZ  . PHE PHE PHE A A 91   91   . 64.261 46.325 85.603  1.00 21.91 1 . C  ? 
ATOM   442  CE2 CE2 . PHE PHE PHE A A 91   91   . 63.660 46.694 84.411  1.00 22.00 1 . C  ? 
ATOM   443  CD2 CD2 . PHE PHE PHE A A 91   91   . 62.854 47.827 84.358  1.00 22.08 1 . C  ? 
ATOM   444  C   C   . PHE PHE PHE A A 91   91   . 61.679 52.357 85.123  1.00 22.34 1 . C  ? 
ATOM   445  O   O   . PHE PHE PHE A A 91   91   . 60.710 52.500 85.873  1.00 22.16 1 . O  ? 
ATOM   446  N   N   . SER SER SER A A 92   92   . 62.017 53.242 84.186  1.00 22.43 1 . N  ? 
ATOM   447  CA  CA  . SER SER SER A A 92   92   . 61.528 54.628 84.200  1.00 22.68 1 . C  ? 
ATOM   448  CB  CB  . SER SER SER A A 92   92   . 62.678 55.581 84.543  1.00 22.83 1 . C  ? 
ATOM   449  OG  OG  . SER SER SER A A 92   92   . 63.271 55.231 85.782  1.00 22.57 1 . O  ? 
ATOM   450  C   C   . SER SER SER A A 92   92   . 60.838 55.122 82.932  1.00 22.69 1 . C  ? 
ATOM   451  O   O   . SER SER SER A A 92   92   . 59.885 55.878 83.035  1.00 22.50 1 . O  ? 
ATOM   452  N   N   . ARG ARG ARG A A 93   93   . 61.318 54.736 81.749  1.00 23.51 1 . N  ? 
ATOM   453  CA  CA  . ARG ARG ARG A A 93   93   . 60.706 55.186 80.492  1.00 23.77 1 . C  ? 
ATOM   454  CB  CB  . ARG ARG ARG A A 93   93   . 61.766 55.648 79.488  1.00 24.26 1 . C  ? 
ATOM   455  CG  CG  . ARG ARG ARG A A 93   93   . 61.174 56.455 78.341  1.00 24.84 1 . C  ? 
ATOM   456  CD  CD  . ARG ARG ARG A A 93   93   . 62.237 57.205 77.557  1.00 25.60 1 . C  ? 
ATOM   457  NE  NE  . ARG ARG ARG A A 93   93   . 63.031 56.332 76.695  1.00 25.86 1 . N  ? 
ATOM   458  CZ  CZ  . ARG ARG ARG A A 93   93   . 64.164 56.687 76.083  1.00 26.76 1 . C  ? 
ATOM   459  NH1 NH1 . ARG ARG ARG A A 93   93   . 64.684 57.905 76.230  1.00 26.37 1 . N  ? 
ATOM   460  NH2 NH2 . ARG ARG ARG A A 93   93   . 64.799 55.804 75.317  1.00 27.76 1 . N  ? 
ATOM   461  C   C   . ARG ARG ARG A A 93   93   . 59.814 54.096 79.898  1.00 23.86 1 . C  ? 
ATOM   462  O   O   . ARG ARG ARG A A 93   93   . 60.298 53.149 79.277  1.00 24.77 1 . O  ? 
ATOM   463  N   N   . TRP TRP TRP A A 94   94   . 58.505 54.259 80.083  1.00 23.51 1 . N  ? 
ATOM   464  CA  CA  . TRP TRP TRP A A 94   94   . 57.515 53.247 79.742  1.00 23.13 1 . C  ? 
ATOM   465  CB  CB  . TRP TRP TRP A A 94   94   . 56.456 53.189 80.837  1.00 22.79 1 . C  ? 
ATOM   466  CG  CG  . TRP TRP TRP A A 94   94   . 57.047 52.834 82.154  1.00 22.64 1 . C  ? 
ATOM   467  CD1 CD1 . TRP TRP TRP A A 94   94   . 57.481 53.695 83.116  1.00 22.55 1 . C  ? 
ATOM   468  NE1 NE1 . TRP TRP TRP A A 94   94   . 57.987 52.993 84.187  1.00 22.63 1 . N  ? 
ATOM   469  CE2 CE2 . TRP TRP TRP A A 94   94   . 57.901 51.651 83.920  1.00 22.44 1 . C  ? 
ATOM   470  CD2 CD2 . TRP TRP TRP A A 94   94   . 57.316 51.515 82.640  1.00 22.39 1 . C  ? 
ATOM   471  CE3 CE3 . TRP TRP TRP A A 94   94   . 57.115 50.229 82.121  1.00 22.42 1 . C  ? 
ATOM   472  CZ3 CZ3 . TRP TRP TRP A A 94   94   . 57.500 49.125 82.893  1.00 22.75 1 . C  ? 
ATOM   473  CH2 CH2 . TRP TRP TRP A A 94   94   . 58.075 49.295 84.170  1.00 22.39 1 . C  ? 
ATOM   474  CZ2 CZ2 . TRP TRP TRP A A 94   94   . 58.279 50.544 84.700  1.00 22.36 1 . C  ? 
ATOM   475  C   C   . TRP TRP TRP A A 94   94   . 56.859 53.547 78.405  1.00 23.73 1 . C  ? 
ATOM   476  O   O   . TRP TRP TRP A A 94   94   . 56.181 54.567 78.256  1.00 23.86 1 . O  ? 
ATOM   477  N   N   . HIS HIS HIS A A 95   95   . 57.091 52.660 77.439  1.00 24.08 1 . N  ? 
ATOM   478  CA  CA  . HIS HIS HIS A A 95   95   . 56.472 52.710 76.125  1.00 24.38 1 . C  ? 
ATOM   479  CB  CB  . HIS HIS HIS A A 95   95   . 57.562 52.726 75.047  1.00 24.48 1 . C  ? 
ATOM   480  CG  CG  . HIS HIS HIS A A 95   95   . 58.359 53.994 74.983  1.00 25.24 1 . C  ? 
ATOM   481  ND1 ND1 . HIS HIS HIS A A 95   95   . 59.279 54.235 73.987  1.00 25.88 1 . N  ? 
ATOM   482  CE1 CE1 . HIS HIS HIS A A 95   95   . 59.835 55.417 74.177  1.00 25.57 1 . C  ? 
ATOM   483  NE2 NE2 . HIS HIS HIS A A 95   95   . 59.304 55.957 75.256  1.00 25.42 1 . N  ? 
ATOM   484  CD2 CD2 . HIS HIS HIS A A 95   95   . 58.376 55.091 75.776  1.00 25.77 1 . C  ? 
ATOM   485  C   C   . HIS HIS HIS A A 95   95   . 55.575 51.471 75.949  1.00 25.07 1 . C  ? 
ATOM   486  O   O   . HIS HIS HIS A A 95   95   . 55.428 50.960 74.837  1.00 25.21 1 . O  ? 
ATOM   487  N   N   . LEU LEU LEU A A 96   96   . 54.975 50.988 77.038  1.00 25.72 1 . N  ? 
ATOM   488  CA  CA  . LEU LEU LEU A A 96   96   . 54.115 49.796 76.979  1.00 26.60 1 . C  ? 
ATOM   489  CB  CB  . LEU LEU LEU A A 96   96   . 53.914 49.193 78.372  1.00 26.67 1 . C  ? 
ATOM   490  CG  CG  . LEU LEU LEU A A 96   96   . 55.175 48.601 79.009  1.00 26.49 1 . C  ? 
ATOM   491  CD1 CD1 . LEU LEU LEU A A 96   96   . 54.858 48.104 80.409  1.00 26.16 1 . C  ? 
ATOM   492  CD2 CD2 . LEU LEU LEU A A 96   96   . 55.762 47.478 78.167  1.00 26.38 1 . C  ? 
ATOM   493  C   C   . LEU LEU LEU A A 96   96   . 52.767 50.079 76.318  1.00 26.92 1 . C  ? 
ATOM   494  O   O   . LEU LEU LEU A A 96   96   . 52.215 49.207 75.656  1.00 28.58 1 . O  ? 
ATOM   495  N   N   . GLU GLU GLU A A 97   97   . 52.245 51.290 76.509  1.00 27.91 1 . N  ? 
ATOM   496  CA  CA  . GLU GLU GLU A A 97   97   . 51.130 51.805 75.709  1.00 28.76 1 . C  ? 
ATOM   497  CB  CB  . GLU GLU GLU A A 97   97   . 50.414 52.947 76.445  1.00 30.14 1 . C  ? 
ATOM   498  CG  CG  . GLU GLU GLU A A 97   97   . 49.090 53.364 75.812  1.00 32.00 1 . C  ? 
ATOM   499  CD  CD  . GLU GLU GLU A A 97   97   . 48.343 54.440 76.601  1.00 34.48 1 . C  ? 
ATOM   500  OE1 OE1 . GLU GLU GLU A A 97   97   . 48.782 54.821 77.716  1.00 33.15 1 . O  ? 
ATOM   501  OE2 OE2 . GLU GLU GLU A A 97   97   . 47.294 54.911 76.093  1.00 37.98 1 . O  ? 
ATOM   502  C   C   . GLU GLU GLU A A 97   97   . 51.707 52.291 74.374  1.00 28.07 1 . C  ? 
ATOM   503  O   O   . GLU GLU GLU A A 97   97   . 52.480 53.254 74.339  1.00 28.05 1 . O  ? 
ATOM   504  N   N   . ILE ILE ILE A A 98   98   . 51.332 51.623 73.287  1.00 27.06 1 . N  ? 
ATOM   505  CA  CA  . ILE ILE ILE A A 98   98   . 52.015 51.776 71.994  1.00 27.27 1 . C  ? 
ATOM   506  CB  CB  . ILE ILE ILE A A 98   98   . 51.601 50.676 70.974  1.00 27.50 1 . C  ? 
ATOM   507  CG1 CG1 . ILE ILE ILE A A 98   98   . 51.867 49.260 71.515  1.00 27.59 1 . C  ? 
ATOM   508  CD1 CD1 . ILE ILE ILE A A 98   98   . 53.321 48.903 71.720  1.00 27.27 1 . C  ? 
ATOM   509  CG2 CG2 . ILE ILE ILE A A 98   98   . 52.322 50.855 69.639  1.00 27.68 1 . C  ? 
ATOM   510  C   C   . ILE ILE ILE A A 98   98   . 51.728 53.159 71.404  1.00 26.65 1 . C  ? 
ATOM   511  O   O   . ILE ILE ILE A A 98   98   . 50.576 53.502 71.136  1.00 25.21 1 . O  ? 
ATOM   512  N   N   . GLY GLY GLY A A 99   99   . 52.789 53.940 71.216  1.00 26.32 1 . N  ? 
ATOM   513  CA  CA  . GLY GLY GLY A A 99   99   . 52.686 55.307 70.712  1.00 26.58 1 . C  ? 
ATOM   514  C   C   . GLY GLY GLY A A 99   99   . 52.839 56.390 71.764  1.00 27.36 1 . C  ? 
ATOM   515  O   O   . GLY GLY GLY A A 99   99   . 52.974 57.564 71.412  1.00 26.92 1 . O  ? 
ATOM   516  N   N   . LYS LYS LYS A A 100  100  . 52.808 56.009 73.045  1.00 28.19 1 . N  ? 
ATOM   517  CA  CA  . LYS LYS LYS A A 100  100  . 52.920 56.950 74.158  1.00 29.71 1 . C  ? 
ATOM   518  CB  CB  . LYS LYS LYS A A 100  100  . 51.791 56.728 75.174  1.00 31.37 1 . C  ? 
ATOM   519  CG  CG  . LYS LYS LYS A A 100  100  . 50.476 57.422 74.833  1.00 33.32 1 . C  ? 
ATOM   520  CD  CD  . LYS LYS LYS A A 100  100  . 49.986 57.074 73.434  1.00 34.69 1 . C  ? 
ATOM   521  CE  CE  . LYS LYS LYS A A 100  100  . 48.525 57.429 73.222  1.00 35.65 1 . C  ? 
ATOM   522  NZ  NZ  . LYS LYS LYS A A 100  100  . 48.110 57.041 71.845  1.00 35.97 1 . N  ? 
ATOM   523  C   C   . LYS LYS LYS A A 100  100  . 54.269 56.805 74.854  1.00 29.93 1 . C  ? 
ATOM   524  O   O   . LYS LYS LYS A A 100  100  . 54.846 55.712 74.907  1.00 30.27 1 . O  ? 
ATOM   525  N   N   . ASN ASN ASN A A 101  101  . 54.755 57.923 75.383  1.00 30.07 1 . N  ? 
ATOM   526  CA  CA  . ASN ASN ASN A A 101  101  . 55.974 57.974 76.181  1.00 29.92 1 . C  ? 
ATOM   527  CB  CB  . ASN ASN ASN A A 101  101  . 56.983 58.937 75.549  1.00 29.53 1 . C  ? 
ATOM   528  CG  CG  . ASN ASN ASN A A 101  101  . 58.182 59.200 76.441  1.00 28.99 1 . C  ? 
ATOM   529  OD1 OD1 . ASN ASN ASN A A 101  101  . 59.068 58.355 76.577  1.00 29.30 1 . O  ? 
ATOM   530  ND2 ND2 . ASN ASN ASN A A 101  101  . 58.217 60.375 77.052  1.00 28.38 1 . N  ? 
ATOM   531  C   C   . ASN ASN ASN A A 101  101  . 55.573 58.459 77.562  1.00 29.99 1 . C  ? 
ATOM   532  O   O   . ASN ASN ASN A A 101  101  . 55.067 59.567 77.698  1.00 31.39 1 . O  ? 
ATOM   533  N   N   . LYS LYS LYS A A 102  102  . 55.781 57.620 78.572  1.00 29.85 1 . N  ? 
ATOM   534  CA  CA  . LYS LYS LYS A A 102  102  . 55.467 57.955 79.958  1.00 30.35 1 . C  ? 
ATOM   535  CB  CB  . LYS LYS LYS A A 102  102  . 54.308 57.084 80.465  1.00 31.26 1 . C  ? 
ATOM   536  CG  CG  . LYS LYS LYS A A 102  102  . 54.020 57.256 81.945  1.00 33.00 1 . C  ? 
ATOM   537  CD  CD  . LYS LYS LYS A A 102  102  . 52.637 56.774 82.338  1.00 35.05 1 . C  ? 
ATOM   538  CE  CE  . LYS LYS LYS A A 102  102  . 52.418 56.951 83.835  1.00 36.79 1 . C  ? 
ATOM   539  NZ  NZ  . LYS LYS LYS A A 102  102  . 50.976 57.022 84.189  1.00 38.53 1 . N  ? 
ATOM   540  C   C   . LYS LYS LYS A A 102  102  . 56.717 57.743 80.805  1.00 28.87 1 . C  ? 
ATOM   541  O   O   . LYS LYS LYS A A 102  102  . 57.132 56.604 81.007  1.00 28.55 1 . O  ? 
ATOM   542  N   N   . TYR TYR TYR A A 103  103  . 57.324 58.838 81.272  1.00 27.57 1 . N  ? 
ATOM   543  CA  CA  . TYR TYR TYR A A 103  103  . 58.528 58.765 82.106  1.00 26.54 1 . C  ? 
ATOM   544  CB  CB  . TYR TYR TYR A A 103  103  . 59.543 59.847 81.735  1.00 25.88 1 . C  ? 
ATOM   545  CG  CG  . TYR TYR TYR A A 103  103  . 60.906 59.649 82.378  1.00 25.69 1 . C  ? 
ATOM   546  CD1 CD1 . TYR TYR TYR A A 103  103  . 61.191 60.165 83.648  1.00 25.55 1 . C  ? 
ATOM   547  CE1 CE1 . TYR TYR TYR A A 103  103  . 62.440 59.986 84.233  1.00 25.56 1 . C  ? 
ATOM   548  CZ  CZ  . TYR TYR TYR A A 103  103  . 63.423 59.281 83.549  1.00 25.48 1 . C  ? 
ATOM   549  OH  OH  . TYR TYR TYR A A 103  103  . 64.658 59.095 84.117  1.00 24.95 1 . O  ? 
ATOM   550  CE2 CE2 . TYR TYR TYR A A 103  103  . 63.165 58.756 82.295  1.00 25.28 1 . C  ? 
ATOM   551  CD2 CD2 . TYR TYR TYR A A 103  103  . 61.914 58.937 81.719  1.00 25.40 1 . C  ? 
ATOM   552  C   C   . TYR TYR TYR A A 103  103  . 58.158 58.870 83.580  1.00 26.27 1 . C  ? 
ATOM   553  O   O   . TYR TYR TYR A A 103  103  . 57.785 59.938 84.062  1.00 26.68 1 . O  ? 
ATOM   554  N   N   . THR THR THR A A 104  104  . 58.249 57.746 84.278  1.00 26.30 1 . N  ? 
ATOM   555  CA  CA  . THR THR THR A A 104  104  . 58.024 57.697 85.719  1.00 26.83 1 . C  ? 
ATOM   556  CB  CB  . THR THR THR A A 104  104  . 56.514 57.786 86.082  1.00 27.24 1 . C  ? 
ATOM   557  OG1 OG1 . THR THR THR A A 104  104  . 56.358 57.795 87.505  1.00 28.20 1 . O  ? 
ATOM   558  CG2 CG2 . THR THR THR A A 104  104  . 55.704 56.622 85.497  1.00 26.95 1 . C  ? 
ATOM   559  C   C   . THR THR THR A A 104  104  . 58.649 56.415 86.260  1.00 26.78 1 . C  ? 
ATOM   560  O   O   . THR THR THR A A 104  104  . 58.472 55.344 85.683  1.00 26.50 1 . O  ? 
ATOM   561  N   N   . THR THR THR A A 105  105  . 59.399 56.531 87.351  1.00 26.72 1 . N  ? 
ATOM   562  CA  CA  . THR THR THR A A 105  105  . 60.054 55.377 87.947  1.00 26.30 1 . C  ? 
ATOM   563  CB  CB  . THR THR THR A A 105  105  . 61.290 55.803 88.759  1.00 26.14 1 . C  ? 
ATOM   564  OG1 OG1 . THR THR THR A A 105  105  . 62.202 56.487 87.889  1.00 25.87 1 . O  ? 
ATOM   565  CG2 CG2 . THR THR THR A A 105  105  . 61.989 54.591 89.375  1.00 26.19 1 . C  ? 
ATOM   566  C   C   . THR THR THR A A 105  105  . 59.062 54.600 88.812  1.00 26.05 1 . C  ? 
ATOM   567  O   O   . THR THR THR A A 105  105  . 58.442 55.164 89.711  1.00 26.04 1 . O  ? 
ATOM   568  N   N   . VAL VAL VAL A A 106  106  . 58.907 53.311 88.514  1.00 26.24 1 . N  ? 
ATOM   569  CA  CA  . VAL VAL VAL A A 106  106  . 58.122 52.401 89.347  1.00 25.78 1 . C  ? 
ATOM   570  CB  CB  . VAL VAL VAL A A 106  106  . 57.452 51.286 88.523  1.00 26.18 1 . C  ? 
ATOM   571  CG1 CG1 . VAL VAL VAL A A 106  106  . 56.592 50.395 89.422  1.00 26.03 1 . C  ? 
ATOM   572  CG2 CG2 . VAL VAL VAL A A 106  106  . 56.613 51.900 87.408  1.00 26.49 1 . C  ? 
ATOM   573  C   C   . VAL VAL VAL A A 106  106  . 59.094 51.823 90.360  1.00 24.86 1 . C  ? 
ATOM   574  O   O   . VAL VAL VAL A A 106  106  . 59.863 50.914 90.044  1.00 24.11 1 . O  ? 
ATOM   575  N   N   . TYR TYR TYR A A 107  107  . 59.054 52.361 91.576  1.00 23.93 1 . N  ? 
ATOM   576  CA  CA  . TYR TYR TYR A A 107  107  . 60.112 52.120 92.552  1.00 23.47 1 . C  ? 
ATOM   577  CB  CB  . TYR TYR TYR A A 107  107  . 60.021 53.120 93.709  1.00 23.74 1 . C  ? 
ATOM   578  CG  CG  . TYR TYR TYR A A 107  107  . 60.322 54.541 93.276  1.00 24.08 1 . C  ? 
ATOM   579  CD1 CD1 . TYR TYR TYR A A 107  107  . 61.638 54.976 93.122  1.00 24.16 1 . C  ? 
ATOM   580  CE1 CE1 . TYR TYR TYR A A 107  107  . 61.929 56.272 92.722  1.00 24.64 1 . C  ? 
ATOM   581  CZ  CZ  . TYR TYR TYR A A 107  107  . 60.894 57.157 92.460  1.00 25.37 1 . C  ? 
ATOM   582  OH  OH  . TYR TYR TYR A A 107  107  . 61.189 58.442 92.062  1.00 26.22 1 . O  ? 
ATOM   583  CE2 CE2 . TYR TYR TYR A A 107  107  . 59.572 56.750 92.594  1.00 25.19 1 . C  ? 
ATOM   584  CD2 CD2 . TYR TYR TYR A A 107  107  . 59.291 55.449 93.003  1.00 24.67 1 . C  ? 
ATOM   585  C   C   . TYR TYR TYR A A 107  107  . 60.187 50.679 93.049  1.00 22.93 1 . C  ? 
ATOM   586  O   O   . TYR TYR TYR A A 107  107  . 61.274 50.210 93.374  1.00 22.16 1 . O  ? 
ATOM   587  N   N   . ALA ALA ALA A A 108  108  . 59.055 49.968 93.059  1.00 22.23 1 . N  ? 
ATOM   588  CA  CA  . ALA ALA ALA A A 108  108  . 59.036 48.535 93.398  1.00 21.70 1 . C  ? 
ATOM   589  CB  CB  . ALA ALA ALA A A 108  108  . 57.605 48.036 93.489  1.00 21.51 1 . C  ? 
ATOM   590  C   C   . ALA ALA ALA A A 108  108  . 59.838 47.634 92.435  1.00 22.02 1 . C  ? 
ATOM   591  O   O   . ALA ALA ALA A A 108  108  . 60.230 46.531 92.827  1.00 21.96 1 . O  ? 
ATOM   592  N   N   . ASN ASN ASN A A 109  109  . 60.072 48.095 91.198  1.00 21.42 1 . N  ? 
ATOM   593  CA  CA  . ASN ASN ASN A A 109  109  . 60.804 47.326 90.183  1.00 21.25 1 . C  ? 
ATOM   594  CB  CB  . ASN ASN ASN A A 109  109  . 60.366 47.742 88.776  1.00 21.31 1 . C  ? 
ATOM   595  CG  CG  . ASN ASN ASN A A 109  109  . 58.871 47.599 88.563  1.00 21.45 1 . C  ? 
ATOM   596  OD1 OD1 . ASN ASN ASN A A 109  109  . 58.145 47.137 89.446  1.00 21.30 1 . O  ? 
ATOM   597  ND2 ND2 . ASN ASN ASN A A 109  109  . 58.400 48.022 87.397  1.00 21.77 1 . N  ? 
ATOM   598  C   C   . ASN ASN ASN A A 109  109  . 62.305 47.515 90.328  1.00 21.56 1 . C  ? 
ATOM   599  O   O   . ASN ASN ASN A A 109  109  . 62.843 48.526 89.890  1.00 20.96 1 . O  ? 
ATOM   600  N   N   . GLN GLN GLN A A 110  110  . 62.976 46.549 90.961  1.00 22.07 1 . N  ? 
ATOM   601  CA  CA  . GLN GLN GLN A A 110  110  . 64.401 46.673 91.288  1.00 22.62 1 . C  ? 
ATOM   602  CB  CB  . GLN GLN GLN A A 110  110  . 64.603 47.318 92.672  1.00 23.04 1 . C  ? 
ATOM   603  CG  CG  . GLN GLN GLN A A 110  110  . 63.931 48.657 92.918  1.00 23.32 1 . C  ? 
ATOM   604  CD  CD  . GLN GLN GLN A A 110  110  . 64.504 49.799 92.100  1.00 23.84 1 . C  ? 
ATOM   605  OE1 OE1 . GLN GLN GLN A A 110  110  . 65.556 49.667 91.468  1.00 24.81 1 . O  ? 
ATOM   606  NE2 NE2 . GLN GLN GLN A A 110  110  . 63.799 50.931 92.096  1.00 23.92 1 . N  ? 
ATOM   607  C   C   . GLN GLN GLN A A 110  110  . 65.100 45.327 91.347  1.00 22.62 1 . C  ? 
ATOM   608  O   O   . GLN GLN GLN A A 110  110  . 64.463 44.274 91.457  1.00 21.60 1 . O  ? 
ATOM   609  N   N   . PHE PHE PHE A A 111  111  . 66.426 45.392 91.292  1.00 22.63 1 . N  ? 
ATOM   610  CA  CA  . PHE PHE PHE A A 111  111  . 67.274 44.318 91.777  1.00 23.24 1 . C  ? 
ATOM   611  CB  CB  . PHE PHE PHE A A 111  111  . 68.335 43.950 90.749  1.00 23.56 1 . C  ? 
ATOM   612  CG  CG  . PHE PHE PHE A A 111  111  . 67.824 43.073 89.639  1.00 23.90 1 . C  ? 
ATOM   613  CD1 CD1 . PHE PHE PHE A A 111  111  . 67.641 41.711 89.845  1.00 24.03 1 . C  ? 
ATOM   614  CE1 CE1 . PHE PHE PHE A A 111  111  . 67.169 40.895 88.831  1.00 24.31 1 . C  ? 
ATOM   615  CZ  CZ  . PHE PHE PHE A A 111  111  . 66.893 41.432 87.582  1.00 24.69 1 . C  ? 
ATOM   616  CE2 CE2 . PHE PHE PHE A A 111  111  . 67.074 42.789 87.359  1.00 24.58 1 . C  ? 
ATOM   617  CD2 CD2 . PHE PHE PHE A A 111  111  . 67.537 43.603 88.387  1.00 24.49 1 . C  ? 
ATOM   618  C   C   . PHE PHE PHE A A 111  111  . 67.898 44.775 93.103  1.00 23.30 1 . C  ? 
ATOM   619  O   O   . PHE PHE PHE A A 111  111  . 68.311 45.930 93.236  1.00 23.22 1 . O  ? 
ATOM   620  N   N   . SER SER SER A A 112  112  . 67.919 43.880 94.087  1.00 23.42 1 . N  ? 
ATOM   621  CA  CA  . SER SER SER A A 112  112  . 68.539 44.145 95.395  1.00 24.01 1 . C  ? 
ATOM   622  CB  CB  . SER SER SER A A 112  112  . 67.481 44.211 96.503  1.00 23.83 1 . C  ? 
ATOM   623  OG  OG  . SER SER SER A A 112  112  . 66.556 45.268 96.290  1.00 23.66 1 . O  ? 
ATOM   624  C   C   . SER SER SER A A 112  112  . 69.564 43.053 95.710  1.00 24.53 1 . C  ? 
ATOM   625  O   O   . SER SER SER A A 112  112  . 69.497 41.947 95.160  1.00 23.59 1 . O  ? 
ATOM   626  N   N   . VAL VAL VAL A A 113  113  . 70.510 43.382 96.590  1.00 25.72 1 . N  ? 
ATOM   627  CA  CA  . VAL VAL VAL A A 113  113  . 71.595 42.469 96.969  1.00 26.84 1 . C  ? 
ATOM   628  CB  CB  . VAL VAL VAL A A 113  113  . 72.942 42.860 96.300  1.00 27.75 1 . C  ? 
ATOM   629  CG1 CG1 . VAL VAL VAL A A 113  113  . 73.420 44.244 96.735  1.00 28.52 1 . C  ? 
ATOM   630  CG2 CG2 . VAL VAL VAL A A 113  113  . 74.025 41.828 96.588  1.00 28.55 1 . C  ? 
ATOM   631  C   C   . VAL VAL VAL A A 113  113  . 71.730 42.403 98.493  1.00 27.16 1 . C  ? 
ATOM   632  O   O   . VAL VAL VAL A A 113  113  . 71.608 43.413 99.169  1.00 26.64 1 . O  ? 
ATOM   633  N   N   . PHE PHE PHE A A 114  114  . 71.946 41.192 99.006  1.00 28.18 1 . N  ? 
ATOM   634  CA  CA  . PHE PHE PHE A A 114  114  . 72.313 40.938 100.397 1.00 28.88 1 . C  ? 
ATOM   635  CB  CB  . PHE PHE PHE A A 114  114  . 71.308 39.972 101.046 1.00 29.38 1 . C  ? 
ATOM   636  CG  CG  . PHE PHE PHE A A 114  114  . 71.707 39.476 102.421 1.00 28.98 1 . C  ? 
ATOM   637  CD1 CD1 . PHE PHE PHE A A 114  114  . 71.420 40.223 103.559 1.00 29.20 1 . C  ? 
ATOM   638  CE1 CE1 . PHE PHE PHE A A 114  114  . 71.779 39.766 104.826 1.00 29.79 1 . C  ? 
ATOM   639  CZ  CZ  . PHE PHE PHE A A 114  114  . 72.431 38.547 104.968 1.00 29.44 1 . C  ? 
ATOM   640  CE2 CE2 . PHE PHE PHE A A 114  114  . 72.714 37.784 103.841 1.00 29.66 1 . C  ? 
ATOM   641  CD2 CD2 . PHE PHE PHE A A 114  114  . 72.353 38.248 102.578 1.00 29.41 1 . C  ? 
ATOM   642  C   C   . PHE PHE PHE A A 114  114  . 73.706 40.313 100.377 1.00 29.50 1 . C  ? 
ATOM   643  O   O   . PHE PHE PHE A A 114  114  . 73.972 39.447 99.547  1.00 28.96 1 . O  ? 
ATOM   644  N   N   . GLN GLN GLN A A 115  115  . 74.588 40.754 101.273 1.00 30.70 1 . N  ? 
ATOM   645  CA  CA  . GLN GLN GLN A A 115  115  . 75.906 40.122 101.443 1.00 32.06 1 . C  ? 
ATOM   646  CB  CB  . GLN GLN GLN A A 115  115  . 76.986 40.902 100.696 1.00 32.37 1 . C  ? 
ATOM   647  CG  CG  . GLN GLN GLN A A 115  115  . 76.855 40.810 99.179  1.00 33.29 1 . C  ? 
ATOM   648  CD  CD  . GLN GLN GLN A A 115  115  . 78.080 41.294 98.419  1.00 33.76 1 . C  ? 
ATOM   649  OE1 OE1 . GLN GLN GLN A A 115  115  . 79.174 41.427 98.979  1.00 34.30 1 . O  ? 
ATOM   650  NE2 NE2 . GLN GLN GLN A A 115  115  . 77.904 41.550 97.119  1.00 33.68 1 . N  ? 
ATOM   651  C   C   . GLN GLN GLN A A 115  115  . 76.274 39.979 102.923 1.00 33.03 1 . C  ? 
ATOM   652  O   O   . GLN GLN GLN A A 115  115  . 76.116 40.923 103.697 1.00 32.67 1 . O  ? 
ATOM   653  N   N   . LYS LYS LYS A A 116  116  . 76.745 38.790 103.297 1.00 34.39 1 . N  ? 
ATOM   654  CA  CA  . LYS LYS LYS A A 116  116  . 77.214 38.507 104.654 1.00 37.27 1 . C  ? 
ATOM   655  CB  CB  . LYS LYS LYS A A 116  116  . 76.149 37.741 105.447 1.00 39.61 1 . C  ? 
ATOM   656  CG  CG  . LYS LYS LYS A A 116  116  . 76.517 37.520 106.912 1.00 42.28 1 . C  ? 
ATOM   657  CD  CD  . LYS LYS LYS A A 116  116  . 75.302 37.328 107.811 1.00 44.31 1 . C  ? 
ATOM   658  CE  CE  . LYS LYS LYS A A 116  116  . 74.695 35.940 107.677 1.00 46.66 1 . C  ? 
ATOM   659  NZ  NZ  . LYS LYS LYS A A 116  116  . 75.382 34.942 108.544 1.00 47.94 1 . N  ? 
ATOM   660  C   C   . LYS LYS LYS A A 116  116  . 78.514 37.703 104.610 1.00 36.92 1 . C  ? 
ATOM   661  O   O   . LYS LYS LYS A A 116  116  . 78.549 36.591 104.075 1.00 34.73 1 . O  ? 
ATOM   662  N   N   . VAL VAL VAL A A 117  117  . 79.575 38.282 105.170 1.00 38.73 1 . N  ? 
ATOM   663  CA  CA  . VAL VAL VAL A A 117  117  . 80.866 37.601 105.309 1.00 41.50 1 . C  ? 
ATOM   664  CB  CB  . VAL VAL VAL A A 117  117  . 82.008 38.602 105.626 1.00 42.45 1 . C  ? 
ATOM   665  CG1 CG1 . VAL VAL VAL A A 117  117  . 83.343 37.879 105.798 1.00 43.27 1 . C  ? 
ATOM   666  CG2 CG2 . VAL VAL VAL A A 117  117  . 82.115 39.659 104.533 1.00 42.80 1 . C  ? 
ATOM   667  C   C   . VAL VAL VAL A A 117  117  . 80.739 36.587 106.447 1.00 43.36 1 . C  ? 
ATOM   668  O   O   . VAL VAL VAL A A 117  117  . 80.126 36.892 107.476 1.00 43.44 1 . O  ? 
ATOM   669  N   N   . GLU GLU GLU A A 118  118  . 81.299 35.390 106.268 1.00 46.72 1 . N  ? 
ATOM   670  CA  CA  . GLU GLU GLU A A 118  118  . 81.272 34.376 107.336 1.00 51.06 1 . C  ? 
ATOM   671  CB  CB  . GLU GLU GLU A A 118  118  . 81.708 32.993 106.842 1.00 52.53 1 . C  ? 
ATOM   672  CG  CG  . GLU GLU GLU A A 118  118  . 80.632 32.272 106.038 1.00 54.89 1 . C  ? 
ATOM   673  CD  CD  . GLU GLU GLU A A 118  118  . 80.916 30.791 105.816 1.00 57.43 1 . C  ? 
ATOM   674  OE1 OE1 . GLU GLU GLU A A 118  118  . 81.945 30.267 106.310 1.00 57.44 1 . O  ? 
ATOM   675  OE2 OE2 . GLU GLU GLU A A 118  118  . 80.092 30.146 105.134 1.00 58.31 1 . O  ? 
ATOM   676  C   C   . GLU GLU GLU A A 118  118  . 82.147 34.825 108.501 1.00 51.89 1 . C  ? 
ATOM   677  O   O   . GLU GLU GLU A A 118  118  . 83.262 35.315 108.291 1.00 50.93 1 . O  ? 
ATOM   678  N   N   . GLY GLY GLY A A 119  119  . 81.618 34.671 109.716 1.00 54.04 1 . N  ? 
ATOM   679  CA  CA  . GLY GLY GLY A A 119  119  . 82.249 35.193 110.932 1.00 55.60 1 . C  ? 
ATOM   680  C   C   . GLY GLY GLY A A 119  119  . 81.543 36.417 111.486 1.00 57.08 1 . C  ? 
ATOM   681  O   O   . GLY GLY GLY A A 119  119  . 81.476 36.588 112.702 1.00 58.78 1 . O  ? 
ATOM   682  N   N   . ASN ASN ASN A A 120  120  . 81.022 37.271 110.600 1.00 57.25 1 . N  ? 
ATOM   683  CA  CA  . ASN ASN ASN A A 120  120  . 80.292 38.479 111.009 1.00 56.95 1 . C  ? 
ATOM   684  CB  CB  . ASN ASN ASN A A 120  120  . 80.248 39.500 109.868 1.00 56.69 1 . C  ? 
ATOM   685  CG  CG  . ASN ASN ASN A A 120  120  . 81.619 40.057 109.531 1.00 57.35 1 . C  ? 
ATOM   686  OD1 OD1 . ASN ASN ASN A A 120  120  . 82.647 39.508 109.937 1.00 58.32 1 . O  ? 
ATOM   687  ND2 ND2 . ASN ASN ASN A A 120  120  . 81.642 41.154 108.788 1.00 57.52 1 . N  ? 
ATOM   688  C   C   . ASN ASN ASN A A 120  120  . 78.877 38.156 111.477 1.00 55.13 1 . C  ? 
ATOM   689  O   O   . ASN ASN ASN A A 120  120  . 78.252 37.214 110.989 1.00 54.59 1 . O  ? 
ATOM   690  N   N   . LYS LYS LYS A A 121  121  . 78.388 38.952 112.427 1.00 55.01 1 . N  ? 
ATOM   691  CA  CA  . LYS LYS LYS A A 121  121  . 77.080 38.737 113.048 1.00 54.63 1 . C  ? 
ATOM   692  CB  CB  . LYS LYS LYS A A 121  121  . 76.939 39.593 114.311 1.00 54.43 1 . C  ? 
ATOM   693  C   C   . LYS LYS LYS A A 121  121  . 75.945 39.070 112.092 1.00 54.67 1 . C  ? 
ATOM   694  O   O   . LYS LYS LYS A A 121  121  . 75.001 38.290 111.943 1.00 53.20 1 . O  ? 
ATOM   695  N   N   . ASP ASP ASP A A 122  122  . 76.052 40.234 111.450 1.00 55.21 1 . N  ? 
ATOM   696  CA  CA  . ASP ASP ASP A A 122  122  . 75.013 40.752 110.556 1.00 54.65 1 . C  ? 
ATOM   697  CB  CB  . ASP ASP ASP A A 122  122  . 74.446 42.059 111.123 1.00 56.55 1 . C  ? 
ATOM   698  CG  CG  . ASP ASP ASP A A 122  122  . 73.963 41.917 112.570 1.00 59.78 1 . C  ? 
ATOM   699  OD1 OD1 . ASP ASP ASP A A 122  122  . 73.356 40.875 112.912 1.00 60.27 1 . O  ? 
ATOM   700  OD2 OD2 . ASP ASP ASP A A 122  122  . 74.195 42.855 113.367 1.00 62.03 1 . O  ? 
ATOM   701  C   C   . ASP ASP ASP A A 122  122  . 75.548 40.986 109.140 1.00 50.80 1 . C  ? 
ATOM   702  O   O   . ASP ASP ASP A A 122  122  . 76.729 41.294 108.948 1.00 50.62 1 . O  ? 
ATOM   703  N   N   . GLY GLY GLY A A 123  123  . 74.664 40.821 108.158 1.00 46.42 1 . N  ? 
ATOM   704  CA  CA  . GLY GLY GLY A A 123  123  . 74.960 41.130 106.762 1.00 42.82 1 . C  ? 
ATOM   705  C   C   . GLY GLY GLY A A 123  123  . 74.447 42.510 106.402 1.00 40.21 1 . C  ? 
ATOM   706  O   O   . GLY GLY GLY A A 123  123  . 73.996 43.260 107.266 1.00 38.27 1 . O  ? 
ATOM   707  N   N   . VAL VAL VAL A A 124  124  . 74.505 42.829 105.113 1.00 38.24 1 . N  ? 
ATOM   708  CA  CA  . VAL VAL VAL A A 124  124  . 74.087 44.138 104.600 1.00 37.13 1 . C  ? 
ATOM   709  CB  CB  . VAL VAL VAL A A 124  124  . 75.310 45.060 104.329 1.00 37.38 1 . C  ? 
ATOM   710  CG1 CG1 . VAL VAL VAL A A 124  124  . 76.343 44.388 103.435 1.00 37.38 1 . C  ? 
ATOM   711  CG2 CG2 . VAL VAL VAL A A 124  124  . 74.879 46.395 103.733 1.00 37.97 1 . C  ? 
ATOM   712  C   C   . VAL VAL VAL A A 124  124  . 73.228 43.947 103.346 1.00 35.42 1 . C  ? 
ATOM   713  O   O   . VAL VAL VAL A A 124  124  . 73.542 43.106 102.501 1.00 35.13 1 . O  ? 
ATOM   714  N   N   . ALA ALA ALA A A 125  125  . 72.144 44.720 103.247 1.00 33.60 1 . N  ? 
ATOM   715  CA  CA  . ALA ALA ALA A A 125  125  . 71.231 44.682 102.101 1.00 31.75 1 . C  ? 
ATOM   716  CB  CB  . ALA ALA ALA A A 125  125  . 69.850 44.233 102.543 1.00 31.71 1 . C  ? 
ATOM   717  C   C   . ALA ALA ALA A A 125  125  . 71.155 46.056 101.434 1.00 30.85 1 . C  ? 
ATOM   718  O   O   . ALA ALA ALA A A 125  125  . 71.197 47.072 102.119 1.00 31.59 1 . O  ? 
ATOM   719  N   N   . GLN GLN GLN A A 126  126  . 71.025 46.073 100.105 1.00 29.22 1 . N  ? 
ATOM   720  CA  CA  . GLN GLN GLN A A 126  126  . 71.071 47.311 99.313  1.00 28.54 1 . C  ? 
ATOM   721  CB  CB  . GLN GLN GLN A A 126  126  . 72.539 47.658 98.988  1.00 28.42 1 . C  ? 
ATOM   722  CG  CG  . GLN GLN GLN A A 126  126  . 72.781 48.899 98.134  1.00 28.39 1 . C  ? 
ATOM   723  CD  CD  . GLN GLN GLN A A 126  126  . 72.405 50.193 98.837  1.00 28.78 1 . C  ? 
ATOM   724  OE1 OE1 . GLN GLN GLN A A 126  126  . 73.003 50.550 99.850  1.00 29.44 1 . O  ? 
ATOM   725  NE2 NE2 . GLN GLN GLN A A 126  126  . 71.423 50.910 98.297  1.00 28.85 1 . N  ? 
ATOM   726  C   C   . GLN GLN GLN A A 126  126  . 70.255 47.172 98.019  1.00 27.97 1 . C  ? 
ATOM   727  O   O   . GLN GLN GLN A A 126  126  . 70.459 46.229 97.248  1.00 28.58 1 . O  ? 
ATOM   728  N   N   . VAL VAL VAL A A 127  127  . 69.343 48.113 97.782  1.00 27.34 1 . N  ? 
ATOM   729  CA  CA  . VAL VAL VAL A A 127  127  . 68.643 48.193 96.498  1.00 27.19 1 . C  ? 
ATOM   730  CB  CB  . VAL VAL VAL A A 127  127  . 67.369 49.076 96.557  1.00 27.43 1 . C  ? 
ATOM   731  CG1 CG1 . VAL VAL VAL A A 127  127  . 66.686 49.134 95.194  1.00 27.51 1 . C  ? 
ATOM   732  CG2 CG2 . VAL VAL VAL A A 127  127  . 66.380 48.572 97.608  1.00 27.17 1 . C  ? 
ATOM   733  C   C   . VAL VAL VAL A A 127  127  . 69.635 48.794 95.509  1.00 26.67 1 . C  ? 
ATOM   734  O   O   . VAL VAL VAL A A 127  127  . 70.289 49.799 95.815  1.00 25.53 1 . O  ? 
ATOM   735  N   N   . LEU LEU LEU A A 128  128  . 69.758 48.177 94.334  1.00 27.26 1 . N  ? 
ATOM   736  CA  CA  . LEU LEU LEU A A 128  128  . 70.692 48.642 93.301  1.00 28.04 1 . C  ? 
ATOM   737  CB  CB  . LEU LEU LEU A A 128  128  . 71.161 47.476 92.423  1.00 28.46 1 . C  ? 
ATOM   738  CG  CG  . LEU LEU LEU A A 128  128  . 71.855 46.344 93.187  1.00 29.02 1 . C  ? 
ATOM   739  CD1 CD1 . LEU LEU LEU A A 128  128  . 72.175 45.190 92.252  1.00 29.22 1 . C  ? 
ATOM   740  CD2 CD2 . LEU LEU LEU A A 128  128  . 73.118 46.837 93.879  1.00 28.88 1 . C  ? 
ATOM   741  C   C   . LEU LEU LEU A A 128  128  . 70.051 49.748 92.465  1.00 27.84 1 . C  ? 
ATOM   742  O   O   . LEU LEU LEU A A 128  128  . 69.809 49.590 91.266  1.00 28.57 1 . O  ? 
ATOM   743  N   N   . TYR TYR TYR A A 129  129  . 69.793 50.871 93.130  1.00 27.70 1 . N  ? 
ATOM   744  CA  CA  . TYR TYR TYR A A 129  129  . 69.153 52.038 92.538  1.00 27.11 1 . C  ? 
ATOM   745  CB  CB  . TYR TYR TYR A A 129  129  . 67.640 52.023 92.786  1.00 26.47 1 . C  ? 
ATOM   746  CG  CG  . TYR TYR TYR A A 129  129  . 66.925 53.225 92.190  1.00 25.88 1 . C  ? 
ATOM   747  CD1 CD1 . TYR TYR TYR A A 129  129  . 66.909 53.435 90.809  1.00 25.62 1 . C  ? 
ATOM   748  CE1 CE1 . TYR TYR TYR A A 129  129  . 66.277 54.538 90.260  1.00 25.30 1 . C  ? 
ATOM   749  CZ  CZ  . TYR TYR TYR A A 129  129  . 65.650 55.450 91.084  1.00 25.51 1 . C  ? 
ATOM   750  OH  OH  . TYR TYR TYR A A 129  129  . 65.016 56.540 90.533  1.00 25.35 1 . O  ? 
ATOM   751  CE2 CE2 . TYR TYR TYR A A 129  129  . 65.655 55.270 92.458  1.00 25.64 1 . C  ? 
ATOM   752  CD2 CD2 . TYR TYR TYR A A 129  129  . 66.293 54.164 93.001  1.00 25.35 1 . C  ? 
ATOM   753  C   C   . TYR TYR TYR A A 129  129  . 69.766 53.293 93.149  1.00 26.98 1 . C  ? 
ATOM   754  O   O   . TYR TYR TYR A A 129  129  . 69.728 53.468 94.373  1.00 26.24 1 . O  ? 
ATOM   755  N   N   . ALA ALA ALA A A 130  130  . 70.333 54.151 92.302  1.00 27.69 1 . N  ? 
ATOM   756  CA  CA  . ALA ALA ALA A A 130  130  . 70.957 55.401 92.748  1.00 28.79 1 . C  ? 
ATOM   757  CB  CB  . ALA ALA ALA A A 130  130  . 72.044 55.841 91.779  1.00 28.59 1 . C  ? 
ATOM   758  C   C   . ALA ALA ALA A A 130  130  . 69.879 56.467 92.891  1.00 29.65 1 . C  ? 
ATOM   759  O   O   . ALA ALA ALA A A 130  130  . 69.740 57.362 92.055  1.00 31.18 1 . O  ? 
ATOM   760  N   N   . GLY GLY GLY A A 131  131  . 69.104 56.340 93.959  1.00 30.93 1 . N  ? 
ATOM   761  CA  CA  . GLY GLY GLY A A 131  131  . 67.994 57.243 94.241  1.00 31.46 1 . C  ? 
ATOM   762  C   C   . GLY GLY GLY A A 131  131  . 67.084 56.652 95.296  1.00 32.12 1 . C  ? 
ATOM   763  O   O   . GLY GLY GLY A A 131  131  . 67.392 55.611 95.875  1.00 31.74 1 . O  ? 
ATOM   764  N   N   . GLU GLU GLU A A 132  132  . 65.965 57.324 95.538  1.00 33.20 1 . N  ? 
ATOM   765  CA  CA  . GLU GLU GLU A A 132  132  . 64.957 56.863 96.481  1.00 34.99 1 . C  ? 
ATOM   766  CB  CB  . GLU GLU GLU A A 132  132  . 65.250 57.414 97.883  1.00 36.82 1 . C  ? 
ATOM   767  CG  CG  . GLU GLU GLU A A 132  132  . 65.396 58.932 97.953  1.00 38.60 1 . C  ? 
ATOM   768  CD  CD  . GLU GLU GLU A A 132  132  . 65.650 59.437 99.366  1.00 40.32 1 . C  ? 
ATOM   769  OE1 OE1 . GLU GLU GLU A A 132  132  . 66.688 59.074 99.954  1.00 40.85 1 . O  ? 
ATOM   770  OE2 OE2 . GLU GLU GLU A A 132  132  . 64.819 60.208 99.890  1.00 41.01 1 . O  ? 
ATOM   771  C   C   . GLU GLU GLU A A 132  132  . 63.564 57.298 96.006  1.00 34.93 1 . C  ? 
ATOM   772  O   O   . GLU GLU GLU A A 132  132  . 63.456 58.141 95.118  1.00 32.21 1 . O  ? 
ATOM   773  N   N   . PRO PRO PRO A A 133  133  . 62.494 56.724 96.588  1.00 37.20 1 . N  ? 
ATOM   774  CA  CA  . PRO PRO PRO A A 133  133  . 61.141 57.166 96.236  1.00 39.73 1 . C  ? 
ATOM   775  CB  CB  . PRO PRO PRO A A 133  133  . 60.236 56.183 96.988  1.00 38.63 1 . C  ? 
ATOM   776  CG  CG  . PRO PRO PRO A A 133  133  . 61.084 54.991 97.231  1.00 38.30 1 . C  ? 
ATOM   777  CD  CD  . PRO PRO PRO A A 133  133  . 62.459 55.539 97.457  1.00 37.62 1 . C  ? 
ATOM   778  C   C   . PRO PRO PRO A A 133  133  . 60.840 58.595 96.671  1.00 43.35 1 . C  ? 
ATOM   779  O   O   . PRO PRO PRO A A 133  133  . 61.466 59.109 97.599  1.00 42.54 1 . O  ? 
ATOM   780  N   N   . GLU GLU GLU A A 134  134  . 59.866 59.207 96.004  1.00 50.80 1 . N  ? 
ATOM   781  CA  CA  . GLU GLU GLU A A 134  134  . 59.463 60.585 96.286  1.00 55.62 1 . C  ? 
ATOM   782  CB  CB  . GLU GLU GLU A A 134  134  . 58.719 61.203 95.089  1.00 58.00 1 . C  ? 
ATOM   783  CG  CG  . GLU GLU GLU A A 134  134  . 59.413 61.081 93.728  1.00 60.50 1 . C  ? 
ATOM   784  CD  CD  . GLU GLU GLU A A 134  134  . 60.496 62.125 93.483  1.00 63.15 1 . C  ? 
ATOM   785  OE1 OE1 . GLU GLU GLU A A 134  134  . 61.262 62.448 94.419  1.00 64.72 1 . O  ? 
ATOM   786  OE2 OE2 . GLU GLU GLU A A 134  134  . 60.592 62.614 92.334  1.00 63.28 1 . O  ? 
ATOM   787  C   C   . GLU GLU GLU A A 134  134  . 58.577 60.586 97.537  1.00 57.17 1 . C  ? 
ATOM   788  O   O   . GLU GLU GLU A A 134  134  . 58.885 61.264 98.524  1.00 58.56 1 . O  ? 
ATOM   789  N   N   . ASN ASN ASN A A 135  135  . 57.498 59.801 97.493  1.00 56.55 1 . N  ? 
ATOM   790  CA  CA  . ASN ASN ASN A A 135  135  . 56.593 59.625 98.648  1.00 55.49 1 . C  ? 
ATOM   791  CB  CB  . ASN ASN ASN A A 135  135  . 55.162 59.283 98.175  1.00 55.89 1 . C  ? 
ATOM   792  CG  CG  . ASN ASN ASN A A 135  135  . 55.057 57.911 97.529  1.00 57.42 1 . C  ? 
ATOM   793  OD1 OD1 . ASN ASN ASN A A 135  135  . 55.448 56.901 98.118  1.00 58.74 1 . O  ? 
ATOM   794  ND2 ND2 . ASN ASN ASN A A 135  135  . 54.524 57.866 96.310  1.00 57.91 1 . N  ? 
ATOM   795  C   C   . ASN ASN ASN A A 135  135  . 57.154 58.590 99.648  1.00 51.73 1 . C  ? 
ATOM   796  O   O   . ASN ASN ASN A A 135  135  . 58.296 58.138 99.500  1.00 52.75 1 . O  ? 
ATOM   797  N   N   . GLY GLY GLY A A 136  136  . 56.356 58.221 100.655 1.00 47.92 1 . N  ? 
ATOM   798  CA  CA  . GLY GLY GLY A A 136  136  . 56.793 57.322 101.734 1.00 44.54 1 . C  ? 
ATOM   799  C   C   . GLY GLY GLY A A 136  136  . 56.666 55.821 101.508 1.00 41.91 1 . C  ? 
ATOM   800  O   O   . GLY GLY GLY A A 136  136  . 56.934 55.028 102.434 1.00 40.99 1 . O  ? 
ATOM   801  N   N   . TYR TYR TYR A A 137  137  . 56.259 55.412 100.300 1.00 37.85 1 . N  ? 
ATOM   802  CA  CA  . TYR TYR TYR A A 137  137  . 56.137 53.985 99.984  1.00 34.09 1 . C  ? 
ATOM   803  CB  CB  . TYR TYR TYR A A 137  137  . 55.330 53.758 98.702  1.00 33.37 1 . C  ? 
ATOM   804  CG  CG  . TYR TYR TYR A A 137  137  . 53.866 54.160 98.765  1.00 32.88 1 . C  ? 
ATOM   805  CD1 CD1 . TYR TYR TYR A A 137  137  . 53.104 53.993 99.928  1.00 33.20 1 . C  ? 
ATOM   806  CE1 CE1 . TYR TYR TYR A A 137  137  . 51.763 54.353 99.967  1.00 33.11 1 . C  ? 
ATOM   807  CZ  CZ  . TYR TYR TYR A A 137  137  . 51.158 54.865 98.834  1.00 32.71 1 . C  ? 
ATOM   808  OH  OH  . TYR TYR TYR A A 137  137  . 49.831 55.216 98.871  1.00 33.02 1 . O  ? 
ATOM   809  CE2 CE2 . TYR TYR TYR A A 137  137  . 51.885 55.032 97.670  1.00 32.62 1 . C  ? 
ATOM   810  CD2 CD2 . TYR TYR TYR A A 137  137  . 53.225 54.675 97.638  1.00 32.81 1 . C  ? 
ATOM   811  C   C   . TYR TYR TYR A A 137  137  . 57.511 53.331 99.857  1.00 32.07 1 . C  ? 
ATOM   812  O   O   . TYR TYR TYR A A 137  137  . 58.441 53.931 99.320  1.00 31.37 1 . O  ? 
ATOM   813  N   N   . LEU LEU LEU A A 138  138  . 57.611 52.101 100.364 1.00 30.12 1 . N  ? 
ATOM   814  CA  CA  . LEU LEU LEU A A 138  138  . 58.845 51.306 100.370 1.00 29.43 1 . C  ? 
ATOM   815  CB  CB  . LEU LEU LEU A A 138  138  . 59.291 50.981 98.929  1.00 29.28 1 . C  ? 
ATOM   816  CG  CG  . LEU LEU LEU A A 138  138  . 58.220 50.394 98.000  1.00 28.60 1 . C  ? 
ATOM   817  CD1 CD1 . LEU LEU LEU A A 138  138  . 58.821 50.085 96.638  1.00 28.86 1 . C  ? 
ATOM   818  CD2 CD2 . LEU LEU LEU A A 138  138  . 57.585 49.139 98.589  1.00 28.65 1 . C  ? 
ATOM   819  C   C   . LEU LEU LEU A A 138  138  . 59.986 51.940 101.192 1.00 29.24 1 . C  ? 
ATOM   820  O   O   . LEU LEU LEU A A 138  138  . 61.164 51.725 100.906 1.00 28.16 1 . O  ? 
ATOM   821  N   N   . SER SER SER A A 139  139  . 59.626 52.674 102.245 1.00 29.40 1 . N  ? 
ATOM   822  CA  CA  . SER SER SER A A 139  139  . 60.606 53.375 103.083 1.00 29.52 1 . C  ? 
ATOM   823  CB  CB  . SER SER SER A A 139  139  . 59.891 54.311 104.064 1.00 30.08 1 . C  ? 
ATOM   824  OG  OG  . SER SER SER A A 139  139  . 59.171 53.583 105.052 1.00 30.15 1 . O  ? 
ATOM   825  C   C   . SER SER SER A A 139  139  . 61.564 52.445 103.852 1.00 28.70 1 . C  ? 
ATOM   826  O   O   . SER SER SER A A 139  139  . 62.674 52.860 104.200 1.00 28.04 1 . O  ? 
ATOM   827  N   N   . SER SER SER A A 140  140  . 61.141 51.203 104.105 1.00 27.69 1 . N  ? 
ATOM   828  CA  CA  . SER SER SER A A 140  140  . 61.977 50.216 104.811 1.00 27.23 1 . C  ? 
ATOM   829  CB  CB  . SER SER SER A A 140  140  . 61.136 49.021 105.270 1.00 27.62 1 . C  ? 
ATOM   830  OG  OG  . SER SER SER A A 140  140  . 60.668 48.270 104.164 1.00 28.56 1 . O  ? 
ATOM   831  C   C   . SER SER SER A A 140  140  . 63.170 49.705 104.002 1.00 26.23 1 . C  ? 
ATOM   832  O   O   . SER SER SER A A 140  140  . 64.128 49.199 104.580 1.00 25.97 1 . O  ? 
ATOM   833  N   N   . TRP TRP TRP A A 141  141  . 63.105 49.828 102.676 1.00 25.71 1 . N  ? 
ATOM   834  CA  CA  . TRP TRP TRP A A 141  141  . 64.168 49.356 101.794 1.00 25.47 1 . C  ? 
ATOM   835  CB  CB  . TRP TRP TRP A A 141  141  . 63.684 49.306 100.336 1.00 25.39 1 . C  ? 
ATOM   836  CG  CG  . TRP TRP TRP A A 141  141  . 62.586 48.313 100.038 1.00 25.19 1 . C  ? 
ATOM   837  CD1 CD1 . TRP TRP TRP A A 141  141  . 61.745 47.704 100.930 1.00 25.06 1 . C  ? 
ATOM   838  NE1 NE1 . TRP TRP TRP A A 141  141  . 60.872 46.874 100.272 1.00 25.11 1 . N  ? 
ATOM   839  CE2 CE2 . TRP TRP TRP A A 141  141  . 61.117 46.949 98.927  1.00 24.50 1 . C  ? 
ATOM   840  CD2 CD2 . TRP TRP TRP A A 141  141  . 62.188 47.849 98.741  1.00 24.92 1 . C  ? 
ATOM   841  CE3 CE3 . TRP TRP TRP A A 141  141  . 62.640 48.102 97.440  1.00 24.50 1 . C  ? 
ATOM   842  CZ3 CZ3 . TRP TRP TRP A A 141  141  . 62.016 47.460 96.381  1.00 24.40 1 . C  ? 
ATOM   843  CH2 CH2 . TRP TRP TRP A A 141  141  . 60.951 46.567 96.597  1.00 24.47 1 . C  ? 
ATOM   844  CZ2 CZ2 . TRP TRP TRP A A 141  141  . 60.488 46.302 97.860  1.00 24.65 1 . C  ? 
ATOM   845  C   C   . TRP TRP TRP A A 141  141  . 65.386 50.274 101.893 1.00 26.11 1 . C  ? 
ATOM   846  O   O   . TRP TRP TRP A A 141  141  . 65.252 51.452 102.220 1.00 25.78 1 . O  ? 
ATOM   847  N   N   . LYS LYS LYS A A 142  142  . 66.563 49.725 101.600 1.00 26.84 1 . N  ? 
ATOM   848  CA  CA  . LYS LYS LYS A A 142  142  . 67.812 50.481 101.620 1.00 28.36 1 . C  ? 
ATOM   849  CB  CB  . LYS LYS LYS A A 142  142  . 68.981 49.589 102.057 1.00 29.81 1 . C  ? 
ATOM   850  CG  CG  . LYS LYS LYS A A 142  142  . 70.309 50.318 102.236 1.00 31.84 1 . C  ? 
ATOM   851  CD  CD  . LYS LYS LYS A A 142  142  . 70.292 51.246 103.443 1.00 34.14 1 . C  ? 
ATOM   852  CE  CE  . LYS LYS LYS A A 142  142  . 71.566 52.078 103.529 1.00 35.97 1 . C  ? 
ATOM   853  NZ  NZ  . LYS LYS LYS A A 142  142  . 72.765 51.261 103.869 1.00 36.65 1 . N  ? 
ATOM   854  C   C   . LYS LYS LYS A A 142  142  . 68.063 51.088 100.232 1.00 27.67 1 . C  ? 
ATOM   855  O   O   . LYS LYS LYS A A 142  142  . 68.511 50.399 99.310  1.00 26.30 1 . O  ? 
ATOM   856  N   N   . TRP TRP TRP A A 143  143  . 67.770 52.383 100.114 1.00 27.52 1 . N  ? 
ATOM   857  CA  CA  . TRP TRP TRP A A 143  143  . 67.849 53.131 98.856  1.00 28.20 1 . C  ? 
ATOM   858  CB  CB  . TRP TRP TRP A A 143  143  . 66.724 54.173 98.829  1.00 28.05 1 . C  ? 
ATOM   859  CG  CG  . TRP TRP TRP A A 143  143  . 65.397 53.534 98.776  1.00 28.43 1 . C  ? 
ATOM   860  CD1 CD1 . TRP TRP TRP A A 143  143  . 64.508 53.407 99.800  1.00 28.80 1 . C  ? 
ATOM   861  NE1 NE1 . TRP TRP TRP A A 143  143  . 63.394 52.732 99.374  1.00 29.09 1 . N  ? 
ATOM   862  CE2 CE2 . TRP TRP TRP A A 143  143  . 63.555 52.393 98.056  1.00 28.61 1 . C  ? 
ATOM   863  CD2 CD2 . TRP TRP TRP A A 143  143  . 64.812 52.883 97.647  1.00 28.25 1 . C  ? 
ATOM   864  CE3 CE3 . TRP TRP TRP A A 143  143  . 65.222 52.677 96.323  1.00 28.15 1 . C  ? 
ATOM   865  CZ3 CZ3 . TRP TRP TRP A A 143  143  . 64.374 51.995 95.459  1.00 28.04 1 . C  ? 
ATOM   866  CH2 CH2 . TRP TRP TRP A A 143  143  . 63.127 51.520 95.899  1.00 28.24 1 . C  ? 
ATOM   867  CZ2 CZ2 . TRP TRP TRP A A 143  143  . 62.700 51.712 97.190  1.00 28.48 1 . C  ? 
ATOM   868  C   C   . TRP TRP TRP A A 143  143  . 69.224 53.787 98.671  1.00 28.55 1 . C  ? 
ATOM   869  O   O   . TRP TRP TRP A A 143  143  . 70.163 53.475 99.403  1.00 26.96 1 . O  ? 
ATOM   870  N   N   . ASP ASP ASP A A 144  144  . 69.346 54.649 97.658  1.00 30.23 1 . N  ? 
ATOM   871  CA  CA  . ASP ASP ASP A A 144  144  . 70.520 55.519 97.470  1.00 30.81 1 . C  ? 
ATOM   872  CB  CB  . ASP ASP ASP A A 144  144  . 70.645 56.542 98.606  1.00 31.58 1 . C  ? 
ATOM   873  CG  CG  . ASP ASP ASP A A 144  144  . 69.395 57.378 98.774  1.00 33.79 1 . C  ? 
ATOM   874  OD1 OD1 . ASP ASP ASP A A 144  144  . 68.966 58.015 97.788  1.00 35.66 1 . O  ? 
ATOM   875  OD2 OD2 . ASP ASP ASP A A 144  144  . 68.839 57.395 99.894  1.00 35.36 1 . O  ? 
ATOM   876  C   C   . ASP ASP ASP A A 144  144  . 71.803 54.717 97.330  1.00 29.36 1 . C  ? 
ATOM   877  O   O   . ASP ASP ASP A A 144  144  . 72.708 54.819 98.157  1.00 28.81 1 . O  ? 
ATOM   878  N   N   . TYR TYR TYR A A 145  145  . 71.855 53.894 96.290  1.00 29.05 1 . N  ? 
ATOM   879  CA  CA  . TYR TYR TYR A A 145  145  . 73.085 53.209 95.935  1.00 29.16 1 . C  ? 
ATOM   880  CB  CB  . TYR TYR TYR A A 145  145  . 72.929 52.379 94.659  1.00 28.32 1 . C  ? 
ATOM   881  CG  CG  . TYR TYR TYR A A 145  145  . 74.140 51.520 94.394  1.00 28.04 1 . C  ? 
ATOM   882  CD1 CD1 . TYR TYR TYR A A 145  145  . 74.304 50.305 95.053  1.00 27.93 1 . C  ? 
ATOM   883  CE1 CE1 . TYR TYR TYR A A 145  145  . 75.425 49.522 94.843  1.00 28.10 1 . C  ? 
ATOM   884  CZ  CZ  . TYR TYR TYR A A 145  145  . 76.410 49.958 93.968  1.00 27.78 1 . C  ? 
ATOM   885  OH  OH  . TYR TYR TYR A A 145  145  . 77.516 49.170 93.760  1.00 27.63 1 . O  ? 
ATOM   886  CE2 CE2 . TYR TYR TYR A A 145  145  . 76.273 51.164 93.302  1.00 27.22 1 . C  ? 
ATOM   887  CD2 CD2 . TYR TYR TYR A A 145  145  . 75.146 51.941 93.523  1.00 27.65 1 . C  ? 
ATOM   888  C   C   . TYR TYR TYR A A 145  145  . 74.151 54.297 95.747  1.00 29.95 1 . C  ? 
ATOM   889  O   O   . TYR TYR TYR A A 145  145  . 73.918 55.254 95.005  1.00 30.09 1 . O  ? 
ATOM   890  N   N   . PRO PRO PRO A A 146  146  . 75.297 54.173 96.444  1.00 30.60 1 . N  ? 
ATOM   891  CA  CA  . PRO PRO PRO A A 146  146  . 76.261 55.280 96.479  1.00 31.89 1 . C  ? 
ATOM   892  CB  CB  . PRO PRO PRO A A 146  146  . 77.253 54.848 97.565  1.00 31.68 1 . C  ? 
ATOM   893  CG  CG  . PRO PRO PRO A A 146  146  . 77.210 53.362 97.534  1.00 31.39 1 . C  ? 
ATOM   894  CD  CD  . PRO PRO PRO A A 146  146  . 75.789 52.997 97.186  1.00 31.04 1 . C  ? 
ATOM   895  C   C   . PRO PRO PRO A A 146  146  . 76.986 55.504 95.156  1.00 32.74 1 . C  ? 
ATOM   896  O   O   . PRO PRO PRO A A 146  146  . 77.143 54.565 94.369  1.00 30.72 1 . O  ? 
ATOM   897  N   N   . LYS LYS LYS A A 147  147  . 77.419 56.748 94.938  1.00 34.60 1 . N  ? 
ATOM   898  CA  CA  . LYS LYS LYS A A 147  147  . 78.206 57.125 93.761  1.00 36.54 1 . C  ? 
ATOM   899  CB  CB  . LYS LYS LYS A A 147  147  . 78.413 58.647 93.695  1.00 40.00 1 . C  ? 
ATOM   900  CG  CG  . LYS LYS LYS A A 147  147  . 77.163 59.450 93.348  1.00 42.82 1 . C  ? 
ATOM   901  CD  CD  . LYS LYS LYS A A 147  147  . 77.358 60.933 93.644  1.00 45.91 1 . C  ? 
ATOM   902  CE  CE  . LYS LYS LYS A A 147  147  . 76.350 61.815 92.914  1.00 48.17 1 . C  ? 
ATOM   903  NZ  NZ  . LYS LYS LYS A A 147  147  . 74.930 61.444 93.183  1.00 48.87 1 . N  ? 
ATOM   904  C   C   . LYS LYS LYS A A 147  147  . 79.567 56.444 93.752  1.00 35.79 1 . C  ? 
ATOM   905  O   O   . LYS LYS LYS A A 147  147  . 80.031 55.935 94.778  1.00 32.97 1 . O  ? 
ATOM   906  N   N   . GLU GLU GLU A A 148  148  . 80.179 56.432 92.567  1.00 35.99 1 . N  ? 
ATOM   907  CA  CA  . GLU GLU GLU A A 148  148  . 81.531 55.910 92.351  1.00 36.96 1 . C  ? 
ATOM   908  CB  CB  . GLU GLU GLU A A 148  148  . 82.562 56.829 93.020  1.00 40.03 1 . C  ? 
ATOM   909  CG  CG  . GLU GLU GLU A A 148  148  . 82.426 58.279 92.577  1.00 44.01 1 . C  ? 
ATOM   910  CD  CD  . GLU GLU GLU A A 148  148  . 83.549 59.169 93.068  1.00 48.06 1 . C  ? 
ATOM   911  OE1 OE1 . GLU GLU GLU A A 148  148  . 84.146 58.871 94.129  1.00 50.81 1 . O  ? 
ATOM   912  OE2 OE2 . GLU GLU GLU A A 148  148  . 83.827 60.181 92.388  1.00 51.86 1 . O  ? 
ATOM   913  C   C   . GLU GLU GLU A A 148  148  . 81.698 54.459 92.804  1.00 34.82 1 . C  ? 
ATOM   914  O   O   . GLU GLU GLU A A 148  148  . 82.775 54.058 93.244  1.00 35.91 1 . O  ? 
ATOM   915  N   N   . SER SER SER A A 149  149  . 80.629 53.676 92.665  1.00 32.87 1 . N  ? 
ATOM   916  CA  CA  . SER SER SER A A 149  149  . 80.591 52.293 93.135  1.00 31.78 1 . C  ? 
ATOM   917  CB  CB  . SER SER SER A A 149  149  . 79.739 52.193 94.406  1.00 31.35 1 . C  ? 
ATOM   918  OG  OG  . SER SER SER A A 149  149  . 80.058 53.225 95.322  1.00 31.59 1 . O  ? 
ATOM   919  C   C   . SER SER SER A A 149  149  . 80.047 51.347 92.060  1.00 30.89 1 . C  ? 
ATOM   920  O   O   . SER SER SER A A 149  149  . 79.494 50.289 92.378  1.00 29.84 1 . O  ? 
ATOM   921  N   N   . GLY GLY GLY A A 150  150  . 80.242 51.706 90.792  1.00 30.54 1 . N  ? 
ATOM   922  CA  CA  . GLY GLY GLY A A 150  150  . 79.698 50.931 89.677  1.00 29.87 1 . C  ? 
ATOM   923  C   C   . GLY GLY GLY A A 150  150  . 79.527 51.744 88.413  1.00 29.25 1 . C  ? 
ATOM   924  O   O   . GLY GLY GLY A A 150  150  . 79.498 52.967 88.456  1.00 28.38 1 . O  ? 
ATOM   925  N   N   . MET MET MET A A 151  151  . 79.400 51.041 87.292  1.00 29.98 1 . N  ? 
ATOM   926  CA  CA  . MET MET MET A A 151  151  . 79.330 51.641 85.963  1.00 30.64 1 . C  ? 
ATOM   927  CB  CB  . MET MET MET A A 151  151  . 80.624 51.362 85.197  1.00 33.75 1 . C  ? 
ATOM   928  CG  CG  . MET MET MET A A 151  151  . 81.899 51.892 85.827  1.00 36.66 1 . C  ? 
ATOM   929  SD  SD  . MET MET MET A A 151  151  . 82.043 53.676 85.751  1.00 41.74 1 . S  ? 
ATOM   930  CE  CE  . MET MET MET A A 151  151  . 82.330 53.938 84.000  1.00 40.05 1 . C  ? 
ATOM   931  C   C   . MET MET MET A A 151  151  . 78.171 51.033 85.180  1.00 28.29 1 . C  ? 
ATOM   932  O   O   . MET MET MET A A 151  151  . 77.775 49.894 85.423  1.00 26.97 1 . O  ? 
ATOM   933  N   N   . TYR TYR TYR A A 152  152  . 77.646 51.805 84.234  1.00 26.43 1 . N  ? 
ATOM   934  CA  CA  . TYR TYR TYR A A 152  152  . 76.643 51.330 83.282  1.00 25.34 1 . C  ? 
ATOM   935  CB  CB  . TYR TYR TYR A A 152  152  . 75.425 52.247 83.280  1.00 24.91 1 . C  ? 
ATOM   936  CG  CG  . TYR TYR TYR A A 152  152  . 74.393 51.910 82.224  1.00 24.90 1 . C  ? 
ATOM   937  CD1 CD1 . TYR TYR TYR A A 152  152  . 73.502 50.853 82.406  1.00 25.01 1 . C  ? 
ATOM   938  CE1 CE1 . TYR TYR TYR A A 152  152  . 72.550 50.540 81.449  1.00 24.90 1 . C  ? 
ATOM   939  CZ  CZ  . TYR TYR TYR A A 152  152  . 72.472 51.291 80.283  1.00 25.23 1 . C  ? 
ATOM   940  OH  OH  . TYR TYR TYR A A 152  152  . 71.518 50.981 79.337  1.00 24.46 1 . O  ? 
ATOM   941  CE2 CE2 . TYR TYR TYR A A 152  152  . 73.348 52.349 80.075  1.00 25.28 1 . C  ? 
ATOM   942  CD2 CD2 . TYR TYR TYR A A 152  152  . 74.298 52.653 81.043  1.00 25.23 1 . C  ? 
ATOM   943  C   C   . TYR TYR TYR A A 152  152  . 77.276 51.330 81.908  1.00 24.59 1 . C  ? 
ATOM   944  O   O   . TYR TYR TYR A A 152  152  . 77.964 52.284 81.545  1.00 24.47 1 . O  ? 
ATOM   945  N   N   . TYR TYR TYR A A 153  153  . 77.051 50.256 81.158  1.00 23.99 1 . N  ? 
ATOM   946  CA  CA  . TYR TYR TYR A A 153  153  . 77.566 50.122 79.794  1.00 24.20 1 . C  ? 
ATOM   947  CB  CB  . TYR TYR TYR A A 153  153  . 78.626 49.021 79.695  1.00 24.34 1 . C  ? 
ATOM   948  CG  CG  . TYR TYR TYR A A 153  153  . 79.766 49.131 80.671  1.00 24.78 1 . C  ? 
ATOM   949  CD1 CD1 . TYR TYR TYR A A 153  153  . 79.617 48.714 81.993  1.00 25.37 1 . C  ? 
ATOM   950  CE1 CE1 . TYR TYR TYR A A 153  153  . 80.669 48.799 82.892  1.00 26.06 1 . C  ? 
ATOM   951  CZ  CZ  . TYR TYR TYR A A 153  153  . 81.890 49.306 82.474  1.00 25.97 1 . C  ? 
ATOM   952  OH  OH  . TYR TYR TYR A A 153  153  . 82.923 49.400 83.366  1.00 27.54 1 . O  ? 
ATOM   953  CE2 CE2 . TYR TYR TYR A A 153  153  . 82.068 49.720 81.165  1.00 25.90 1 . C  ? 
ATOM   954  CD2 CD2 . TYR TYR TYR A A 153  153  . 81.010 49.630 80.272  1.00 25.50 1 . C  ? 
ATOM   955  C   C   . TYR TYR TYR A A 153  153  . 76.422 49.767 78.860  1.00 24.22 1 . C  ? 
ATOM   956  O   O   . TYR TYR TYR A A 153  153  . 75.483 49.073 79.262  1.00 23.45 1 . O  ? 
ATOM   957  N   N   . ALA ALA ALA A A 154  154  . 76.522 50.212 77.610  1.00 24.18 1 . N  ? 
ATOM   958  CA  CA  . ALA ALA ALA A A 154  154  . 75.490 49.953 76.618  1.00 24.68 1 . C  ? 
ATOM   959  CB  CB  . ALA ALA ALA A A 154  154  . 74.434 51.043 76.667  1.00 25.11 1 . C  ? 
ATOM   960  C   C   . ALA ALA ALA A A 154  154  . 76.068 49.851 75.215  1.00 24.87 1 . C  ? 
ATOM   961  O   O   . ALA ALA ALA A A 154  154  . 76.791 50.741 74.769  1.00 25.34 1 . O  ? 
ATOM   962  N   N   . LEU LEU LEU A A 155  155  . 75.767 48.740 74.549  1.00 24.74 1 . N  ? 
ATOM   963  CA  CA  . LEU LEU LEU A A 155  155  . 75.971 48.590 73.113  1.00 25.15 1 . C  ? 
ATOM   964  CB  CB  . LEU LEU LEU A A 155  155  . 77.305 47.897 72.795  1.00 25.12 1 . C  ? 
ATOM   965  CG  CG  . LEU LEU LEU A A 155  155  . 77.741 48.013 71.329  1.00 25.83 1 . C  ? 
ATOM   966  CD1 CD1 . LEU LEU LEU A A 155  155  . 78.249 49.413 71.016  1.00 26.21 1 . C  ? 
ATOM   967  CD2 CD2 . LEU LEU LEU A A 155  155  . 78.816 46.999 70.974  1.00 26.10 1 . C  ? 
ATOM   968  C   C   . LEU LEU LEU A A 155  155  . 74.771 47.794 72.603  1.00 24.44 1 . C  ? 
ATOM   969  O   O   . LEU LEU LEU A A 155  155  . 74.794 46.560 72.553  1.00 24.30 1 . O  ? 
ATOM   970  N   N   . TYR TYR TYR A A 156  156  . 73.720 48.534 72.253  1.00 24.17 1 . N  ? 
ATOM   971  CA  CA  . TYR TYR TYR A A 156  156  . 72.394 47.979 71.963  1.00 24.08 1 . C  ? 
ATOM   972  CB  CB  . TYR TYR TYR A A 156  156  . 71.483 49.090 71.412  1.00 23.86 1 . C  ? 
ATOM   973  CG  CG  . TYR TYR TYR A A 156  156  . 70.056 48.661 71.196  1.00 23.28 1 . C  ? 
ATOM   974  CD1 CD1 . TYR TYR TYR A A 156  156  . 69.156 48.639 72.253  1.00 23.34 1 . C  ? 
ATOM   975  CE1 CE1 . TYR TYR TYR A A 156  156  . 67.851 48.223 72.072  1.00 23.55 1 . C  ? 
ATOM   976  CZ  CZ  . TYR TYR TYR A A 156  156  . 67.429 47.827 70.815  1.00 23.45 1 . C  ? 
ATOM   977  OH  OH  . TYR TYR TYR A A 156  156  . 66.136 47.425 70.620  1.00 24.07 1 . O  ? 
ATOM   978  CE2 CE2 . TYR TYR TYR A A 156  156  . 68.306 47.840 69.747  1.00 23.69 1 . C  ? 
ATOM   979  CD2 CD2 . TYR TYR TYR A A 156  156  . 69.614 48.252 69.944  1.00 23.15 1 . C  ? 
ATOM   980  C   C   . TYR TYR TYR A A 156  156  . 72.482 46.801 70.974  1.00 24.13 1 . C  ? 
ATOM   981  O   O   . TYR TYR TYR A A 156  156  . 73.188 46.913 69.970  1.00 23.64 1 . O  ? 
ATOM   982  N   N   . PRO PRO PRO A A 157  157  . 71.784 45.685 71.221  1.00 24.48 1 . N  ? 
ATOM   983  CA  CA  . PRO PRO PRO A A 157  157  . 70.745 45.516 72.253  1.00 24.39 1 . C  ? 
ATOM   984  CB  CB  . PRO PRO PRO A A 157  157  . 69.880 44.389 71.672  1.00 24.59 1 . C  ? 
ATOM   985  CG  CG  . PRO PRO PRO A A 157  157  . 70.836 43.575 70.874  1.00 24.82 1 . C  ? 
ATOM   986  CD  CD  . PRO PRO PRO A A 157  157  . 71.789 44.564 70.262  1.00 24.66 1 . C  ? 
ATOM   987  C   C   . PRO PRO PRO A A 157  157  . 71.212 45.142 73.669  1.00 24.68 1 . C  ? 
ATOM   988  O   O   . PRO PRO PRO A A 157  157  . 70.362 44.922 74.538  1.00 25.09 1 . O  ? 
ATOM   989  N   N   . ASN ASN ASN A A 158  158  . 72.522 45.069 73.904  1.00 24.07 1 . N  ? 
ATOM   990  CA  CA  . ASN ASN ASN A A 158  158  . 73.051 44.721 75.218  1.00 23.99 1 . C  ? 
ATOM   991  CB  CB  . ASN ASN ASN A A 158  158  . 74.376 43.966 75.093  1.00 24.28 1 . C  ? 
ATOM   992  CG  CG  . ASN ASN ASN A A 158  158  . 74.227 42.624 74.408  1.00 24.09 1 . C  ? 
ATOM   993  OD1 OD1 . ASN ASN ASN A A 158  158  . 73.238 41.913 74.608  1.00 24.01 1 . O  ? 
ATOM   994  ND2 ND2 . ASN ASN ASN A A 158  158  . 75.217 42.263 73.608  1.00 23.55 1 . N  ? 
ATOM   995  C   C   . ASN ASN ASN A A 158  158  . 73.296 45.960 76.061  1.00 24.15 1 . C  ? 
ATOM   996  O   O   . ASN ASN ASN A A 158  158  . 73.691 47.009 75.548  1.00 23.15 1 . O  ? 
ATOM   997  N   N   . SER SER SER A A 159  159  . 73.046 45.819 77.359  1.00 24.42 1 . N  ? 
ATOM   998  CA  CA  . SER SER SER A A 159  159  . 73.560 46.741 78.355  1.00 25.01 1 . C  ? 
ATOM   999  CB  CB  . SER SER SER A A 159  159  . 72.522 47.816 78.721  1.00 25.80 1 . C  ? 
ATOM   1000 OG  OG  . SER SER SER A A 159  159  . 71.225 47.276 78.893  1.00 27.71 1 . O  ? 
ATOM   1001 C   C   . SER SER SER A A 159  159  . 74.048 45.968 79.580  1.00 24.54 1 . C  ? 
ATOM   1002 O   O   . SER SER SER A A 159  159  . 73.666 44.808 79.790  1.00 24.41 1 . O  ? 
ATOM   1003 N   N   . TRP TRP TRP A A 160  160  . 74.916 46.618 80.356  1.00 24.18 1 . N  ? 
ATOM   1004 CA  CA  . TRP TRP TRP A A 160  160  . 75.549 46.031 81.542  1.00 23.98 1 . C  ? 
ATOM   1005 CB  CB  . TRP TRP TRP A A 160  160  . 77.020 45.674 81.274  1.00 23.78 1 . C  ? 
ATOM   1006 CG  CG  . TRP TRP TRP A A 160  160  . 77.282 44.610 80.259  1.00 23.52 1 . C  ? 
ATOM   1007 CD1 CD1 . TRP TRP TRP A A 160  160  . 77.573 43.300 80.507  1.00 23.55 1 . C  ? 
ATOM   1008 NE1 NE1 . TRP TRP TRP A A 160  160  . 77.786 42.628 79.330  1.00 23.60 1 . N  ? 
ATOM   1009 CE2 CE2 . TRP TRP TRP A A 160  160  . 77.641 43.505 78.287  1.00 23.55 1 . C  ? 
ATOM   1010 CD2 CD2 . TRP TRP TRP A A 160  160  . 77.336 44.769 78.836  1.00 23.66 1 . C  ? 
ATOM   1011 CE3 CE3 . TRP TRP TRP A A 160  160  . 77.146 45.856 77.971  1.00 23.73 1 . C  ? 
ATOM   1012 CZ3 CZ3 . TRP TRP TRP A A 160  160  . 77.260 45.647 76.600  1.00 23.65 1 . C  ? 
ATOM   1013 CH2 CH2 . TRP TRP TRP A A 160  160  . 77.571 44.372 76.085  1.00 23.54 1 . C  ? 
ATOM   1014 CZ2 CZ2 . TRP TRP TRP A A 160  160  . 77.761 43.294 76.910  1.00 23.45 1 . C  ? 
ATOM   1015 C   C   . TRP TRP TRP A A 160  160  . 75.546 47.005 82.716  1.00 23.89 1 . C  ? 
ATOM   1016 O   O   . TRP TRP TRP A A 160  160  . 75.585 48.217 82.528  1.00 23.55 1 . O  ? 
ATOM   1017 N   N   . TYR TYR TYR A A 161  161  . 75.518 46.454 83.925  1.00 24.62 1 . N  ? 
ATOM   1018 CA  CA  . TYR TYR TYR A A 161  161  . 75.819 47.198 85.143  1.00 24.62 1 . C  ? 
ATOM   1019 CB  CB  . TYR TYR TYR A A 161  161  . 74.600 47.314 86.050  1.00 24.75 1 . C  ? 
ATOM   1020 CG  CG  . TYR TYR TYR A A 161  161  . 73.384 47.982 85.451  1.00 25.10 1 . C  ? 
ATOM   1021 CD1 CD1 . TYR TYR TYR A A 161  161  . 72.627 47.341 84.475  1.00 24.96 1 . C  ? 
ATOM   1022 CE1 CE1 . TYR TYR TYR A A 161  161  . 71.505 47.932 83.937  1.00 25.22 1 . C  ? 
ATOM   1023 CZ  CZ  . TYR TYR TYR A A 161  161  . 71.100 49.177 84.378  1.00 25.67 1 . C  ? 
ATOM   1024 OH  OH  . TYR TYR TYR A A 161  161  . 69.977 49.742 83.821  1.00 24.77 1 . O  ? 
ATOM   1025 CE2 CE2 . TYR TYR TYR A A 161  161  . 71.825 49.838 85.360  1.00 25.86 1 . C  ? 
ATOM   1026 CD2 CD2 . TYR TYR TYR A A 161  161  . 72.957 49.234 85.896  1.00 25.35 1 . C  ? 
ATOM   1027 C   C   . TYR TYR TYR A A 161  161  . 76.896 46.414 85.892  1.00 25.04 1 . C  ? 
ATOM   1028 O   O   . TYR TYR TYR A A 161  161  . 76.776 45.196 86.051  1.00 24.71 1 . O  ? 
ATOM   1029 N   N   . THR THR THR A A 162  162  . 77.943 47.102 86.338  1.00 25.34 1 . N  ? 
ATOM   1030 CA  CA  . THR THR THR A A 162  162  . 78.899 46.530 87.286  1.00 25.95 1 . C  ? 
ATOM   1031 CB  CB  . THR THR THR A A 162  162  . 80.357 46.721 86.840  1.00 25.60 1 . C  ? 
ATOM   1032 OG1 OG1 . THR THR THR A A 162  162  . 80.628 48.113 86.674  1.00 26.07 1 . O  ? 
ATOM   1033 CG2 CG2 . THR THR THR A A 162  162  . 80.617 45.984 85.524  1.00 25.87 1 . C  ? 
ATOM   1034 C   C   . THR THR THR A A 162  162  . 78.681 47.189 88.638  1.00 26.46 1 . C  ? 
ATOM   1035 O   O   . THR THR THR A A 162  162  . 78.319 48.360 88.708  1.00 26.05 1 . O  ? 
ATOM   1036 N   N   . TYR TYR TYR A A 163  163  . 78.888 46.415 89.700  1.00 27.79 1 . N  ? 
ATOM   1037 CA  CA  . TYR TYR TYR A A 163  163  . 78.696 46.872 91.073  1.00 29.08 1 . C  ? 
ATOM   1038 CB  CB  . TYR TYR TYR A A 163  163  . 77.477 46.184 91.693  1.00 28.67 1 . C  ? 
ATOM   1039 CG  CG  . TYR TYR TYR A A 163  163  . 76.208 46.460 90.916  1.00 28.59 1 . C  ? 
ATOM   1040 CD1 CD1 . TYR TYR TYR A A 163  163  . 75.503 47.652 91.093  1.00 28.62 1 . C  ? 
ATOM   1041 CE1 CE1 . TYR TYR TYR A A 163  163  . 74.352 47.919 90.364  1.00 29.17 1 . C  ? 
ATOM   1042 CZ  CZ  . TYR TYR TYR A A 163  163  . 73.896 46.992 89.434  1.00 28.77 1 . C  ? 
ATOM   1043 OH  OH  . TYR TYR TYR A A 163  163  . 72.753 47.243 88.705  1.00 28.48 1 . O  ? 
ATOM   1044 CE2 CE2 . TYR TYR TYR A A 163  163  . 74.586 45.808 89.237  1.00 28.61 1 . C  ? 
ATOM   1045 CD2 CD2 . TYR TYR TYR A A 163  163  . 75.739 45.554 89.967  1.00 28.46 1 . C  ? 
ATOM   1046 C   C   . TYR TYR TYR A A 163  163  . 79.970 46.583 91.854  1.00 31.10 1 . C  ? 
ATOM   1047 O   O   . TYR TYR TYR A A 163  163  . 80.258 45.430 92.182  1.00 31.63 1 . O  ? 
ATOM   1048 N   N   . THR THR THR A A 164  164  . 80.734 47.645 92.113  1.00 33.39 1 . N  ? 
ATOM   1049 CA  CA  . THR THR THR A A 164  164  . 82.036 47.581 92.776  1.00 35.61 1 . C  ? 
ATOM   1050 CB  CB  . THR THR THR A A 164  164  . 83.161 47.966 91.802  1.00 35.59 1 . C  ? 
ATOM   1051 OG1 OG1 . THR THR THR A A 164  164  . 82.877 49.241 91.224  1.00 36.12 1 . O  ? 
ATOM   1052 CG2 CG2 . THR THR THR A A 164  164  . 83.273 46.942 90.691  1.00 35.75 1 . C  ? 
ATOM   1053 C   C   . THR THR THR A A 164  164  . 82.026 48.532 93.977  1.00 37.02 1 . C  ? 
ATOM   1054 O   O   . THR THR THR A A 164  164  . 82.407 49.695 93.872  1.00 36.81 1 . O  ? 
ATOM   1055 N   N   . ASN ASN ASN A A 165  165  . 81.577 48.005 95.110  1.00 39.59 1 . N  ? 
ATOM   1056 CA  CA  . ASN ASN ASN A A 165  165  . 81.256 48.776 96.307  1.00 42.06 1 . C  ? 
ATOM   1057 CB  CB  . ASN ASN ASN A A 165  165  . 79.765 48.572 96.608  1.00 41.99 1 . C  ? 
ATOM   1058 CG  CG  . ASN ASN ASN A A 165  165  . 79.218 49.529 97.652  1.00 41.86 1 . C  ? 
ATOM   1059 OD1 OD1 . ASN ASN ASN A A 165  165  . 79.931 49.992 98.538  1.00 42.86 1 . O  ? 
ATOM   1060 ND2 ND2 . ASN ASN ASN A A 165  165  . 77.923 49.810 97.561  1.00 42.83 1 . N  ? 
ATOM   1061 C   C   . ASN ASN ASN A A 165  165  . 82.112 48.252 97.458  1.00 43.41 1 . C  ? 
ATOM   1062 O   O   . ASN ASN ASN A A 165  165  . 82.176 47.045 97.675  1.00 42.90 1 . O  ? 
ATOM   1063 N   N   . LYS LYS LYS A A 166  166  . 82.756 49.155 98.197  1.00 47.54 1 . N  ? 
ATOM   1064 CA  CA  . LYS LYS LYS A A 166  166  . 83.605 48.763 99.340  1.00 50.89 1 . C  ? 
ATOM   1065 CB  CB  . LYS LYS LYS A A 166  166  . 84.413 49.957 99.885  1.00 54.47 1 . C  ? 
ATOM   1066 CG  CG  . LYS LYS LYS A A 166  166  . 83.613 51.104 100.502 1.00 57.48 1 . C  ? 
ATOM   1067 CD  CD  . LYS LYS LYS A A 166  166  . 84.547 52.208 100.994 1.00 60.86 1 . C  ? 
ATOM   1068 CE  CE  . LYS LYS LYS A A 166  166  . 83.827 53.534 101.223 1.00 62.00 1 . C  ? 
ATOM   1069 NZ  NZ  . LYS LYS LYS A A 166  166  . 82.923 53.507 102.407 1.00 62.39 1 . N  ? 
ATOM   1070 C   C   . LYS LYS LYS A A 166  166  . 82.841 48.059 100.474 1.00 50.51 1 . C  ? 
ATOM   1071 O   O   . LYS LYS LYS A A 166  166  . 83.408 47.209 101.160 1.00 53.06 1 . O  ? 
ATOM   1072 N   N   . ASP ASP ASP A A 167  167  . 81.563 48.393 100.648 1.00 50.01 1 . N  ? 
ATOM   1073 CA  CA  . ASP ASP ASP A A 167  167  . 80.697 47.715 101.629 1.00 50.69 1 . C  ? 
ATOM   1074 CB  CB  . ASP ASP ASP A A 167  167  . 79.486 48.596 101.981 1.00 52.96 1 . C  ? 
ATOM   1075 CG  CG  . ASP ASP ASP A A 167  167  . 79.875 49.908 102.659 1.00 55.42 1 . C  ? 
ATOM   1076 OD1 OD1 . ASP ASP ASP A A 167  167  . 81.069 50.114 102.972 1.00 55.57 1 . O  ? 
ATOM   1077 OD2 OD2 . ASP ASP ASP A A 167  167  . 78.967 50.741 102.880 1.00 58.12 1 . O  ? 
ATOM   1078 C   C   . ASP ASP ASP A A 167  167  . 80.192 46.328 101.186 1.00 48.96 1 . C  ? 
ATOM   1079 O   O   . ASP ASP ASP A A 167  167  . 79.590 45.615 101.992 1.00 50.67 1 . O  ? 
ATOM   1080 N   N   . LEU LEU LEU A A 168  168  . 80.415 45.960 99.921  1.00 45.83 1 . N  ? 
ATOM   1081 CA  CA  . LEU LEU LEU A A 168  168  . 79.995 44.670 99.371  1.00 44.19 1 . C  ? 
ATOM   1082 CB  CB  . LEU LEU LEU A A 168  168  . 78.988 44.890 98.234  1.00 44.10 1 . C  ? 
ATOM   1083 CG  CG  . LEU LEU LEU A A 168  168  . 77.692 45.644 98.574  1.00 44.43 1 . C  ? 
ATOM   1084 CD1 CD1 . LEU LEU LEU A A 168  168  . 76.965 46.055 97.303  1.00 44.33 1 . C  ? 
ATOM   1085 CD2 CD2 . LEU LEU LEU A A 168  168  . 76.775 44.817 99.462  1.00 44.16 1 . C  ? 
ATOM   1086 C   C   . LEU LEU LEU A A 168  168  . 81.230 43.901 98.858  1.00 42.78 1 . C  ? 
ATOM   1087 O   O   . LEU LEU LEU A A 168  168  . 81.654 44.108 97.722  1.00 42.06 1 . O  ? 
ATOM   1088 N   N   . PRO PRO PRO A A 169  169  . 81.815 43.011 99.690  1.00 40.88 1 . N  ? 
ATOM   1089 CA  CA  . PRO PRO PRO A A 169  169  . 83.049 42.321 99.267  1.00 39.45 1 . C  ? 
ATOM   1090 CB  CB  . PRO PRO PRO A A 169  169  . 83.392 41.426 100.467 1.00 39.35 1 . C  ? 
ATOM   1091 CG  CG  . PRO PRO PRO A A 169  169  . 82.140 41.333 101.261 1.00 39.86 1 . C  ? 
ATOM   1092 CD  CD  . PRO PRO PRO A A 169  169  . 81.424 42.627 101.058 1.00 39.69 1 . C  ? 
ATOM   1093 C   C   . PRO PRO PRO A A 169  169  . 82.926 41.491 97.980  1.00 38.32 1 . C  ? 
ATOM   1094 O   O   . PRO PRO PRO A A 169  169  . 83.887 41.423 97.220  1.00 38.35 1 . O  ? 
ATOM   1095 N   N   . VAL VAL VAL A A 170  170  . 81.770 40.869 97.746  1.00 37.23 1 . N  ? 
ATOM   1096 CA  CA  . VAL VAL VAL A A 170  170  . 81.502 40.191 96.473  1.00 37.04 1 . C  ? 
ATOM   1097 CB  CB  . VAL VAL VAL A A 170  170  . 80.425 39.087 96.615  1.00 36.94 1 . C  ? 
ATOM   1098 CG1 CG1 . VAL VAL VAL A A 170  170  . 79.886 38.638 95.258  1.00 36.78 1 . C  ? 
ATOM   1099 CG2 CG2 . VAL VAL VAL A A 170  170  . 81.004 37.901 97.375  1.00 37.32 1 . C  ? 
ATOM   1100 C   C   . VAL VAL VAL A A 170  170  . 81.097 41.234 95.428  1.00 36.94 1 . C  ? 
ATOM   1101 O   O   . VAL VAL VAL A A 170  170  . 80.229 42.078 95.677  1.00 37.26 1 . O  ? 
ATOM   1102 N   N   . GLN GLN GLN A A 171  171  . 81.736 41.164 94.263  1.00 36.19 1 . N  ? 
ATOM   1103 CA  CA  . GLN GLN GLN A A 171  171  . 81.461 42.082 93.161  1.00 35.57 1 . C  ? 
ATOM   1104 CB  CB  . GLN GLN GLN A A 171  171  . 82.750 42.447 92.434  1.00 36.89 1 . C  ? 
ATOM   1105 CG  CG  . GLN GLN GLN A A 171  171  . 83.759 43.136 93.338  1.00 38.39 1 . C  ? 
ATOM   1106 CD  CD  . GLN GLN GLN A A 171  171  . 84.858 43.835 92.569  1.00 40.25 1 . C  ? 
ATOM   1107 OE1 OE1 . GLN GLN GLN A A 171  171  . 85.241 43.407 91.479  1.00 41.65 1 . O  ? 
ATOM   1108 NE2 NE2 . GLN GLN GLN A A 171  171  . 85.381 44.919 93.137  1.00 40.98 1 . N  ? 
ATOM   1109 C   C   . GLN GLN GLN A A 171  171  . 80.489 41.433 92.203  1.00 33.45 1 . C  ? 
ATOM   1110 O   O   . GLN GLN GLN A A 171  171  . 80.596 40.244 91.922  1.00 33.17 1 . O  ? 
ATOM   1111 N   N   . LEU LEU LEU A A 172  172  . 79.544 42.226 91.707  1.00 32.50 1 . N  ? 
ATOM   1112 CA  CA  . LEU LEU LEU A A 172  172  . 78.473 41.738 90.853  1.00 32.01 1 . C  ? 
ATOM   1113 CB  CB  . LEU LEU LEU A A 172  172  . 77.114 41.946 91.527  1.00 33.15 1 . C  ? 
ATOM   1114 CG  CG  . LEU LEU LEU A A 172  172  . 76.861 41.267 92.876  1.00 34.03 1 . C  ? 
ATOM   1115 CD1 CD1 . LEU LEU LEU A A 172  172  . 75.488 41.667 93.390  1.00 35.20 1 . C  ? 
ATOM   1116 CD2 CD2 . LEU LEU LEU A A 172  172  . 76.964 39.756 92.771  1.00 34.08 1 . C  ? 
ATOM   1117 C   C   . LEU LEU LEU A A 172  172  . 78.475 42.449 89.507  1.00 30.42 1 . C  ? 
ATOM   1118 O   O   . LEU LEU LEU A A 172  172  . 78.962 43.575 89.375  1.00 29.07 1 . O  ? 
ATOM   1119 N   N   . ALA ALA ALA A A 173  173  . 77.927 41.767 88.508  1.00 28.96 1 . N  ? 
ATOM   1120 CA  CA  . ALA ALA ALA A A 173  173  . 77.649 42.376 87.215  1.00 28.13 1 . C  ? 
ATOM   1121 CB  CB  . ALA ALA ALA A A 173  173  . 78.853 42.275 86.296  1.00 27.74 1 . C  ? 
ATOM   1122 C   C   . ALA ALA ALA A A 173  173  . 76.450 41.697 86.589  1.00 27.25 1 . C  ? 
ATOM   1123 O   O   . ALA ALA ALA A A 173  173  . 76.196 40.520 86.836  1.00 28.40 1 . O  ? 
ATOM   1124 N   N   . VAL VAL VAL A A 174  174  . 75.709 42.448 85.787  1.00 25.86 1 . N  ? 
ATOM   1125 CA  CA  . VAL VAL VAL A A 174  174  . 74.560 41.911 85.087  1.00 24.99 1 . C  ? 
ATOM   1126 CB  CB  . VAL VAL VAL A A 174  174  . 73.225 42.360 85.739  1.00 25.00 1 . C  ? 
ATOM   1127 CG1 CG1 . VAL VAL VAL A A 174  174  . 72.961 43.850 85.546  1.00 25.45 1 . C  ? 
ATOM   1128 CG2 CG2 . VAL VAL VAL A A 174  174  . 72.063 41.528 85.207  1.00 24.91 1 . C  ? 
ATOM   1129 C   C   . VAL VAL VAL A A 174  174  . 74.647 42.324 83.630  1.00 24.49 1 . C  ? 
ATOM   1130 O   O   . VAL VAL VAL A A 174  174  . 75.007 43.458 83.333  1.00 25.02 1 . O  ? 
ATOM   1131 N   N   . LYS LYS LYS A A 175  175  . 74.362 41.381 82.735  1.00 24.24 1 . N  ? 
ATOM   1132 CA  CA  . LYS LYS LYS A A 175  175  . 74.201 41.651 81.308  1.00 24.10 1 . C  ? 
ATOM   1133 CB  CB  . LYS LYS LYS A A 175  175  . 74.994 40.636 80.479  1.00 23.72 1 . C  ? 
ATOM   1134 CG  CG  . LYS LYS LYS A A 175  175  . 74.855 40.804 78.967  1.00 23.89 1 . C  ? 
ATOM   1135 CD  CD  . LYS LYS LYS A A 175  175  . 75.569 39.701 78.199  1.00 23.80 1 . C  ? 
ATOM   1136 CE  CE  . LYS LYS LYS A A 175  175  . 75.484 39.959 76.710  1.00 24.09 1 . C  ? 
ATOM   1137 NZ  NZ  . LYS LYS LYS A A 175  175  . 76.162 38.912 75.908  1.00 24.49 1 . N  ? 
ATOM   1138 C   C   . LYS LYS LYS A A 175  175  . 72.715 41.525 80.991  1.00 24.18 1 . C  ? 
ATOM   1139 O   O   . LYS LYS LYS A A 175  175  . 72.139 40.449 81.175  1.00 24.07 1 . O  ? 
ATOM   1140 N   N   . GLN GLN GLN A A 176  176  . 72.106 42.612 80.512  1.00 24.31 1 . N  ? 
ATOM   1141 CA  CA  . GLN GLN GLN A A 176  176  . 70.688 42.604 80.141  1.00 24.35 1 . C  ? 
ATOM   1142 CB  CB  . GLN GLN GLN A A 176  176  . 69.881 43.562 81.019  1.00 25.00 1 . C  ? 
ATOM   1143 CG  CG  . GLN GLN GLN A A 176  176  . 70.148 45.027 80.753  1.00 25.83 1 . C  ? 
ATOM   1144 CD  CD  . GLN GLN GLN A A 176  176  . 69.441 45.956 81.708  1.00 25.86 1 . C  ? 
ATOM   1145 OE1 OE1 . GLN GLN GLN A A 176  176  . 69.149 45.607 82.853  1.00 26.36 1 . O  ? 
ATOM   1146 NE2 NE2 . GLN GLN GLN A A 176  176  . 69.200 47.171 81.252  1.00 26.51 1 . N  ? 
ATOM   1147 C   C   . GLN GLN GLN A A 176  176  . 70.482 42.912 78.663  1.00 23.98 1 . C  ? 
ATOM   1148 O   O   . GLN GLN GLN A A 176  176  . 71.230 43.686 78.073  1.00 24.55 1 . O  ? 
ATOM   1149 N   N   . PHE PHE PHE A A 177  177  . 69.462 42.292 78.075  1.00 23.78 1 . N  ? 
ATOM   1150 CA  CA  . PHE PHE PHE A A 177  177  . 69.168 42.449 76.652  1.00 24.03 1 . C  ? 
ATOM   1151 CB  CB  . PHE PHE PHE A A 177  177  . 70.264 41.806 75.785  1.00 24.34 1 . C  ? 
ATOM   1152 CG  CG  . PHE PHE PHE A A 177  177  . 70.317 40.304 75.896  1.00 24.72 1 . C  ? 
ATOM   1153 CD1 CD1 . PHE PHE PHE A A 177  177  . 70.845 39.695 77.027  1.00 24.89 1 . C  ? 
ATOM   1154 CE1 CE1 . PHE PHE PHE A A 177  177  . 70.878 38.312 77.141  1.00 25.70 1 . C  ? 
ATOM   1155 CZ  CZ  . PHE PHE PHE A A 177  177  . 70.384 37.521 76.116  1.00 25.60 1 . C  ? 
ATOM   1156 CE2 CE2 . PHE PHE PHE A A 177  177  . 69.861 38.117 74.980  1.00 25.90 1 . C  ? 
ATOM   1157 CD2 CD2 . PHE PHE PHE A A 177  177  . 69.828 39.500 74.874  1.00 25.17 1 . C  ? 
ATOM   1158 C   C   . PHE PHE PHE A A 177  177  . 67.834 41.805 76.302  1.00 23.48 1 . C  ? 
ATOM   1159 O   O   . PHE PHE PHE A A 177  177  . 67.272 41.045 77.092  1.00 23.08 1 . O  ? 
ATOM   1160 N   N   . SER SER SER A A 178  178  . 67.351 42.136 75.109  1.00 22.95 1 . N  ? 
ATOM   1161 CA  CA  . SER SER SER A A 178  178  . 66.249 41.443 74.459  1.00 23.30 1 . C  ? 
ATOM   1162 CB  CB  . SER SER SER A A 178  178  . 65.091 42.396 74.183  1.00 22.84 1 . C  ? 
ATOM   1163 OG  OG  . SER SER SER A A 178  178  . 64.518 42.883 75.383  1.00 22.65 1 . O  ? 
ATOM   1164 C   C   . SER SER SER A A 178  178  . 66.800 40.913 73.141  1.00 23.87 1 . C  ? 
ATOM   1165 O   O   . SER SER SER A A 178  178  . 67.734 41.507 72.581  1.00 24.15 1 . O  ? 
ATOM   1166 N   N   . PRO PRO PRO A A 179  179  . 66.239 39.799 72.633  1.00 24.04 1 . N  ? 
ATOM   1167 CA  CA  . PRO PRO PRO A A 179  179  . 66.796 39.180 71.427  1.00 24.17 1 . C  ? 
ATOM   1168 CB  CB  . PRO PRO PRO A A 179  179  . 66.189 37.775 71.463  1.00 23.81 1 . C  ? 
ATOM   1169 CG  CG  . PRO PRO PRO A A 179  179  . 64.863 37.993 72.104  1.00 23.65 1 . C  ? 
ATOM   1170 CD  CD  . PRO PRO PRO A A 179  179  . 65.158 38.973 73.202  1.00 23.70 1 . C  ? 
ATOM   1171 C   C   . PRO PRO PRO A A 179  179  . 66.437 39.937 70.137  1.00 23.93 1 . C  ? 
ATOM   1172 O   O   . PRO PRO PRO A A 179  179  . 65.606 39.471 69.356  1.00 23.33 1 . O  ? 
ATOM   1173 N   N   . ILE ILE ILE A A 180  180  . 67.090 41.086 69.935  1.00 23.66 1 . N  ? 
ATOM   1174 CA  CA  . ILE ILE ILE A A 180  180  . 66.936 41.908 68.731  1.00 23.66 1 . C  ? 
ATOM   1175 CB  CB  . ILE ILE ILE A A 180  180  . 67.166 43.416 69.025  1.00 23.45 1 . C  ? 
ATOM   1176 CG1 CG1 . ILE ILE ILE A A 180  180  . 66.275 43.914 70.176  1.00 23.47 1 . C  ? 
ATOM   1177 CD1 CD1 . ILE ILE ILE A A 180  180  . 64.785 43.750 69.969  1.00 23.60 1 . C  ? 
ATOM   1178 CG2 CG2 . ILE ILE ILE A A 180  180  . 66.968 44.255 67.765  1.00 23.50 1 . C  ? 
ATOM   1179 C   C   . ILE ILE ILE A A 180  180  . 67.971 41.426 67.711  1.00 23.61 1 . C  ? 
ATOM   1180 O   O   . ILE ILE ILE A A 180  180  . 69.166 41.678 67.872  1.00 22.92 1 . O  ? 
ATOM   1181 N   N   . ILE ILE ILE A A 181  181  . 67.503 40.723 66.679  1.00 23.98 1 . N  ? 
ATOM   1182 CA  CA  . ILE ILE ILE A A 181  181  . 68.369 39.952 65.777  1.00 24.79 1 . C  ? 
ATOM   1183 CB  CB  . ILE ILE ILE A A 181  181  . 68.266 38.433 66.082  1.00 25.22 1 . C  ? 
ATOM   1184 CG1 CG1 . ILE ILE ILE A A 181  181  . 68.676 38.127 67.536  1.00 25.42 1 . C  ? 
ATOM   1185 CD1 CD1 . ILE ILE ILE A A 181  181  . 68.044 36.869 68.098  1.00 25.47 1 . C  ? 
ATOM   1186 CG2 CG2 . ILE ILE ILE A A 181  181  . 69.128 37.610 65.117  1.00 25.46 1 . C  ? 
ATOM   1187 C   C   . ILE ILE ILE A A 181  181  . 67.969 40.208 64.315  1.00 25.11 1 . C  ? 
ATOM   1188 O   O   . ILE ILE ILE A A 181  181  . 66.858 39.874 63.919  1.00 25.35 1 . O  ? 
ATOM   1189 N   N   . PRO PRO PRO A A 182  182  . 68.865 40.809 63.507  1.00 25.59 1 . N  ? 
ATOM   1190 CA  CA  . PRO PRO PRO A A 182  182  . 68.595 40.999 62.075  1.00 25.87 1 . C  ? 
ATOM   1191 CB  CB  . PRO PRO PRO A A 182  182  . 69.938 41.481 61.541  1.00 25.70 1 . C  ? 
ATOM   1192 CG  CG  . PRO PRO PRO A A 182  182  . 70.499 42.245 62.676  1.00 25.70 1 . C  ? 
ATOM   1193 CD  CD  . PRO PRO PRO A A 182  182  . 70.147 41.426 63.882  1.00 25.66 1 . C  ? 
ATOM   1194 C   C   . PRO PRO PRO A A 182  182  . 68.167 39.732 61.335  1.00 26.29 1 . C  ? 
ATOM   1195 O   O   . PRO PRO PRO A A 182  182  . 68.647 38.649 61.644  1.00 26.87 1 . O  ? 
ATOM   1196 N   N   . TYR TYR TYR A A 183  183  . 67.253 39.890 60.379  1.00 27.21 1 . N  ? 
ATOM   1197 CA  CA  . TYR TYR TYR A A 183  183  . 66.723 38.793 59.551  1.00 28.21 1 . C  ? 
ATOM   1198 CB  CB  . TYR TYR TYR A A 183  183  . 67.851 38.107 58.756  1.00 29.22 1 . C  ? 
ATOM   1199 CG  CG  . TYR TYR TYR A A 183  183  . 68.835 39.093 58.155  1.00 30.50 1 . C  ? 
ATOM   1200 CD1 CD1 . TYR TYR TYR A A 183  183  . 68.449 39.953 57.127  1.00 30.98 1 . C  ? 
ATOM   1201 CE1 CE1 . TYR TYR TYR A A 183  183  . 69.338 40.869 56.583  1.00 31.53 1 . C  ? 
ATOM   1202 CZ  CZ  . TYR TYR TYR A A 183  183  . 70.631 40.942 57.077  1.00 32.38 1 . C  ? 
ATOM   1203 OH  OH  . TYR TYR TYR A A 183  183  . 71.521 41.848 56.546  1.00 32.75 1 . O  ? 
ATOM   1204 CE2 CE2 . TYR TYR TYR A A 183  183  . 71.037 40.103 58.102  1.00 32.00 1 . C  ? 
ATOM   1205 CD2 CD2 . TYR TYR TYR A A 183  183  . 70.141 39.189 58.637  1.00 31.36 1 . C  ? 
ATOM   1206 C   C   . TYR TYR TYR A A 183  183  . 65.888 37.764 60.333  1.00 27.93 1 . C  ? 
ATOM   1207 O   O   . TYR TYR TYR A A 183  183  . 65.522 36.723 59.784  1.00 27.64 1 . O  ? 
ATOM   1208 N   N   . ASN ASN ASN A A 184  184  . 65.577 38.084 61.593  1.00 27.27 1 . N  ? 
ATOM   1209 CA  CA  . ASN ASN ASN A A 184  184  . 64.747 37.285 62.472  1.00 27.29 1 . C  ? 
ATOM   1210 CB  CB  . ASN ASN ASN A A 184  184  . 65.529 36.949 63.738  1.00 28.12 1 . C  ? 
ATOM   1211 CG  CG  . ASN ASN ASN A A 184  184  . 64.750 36.082 64.711  1.00 28.91 1 . C  ? 
ATOM   1212 OD1 OD1 . ASN ASN ASN A A 184  184  . 63.665 36.457 65.171  1.00 29.03 1 . O  ? 
ATOM   1213 ND2 ND2 . ASN ASN ASN A A 184  184  . 65.322 34.935 65.070  1.00 29.29 1 . N  ? 
ATOM   1214 C   C   . ASN ASN ASN A A 184  184  . 63.538 38.162 62.801  1.00 27.47 1 . C  ? 
ATOM   1215 O   O   . ASN ASN ASN A A 184  184  . 63.694 39.270 63.326  1.00 26.34 1 . O  ? 
ATOM   1216 N   N   . TYR TYR TYR A A 185  185  . 62.349 37.661 62.478  1.00 27.30 1 . N  ? 
ATOM   1217 CA  CA  . TYR TYR TYR A A 185  185  . 61.098 38.382 62.675  1.00 28.01 1 . C  ? 
ATOM   1218 CB  CB  . TYR TYR TYR A A 185  185  . 60.323 38.421 61.353  1.00 28.01 1 . C  ? 
ATOM   1219 CG  CG  . TYR TYR TYR A A 185  185  . 61.126 39.035 60.232  1.00 28.11 1 . C  ? 
ATOM   1220 CD1 CD1 . TYR TYR TYR A A 185  185  . 61.111 40.412 60.012  1.00 28.70 1 . C  ? 
ATOM   1221 CE1 CE1 . TYR TYR TYR A A 185  185  . 61.863 40.985 58.992  1.00 28.63 1 . C  ? 
ATOM   1222 CZ  CZ  . TYR TYR TYR A A 185  185  . 62.653 40.176 58.187  1.00 28.54 1 . C  ? 
ATOM   1223 OH  OH  . TYR TYR TYR A A 185  185  . 63.396 40.741 57.178  1.00 28.53 1 . O  ? 
ATOM   1224 CE2 CE2 . TYR TYR TYR A A 185  185  . 62.689 38.808 58.391  1.00 28.59 1 . C  ? 
ATOM   1225 CD2 CD2 . TYR TYR TYR A A 185  185  . 61.932 38.246 59.410  1.00 28.56 1 . C  ? 
ATOM   1226 C   C   . TYR TYR TYR A A 185  185  . 60.259 37.736 63.769  1.00 29.15 1 . C  ? 
ATOM   1227 O   O   . TYR TYR TYR A A 185  185  . 59.078 38.049 63.904  1.00 32.05 1 . O  ? 
ATOM   1228 N   N   . LYS LYS LYS A A 186  186  . 60.876 36.859 64.562  1.00 28.98 1 . N  ? 
ATOM   1229 CA  CA  . LYS LYS LYS A A 186  186  . 60.175 36.062 65.556  1.00 29.30 1 . C  ? 
ATOM   1230 CB  CB  . LYS LYS LYS A A 186  186  . 60.416 34.565 65.295  1.00 29.78 1 . C  ? 
ATOM   1231 CG  CG  . LYS LYS LYS A A 186  186  . 59.811 33.635 66.330  1.00 31.12 1 . C  ? 
ATOM   1232 CD  CD  . LYS LYS LYS A A 186  186  . 59.843 32.186 65.862  1.00 32.13 1 . C  ? 
ATOM   1233 CE  CE  . LYS LYS LYS A A 186  186  . 59.491 31.242 67.000  1.00 32.92 1 . C  ? 
ATOM   1234 NZ  NZ  . LYS LYS LYS A A 186  186  . 59.530 29.817 66.578  1.00 33.75 1 . N  ? 
ATOM   1235 C   C   . LYS LYS LYS A A 186  186  . 60.616 36.509 66.959  1.00 28.10 1 . C  ? 
ATOM   1236 O   O   . LYS LYS LYS A A 186  186  . 59.873 37.229 67.625  1.00 27.51 1 . O  ? 
ATOM   1237 N   N   . GLU GLU GLU A A 187  187  . 61.826 36.126 67.376  1.00 27.40 1 . N  ? 
ATOM   1238 CA  CA  . GLU GLU GLU A A 187  187  . 62.367 36.489 68.697  1.00 27.14 1 . C  ? 
ATOM   1239 CB  CB  . GLU GLU GLU A A 187  187  . 63.759 35.864 68.931  1.00 27.93 1 . C  ? 
ATOM   1240 CG  CG  . GLU GLU GLU A A 187  187  . 63.754 34.395 69.366  1.00 28.52 1 . C  ? 
ATOM   1241 CD  CD  . GLU GLU GLU A A 187  187  . 63.529 33.387 68.242  1.00 29.56 1 . C  ? 
ATOM   1242 OE1 OE1 . GLU GLU GLU A A 187  187  . 63.580 33.764 67.050  1.00 29.46 1 . O  ? 
ATOM   1243 OE2 OE2 . GLU GLU GLU A A 187  187  . 63.304 32.191 68.556  1.00 30.66 1 . O  ? 
ATOM   1244 C   C   . GLU GLU GLU A A 187  187  . 62.462 38.007 68.849  1.00 26.49 1 . C  ? 
ATOM   1245 O   O   . GLU GLU GLU A A 187  187  . 62.174 38.547 69.916  1.00 26.69 1 . O  ? 
ATOM   1246 N   N   . THR THR THR A A 188  188  . 62.853 38.675 67.763  1.00 25.12 1 . N  ? 
ATOM   1247 CA  CA  . THR THR THR A A 188  188  . 62.872 40.131 67.646  1.00 24.34 1 . C  ? 
ATOM   1248 CB  CB  . THR THR THR A A 188  188  . 63.275 40.524 66.200  1.00 24.58 1 . C  ? 
ATOM   1249 OG1 OG1 . THR THR THR A A 188  188  . 64.535 39.921 65.885  1.00 24.40 1 . O  ? 
ATOM   1250 CG2 CG2 . THR THR THR A A 188  188  . 63.409 42.030 66.020  1.00 24.49 1 . C  ? 
ATOM   1251 C   C   . THR THR THR A A 188  188  . 61.553 40.830 68.055  1.00 23.92 1 . C  ? 
ATOM   1252 O   O   . THR THR THR A A 188  188  . 61.586 41.999 68.443  1.00 24.32 1 . O  ? 
ATOM   1253 N   N   . SER SER SER A A 189  189  . 60.419 40.126 67.976  1.00 22.20 1 . N  ? 
ATOM   1254 CA  CA  . SER SER SER A A 189  189  . 59.117 40.652 68.405  1.00 22.17 1 . C  ? 
ATOM   1255 CB  CB  . SER SER SER A A 189  189  . 58.004 40.036 67.547  1.00 22.13 1 . C  ? 
ATOM   1256 OG  OG  . SER SER SER A A 189  189  . 57.672 38.722 67.975  1.00 21.33 1 . O  ? 
ATOM   1257 C   C   . SER SER SER A A 189  189  . 58.766 40.415 69.886  1.00 22.24 1 . C  ? 
ATOM   1258 O   O   . SER SER SER A A 189  189  . 57.739 40.906 70.346  1.00 21.48 1 . O  ? 
ATOM   1259 N   N   . TYR TYR TYR A A 190  190  . 59.602 39.674 70.619  1.00 22.03 1 . N  ? 
ATOM   1260 CA  CA  . TYR TYR TYR A A 190  190  . 59.229 39.156 71.939  1.00 22.21 1 . C  ? 
ATOM   1261 CB  CB  . TYR TYR TYR A A 190  190  . 60.168 38.015 72.364  1.00 22.49 1 . C  ? 
ATOM   1262 CG  CG  . TYR TYR TYR A A 190  190  . 59.992 36.658 71.676  1.00 22.68 1 . C  ? 
ATOM   1263 CD1 CD1 . TYR TYR TYR A A 190  190  . 59.136 36.469 70.579  1.00 22.54 1 . C  ? 
ATOM   1264 CE1 CE1 . TYR TYR TYR A A 190  190  . 59.006 35.222 69.977  1.00 23.08 1 . C  ? 
ATOM   1265 CZ  CZ  . TYR TYR TYR A A 190  190  . 59.741 34.140 70.460  1.00 23.79 1 . C  ? 
ATOM   1266 OH  OH  . TYR TYR TYR A A 190  190  . 59.634 32.891 69.891  1.00 24.79 1 . O  ? 
ATOM   1267 CE2 CE2 . TYR TYR TYR A A 190  190  . 60.594 34.306 71.533  1.00 23.80 1 . C  ? 
ATOM   1268 CD2 CD2 . TYR TYR TYR A A 190  190  . 60.719 35.556 72.127  1.00 23.65 1 . C  ? 
ATOM   1269 C   C   . TYR TYR TYR A A 190  190  . 59.217 40.242 73.030  1.00 22.19 1 . C  ? 
ATOM   1270 O   O   . TYR TYR TYR A A 190  190  . 60.145 41.045 73.114  1.00 21.83 1 . O  ? 
ATOM   1271 N   N   . PRO PRO PRO A A 191  191  . 58.160 40.270 73.864  1.00 22.33 1 . N  ? 
ATOM   1272 CA  CA  . PRO PRO PRO A A 191  191  . 58.123 41.155 75.021  1.00 22.72 1 . C  ? 
ATOM   1273 CB  CB  . PRO PRO PRO A A 191  191  . 56.627 41.306 75.291  1.00 22.80 1 . C  ? 
ATOM   1274 CG  CG  . PRO PRO PRO A A 191  191  . 56.056 39.991 74.878  1.00 23.04 1 . C  ? 
ATOM   1275 CD  CD  . PRO PRO PRO A A 191  191  . 56.919 39.483 73.749  1.00 22.72 1 . C  ? 
ATOM   1276 C   C   . PRO PRO PRO A A 191  191  . 58.824 40.464 76.175  1.00 22.83 1 . C  ? 
ATOM   1277 O   O   . PRO PRO PRO A A 191  191  . 58.173 39.918 77.071  1.00 22.96 1 . O  ? 
ATOM   1278 N   N   . VAL VAL VAL A A 192  192  . 60.151 40.461 76.124  1.00 22.78 1 . N  ? 
ATOM   1279 CA  CA  . VAL VAL VAL A A 192  192  . 60.945 39.746 77.101  1.00 23.17 1 . C  ? 
ATOM   1280 CB  CB  . VAL VAL VAL A A 192  192  . 61.062 38.246 76.717  1.00 23.35 1 . C  ? 
ATOM   1281 CG1 CG1 . VAL VAL VAL A A 192  192  . 62.072 38.021 75.591  1.00 23.36 1 . C  ? 
ATOM   1282 CG2 CG2 . VAL VAL VAL A A 192  192  . 61.404 37.398 77.934  1.00 23.25 1 . C  ? 
ATOM   1283 C   C   . VAL VAL VAL A A 192  192  . 62.326 40.389 77.274  1.00 23.97 1 . C  ? 
ATOM   1284 O   O   . VAL VAL VAL A A 192  192  . 62.843 41.035 76.355  1.00 23.93 1 . O  ? 
ATOM   1285 N   N   . ALA ALA ALA A A 193  193  . 62.893 40.222 78.468  1.00 24.08 1 . N  ? 
ATOM   1286 CA  CA  . ALA ALA ALA A A 193  193  . 64.252 40.652 78.764  1.00 24.60 1 . C  ? 
ATOM   1287 CB  CB  . ALA ALA ALA A A 193  193  . 64.250 42.031 79.402  1.00 24.69 1 . C  ? 
ATOM   1288 C   C   . ALA ALA ALA A A 193  193  . 64.919 39.633 79.688  1.00 24.93 1 . C  ? 
ATOM   1289 O   O   . ALA ALA ALA A A 193  193  . 64.274 39.077 80.581  1.00 24.13 1 . O  ? 
ATOM   1290 N   N   . VAL VAL VAL A A 194  194  . 66.208 39.393 79.447  1.00 24.91 1 . N  ? 
ATOM   1291 CA  CA  . VAL VAL VAL A A 194  194  . 67.023 38.499 80.265  1.00 24.97 1 . C  ? 
ATOM   1292 CB  CB  . VAL VAL VAL A A 194  194  . 67.782 37.483 79.386  1.00 25.39 1 . C  ? 
ATOM   1293 CG1 CG1 . VAL VAL VAL A A 194  194  . 68.773 36.667 80.213  1.00 25.63 1 . C  ? 
ATOM   1294 CG2 CG2 . VAL VAL VAL A A 194  194  . 66.791 36.567 78.680  1.00 25.85 1 . C  ? 
ATOM   1295 C   C   . VAL VAL VAL A A 194  194  . 68.015 39.348 81.036  1.00 24.88 1 . C  ? 
ATOM   1296 O   O   . VAL VAL VAL A A 194  194  . 68.544 40.320 80.507  1.00 25.00 1 . O  ? 
ATOM   1297 N   N   . PHE PHE PHE A A 195  195  . 68.260 38.971 82.286  1.00 25.10 1 . N  ? 
ATOM   1298 CA  CA  . PHE PHE PHE A A 195  195  . 69.277 39.598 83.121  1.00 24.46 1 . C  ? 
ATOM   1299 CB  CB  . PHE PHE PHE A A 195  195  . 68.624 40.290 84.325  1.00 24.12 1 . C  ? 
ATOM   1300 CG  CG  . PHE PHE PHE A A 195  195  . 67.495 41.226 83.957  1.00 23.94 1 . C  ? 
ATOM   1301 CD1 CD1 . PHE PHE PHE A A 195  195  . 66.191 40.750 83.840  1.00 23.60 1 . C  ? 
ATOM   1302 CE1 CE1 . PHE PHE PHE A A 195  195  . 65.149 41.604 83.509  1.00 23.47 1 . C  ? 
ATOM   1303 CZ  CZ  . PHE PHE PHE A A 195  195  . 65.395 42.948 83.288  1.00 23.22 1 . C  ? 
ATOM   1304 CE2 CE2 . PHE PHE PHE A A 195  195  . 66.688 43.439 83.399  1.00 23.36 1 . C  ? 
ATOM   1305 CD2 CD2 . PHE PHE PHE A A 195  195  . 67.730 42.581 83.736  1.00 23.42 1 . C  ? 
ATOM   1306 C   C   . PHE PHE PHE A A 195  195  . 70.243 38.490 83.562  1.00 24.77 1 . C  ? 
ATOM   1307 O   O   . PHE PHE PHE A A 195  195  . 69.930 37.712 84.463  1.00 25.02 1 . O  ? 
ATOM   1308 N   N   . LYS LYS LYS A A 196  196  . 71.400 38.413 82.907  1.00 24.78 1 . N  ? 
ATOM   1309 CA  CA  . LYS LYS LYS A A 196  196  . 72.412 37.399 83.213  1.00 25.64 1 . C  ? 
ATOM   1310 CB  CB  . LYS LYS LYS A A 196  196  . 73.157 36.988 81.942  1.00 26.31 1 . C  ? 
ATOM   1311 CG  CG  . LYS LYS LYS A A 196  196  . 74.086 35.797 82.121  1.00 27.72 1 . C  ? 
ATOM   1312 CD  CD  . LYS LYS LYS A A 196  196  . 74.930 35.536 80.885  1.00 28.65 1 . C  ? 
ATOM   1313 CE  CE  . LYS LYS LYS A A 196  196  . 76.125 36.473 80.806  1.00 29.93 1 . C  ? 
ATOM   1314 NZ  NZ  . LYS LYS LYS A A 196  196  . 77.057 36.117 79.694  1.00 30.91 1 . N  ? 
ATOM   1315 C   C   . LYS LYS LYS A A 196  196  . 73.389 37.947 84.255  1.00 25.55 1 . C  ? 
ATOM   1316 O   O   . LYS LYS LYS A A 196  196  . 74.245 38.771 83.926  1.00 24.62 1 . O  ? 
ATOM   1317 N   N   . TRP TRP TRP A A 197  197  . 73.259 37.480 85.499  1.00 25.11 1 . N  ? 
ATOM   1318 CA  CA  . TRP TRP TRP A A 197  197  . 74.100 37.948 86.605  1.00 25.52 1 . C  ? 
ATOM   1319 CB  CB  . TRP TRP TRP A A 197  197  . 73.355 37.889 87.941  1.00 25.83 1 . C  ? 
ATOM   1320 CG  CG  . TRP TRP TRP A A 197  197  . 72.362 38.986 88.114  1.00 26.16 1 . C  ? 
ATOM   1321 CD1 CD1 . TRP TRP TRP A A 197  197  . 71.048 38.962 87.765  1.00 25.76 1 . C  ? 
ATOM   1322 NE1 NE1 . TRP TRP TRP A A 197  197  . 70.455 40.158 88.079  1.00 26.25 1 . N  ? 
ATOM   1323 CE2 CE2 . TRP TRP TRP A A 197  197  . 71.389 40.985 88.641  1.00 26.28 1 . C  ? 
ATOM   1324 CD2 CD2 . TRP TRP TRP A A 197  197  . 72.607 40.276 88.679  1.00 26.83 1 . C  ? 
ATOM   1325 CE3 CE3 . TRP TRP TRP A A 197  197  . 73.743 40.905 89.211  1.00 27.23 1 . C  ? 
ATOM   1326 CZ3 CZ3 . TRP TRP TRP A A 197  197  . 73.623 42.207 89.684  1.00 27.12 1 . C  ? 
ATOM   1327 CH2 CH2 . TRP TRP TRP A A 197  197  . 72.393 42.887 89.630  1.00 27.01 1 . C  ? 
ATOM   1328 CZ2 CZ2 . TRP TRP TRP A A 197  197  . 71.269 42.295 89.112  1.00 26.89 1 . C  ? 
ATOM   1329 C   C   . TRP TRP TRP A A 197  197  . 75.399 37.153 86.716  1.00 26.13 1 . C  ? 
ATOM   1330 O   O   . TRP TRP TRP A A 197  197  . 75.428 35.955 86.436  1.00 25.81 1 . O  ? 
ATOM   1331 N   N   . THR THR THR A A 198  198  . 76.462 37.847 87.118  1.00 26.49 1 . N  ? 
ATOM   1332 CA  CA  . THR THR THR A A 198  198  . 77.765 37.245 87.391  1.00 27.12 1 . C  ? 
ATOM   1333 CB  CB  . THR THR THR A A 198  198  . 78.792 37.615 86.309  1.00 27.34 1 . C  ? 
ATOM   1334 OG1 OG1 . THR THR THR A A 198  198  . 78.261 37.305 85.015  1.00 27.51 1 . O  ? 
ATOM   1335 CG2 CG2 . THR THR THR A A 198  198  . 80.102 36.858 86.509  1.00 27.85 1 . C  ? 
ATOM   1336 C   C   . THR THR THR A A 198  198  . 78.231 37.774 88.741  1.00 27.49 1 . C  ? 
ATOM   1337 O   O   . THR THR THR A A 198  198  . 78.156 38.978 88.991  1.00 26.94 1 . O  ? 
ATOM   1338 N   N   . ALA ALA ALA A A 199  199  . 78.678 36.873 89.613  1.00 28.51 1 . N  ? 
ATOM   1339 CA  CA  . ALA ALA ALA A A 199  199  . 79.164 37.233 90.951  1.00 29.25 1 . C  ? 
ATOM   1340 CB  CB  . ALA ALA ALA A A 199  199  . 78.187 36.773 92.016  1.00 28.90 1 . C  ? 
ATOM   1341 C   C   . ALA ALA ALA A A 199  199  . 80.523 36.593 91.173  1.00 30.48 1 . C  ? 
ATOM   1342 O   O   . ALA ALA ALA A A 199  199  . 80.705 35.413 90.869  1.00 31.13 1 . O  ? 
ATOM   1343 N   N   . TYR TYR TYR A A 200  200  . 81.462 37.378 91.698  1.00 31.68 1 . N  ? 
ATOM   1344 CA  CA  . TYR TYR TYR A A 200  200  . 82.840 36.941 91.928  1.00 33.21 1 . C  ? 
ATOM   1345 CB  CB  . TYR TYR TYR A A 200  200  . 83.739 37.494 90.826  1.00 35.05 1 . C  ? 
ATOM   1346 CG  CG  . TYR TYR TYR A A 200  200  . 85.230 37.342 91.067  1.00 37.04 1 . C  ? 
ATOM   1347 CD1 CD1 . TYR TYR TYR A A 200  200  . 85.813 36.080 91.211  1.00 38.65 1 . C  ? 
ATOM   1348 CE1 CE1 . TYR TYR TYR A A 200  200  . 87.181 35.937 91.425  1.00 39.21 1 . C  ? 
ATOM   1349 CZ  CZ  . TYR TYR TYR A A 200  200  . 87.985 37.070 91.481  1.00 39.65 1 . C  ? 
ATOM   1350 OH  OH  . TYR TYR TYR A A 200  200  . 89.339 36.948 91.686  1.00 42.25 1 . O  ? 
ATOM   1351 CE2 CE2 . TYR TYR TYR A A 200  200  . 87.431 38.330 91.336  1.00 39.46 1 . C  ? 
ATOM   1352 CD2 CD2 . TYR TYR TYR A A 200  200  . 86.064 38.461 91.125  1.00 38.16 1 . C  ? 
ATOM   1353 C   C   . TYR TYR TYR A A 200  200  . 83.320 37.422 93.299  1.00 33.19 1 . C  ? 
ATOM   1354 O   O   . TYR TYR TYR A A 200  200  . 83.063 38.567 93.682  1.00 31.75 1 . O  ? 
ATOM   1355 N   N   . ASN ASN ASN A A 201  201  . 84.014 36.537 94.017  1.00 33.81 1 . N  ? 
ATOM   1356 CA  CA  . ASN ASN ASN A A 201  201  . 84.582 36.828 95.331  1.00 35.12 1 . C  ? 
ATOM   1357 CB  CB  . ASN ASN ASN A A 201  201  . 84.259 35.681 96.300  1.00 35.51 1 . C  ? 
ATOM   1358 CG  CG  . ASN ASN ASN A A 201  201  . 84.645 35.987 97.744  1.00 35.63 1 . C  ? 
ATOM   1359 OD1 OD1 . ASN ASN ASN A A 201  201  . 85.055 37.097 98.078  1.00 36.44 1 . O  ? 
ATOM   1360 ND2 ND2 . ASN ASN ASN A A 201  201  . 84.496 34.997 98.610  1.00 35.96 1 . N  ? 
ATOM   1361 C   C   . ASN ASN ASN A A 201  201  . 86.106 37.019 95.210  1.00 36.83 1 . C  ? 
ATOM   1362 O   O   . ASN ASN ASN A A 201  201  . 86.845 36.034 95.108  1.00 37.40 1 . O  ? 
ATOM   1363 N   N   . PRO PRO PRO A A 202  202  . 86.582 38.283 95.217  1.00 38.01 1 . N  ? 
ATOM   1364 CA  CA  . PRO PRO PRO A A 202  202  . 88.026 38.541 95.211  1.00 39.16 1 . C  ? 
ATOM   1365 CB  CB  . PRO PRO PRO A A 202  202  . 88.107 39.957 94.634  1.00 38.90 1 . C  ? 
ATOM   1366 CG  CG  . PRO PRO PRO A A 202  202  . 86.883 40.620 95.174  1.00 38.35 1 . C  ? 
ATOM   1367 CD  CD  . PRO PRO PRO A A 202  202  . 85.819 39.548 95.240  1.00 37.94 1 . C  ? 
ATOM   1368 C   C   . PRO PRO PRO A A 202  202  . 88.688 38.510 96.603  1.00 39.72 1 . C  ? 
ATOM   1369 O   O   . PRO PRO PRO A A 202  202  . 89.916 38.600 96.684  1.00 39.82 1 . O  ? 
ATOM   1370 N   N   . THR THR THR A A 203  203  . 87.899 38.397 97.676  1.00 40.16 1 . N  ? 
ATOM   1371 CA  CA  . THR THR THR A A 203  203  . 88.430 38.454 99.046  1.00 40.97 1 . C  ? 
ATOM   1372 CB  CB  . THR THR THR A A 203  203  . 87.380 38.966 100.071 1.00 39.80 1 . C  ? 
ATOM   1373 OG1 OG1 . THR THR THR A A 203  203  . 86.409 37.945 100.334 1.00 38.11 1 . O  ? 
ATOM   1374 CG2 CG2 . THR THR THR A A 203  203  . 86.683 40.252 99.576  1.00 39.11 1 . C  ? 
ATOM   1375 C   C   . THR THR THR A A 203  203  . 88.940 37.078 99.476  1.00 42.67 1 . C  ? 
ATOM   1376 O   O   . THR THR THR A A 203  203  . 88.808 36.096 98.739  1.00 42.27 1 . O  ? 
ATOM   1377 N   N   . ASN ASN ASN A A 204  204  . 89.511 37.022 100.678 1.00 46.03 1 . N  ? 
ATOM   1378 CA  CA  . ASN ASN ASN A A 204  204  . 90.051 35.779 101.253 1.00 48.39 1 . C  ? 
ATOM   1379 CB  CB  . ASN ASN ASN A A 204  204  . 91.460 36.026 101.838 1.00 49.99 1 . C  ? 
ATOM   1380 CG  CG  . ASN ASN ASN A A 204  204  . 91.506 37.171 102.846 1.00 52.29 1 . C  ? 
ATOM   1381 OD1 OD1 . ASN ASN ASN A A 204  204  . 90.476 37.615 103.363 1.00 54.45 1 . O  ? 
ATOM   1382 ND2 ND2 . ASN ASN ASN A A 204  204  . 92.711 37.666 103.118 1.00 53.40 1 . N  ? 
ATOM   1383 C   C   . ASN ASN ASN A A 204  204  . 89.107 35.121 102.287 1.00 47.76 1 . C  ? 
ATOM   1384 O   O   . ASN ASN ASN A A 204  204  . 89.559 34.350 103.131 1.00 47.80 1 . O  ? 
ATOM   1385 N   N   . LYS LYS LYS A A 205  205  . 87.805 35.417 102.202 1.00 46.79 1 . N  ? 
ATOM   1386 CA  CA  . LYS LYS LYS A A 205  205  . 86.787 34.855 103.103 1.00 47.36 1 . C  ? 
ATOM   1387 CB  CB  . LYS LYS LYS A A 205  205  . 86.398 35.880 104.175 1.00 49.33 1 . C  ? 
ATOM   1388 CG  CG  . LYS LYS LYS A A 205  205  . 87.525 36.217 105.141 1.00 51.97 1 . C  ? 
ATOM   1389 CD  CD  . LYS LYS LYS A A 205  205  . 87.156 37.341 106.099 1.00 53.64 1 . C  ? 
ATOM   1390 CE  CE  . LYS LYS LYS A A 205  205  . 88.403 37.950 106.728 1.00 55.65 1 . C  ? 
ATOM   1391 NZ  NZ  . LYS LYS LYS A A 205  205  . 88.089 39.079 107.648 1.00 56.99 1 . N  ? 
ATOM   1392 C   C   . LYS LYS LYS A A 205  205  . 85.533 34.421 102.337 1.00 44.90 1 . C  ? 
ATOM   1393 O   O   . LYS LYS LYS A A 205  205  . 85.213 34.974 101.282 1.00 44.53 1 . O  ? 
ATOM   1394 N   N   . ASN ASN ASN A A 206  206  . 84.826 33.432 102.882 1.00 43.37 1 . N  ? 
ATOM   1395 CA  CA  . ASN ASN ASN A A 206  206  . 83.548 32.983 102.317 1.00 41.74 1 . C  ? 
ATOM   1396 CB  CB  . ASN ASN ASN A A 206  206  . 83.056 31.701 102.998 1.00 41.79 1 . C  ? 
ATOM   1397 CG  CG  . ASN ASN ASN A A 206  206  . 83.956 30.500 102.740 1.00 42.78 1 . C  ? 
ATOM   1398 OD1 OD1 . ASN ASN ASN A A 206  206  . 84.501 30.332 101.655 1.00 42.76 1 . O  ? 
ATOM   1399 ND2 ND2 . ASN ASN ASN A A 206  206  . 84.094 29.644 103.745 1.00 44.26 1 . N  ? 
ATOM   1400 C   C   . ASN ASN ASN A A 206  206  . 82.493 34.072 102.500 1.00 39.49 1 . C  ? 
ATOM   1401 O   O   . ASN ASN ASN A A 206  206  . 82.463 34.735 103.539 1.00 37.80 1 . O  ? 
ATOM   1402 N   N   . VAL VAL VAL A A 207  207  . 81.639 34.257 101.492 1.00 37.59 1 . N  ? 
ATOM   1403 CA  CA  . VAL VAL VAL A A 207  207  . 80.560 35.255 101.553 1.00 36.84 1 . C  ? 
ATOM   1404 CB  CB  . VAL VAL VAL A A 207  207  . 80.881 36.496 100.691 1.00 35.91 1 . C  ? 
ATOM   1405 CG1 CG1 . VAL VAL VAL A A 207  207  . 79.814 37.576 100.878 1.00 35.97 1 . C  ? 
ATOM   1406 CG2 CG2 . VAL VAL VAL A A 207  207  . 82.263 37.039 101.032 1.00 35.97 1 . C  ? 
ATOM   1407 C   C   . VAL VAL VAL A A 207  207  . 79.230 34.661 101.084 1.00 35.71 1 . C  ? 
ATOM   1408 O   O   . VAL VAL VAL A A 207  207  . 79.151 34.092 99.995  1.00 35.32 1 . O  ? 
ATOM   1409 N   N   . ASP ASP ASP A A 208  208  . 78.194 34.799 101.912 1.00 35.99 1 . N  ? 
ATOM   1410 CA  CA  . ASP ASP ASP A A 208  208  . 76.825 34.448 101.523 1.00 36.00 1 . C  ? 
ATOM   1411 CB  CB  . ASP ASP ASP A A 208  208  . 75.966 34.083 102.743 1.00 38.40 1 . C  ? 
ATOM   1412 CG  CG  . ASP ASP ASP A A 208  208  . 76.420 32.792 103.422 1.00 40.75 1 . C  ? 
ATOM   1413 OD1 OD1 . ASP ASP ASP A A 208  208  . 76.994 31.911 102.742 1.00 42.67 1 . O  ? 
ATOM   1414 OD2 OD2 . ASP ASP ASP A A 208  208  . 76.195 32.657 104.644 1.00 44.38 1 . O  ? 
ATOM   1415 C   C   . ASP ASP ASP A A 208  208  . 76.223 35.638 100.790 1.00 34.05 1 . C  ? 
ATOM   1416 O   O   . ASP ASP ASP A A 208  208  . 76.286 36.769 101.272 1.00 32.41 1 . O  ? 
ATOM   1417 N   N   . VAL VAL VAL A A 209  209  . 75.651 35.372 99.620  1.00 32.06 1 . N  ? 
ATOM   1418 CA  CA  . VAL VAL VAL A A 209  209  . 75.162 36.414 98.730  1.00 30.83 1 . C  ? 
ATOM   1419 CB  CB  . VAL VAL VAL A A 209  209  . 76.066 36.541 97.484  1.00 30.78 1 . C  ? 
ATOM   1420 CG1 CG1 . VAL VAL VAL A A 209  209  . 75.582 37.666 96.571  1.00 31.06 1 . C  ? 
ATOM   1421 CG2 CG2 . VAL VAL VAL A A 209  209  . 77.520 36.758 97.889  1.00 30.28 1 . C  ? 
ATOM   1422 C   C   . VAL VAL VAL A A 209  209  . 73.746 36.067 98.283  1.00 30.18 1 . C  ? 
ATOM   1423 O   O   . VAL VAL VAL A A 209  209  . 73.438 34.896 98.042  1.00 29.16 1 . O  ? 
ATOM   1424 N   N   . SER SER SER A A 210  210  . 72.891 37.084 98.181  1.00 29.11 1 . N  ? 
ATOM   1425 CA  CA  . SER SER SER A A 210  210  . 71.590 36.935 97.530  1.00 29.27 1 . C  ? 
ATOM   1426 CB  CB  . SER SER SER A A 210  210  . 70.444 36.910 98.544  1.00 29.36 1 . C  ? 
ATOM   1427 OG  OG  . SER SER SER A A 210  210  . 70.652 35.910 99.518  1.00 31.21 1 . O  ? 
ATOM   1428 C   C   . SER SER SER A A 210  210  . 71.338 38.052 96.530  1.00 28.26 1 . C  ? 
ATOM   1429 O   O   . SER SER SER A A 210  210  . 71.761 39.192 96.744  1.00 28.05 1 . O  ? 
ATOM   1430 N   N   . ILE ILE ILE A A 211  211  . 70.645 37.701 95.447  1.00 27.22 1 . N  ? 
ATOM   1431 CA  CA  . ILE ILE ILE A A 211  211  . 70.195 38.642 94.429  1.00 26.55 1 . C  ? 
ATOM   1432 CB  CB  . ILE ILE ILE A A 211  211  . 70.833 38.343 93.053  1.00 26.95 1 . C  ? 
ATOM   1433 CG1 CG1 . ILE ILE ILE A A 211  211  . 72.366 38.414 93.142  1.00 27.52 1 . C  ? 
ATOM   1434 CD1 CD1 . ILE ILE ILE A A 211  211  . 73.092 37.858 91.931  1.00 27.33 1 . C  ? 
ATOM   1435 CG2 CG2 . ILE ILE ILE A A 211  211  . 70.330 39.329 92.001  1.00 27.18 1 . C  ? 
ATOM   1436 C   C   . ILE ILE ILE A A 211  211  . 68.677 38.499 94.344  1.00 25.73 1 . C  ? 
ATOM   1437 O   O   . ILE ILE ILE A A 211  211  . 68.177 37.396 94.123  1.00 25.67 1 . O  ? 
ATOM   1438 N   N   . MET MET MET A A 212  212  . 67.956 39.606 94.524  1.00 25.09 1 . N  ? 
ATOM   1439 CA  CA  . MET MET MET A A 212  212  . 66.490 39.602 94.525  1.00 24.65 1 . C  ? 
ATOM   1440 CB  CB  . MET MET MET A A 212  212  . 65.944 40.060 95.879  1.00 24.86 1 . C  ? 
ATOM   1441 CG  CG  . MET MET MET A A 212  212  . 64.418 40.134 95.954  1.00 24.76 1 . C  ? 
ATOM   1442 SD  SD  . MET MET MET A A 212  212  . 63.797 40.541 97.596  1.00 25.34 1 . S  ? 
ATOM   1443 CE  CE  . MET MET MET A A 212  212  . 64.378 42.227 97.793  1.00 24.87 1 . C  ? 
ATOM   1444 C   C   . MET MET MET A A 212  212  . 65.951 40.515 93.439  1.00 24.17 1 . C  ? 
ATOM   1445 O   O   . MET MET MET A A 212  212  . 66.369 41.663 93.330  1.00 24.92 1 . O  ? 
ATOM   1446 N   N   . PHE PHE PHE A A 213  213  . 65.003 39.995 92.662  1.00 23.04 1 . N  ? 
ATOM   1447 CA  CA  . PHE PHE PHE A A 213  213  . 64.279 40.761 91.658  1.00 21.97 1 . C  ? 
ATOM   1448 CB  CB  . PHE PHE PHE A A 213  213  . 64.187 39.928 90.373  1.00 21.98 1 . C  ? 
ATOM   1449 CG  CG  . PHE PHE PHE A A 213  213  . 63.812 40.694 89.122  1.00 21.78 1 . C  ? 
ATOM   1450 CD1 CD1 . PHE PHE PHE A A 213  213  . 63.666 42.087 89.087  1.00 22.16 1 . C  ? 
ATOM   1451 CE1 CE1 . PHE PHE PHE A A 213  213  . 63.338 42.740 87.907  1.00 21.92 1 . C  ? 
ATOM   1452 CZ  CZ  . PHE PHE PHE A A 213  213  . 63.173 42.016 86.739  1.00 21.79 1 . C  ? 
ATOM   1453 CE2 CE2 . PHE PHE PHE A A 213  213  . 63.329 40.642 86.750  1.00 21.63 1 . C  ? 
ATOM   1454 CD2 CD2 . PHE PHE PHE A A 213  213  . 63.650 39.990 87.932  1.00 21.81 1 . C  ? 
ATOM   1455 C   C   . PHE PHE PHE A A 213  213  . 62.891 41.026 92.216  1.00 21.57 1 . C  ? 
ATOM   1456 O   O   . PHE PHE PHE A A 213  213  . 62.200 40.081 92.590  1.00 21.15 1 . O  ? 
ATOM   1457 N   N   . THR THR THR A A 214  214  . 62.498 42.300 92.296  1.00 21.21 1 . N  ? 
ATOM   1458 CA  CA  . THR THR THR A A 214  214  . 61.128 42.677 92.644  1.00 21.20 1 . C  ? 
ATOM   1459 CB  CB  . THR THR THR A A 214  214  . 61.067 43.633 93.848  1.00 21.57 1 . C  ? 
ATOM   1460 OG1 OG1 . THR THR THR A A 214  214  . 61.906 44.771 93.617  1.00 21.87 1 . O  ? 
ATOM   1461 CG2 CG2 . THR THR THR A A 214  214  . 61.521 42.918 95.100  1.00 21.95 1 . C  ? 
ATOM   1462 C   C   . THR THR THR A A 214  214  . 60.439 43.335 91.460  1.00 21.07 1 . C  ? 
ATOM   1463 O   O   . THR THR THR A A 214  214  . 61.073 44.034 90.664  1.00 21.01 1 . O  ? 
ATOM   1464 N   N   . TRP TRP TRP A A 215  215  . 59.136 43.094 91.346  1.00 20.90 1 . N  ? 
ATOM   1465 CA  CA  . TRP TRP TRP A A 215  215  . 58.335 43.680 90.282  1.00 21.06 1 . C  ? 
ATOM   1466 CB  CB  . TRP TRP TRP A A 215  215  . 58.311 42.756 89.060  1.00 21.00 1 . C  ? 
ATOM   1467 CG  CG  . TRP TRP TRP A A 215  215  . 57.922 43.466 87.801  1.00 21.37 1 . C  ? 
ATOM   1468 CD1 CD1 . TRP TRP TRP A A 215  215  . 56.685 43.501 87.228  1.00 21.33 1 . C  ? 
ATOM   1469 NE1 NE1 . TRP TRP TRP A A 215  215  . 56.707 44.264 86.091  1.00 21.44 1 . N  ? 
ATOM   1470 CE2 CE2 . TRP TRP TRP A A 215  215  . 57.979 44.743 85.905  1.00 21.49 1 . C  ? 
ATOM   1471 CD2 CD2 . TRP TRP TRP A A 215  215  . 58.773 44.256 86.966  1.00 21.25 1 . C  ? 
ATOM   1472 CE3 CE3 . TRP TRP TRP A A 215  215  . 60.129 44.606 87.015  1.00 21.31 1 . C  ? 
ATOM   1473 CZ3 CZ3 . TRP TRP TRP A A 215  215  . 60.646 45.423 86.008  1.00 21.49 1 . C  ? 
ATOM   1474 CH2 CH2 . TRP TRP TRP A A 215  215  . 59.829 45.893 84.965  1.00 21.56 1 . C  ? 
ATOM   1475 CZ2 CZ2 . TRP TRP TRP A A 215  215  . 58.497 45.563 84.896  1.00 21.49 1 . C  ? 
ATOM   1476 C   C   . TRP TRP TRP A A 215  215  . 56.924 43.935 90.786  1.00 21.27 1 . C  ? 
ATOM   1477 O   O   . TRP TRP TRP A A 215  215  . 56.342 43.098 91.470  1.00 21.40 1 . O  ? 
ATOM   1478 N   N   . GLN GLN GLN A A 216  216  . 56.393 45.106 90.455  1.00 21.66 1 . N  ? 
ATOM   1479 CA  CA  . GLN GLN GLN A A 216  216  . 55.018 45.462 90.771  1.00 22.05 1 . C  ? 
ATOM   1480 CB  CB  . GLN GLN GLN A A 216  216  . 54.861 46.976 90.701  1.00 22.65 1 . C  ? 
ATOM   1481 CG  CG  . GLN GLN GLN A A 216  216  . 53.494 47.504 91.108  1.00 23.18 1 . C  ? 
ATOM   1482 CD  CD  . GLN GLN GLN A A 216  216  . 53.520 49.000 91.330  1.00 23.29 1 . C  ? 
ATOM   1483 OE1 OE1 . GLN GLN GLN A A 216  216  . 54.179 49.474 92.245  1.00 24.43 1 . O  ? 
ATOM   1484 NE2 NE2 . GLN GLN GLN A A 216  216  . 52.812 49.752 90.495  1.00 23.19 1 . N  ? 
ATOM   1485 C   C   . GLN GLN GLN A A 216  216  . 54.065 44.805 89.778  1.00 22.27 1 . C  ? 
ATOM   1486 O   O   . GLN GLN GLN A A 216  216  . 54.355 44.747 88.581  1.00 22.09 1 . O  ? 
ATOM   1487 N   N   . ASN ASN ASN A A 217  217  . 52.932 44.312 90.272  1.00 22.17 1 . N  ? 
ATOM   1488 CA  CA  . ASN ASN ASN A A 217  217  . 51.850 43.886 89.400  1.00 22.20 1 . C  ? 
ATOM   1489 CB  CB  . ASN ASN ASN A A 217  217  . 50.759 43.135 90.176  1.00 22.66 1 . C  ? 
ATOM   1490 CG  CG  . ASN ASN ASN A A 217  217  . 49.682 42.544 89.266  1.00 22.58 1 . C  ? 
ATOM   1491 OD1 OD1 . ASN ASN ASN A A 217  217  . 49.432 43.039 88.173  1.00 22.07 1 . O  ? 
ATOM   1492 ND2 ND2 . ASN ASN ASN A A 217  217  . 49.044 41.476 89.722  1.00 22.81 1 . N  ? 
ATOM   1493 C   C   . ASN ASN ASN A A 217  217  . 51.312 45.161 88.770  1.00 22.52 1 . C  ? 
ATOM   1494 O   O   . ASN ASN ASN A A 217  217  . 50.517 45.876 89.376  1.00 21.82 1 . O  ? 
ATOM   1495 N   N   . MET MET MET A A 218  218  . 51.766 45.431 87.546  1.00 23.36 1 . N  ? 
ATOM   1496 CA  CA  . MET MET MET A A 218  218  . 51.483 46.687 86.859  1.00 23.38 1 . C  ? 
ATOM   1497 CB  CB  . MET MET MET A A 218  218  . 52.689 47.108 86.006  1.00 23.66 1 . C  ? 
ATOM   1498 CG  CG  . MET MET MET A A 218  218  . 53.849 47.639 86.834  1.00 24.06 1 . C  ? 
ATOM   1499 SD  SD  . MET MET MET A A 218  218  . 55.247 48.070 85.799  1.00 24.16 1 . S  ? 
ATOM   1500 CE  CE  . MET MET MET A A 218  218  . 54.644 49.569 85.029  1.00 24.62 1 . C  ? 
ATOM   1501 C   C   . MET MET MET A A 218  218  . 50.217 46.666 86.008  1.00 23.57 1 . C  ? 
ATOM   1502 O   O   . MET MET MET A A 218  218  . 49.975 47.608 85.261  1.00 23.18 1 . O  ? 
ATOM   1503 N   N   . ILE ILE ILE A A 219  219  . 49.395 45.624 86.122  1.00 24.31 1 . N  ? 
ATOM   1504 CA  CA  . ILE ILE ILE A A 219  219  . 48.118 45.602 85.390  1.00 25.34 1 . C  ? 
ATOM   1505 CB  CB  . ILE ILE ILE A A 219  219  . 47.375 44.251 85.520  1.00 25.51 1 . C  ? 
ATOM   1506 CG1 CG1 . ILE ILE ILE A A 219  219  . 48.206 43.110 84.918  1.00 25.76 1 . C  ? 
ATOM   1507 CD1 CD1 . ILE ILE ILE A A 219  219  . 48.542 43.252 83.445  1.00 26.08 1 . C  ? 
ATOM   1508 CG2 CG2 . ILE ILE ILE A A 219  219  . 45.999 44.317 84.865  1.00 26.01 1 . C  ? 
ATOM   1509 C   C   . ILE ILE ILE A A 219  219  . 47.275 46.752 85.937  1.00 25.14 1 . C  ? 
ATOM   1510 O   O   . ILE ILE ILE A A 219  219  . 47.126 46.881 87.147  1.00 25.01 1 . O  ? 
ATOM   1511 N   N   . GLY GLY GLY A A 220  220  . 46.785 47.602 85.035  1.00 25.49 1 . N  ? 
ATOM   1512 CA  CA  . GLY GLY GLY A A 220  220  . 46.119 48.853 85.390  1.00 26.35 1 . C  ? 
ATOM   1513 C   C   . GLY GLY GLY A A 220  220  . 46.994 50.102 85.410  1.00 27.02 1 . C  ? 
ATOM   1514 O   O   . GLY GLY GLY A A 220  220  . 46.484 51.196 85.636  1.00 27.47 1 . O  ? 
ATOM   1515 N   N   . PHE PHE PHE A A 221  221  . 48.300 49.950 85.189  1.00 28.28 1 . N  ? 
ATOM   1516 CA  CA  . PHE PHE PHE A A 221  221  . 49.231 51.085 85.037  1.00 30.17 1 . C  ? 
ATOM   1517 CB  CB  . PHE PHE PHE A A 221  221  . 50.644 50.546 84.740  1.00 31.06 1 . C  ? 
ATOM   1518 CG  CG  . PHE PHE PHE A A 221  221  . 51.721 51.596 84.646  1.00 31.69 1 . C  ? 
ATOM   1519 CD1 CD1 . PHE PHE PHE A A 221  221  . 52.080 52.348 85.762  1.00 32.28 1 . C  ? 
ATOM   1520 CE1 CE1 . PHE PHE PHE A A 221  221  . 53.097 53.293 85.687  1.00 32.40 1 . C  ? 
ATOM   1521 CZ  CZ  . PHE PHE PHE A A 221  221  . 53.779 53.485 84.491  1.00 32.67 1 . C  ? 
ATOM   1522 CE2 CE2 . PHE PHE PHE A A 221  221  . 53.444 52.730 83.374  1.00 32.87 1 . C  ? 
ATOM   1523 CD2 CD2 . PHE PHE PHE A A 221  221  . 52.426 51.785 83.457  1.00 32.58 1 . C  ? 
ATOM   1524 C   C   . PHE PHE PHE A A 221  221  . 48.762 52.034 83.930  1.00 30.91 1 . C  ? 
ATOM   1525 O   O   . PHE PHE PHE A A 221  221  . 48.817 53.250 84.091  1.00 32.40 1 . O  ? 
ATOM   1526 N   N   . PHE PHE PHE A A 222  222  . 48.295 51.471 82.819  1.00 31.59 1 . N  ? 
ATOM   1527 CA  CA  . PHE PHE PHE A A 222  222  . 47.641 52.243 81.756  1.00 32.68 1 . C  ? 
ATOM   1528 CB  CB  . PHE PHE PHE A A 222  222  . 48.595 52.474 80.576  1.00 32.80 1 . C  ? 
ATOM   1529 CG  CG  . PHE PHE PHE A A 222  222  . 48.979 51.217 79.842  1.00 32.79 1 . C  ? 
ATOM   1530 CD1 CD1 . PHE PHE PHE A A 222  222  . 50.000 50.404 80.316  1.00 32.48 1 . C  ? 
ATOM   1531 CE1 CE1 . PHE PHE PHE A A 222  222  . 50.352 49.242 79.643  1.00 33.38 1 . C  ? 
ATOM   1532 CZ  CZ  . PHE PHE PHE A A 222  222  . 49.692 48.883 78.476  1.00 33.33 1 . C  ? 
ATOM   1533 CE2 CE2 . PHE PHE PHE A A 222  222  . 48.676 49.688 77.987  1.00 33.54 1 . C  ? 
ATOM   1534 CD2 CD2 . PHE PHE PHE A A 222  222  . 48.322 50.849 78.667  1.00 33.49 1 . C  ? 
ATOM   1535 C   C   . PHE PHE PHE A A 222  222  . 46.389 51.530 81.271  1.00 33.15 1 . C  ? 
ATOM   1536 O   O   . PHE PHE PHE A A 222  222  . 46.207 50.342 81.522  1.00 33.89 1 . O  ? 
ATOM   1537 N   N   . GLY GLY GLY A A 223  223  . 45.522 52.270 80.587  1.00 34.04 1 . N  ? 
ATOM   1538 CA  CA  . GLY GLY GLY A A 223  223  . 44.388 51.684 79.872  1.00 34.03 1 . C  ? 
ATOM   1539 C   C   . GLY GLY GLY A A 223  223  . 43.157 51.345 80.698  1.00 34.82 1 . C  ? 
ATOM   1540 O   O   . GLY GLY GLY A A 223  223  . 42.131 50.975 80.126  1.00 35.24 1 . O  ? 
ATOM   1541 N   N   . LYS LYS LYS A A 224  224  . 43.241 51.462 82.024  1.00 34.24 1 . N  ? 
ATOM   1542 CA  CA  . LYS LYS LYS A A 224  224  . 42.116 51.171 82.901  1.00 35.38 1 . C  ? 
ATOM   1543 CB  CB  . LYS LYS LYS A A 224  224  . 42.547 50.197 83.998  1.00 35.47 1 . C  ? 
ATOM   1544 CG  CG  . LYS LYS LYS A A 224  224  . 41.443 49.270 84.474  1.00 35.24 1 . C  ? 
ATOM   1545 CD  CD  . LYS LYS LYS A A 224  224  . 41.981 48.258 85.468  1.00 35.39 1 . C  ? 
ATOM   1546 CE  CE  . LYS LYS LYS A A 224  224  . 40.876 47.378 86.022  1.00 35.01 1 . C  ? 
ATOM   1547 NZ  NZ  . LYS LYS LYS A A 224  224  . 41.318 46.679 87.261  1.00 34.69 1 . N  ? 
ATOM   1548 C   C   . LYS LYS LYS A A 224  224  . 41.582 52.487 83.490  1.00 36.88 1 . C  ? 
ATOM   1549 O   O   . LYS LYS LYS A A 224  224  . 42.316 53.219 84.161  1.00 34.93 1 . O  ? 
ATOM   1550 N   N   . GLN GLN GLN A A 225  225  . 40.302 52.770 83.238  1.00 38.78 1 . N  ? 
ATOM   1551 CA  CA  . GLN GLN GLN A A 225  225  . 39.705 54.075 83.563  1.00 41.52 1 . C  ? 
ATOM   1552 CB  CB  . GLN GLN GLN A A 225  225  . 38.457 54.334 82.704  1.00 43.18 1 . C  ? 
ATOM   1553 CG  CG  . GLN GLN GLN A A 225  225  . 38.657 54.177 81.193  1.00 45.29 1 . C  ? 
ATOM   1554 CD  CD  . GLN GLN GLN A A 225  225  . 39.723 55.109 80.616  1.00 46.27 1 . C  ? 
ATOM   1555 OE1 OE1 . GLN GLN GLN A A 225  225  . 39.660 56.326 80.794  1.00 46.95 1 . O  ? 
ATOM   1556 NE2 NE2 . GLN GLN GLN A A 225  225  . 40.703 54.539 79.915  1.00 46.71 1 . N  ? 
ATOM   1557 C   C   . GLN GLN GLN A A 225  225  . 39.350 54.214 85.049  1.00 41.70 1 . C  ? 
ATOM   1558 O   O   . GLN GLN GLN A A 225  225  . 39.401 55.317 85.590  1.00 42.52 1 . O  ? 
ATOM   1559 N   N   . VAL VAL VAL A A 226  226  . 38.989 53.098 85.689  1.00 41.11 1 . N  ? 
ATOM   1560 CA  CA  . VAL VAL VAL A A 226  226  . 38.645 53.055 87.119  1.00 41.36 1 . C  ? 
ATOM   1561 CB  CB  . VAL VAL VAL A A 226  226  . 37.105 53.091 87.335  1.00 42.24 1 . C  ? 
ATOM   1562 CG1 CG1 . VAL VAL VAL A A 226  226  . 36.543 54.461 86.979  1.00 42.52 1 . C  ? 
ATOM   1563 CG2 CG2 . VAL VAL VAL A A 226  226  . 36.395 52.000 86.530  1.00 41.96 1 . C  ? 
ATOM   1564 C   C   . VAL VAL VAL A A 226  226  . 39.215 51.792 87.783  1.00 39.75 1 . C  ? 
ATOM   1565 O   O   . VAL VAL VAL A A 226  226  . 39.588 50.844 87.090  1.00 39.94 1 . O  ? 
ATOM   1566 N   N   . ASN ASN ASN A A 227  227  . 39.276 51.795 89.117  1.00 38.10 1 . N  ? 
ATOM   1567 CA  CA  . ASN ASN ASN A A 227  227  . 39.633 50.608 89.913  1.00 37.19 1 . C  ? 
ATOM   1568 CB  CB  . ASN ASN ASN A A 227  227  . 38.525 49.544 89.805  1.00 37.38 1 . C  ? 
ATOM   1569 CG  CG  . ASN ASN ASN A A 227  227  . 37.176 50.030 90.308  1.00 37.66 1 . C  ? 
ATOM   1570 OD1 OD1 . ASN ASN ASN A A 227  227  . 37.085 50.719 91.321  1.00 38.02 1 . O  ? 
ATOM   1571 ND2 ND2 . ASN ASN ASN A A 227  227  . 36.114 49.640 89.613  1.00 38.20 1 . N  ? 
ATOM   1572 C   C   . ASN ASN ASN A A 227  227  . 40.986 50.001 89.486  1.00 35.81 1 . C  ? 
ATOM   1573 O   O   . ASN ASN ASN A A 227  227  . 41.070 48.810 89.165  1.00 34.09 1 . O  ? 
ATOM   1574 N   N   . VAL VAL VAL A A 228  228  . 42.035 50.825 89.497  1.00 34.12 1 . N  ? 
ATOM   1575 CA  CA  . VAL VAL VAL A A 228  228  . 43.279 50.503 88.773  1.00 32.88 1 . C  ? 
ATOM   1576 CB  CB  . VAL VAL VAL A A 228  228  . 44.260 51.705 88.676  1.00 33.42 1 . C  ? 
ATOM   1577 CG1 CG1 . VAL VAL VAL A A 228  228  . 43.598 52.869 87.942  1.00 33.71 1 . C  ? 
ATOM   1578 CG2 CG2 . VAL VAL VAL A A 228  228  . 44.797 52.134 90.043  1.00 33.57 1 . C  ? 
ATOM   1579 C   C   . VAL VAL VAL A A 228  228  . 44.027 49.251 89.249  1.00 30.90 1 . C  ? 
ATOM   1580 O   O   . VAL VAL VAL A A 228  228  . 44.672 48.599 88.440  1.00 29.36 1 . O  ? 
ATOM   1581 N   N   . ASN ASN ASN A A 229  229  . 43.935 48.924 90.539  1.00 29.55 1 . N  ? 
ATOM   1582 CA  CA  . ASN ASN ASN A A 229  229  . 44.529 47.692 91.089  1.00 28.73 1 . C  ? 
ATOM   1583 CB  CB  . ASN ASN ASN A A 229  229  . 45.255 47.994 92.406  1.00 28.78 1 . C  ? 
ATOM   1584 CG  CG  . ASN ASN ASN A A 229  229  . 46.518 48.809 92.200  1.00 29.27 1 . C  ? 
ATOM   1585 OD1 OD1 . ASN ASN ASN A A 229  229  . 47.349 48.473 91.357  1.00 29.37 1 . O  ? 
ATOM   1586 ND2 ND2 . ASN ASN ASN A A 229  229  . 46.671 49.886 92.966  1.00 28.95 1 . N  ? 
ATOM   1587 C   C   . ASN ASN ASN A A 229  229  . 43.523 46.558 91.312  1.00 27.84 1 . C  ? 
ATOM   1588 O   O   . ASN ASN ASN A A 229  229  . 43.937 45.425 91.562  1.00 27.70 1 . O  ? 
ATOM   1589 N   N   . SER SER SER A A 230  230  . 42.225 46.851 91.210  1.00 26.40 1 . N  ? 
ATOM   1590 CA  CA  . SER SER SER A A 230  230  . 41.173 45.899 91.590  1.00 26.34 1 . C  ? 
ATOM   1591 CB  CB  . SER SER SER A A 230  230  . 39.794 46.543 91.448  1.00 26.95 1 . C  ? 
ATOM   1592 OG  OG  . SER SER SER A A 230  230  . 38.789 45.705 91.980  1.00 28.23 1 . O  ? 
ATOM   1593 C   C   . SER SER SER A A 230  230  . 41.216 44.613 90.765  1.00 25.08 1 . C  ? 
ATOM   1594 O   O   . SER SER SER A A 230  230  . 41.225 44.658 89.534  1.00 25.02 1 . O  ? 
ATOM   1595 N   N   . GLY GLY GLY A A 231  231  . 41.257 43.478 91.458  1.00 23.71 1 . N  ? 
ATOM   1596 CA  CA  . GLY GLY GLY A A 231  231  . 41.347 42.170 90.819  1.00 23.22 1 . C  ? 
ATOM   1597 C   C   . GLY GLY GLY A A 231  231  . 42.753 41.655 90.533  1.00 22.86 1 . C  ? 
ATOM   1598 O   O   . GLY GLY GLY A A 231  231  . 42.907 40.483 90.169  1.00 22.14 1 . O  ? 
ATOM   1599 N   N   . ASN ASN ASN A A 232  232  . 43.773 42.509 90.687  1.00 22.62 1 . N  ? 
ATOM   1600 CA  CA  . ASN ASN ASN A A 232  232  . 45.162 42.095 90.479  1.00 22.45 1 . C  ? 
ATOM   1601 CB  CB  . ASN ASN ASN A A 232  232  . 46.144 43.271 90.613  1.00 22.53 1 . C  ? 
ATOM   1602 CG  CG  . ASN ASN ASN A A 232  232  . 46.130 44.203 89.415  1.00 22.81 1 . C  ? 
ATOM   1603 OD1 OD1 . ASN ASN ASN A A 232  232  . 45.391 43.999 88.459  1.00 22.90 1 . O  ? 
ATOM   1604 ND2 ND2 . ASN ASN ASN A A 232  232  . 46.967 45.237 89.462  1.00 23.16 1 . N  ? 
ATOM   1605 C   C   . ASN ASN ASN A A 232  232  . 45.537 41.026 91.487  1.00 22.47 1 . C  ? 
ATOM   1606 O   O   . ASN ASN ASN A A 232  232  . 45.203 41.134 92.671  1.00 21.78 1 . O  ? 
ATOM   1607 N   N   . PHE PHE PHE A A 233  233  . 46.220 39.992 91.005  1.00 22.99 1 . N  ? 
ATOM   1608 CA  CA  . PHE PHE PHE A A 233  233  . 46.665 38.893 91.859  1.00 23.51 1 . C  ? 
ATOM   1609 CB  CB  . PHE PHE PHE A A 233  233  . 45.550 37.844 92.026  1.00 23.62 1 . C  ? 
ATOM   1610 CG  CG  . PHE PHE PHE A A 233  233  . 45.464 36.846 90.902  1.00 24.13 1 . C  ? 
ATOM   1611 CD1 CD1 . PHE PHE PHE A A 233  233  . 44.950 37.210 89.662  1.00 24.32 1 . C  ? 
ATOM   1612 CE1 CE1 . PHE PHE PHE A A 233  233  . 44.875 36.285 88.623  1.00 24.30 1 . C  ? 
ATOM   1613 CZ  CZ  . PHE PHE PHE A A 233  233  . 45.309 34.986 88.816  1.00 23.97 1 . C  ? 
ATOM   1614 CE2 CE2 . PHE PHE PHE A A 233  233  . 45.823 34.610 90.044  1.00 24.56 1 . C  ? 
ATOM   1615 CD2 CD2 . PHE PHE PHE A A 233  233  . 45.900 35.532 91.082  1.00 24.62 1 . C  ? 
ATOM   1616 C   C   . PHE PHE PHE A A 233  233  . 47.934 38.272 91.297  1.00 23.67 1 . C  ? 
ATOM   1617 O   O   . PHE PHE PHE A A 233  233  . 48.180 38.325 90.088  1.00 24.08 1 . O  ? 
ATOM   1618 N   N   . ASN ASN ASN A A 234  234  . 48.730 37.691 92.191  1.00 23.77 1 . N  ? 
ATOM   1619 CA  CA  . ASN ASN ASN A A 234  234  . 50.014 37.097 91.850  1.00 24.03 1 . C  ? 
ATOM   1620 CB  CB  . ASN ASN ASN A A 234  234  . 51.146 37.793 92.619  1.00 23.80 1 . C  ? 
ATOM   1621 CG  CG  . ASN ASN ASN A A 234  234  . 51.120 39.314 92.499  1.00 23.56 1 . C  ? 
ATOM   1622 OD1 OD1 . ASN ASN ASN A A 234  234  . 50.529 39.879 91.580  1.00 23.71 1 . O  ? 
ATOM   1623 ND2 ND2 . ASN ASN ASN A A 234  234  . 51.784 39.982 93.433  1.00 23.40 1 . N  ? 
ATOM   1624 C   C   . ASN ASN ASN A A 234  234  . 50.009 35.609 92.213  1.00 24.73 1 . C  ? 
ATOM   1625 O   O   . ASN ASN ASN A A 234  234  . 49.510 35.226 93.280  1.00 24.55 1 . O  ? 
ATOM   1626 N   N   . LYS LYS LYS A A 235  235  . 50.577 34.787 91.335  1.00 24.94 1 . N  ? 
ATOM   1627 CA  CA  . LYS LYS LYS A A 235  235  . 50.770 33.358 91.590  1.00 26.64 1 . C  ? 
ATOM   1628 CB  CB  . LYS LYS LYS A A 235  235  . 49.813 32.502 90.751  1.00 27.66 1 . C  ? 
ATOM   1629 CG  CG  . LYS LYS LYS A A 235  235  . 49.916 32.700 89.244  1.00 29.41 1 . C  ? 
ATOM   1630 CD  CD  . LYS LYS LYS A A 235  235  . 48.874 31.889 88.494  1.00 30.99 1 . C  ? 
ATOM   1631 CE  CE  . LYS LYS LYS A A 235  235  . 48.925 32.190 87.006  1.00 32.17 1 . C  ? 
ATOM   1632 NZ  NZ  . LYS LYS LYS A A 235  235  . 47.864 31.458 86.262  1.00 33.58 1 . N  ? 
ATOM   1633 C   C   . LYS LYS LYS A A 235  235  . 52.215 32.978 91.308  1.00 27.23 1 . C  ? 
ATOM   1634 O   O   . LYS LYS LYS A A 235  235  . 52.929 33.703 90.621  1.00 27.96 1 . O  ? 
ATOM   1635 N   N   . ILE ILE ILE A A 236  236  . 52.629 31.834 91.839  1.00 28.28 1 . N  ? 
ATOM   1636 CA  CA  . ILE ILE ILE A A 236  236  . 53.990 31.339 91.687  1.00 28.66 1 . C  ? 
ATOM   1637 CB  CB  . ILE ILE ILE A A 236  236  . 54.662 31.114 93.057  1.00 28.03 1 . C  ? 
ATOM   1638 CG1 CG1 . ILE ILE ILE A A 236  236  . 54.777 32.448 93.814  1.00 28.07 1 . C  ? 
ATOM   1639 CD1 CD1 . ILE ILE ILE A A 236  236  . 55.859 33.387 93.320  1.00 27.90 1 . C  ? 
ATOM   1640 CG2 CG2 . ILE ILE ILE A A 236  236  . 56.037 30.458 92.904  1.00 28.10 1 . C  ? 
ATOM   1641 C   C   . ILE ILE ILE A A 236  236  . 53.946 30.038 90.903  1.00 30.16 1 . C  ? 
ATOM   1642 O   O   . ILE ILE ILE A A 236  236  . 53.218 29.125 91.270  1.00 29.91 1 . O  ? 
ATOM   1643 N   N   . ILE ILE ILE A A 237  237  . 54.717 29.982 89.816  1.00 32.57 1 . N  ? 
ATOM   1644 CA  CA  . ILE ILE ILE A A 237  237  . 54.896 28.775 89.015  1.00 34.22 1 . C  ? 
ATOM   1645 CB  CB  . ILE ILE ILE A A 237  237  . 54.851 29.079 87.496  1.00 35.15 1 . C  ? 
ATOM   1646 CG1 CG1 . ILE ILE ILE A A 237  237  . 53.659 29.977 87.133  1.00 35.96 1 . C  ? 
ATOM   1647 CD1 CD1 . ILE ILE ILE A A 237  237  . 52.312 29.470 87.596  1.00 36.55 1 . C  ? 
ATOM   1648 CG2 CG2 . ILE ILE ILE A A 237  237  . 54.820 27.790 86.682  1.00 35.09 1 . C  ? 
ATOM   1649 C   C   . ILE ILE ILE A A 237  237  . 56.266 28.183 89.357  1.00 35.45 1 . C  ? 
ATOM   1650 O   O   . ILE ILE ILE A A 237  237  . 57.273 28.900 89.376  1.00 34.01 1 . O  ? 
ATOM   1651 N   N   . LYS LYS LYS A A 238  238  . 56.289 26.884 89.641  1.00 37.57 1 . N  ? 
ATOM   1652 CA  CA  . LYS LYS LYS A A 238  238  . 57.522 26.124 89.828  1.00 39.40 1 . C  ? 
ATOM   1653 CB  CB  . LYS LYS LYS A A 238  238  . 57.549 25.456 91.205  1.00 40.43 1 . C  ? 
ATOM   1654 CG  CG  . LYS LYS LYS A A 238  238  . 57.550 26.420 92.378  1.00 42.30 1 . C  ? 
ATOM   1655 CD  CD  . LYS LYS LYS A A 238  238  . 57.346 25.687 93.697  1.00 42.93 1 . C  ? 
ATOM   1656 CE  CE  . LYS LYS LYS A A 238  238  . 57.138 26.662 94.844  1.00 43.67 1 . C  ? 
ATOM   1657 NZ  NZ  . LYS LYS LYS A A 238  238  . 56.807 25.966 96.119  1.00 44.26 1 . N  ? 
ATOM   1658 C   C   . LYS LYS LYS A A 238  238  . 57.549 25.068 88.744  1.00 39.91 1 . C  ? 
ATOM   1659 O   O   . LYS LYS LYS A A 238  238  . 56.831 24.075 88.837  1.00 41.18 1 . O  ? 
ATOM   1660 N   N   . ASP ASP ASP A A 239  239  . 58.337 25.300 87.696  1.00 41.71 1 . N  ? 
ATOM   1661 CA  CA  . ASP ASP ASP A A 239  239  . 58.503 24.323 86.620  1.00 43.62 1 . C  ? 
ATOM   1662 CB  CB  . ASP ASP ASP A A 239  239  . 58.640 25.024 85.265  1.00 44.65 1 . C  ? 
ATOM   1663 CG  CG  . ASP ASP ASP A A 239  239  . 58.809 24.053 84.096  1.00 46.95 1 . C  ? 
ATOM   1664 OD1 OD1 . ASP ASP ASP A A 239  239  . 58.556 22.837 84.243  1.00 51.51 1 . O  ? 
ATOM   1665 OD2 OD2 . ASP ASP ASP A A 239  239  . 59.196 24.512 83.004  1.00 48.17 1 . O  ? 
ATOM   1666 C   C   . ASP ASP ASP A A 239  239  . 59.722 23.459 86.938  1.00 45.76 1 . C  ? 
ATOM   1667 O   O   . ASP ASP ASP A A 239  239  . 60.861 23.846 86.661  1.00 43.91 1 . O  ? 
ATOM   1668 N   N   . LYS LYS LYS A A 240  240  . 59.453 22.306 87.551  1.00 49.52 1 . N  ? 
ATOM   1669 CA  CA  . LYS LYS LYS A A 240  240  . 60.464 21.291 87.845  1.00 53.41 1 . C  ? 
ATOM   1670 CB  CB  . LYS LYS LYS A A 240  240  . 60.039 20.427 89.040  1.00 54.56 1 . C  ? 
ATOM   1671 CG  CG  . LYS LYS LYS A A 240  240  . 60.007 21.145 90.381  1.00 56.71 1 . C  ? 
ATOM   1672 CD  CD  . LYS LYS LYS A A 240  240  . 61.337 21.043 91.116  1.00 58.83 1 . C  ? 
ATOM   1673 CE  CE  . LYS LYS LYS A A 240  240  . 61.302 21.772 92.454  1.00 60.63 1 . C  ? 
ATOM   1674 NZ  NZ  . LYS LYS LYS A A 240  240  . 60.405 21.126 93.454  1.00 61.25 1 . N  ? 
ATOM   1675 C   C   . LYS LYS LYS A A 240  240  . 60.643 20.387 86.630  1.00 56.18 1 . C  ? 
ATOM   1676 O   O   . LYS LYS LYS A A 240  240  . 59.668 19.936 86.032  1.00 60.12 1 . O  ? 
ATOM   1677 N   N   . SER SER SER A A 241  241  . 61.890 20.131 86.268  1.00 59.15 1 . N  ? 
ATOM   1678 CA  CA  . SER SER SER A A 241  241  . 62.217 19.120 85.266  1.00 63.29 1 . C  ? 
ATOM   1679 CB  CB  . SER SER SER A A 241  241  . 61.930 19.630 83.849  1.00 63.61 1 . C  ? 
ATOM   1680 OG  OG  . SER SER SER A A 241  241  . 62.644 20.820 83.574  1.00 64.71 1 . O  ? 
ATOM   1681 C   C   . SER SER SER A A 241  241  . 63.684 18.745 85.423  1.00 66.48 1 . C  ? 
ATOM   1682 O   O   . SER SER SER A A 241  241  . 64.419 19.404 86.169  1.00 70.83 1 . O  ? 
ATOM   1683 N   N   . LYS LYS LYS A A 242  242  . 64.104 17.690 84.729  1.00 67.78 1 . N  ? 
ATOM   1684 CA  CA  . LYS LYS LYS A A 242  242  . 65.485 17.213 84.818  1.00 68.43 1 . C  ? 
ATOM   1685 CB  CB  . LYS LYS LYS A A 242  242  . 65.681 15.947 83.980  1.00 70.73 1 . C  ? 
ATOM   1686 CG  CG  . LYS LYS LYS A A 242  242  . 65.004 14.715 84.560  1.00 72.08 1 . C  ? 
ATOM   1687 CD  CD  . LYS LYS LYS A A 242  242  . 65.229 13.485 83.690  1.00 73.01 1 . C  ? 
ATOM   1688 CE  CE  . LYS LYS LYS A A 242  242  . 64.262 13.420 82.514  1.00 73.00 1 . C  ? 
ATOM   1689 NZ  NZ  . LYS LYS LYS A A 242  242  . 62.920 12.902 82.906  1.00 72.37 1 . N  ? 
ATOM   1690 C   C   . LYS LYS LYS A A 242  242  . 66.469 18.299 84.372  1.00 67.38 1 . C  ? 
ATOM   1691 O   O   . LYS LYS LYS A A 242  242  . 66.411 18.761 83.227  1.00 65.48 1 . O  ? 
ATOM   1692 N   N   . ASP ASP ASP A A 243  243  . 67.337 18.710 85.301  1.00 66.33 1 . N  ? 
ATOM   1693 CA  CA  . ASP ASP ASP A A 243  243  . 68.392 19.713 85.065  1.00 65.97 1 . C  ? 
ATOM   1694 CB  CB  . ASP ASP ASP A A 243  243  . 69.419 19.193 84.039  1.00 67.79 1 . C  ? 
ATOM   1695 CG  CG  . ASP ASP ASP A A 243  243  . 69.919 17.791 84.354  1.00 68.58 1 . C  ? 
ATOM   1696 OD1 OD1 . ASP ASP ASP A A 243  243  . 70.014 17.435 85.550  1.00 69.21 1 . O  ? 
ATOM   1697 OD2 OD2 . ASP ASP ASP A A 243  243  . 70.228 17.051 83.394  1.00 69.22 1 . O  ? 
ATOM   1698 C   C   . ASP ASP ASP A A 243  243  . 67.866 21.091 84.627  1.00 63.42 1 . C  ? 
ATOM   1699 O   O   . ASP ASP ASP A A 243  243  . 68.543 21.812 83.885  1.00 62.48 1 . O  ? 
ATOM   1700 N   N   . SER SER SER A A 244  244  . 66.670 21.454 85.091  1.00 60.71 1 . N  ? 
ATOM   1701 CA  CA  . SER SER SER A A 244  244  . 66.047 22.723 84.705  1.00 59.50 1 . C  ? 
ATOM   1702 CB  CB  . SER SER SER A A 244  244  . 65.584 22.677 83.235  1.00 60.22 1 . C  ? 
ATOM   1703 OG  OG  . SER SER SER A A 244  244  . 64.885 23.860 82.865  1.00 60.77 1 . O  ? 
ATOM   1704 C   C   . SER SER SER A A 244  244  . 64.877 23.071 85.624  1.00 55.93 1 . C  ? 
ATOM   1705 O   O   . SER SER SER A A 244  244  . 63.718 22.801 85.299  1.00 60.60 1 . O  ? 
ATOM   1706 N   N   . GLU GLU GLU A A 245  245  . 65.192 23.659 86.774  1.00 48.22 1 . N  ? 
ATOM   1707 CA  CA  . GLU GLU GLU A A 245  245  . 64.171 24.213 87.652  1.00 44.87 1 . C  ? 
ATOM   1708 CB  CB  . GLU GLU GLU A A 245  245  . 64.526 24.007 89.125  1.00 47.46 1 . C  ? 
ATOM   1709 CG  CG  . GLU GLU GLU A A 245  245  . 63.379 24.342 90.078  1.00 50.43 1 . C  ? 
ATOM   1710 CD  CD  . GLU GLU GLU A A 245  245  . 63.694 24.072 91.543  1.00 53.01 1 . C  ? 
ATOM   1711 OE1 OE1 . GLU GLU GLU A A 245  245  . 64.697 23.382 91.844  1.00 56.22 1 . O  ? 
ATOM   1712 OE2 OE2 . GLU GLU GLU A A 245  245  . 62.921 24.549 92.403  1.00 53.85 1 . O  ? 
ATOM   1713 C   C   . GLU GLU GLU A A 245  245  . 64.011 25.700 87.350  1.00 39.28 1 . C  ? 
ATOM   1714 O   O   . GLU GLU GLU A A 245  245  . 64.986 26.449 87.359  1.00 36.11 1 . O  ? 
ATOM   1715 N   N   . ILE ILE ILE A A 246  246  . 62.777 26.108 87.071  1.00 35.15 1 . N  ? 
ATOM   1716 CA  CA  . ILE ILE ILE A A 246  246  . 62.432 27.511 86.907  1.00 32.76 1 . C  ? 
ATOM   1717 CB  CB  . ILE ILE ILE A A 246  246  . 61.927 27.802 85.474  1.00 33.18 1 . C  ? 
ATOM   1718 CG1 CG1 . ILE ILE ILE A A 246  246  . 63.103 27.743 84.493  1.00 32.63 1 . C  ? 
ATOM   1719 CD1 CD1 . ILE ILE ILE A A 246  246  . 62.695 27.604 83.042  1.00 33.95 1 . C  ? 
ATOM   1720 CG2 CG2 . ILE ILE ILE A A 246  246  . 61.241 29.168 85.384  1.00 33.05 1 . C  ? 
ATOM   1721 C   C   . ILE ILE ILE A A 246  246  . 61.379 27.852 87.948  1.00 30.93 1 . C  ? 
ATOM   1722 O   O   . ILE ILE ILE A A 246  246  . 60.428 27.096 88.145  1.00 30.60 1 . O  ? 
ATOM   1723 N   N   . VAL VAL VAL A A 247  247  . 61.575 28.982 88.624  1.00 29.31 1 . N  ? 
ATOM   1724 CA  CA  . VAL VAL VAL A A 247  247  . 60.584 29.540 89.534  1.00 28.15 1 . C  ? 
ATOM   1725 CB  CB  . VAL VAL VAL A A 247  247  . 61.096 29.595 90.985  1.00 28.37 1 . C  ? 
ATOM   1726 CG1 CG1 . VAL VAL VAL A A 247  247  . 60.037 30.189 91.912  1.00 28.22 1 . C  ? 
ATOM   1727 CG2 CG2 . VAL VAL VAL A A 247  247  . 61.510 28.203 91.451  1.00 28.22 1 . C  ? 
ATOM   1728 C   C   . VAL VAL VAL A A 247  247  . 60.244 30.941 89.043  1.00 27.28 1 . C  ? 
ATOM   1729 O   O   . VAL VAL VAL A A 247  247  . 61.141 31.740 88.771  1.00 26.76 1 . O  ? 
ATOM   1730 N   N   . ALA ALA ALA A A 248  248  . 58.949 31.230 88.937  1.00 26.84 1 . N  ? 
ATOM   1731 CA  CA  . ALA ALA ALA A A 248  248  . 58.477 32.482 88.358  1.00 26.37 1 . C  ? 
ATOM   1732 CB  CB  . ALA ALA ALA A A 248  248  . 58.206 32.295 86.875  1.00 26.84 1 . C  ? 
ATOM   1733 C   C   . ALA ALA ALA A A 248  248  . 57.227 32.997 89.041  1.00 25.72 1 . C  ? 
ATOM   1734 O   O   . ALA ALA ALA A A 248  248  . 56.413 32.216 89.512  1.00 26.24 1 . O  ? 
ATOM   1735 N   N   . ALA ALA ALA A A 249  249  . 57.097 34.321 89.097  1.00 25.63 1 . N  ? 
ATOM   1736 CA  CA  . ALA ALA ALA A A 249  249  . 55.870 34.980 89.533  1.00 25.49 1 . C  ? 
ATOM   1737 CB  CB  . ALA ALA ALA A A 249  249  . 56.184 36.193 90.388  1.00 25.75 1 . C  ? 
ATOM   1738 C   C   . ALA ALA ALA A A 249  249  . 55.105 35.398 88.295  1.00 25.16 1 . C  ? 
ATOM   1739 O   O   . ALA ALA ALA A A 249  249  . 55.703 35.894 87.342  1.00 24.33 1 . O  ? 
ATOM   1740 N   N   . VAL VAL VAL A A 250  250  . 53.797 35.152 88.294  1.00 25.34 1 . N  ? 
ATOM   1741 CA  CA  . VAL VAL VAL A A 250  250  . 52.907 35.613 87.235  1.00 25.60 1 . C  ? 
ATOM   1742 CB  CB  . VAL VAL VAL A A 250  250  . 52.113 34.454 86.594  1.00 26.29 1 . C  ? 
ATOM   1743 CG1 CG1 . VAL VAL VAL A A 250  250  . 51.062 34.985 85.619  1.00 26.47 1 . C  ? 
ATOM   1744 CG2 CG2 . VAL VAL VAL A A 250  250  . 53.062 33.484 85.892  1.00 26.27 1 . C  ? 
ATOM   1745 C   C   . VAL VAL VAL A A 250  250  . 51.977 36.611 87.895  1.00 25.58 1 . C  ? 
ATOM   1746 O   O   . VAL VAL VAL A A 250  250  . 51.257 36.273 88.824  1.00 25.41 1 . O  ? 
ATOM   1747 N   N   . MET MET MET A A 251  251  . 52.023 37.847 87.414  1.00 26.41 1 . N  ? 
ATOM   1748 CA  CA  . MET MET MET A A 251  251  . 51.281 38.956 87.988  1.00 26.18 1 . C  ? 
ATOM   1749 CB  CB  . MET MET MET A A 251  251  . 52.247 40.112 88.277  1.00 26.81 1 . C  ? 
ATOM   1750 CG  CG  . MET MET MET A A 251  251  . 53.198 39.827 89.430  1.00 27.16 1 . C  ? 
ATOM   1751 SD  SD  . MET MET MET A A 251  251  . 54.740 40.751 89.370  1.00 28.25 1 . S  ? 
ATOM   1752 CE  CE  . MET MET MET A A 251  251  . 55.578 39.970 87.995  1.00 28.52 1 . C  ? 
ATOM   1753 C   C   . MET MET MET A A 251  251  . 50.208 39.363 86.989  1.00 25.51 1 . C  ? 
ATOM   1754 O   O   . MET MET MET A A 251  251  . 50.508 39.980 85.969  1.00 25.73 1 . O  ? 
ATOM   1755 N   N   . GLY GLY GLY A A 252  252  . 48.962 38.999 87.281  1.00 25.38 1 . N  ? 
ATOM   1756 CA  CA  . GLY GLY GLY A A 252  252  . 47.837 39.250 86.377  1.00 25.58 1 . C  ? 
ATOM   1757 C   C   . GLY GLY GLY A A 252  252  . 46.597 39.731 87.097  1.00 25.67 1 . C  ? 
ATOM   1758 O   O   . GLY GLY GLY A A 252  252  . 46.682 40.282 88.188  1.00 25.33 1 . O  ? 
ATOM   1759 N   N   . ASN ASN ASN A A 253  253  . 45.444 39.518 86.472  1.00 26.18 1 . N  ? 
ATOM   1760 CA  CA  . ASN ASN ASN A A 253  253  . 44.156 39.976 86.991  1.00 26.66 1 . C  ? 
ATOM   1761 CB  CB  . ASN ASN ASN A A 253  253  . 43.719 41.239 86.236  1.00 26.47 1 . C  ? 
ATOM   1762 CG  CG  . ASN ASN ASN A A 253  253  . 42.550 41.956 86.899  1.00 26.55 1 . C  ? 
ATOM   1763 OD1 OD1 . ASN ASN ASN A A 253  253  . 41.393 41.593 86.695  1.00 26.63 1 . O  ? 
ATOM   1764 ND2 ND2 . ASN ASN ASN A A 253  253  . 42.845 43.001 87.663  1.00 26.30 1 . N  ? 
ATOM   1765 C   C   . ASN ASN ASN A A 253  253  . 43.127 38.850 86.844  1.00 27.65 1 . C  ? 
ATOM   1766 O   O   . ASN ASN ASN A A 253  253  . 43.200 38.056 85.908  1.00 27.64 1 . O  ? 
ATOM   1767 N   N   . ILE ILE ILE A A 254  254  . 42.193 38.771 87.788  1.00 29.37 1 . N  ? 
ATOM   1768 CA  CA  . ILE ILE ILE A A 254  254  . 41.131 37.740 87.766  1.00 30.84 1 . C  ? 
ATOM   1769 CB  CB  . ILE ILE ILE A A 254  254  . 40.309 37.697 89.085  1.00 30.71 1 . C  ? 
ATOM   1770 CG1 CG1 . ILE ILE ILE A A 254  254  . 39.652 39.053 89.401  1.00 31.47 1 . C  ? 
ATOM   1771 CD1 CD1 . ILE ILE ILE A A 254  254  . 38.575 38.981 90.466  1.00 32.27 1 . C  ? 
ATOM   1772 CG2 CG2 . ILE ILE ILE A A 254  254  . 41.194 37.247 90.241  1.00 30.32 1 . C  ? 
ATOM   1773 C   C   . ILE ILE ILE A A 254  254  . 40.165 37.851 86.574  1.00 32.01 1 . C  ? 
ATOM   1774 O   O   . ILE ILE ILE A A 254  254  . 39.554 36.860 86.181  1.00 32.25 1 . O  ? 
ATOM   1775 N   N   . SER SER SER A A 255  255  . 40.028 39.048 86.012  1.00 33.52 1 . N  ? 
ATOM   1776 CA  CA  . SER SER SER A A 255  255  . 39.188 39.258 84.836  1.00 37.01 1 . C  ? 
ATOM   1777 CB  CB  . SER SER SER A A 255  255  . 38.999 40.754 84.588  1.00 37.06 1 . C  ? 
ATOM   1778 OG  OG  . SER SER SER A A 255  255  . 38.212 40.977 83.439  1.00 38.09 1 . O  ? 
ATOM   1779 C   C   . SER SER SER A A 255  255  . 39.789 38.603 83.589  1.00 39.94 1 . C  ? 
ATOM   1780 O   O   . SER SER SER A A 255  255  . 41.012 38.602 83.411  1.00 40.06 1 . O  ? 
ATOM   1781 N   N   . ASN ASN ASN A A 256  256  . 38.920 38.047 82.740  1.00 43.25 1 . N  ? 
ATOM   1782 CA  CA  . ASN ASN ASN A A 256  256  . 39.316 37.503 81.429  1.00 45.81 1 . C  ? 
ATOM   1783 CB  CB  . ASN ASN ASN A A 256  256  . 38.701 36.109 81.216  1.00 46.92 1 . C  ? 
ATOM   1784 CG  CG  . ASN ASN ASN A A 256  256  . 39.284 35.062 82.147  1.00 48.34 1 . C  ? 
ATOM   1785 OD1 OD1 . ASN ASN ASN A A 256  256  . 40.497 34.988 82.332  1.00 50.03 1 . O  ? 
ATOM   1786 ND2 ND2 . ASN ASN ASN A A 256  256  . 38.423 34.238 82.731  1.00 49.46 1 . N  ? 
ATOM   1787 C   C   . ASN ASN ASN A A 256  256  . 38.920 38.433 80.275  1.00 46.71 1 . C  ? 
ATOM   1788 O   O   . ASN ASN ASN A A 256  256  . 38.901 38.002 79.118  1.00 47.53 1 . O  ? 
ATOM   1789 N   N   . ASP ASP ASP A A 257  257  . 38.628 39.701 80.582  1.00 47.12 1 . N  ? 
ATOM   1790 CA  CA  . ASP ASP ASP A A 257  257  . 38.260 40.689 79.563  1.00 48.42 1 . C  ? 
ATOM   1791 CB  CB  . ASP ASP ASP A A 257  257  . 37.883 42.041 80.200  1.00 49.83 1 . C  ? 
ATOM   1792 CG  CG  . ASP ASP ASP A A 257  257  . 36.593 41.989 81.019  1.00 51.31 1 . C  ? 
ATOM   1793 OD1 OD1 . ASP ASP ASP A A 257  257  . 35.937 40.922 81.099  1.00 51.41 1 . O  ? 
ATOM   1794 OD2 OD2 . ASP ASP ASP A A 257  257  . 36.241 43.043 81.595  1.00 51.55 1 . O  ? 
ATOM   1795 C   C   . ASP ASP ASP A A 257  257  . 39.425 40.910 78.597  1.00 48.66 1 . C  ? 
ATOM   1796 O   O   . ASP ASP ASP A A 257  257  . 40.562 41.126 79.024  1.00 48.71 1 . O  ? 
ATOM   1797 N   N   . ASN ASN ASN A A 258  258  . 39.136 40.842 77.300  1.00 48.20 1 . N  ? 
ATOM   1798 CA  CA  . ASN ASN ASN A A 258  258  . 40.142 41.046 76.263  1.00 46.92 1 . C  ? 
ATOM   1799 CB  CB  . ASN ASN ASN A A 258  258  . 39.806 40.212 75.023  1.00 47.85 1 . C  ? 
ATOM   1800 CG  CG  . ASN ASN ASN A A 258  258  . 39.749 38.716 75.322  1.00 49.39 1 . C  ? 
ATOM   1801 OD1 OD1 . ASN ASN ASN A A 258  258  . 40.665 38.155 75.928  1.00 49.00 1 . O  ? 
ATOM   1802 ND2 ND2 . ASN ASN ASN A A 258  258  . 38.666 38.063 74.901  1.00 49.74 1 . N  ? 
ATOM   1803 C   C   . ASN ASN ASN A A 258  258  . 40.204 42.536 75.949  1.00 45.69 1 . C  ? 
ATOM   1804 O   O   . ASN ASN ASN A A 258  258  . 39.534 43.015 75.033  1.00 45.13 1 . O  ? 
ATOM   1805 N   N   . GLU GLU GLU A A 259  259  . 40.992 43.261 76.747  1.00 44.91 1 . N  ? 
ATOM   1806 CA  CA  . GLU GLU GLU A A 259  259  . 41.149 44.718 76.634  1.00 43.76 1 . C  ? 
ATOM   1807 CB  CB  . GLU GLU GLU A A 259  259  . 40.485 45.436 77.816  1.00 45.81 1 . C  ? 
ATOM   1808 CG  CG  . GLU GLU GLU A A 259  259  . 39.031 45.065 78.082  1.00 47.97 1 . C  ? 
ATOM   1809 CD  CD  . GLU GLU GLU A A 259  259  . 38.071 45.482 76.978  1.00 49.82 1 . C  ? 
ATOM   1810 OE1 OE1 . GLU GLU GLU A A 259  259  . 38.424 46.353 76.152  1.00 50.55 1 . O  ? 
ATOM   1811 OE2 OE2 . GLU GLU GLU A A 259  259  . 36.944 44.934 76.948  1.00 52.11 1 . O  ? 
ATOM   1812 C   C   . GLU GLU GLU A A 259  259  . 42.624 45.101 76.610  1.00 40.65 1 . C  ? 
ATOM   1813 O   O   . GLU GLU GLU A A 259  259  . 43.492 44.288 76.932  1.00 39.18 1 . O  ? 
ATOM   1814 N   N   . GLU GLU GLU A A 260  260  . 42.882 46.356 76.248  1.00 38.31 1 . N  ? 
ATOM   1815 CA  CA  . GLU GLU GLU A A 260  260  . 44.232 46.925 76.215  1.00 37.87 1 . C  ? 
ATOM   1816 CB  CB  . GLU GLU GLU A A 260  260  . 44.164 48.426 75.882  1.00 40.85 1 . C  ? 
ATOM   1817 CG  CG  . GLU GLU GLU A A 260  260  . 45.523 49.128 75.796  1.00 43.96 1 . C  ? 
ATOM   1818 CD  CD  . GLU GLU GLU A A 260  260  . 45.431 50.632 75.566  1.00 45.87 1 . C  ? 
ATOM   1819 OE1 OE1 . GLU GLU GLU A A 260  260  . 44.448 51.265 76.012  1.00 45.99 1 . O  ? 
ATOM   1820 OE2 OE2 . GLU GLU GLU A A 260  260  . 46.366 51.184 74.948  1.00 48.21 1 . O  ? 
ATOM   1821 C   C   . GLU GLU GLU A A 260  260  . 44.987 46.752 77.534  1.00 35.11 1 . C  ? 
ATOM   1822 O   O   . GLU GLU GLU A A 260  260  . 46.185 46.471 77.532  1.00 35.00 1 . O  ? 
ATOM   1823 N   N   . TRP TRP TRP A A 261  261  . 44.284 46.954 78.645  1.00 31.58 1 . N  ? 
ATOM   1824 CA  CA  . TRP TRP TRP A A 261  261  . 44.902 46.965 79.977  1.00 29.81 1 . C  ? 
ATOM   1825 CB  CB  . TRP TRP TRP A A 261  261  . 44.052 47.777 80.971  1.00 28.91 1 . C  ? 
ATOM   1826 CG  CG  . TRP TRP TRP A A 261  261  . 42.647 47.261 81.198  1.00 28.83 1 . C  ? 
ATOM   1827 CD1 CD1 . TRP TRP TRP A A 261  261  . 41.505 47.706 80.590  1.00 28.43 1 . C  ? 
ATOM   1828 NE1 NE1 . TRP TRP TRP A A 261  261  . 40.417 47.009 81.052  1.00 28.78 1 . N  ? 
ATOM   1829 CE2 CE2 . TRP TRP TRP A A 261  261  . 40.832 46.094 81.983  1.00 28.73 1 . C  ? 
ATOM   1830 CD2 CD2 . TRP TRP TRP A A 261  261  . 42.239 46.227 82.107  1.00 28.44 1 . C  ? 
ATOM   1831 CE3 CE3 . TRP TRP TRP A A 261  261  . 42.921 45.397 83.013  1.00 27.68 1 . C  ? 
ATOM   1832 CZ3 CZ3 . TRP TRP TRP A A 261  261  . 42.185 44.465 83.758  1.00 27.56 1 . C  ? 
ATOM   1833 CH2 CH2 . TRP TRP TRP A A 261  261  . 40.781 44.361 83.609  1.00 27.75 1 . C  ? 
ATOM   1834 CZ2 CZ2 . TRP TRP TRP A A 261  261  . 40.092 45.162 82.730  1.00 27.75 1 . C  ? 
ATOM   1835 C   C   . TRP TRP TRP A A 261  261  . 45.186 45.584 80.566  1.00 28.35 1 . C  ? 
ATOM   1836 O   O   . TRP TRP TRP A A 261  261  . 46.020 45.463 81.463  1.00 27.84 1 . O  ? 
ATOM   1837 N   N   . ASN ASN ASN A A 262  262  . 44.486 44.558 80.089  1.00 27.25 1 . N  ? 
ATOM   1838 CA  CA  . ASN ASN ASN A A 262  262  . 44.556 43.235 80.704  1.00 27.03 1 . C  ? 
ATOM   1839 CB  CB  . ASN ASN ASN A A 262  262  . 43.205 42.523 80.618  1.00 26.71 1 . C  ? 
ATOM   1840 CG  CG  . ASN ASN ASN A A 262  262  . 43.013 41.491 81.715  1.00 27.64 1 . C  ? 
ATOM   1841 OD1 OD1 . ASN ASN ASN A A 262  262  . 43.817 41.385 82.652  1.00 27.76 1 . O  ? 
ATOM   1842 ND2 ND2 . ASN ASN ASN A A 262  262  . 41.930 40.725 81.614  1.00 28.19 1 . N  ? 
ATOM   1843 C   C   . ASN ASN ASN A A 262  262  . 45.639 42.375 80.072  1.00 26.48 1 . C  ? 
ATOM   1844 O   O   . ASN ASN ASN A A 262  262  . 45.923 42.485 78.882  1.00 27.07 1 . O  ? 
ATOM   1845 N   N   . GLY GLY GLY A A 263  263  . 46.222 41.509 80.890  1.00 25.49 1 . N  ? 
ATOM   1846 CA  CA  . GLY GLY GLY A A 263  263  . 47.357 40.701 80.493  1.00 25.73 1 . C  ? 
ATOM   1847 C   C   . GLY GLY GLY A A 263  263  . 48.126 40.240 81.713  1.00 25.96 1 . C  ? 
ATOM   1848 O   O   . GLY GLY GLY A A 263  263  . 47.572 40.167 82.805  1.00 26.02 1 . O  ? 
ATOM   1849 N   N   . GLU GLU GLU A A 264  264  . 49.408 39.954 81.528  1.00 26.46 1 . N  ? 
ATOM   1850 CA  CA  . GLU GLU GLU A A 264  264  . 50.255 39.448 82.602  1.00 26.84 1 . C  ? 
ATOM   1851 CB  CB  . GLU GLU GLU A A 264  264  . 50.346 37.926 82.532  1.00 28.66 1 . C  ? 
ATOM   1852 CG  CG  . GLU GLU GLU A A 264  264  . 49.085 37.190 82.943  1.00 30.34 1 . C  ? 
ATOM   1853 CD  CD  . GLU GLU GLU A A 264  264  . 49.227 35.677 82.877  1.00 32.28 1 . C  ? 
ATOM   1854 OE1 OE1 . GLU GLU GLU A A 264  264  . 48.309 34.986 83.374  1.00 33.69 1 . O  ? 
ATOM   1855 OE2 OE2 . GLU GLU GLU A A 264  264  . 50.238 35.172 82.326  1.00 33.24 1 . O  ? 
ATOM   1856 C   C   . GLU GLU GLU A A 264  264  . 51.656 40.006 82.503  1.00 25.33 1 . C  ? 
ATOM   1857 O   O   . GLU GLU GLU A A 264  264  . 52.147 40.248 81.408  1.00 24.82 1 . O  ? 
ATOM   1858 N   N   . TYR TYR TYR A A 265  265  . 52.283 40.213 83.658  1.00 24.35 1 . N  ? 
ATOM   1859 CA  CA  . TYR TYR TYR A A 265  265  . 53.729 40.385 83.752  1.00 24.01 1 . C  ? 
ATOM   1860 CB  CB  . TYR TYR TYR A A 265  265  . 54.095 41.628 84.560  1.00 23.46 1 . C  ? 
ATOM   1861 CG  CG  . TYR TYR TYR A A 265  265  . 53.723 42.942 83.916  1.00 23.31 1 . C  ? 
ATOM   1862 CD1 CD1 . TYR TYR TYR A A 265  265  . 52.430 43.460 84.040  1.00 23.22 1 . C  ? 
ATOM   1863 CE1 CE1 . TYR TYR TYR A A 265  265  . 52.083 44.669 83.457  1.00 23.05 1 . C  ? 
ATOM   1864 CZ  CZ  . TYR TYR TYR A A 265  265  . 53.036 45.387 82.756  1.00 22.67 1 . C  ? 
ATOM   1865 OH  OH  . TYR TYR TYR A A 265  265  . 52.684 46.578 82.199  1.00 22.56 1 . O  ? 
ATOM   1866 CE2 CE2 . TYR TYR TYR A A 265  265  . 54.329 44.912 82.630  1.00 22.96 1 . C  ? 
ATOM   1867 CD2 CD2 . TYR TYR TYR A A 265  265  . 54.669 43.693 83.207  1.00 23.09 1 . C  ? 
ATOM   1868 C   C   . TYR TYR TYR A A 265  265  . 54.277 39.160 84.461  1.00 24.17 1 . C  ? 
ATOM   1869 O   O   . TYR TYR TYR A A 265  265  . 53.603 38.562 85.307  1.00 24.23 1 . O  ? 
ATOM   1870 N   N   . SER SER SER A A 266  266  . 55.501 38.790 84.122  1.00 24.25 1 . N  ? 
ATOM   1871 CA  CA  . SER SER SER A A 266  266  . 56.178 37.706 84.812  1.00 24.62 1 . C  ? 
ATOM   1872 CB  CB  . SER SER SER A A 266  266  . 56.072 36.403 84.022  1.00 25.58 1 . C  ? 
ATOM   1873 OG  OG  . SER SER SER A A 266  266  . 56.424 35.297 84.832  1.00 27.37 1 . O  ? 
ATOM   1874 C   C   . SER SER SER A A 266  266  . 57.635 38.040 85.060  1.00 23.66 1 . C  ? 
ATOM   1875 O   O   . SER SER SER A A 266  266  . 58.302 38.601 84.194  1.00 23.18 1 . O  ? 
ATOM   1876 N   N   . ILE ILE ILE A A 267  267  . 58.102 37.725 86.266  1.00 23.16 1 . N  ? 
ATOM   1877 CA  CA  . ILE ILE ILE A A 267  267  . 59.530 37.650 86.553  1.00 22.75 1 . C  ? 
ATOM   1878 CB  CB  . ILE ILE ILE A A 267  267  . 60.001 38.698 87.583  1.00 22.62 1 . C  ? 
ATOM   1879 CG1 CG1 . ILE ILE ILE A A 267  267  . 59.252 38.576 88.919  1.00 22.82 1 . C  ? 
ATOM   1880 CD1 CD1 . ILE ILE ILE A A 267  267  . 59.883 39.392 90.031  1.00 22.88 1 . C  ? 
ATOM   1881 CG2 CG2 . ILE ILE ILE A A 267  267  . 59.854 40.101 87.007  1.00 22.40 1 . C  ? 
ATOM   1882 C   C   . ILE ILE ILE A A 267  267  . 59.857 36.240 87.019  1.00 22.67 1 . C  ? 
ATOM   1883 O   O   . ILE ILE ILE A A 267  267  . 58.989 35.515 87.493  1.00 22.70 1 . O  ? 
ATOM   1884 N   N   . GLY GLY GLY A A 268  268  . 61.110 35.850 86.863  1.00 22.82 1 . N  ? 
ATOM   1885 CA  CA  . GLY GLY GLY A A 268  268  . 61.552 34.550 87.327  1.00 23.11 1 . C  ? 
ATOM   1886 C   C   . GLY GLY GLY A A 268  268  . 63.034 34.341 87.144  1.00 23.72 1 . C  ? 
ATOM   1887 O   O   . GLY GLY GLY A A 268  268  . 63.749 35.242 86.709  1.00 22.98 1 . O  ? 
ATOM   1888 N   N   . VAL VAL VAL A A 269  269  . 63.473 33.133 87.480  1.00 24.94 1 . N  ? 
ATOM   1889 CA  CA  . VAL VAL VAL A A 269  269  . 64.884 32.778 87.535  1.00 25.96 1 . C  ? 
ATOM   1890 CB  CB  . VAL VAL VAL A A 269  269  . 65.456 33.137 88.930  1.00 25.94 1 . C  ? 
ATOM   1891 CG1 CG1 . VAL VAL VAL A A 269  269  . 64.881 32.234 90.017  1.00 26.12 1 . C  ? 
ATOM   1892 CG2 CG2 . VAL VAL VAL A A 269  269  . 66.976 33.096 88.944  1.00 26.27 1 . C  ? 
ATOM   1893 C   C   . VAL VAL VAL A A 269  269  . 65.041 31.282 87.229  1.00 27.22 1 . C  ? 
ATOM   1894 O   O   . VAL VAL VAL A A 269  269  . 64.105 30.499 87.427  1.00 27.69 1 . O  ? 
ATOM   1895 N   N   . LYS LYS LYS A A 270  270  . 66.209 30.895 86.731  1.00 28.66 1 . N  ? 
ATOM   1896 CA  CA  . LYS LYS LYS A A 270  270  . 66.523 29.491 86.501  1.00 31.05 1 . C  ? 
ATOM   1897 CB  CB  . LYS LYS LYS A A 270  270  . 67.050 29.279 85.085  1.00 32.51 1 . C  ? 
ATOM   1898 CG  CG  . LYS LYS LYS A A 270  270  . 67.049 27.822 84.650  1.00 34.37 1 . C  ? 
ATOM   1899 CD  CD  . LYS LYS LYS A A 270  270  . 67.664 27.652 83.272  1.00 36.57 1 . C  ? 
ATOM   1900 CE  CE  . LYS LYS LYS A A 270  270  . 67.618 26.199 82.835  1.00 38.08 1 . C  ? 
ATOM   1901 NZ  NZ  . LYS LYS LYS A A 270  270  . 67.974 26.055 81.396  1.00 39.66 1 . N  ? 
ATOM   1902 C   C   . LYS LYS LYS A A 270  270  . 67.558 29.023 87.512  1.00 31.76 1 . C  ? 
ATOM   1903 O   O   . LYS LYS LYS A A 270  270  . 68.558 29.706 87.742  1.00 31.97 1 . O  ? 
ATOM   1904 N   N   . LYS LYS LYS A A 271  271  . 67.322 27.852 88.100  1.00 33.22 1 . N  ? 
ATOM   1905 CA  CA  . LYS LYS LYS A A 271  271  . 68.277 27.254 89.029  1.00 34.88 1 . C  ? 
ATOM   1906 CB  CB  . LYS LYS LYS A A 271  271  . 67.670 26.039 89.736  1.00 37.32 1 . C  ? 
ATOM   1907 CG  CG  . LYS LYS LYS A A 271  271  . 68.458 25.593 90.960  1.00 39.97 1 . C  ? 
ATOM   1908 CD  CD  . LYS LYS LYS A A 271  271  . 67.674 24.616 91.820  1.00 41.84 1 . C  ? 
ATOM   1909 CE  CE  . LYS LYS LYS A A 271  271  . 68.334 24.402 93.174  1.00 44.44 1 . C  ? 
ATOM   1910 NZ  NZ  . LYS LYS LYS A A 271  271  . 69.776 24.023 93.072  1.00 46.02 1 . N  ? 
ATOM   1911 C   C   . LYS LYS LYS A A 271  271  . 69.554 26.849 88.296  1.00 33.66 1 . C  ? 
ATOM   1912 O   O   . LYS LYS LYS A A 271  271  . 69.507 26.395 87.155  1.00 32.66 1 . O  ? 
ATOM   1913 N   N   . VAL VAL VAL A A 272  272  . 70.686 27.060 88.960  1.00 33.75 1 . N  ? 
ATOM   1914 CA  CA  . VAL VAL VAL A A 272  272  . 72.000 26.608 88.502  1.00 33.71 1 . C  ? 
ATOM   1915 CB  CB  . VAL VAL VAL A A 272  272  . 72.888 27.784 88.011  1.00 33.66 1 . C  ? 
ATOM   1916 CG1 CG1 . VAL VAL VAL A A 272  272  . 72.245 28.488 86.822  1.00 33.56 1 . C  ? 
ATOM   1917 CG2 CG2 . VAL VAL VAL A A 272  272  . 73.175 28.782 89.125  1.00 34.11 1 . C  ? 
ATOM   1918 C   C   . VAL VAL VAL A A 272  272  . 72.659 25.880 89.679  1.00 34.09 1 . C  ? 
ATOM   1919 O   O   . VAL VAL VAL A A 272  272  . 72.212 26.036 90.816  1.00 33.00 1 . O  ? 
ATOM   1920 N   N   . PRO PRO PRO A A 273  273  . 73.716 25.084 89.421  1.00 34.82 1 . N  ? 
ATOM   1921 CA  CA  . PRO PRO PRO A A 273  273  . 74.427 24.445 90.538  1.00 34.83 1 . C  ? 
ATOM   1922 CB  CB  . PRO PRO PRO A A 273  273  . 75.593 23.724 89.847  1.00 35.63 1 . C  ? 
ATOM   1923 CG  CG  . PRO PRO PRO A A 273  273  . 75.122 23.481 88.454  1.00 35.73 1 . C  ? 
ATOM   1924 CD  CD  . PRO PRO PRO A A 273  273  . 74.253 24.659 88.112  1.00 35.38 1 . C  ? 
ATOM   1925 C   C   . PRO PRO PRO A A 273  273  . 74.956 25.457 91.560  1.00 34.36 1 . C  ? 
ATOM   1926 O   O   . PRO PRO PRO A A 273  273  . 75.548 26.459 91.172  1.00 34.80 1 . O  ? 
ATOM   1927 N   N   . GLY GLY GLY A A 274  274  . 74.707 25.205 92.845  1.00 34.73 1 . N  ? 
ATOM   1928 CA  CA  . GLY GLY GLY A A 274  274  . 75.204 26.055 93.929  1.00 34.19 1 . C  ? 
ATOM   1929 C   C   . GLY GLY GLY A A 274  274  . 74.289 27.167 94.433  1.00 34.57 1 . C  ? 
ATOM   1930 O   O   . GLY GLY GLY A A 274  274  . 74.646 27.836 95.400  1.00 34.69 1 . O  ? 
ATOM   1931 N   N   . VAL VAL VAL A A 275  275  . 73.129 27.383 93.803  1.00 34.59 1 . N  ? 
ATOM   1932 CA  CA  . VAL VAL VAL A A 275  275  . 72.176 28.411 94.270  1.00 35.44 1 . C  ? 
ATOM   1933 CB  CB  . VAL VAL VAL A A 275  275  . 71.917 29.541 93.221  1.00 35.80 1 . C  ? 
ATOM   1934 CG1 CG1 . VAL VAL VAL A A 275  275  . 73.214 29.972 92.545  1.00 35.79 1 . C  ? 
ATOM   1935 CG2 CG2 . VAL VAL VAL A A 275  275  . 70.884 29.136 92.175  1.00 35.96 1 . C  ? 
ATOM   1936 C   C   . VAL VAL VAL A A 275  275  . 70.847 27.797 94.709  1.00 34.87 1 . C  ? 
ATOM   1937 O   O   . VAL VAL VAL A A 275  275  . 70.377 26.825 94.122  1.00 35.50 1 . O  ? 
ATOM   1938 N   N   . ASP ASP ASP A A 276  276  . 70.259 28.380 95.748  1.00 35.39 1 . N  ? 
ATOM   1939 CA  CA  . ASP ASP ASP A A 276  276  . 68.898 28.068 96.172  1.00 35.80 1 . C  ? 
ATOM   1940 CB  CB  . ASP ASP ASP A A 276  276  . 68.824 27.918 97.693  1.00 36.96 1 . C  ? 
ATOM   1941 CG  CG  . ASP ASP ASP A A 276  276  . 69.605 26.723 98.206  1.00 39.86 1 . C  ? 
ATOM   1942 OD1 OD1 . ASP ASP ASP A A 276  276  . 69.803 25.750 97.443  1.00 41.65 1 . O  ? 
ATOM   1943 OD2 OD2 . ASP ASP ASP A A 276  276  . 70.013 26.752 99.388  1.00 43.39 1 . O  ? 
ATOM   1944 C   C   . ASP ASP ASP A A 276  276  . 68.003 29.212 95.739  1.00 34.11 1 . C  ? 
ATOM   1945 O   O   . ASP ASP ASP A A 276  276  . 68.456 30.355 95.662  1.00 33.47 1 . O  ? 
ATOM   1946 N   N   . ILE ILE ILE A A 277  277  . 66.738 28.897 95.471  1.00 32.36 1 . N  ? 
ATOM   1947 CA  CA  . ILE ILE ILE A A 277  277  . 65.743 29.887 95.073  1.00 30.75 1 . C  ? 
ATOM   1948 CB  CB  . ILE ILE ILE A A 277  277  . 65.017 29.468 93.778  1.00 30.23 1 . C  ? 
ATOM   1949 CG1 CG1 . ILE ILE ILE A A 277  277  . 66.011 29.398 92.610  1.00 30.24 1 . C  ? 
ATOM   1950 CD1 CD1 . ILE ILE ILE A A 277  277  . 65.498 28.635 91.406  1.00 30.05 1 . C  ? 
ATOM   1951 CG2 CG2 . ILE ILE ILE A A 277  277  . 63.888 30.444 93.443  1.00 30.07 1 . C  ? 
ATOM   1952 C   C   . ILE ILE ILE A A 277  277  . 64.733 30.059 96.204  1.00 30.26 1 . C  ? 
ATOM   1953 O   O   . ILE ILE ILE A A 277  277  . 64.316 29.082 96.827  1.00 30.06 1 . O  ? 
ATOM   1954 N   N   . SER SER SER A A 278  278  . 64.361 31.310 96.466  1.00 29.37 1 . N  ? 
ATOM   1955 CA  CA  . SER SER SER A A 278  278  . 63.268 31.634 97.377  1.00 28.90 1 . C  ? 
ATOM   1956 CB  CB  . SER SER SER A A 278  278  . 63.802 32.059 98.749  1.00 28.31 1 . C  ? 
ATOM   1957 OG  OG  . SER SER SER A A 278  278  . 64.333 33.371 98.732  1.00 28.60 1 . O  ? 
ATOM   1958 C   C   . SER SER SER A A 278  278  . 62.399 32.722 96.753  1.00 29.05 1 . C  ? 
ATOM   1959 O   O   . SER SER SER A A 278  278  . 62.810 33.376 95.787  1.00 29.14 1 . O  ? 
ATOM   1960 N   N   . TYR TYR TYR A A 279  279  . 61.199 32.910 97.297  1.00 28.27 1 . N  ? 
ATOM   1961 CA  CA  . TYR TYR TYR A A 279  279  . 60.239 33.834 96.697  1.00 28.21 1 . C  ? 
ATOM   1962 CB  CB  . TYR TYR TYR A A 279  279  . 59.493 33.139 95.545  1.00 28.20 1 . C  ? 
ATOM   1963 CG  CG  . TYR TYR TYR A A 279  279  . 58.660 31.955 95.977  1.00 28.24 1 . C  ? 
ATOM   1964 CD1 CD1 . TYR TYR TYR A A 279  279  . 59.213 30.671 96.056  1.00 28.37 1 . C  ? 
ATOM   1965 CE1 CE1 . TYR TYR TYR A A 279  279  . 58.455 29.585 96.469  1.00 28.56 1 . C  ? 
ATOM   1966 CZ  CZ  . TYR TYR TYR A A 279  279  . 57.120 29.775 96.810  1.00 29.28 1 . C  ? 
ATOM   1967 OH  OH  . TYR TYR TYR A A 279  279  . 56.341 28.717 97.215  1.00 29.56 1 . O  ? 
ATOM   1968 CE2 CE2 . TYR TYR TYR A A 279  279  . 56.554 31.038 96.741  1.00 29.18 1 . C  ? 
ATOM   1969 CD2 CD2 . TYR TYR TYR A A 279  279  . 57.323 32.117 96.327  1.00 28.35 1 . C  ? 
ATOM   1970 C   C   . TYR TYR TYR A A 279  279  . 59.238 34.417 97.693  1.00 28.29 1 . C  ? 
ATOM   1971 O   O   . TYR TYR TYR A A 279  279  . 59.066 33.909 98.803  1.00 27.65 1 . O  ? 
ATOM   1972 N   N   . LYS LYS LYS A A 280  280  . 58.598 35.506 97.277  1.00 28.88 1 . N  ? 
ATOM   1973 CA  CA  . LYS LYS LYS A A 280  280  . 57.431 36.043 97.965  1.00 29.22 1 . C  ? 
ATOM   1974 CB  CB  . LYS LYS LYS A A 280  280  . 57.804 37.208 98.883  1.00 30.04 1 . C  ? 
ATOM   1975 CG  CG  . LYS LYS LYS A A 280  280  . 56.627 37.733 99.693  1.00 30.43 1 . C  ? 
ATOM   1976 CD  CD  . LYS LYS LYS A A 280  280  . 57.066 38.443 100.964 1.00 31.17 1 . C  ? 
ATOM   1977 CE  CE  . LYS LYS LYS A A 280  280  . 55.872 38.925 101.779 1.00 31.71 1 . C  ? 
ATOM   1978 NZ  NZ  . LYS LYS LYS A A 280  280  . 54.968 37.819 102.224 1.00 32.19 1 . N  ? 
ATOM   1979 C   C   . LYS LYS LYS A A 280  280  . 56.415 36.478 96.920  1.00 28.22 1 . C  ? 
ATOM   1980 O   O   . LYS LYS LYS A A 280  280  . 56.669 37.399 96.141  1.00 27.64 1 . O  ? 
ATOM   1981 N   N   . ALA ALA ALA A A 281  281  . 55.267 35.805 96.913  1.00 27.84 1 . N  ? 
ATOM   1982 CA  CA  . ALA ALA ALA A A 281  281  . 54.242 36.011 95.892  1.00 27.41 1 . C  ? 
ATOM   1983 CB  CB  . ALA ALA ALA A A 281  281  . 53.188 34.921 95.988  1.00 27.91 1 . C  ? 
ATOM   1984 C   C   . ALA ALA ALA A A 281  281  . 53.575 37.377 95.961  1.00 26.81 1 . C  ? 
ATOM   1985 O   O   . ALA ALA ALA A A 281  281  . 53.280 37.970 94.923  1.00 26.68 1 . O  ? 
ATOM   1986 N   N   . LYS LYS LYS A A 282  282  . 53.348 37.869 97.177  1.00 26.35 1 . N  ? 
ATOM   1987 CA  CA  . LYS LYS LYS A A 282  282  . 52.585 39.095 97.401  1.00 26.72 1 . C  ? 
ATOM   1988 CB  CB  . LYS LYS LYS A A 282  282  . 51.150 38.733 97.777  1.00 26.92 1 . C  ? 
ATOM   1989 CG  CG  . LYS LYS LYS A A 282  282  . 50.217 39.919 97.943  1.00 27.20 1 . C  ? 
ATOM   1990 CD  CD  . LYS LYS LYS A A 282  282  . 48.767 39.469 97.971  1.00 27.47 1 . C  ? 
ATOM   1991 CE  CE  . LYS LYS LYS A A 282  282  . 47.861 40.574 98.483  1.00 27.96 1 . C  ? 
ATOM   1992 NZ  NZ  . LYS LYS LYS A A 282  282  . 46.418 40.242 98.348  1.00 27.88 1 . N  ? 
ATOM   1993 C   C   . LYS LYS LYS A A 282  282  . 53.197 39.967 98.498  1.00 26.85 1 . C  ? 
ATOM   1994 O   O   . LYS LYS LYS A A 282  282  . 53.236 39.567 99.657  1.00 27.45 1 . O  ? 
ATOM   1995 N   N   . PHE PHE PHE A A 283  283  . 53.696 41.141 98.112  1.00 26.88 1 . N  ? 
ATOM   1996 CA  CA  . PHE PHE PHE A A 283  283  . 53.981 42.231 99.048  1.00 26.61 1 . C  ? 
ATOM   1997 CB  CB  . PHE PHE PHE A A 283  283  . 55.499 42.431 99.255  1.00 26.70 1 . C  ? 
ATOM   1998 CG  CG  . PHE PHE PHE A A 283  283  . 56.207 43.101 98.106  1.00 26.60 1 . C  ? 
ATOM   1999 CD1 CD1 . PHE PHE PHE A A 283  283  . 56.696 42.355 97.036  1.00 26.80 1 . C  ? 
ATOM   2000 CE1 CE1 . PHE PHE PHE A A 283  283  . 57.359 42.970 95.983  1.00 26.96 1 . C  ? 
ATOM   2001 CZ  CZ  . PHE PHE PHE A A 283  283  . 57.546 44.346 95.989  1.00 26.77 1 . C  ? 
ATOM   2002 CE2 CE2 . PHE PHE PHE A A 283  283  . 57.073 45.098 97.054  1.00 26.82 1 . C  ? 
ATOM   2003 CD2 CD2 . PHE PHE PHE A A 283  283  . 56.415 44.477 98.108  1.00 26.77 1 . C  ? 
ATOM   2004 C   C   . PHE PHE PHE A A 283  283  . 53.283 43.495 98.543  1.00 26.68 1 . C  ? 
ATOM   2005 O   O   . PHE PHE PHE A A 283  283  . 53.009 43.627 97.346  1.00 25.35 1 . O  ? 
ATOM   2006 N   N   . VAL VAL VAL A A 284  284  . 52.979 44.404 99.467  1.00 27.15 1 . N  ? 
ATOM   2007 CA  CA  . VAL VAL VAL A A 284  284  . 52.208 45.612 99.163  1.00 27.19 1 . C  ? 
ATOM   2008 CB  CB  . VAL VAL VAL A A 284  284  . 51.386 46.069 100.392 1.00 27.84 1 . C  ? 
ATOM   2009 CG1 CG1 . VAL VAL VAL A A 284  284  . 50.599 47.336 100.090 1.00 28.14 1 . C  ? 
ATOM   2010 CG2 CG2 . VAL VAL VAL A A 284  284  . 50.444 44.953 100.851 1.00 27.98 1 . C  ? 
ATOM   2011 C   C   . VAL VAL VAL A A 284  284  . 53.164 46.721 98.709  1.00 27.44 1 . C  ? 
ATOM   2012 O   O   . VAL VAL VAL A A 284  284  . 54.019 47.147 99.475  1.00 26.98 1 . O  ? 
ATOM   2013 N   N   . THR THR THR A A 285  285  . 53.026 47.163 97.457  1.00 27.33 1 . N  ? 
ATOM   2014 CA  CA  . THR THR THR A A 285  285  . 53.838 48.258 96.920  1.00 27.48 1 . C  ? 
ATOM   2015 CB  CB  . THR THR THR A A 285  285  . 53.822 48.280 95.381  1.00 27.07 1 . C  ? 
ATOM   2016 OG1 OG1 . THR THR THR A A 285  285  . 52.473 48.281 94.913  1.00 26.95 1 . O  ? 
ATOM   2017 CG2 CG2 . THR THR THR A A 285  285  . 54.543 47.079 94.827  1.00 27.04 1 . C  ? 
ATOM   2018 C   C   . THR THR THR A A 285  285  . 53.408 49.636 97.436  1.00 27.93 1 . C  ? 
ATOM   2019 O   O   . THR THR THR A A 285  285  . 54.229 50.545 97.501  1.00 27.63 1 . O  ? 
ATOM   2020 N   N   . THR THR THR A A 286  286  . 52.131 49.782 97.798  1.00 28.54 1 . N  ? 
ATOM   2021 CA  CA  . THR THR THR A A 286  286  . 51.601 51.006 98.406  1.00 28.25 1 . C  ? 
ATOM   2022 CB  CB  . THR THR THR A A 286  286  . 50.167 51.281 97.906  1.00 28.29 1 . C  ? 
ATOM   2023 OG1 OG1 . THR THR THR A A 286  286  . 49.343 50.144 98.183  1.00 28.94 1 . O  ? 
ATOM   2024 CG2 CG2 . THR THR THR A A 286  286  . 50.161 51.557 96.400  1.00 27.92 1 . C  ? 
ATOM   2025 C   C   . THR THR THR A A 286  286  . 51.628 50.875 99.938  1.00 28.83 1 . C  ? 
ATOM   2026 O   O   . THR THR THR A A 286  286  . 50.602 51.000 100.615 1.00 28.90 1 . O  ? 
ATOM   2027 N   N   . GLY GLY GLY A A 287  287  . 52.823 50.613 100.463 1.00 28.47 1 . N  ? 
ATOM   2028 CA  CA  . GLY GLY GLY A A 287  287  . 53.071 50.435 101.898 1.00 28.40 1 . C  ? 
ATOM   2029 C   C   . GLY GLY GLY A A 287  287  . 54.564 50.625 102.109 1.00 28.95 1 . C  ? 
ATOM   2030 O   O   . GLY GLY GLY A A 287  287  . 55.271 50.977 101.156 1.00 27.78 1 . O  ? 
ATOM   2031 N   N   . ASP ASP ASP A A 288  288  . 55.062 50.383 103.323 1.00 29.40 1 . N  ? 
ATOM   2032 CA  CA  . ASP ASP ASP A A 288  288  . 56.497 50.615 103.615 1.00 30.13 1 . C  ? 
ATOM   2033 CB  CB  . ASP ASP ASP A A 288  288  . 56.726 50.943 105.108 1.00 31.26 1 . C  ? 
ATOM   2034 CG  CG  . ASP ASP ASP A A 288  288  . 56.574 49.741 106.032 1.00 32.61 1 . C  ? 
ATOM   2035 OD1 OD1 . ASP ASP ASP A A 288  288  . 56.213 48.641 105.570 1.00 33.20 1 . O  ? 
ATOM   2036 OD2 OD2 . ASP ASP ASP A A 288  288  . 56.813 49.912 107.249 1.00 35.45 1 . O  ? 
ATOM   2037 C   C   . ASP ASP ASP A A 288  288  . 57.448 49.501 103.135 1.00 28.88 1 . C  ? 
ATOM   2038 O   O   . ASP ASP ASP A A 288  288  . 58.667 49.643 103.233 1.00 29.42 1 . O  ? 
ATOM   2039 N   N   . GLY GLY GLY A A 289  289  . 56.896 48.391 102.657 1.00 27.47 1 . N  ? 
ATOM   2040 CA  CA  . GLY GLY GLY A A 289  289  . 57.692 47.315 102.082 1.00 27.50 1 . C  ? 
ATOM   2041 C   C   . GLY GLY GLY A A 289  289  . 58.407 46.396 103.056 1.00 27.26 1 . C  ? 
ATOM   2042 O   O   . GLY GLY GLY A A 289  289  . 59.114 45.481 102.616 1.00 26.87 1 . O  ? 
ATOM   2043 N   N   . SER SER SER A A 290  290  . 58.218 46.608 104.363 1.00 26.88 1 . N  ? 
ATOM   2044 CA  CA  . SER SER SER A A 290  290  . 58.911 45.820 105.391 1.00 27.03 1 . C  ? 
ATOM   2045 CB  CB  . SER SER SER A A 290  290  . 58.790 46.473 106.771 1.00 26.36 1 . C  ? 
ATOM   2046 OG  OG  . SER SER SER A A 290  290  . 57.435 46.706 107.107 1.00 26.05 1 . O  ? 
ATOM   2047 C   C   . SER SER SER A A 290  290  . 58.391 44.390 105.456 1.00 27.76 1 . C  ? 
ATOM   2048 O   O   . SER SER SER A A 290  290  . 59.091 43.507 105.954 1.00 27.73 1 . O  ? 
ATOM   2049 N   N   . ASP ASP ASP A A 291  291  . 57.166 44.173 104.971 1.00 28.27 1 . N  ? 
ATOM   2050 CA  CA  . ASP ASP ASP A A 291  291  . 56.641 42.819 104.765 1.00 29.49 1 . C  ? 
ATOM   2051 CB  CB  . ASP ASP ASP A A 291  291  . 55.196 42.834 104.198 1.00 30.14 1 . C  ? 
ATOM   2052 CG  CG  . ASP ASP ASP A A 291  291  . 55.051 43.624 102.877 1.00 31.59 1 . C  ? 
ATOM   2053 OD1 OD1 . ASP ASP ASP A A 291  291  . 55.926 44.449 102.535 1.00 31.90 1 . O  ? 
ATOM   2054 OD2 OD2 . ASP ASP ASP A A 291  291  . 54.025 43.431 102.181 1.00 33.08 1 . O  ? 
ATOM   2055 C   C   . ASP ASP ASP A A 291  291  . 57.597 41.950 103.917 1.00 29.35 1 . C  ? 
ATOM   2056 O   O   . ASP ASP ASP A A 291  291  . 57.760 40.762 104.193 1.00 29.87 1 . O  ? 
ATOM   2057 N   N   . LEU LEU LEU A A 292  292  . 58.255 42.554 102.926 1.00 28.69 1 . N  ? 
ATOM   2058 CA  CA  . LEU LEU LEU A A 292  292  . 59.315 41.879 102.162 1.00 28.23 1 . C  ? 
ATOM   2059 CB  CB  . LEU LEU LEU A A 292  292  . 59.298 42.348 100.707 1.00 27.69 1 . C  ? 
ATOM   2060 CG  CG  . LEU LEU LEU A A 292  292  . 60.382 41.780 99.787  1.00 28.19 1 . C  ? 
ATOM   2061 CD1 CD1 . LEU LEU LEU A A 292  292  . 60.263 40.265 99.667  1.00 28.05 1 . C  ? 
ATOM   2062 CD2 CD2 . LEU LEU LEU A A 292  292  . 60.310 42.451 98.422  1.00 28.72 1 . C  ? 
ATOM   2063 C   C   . LEU LEU LEU A A 292  292  . 60.718 42.104 102.747 1.00 28.46 1 . C  ? 
ATOM   2064 O   O   . LEU LEU LEU A A 292  292  . 61.498 41.155 102.886 1.00 27.63 1 . O  ? 
ATOM   2065 N   N   . TRP TRP TRP A A 293  293  . 61.044 43.357 103.065 1.00 29.20 1 . N  ? 
ATOM   2066 CA  CA  . TRP TRP TRP A A 293  293  . 62.426 43.730 103.401 1.00 29.58 1 . C  ? 
ATOM   2067 CB  CB  . TRP TRP TRP A A 293  293  . 62.615 45.253 103.358 1.00 28.70 1 . C  ? 
ATOM   2068 CG  CG  . TRP TRP TRP A A 293  293  . 64.064 45.656 103.221 1.00 27.61 1 . C  ? 
ATOM   2069 CD1 CD1 . TRP TRP TRP A A 293  293  . 64.901 46.058 104.218 1.00 26.93 1 . C  ? 
ATOM   2070 NE1 NE1 . TRP TRP TRP A A 293  293  . 66.148 46.331 103.710 1.00 27.02 1 . N  ? 
ATOM   2071 CE2 CE2 . TRP TRP TRP A A 293  293  . 66.139 46.098 102.360 1.00 26.38 1 . C  ? 
ATOM   2072 CD2 CD2 . TRP TRP TRP A A 293  293  . 64.840 45.668 102.016 1.00 26.38 1 . C  ? 
ATOM   2073 CE3 CE3 . TRP TRP TRP A A 293  293  . 64.561 45.368 100.677 1.00 26.31 1 . C  ? 
ATOM   2074 CZ3 CZ3 . TRP TRP TRP A A 293  293  . 65.582 45.492 99.734  1.00 25.70 1 . C  ? 
ATOM   2075 CH2 CH2 . TRP TRP TRP A A 293  293  . 66.862 45.926 100.108 1.00 25.69 1 . C  ? 
ATOM   2076 CZ2 CZ2 . TRP TRP TRP A A 293  293  . 67.162 46.226 101.414 1.00 26.30 1 . C  ? 
ATOM   2077 C   C   . TRP TRP TRP A A 293  293  . 62.951 43.178 104.734 1.00 31.29 1 . C  ? 
ATOM   2078 O   O   . TRP TRP TRP A A 293  293  . 64.156 42.980 104.867 1.00 32.63 1 . O  ? 
ATOM   2079 N   N   . HIS HIS HIS A A 294  294  . 62.076 42.921 105.709 1.00 33.29 1 . N  ? 
ATOM   2080 CA  CA  . HIS HIS HIS A A 294  294  . 62.526 42.313 106.981 1.00 35.59 1 . C  ? 
ATOM   2081 CB  CB  . HIS HIS HIS A A 294  294  . 61.437 42.377 108.082 1.00 37.95 1 . C  ? 
ATOM   2082 CG  CG  . HIS HIS HIS A A 294  294  . 60.532 41.180 108.144 1.00 41.49 1 . C  ? 
ATOM   2083 ND1 ND1 . HIS HIS HIS A A 294  294  . 59.326 41.118 107.477 1.00 43.50 1 . N  ? 
ATOM   2084 CE1 CE1 . HIS HIS HIS A A 294  294  . 58.743 39.959 107.729 1.00 43.95 1 . C  ? 
ATOM   2085 NE2 NE2 . HIS HIS HIS A A 294  294  . 59.522 39.268 108.543 1.00 43.66 1 . N  ? 
ATOM   2086 CD2 CD2 . HIS HIS HIS A A 294  294  . 60.643 40.012 108.825 1.00 43.47 1 . C  ? 
ATOM   2087 C   C   . HIS HIS HIS A A 294  294  . 63.072 40.887 106.764 1.00 34.39 1 . C  ? 
ATOM   2088 O   O   . HIS HIS HIS A A 294  294  . 63.976 40.450 107.472 1.00 34.11 1 . O  ? 
ATOM   2089 N   N   . GLU GLU GLU A A 295  295  . 62.544 40.193 105.757 1.00 33.81 1 . N  ? 
ATOM   2090 CA  CA  . GLU GLU GLU A A 295  295  . 63.000 38.848 105.399 1.00 33.09 1 . C  ? 
ATOM   2091 CB  CB  . GLU GLU GLU A A 295  295  . 61.948 38.143 104.535 1.00 32.86 1 . C  ? 
ATOM   2092 CG  CG  . GLU GLU GLU A A 295  295  . 60.613 37.941 105.242 1.00 33.11 1 . C  ? 
ATOM   2093 CD  CD  . GLU GLU GLU A A 295  295  . 59.475 37.530 104.318 1.00 33.83 1 . C  ? 
ATOM   2094 OE1 OE1 . GLU GLU GLU A A 295  295  . 59.723 37.112 103.159 1.00 33.48 1 . O  ? 
ATOM   2095 OE2 OE2 . GLU GLU GLU A A 295  295  . 58.314 37.623 104.769 1.00 33.61 1 . O  ? 
ATOM   2096 C   C   . GLU GLU GLU A A 295  295  . 64.340 38.895 104.658 1.00 32.66 1 . C  ? 
ATOM   2097 O   O   . GLU GLU GLU A A 295  295  . 65.284 38.189 105.025 1.00 32.08 1 . O  ? 
ATOM   2098 N   N   . PHE PHE PHE A A 296  296  . 64.410 39.735 103.626 1.00 31.52 1 . N  ? 
ATOM   2099 CA  CA  . PHE PHE PHE A A 296  296  . 65.596 39.841 102.772 1.00 31.18 1 . C  ? 
ATOM   2100 CB  CB  . PHE PHE PHE A A 296  296  . 65.273 40.688 101.530 1.00 31.06 1 . C  ? 
ATOM   2101 CG  CG  . PHE PHE PHE A A 296  296  . 66.401 40.779 100.538 1.00 30.12 1 . C  ? 
ATOM   2102 CD1 CD1 . PHE PHE PHE A A 296  296  . 66.791 39.662 99.805  1.00 29.61 1 . C  ? 
ATOM   2103 CE1 CE1 . PHE PHE PHE A A 296  296  . 67.828 39.743 98.884  1.00 30.03 1 . C  ? 
ATOM   2104 CZ  CZ  . PHE PHE PHE A A 296  296  . 68.482 40.950 98.676  1.00 29.80 1 . C  ? 
ATOM   2105 CE2 CE2 . PHE PHE PHE A A 296  296  . 68.102 42.073 99.398  1.00 30.06 1 . C  ? 
ATOM   2106 CD2 CD2 . PHE PHE PHE A A 296  296  . 67.069 41.986 100.325 1.00 30.21 1 . C  ? 
ATOM   2107 C   C   . PHE PHE PHE A A 296  296  . 66.808 40.426 103.496 1.00 31.74 1 . C  ? 
ATOM   2108 O   O   . PHE PHE PHE A A 296  296  . 67.924 39.947 103.311 1.00 30.22 1 . O  ? 
ATOM   2109 N   N   . SER SER SER A A 297  297  . 66.591 41.458 104.312 1.00 33.68 1 . N  ? 
ATOM   2110 CA  CA  . SER SER SER A A 297  297  . 67.693 42.104 105.036 1.00 36.35 1 . C  ? 
ATOM   2111 CB  CB  . SER SER SER A A 297  297  . 67.269 43.473 105.575 1.00 36.67 1 . C  ? 
ATOM   2112 OG  OG  . SER SER SER A A 297  297  . 66.212 43.361 106.506 1.00 37.54 1 . O  ? 
ATOM   2113 C   C   . SER SER SER A A 297  297  . 68.292 41.260 106.170 1.00 38.07 1 . C  ? 
ATOM   2114 O   O   . SER SER SER A A 297  297  . 69.410 41.539 106.603 1.00 40.08 1 . O  ? 
ATOM   2115 N   N   . LYS LYS LYS A A 298  298  . 67.570 40.238 106.637 1.00 39.41 1 . N  ? 
ATOM   2116 CA  CA  . LYS LYS LYS A A 298  298  . 68.055 39.361 107.713 1.00 41.37 1 . C  ? 
ATOM   2117 CB  CB  . LYS LYS LYS A A 298  298  . 66.890 38.574 108.343 1.00 44.39 1 . C  ? 
ATOM   2118 CG  CG  . LYS LYS LYS A A 298  298  . 67.137 38.077 109.766 1.00 47.48 1 . C  ? 
ATOM   2119 CD  CD  . LYS LYS LYS A A 298  298  . 66.456 36.738 110.067 1.00 51.01 1 . C  ? 
ATOM   2120 CE  CE  . LYS LYS LYS A A 298  298  . 64.951 36.704 109.786 1.00 52.89 1 . C  ? 
ATOM   2121 NZ  NZ  . LYS LYS LYS A A 298  298  . 64.165 37.678 110.595 1.00 54.98 1 . N  ? 
ATOM   2122 C   C   . LYS LYS LYS A A 298  298  . 69.136 38.403 107.192 1.00 39.92 1 . C  ? 
ATOM   2123 O   O   . LYS LYS LYS A A 298  298  . 70.280 38.456 107.638 1.00 40.33 1 . O  ? 
ATOM   2124 N   N   . ASN ASN ASN A A 299  299  . 68.763 37.546 106.240 1.00 38.22 1 . N  ? 
ATOM   2125 CA  CA  . ASN ASN ASN A A 299  299  . 69.661 36.511 105.702 1.00 36.33 1 . C  ? 
ATOM   2126 CB  CB  . ASN ASN ASN A A 299  299  . 69.394 35.179 106.419 1.00 36.86 1 . C  ? 
ATOM   2127 CG  CG  . ASN ASN ASN A A 299  299  . 67.942 34.737 106.322 1.00 38.16 1 . C  ? 
ATOM   2128 OD1 OD1 . ASN ASN ASN A A 299  299  . 67.106 35.397 105.686 1.00 38.97 1 . O  ? 
ATOM   2129 ND2 ND2 . ASN ASN ASN A A 299  299  . 67.629 33.619 106.964 1.00 38.49 1 . N  ? 
ATOM   2130 C   C   . ASN ASN ASN A A 299  299  . 69.572 36.322 104.177 1.00 34.05 1 . C  ? 
ATOM   2131 O   O   . ASN ASN ASN A A 299  299  . 70.074 35.329 103.652 1.00 33.50 1 . O  ? 
ATOM   2132 N   N   . GLY GLY GLY A A 300  300  . 68.957 37.271 103.469 1.00 32.33 1 . N  ? 
ATOM   2133 CA  CA  . GLY GLY GLY A A 300  300  . 68.788 37.170 102.014 1.00 31.93 1 . C  ? 
ATOM   2134 C   C   . GLY GLY GLY A A 300  300  . 67.895 36.048 101.496 1.00 30.60 1 . C  ? 
ATOM   2135 O   O   . GLY GLY GLY A A 300  300  . 68.029 35.638 100.344 1.00 29.63 1 . O  ? 
ATOM   2136 N   N   . ILE ILE ILE A A 301  301  . 66.984 35.563 102.340 1.00 30.11 1 . N  ? 
ATOM   2137 CA  CA  . ILE ILE ILE A A 301  301  . 66.097 34.451 101.996 1.00 29.96 1 . C  ? 
ATOM   2138 CB  CB  . ILE ILE ILE A A 301  301  . 66.460 33.170 102.784 1.00 30.08 1 . C  ? 
ATOM   2139 CG1 CG1 . ILE ILE ILE A A 301  301  . 67.884 32.713 102.427 1.00 30.49 1 . C  ? 
ATOM   2140 CD1 CD1 . ILE ILE ILE A A 301  301  . 68.480 31.697 103.377 1.00 30.56 1 . C  ? 
ATOM   2141 CG2 CG2 . ILE ILE ILE A A 301  301  . 65.459 32.051 102.494 1.00 29.93 1 . C  ? 
ATOM   2142 C   C   . ILE ILE ILE A A 301  301  . 64.657 34.864 102.285 1.00 29.59 1 . C  ? 
ATOM   2143 O   O   . ILE ILE ILE A A 301  301  . 64.350 35.357 103.370 1.00 29.53 1 . O  ? 
ATOM   2144 N   N   . LEU LEU LEU A A 302  302  . 63.786 34.671 101.304 1.00 30.00 1 . N  ? 
ATOM   2145 CA  CA  . LEU LEU LEU A A 302  302  . 62.374 35.022 101.436 1.00 31.07 1 . C  ? 
ATOM   2146 CB  CB  . LEU LEU LEU A A 302  302  . 61.812 35.449 100.076 1.00 31.12 1 . C  ? 
ATOM   2147 CG  CG  . LEU LEU LEU A A 302  302  . 62.585 36.579 99.383  1.00 31.41 1 . C  ? 
ATOM   2148 CD1 CD1 . LEU LEU LEU A A 302  302  . 61.920 36.942 98.066  1.00 31.61 1 . C  ? 
ATOM   2149 CD2 CD2 . LEU LEU LEU A A 302  302  . 62.711 37.805 100.280 1.00 31.24 1 . C  ? 
ATOM   2150 C   C   . LEU LEU LEU A A 302  302  . 61.560 33.872 102.024 1.00 31.21 1 . C  ? 
ATOM   2151 O   O   . LEU LEU LEU A A 302  302  . 62.040 32.737 102.124 1.00 31.05 1 . O  ? 
ATOM   2152 N   N   . ASP ASP ASP A A 303  303  . 60.320 34.186 102.399 1.00 31.46 1 . N  ? 
ATOM   2153 CA  CA  . ASP ASP ASP A A 303  303  . 59.449 33.254 103.145 1.00 31.62 1 . C  ? 
ATOM   2154 CB  CB  . ASP ASP ASP A A 303  303  . 58.363 34.033 103.934 1.00 31.67 1 . C  ? 
ATOM   2155 CG  CG  . ASP ASP ASP A A 303  303  . 57.440 34.887 103.039 1.00 31.64 1 . C  ? 
ATOM   2156 OD1 OD1 . ASP ASP ASP A A 303  303  . 57.442 34.739 101.801 1.00 30.42 1 . O  ? 
ATOM   2157 OD2 OD2 . ASP ASP ASP A A 303  303  . 56.699 35.729 103.593 1.00 33.16 1 . O  ? 
ATOM   2158 C   C   . ASP ASP ASP A A 303  303  . 58.793 32.113 102.336 1.00 31.79 1 . C  ? 
ATOM   2159 O   O   . ASP ASP ASP A A 303  303  . 58.216 31.206 102.940 1.00 32.58 1 . O  ? 
ATOM   2160 N   N   . ASN ASN ASN A A 304  304  . 58.872 32.157 101.002 1.00 31.32 1 . N  ? 
ATOM   2161 CA  CA  . ASN ASN ASN A A 304  304  . 58.202 31.181 100.116 1.00 31.76 1 . C  ? 
ATOM   2162 CB  CB  . ASN ASN ASN A A 304  304  . 58.845 29.786 100.229 1.00 31.77 1 . C  ? 
ATOM   2163 CG  CG  . ASN ASN ASN A A 304  304  . 60.299 29.773 99.784  1.00 32.53 1 . C  ? 
ATOM   2164 OD1 OD1 . ASN ASN ASN A A 304  304  . 60.773 30.694 99.119  1.00 32.56 1 . O  ? 
ATOM   2165 ND2 ND2 . ASN ASN ASN A A 304  304  . 61.009 28.717 100.140 1.00 32.88 1 . N  ? 
ATOM   2166 C   C   . ASN ASN ASN A A 304  304  . 56.680 31.119 100.338 1.00 31.58 1 . C  ? 
ATOM   2167 O   O   . ASN ASN ASN A A 304  304  . 56.068 30.056 100.232 1.00 31.40 1 . O  ? 
ATOM   2168 N   N   . LYS LYS LYS A A 305  305  . 56.082 32.275 100.614 1.00 31.43 1 . N  ? 
ATOM   2169 CA  CA  . LYS LYS LYS A A 305  305  . 54.657 32.370 100.878 1.00 32.50 1 . C  ? 
ATOM   2170 CB  CB  . LYS LYS LYS A A 305  305  . 54.373 33.498 101.870 1.00 33.83 1 . C  ? 
ATOM   2171 CG  CG  . LYS LYS LYS A A 305  305  . 52.955 33.492 102.418 1.00 36.44 1 . C  ? 
ATOM   2172 CD  CD  . LYS LYS LYS A A 305  305  . 52.759 34.580 103.463 1.00 37.67 1 . C  ? 
ATOM   2173 CE  CE  . LYS LYS LYS A A 305  305  . 51.315 34.640 103.935 1.00 39.03 1 . C  ? 
ATOM   2174 NZ  NZ  . LYS LYS LYS A A 305  305  . 51.051 35.902 104.679 1.00 39.62 1 . N  ? 
ATOM   2175 C   C   . LYS LYS LYS A A 305  305  . 53.901 32.602 99.571  1.00 32.34 1 . C  ? 
ATOM   2176 O   O   . LYS LYS LYS A A 305  305  . 54.080 33.631 98.915  1.00 32.27 1 . O  ? 
ATOM   2177 N   N   . ASP ASP ASP A A 306  306  . 53.068 31.632 99.196  1.00 31.44 1 . N  ? 
ATOM   2178 CA  CA  . ASP ASP ASP A A 306  306  . 52.122 31.802 98.097  1.00 31.36 1 . C  ? 
ATOM   2179 CB  CB  . ASP ASP ASP A A 306  306  . 51.749 30.457 97.463  1.00 31.28 1 . C  ? 
ATOM   2180 CG  CG  . ASP ASP ASP A A 306  306  . 52.961 29.667 97.003  1.00 31.94 1 . C  ? 
ATOM   2181 OD1 OD1 . ASP ASP ASP A A 306  306  . 53.766 29.251 97.861  1.00 32.36 1 . O  ? 
ATOM   2182 OD2 OD2 . ASP ASP ASP A A 306  306  . 53.109 29.452 95.784  1.00 34.04 1 . O  ? 
ATOM   2183 C   C   . ASP ASP ASP A A 306  306  . 50.883 32.472 98.672  1.00 30.91 1 . C  ? 
ATOM   2184 O   O   . ASP ASP ASP A A 306  306  . 50.500 32.204 99.807  1.00 31.93 1 . O  ? 
ATOM   2185 N   N   . ASP ASP ASP A A 307  307  . 50.273 33.353 97.894  1.00 31.04 1 . N  ? 
ATOM   2186 CA  CA  . ASP ASP ASP A A 307  307  . 49.044 34.037 98.298  1.00 31.46 1 . C  ? 
ATOM   2187 CB  CB  . ASP ASP ASP A A 307  307  . 49.348 35.150 99.321  1.00 32.69 1 . C  ? 
ATOM   2188 CG  CG  . ASP ASP ASP A A 307  307  . 48.091 35.792 99.914  1.00 34.34 1 . C  ? 
ATOM   2189 OD1 OD1 . ASP ASP ASP A A 307  307  . 46.953 35.483 99.497  1.00 34.44 1 . O  ? 
ATOM   2190 OD2 OD2 . ASP ASP ASP A A 307  307  . 48.252 36.629 100.825 1.00 37.18 1 . O  ? 
ATOM   2191 C   C   . ASP ASP ASP A A 307  307  . 48.401 34.605 97.041  1.00 30.12 1 . C  ? 
ATOM   2192 O   O   . ASP ASP ASP A A 307  307  . 48.870 35.604 96.500  1.00 29.18 1 . O  ? 
ATOM   2193 N   N   . GLU GLU GLU A A 308  308  . 47.335 33.953 96.584  1.00 29.79 1 . N  ? 
ATOM   2194 CA  CA  . GLU GLU GLU A A 308  308  . 46.622 34.358 95.372  1.00 29.70 1 . C  ? 
ATOM   2195 CB  CB  . GLU GLU GLU A A 308  308  . 46.156 33.118 94.605  1.00 30.99 1 . C  ? 
ATOM   2196 CG  CG  . GLU GLU GLU A A 308  308  . 47.303 32.207 94.167  1.00 33.25 1 . C  ? 
ATOM   2197 CD  CD  . GLU GLU GLU A A 308  308  . 46.960 31.283 93.000  1.00 34.28 1 . C  ? 
ATOM   2198 OE1 OE1 . GLU GLU GLU A A 308  308  . 45.936 31.502 92.323  1.00 36.41 1 . O  ? 
ATOM   2199 OE2 OE2 . GLU GLU GLU A A 308  308  . 47.731 30.333 92.743  1.00 35.44 1 . O  ? 
ATOM   2200 C   C   . GLU GLU GLU A A 308  308  . 45.434 35.294 95.647  1.00 29.00 1 . C  ? 
ATOM   2201 O   O   . GLU GLU GLU A A 308  308  . 44.621 35.528 94.753  1.00 28.38 1 . O  ? 
ATOM   2202 N   N   . THR THR THR A A 309  309  . 45.338 35.835 96.865  1.00 27.89 1 . N  ? 
ATOM   2203 CA  CA  . THR THR THR A A 309  309  . 44.248 36.735 97.224  1.00 27.69 1 . C  ? 
ATOM   2204 CB  CB  . THR THR THR A A 309  309  . 44.323 37.159 98.709  1.00 27.46 1 . C  ? 
ATOM   2205 OG1 OG1 . THR THR THR A A 309  309  . 44.375 35.999 99.547  1.00 27.47 1 . O  ? 
ATOM   2206 CG2 CG2 . THR THR THR A A 309  309  . 43.121 38.011 99.094  1.00 27.04 1 . C  ? 
ATOM   2207 C   C   . THR THR THR A A 309  309  . 44.297 37.995 96.350  1.00 27.33 1 . C  ? 
ATOM   2208 O   O   . THR THR THR A A 309  309  . 45.319 38.682 96.344  1.00 26.58 1 . O  ? 
ATOM   2209 N   N   . PRO PRO PRO A A 310  310  . 43.209 38.292 95.604  1.00 27.30 1 . N  ? 
ATOM   2210 CA  CA  . PRO PRO PRO A A 310  310  . 43.213 39.525 94.816  1.00 28.50 1 . C  ? 
ATOM   2211 CB  CB  . PRO PRO PRO A A 310  310  . 41.921 39.433 93.988  1.00 27.96 1 . C  ? 
ATOM   2212 CG  CG  . PRO PRO PRO A A 310  310  . 41.543 38.000 94.022  1.00 27.90 1 . C  ? 
ATOM   2213 CD  CD  . PRO PRO PRO A A 310  310  . 41.986 37.510 95.360  1.00 27.27 1 . C  ? 
ATOM   2214 C   C   . PRO PRO PRO A A 310  310  . 43.195 40.784 95.681  1.00 29.66 1 . C  ? 
ATOM   2215 O   O   . PRO PRO PRO A A 310  310  . 42.629 40.779 96.768  1.00 30.72 1 . O  ? 
ATOM   2216 N   N   . THR THR THR A A 311  311  . 43.829 41.841 95.194  1.00 30.34 1 . N  ? 
ATOM   2217 CA  CA  . THR THR THR A A 311  311  . 43.822 43.130 95.877  1.00 31.24 1 . C  ? 
ATOM   2218 CB  CB  . THR THR THR A A 311  311  . 45.154 43.880 95.667  1.00 31.17 1 . C  ? 
ATOM   2219 OG1 OG1 . THR THR THR A A 311  311  . 45.225 44.983 96.577  1.00 31.20 1 . O  ? 
ATOM   2220 CG2 CG2 . THR THR THR A A 311  311  . 45.316 44.385 94.216  1.00 30.67 1 . C  ? 
ATOM   2221 C   C   . THR THR THR A A 311  311  . 42.629 43.969 95.410  1.00 32.67 1 . C  ? 
ATOM   2222 O   O   . THR THR THR A A 311  311  . 42.051 43.704 94.354  1.00 32.98 1 . O  ? 
ATOM   2223 N   N   . LYS LYS LYS A A 312  312  . 42.263 44.965 96.211  1.00 35.55 1 . N  ? 
ATOM   2224 CA  CA  . LYS LYS LYS A A 312  312  . 41.179 45.893 95.880  1.00 37.89 1 . C  ? 
ATOM   2225 CB  CB  . LYS LYS LYS A A 312  312  . 40.214 46.049 97.063  1.00 41.05 1 . C  ? 
ATOM   2226 CG  CG  . LYS LYS LYS A A 312  312  . 39.512 44.767 97.487  1.00 44.39 1 . C  ? 
ATOM   2227 CD  CD  . LYS LYS LYS A A 312  312  . 38.222 44.512 96.715  1.00 47.26 1 . C  ? 
ATOM   2228 CE  CE  . LYS LYS LYS A A 312  312  . 37.735 43.073 96.902  1.00 50.05 1 . C  ? 
ATOM   2229 NZ  NZ  . LYS LYS LYS A A 312  312  . 37.722 42.632 98.330  1.00 50.51 1 . N  ? 
ATOM   2230 C   C   . LYS LYS LYS A A 312  312  . 41.764 47.247 95.461  1.00 37.84 1 . C  ? 
ATOM   2231 O   O   . LYS LYS LYS A A 312  312  . 41.724 47.595 94.279  1.00 37.32 1 . O  ? 
ATOM   2232 N   N   . GLN GLN GLN A A 313  313  . 42.313 47.993 96.424  1.00 37.67 1 . N  ? 
ATOM   2233 CA  CA  . GLN GLN GLN A A 313  313  . 42.936 49.302 96.179  1.00 37.85 1 . C  ? 
ATOM   2234 CB  CB  . GLN GLN GLN A A 313  313  . 42.364 50.345 97.137  1.00 41.56 1 . C  ? 
ATOM   2235 CG  CG  . GLN GLN GLN A A 313  313  . 40.883 50.623 96.955  1.00 45.62 1 . C  ? 
ATOM   2236 CD  CD  . GLN GLN GLN A A 313  313  . 40.353 51.599 97.995  1.00 49.44 1 . C  ? 
ATOM   2237 OE1 OE1 . GLN GLN GLN A A 313  313  . 40.107 51.228 99.150  1.00 53.34 1 . O  ? 
ATOM   2238 NE2 NE2 . GLN GLN GLN A A 313  313  . 40.173 52.854 97.592  1.00 50.20 1 . N  ? 
ATOM   2239 C   C   . GLN GLN GLN A A 313  313  . 44.463 49.291 96.318  1.00 34.73 1 . C  ? 
ATOM   2240 O   O   . GLN GLN GLN A A 313  313  . 45.126 50.085 95.665  1.00 33.10 1 . O  ? 
ATOM   2241 N   N   . ASP ASP ASP A A 314  314  . 45.009 48.429 97.182  1.00 33.14 1 . N  ? 
ATOM   2242 CA  CA  . ASP ASP ASP A A 314  314  . 46.458 48.336 97.391  1.00 32.13 1 . C  ? 
ATOM   2243 CB  CB  . ASP ASP ASP A A 314  314  . 46.804 47.387 98.554  1.00 33.79 1 . C  ? 
ATOM   2244 CG  CG  . ASP ASP ASP A A 314  314  . 46.607 48.023 99.925  1.00 36.41 1 . C  ? 
ATOM   2245 OD1 OD1 . ASP ASP ASP A A 314  314  . 47.092 49.155 100.157 1.00 37.74 1 . O  ? 
ATOM   2246 OD2 OD2 . ASP ASP ASP A A 314  314  . 45.992 47.370 100.794 1.00 38.83 1 . O  ? 
ATOM   2247 C   C   . ASP ASP ASP A A 314  314  . 47.176 47.841 96.145  1.00 29.42 1 . C  ? 
ATOM   2248 O   O   . ASP ASP ASP A A 314  314  . 46.713 46.921 95.475  1.00 28.02 1 . O  ? 
ATOM   2249 N   N   . GLY GLY GLY A A 315  315  . 48.310 48.463 95.841  1.00 27.24 1 . N  ? 
ATOM   2250 CA  CA  . GLY GLY GLY A A 315  315  . 49.204 47.976 94.793  1.00 26.19 1 . C  ? 
ATOM   2251 C   C   . GLY GLY GLY A A 315  315  . 49.947 46.768 95.321  1.00 24.49 1 . C  ? 
ATOM   2252 O   O   . GLY GLY GLY A A 315  315  . 50.331 46.753 96.490  1.00 24.30 1 . O  ? 
ATOM   2253 N   N   . ILE ILE ILE A A 316  316  . 50.146 45.760 94.472  1.00 23.54 1 . N  ? 
ATOM   2254 CA  CA  . ILE ILE ILE A A 316  316  . 50.863 44.539 94.865  1.00 23.29 1 . C  ? 
ATOM   2255 CB  CB  . ILE ILE ILE A A 316  316  . 49.928 43.313 94.980  1.00 23.19 1 . C  ? 
ATOM   2256 CG1 CG1 . ILE ILE ILE A A 316  316  . 49.188 43.047 93.672  1.00 23.09 1 . C  ? 
ATOM   2257 CD1 CD1 . ILE ILE ILE A A 316  316  . 48.425 41.736 93.660  1.00 23.26 1 . C  ? 
ATOM   2258 CG2 CG2 . ILE ILE ILE A A 316  316  . 48.936 43.529 96.124  1.00 23.49 1 . C  ? 
ATOM   2259 C   C   . ILE ILE ILE A A 316  316  . 52.043 44.225 93.947  1.00 22.56 1 . C  ? 
ATOM   2260 O   O   . ILE ILE ILE A A 316  316  . 52.142 44.749 92.836  1.00 22.99 1 . O  ? 
ATOM   2261 N   N   . GLY GLY GLY A A 317  317  . 52.925 43.366 94.442  1.00 22.18 1 . N  ? 
ATOM   2262 CA  CA  . GLY GLY GLY A A 317  317  . 54.145 42.969 93.750  1.00 22.52 1 . C  ? 
ATOM   2263 C   C   . GLY GLY GLY A A 317  317  . 54.652 41.613 94.203  1.00 22.58 1 . C  ? 
ATOM   2264 O   O   . GLY GLY GLY A A 317  317  . 54.161 41.053 95.184  1.00 22.91 1 . O  ? 
ATOM   2265 N   N   . SER SER SER A A 318  318  . 55.640 41.094 93.476  1.00 22.79 1 . N  ? 
ATOM   2266 CA  CA  . SER SER SER A A 318  318  . 56.229 39.784 93.737  1.00 22.79 1 . C  ? 
ATOM   2267 CB  CB  . SER SER SER A A 318  318  . 55.847 38.805 92.628  1.00 22.97 1 . C  ? 
ATOM   2268 OG  OG  . SER SER SER A A 318  318  . 54.449 38.596 92.588  1.00 23.39 1 . O  ? 
ATOM   2269 C   C   . SER SER SER A A 318  318  . 57.746 39.886 93.811  1.00 23.30 1 . C  ? 
ATOM   2270 O   O   . SER SER SER A A 318  318  . 58.341 40.829 93.296  1.00 22.77 1 . O  ? 
ATOM   2271 N   N   . ALA ALA ALA A A 319  319  . 58.361 38.890 94.443  1.00 24.08 1 . N  ? 
ATOM   2272 CA  CA  . ALA ALA ALA A A 319  319  . 59.803 38.856 94.621  1.00 24.54 1 . C  ? 
ATOM   2273 CB  CB  . ALA ALA ALA A A 319  319  . 60.182 39.315 96.023  1.00 24.51 1 . C  ? 
ATOM   2274 C   C   . ALA ALA ALA A A 319  319  . 60.329 37.454 94.362  1.00 25.31 1 . C  ? 
ATOM   2275 O   O   . ALA ALA ALA A A 319  319  . 59.728 36.464 94.792  1.00 25.04 1 . O  ? 
ATOM   2276 N   N   . ILE ILE ILE A A 320  320  . 61.448 37.394 93.646  1.00 25.65 1 . N  ? 
ATOM   2277 CA  CA  . ILE ILE ILE A A 320  320  . 62.160 36.159 93.349  1.00 26.47 1 . C  ? 
ATOM   2278 CB  CB  . ILE ILE ILE A A 320  320  . 62.088 35.820 91.840  1.00 26.90 1 . C  ? 
ATOM   2279 CG1 CG1 . ILE ILE ILE A A 320  320  . 60.628 35.650 91.381  1.00 27.47 1 . C  ? 
ATOM   2280 CD1 CD1 . ILE ILE ILE A A 320  320  . 59.901 34.455 91.972  1.00 27.75 1 . C  ? 
ATOM   2281 CG2 CG2 . ILE ILE ILE A A 320  320  . 62.914 34.583 91.507  1.00 26.72 1 . C  ? 
ATOM   2282 C   C   . ILE ILE ILE A A 320  320  . 63.612 36.397 93.752  1.00 26.51 1 . C  ? 
ATOM   2283 O   O   . ILE ILE ILE A A 320  320  . 64.230 37.353 93.287  1.00 26.48 1 . O  ? 
ATOM   2284 N   N   . ALA ALA ALA A A 321  321  . 64.141 35.535 94.616  1.00 26.74 1 . N  ? 
ATOM   2285 CA  CA  . ALA ALA ALA A A 321  321  . 65.502 35.674 95.125  1.00 27.26 1 . C  ? 
ATOM   2286 CB  CB  . ALA ALA ALA A A 321  321  . 65.468 36.065 96.591  1.00 27.40 1 . C  ? 
ATOM   2287 C   C   . ALA ALA ALA A A 321  321  . 66.298 34.387 94.942  1.00 27.92 1 . C  ? 
ATOM   2288 O   O   . ALA ALA ALA A A 321  321  . 65.746 33.291 95.009  1.00 27.77 1 . O  ? 
ATOM   2289 N   N   . VAL VAL VAL A A 322  322  . 67.596 34.534 94.691  1.00 28.98 1 . N  ? 
ATOM   2290 CA  CA  . VAL VAL VAL A A 322  322  . 68.532 33.411 94.747  1.00 29.86 1 . C  ? 
ATOM   2291 CB  CB  . VAL VAL VAL A A 322  322  . 69.308 33.153 93.425  1.00 30.00 1 . C  ? 
ATOM   2292 CG1 CG1 . VAL VAL VAL A A 322  322  . 68.367 32.640 92.349  1.00 30.41 1 . C  ? 
ATOM   2293 CG2 CG2 . VAL VAL VAL A A 322  322  . 70.070 34.380 92.937  1.00 29.83 1 . C  ? 
ATOM   2294 C   C   . VAL VAL VAL A A 322  322  . 69.498 33.704 95.874  1.00 30.68 1 . C  ? 
ATOM   2295 O   O   . VAL VAL VAL A A 322  322  . 69.788 34.865 96.134  1.00 31.37 1 . O  ? 
ATOM   2296 N   N   . ASN ASN ASN A A 323  323  . 69.956 32.660 96.559  1.00 31.48 1 . N  ? 
ATOM   2297 CA  CA  . ASN ASN ASN A A 323  323  . 71.016 32.793 97.553  1.00 32.65 1 . C  ? 
ATOM   2298 CB  CB  . ASN ASN ASN A A 323  323  . 70.467 32.783 98.985  1.00 33.90 1 . C  ? 
ATOM   2299 CG  CG  . ASN ASN ASN A A 323  323  . 69.735 31.503 99.329  1.00 35.82 1 . C  ? 
ATOM   2300 OD1 OD1 . ASN ASN ASN A A 323  323  . 68.595 31.294 98.905  1.00 37.93 1 . O  ? 
ATOM   2301 ND2 ND2 . ASN ASN ASN A A 323  323  . 70.380 30.642 100.112 1.00 36.65 1 . N  ? 
ATOM   2302 C   C   . ASN ASN ASN A A 323  323  . 72.068 31.708 97.345  1.00 32.74 1 . C  ? 
ATOM   2303 O   O   . ASN ASN ASN A A 323  323  . 71.757 30.593 96.913  1.00 32.22 1 . O  ? 
ATOM   2304 N   N   . PHE PHE PHE A A 324  324  . 73.315 32.059 97.636  1.00 33.05 1 . N  ? 
ATOM   2305 CA  CA  . PHE PHE PHE A A 324  324  . 74.446 31.174 97.404  1.00 34.56 1 . C  ? 
ATOM   2306 CB  CB  . PHE PHE PHE A A 324  324  . 74.785 31.095 95.905  1.00 34.15 1 . C  ? 
ATOM   2307 CG  CG  . PHE PHE PHE A A 324  324  . 74.997 32.436 95.247  1.00 34.06 1 . C  ? 
ATOM   2308 CD1 CD1 . PHE PHE PHE A A 324  324  . 73.927 33.127 94.684  1.00 34.08 1 . C  ? 
ATOM   2309 CE1 CE1 . PHE PHE PHE A A 324  324  . 74.116 34.358 94.075  1.00 33.74 1 . C  ? 
ATOM   2310 CZ  CZ  . PHE PHE PHE A A 324  324  . 75.386 34.914 94.015  1.00 33.77 1 . C  ? 
ATOM   2311 CE2 CE2 . PHE PHE PHE A A 324  324  . 76.463 34.235 94.565  1.00 33.54 1 . C  ? 
ATOM   2312 CD2 CD2 . PHE PHE PHE A A 324  324  . 76.268 33.003 95.174  1.00 33.97 1 . C  ? 
ATOM   2313 C   C   . PHE PHE PHE A A 324  324  . 75.662 31.616 98.203  1.00 36.13 1 . C  ? 
ATOM   2314 O   O   . PHE PHE PHE A A 324  324  . 75.761 32.769 98.617  1.00 37.09 1 . O  ? 
ATOM   2315 N   N   . LYS LYS LYS A A 325  325  . 76.573 30.674 98.407  1.00 39.36 1 . N  ? 
ATOM   2316 CA  CA  . LYS LYS LYS A A 325  325  . 77.793 30.874 99.181  1.00 42.37 1 . C  ? 
ATOM   2317 CB  CB  . LYS LYS LYS A A 325  325  . 77.961 29.704 100.158 1.00 45.44 1 . C  ? 
ATOM   2318 CG  CG  . LYS LYS LYS A A 325  325  . 79.135 29.796 101.128 1.00 49.97 1 . C  ? 
ATOM   2319 CD  CD  . LYS LYS LYS A A 325  325  . 79.843 28.450 101.230 1.00 53.78 1 . C  ? 
ATOM   2320 CE  CE  . LYS LYS LYS A A 325  325  . 80.939 28.428 102.284 1.00 56.20 1 . C  ? 
ATOM   2321 NZ  NZ  . LYS LYS LYS A A 325  325  . 80.432 27.945 103.596 1.00 58.23 1 . N  ? 
ATOM   2322 C   C   . LYS LYS LYS A A 325  325  . 78.938 30.906 98.182  1.00 41.17 1 . C  ? 
ATOM   2323 O   O   . LYS LYS LYS A A 325  325  . 79.076 29.976 97.385  1.00 40.59 1 . O  ? 
ATOM   2324 N   N   . LEU LEU LEU A A 326  326  . 79.737 31.974 98.197  1.00 40.88 1 . N  ? 
ATOM   2325 CA  CA  . LEU LEU LEU A A 326  326  . 80.913 32.074 97.319  1.00 40.79 1 . C  ? 
ATOM   2326 CB  CB  . LEU LEU LEU A A 326  326  . 80.942 33.397 96.544  1.00 40.41 1 . C  ? 
ATOM   2327 CG  CG  . LEU LEU LEU A A 326  326  . 80.117 33.534 95.261  1.00 40.25 1 . C  ? 
ATOM   2328 CD1 CD1 . LEU LEU LEU A A 326  326  . 80.374 34.908 94.659  1.00 40.56 1 . C  ? 
ATOM   2329 CD2 CD2 . LEU LEU LEU A A 326  326  . 80.416 32.448 94.237  1.00 39.91 1 . C  ? 
ATOM   2330 C   C   . LEU LEU LEU A A 326  326  . 82.191 31.943 98.127  1.00 41.91 1 . C  ? 
ATOM   2331 O   O   . LEU LEU LEU A A 326  326  . 82.435 32.724 99.052  1.00 41.33 1 . O  ? 
ATOM   2332 N   N   . GLN GLN GLN A A 327  327  . 83.004 30.957 97.761  1.00 43.01 1 . N  ? 
ATOM   2333 CA  CA  . GLN GLN GLN A A 327  327  . 84.340 30.799 98.328  1.00 45.11 1 . C  ? 
ATOM   2334 CB  CB  . GLN GLN GLN A A 327  327  . 84.831 29.362 98.134  1.00 47.73 1 . C  ? 
ATOM   2335 CG  CG  . GLN GLN GLN A A 327  327  . 83.936 28.325 98.794  1.00 50.61 1 . C  ? 
ATOM   2336 CD  CD  . GLN GLN GLN A A 327  327  . 84.550 26.937 98.788  1.00 53.52 1 . C  ? 
ATOM   2337 OE1 OE1 . GLN GLN GLN A A 327  327  . 85.588 26.710 99.412  1.00 54.14 1 . O  ? 
ATOM   2338 NE2 NE2 . GLN GLN GLN A A 327  327  . 83.910 25.998 98.089  1.00 54.78 1 . N  ? 
ATOM   2339 C   C   . GLN GLN GLN A A 327  327  . 85.303 31.796 97.671  1.00 43.02 1 . C  ? 
ATOM   2340 O   O   . GLN GLN GLN A A 327  327  . 84.972 32.369 96.627  1.00 42.26 1 . O  ? 
ATOM   2341 N   N   . PRO PRO PRO A A 328  328  . 86.486 32.024 98.285  1.00 41.16 1 . N  ? 
ATOM   2342 CA  CA  . PRO PRO PRO A A 328  328  . 87.523 32.864 97.665  1.00 39.92 1 . C  ? 
ATOM   2343 CB  CB  . PRO PRO PRO A A 328  328  . 88.724 32.674 98.598  1.00 40.54 1 . C  ? 
ATOM   2344 CG  CG  . PRO PRO PRO A A 328  328  . 88.108 32.433 99.933  1.00 40.84 1 . C  ? 
ATOM   2345 CD  CD  . PRO PRO PRO A A 328  328  . 86.857 31.640 99.663  1.00 40.66 1 . C  ? 
ATOM   2346 C   C   . PRO PRO PRO A A 328  328  . 87.878 32.428 96.243  1.00 38.23 1 . C  ? 
ATOM   2347 O   O   . PRO PRO PRO A A 328  328  . 88.125 31.248 96.005  1.00 36.51 1 . O  ? 
ATOM   2348 N   N   . GLY GLY GLY A A 329  329  . 87.860 33.377 95.309  1.00 37.92 1 . N  ? 
ATOM   2349 CA  CA  . GLY GLY GLY A A 329  329  . 88.160 33.100 93.906  1.00 38.54 1 . C  ? 
ATOM   2350 C   C   . GLY GLY GLY A A 329  329  . 87.067 32.412 93.101  1.00 38.95 1 . C  ? 
ATOM   2351 O   O   . GLY GLY GLY A A 329  329  . 87.289 32.080 91.934  1.00 40.34 1 . O  ? 
ATOM   2352 N   N   . GLN GLN GLN A A 330  330  . 85.887 32.219 93.695  1.00 38.69 1 . N  ? 
ATOM   2353 CA  CA  . GLN GLN GLN A A 330  330  . 84.790 31.501 93.042  1.00 39.46 1 . C  ? 
ATOM   2354 CB  CB  . GLN GLN GLN A A 330  330  . 83.935 30.766 94.085  1.00 40.44 1 . C  ? 
ATOM   2355 CG  CG  . GLN GLN GLN A A 330  330  . 82.965 29.739 93.505  1.00 42.15 1 . C  ? 
ATOM   2356 CD  CD  . GLN GLN GLN A A 330  330  . 82.031 29.131 94.548  1.00 42.77 1 . C  ? 
ATOM   2357 OE1 OE1 . GLN GLN GLN A A 330  330  . 82.307 29.162 95.744  1.00 43.92 1 . O  ? 
ATOM   2358 NE2 NE2 . GLN GLN GLN A A 330  330  . 80.917 28.572 94.089  1.00 43.16 1 . N  ? 
ATOM   2359 C   C   . GLN GLN GLN A A 330  330  . 83.929 32.479 92.232  1.00 38.85 1 . C  ? 
ATOM   2360 O   O   . GLN GLN GLN A A 330  330  . 83.596 33.562 92.711  1.00 36.34 1 . O  ? 
ATOM   2361 N   N   . THR THR THR A A 331  331  . 83.599 32.089 91.001  1.00 39.56 1 . N  ? 
ATOM   2362 CA  CA  . THR THR THR A A 331  331  . 82.660 32.820 90.151  1.00 40.29 1 . C  ? 
ATOM   2363 CB  CB  . THR THR THR A A 331  331  . 83.272 33.149 88.771  1.00 40.46 1 . C  ? 
ATOM   2364 OG1 OG1 . THR THR THR A A 331  331  . 84.471 33.915 88.944  1.00 41.69 1 . O  ? 
ATOM   2365 CG2 CG2 . THR THR THR A A 331  331  . 82.303 33.952 87.910  1.00 40.69 1 . C  ? 
ATOM   2366 C   C   . THR THR THR A A 331  331  . 81.400 31.969 89.965  1.00 40.64 1 . C  ? 
ATOM   2367 O   O   . THR THR THR A A 331  331  . 81.473 30.740 89.919  1.00 39.86 1 . O  ? 
ATOM   2368 N   N   . ILE ILE ILE A A 332  332  . 80.251 32.636 89.869  1.00 40.81 1 . N  ? 
ATOM   2369 CA  CA  . ILE ILE ILE A A 332  332  . 78.972 31.975 89.605  1.00 39.52 1 . C  ? 
ATOM   2370 CB  CB  . ILE ILE ILE A A 332  332  . 78.259 31.589 90.922  1.00 41.10 1 . C  ? 
ATOM   2371 CG1 CG1 . ILE ILE ILE A A 332  332  . 77.103 30.623 90.657  1.00 42.25 1 . C  ? 
ATOM   2372 CD1 CD1 . ILE ILE ILE A A 332  332  . 76.629 29.912 91.907  1.00 43.31 1 . C  ? 
ATOM   2373 CG2 CG2 . ILE ILE ILE A A 332  332  . 77.773 32.820 91.678  1.00 41.48 1 . C  ? 
ATOM   2374 C   C   . ILE ILE ILE A A 332  332  . 78.089 32.880 88.747  1.00 37.78 1 . C  ? 
ATOM   2375 O   O   . ILE ILE ILE A A 332  332  . 78.163 34.108 88.843  1.00 36.49 1 . O  ? 
ATOM   2376 N   N   . GLU GLU GLU A A 333  333  . 77.266 32.252 87.913  1.00 36.13 1 . N  ? 
ATOM   2377 CA  CA  . GLU GLU GLU A A 333  333  . 76.430 32.937 86.941  1.00 35.15 1 . C  ? 
ATOM   2378 CB  CB  . GLU GLU GLU A A 333  333  . 76.950 32.618 85.534  1.00 36.60 1 . C  ? 
ATOM   2379 CG  CG  . GLU GLU GLU A A 333  333  . 76.169 33.222 84.376  1.00 38.01 1 . C  ? 
ATOM   2380 CD  CD  . GLU GLU GLU A A 333  333  . 76.796 32.905 83.027  1.00 39.75 1 . C  ? 
ATOM   2381 OE1 OE1 . GLU GLU GLU A A 333  333  . 77.998 33.205 82.842  1.00 40.99 1 . O  ? 
ATOM   2382 OE2 OE2 . GLU GLU GLU A A 333  333  . 76.084 32.365 82.147  1.00 40.81 1 . O  ? 
ATOM   2383 C   C   . GLU GLU GLU A A 333  333  . 74.989 32.462 87.123  1.00 33.68 1 . C  ? 
ATOM   2384 O   O   . GLU GLU GLU A A 333  333  . 74.750 31.261 87.201  1.00 34.17 1 . O  ? 
ATOM   2385 N   N   . VAL VAL VAL A A 334  334  . 74.039 33.397 87.193  1.00 31.82 1 . N  ? 
ATOM   2386 CA  CA  . VAL VAL VAL A A 334  334  . 72.615 33.060 87.373  1.00 31.58 1 . C  ? 
ATOM   2387 CB  CB  . VAL VAL VAL A A 334  334  . 72.198 33.103 88.874  1.00 32.29 1 . C  ? 
ATOM   2388 CG1 CG1 . VAL VAL VAL A A 334  334  . 72.530 34.439 89.523  1.00 33.07 1 . C  ? 
ATOM   2389 CG2 CG2 . VAL VAL VAL A A 334  334  . 70.719 32.775 89.043  1.00 32.60 1 . C  ? 
ATOM   2390 C   C   . VAL VAL VAL A A 334  334  . 71.709 33.954 86.496  1.00 29.27 1 . C  ? 
ATOM   2391 O   O   . VAL VAL VAL A A 334  334  . 71.842 35.178 86.523  1.00 28.53 1 . O  ? 
ATOM   2392 N   N   . PRO PRO PRO A A 335  335  . 70.805 33.346 85.697  1.00 27.17 1 . N  ? 
ATOM   2393 CA  CA  . PRO PRO PRO A A 335  335  . 69.920 34.135 84.836  1.00 25.88 1 . C  ? 
ATOM   2394 CB  CB  . PRO PRO PRO A A 335  335  . 69.818 33.275 83.577  1.00 26.29 1 . C  ? 
ATOM   2395 CG  CG  . PRO PRO PRO A A 335  335  . 69.920 31.875 84.081  1.00 26.91 1 . C  ? 
ATOM   2396 CD  CD  . PRO PRO PRO A A 335  335  . 70.725 31.909 85.361  1.00 27.35 1 . C  ? 
ATOM   2397 C   C   . PRO PRO PRO A A 335  335  . 68.522 34.386 85.418  1.00 25.03 1 . C  ? 
ATOM   2398 O   O   . PRO PRO PRO A A 335  335  . 67.831 33.442 85.824  1.00 23.69 1 . O  ? 
ATOM   2399 N   N   . PHE PHE PHE A A 336  336  . 68.137 35.662 85.465  1.00 23.64 1 . N  ? 
ATOM   2400 CA  CA  . PHE PHE PHE A A 336  336  . 66.751 36.073 85.686  1.00 22.80 1 . C  ? 
ATOM   2401 CB  CB  . PHE PHE PHE A A 336  336  . 66.672 37.276 86.623  1.00 22.47 1 . C  ? 
ATOM   2402 CG  CG  . PHE PHE PHE A A 336  336  . 67.031 36.984 88.053  1.00 22.22 1 . C  ? 
ATOM   2403 CD1 CD1 . PHE PHE PHE A A 336  336  . 68.352 36.777 88.427  1.00 21.79 1 . C  ? 
ATOM   2404 CE1 CE1 . PHE PHE PHE A A 336  336  . 68.684 36.536 89.752  1.00 21.66 1 . C  ? 
ATOM   2405 CZ  CZ  . PHE PHE PHE A A 336  336  . 67.697 36.518 90.720  1.00 21.53 1 . C  ? 
ATOM   2406 CE2 CE2 . PHE PHE PHE A A 336  336  . 66.376 36.734 90.364  1.00 21.56 1 . C  ? 
ATOM   2407 CD2 CD2 . PHE PHE PHE A A 336  336  . 66.048 36.974 89.041  1.00 21.90 1 . C  ? 
ATOM   2408 C   C   . PHE PHE PHE A A 336  336  . 66.137 36.491 84.348  1.00 22.55 1 . C  ? 
ATOM   2409 O   O   . PHE PHE PHE A A 336  336  . 66.856 36.736 83.365  1.00 22.00 1 . O  ? 
ATOM   2410 N   N   . ALA ALA ALA A A 337  337  . 64.811 36.601 84.322  1.00 21.95 1 . N  ? 
ATOM   2411 CA  CA  . ALA ALA ALA A A 337  337  . 64.108 37.141 83.164  1.00 21.96 1 . C  ? 
ATOM   2412 CB  CB  . ALA ALA ALA A A 337  337  . 63.761 36.033 82.181  1.00 22.22 1 . C  ? 
ATOM   2413 C   C   . ALA ALA ALA A A 337  337  . 62.858 37.903 83.567  1.00 21.93 1 . C  ? 
ATOM   2414 O   O   . ALA ALA ALA A A 337  337  . 62.342 37.736 84.672  1.00 21.40 1 . O  ? 
ATOM   2415 N   N   . LEU LEU LEU A A 338  338  . 62.401 38.745 82.642  1.00 22.24 1 . N  ? 
ATOM   2416 CA  CA  . LEU LEU LEU A A 338  338  . 61.180 39.532 82.767  1.00 22.48 1 . C  ? 
ATOM   2417 CB  CB  . LEU LEU LEU A A 338  338  . 61.534 41.009 82.957  1.00 22.51 1 . C  ? 
ATOM   2418 CG  CG  . LEU LEU LEU A A 338  338  . 60.466 42.091 82.747  1.00 22.63 1 . C  ? 
ATOM   2419 CD1 CD1 . LEU LEU LEU A A 338  338  . 59.390 41.992 83.812  1.00 22.93 1 . C  ? 
ATOM   2420 CD2 CD2 . LEU LEU LEU A A 338  338  . 61.110 43.467 82.767  1.00 22.62 1 . C  ? 
ATOM   2421 C   C   . LEU LEU LEU A A 338  338  . 60.402 39.359 81.470  1.00 22.86 1 . C  ? 
ATOM   2422 O   O   . LEU LEU LEU A A 338  338  . 61.002 39.413 80.396  1.00 22.89 1 . O  ? 
ATOM   2423 N   N   . SER SER SER A A 339  339  . 59.087 39.160 81.568  1.00 22.78 1 . N  ? 
ATOM   2424 CA  CA  . SER SER SER A A 339  339  . 58.206 39.158 80.393  1.00 23.36 1 . C  ? 
ATOM   2425 CB  CB  . SER SER SER A A 339  339  . 57.868 37.731 79.957  1.00 23.51 1 . C  ? 
ATOM   2426 OG  OG  . SER SER SER A A 339  339  . 56.980 37.109 80.875  1.00 23.60 1 . O  ? 
ATOM   2427 C   C   . SER SER SER A A 339  339  . 56.913 39.915 80.670  1.00 23.50 1 . C  ? 
ATOM   2428 O   O   . SER SER SER A A 339  339  . 56.500 40.063 81.818  1.00 23.56 1 . O  ? 
ATOM   2429 N   N   . TRP TRP TRP A A 340  340  . 56.284 40.392 79.603  1.00 23.11 1 . N  ? 
ATOM   2430 CA  CA  . TRP TRP TRP A A 340  340  . 54.974 41.018 79.702  1.00 23.16 1 . C  ? 
ATOM   2431 CB  CB  . TRP TRP TRP A A 340  340  . 55.090 42.546 79.770  1.00 22.87 1 . C  ? 
ATOM   2432 CG  CG  . TRP TRP TRP A A 340  340  . 55.921 43.206 78.698  1.00 22.53 1 . C  ? 
ATOM   2433 CD1 CD1 . TRP TRP TRP A A 340  340  . 55.452 43.893 77.626  1.00 22.63 1 . C  ? 
ATOM   2434 NE1 NE1 . TRP TRP TRP A A 340  340  . 56.494 44.380 76.879  1.00 22.80 1 . N  ? 
ATOM   2435 CE2 CE2 . TRP TRP TRP A A 340  340  . 57.675 44.024 77.472  1.00 22.18 1 . C  ? 
ATOM   2436 CD2 CD2 . TRP TRP TRP A A 340  340  . 57.356 43.284 78.628  1.00 22.24 1 . C  ? 
ATOM   2437 CE3 CE3 . TRP TRP TRP A A 340  340  . 58.400 42.794 79.425  1.00 22.21 1 . C  ? 
ATOM   2438 CZ3 CZ3 . TRP TRP TRP A A 340  340  . 59.722 43.055 79.038  1.00 22.49 1 . C  ? 
ATOM   2439 CH2 CH2 . TRP TRP TRP A A 340  340  . 60.005 43.795 77.872  1.00 22.11 1 . C  ? 
ATOM   2440 CZ2 CZ2 . TRP TRP TRP A A 340  340  . 58.998 44.288 77.084  1.00 22.47 1 . C  ? 
ATOM   2441 C   C   . TRP TRP TRP A A 340  340  . 54.096 40.574 78.543  1.00 23.44 1 . C  ? 
ATOM   2442 O   O   . TRP TRP TRP A A 340  340  . 54.431 40.792 77.386  1.00 23.62 1 . O  ? 
ATOM   2443 N   N   . ASP ASP ASP A A 341  341  . 52.986 39.917 78.865  1.00 23.64 1 . N  ? 
ATOM   2444 CA  CA  . ASP ASP ASP A A 341  341  . 52.008 39.500 77.874  1.00 24.01 1 . C  ? 
ATOM   2445 CB  CB  . ASP ASP ASP A A 341  341  . 51.575 38.050 78.141  1.00 24.63 1 . C  ? 
ATOM   2446 CG  CG  . ASP ASP ASP A A 341  341  . 50.607 37.506 77.091  1.00 25.36 1 . C  ? 
ATOM   2447 OD1 OD1 . ASP ASP ASP A A 341  341  . 50.438 38.129 76.016  1.00 25.16 1 . O  ? 
ATOM   2448 OD2 OD2 . ASP ASP ASP A A 341  341  . 50.012 36.437 77.348  1.00 25.64 1 . O  ? 
ATOM   2449 C   C   . ASP ASP ASP A A 341  341  . 50.834 40.472 77.941  1.00 24.40 1 . C  ? 
ATOM   2450 O   O   . ASP ASP ASP A A 341  341  . 49.893 40.264 78.701  1.00 24.72 1 . O  ? 
ATOM   2451 N   N   . LEU LEU LEU A A 342  342  . 50.934 41.550 77.166  1.00 25.17 1 . N  ? 
ATOM   2452 CA  CA  . LEU LEU LEU A A 342  342  . 49.880 42.557 77.007  1.00 26.03 1 . C  ? 
ATOM   2453 CB  CB  . LEU LEU LEU A A 342  342  . 50.405 43.947 77.388  1.00 26.27 1 . C  ? 
ATOM   2454 CG  CG  . LEU LEU LEU A A 342  342  . 50.709 44.147 78.874  1.00 26.89 1 . C  ? 
ATOM   2455 CD1 CD1 . LEU LEU LEU A A 342  342  . 51.631 45.337 79.085  1.00 27.44 1 . C  ? 
ATOM   2456 CD2 CD2 . LEU LEU LEU A A 342  342  . 49.427 44.309 79.672  1.00 27.38 1 . C  ? 
ATOM   2457 C   C   . LEU LEU LEU A A 342  342  . 49.476 42.525 75.534  1.00 26.74 1 . C  ? 
ATOM   2458 O   O   . LEU LEU LEU A A 342  342  . 49.968 43.341 74.746  1.00 27.25 1 . O  ? 
ATOM   2459 N   N   . PRO PRO PRO A A 343  343  . 48.602 41.566 75.152  1.00 26.92 1 . N  ? 
ATOM   2460 CA  CA  . PRO PRO PRO A A 343  343  . 48.375 41.225 73.736  1.00 26.84 1 . C  ? 
ATOM   2461 CB  CB  . PRO PRO PRO A A 343  343  . 47.433 40.007 73.813  1.00 27.21 1 . C  ? 
ATOM   2462 CG  CG  . PRO PRO PRO A A 343  343  . 46.752 40.128 75.132  1.00 26.69 1 . C  ? 
ATOM   2463 CD  CD  . PRO PRO PRO A A 343  343  . 47.777 40.727 76.048  1.00 26.80 1 . C  ? 
ATOM   2464 C   C   . PRO PRO PRO A A 343  343  . 47.761 42.317 72.858  1.00 26.95 1 . C  ? 
ATOM   2465 O   O   . PRO PRO PRO A A 343  343  . 48.072 42.379 71.663  1.00 26.92 1 . O  ? 
ATOM   2466 N   N   . ILE ILE ILE A A 344  344  . 46.904 43.157 73.435  1.00 27.25 1 . N  ? 
ATOM   2467 CA  CA  . ILE ILE ILE A A 344  344  . 46.111 44.118 72.667  1.00 27.35 1 . C  ? 
ATOM   2468 CB  CB  . ILE ILE ILE A A 344  344  . 44.628 44.101 73.124  1.00 27.39 1 . C  ? 
ATOM   2469 CG1 CG1 . ILE ILE ILE A A 344  344  . 44.000 42.745 72.786  1.00 27.34 1 . C  ? 
ATOM   2470 CD1 CD1 . ILE ILE ILE A A 344  344  . 42.710 42.442 73.527  1.00 27.48 1 . C  ? 
ATOM   2471 CG2 CG2 . ILE ILE ILE A A 344  344  . 43.832 45.229 72.465  1.00 27.24 1 . C  ? 
ATOM   2472 C   C   . ILE ILE ILE A A 344  344  . 46.686 45.525 72.788  1.00 27.16 1 . C  ? 
ATOM   2473 O   O   . ILE ILE ILE A A 344  344  . 46.961 45.989 73.891  1.00 28.05 1 . O  ? 
ATOM   2474 N   N   . MET MET MET A A 345  345  . 46.858 46.193 71.646  1.00 27.53 1 . N  ? 
ATOM   2475 CA  CA  . MET MET MET A A 345  345  . 47.173 47.628 71.601  1.00 27.98 1 . C  ? 
ATOM   2476 CB  CB  . MET MET MET A A 345  345  . 48.406 47.921 70.730  1.00 28.54 1 . C  ? 
ATOM   2477 CG  CG  . MET MET MET A A 345  345  . 48.267 47.648 69.234  1.00 29.25 1 . C  ? 
ATOM   2478 SD  SD  . MET MET MET A A 345  345  . 49.847 47.777 68.369  1.00 29.85 1 . S  ? 
ATOM   2479 CE  CE  . MET MET MET A A 345  345  . 49.390 47.243 66.728  1.00 29.59 1 . C  ? 
ATOM   2480 C   C   . MET MET MET A A 345  345  . 45.944 48.377 71.092  1.00 28.17 1 . C  ? 
ATOM   2481 O   O   . MET MET MET A A 345  345  . 45.314 47.957 70.117  1.00 27.86 1 . O  ? 
ATOM   2482 N   N   . LYS LYS LYS A A 346  346  . 45.596 49.465 71.776  1.00 28.79 1 . N  ? 
ATOM   2483 CA  CA  . LYS LYS LYS A A 346  346  . 44.483 50.320 71.388  1.00 29.15 1 . C  ? 
ATOM   2484 CB  CB  . LYS LYS LYS A A 346  346  . 43.473 50.464 72.526  1.00 30.89 1 . C  ? 
ATOM   2485 CG  CG  . LYS LYS LYS A A 346  346  . 42.107 50.912 72.029  1.00 33.22 1 . C  ? 
ATOM   2486 CD  CD  . LYS LYS LYS A A 346  346  . 41.134 51.258 73.149  1.00 35.23 1 . C  ? 
ATOM   2487 CE  CE  . LYS LYS LYS A A 346  346  . 40.986 52.762 73.335  1.00 37.76 1 . C  ? 
ATOM   2488 NZ  NZ  . LYS LYS LYS A A 346  346  . 39.789 53.104 74.159  1.00 40.10 1 . N  ? 
ATOM   2489 C   C   . LYS LYS LYS A A 346  346  . 45.003 51.695 71.018  1.00 27.73 1 . C  ? 
ATOM   2490 O   O   . LYS LYS LYS A A 346  346  . 45.820 52.263 71.737  1.00 26.87 1 . O  ? 
ATOM   2491 N   N   . PHE PHE PHE A A 347  347  . 44.508 52.227 69.907  1.00 26.17 1 . N  ? 
ATOM   2492 CA  CA  . PHE PHE PHE A A 347  347  . 44.806 53.588 69.494  1.00 26.15 1 . C  ? 
ATOM   2493 CB  CB  . PHE PHE PHE A A 347  347  . 45.177 53.602 68.013  1.00 26.73 1 . C  ? 
ATOM   2494 CG  CG  . PHE PHE PHE A A 347  347  . 46.424 52.811 67.697  1.00 26.60 1 . C  ? 
ATOM   2495 CD1 CD1 . PHE PHE PHE A A 347  347  . 47.661 53.218 68.192  1.00 26.91 1 . C  ? 
ATOM   2496 CE1 CE1 . PHE PHE PHE A A 347  347  . 48.818 52.501 67.907  1.00 27.15 1 . C  ? 
ATOM   2497 CZ  CZ  . PHE PHE PHE A A 347  347  . 48.750 51.362 67.118  1.00 27.29 1 . C  ? 
ATOM   2498 CE2 CE2 . PHE PHE PHE A A 347  347  . 47.523 50.944 66.619  1.00 27.45 1 . C  ? 
ATOM   2499 CD2 CD2 . PHE PHE PHE A A 347  347  . 46.368 51.664 66.914  1.00 26.96 1 . C  ? 
ATOM   2500 C   C   . PHE PHE PHE A A 347  347  . 43.607 54.493 69.795  1.00 25.75 1 . C  ? 
ATOM   2501 O   O   . PHE PHE PHE A A 347  347  . 42.481 54.012 69.950  1.00 25.13 1 . O  ? 
ATOM   2502 N   N   . GLY GLY GLY A A 348  348  . 43.858 55.798 69.892  1.00 25.07 1 . N  ? 
ATOM   2503 CA  CA  . GLY GLY GLY A A 348  348  . 42.849 56.764 70.343  1.00 25.23 1 . C  ? 
ATOM   2504 C   C   . GLY GLY GLY A A 348  348  . 41.593 56.875 69.489  1.00 25.43 1 . C  ? 
ATOM   2505 O   O   . GLY GLY GLY A A 348  348  . 40.538 57.273 69.979  1.00 25.31 1 . O  ? 
ATOM   2506 N   N   . GLY GLY GLY A A 349  349  . 41.702 56.504 68.217  1.00 26.01 1 . N  ? 
ATOM   2507 CA  CA  . GLY GLY GLY A A 349  349  . 40.560 56.452 67.314  1.00 25.80 1 . C  ? 
ATOM   2508 C   C   . GLY GLY GLY A A 349  349  . 39.613 55.283 67.530  1.00 26.39 1 . C  ? 
ATOM   2509 O   O   . GLY GLY GLY A A 349  349  . 38.560 55.233 66.885  1.00 26.25 1 . O  ? 
ATOM   2510 N   N   . GLY GLY GLY A A 350  350  . 39.978 54.342 68.409  1.00 26.51 1 . N  ? 
ATOM   2511 CA  CA  . GLY GLY GLY A A 350  350  . 39.113 53.214 68.771  1.00 26.42 1 . C  ? 
ATOM   2512 C   C   . GLY GLY GLY A A 350  350  . 39.613 51.834 68.353  1.00 27.00 1 . C  ? 
ATOM   2513 O   O   . GLY GLY GLY A A 350  350  . 39.214 50.839 68.960  1.00 26.70 1 . O  ? 
ATOM   2514 N   N   . ASP ASP ASP A A 351  351  . 40.475 51.760 67.333  1.00 27.33 1 . N  ? 
ATOM   2515 CA  CA  . ASP ASP ASP A A 351  351  . 40.953 50.461 66.804  1.00 27.92 1 . C  ? 
ATOM   2516 CB  CB  . ASP ASP ASP A A 351  351  . 41.761 50.629 65.500  1.00 28.37 1 . C  ? 
ATOM   2517 CG  CG  . ASP ASP ASP A A 351  351  . 40.883 50.784 64.264  1.00 29.24 1 . C  ? 
ATOM   2518 OD1 OD1 . ASP ASP ASP A A 351  351  . 39.637 50.735 64.365  1.00 29.31 1 . O  ? 
ATOM   2519 OD2 OD2 . ASP ASP ASP A A 351  351  . 41.459 50.961 63.171  1.00 30.44 1 . O  ? 
ATOM   2520 C   C   . ASP ASP ASP A A 351  351  . 41.810 49.694 67.807  1.00 27.26 1 . C  ? 
ATOM   2521 O   O   . ASP ASP ASP A A 351  351  . 42.697 50.263 68.435  1.00 26.39 1 . O  ? 
ATOM   2522 N   N   . LYS LYS LYS A A 352  352  . 41.518 48.405 67.934  1.00 27.31 1 . N  ? 
ATOM   2523 CA  CA  . LYS LYS LYS A A 352  352  . 42.282 47.473 68.748  1.00 28.63 1 . C  ? 
ATOM   2524 CB  CB  . LYS LYS LYS A A 352  352  . 41.353 46.728 69.702  1.00 30.37 1 . C  ? 
ATOM   2525 CG  CG  . LYS LYS LYS A A 352  352  . 40.729 47.600 70.773  1.00 32.62 1 . C  ? 
ATOM   2526 CD  CD  . LYS LYS LYS A A 352  352  . 39.665 46.841 71.543  1.00 34.65 1 . C  ? 
ATOM   2527 CE  CE  . LYS LYS LYS A A 352  352  . 39.093 47.686 72.665  1.00 37.03 1 . C  ? 
ATOM   2528 NZ  NZ  . LYS LYS LYS A A 352  352  . 37.998 46.967 73.376  1.00 39.11 1 . N  ? 
ATOM   2529 C   C   . LYS LYS LYS A A 352  352  . 42.975 46.469 67.826  1.00 27.72 1 . C  ? 
ATOM   2530 O   O   . LYS LYS LYS A A 352  352  . 42.344 45.911 66.923  1.00 27.49 1 . O  ? 
ATOM   2531 N   N   . TRP TRP TRP A A 353  353  . 44.268 46.255 68.047  1.00 26.73 1 . N  ? 
ATOM   2532 CA  CA  . TRP TRP TRP A A 353  353  . 45.059 45.315 67.249  1.00 26.03 1 . C  ? 
ATOM   2533 CB  CB  . TRP TRP TRP A A 353  353  . 46.086 46.054 66.386  1.00 25.73 1 . C  ? 
ATOM   2534 CG  CG  . TRP TRP TRP A A 353  353  . 45.527 47.048 65.402  1.00 25.68 1 . C  ? 
ATOM   2535 CD1 CD1 . TRP TRP TRP A A 353  353  . 45.276 48.373 65.628  1.00 25.20 1 . C  ? 
ATOM   2536 NE1 NE1 . TRP TRP TRP A A 353  353  . 44.796 48.970 64.488  1.00 25.41 1 . N  ? 
ATOM   2537 CE2 CE2 . TRP TRP TRP A A 353  353  . 44.736 48.037 63.486  1.00 25.98 1 . C  ? 
ATOM   2538 CD2 CD2 . TRP TRP TRP A A 353  353  . 45.195 46.808 64.026  1.00 26.14 1 . C  ? 
ATOM   2539 CE3 CE3 . TRP TRP TRP A A 353  353  . 45.235 45.677 63.196  1.00 26.11 1 . C  ? 
ATOM   2540 CZ3 CZ3 . TRP TRP TRP A A 353  353  . 44.816 45.803 61.866  1.00 26.42 1 . C  ? 
ATOM   2541 CH2 CH2 . TRP TRP TRP A A 353  353  . 44.361 47.041 61.361  1.00 26.02 1 . C  ? 
ATOM   2542 CZ2 CZ2 . TRP TRP TRP A A 353  353  . 44.316 48.164 62.153  1.00 25.93 1 . C  ? 
ATOM   2543 C   C   . TRP TRP TRP A A 353  353  . 45.807 44.376 68.180  1.00 25.75 1 . C  ? 
ATOM   2544 O   O   . TRP TRP TRP A A 353  353  . 46.131 44.737 69.310  1.00 25.63 1 . O  ? 
ATOM   2545 N   N   . TYR TYR TYR A A 354  354  . 46.087 43.172 67.693  1.00 25.65 1 . N  ? 
ATOM   2546 CA  CA  . TYR TYR TYR A A 354  354  . 46.959 42.242 68.392  1.00 25.20 1 . C  ? 
ATOM   2547 CB  CB  . TYR TYR TYR A A 354  354  . 46.623 40.803 68.018  1.00 25.79 1 . C  ? 
ATOM   2548 CG  CG  . TYR TYR TYR A A 354  354  . 45.272 40.362 68.526  1.00 26.44 1 . C  ? 
ATOM   2549 CD1 CD1 . TYR TYR TYR A A 354  354  . 45.052 40.178 69.892  1.00 26.28 1 . C  ? 
ATOM   2550 CE1 CE1 . TYR TYR TYR A A 354  354  . 43.816 39.774 70.369  1.00 27.15 1 . C  ? 
ATOM   2551 CZ  CZ  . TYR TYR TYR A A 354  354  . 42.779 39.544 69.478  1.00 27.30 1 . C  ? 
ATOM   2552 OH  OH  . TYR TYR TYR A A 354  354  . 41.552 39.135 69.955  1.00 28.17 1 . O  ? 
ATOM   2553 CE2 CE2 . TYR TYR TYR A A 354  354  . 42.974 39.716 68.117  1.00 26.63 1 . C  ? 
ATOM   2554 CD2 CD2 . TYR TYR TYR A A 354  354  . 44.211 40.123 67.647  1.00 26.16 1 . C  ? 
ATOM   2555 C   C   . TYR TYR TYR A A 354  354  . 48.402 42.551 68.038  1.00 24.82 1 . C  ? 
ATOM   2556 O   O   . TYR TYR TYR A A 354  354  . 48.702 42.845 66.891  1.00 24.03 1 . O  ? 
ATOM   2557 N   N   . LYS LYS LYS A A 355  355  . 49.289 42.491 69.026  1.00 24.99 1 . N  ? 
ATOM   2558 CA  CA  . LYS LYS LYS A A 355  355  . 50.719 42.694 68.790  1.00 25.54 1 . C  ? 
ATOM   2559 CB  CB  . LYS LYS LYS A A 355  355  . 51.437 43.030 70.097  1.00 26.48 1 . C  ? 
ATOM   2560 CG  CG  . LYS LYS LYS A A 355  355  . 51.012 44.360 70.703  1.00 27.42 1 . C  ? 
ATOM   2561 CD  CD  . LYS LYS LYS A A 355  355  . 51.578 44.547 72.103  1.00 28.62 1 . C  ? 
ATOM   2562 CE  CE  . LYS LYS LYS A A 355  355  . 50.855 45.653 72.854  1.00 29.76 1 . C  ? 
ATOM   2563 NZ  NZ  . LYS LYS LYS A A 355  355  . 51.258 45.680 74.289  1.00 31.27 1 . N  ? 
ATOM   2564 C   C   . LYS LYS LYS A A 355  355  . 51.346 41.466 68.126  1.00 25.44 1 . C  ? 
ATOM   2565 O   O   . LYS LYS LYS A A 355  355  . 50.840 40.345 68.255  1.00 24.55 1 . O  ? 
ATOM   2566 N   N   . MET MET MET A A 356  356  . 52.456 41.691 67.425  1.00 26.02 1 . N  ? 
ATOM   2567 CA  CA  . MET MET MET A A 356  356  . 53.080 40.658 66.583  1.00 26.36 1 . C  ? 
ATOM   2568 CB  CB  . MET MET MET A A 356  356  . 54.354 41.198 65.921  1.00 27.04 1 . C  ? 
ATOM   2569 CG  CG  . MET MET MET A A 356  356  . 55.000 40.264 64.900  1.00 27.73 1 . C  ? 
ATOM   2570 SD  SD  . MET MET MET A A 356  356  . 53.982 39.999 63.437  1.00 28.70 1 . S  ? 
ATOM   2571 CE  CE  . MET MET MET A A 356  356  . 53.513 38.279 63.614  1.00 29.21 1 . C  ? 
ATOM   2572 C   C   . MET MET MET A A 356  356  . 53.409 39.364 67.328  1.00 25.98 1 . C  ? 
ATOM   2573 O   O   . MET MET MET A A 356  356  . 53.155 38.280 66.805  1.00 25.91 1 . O  ? 
ATOM   2574 N   N   . TYR TYR TYR A A 357  357  . 53.960 39.476 68.539  1.00 25.44 1 . N  ? 
ATOM   2575 CA  CA  . TYR TYR TYR A A 357  357  . 54.395 38.293 69.308  1.00 25.60 1 . C  ? 
ATOM   2576 CB  CB  . TYR TYR TYR A A 357  357  . 55.042 38.699 70.644  1.00 25.79 1 . C  ? 
ATOM   2577 CG  CG  . TYR TYR TYR A A 357  357  . 54.050 39.085 71.714  1.00 25.58 1 . C  ? 
ATOM   2578 CD1 CD1 . TYR TYR TYR A A 357  357  . 53.522 38.127 72.578  1.00 25.69 1 . C  ? 
ATOM   2579 CE1 CE1 . TYR TYR TYR A A 357  357  . 52.599 38.472 73.552  1.00 26.08 1 . C  ? 
ATOM   2580 CZ  CZ  . TYR TYR TYR A A 357  357  . 52.201 39.793 73.677  1.00 26.44 1 . C  ? 
ATOM   2581 OH  OH  . TYR TYR TYR A A 357  357  . 51.290 40.152 74.640  1.00 27.26 1 . O  ? 
ATOM   2582 CE2 CE2 . TYR TYR TYR A A 357  357  . 52.713 40.761 72.832  1.00 26.28 1 . C  ? 
ATOM   2583 CD2 CD2 . TYR TYR TYR A A 357  357  . 53.628 40.404 71.856  1.00 25.68 1 . C  ? 
ATOM   2584 C   C   . TYR TYR TYR A A 357  357  . 53.289 37.262 69.571  1.00 25.36 1 . C  ? 
ATOM   2585 O   O   . TYR TYR TYR A A 357  357  . 53.592 36.091 69.803  1.00 25.88 1 . O  ? 
ATOM   2586 N   N   . THR THR THR A A 358  358  . 52.023 37.695 69.548  1.00 25.29 1 . N  ? 
ATOM   2587 CA  CA  . THR THR THR A A 358  358  . 50.870 36.796 69.760  1.00 25.37 1 . C  ? 
ATOM   2588 CB  CB  . THR THR THR A A 358  358  . 49.520 37.550 69.726  1.00 24.69 1 . C  ? 
ATOM   2589 OG1 OG1 . THR THR THR A A 358  358  . 49.352 38.191 68.456  1.00 24.61 1 . O  ? 
ATOM   2590 CG2 CG2 . THR THR THR A A 358  358  . 49.432 38.583 70.841  1.00 24.40 1 . C  ? 
ATOM   2591 C   C   . THR THR THR A A 358  358  . 50.771 35.637 68.757  1.00 26.09 1 . C  ? 
ATOM   2592 O   O   . THR THR THR A A 358  358  . 50.138 34.623 69.055  1.00 26.22 1 . O  ? 
ATOM   2593 N   N   . LYS LYS LYS A A 359  359  . 51.366 35.806 67.575  1.00 26.90 1 . N  ? 
ATOM   2594 CA  CA  . LYS LYS LYS A A 359  359  . 51.498 34.737 66.582  1.00 28.08 1 . C  ? 
ATOM   2595 CB  CB  . LYS LYS LYS A A 359  359  . 52.227 35.266 65.334  1.00 29.13 1 . C  ? 
ATOM   2596 CG  CG  . LYS LYS LYS A A 359  359  . 52.459 34.229 64.247  1.00 30.07 1 . C  ? 
ATOM   2597 CD  CD  . LYS LYS LYS A A 359  359  . 52.776 34.864 62.904  1.00 31.29 1 . C  ? 
ATOM   2598 CE  CE  . LYS LYS LYS A A 359  359  . 52.935 33.792 61.834  1.00 32.72 1 . C  ? 
ATOM   2599 NZ  NZ  . LYS LYS LYS A A 359  359  . 53.351 34.348 60.515  1.00 33.57 1 . N  ? 
ATOM   2600 C   C   . LYS LYS LYS A A 359  359  . 52.215 33.495 67.123  1.00 28.02 1 . C  ? 
ATOM   2601 O   O   . LYS LYS LYS A A 359  359  . 51.882 32.369 66.742  1.00 27.73 1 . O  ? 
ATOM   2602 N   N   . TYR TYR TYR A A 360  360  . 53.177 33.710 68.019  1.00 27.70 1 . N  ? 
ATOM   2603 CA  CA  . TYR TYR TYR A A 360  360  . 54.000 32.639 68.577  1.00 26.97 1 . C  ? 
ATOM   2604 CB  CB  . TYR TYR TYR A A 360  360  . 55.465 33.084 68.569  1.00 26.93 1 . C  ? 
ATOM   2605 CG  CG  . TYR TYR TYR A A 360  360  . 55.859 33.741 67.266  1.00 26.32 1 . C  ? 
ATOM   2606 CD1 CD1 . TYR TYR TYR A A 360  360  . 56.045 32.984 66.106  1.00 26.39 1 . C  ? 
ATOM   2607 CE1 CE1 . TYR TYR TYR A A 360  360  . 56.389 33.589 64.902  1.00 26.44 1 . C  ? 
ATOM   2608 CZ  CZ  . TYR TYR TYR A A 360  360  . 56.534 34.969 64.848  1.00 26.37 1 . C  ? 
ATOM   2609 OH  OH  . TYR TYR TYR A A 360  360  . 56.873 35.584 63.669  1.00 26.85 1 . O  ? 
ATOM   2610 CE2 CE2 . TYR TYR TYR A A 360  360  . 56.341 35.736 65.982  1.00 26.17 1 . C  ? 
ATOM   2611 CD2 CD2 . TYR TYR TYR A A 360  360  . 56.004 35.123 67.178  1.00 26.21 1 . C  ? 
ATOM   2612 C   C   . TYR TYR TYR A A 360  360  . 53.589 32.189 69.986  1.00 26.77 1 . C  ? 
ATOM   2613 O   O   . TYR TYR TYR A A 360  360  . 54.005 31.121 70.423  1.00 28.20 1 . O  ? 
ATOM   2614 N   N   . PHE PHE PHE A A 361  361  . 52.798 32.989 70.703  1.00 26.64 1 . N  ? 
ATOM   2615 CA  CA  . PHE PHE PHE A A 361  361  . 52.400 32.654 72.084  1.00 25.80 1 . C  ? 
ATOM   2616 CB  CB  . PHE PHE PHE A A 361  361  . 53.094 33.608 73.060  1.00 24.92 1 . C  ? 
ATOM   2617 CG  CG  . PHE PHE PHE A A 361  361  . 54.578 33.397 73.150  1.00 24.56 1 . C  ? 
ATOM   2618 CD1 CD1 . PHE PHE PHE A A 361  361  . 55.093 32.323 73.867  1.00 24.59 1 . C  ? 
ATOM   2619 CE1 CE1 . PHE PHE PHE A A 361  361  . 56.464 32.114 73.949  1.00 24.40 1 . C  ? 
ATOM   2620 CZ  CZ  . PHE PHE PHE A A 361  361  . 57.335 32.986 73.312  1.00 24.27 1 . C  ? 
ATOM   2621 CE2 CE2 . PHE PHE PHE A A 361  361  . 56.834 34.057 72.590  1.00 24.21 1 . C  ? 
ATOM   2622 CD2 CD2 . PHE PHE PHE A A 361  361  . 55.465 34.259 72.510  1.00 24.39 1 . C  ? 
ATOM   2623 C   C   . PHE PHE PHE A A 361  361  . 50.895 32.628 72.369  1.00 26.33 1 . C  ? 
ATOM   2624 O   O   . PHE PHE PHE A A 361  361  . 50.491 32.181 73.445  1.00 26.39 1 . O  ? 
ATOM   2625 N   N   . GLY GLY GLY A A 362  362  . 50.070 33.075 71.422  1.00 26.52 1 . N  ? 
ATOM   2626 CA  CA  . GLY GLY GLY A A 362  362  . 48.627 33.169 71.632  1.00 27.52 1 . C  ? 
ATOM   2627 C   C   . GLY GLY GLY A A 362  362  . 48.174 34.590 71.910  1.00 28.09 1 . C  ? 
ATOM   2628 O   O   . GLY GLY GLY A A 362  362  . 48.992 35.495 72.098  1.00 28.10 1 . O  ? 
ATOM   2629 N   N   . LYS LYS LYS A A 363  363  . 46.856 34.766 71.938  1.00 28.38 1 . N  ? 
ATOM   2630 CA  CA  . LYS LYS LYS A A 363  363  . 46.215 36.074 72.048  1.00 28.02 1 . C  ? 
ATOM   2631 CB  CB  . LYS LYS LYS A A 363  363  . 45.281 36.262 70.848  1.00 28.55 1 . C  ? 
ATOM   2632 CG  CG  . LYS LYS LYS A A 363  363  . 46.020 36.360 69.526  1.00 29.41 1 . C  ? 
ATOM   2633 CD  CD  . LYS LYS LYS A A 363  363  . 45.083 36.457 68.333  1.00 30.33 1 . C  ? 
ATOM   2634 CE  CE  . LYS LYS LYS A A 363  363  . 45.877 36.732 67.067  1.00 31.55 1 . C  ? 
ATOM   2635 NZ  NZ  . LYS LYS LYS A A 363  363  . 45.031 36.729 65.845  1.00 32.97 1 . N  ? 
ATOM   2636 C   C   . LYS LYS LYS A A 363  363  . 45.432 36.313 73.346  1.00 27.15 1 . C  ? 
ATOM   2637 O   O   . LYS LYS LYS A A 363  363  . 44.996 37.438 73.588  1.00 26.90 1 . O  ? 
ATOM   2638 N   N   . ASN ASN ASN A A 364  364  . 45.260 35.291 74.182  1.00 27.32 1 . N  ? 
ATOM   2639 CA  CA  . ASN ASN ASN A A 364  364  . 44.372 35.404 75.355  1.00 28.09 1 . C  ? 
ATOM   2640 CB  CB  . ASN ASN ASN A A 364  364  . 43.848 34.022 75.781  1.00 28.32 1 . C  ? 
ATOM   2641 CG  CG  . ASN ASN ASN A A 364  364  . 44.891 33.173 76.498  1.00 29.21 1 . C  ? 
ATOM   2642 OD1 OD1 . ASN ASN ASN A A 364  364  . 46.091 33.435 76.435  1.00 29.86 1 . O  ? 
ATOM   2643 ND2 ND2 . ASN ASN ASN A A 364  364  . 44.427 32.139 77.184  1.00 29.72 1 . N  ? 
ATOM   2644 C   C   . ASN ASN ASN A A 364  364  . 44.963 36.162 76.563  1.00 28.41 1 . C  ? 
ATOM   2645 O   O   . ASN ASN ASN A A 364  364  . 44.259 36.390 77.550  1.00 28.55 1 . O  ? 
ATOM   2646 N   N   . GLY GLY GLY A A 365  365  . 46.241 36.534 76.493  1.00 28.45 1 . N  ? 
ATOM   2647 CA  CA  . GLY GLY GLY A A 365  365  . 46.876 37.334 77.539  1.00 28.38 1 . C  ? 
ATOM   2648 C   C   . GLY GLY GLY A A 365  365  . 47.231 36.575 78.806  1.00 28.54 1 . C  ? 
ATOM   2649 O   O   . GLY GLY GLY A A 365  365  . 47.425 37.191 79.854  1.00 28.70 1 . O  ? 
ATOM   2650 N   N   . LYS LYS LYS A A 366  366  . 47.337 35.251 78.708  1.00 28.95 1 . N  ? 
ATOM   2651 CA  CA  . LYS LYS LYS A A 366  366  . 47.619 34.387 79.854  1.00 29.81 1 . C  ? 
ATOM   2652 CB  CB  . LYS LYS LYS A A 366  366  . 46.432 33.445 80.112  1.00 30.97 1 . C  ? 
ATOM   2653 CG  CG  . LYS LYS LYS A A 366  366  . 45.074 34.128 80.253  1.00 32.49 1 . C  ? 
ATOM   2654 CD  CD  . LYS LYS LYS A A 366  366  . 45.029 35.095 81.431  1.00 34.53 1 . C  ? 
ATOM   2655 CE  CE  . LYS LYS LYS A A 366  366  . 43.600 35.483 81.787  1.00 36.23 1 . C  ? 
ATOM   2656 NZ  NZ  . LYS LYS LYS A A 366  366  . 43.519 36.406 82.959  1.00 37.24 1 . N  ? 
ATOM   2657 C   C   . LYS LYS LYS A A 366  366  . 48.891 33.573 79.609  1.00 28.96 1 . C  ? 
ATOM   2658 O   O   . LYS LYS LYS A A 366  366  . 48.996 32.438 80.062  1.00 30.01 1 . O  ? 
ATOM   2659 N   N   . ASN ASN ASN A A 367  367  . 49.864 34.166 78.920  1.00 27.97 1 . N  ? 
ATOM   2660 CA  CA  . ASN ASN ASN A A 367  367  . 51.011 33.420 78.388  1.00 28.00 1 . C  ? 
ATOM   2661 CB  CB  . ASN ASN ASN A A 367  367  . 50.919 33.375 76.855  1.00 28.37 1 . C  ? 
ATOM   2662 CG  CG  . ASN ASN ASN A A 367  367  . 49.566 32.900 76.367  1.00 28.36 1 . C  ? 
ATOM   2663 OD1 OD1 . ASN ASN ASN A A 367  367  . 48.759 33.682 75.856  1.00 28.53 1 . O  ? 
ATOM   2664 ND2 ND2 . ASN ASN ASN A A 367  367  . 49.307 31.619 76.534  1.00 27.96 1 . N  ? 
ATOM   2665 C   C   . ASN ASN ASN A A 367  367  . 52.380 33.974 78.798  1.00 27.40 1 . C  ? 
ATOM   2666 O   O   . ASN ASN ASN A A 367  367  . 53.383 33.660 78.159  1.00 28.51 1 . O  ? 
ATOM   2667 N   N   . SER SER SER A A 368  368  . 52.433 34.768 79.864  1.00 27.05 1 . N  ? 
ATOM   2668 CA  CA  . SER SER SER A A 368  368  . 53.677 35.421 80.263  1.00 27.01 1 . C  ? 
ATOM   2669 CB  CB  . SER SER SER A A 368  368  . 53.430 36.493 81.336  1.00 26.71 1 . C  ? 
ATOM   2670 OG  OG  . SER SER SER A A 368  368  . 52.928 35.936 82.536  1.00 26.51 1 . O  ? 
ATOM   2671 C   C   . SER SER SER A A 368  368  . 54.719 34.410 80.734  1.00 27.12 1 . C  ? 
ATOM   2672 O   O   . SER SER SER A A 368  368  . 55.907 34.583 80.457  1.00 27.35 1 . O  ? 
ATOM   2673 N   N   . PHE PHE PHE A A 369  369  . 54.281 33.357 81.427  1.00 27.10 1 . N  ? 
ATOM   2674 CA  CA  . PHE PHE PHE A A 369  369  . 55.202 32.301 81.853  1.00 27.23 1 . C  ? 
ATOM   2675 CB  CB  . PHE PHE PHE A A 369  369  . 54.538 31.277 82.779  1.00 27.91 1 . C  ? 
ATOM   2676 CG  CG  . PHE PHE PHE A A 369  369  . 55.473 30.178 83.184  1.00 28.90 1 . C  ? 
ATOM   2677 CD1 CD1 . PHE PHE PHE A A 369  369  . 56.532 30.450 84.039  1.00 29.57 1 . C  ? 
ATOM   2678 CE1 CE1 . PHE PHE PHE A A 369  369  . 57.437 29.461 84.390  1.00 30.19 1 . C  ? 
ATOM   2679 CZ  CZ  . PHE PHE PHE A A 369  369  . 57.302 28.188 83.865  1.00 30.11 1 . C  ? 
ATOM   2680 CE2 CE2 . PHE PHE PHE A A 369  369  . 56.261 27.909 82.990  1.00 30.22 1 . C  ? 
ATOM   2681 CD2 CD2 . PHE PHE PHE A A 369  369  . 55.359 28.903 82.646  1.00 29.20 1 . C  ? 
ATOM   2682 C   C   . PHE PHE PHE A A 369  369  . 55.859 31.576 80.673  1.00 26.43 1 . C  ? 
ATOM   2683 O   O   . PHE PHE PHE A A 369  369  . 57.068 31.335 80.694  1.00 25.63 1 . O  ? 
ATOM   2684 N   N   . ALA ALA ALA A A 370  370  . 55.069 31.232 79.657  1.00 26.06 1 . N  ? 
ATOM   2685 CA  CA  . ALA ALA ALA A A 370  370  . 55.599 30.605 78.429  1.00 25.63 1 . C  ? 
ATOM   2686 CB  CB  . ALA ALA ALA A A 370  370  . 54.475 30.346 77.439  1.00 25.51 1 . C  ? 
ATOM   2687 C   C   . ALA ALA ALA A A 370  370  . 56.708 31.438 77.767  1.00 25.41 1 . C  ? 
ATOM   2688 O   O   . ALA ALA ALA A A 370  370  . 57.726 30.893 77.330  1.00 24.88 1 . O  ? 
ATOM   2689 N   N   . ILE ILE ILE A A 371  371  . 56.512 32.756 77.729  1.00 25.55 1 . N  ? 
ATOM   2690 CA  CA  . ILE ILE ILE A A 371  371  . 57.489 33.694 77.147  1.00 25.91 1 . C  ? 
ATOM   2691 CB  CB  . ILE ILE ILE A A 371  371  . 56.902 35.125 77.007  1.00 25.97 1 . C  ? 
ATOM   2692 CG1 CG1 . ILE ILE ILE A A 371  371  . 55.706 35.129 76.041  1.00 25.81 1 . C  ? 
ATOM   2693 CD1 CD1 . ILE ILE ILE A A 371  371  . 54.848 36.374 76.108  1.00 26.14 1 . C  ? 
ATOM   2694 CG2 CG2 . ILE ILE ILE A A 371  371  . 57.966 36.106 76.511  1.00 26.16 1 . C  ? 
ATOM   2695 C   C   . ILE ILE ILE A A 371  371  . 58.764 33.723 77.996  1.00 25.83 1 . C  ? 
ATOM   2696 O   O   . ILE ILE ILE A A 371  371  . 59.876 33.601 77.469  1.00 25.23 1 . O  ? 
ATOM   2697 N   N   . LEU LEU LEU A A 372  372  . 58.579 33.876 79.306  1.00 25.66 1 . N  ? 
ATOM   2698 CA  CA  . LEU LEU LEU A A 372  372  . 59.673 33.849 80.281  1.00 26.34 1 . C  ? 
ATOM   2699 CB  CB  . LEU LEU LEU A A 372  372  . 59.106 34.016 81.692  1.00 26.43 1 . C  ? 
ATOM   2700 CG  CG  . LEU LEU LEU A A 372  372  . 60.119 34.113 82.833  1.00 26.89 1 . C  ? 
ATOM   2701 CD1 CD1 . LEU LEU LEU A A 372  372  . 60.502 35.557 83.062  1.00 27.70 1 . C  ? 
ATOM   2702 CD2 CD2 . LEU LEU LEU A A 372  372  . 59.566 33.521 84.114  1.00 27.67 1 . C  ? 
ATOM   2703 C   C   . LEU LEU LEU A A 372  372  . 60.488 32.549 80.229  1.00 26.81 1 . C  ? 
ATOM   2704 O   O   . LEU LEU LEU A A 372  372  . 61.718 32.582 80.274  1.00 25.81 1 . O  ? 
ATOM   2705 N   N   . LYS LYS LYS A A 373  373  . 59.788 31.417 80.167  1.00 27.50 1 . N  ? 
ATOM   2706 CA  CA  . LYS LYS LYS A A 373  373  . 60.419 30.103 80.090  1.00 28.63 1 . C  ? 
ATOM   2707 CB  CB  . LYS LYS LYS A A 373  373  . 59.352 29.002 80.079  1.00 29.35 1 . C  ? 
ATOM   2708 CG  CG  . LYS LYS LYS A A 373  373  . 59.914 27.590 79.976  1.00 30.57 1 . C  ? 
ATOM   2709 CD  CD  . LYS LYS LYS A A 373  373  . 58.814 26.555 80.101  1.00 32.30 1 . C  ? 
ATOM   2710 CE  CE  . LYS LYS LYS A A 373  373  . 59.379 25.151 79.987  1.00 33.78 1 . C  ? 
ATOM   2711 NZ  NZ  . LYS LYS LYS A A 373  373  . 58.404 24.125 80.447  1.00 35.08 1 . N  ? 
ATOM   2712 C   C   . LYS LYS LYS A A 373  373  . 61.300 29.972 78.848  1.00 28.61 1 . C  ? 
ATOM   2713 O   O   . LYS LYS LYS A A 373  373  . 62.447 29.525 78.934  1.00 28.12 1 . O  ? 
ATOM   2714 N   N   . GLU GLU GLU A A 374  374  . 60.740 30.348 77.703  1.00 29.10 1 . N  ? 
ATOM   2715 CA  CA  . GLU GLU GLU A A 374  374  . 61.469 30.368 76.437  1.00 30.31 1 . C  ? 
ATOM   2716 CB  CB  . GLU GLU GLU A A 374  374  . 60.588 30.965 75.332  1.00 32.98 1 . C  ? 
ATOM   2717 CG  CG  . GLU GLU GLU A A 374  374  . 61.154 30.895 73.917  1.00 36.34 1 . C  ? 
ATOM   2718 CD  CD  . GLU GLU GLU A A 374  374  . 61.380 29.478 73.419  1.00 39.41 1 . C  ? 
ATOM   2719 OE1 OE1 . GLU GLU GLU A A 374  374  . 60.712 28.539 73.921  1.00 41.36 1 . O  ? 
ATOM   2720 OE2 OE2 . GLU GLU GLU A A 374  374  . 62.231 29.305 72.515  1.00 42.33 1 . O  ? 
ATOM   2721 C   C   . GLU GLU GLU A A 374  374  . 62.776 31.157 76.572  1.00 29.53 1 . C  ? 
ATOM   2722 O   O   . GLU GLU GLU A A 374  374  . 63.830 30.688 76.143  1.00 29.96 1 . O  ? 
ATOM   2723 N   N   . ALA ALA ALA A A 375  375  . 62.708 32.330 77.200  1.00 27.83 1 . N  ? 
ATOM   2724 CA  CA  . ALA ALA ALA A A 375  375  . 63.890 33.169 77.402  1.00 27.08 1 . C  ? 
ATOM   2725 CB  CB  . ALA ALA ALA A A 375  375  . 63.487 34.535 77.935  1.00 27.25 1 . C  ? 
ATOM   2726 C   C   . ALA ALA ALA A A 375  375  . 64.933 32.528 78.317  1.00 26.75 1 . C  ? 
ATOM   2727 O   O   . ALA ALA ALA A A 375  375  . 66.118 32.498 77.982  1.00 25.56 1 . O  ? 
ATOM   2728 N   N   . LEU LEU LEU A A 376  376  . 64.492 32.015 79.460  1.00 26.23 1 . N  ? 
ATOM   2729 CA  CA  . LEU LEU LEU A A 376  376  . 65.406 31.397 80.416  1.00 27.16 1 . C  ? 
ATOM   2730 CB  CB  . LEU LEU LEU A A 376  376  . 64.690 31.082 81.738  1.00 26.91 1 . C  ? 
ATOM   2731 CG  CG  . LEU LEU LEU A A 376  376  . 64.303 32.288 82.605  1.00 26.49 1 . C  ? 
ATOM   2732 CD1 CD1 . LEU LEU LEU A A 376  376  . 63.358 31.872 83.725  1.00 26.34 1 . C  ? 
ATOM   2733 CD2 CD2 . LEU LEU LEU A A 376  376  . 65.538 32.970 83.176  1.00 26.39 1 . C  ? 
ATOM   2734 C   C   . LEU LEU LEU A A 376  376  . 66.093 30.141 79.861  1.00 28.51 1 . C  ? 
ATOM   2735 O   O   . LEU LEU LEU A A 376  376  . 67.221 29.859 80.243  1.00 29.51 1 . O  ? 
ATOM   2736 N   N   . ASN ASN ASN A A 377  377  . 65.430 29.412 78.958  1.00 29.47 1 . N  ? 
ATOM   2737 CA  CA  . ASN ASN ASN A A 377  377  . 66.010 28.205 78.337  1.00 30.44 1 . C  ? 
ATOM   2738 CB  CB  . ASN ASN ASN A A 377  377  . 64.917 27.154 78.068  1.00 30.25 1 . C  ? 
ATOM   2739 CG  CG  . ASN ASN ASN A A 377  377  . 64.397 26.509 79.341  1.00 30.20 1 . C  ? 
ATOM   2740 OD1 OD1 . ASN ASN ASN A A 377  377  . 65.099 26.437 80.353  1.00 31.32 1 . O  ? 
ATOM   2741 ND2 ND2 . ASN ASN ASN A A 377  377  . 63.162 26.030 79.296  1.00 30.16 1 . N  ? 
ATOM   2742 C   C   . ASN ASN ASN A A 377  377  . 66.812 28.436 77.047  1.00 30.97 1 . C  ? 
ATOM   2743 O   O   . ASN ASN ASN A A 377  377  . 67.551 27.547 76.634  1.00 32.35 1 . O  ? 
ATOM   2744 N   N   . ASN ASN ASN A A 378  378  . 66.680 29.603 76.419  1.00 30.94 1 . N  ? 
ATOM   2745 CA  CA  . ASN ASN ASN A A 378  378  . 67.351 29.874 75.143  1.00 31.19 1 . C  ? 
ATOM   2746 CB  CB  . ASN ASN ASN A A 378  378  . 66.299 29.973 74.034  1.00 32.69 1 . C  ? 
ATOM   2747 CG  CG  . ASN ASN ASN A A 378  378  . 65.633 28.639 73.748  1.00 33.38 1 . C  ? 
ATOM   2748 OD1 OD1 . ASN ASN ASN A A 378  378  . 66.178 27.815 73.017  1.00 34.20 1 . O  ? 
ATOM   2749 ND2 ND2 . ASN ASN ASN A A 378  378  . 64.453 28.423 74.320  1.00 33.20 1 . N  ? 
ATOM   2750 C   C   . ASN ASN ASN A A 378  378  . 68.250 31.112 75.114  1.00 30.53 1 . C  ? 
ATOM   2751 O   O   . ASN ASN ASN A A 378  378  . 68.789 31.430 74.060  1.00 29.78 1 . O  ? 
ATOM   2752 N   N   . TYR TYR TYR A A 379  379  . 68.454 31.782 76.252  1.00 30.38 1 . N  ? 
ATOM   2753 CA  CA  . TYR TYR TYR A A 379  379  . 69.162 33.066 76.262  1.00 31.10 1 . C  ? 
ATOM   2754 CB  CB  . TYR TYR TYR A A 379  379  . 69.105 33.738 77.646  1.00 30.68 1 . C  ? 
ATOM   2755 CG  CG  . TYR TYR TYR A A 379  379  . 69.983 33.114 78.711  1.00 30.42 1 . C  ? 
ATOM   2756 CD1 CD1 . TYR TYR TYR A A 379  379  . 71.318 33.493 78.850  1.00 30.22 1 . C  ? 
ATOM   2757 CE1 CE1 . TYR TYR TYR A A 379  379  . 72.124 32.934 79.826  1.00 30.52 1 . C  ? 
ATOM   2758 CZ  CZ  . TYR TYR TYR A A 379  379  . 71.596 31.988 80.682  1.00 30.80 1 . C  ? 
ATOM   2759 OH  OH  . TYR TYR TYR A A 379  379  . 72.401 31.440 81.643  1.00 32.99 1 . O  ? 
ATOM   2760 CE2 CE2 . TYR TYR TYR A A 379  379  . 70.270 31.599 80.573  1.00 30.33 1 . C  ? 
ATOM   2761 CD2 CD2 . TYR TYR TYR A A 379  379  . 69.474 32.165 79.593  1.00 30.19 1 . C  ? 
ATOM   2762 C   C   . TYR TYR TYR A A 379  379  . 70.617 32.998 75.766  1.00 32.37 1 . C  ? 
ATOM   2763 O   O   . TYR TYR TYR A A 379  379  . 71.115 33.976 75.216  1.00 31.60 1 . O  ? 
ATOM   2764 N   N   . GLN GLN GLN A A 380  380  . 71.289 31.862 75.968  1.00 33.76 1 . N  ? 
ATOM   2765 CA  CA  . GLN GLN GLN A A 380  380  . 72.688 31.700 75.528  1.00 35.13 1 . C  ? 
ATOM   2766 CB  CB  . GLN GLN GLN A A 380  380  . 73.327 30.450 76.151  1.00 36.53 1 . C  ? 
ATOM   2767 CG  CG  . GLN GLN GLN A A 380  380  . 73.545 30.581 77.649  1.00 38.66 1 . C  ? 
ATOM   2768 CD  CD  . GLN GLN GLN A A 380  380  . 73.985 29.285 78.315  1.00 41.34 1 . C  ? 
ATOM   2769 OE1 OE1 . GLN GLN GLN A A 380  380  . 73.195 28.347 78.456  1.00 43.26 1 . O  ? 
ATOM   2770 NE2 NE2 . GLN GLN GLN A A 380  380  . 75.240 29.237 78.758  1.00 42.21 1 . N  ? 
ATOM   2771 C   C   . GLN GLN GLN A A 380  380  . 72.796 31.658 74.004  1.00 34.73 1 . C  ? 
ATOM   2772 O   O   . GLN GLN GLN A A 380  380  . 73.706 32.249 73.427  1.00 34.46 1 . O  ? 
ATOM   2773 N   N   . LYS LYS LYS A A 381  381  . 71.860 30.956 73.368  1.00 34.98 1 . N  ? 
ATOM   2774 CA  CA  . LYS LYS LYS A A 381  381  . 71.722 30.954 71.911  1.00 35.67 1 . C  ? 
ATOM   2775 CB  CB  . LYS LYS LYS A A 381  381  . 70.598 29.985 71.484  1.00 38.37 1 . C  ? 
ATOM   2776 CG  CG  . LYS LYS LYS A A 381  381  . 70.262 29.979 69.995  1.00 41.06 1 . C  ? 
ATOM   2777 CD  CD  . LYS LYS LYS A A 381  381  . 69.544 28.703 69.552  1.00 43.53 1 . C  ? 
ATOM   2778 CE  CE  . LYS LYS LYS A A 381  381  . 68.178 28.506 70.204  1.00 44.63 1 . C  ? 
ATOM   2779 NZ  NZ  . LYS LYS LYS A A 381  381  . 67.178 29.537 69.804  1.00 45.39 1 . N  ? 
ATOM   2780 C   C   . LYS LYS LYS A A 381  381  . 71.475 32.380 71.386  1.00 33.80 1 . C  ? 
ATOM   2781 O   O   . LYS LYS LYS A A 381  381  . 72.038 32.770 70.360  1.00 32.55 1 . O  ? 
ATOM   2782 N   N   . TRP TRP TRP A A 382  382  . 70.669 33.154 72.115  1.00 31.92 1 . N  ? 
ATOM   2783 CA  CA  . TRP TRP TRP A A 382  382  . 70.385 34.547 71.754  1.00 30.36 1 . C  ? 
ATOM   2784 CB  CB  . TRP TRP TRP A A 382  382  . 69.213 35.105 72.571  1.00 29.23 1 . C  ? 
ATOM   2785 CG  CG  . TRP TRP TRP A A 382  382  . 67.906 34.394 72.367  1.00 28.76 1 . C  ? 
ATOM   2786 CD1 CD1 . TRP TRP TRP A A 382  382  . 67.605 33.470 71.402  1.00 28.27 1 . C  ? 
ATOM   2787 NE1 NE1 . TRP TRP TRP A A 382  382  . 66.304 33.061 71.530  1.00 28.17 1 . N  ? 
ATOM   2788 CE2 CE2 . TRP TRP TRP A A 382  382  . 65.725 33.728 72.575  1.00 27.84 1 . C  ? 
ATOM   2789 CD2 CD2 . TRP TRP TRP A A 382  382  . 66.707 34.579 73.128  1.00 27.96 1 . C  ? 
ATOM   2790 CE3 CE3 . TRP TRP TRP A A 382  382  . 66.365 35.389 74.219  1.00 27.63 1 . C  ? 
ATOM   2791 CZ3 CZ3 . TRP TRP TRP A A 382  382  . 65.064 35.317 74.724  1.00 27.63 1 . C  ? 
ATOM   2792 CH2 CH2 . TRP TRP TRP A A 382  382  . 64.111 34.453 74.153  1.00 27.45 1 . C  ? 
ATOM   2793 CZ2 CZ2 . TRP TRP TRP A A 382  382  . 64.420 33.655 73.081  1.00 27.88 1 . C  ? 
ATOM   2794 C   C   . TRP TRP TRP A A 382  382  . 71.608 35.460 71.898  1.00 29.95 1 . C  ? 
ATOM   2795 O   O   . TRP TRP TRP A A 382  382  . 71.840 36.304 71.030  1.00 27.76 1 . O  ? 
ATOM   2796 N   N   . GLU GLU GLU A A 383  383  . 72.372 35.293 72.983  1.00 30.53 1 . N  ? 
ATOM   2797 CA  CA  . GLU GLU GLU A A 383  383  . 73.654 36.001 73.158  1.00 32.16 1 . C  ? 
ATOM   2798 CB  CB  . GLU GLU GLU A A 383  383  . 74.385 35.555 74.430  1.00 33.92 1 . C  ? 
ATOM   2799 CG  CG  . GLU GLU GLU A A 383  383  . 73.776 36.017 75.742  1.00 35.65 1 . C  ? 
ATOM   2800 CD  CD  . GLU GLU GLU A A 383  383  . 74.627 35.621 76.937  1.00 37.73 1 . C  ? 
ATOM   2801 OE1 OE1 . GLU GLU GLU A A 383  383  . 74.331 34.580 77.571  1.00 39.23 1 . O  ? 
ATOM   2802 OE2 OE2 . GLU GLU GLU A A 383  383  . 75.604 36.349 77.232  1.00 38.86 1 . O  ? 
ATOM   2803 C   C   . GLU GLU GLU A A 383  383  . 74.588 35.790 71.969  1.00 32.38 1 . C  ? 
ATOM   2804 O   O   . GLU GLU GLU A A 383  383  . 75.152 36.745 71.441  1.00 31.56 1 . O  ? 
ATOM   2805 N   N   . LYS LYS LYS A A 384  384  . 74.745 34.533 71.561  1.00 34.17 1 . N  ? 
ATOM   2806 CA  CA  . LYS LYS LYS A A 384  384  . 75.608 34.179 70.431  1.00 35.82 1 . C  ? 
ATOM   2807 CB  CB  . LYS LYS LYS A A 384  384  . 75.767 32.648 70.323  1.00 38.76 1 . C  ? 
ATOM   2808 CG  CG  . LYS LYS LYS A A 384  384  . 76.764 32.153 69.269  1.00 42.26 1 . C  ? 
ATOM   2809 CD  CD  . LYS LYS LYS A A 384  384  . 78.200 32.592 69.555  1.00 44.78 1 . C  ? 
ATOM   2810 CE  CE  . LYS LYS LYS A A 384  384  . 79.177 32.103 68.493  1.00 46.63 1 . C  ? 
ATOM   2811 NZ  NZ  . LYS LYS LYS A A 384  384  . 79.443 30.639 68.576  1.00 47.66 1 . N  ? 
ATOM   2812 C   C   . LYS LYS LYS A A 384  384  . 75.095 34.770 69.113  1.00 32.98 1 . C  ? 
ATOM   2813 O   O   . LYS LYS LYS A A 384  384  . 75.888 35.247 68.310  1.00 32.39 1 . O  ? 
ATOM   2814 N   N   . MET MET MET A A 385  385  . 73.781 34.745 68.894  1.00 31.64 1 . N  ? 
ATOM   2815 CA  CA  . MET MET MET A A 385  385  . 73.192 35.345 67.682  1.00 31.03 1 . C  ? 
ATOM   2816 CB  CB  . MET MET MET A A 385  385  . 71.701 35.031 67.569  1.00 32.13 1 . C  ? 
ATOM   2817 CG  CG  . MET MET MET A A 385  385  . 71.412 33.585 67.216  1.00 33.45 1 . C  ? 
ATOM   2818 SD  SD  . MET MET MET A A 385  385  . 69.666 33.191 67.410  1.00 35.90 1 . S  ? 
ATOM   2819 CE  CE  . MET MET MET A A 385  385  . 69.073 33.721 65.811  1.00 36.73 1 . C  ? 
ATOM   2820 C   C   . MET MET MET A A 385  385  . 73.408 36.854 67.606  1.00 29.20 1 . C  ? 
ATOM   2821 O   O   . MET MET MET A A 385  385  . 73.656 37.383 66.527  1.00 28.16 1 . O  ? 
ATOM   2822 N   N   . ILE ILE ILE A A 386  386  . 73.308 37.530 68.750  1.00 28.16 1 . N  ? 
ATOM   2823 CA  CA  . ILE ILE ILE A A 386  386  . 73.621 38.953 68.847  1.00 27.66 1 . C  ? 
ATOM   2824 CB  CB  . ILE ILE ILE A A 386  386  . 73.143 39.558 70.189  1.00 27.46 1 . C  ? 
ATOM   2825 CG1 CG1 . ILE ILE ILE A A 386  386  . 71.605 39.614 70.201  1.00 27.75 1 . C  ? 
ATOM   2826 CD1 CD1 . ILE ILE ILE A A 386  386  . 70.990 39.750 71.577  1.00 27.78 1 . C  ? 
ATOM   2827 CG2 CG2 . ILE ILE ILE A A 386  386  . 73.704 40.966 70.400  1.00 26.95 1 . C  ? 
ATOM   2828 C   C   . ILE ILE ILE A A 386  386  . 75.120 39.200 68.589  1.00 28.34 1 . C  ? 
ATOM   2829 O   O   . ILE ILE ILE A A 386  386  . 75.470 40.135 67.859  1.00 27.09 1 . O  ? 
ATOM   2830 N   N   . ASP ASP ASP A A 387  387  . 75.987 38.363 69.166  1.00 29.04 1 . N  ? 
ATOM   2831 CA  CA  . ASP ASP ASP A A 387  387  . 77.435 38.453 68.917  1.00 30.80 1 . C  ? 
ATOM   2832 CB  CB  . ASP ASP ASP A A 387  387  . 78.233 37.441 69.757  1.00 31.18 1 . C  ? 
ATOM   2833 CG  CG  . ASP ASP ASP A A 387  387  . 78.258 37.781 71.254  1.00 33.33 1 . C  ? 
ATOM   2834 OD1 OD1 . ASP ASP ASP A A 387  387  . 78.181 38.972 71.628  1.00 34.31 1 . O  ? 
ATOM   2835 OD2 OD2 . ASP ASP ASP A A 387  387  . 78.377 36.841 72.070  1.00 34.32 1 . O  ? 
ATOM   2836 C   C   . ASP ASP ASP A A 387  387  . 77.757 38.253 67.433  1.00 31.44 1 . C  ? 
ATOM   2837 O   O   . ASP ASP ASP A A 387  387  . 78.577 38.983 66.882  1.00 32.22 1 . O  ? 
ATOM   2838 N   N   . ASP ASP ASP A A 388  388  . 77.095 37.283 66.796  1.00 32.23 1 . N  ? 
ATOM   2839 CA  CA  . ASP ASP ASP A A 388  388  . 77.311 36.988 65.372  1.00 32.89 1 . C  ? 
ATOM   2840 CB  CB  . ASP ASP ASP A A 388  388  . 76.467 35.785 64.901  1.00 34.66 1 . C  ? 
ATOM   2841 CG  CG  . ASP ASP ASP A A 388  388  . 76.967 34.438 65.451  1.00 36.95 1 . C  ? 
ATOM   2842 OD1 OD1 . ASP ASP ASP A A 388  388  . 78.139 34.326 65.886  1.00 37.28 1 . O  ? 
ATOM   2843 OD2 OD2 . ASP ASP ASP A A 388  388  . 76.161 33.479 65.444  1.00 39.17 1 . O  ? 
ATOM   2844 C   C   . ASP ASP ASP A A 388  388  . 77.044 38.178 64.449  1.00 31.53 1 . C  ? 
ATOM   2845 O   O   . ASP ASP ASP A A 388  388  . 77.791 38.361 63.488  1.00 32.67 1 . O  ? 
ATOM   2846 N   N   . TRP TRP TRP A A 389  389  . 76.009 38.978 64.735  1.00 29.86 1 . N  ? 
ATOM   2847 CA  CA  A TRP TRP TRP A A 389  389  . 75.706 40.121 63.863  0.50 28.92 1 . C  ? 
ATOM   2848 CA  CA  B TRP TRP TRP A A 389  389  . 75.634 40.149 63.915  0.50 29.26 1 . C  ? 
ATOM   2849 CB  CB  A TRP TRP TRP A A 389  389  . 74.194 40.362 63.713  0.50 28.26 1 . C  ? 
ATOM   2850 CB  CB  B TRP TRP TRP A A 389  389  . 74.129 40.465 64.082  0.50 28.97 1 . C  ? 
ATOM   2851 CG  CG  A TRP TRP TRP A A 389  389  . 73.479 41.085 64.799  0.50 27.68 1 . C  ? 
ATOM   2852 CG  CG  B TRP TRP TRP A A 389  389  . 73.751 41.926 64.006  0.50 29.05 1 . C  ? 
ATOM   2853 CD1 CD1 A TRP TRP TRP A A 389  389  . 72.783 40.528 65.825  0.50 27.64 1 . C  ? 
ATOM   2854 CD1 CD1 B TRP TRP TRP A A 389  389  . 74.003 42.799 62.978  0.50 29.25 1 . C  ? 
ATOM   2855 NE1 NE1 A TRP TRP TRP A A 389  389  . 72.214 41.506 66.602  0.50 27.49 1 . N  ? 
ATOM   2856 NE1 NE1 B TRP TRP TRP A A 389  389  . 73.503 44.041 63.280  0.50 29.41 1 . N  ? 
ATOM   2857 CE2 CE2 A TRP TRP TRP A A 389  389  . 72.524 42.728 66.067  0.50 27.46 1 . C  ? 
ATOM   2858 CE2 CE2 B TRP TRP TRP A A 389  389  . 72.899 43.988 64.509  0.50 29.39 1 . C  ? 
ATOM   2859 CD2 CD2 A TRP TRP TRP A A 389  389  . 73.310 42.500 64.921  0.50 27.41 1 . C  ? 
ATOM   2860 CD2 CD2 B TRP TRP TRP A A 389  389  . 73.036 42.672 64.994  0.50 29.20 1 . C  ? 
ATOM   2861 CE3 CE3 A TRP TRP TRP A A 389  389  . 73.762 43.599 64.185  0.50 27.38 1 . C  ? 
ATOM   2862 CE3 CE3 B TRP TRP TRP A A 389  389  . 72.492 42.355 66.242  0.50 29.40 1 . C  ? 
ATOM   2863 CZ3 CZ3 A TRP TRP TRP A A 389  389  . 73.417 44.867 64.609  0.50 27.07 1 . C  ? 
ATOM   2864 CZ3 CZ3 B TRP TRP TRP A A 389  389  . 71.846 43.344 66.954  0.50 29.13 1 . C  ? 
ATOM   2865 CH2 CH2 A TRP TRP TRP A A 389  389  . 72.638 45.060 65.753  0.50 27.05 1 . C  ? 
ATOM   2866 CH2 CH2 B TRP TRP TRP A A 389  389  . 71.727 44.641 66.446  0.50 28.94 1 . C  ? 
ATOM   2867 CZ2 CZ2 A TRP TRP TRP A A 389  389  . 72.181 44.007 66.492  0.50 27.07 1 . C  ? 
ATOM   2868 CZ2 CZ2 B TRP TRP TRP A A 389  389  . 72.245 44.982 65.229  0.50 29.06 1 . C  ? 
ATOM   2869 C   C   . TRP TRP TRP A A 389  389  . 76.497 41.380 64.221  1.00 29.04 1 . C  ? 
ATOM   2870 O   O   . TRP TRP TRP A A 389  389  . 76.777 42.192 63.338  1.00 29.23 1 . O  ? 
ATOM   2871 N   N   . GLN GLN GLN A A 390  390  . 76.898 41.537 65.479  1.00 28.70 1 . N  ? 
ATOM   2872 CA  CA  . GLN GLN GLN A A 390  390  . 77.753 42.667 65.854  1.00 29.24 1 . C  ? 
ATOM   2873 CB  CB  . GLN GLN GLN A A 390  390  . 77.610 42.980 67.343  1.00 29.12 1 . C  ? 
ATOM   2874 CG  CG  . GLN GLN GLN A A 390  390  . 76.203 43.432 67.708  1.00 29.63 1 . C  ? 
ATOM   2875 CD  CD  . GLN GLN GLN A A 390  390  . 76.094 43.986 69.114  1.00 29.62 1 . C  ? 
ATOM   2876 OE1 OE1 . GLN GLN GLN A A 390  390  . 76.846 43.601 70.002  1.00 30.23 1 . O  ? 
ATOM   2877 NE2 NE2 . GLN GLN GLN A A 390  390  . 75.142 44.884 69.325  1.00 29.61 1 . N  ? 
ATOM   2878 C   C   . GLN GLN GLN A A 390  390  . 79.235 42.476 65.477  1.00 30.41 1 . C  ? 
ATOM   2879 O   O   . GLN GLN GLN A A 390  390  . 79.928 43.464 65.230  1.00 29.40 1 . O  ? 
ATOM   2880 N   N   . LYS LYS LYS A A 391  391  . 79.700 41.222 65.414  1.00 32.33 1 . N  ? 
ATOM   2881 CA  CA  . LYS LYS LYS A A 391  391  . 81.136 40.903 65.221  1.00 35.09 1 . C  ? 
ATOM   2882 CB  CB  . LYS LYS LYS A A 391  391  . 81.386 39.381 65.298  1.00 37.95 1 . C  ? 
ATOM   2883 CG  CG  . LYS LYS LYS A A 391  391  . 82.704 38.892 64.691  1.00 40.33 1 . C  ? 
ATOM   2884 CD  CD  . LYS LYS LYS A A 391  391  . 82.988 37.439 65.040  1.00 42.72 1 . C  ? 
ATOM   2885 CE  CE  . LYS LYS LYS A A 391  391  . 83.738 37.306 66.357  1.00 45.22 1 . C  ? 
ATOM   2886 NZ  NZ  . LYS LYS LYS A A 391  391  . 85.206 37.539 66.195  1.00 46.57 1 . N  ? 
ATOM   2887 C   C   . LYS LYS LYS A A 391  391  . 81.798 41.485 63.958  1.00 34.47 1 . C  ? 
ATOM   2888 O   O   . LYS LYS LYS A A 391  391  . 82.912 41.987 64.048  1.00 34.48 1 . O  ? 
ATOM   2889 N   N   . PRO PRO PRO A A 392  392  . 81.137 41.399 62.785  1.00 34.52 1 . N  ? 
ATOM   2890 CA  CA  . PRO PRO PRO A A 392  392  . 81.738 41.956 61.553  1.00 34.61 1 . C  ? 
ATOM   2891 CB  CB  . PRO PRO PRO A A 392  392  . 80.642 41.750 60.502  1.00 34.28 1 . C  ? 
ATOM   2892 CG  CG  . PRO PRO PRO A A 392  392  . 79.849 40.591 61.005  1.00 34.43 1 . C  ? 
ATOM   2893 CD  CD  . PRO PRO PRO A A 392  392  . 79.872 40.694 62.503  1.00 34.27 1 . C  ? 
ATOM   2894 C   C   . PRO PRO PRO A A 392  392  . 82.122 43.440 61.629  1.00 34.59 1 . C  ? 
ATOM   2895 O   O   . PRO PRO PRO A A 392  392  . 83.075 43.862 60.970  1.00 36.70 1 . O  ? 
ATOM   2896 N   N   . ILE ILE ILE A A 393  393  . 81.373 44.213 62.414  1.00 33.13 1 . N  ? 
ATOM   2897 CA  CA  . ILE ILE ILE A A 393  393  . 81.642 45.627 62.606  1.00 32.39 1 . C  ? 
ATOM   2898 CB  CB  . ILE ILE ILE A A 393  393  . 80.339 46.413 62.872  1.00 32.87 1 . C  ? 
ATOM   2899 CG1 CG1 . ILE ILE ILE A A 393  393  . 79.466 46.413 61.609  1.00 34.18 1 . C  ? 
ATOM   2900 CD1 CD1 . ILE ILE ILE A A 393  393  . 78.002 46.707 61.860  1.00 35.32 1 . C  ? 
ATOM   2901 CG2 CG2 . ILE ILE ILE A A 393  393  . 80.640 47.847 63.292  1.00 32.99 1 . C  ? 
ATOM   2902 C   C   . ILE ILE ILE A A 393  393  . 82.644 45.807 63.740  1.00 32.32 1 . C  ? 
ATOM   2903 O   O   . ILE ILE ILE A A 393  393  . 83.619 46.545 63.585  1.00 32.48 1 . O  ? 
ATOM   2904 N   N   . LEU LEU LEU A A 394  394  . 82.408 45.135 64.866  1.00 31.64 1 . N  ? 
ATOM   2905 CA  CA  . LEU LEU LEU A A 394  394  . 83.286 45.248 66.032  1.00 31.88 1 . C  ? 
ATOM   2906 CB  CB  . LEU LEU LEU A A 394  394  . 82.691 44.517 67.240  1.00 32.48 1 . C  ? 
ATOM   2907 CG  CG  . LEU LEU LEU A A 394  394  . 81.395 45.088 67.823  1.00 32.89 1 . C  ? 
ATOM   2908 CD1 CD1 . LEU LEU LEU A A 394  394  . 80.902 44.201 68.958  1.00 32.85 1 . C  ? 
ATOM   2909 CD2 CD2 . LEU LEU LEU A A 394  394  . 81.588 46.520 68.304  1.00 33.18 1 . C  ? 
ATOM   2910 C   C   . LEU LEU LEU A A 394  394  . 84.712 44.750 65.776  1.00 31.34 1 . C  ? 
ATOM   2911 O   O   . LEU LEU LEU A A 394  394  . 85.655 45.301 66.336  1.00 30.96 1 . O  ? 
ATOM   2912 N   N   . SER SER SER A A 395  395  . 84.862 43.731 64.930  1.00 30.98 1 . N  ? 
ATOM   2913 CA  CA  . SER SER SER A A 395  395  . 86.186 43.200 64.563  1.00 31.26 1 . C  ? 
ATOM   2914 CB  CB  . SER SER SER A A 395  395  . 86.065 41.757 64.068  1.00 30.97 1 . C  ? 
ATOM   2915 OG  OG  . SER SER SER A A 395  395  . 85.397 41.697 62.822  1.00 31.72 1 . O  ? 
ATOM   2916 C   C   . SER SER SER A A 395  395  . 86.937 44.040 63.512  1.00 30.53 1 . C  ? 
ATOM   2917 O   O   . SER SER SER A A 395  395  . 88.135 43.840 63.309  1.00 31.46 1 . O  ? 
ATOM   2918 N   N   . ASN ASN ASN A A 396  396  . 86.239 44.952 62.838  1.00 29.50 1 . N  ? 
ATOM   2919 CA  CA  . ASN ASN ASN A A 396  396  . 86.865 45.864 61.884  1.00 29.19 1 . C  ? 
ATOM   2920 CB  CB  . ASN ASN ASN A A 396  396  . 85.798 46.479 60.963  1.00 28.62 1 . C  ? 
ATOM   2921 CG  CG  . ASN ASN ASN A A 396  396  . 86.392 47.265 59.803  1.00 27.35 1 . C  ? 
ATOM   2922 OD1 OD1 . ASN ASN ASN A A 396  396  . 87.541 47.699 59.844  1.00 25.83 1 . O  ? 
ATOM   2923 ND2 ND2 . ASN ASN ASN A A 396  396  . 85.599 47.450 58.755  1.00 26.88 1 . N  ? 
ATOM   2924 C   C   . ASN ASN ASN A A 396  396  . 87.648 46.960 62.627  1.00 29.35 1 . C  ? 
ATOM   2925 O   O   . ASN ASN ASN A A 396  396  . 87.072 47.954 63.084  1.00 28.93 1 . O  ? 
ATOM   2926 N   N   . LYS LYS LYS A A 397  397  . 88.966 46.783 62.713  1.00 29.37 1 . N  ? 
ATOM   2927 CA  CA  . LYS LYS LYS A A 397  397  . 89.841 47.711 63.445  1.00 29.43 1 . C  ? 
ATOM   2928 CB  CB  . LYS LYS LYS A A 397  397  . 91.118 46.993 63.915  1.00 30.80 1 . C  ? 
ATOM   2929 CG  CG  . LYS LYS LYS A A 397  397  . 90.913 45.683 64.670  1.00 32.83 1 . C  ? 
ATOM   2930 CD  CD  . LYS LYS LYS A A 397  397  . 89.863 45.735 65.781  1.00 34.65 1 . C  ? 
ATOM   2931 CE  CE  . LYS LYS LYS A A 397  397  . 90.197 46.755 66.855  1.00 36.65 1 . C  ? 
ATOM   2932 NZ  NZ  . LYS LYS LYS A A 397  397  . 89.287 46.637 68.036  1.00 38.11 1 . N  ? 
ATOM   2933 C   C   . LYS LYS LYS A A 397  397  . 90.221 48.983 62.667  1.00 27.88 1 . C  ? 
ATOM   2934 O   O   . LYS LYS LYS A A 397  397  . 90.936 49.832 63.202  1.00 27.03 1 . O  ? 
ATOM   2935 N   N   . SER SER SER A A 398  398  . 89.772 49.110 61.416  1.00 27.07 1 . N  ? 
ATOM   2936 CA  CA  . SER SER SER A A 398  398  . 89.905 50.361 60.663  1.00 27.66 1 . C  ? 
ATOM   2937 CB  CB  . SER SER SER A A 398  398  . 89.777 50.115 59.157  1.00 28.34 1 . C  ? 
ATOM   2938 OG  OG  . SER SER SER A A 398  398  . 88.431 49.876 58.778  1.00 28.96 1 . O  ? 
ATOM   2939 C   C   . SER SER SER A A 398  398  . 88.879 51.410 61.084  1.00 27.65 1 . C  ? 
ATOM   2940 O   O   . SER SER SER A A 398  398  . 89.065 52.598 60.817  1.00 27.24 1 . O  ? 
ATOM   2941 N   N   . LYS LYS LYS A A 399  399  . 87.795 50.975 61.719  1.00 28.36 1 . N  ? 
ATOM   2942 CA  CA  . LYS LYS LYS A A 399  399  . 86.751 51.889 62.169  1.00 29.15 1 . C  ? 
ATOM   2943 CB  CB  . LYS LYS LYS A A 399  399  . 85.374 51.282 61.907  1.00 30.26 1 . C  ? 
ATOM   2944 CG  CG  . LYS LYS LYS A A 399  399  . 85.035 51.248 60.425  1.00 31.75 1 . C  ? 
ATOM   2945 CD  CD  . LYS LYS LYS A A 399  399  . 83.769 50.453 60.135  1.00 33.18 1 . C  ? 
ATOM   2946 CE  CE  . LYS LYS LYS A A 399  399  . 83.383 50.564 58.664  1.00 33.77 1 . C  ? 
ATOM   2947 NZ  NZ  . LYS LYS LYS A A 399  399  . 82.480 49.460 58.230  1.00 34.19 1 . N  ? 
ATOM   2948 C   C   . LYS LYS LYS A A 399  399  . 86.954 52.199 63.650  1.00 27.79 1 . C  ? 
ATOM   2949 O   O   . LYS LYS LYS A A 399  399  . 87.180 51.287 64.433  1.00 27.60 1 . O  ? 
ATOM   2950 N   N   . PRO PRO PRO A A 400  400  . 86.902 53.486 64.036  1.00 28.21 1 . N  ? 
ATOM   2951 CA  CA  . PRO PRO PRO A A 400  400  . 87.098 53.827 65.457  1.00 28.58 1 . C  ? 
ATOM   2952 CB  CB  . PRO PRO PRO A A 400  400  . 87.251 55.352 65.444  1.00 28.78 1 . C  ? 
ATOM   2953 CG  CG  . PRO PRO PRO A A 400  400  . 86.574 55.795 64.196  1.00 29.13 1 . C  ? 
ATOM   2954 CD  CD  . PRO PRO PRO A A 400  400  . 86.753 54.689 63.198  1.00 28.75 1 . C  ? 
ATOM   2955 C   C   . PRO PRO PRO A A 400  400  . 85.929 53.413 66.341  1.00 27.78 1 . C  ? 
ATOM   2956 O   O   . PRO PRO PRO A A 400  400  . 84.802 53.278 65.856  1.00 28.01 1 . O  ? 
ATOM   2957 N   N   . ASP ASP ASP A A 401  401  . 86.217 53.205 67.622  1.00 27.14 1 . N  ? 
ATOM   2958 CA  CA  . ASP ASP ASP A A 401  401  . 85.211 52.767 68.589  1.00 27.63 1 . C  ? 
ATOM   2959 CB  CB  . ASP ASP ASP A A 401  401  . 85.825 52.593 69.989  1.00 28.74 1 . C  ? 
ATOM   2960 CG  CG  . ASP ASP ASP A A 401  401  . 86.680 51.341 70.116  1.00 30.37 1 . C  ? 
ATOM   2961 OD1 OD1 . ASP ASP ASP A A 401  401  . 86.432 50.334 69.412  1.00 30.17 1 . O  ? 
ATOM   2962 OD2 OD2 . ASP ASP ASP A A 401  401  . 87.607 51.367 70.953  1.00 32.95 1 . O  ? 
ATOM   2963 C   C   . ASP ASP ASP A A 401  401  . 84.011 53.711 68.686  1.00 26.16 1 . C  ? 
ATOM   2964 O   O   . ASP ASP ASP A A 401  401  . 82.880 53.239 68.763  1.00 25.69 1 . O  ? 
ATOM   2965 N   N   . TRP TRP TRP A A 402  402  . 84.258 55.025 68.675  1.00 24.81 1 . N  ? 
ATOM   2966 CA  CA  . TRP TRP TRP A A 402  402  . 83.182 56.017 68.820  1.00 24.55 1 . C  ? 
ATOM   2967 CB  CB  . TRP TRP TRP A A 402  402  . 83.724 57.464 68.827  1.00 24.12 1 . C  ? 
ATOM   2968 CG  CG  . TRP TRP TRP A A 402  402  . 84.284 57.962 67.504  1.00 23.82 1 . C  ? 
ATOM   2969 CD1 CD1 . TRP TRP TRP A A 402  402  . 85.599 58.058 67.165  1.00 23.44 1 . C  ? 
ATOM   2970 NE1 NE1 . TRP TRP TRP A A 402  402  . 85.726 58.550 65.891  1.00 23.10 1 . N  ? 
ATOM   2971 CE2 CE2 . TRP TRP TRP A A 402  402  . 84.480 58.790 65.377  1.00 23.42 1 . C  ? 
ATOM   2972 CD2 CD2 . TRP TRP TRP A A 402  402  . 83.541 58.438 66.367  1.00 23.15 1 . C  ? 
ATOM   2973 CE3 CE3 . TRP TRP TRP A A 402  402  . 82.173 58.595 66.088  1.00 23.12 1 . C  ? 
ATOM   2974 CZ3 CZ3 . TRP TRP TRP A A 402  402  . 81.791 59.087 64.850  1.00 22.99 1 . C  ? 
ATOM   2975 CH2 CH2 . TRP TRP TRP A A 402  402  . 82.752 59.429 63.878  1.00 23.31 1 . C  ? 
ATOM   2976 CZ2 CZ2 . TRP TRP TRP A A 402  402  . 84.097 59.290 64.121  1.00 23.23 1 . C  ? 
ATOM   2977 C   C   . TRP TRP TRP A A 402  402  . 82.092 55.862 67.751  1.00 24.75 1 . C  ? 
ATOM   2978 O   O   . TRP TRP TRP A A 402  402  . 80.913 56.086 68.029  1.00 24.03 1 . O  ? 
ATOM   2979 N   N   . TYR TYR TYR A A 403  403  . 82.506 55.500 66.535  1.00 24.68 1 . N  ? 
ATOM   2980 CA  CA  . TYR TYR TYR A A 403  403  . 81.586 55.274 65.432  1.00 25.42 1 . C  ? 
ATOM   2981 CB  CB  . TYR TYR TYR A A 403  403  . 82.358 55.146 64.114  1.00 26.29 1 . C  ? 
ATOM   2982 CG  CG  . TYR TYR TYR A A 403  403  . 81.549 54.622 62.958  1.00 27.00 1 . C  ? 
ATOM   2983 CD1 CD1 . TYR TYR TYR A A 403  403  . 80.648 55.440 62.287  1.00 28.28 1 . C  ? 
ATOM   2984 CE1 CE1 . TYR TYR TYR A A 403  403  . 79.903 54.959 61.221  1.00 28.93 1 . C  ? 
ATOM   2985 CZ  CZ  . TYR TYR TYR A A 403  403  . 80.055 53.643 60.815  1.00 29.22 1 . C  ? 
ATOM   2986 OH  OH  . TYR TYR TYR A A 403  403  . 79.321 53.154 59.756  1.00 30.46 1 . O  ? 
ATOM   2987 CE2 CE2 . TYR TYR TYR A A 403  403  . 80.944 52.815 61.470  1.00 29.09 1 . C  ? 
ATOM   2988 CD2 CD2 . TYR TYR TYR A A 403  403  . 81.683 53.305 62.535  1.00 27.93 1 . C  ? 
ATOM   2989 C   C   . TYR TYR TYR A A 403  403  . 80.719 54.038 65.693  1.00 25.80 1 . C  ? 
ATOM   2990 O   O   . TYR TYR TYR A A 403  403  . 79.509 54.049 65.427  1.00 24.86 1 . O  ? 
ATOM   2991 N   N   . LYS LYS LYS A A 404  404  . 81.341 52.991 66.229  1.00 25.76 1 . N  ? 
ATOM   2992 CA  CA  . LYS LYS LYS A A 404  404  . 80.628 51.773 66.615  1.00 26.06 1 . C  ? 
ATOM   2993 CB  CB  . LYS LYS LYS A A 404  404  . 81.612 50.672 67.008  1.00 26.48 1 . C  ? 
ATOM   2994 CG  CG  . LYS LYS LYS A A 404  404  . 82.459 50.205 65.837  1.00 26.79 1 . C  ? 
ATOM   2995 CD  CD  . LYS LYS LYS A A 404  404  . 83.658 49.393 66.277  1.00 27.24 1 . C  ? 
ATOM   2996 CE  CE  . LYS LYS LYS A A 404  404  . 84.622 49.245 65.116  1.00 27.83 1 . C  ? 
ATOM   2997 NZ  NZ  . LYS LYS LYS A A 404  404  . 85.788 48.394 65.460  1.00 28.72 1 . N  ? 
ATOM   2998 C   C   . LYS LYS LYS A A 404  404  . 79.638 52.032 67.747  1.00 26.06 1 . C  ? 
ATOM   2999 O   O   . LYS LYS LYS A A 404  404  . 78.538 51.480 67.741  1.00 26.93 1 . O  ? 
ATOM   3000 N   N   . THR THR THR A A 405  405  . 80.024 52.878 68.700  1.00 25.44 1 . N  ? 
ATOM   3001 CA  CA  . THR THR THR A A 405  405  . 79.130 53.281 69.780  1.00 25.70 1 . C  ? 
ATOM   3002 CB  CB  . THR THR THR A A 405  405  . 79.794 54.308 70.720  1.00 26.26 1 . C  ? 
ATOM   3003 OG1 OG1 . THR THR THR A A 405  405  . 81.105 53.855 71.080  1.00 26.62 1 . O  ? 
ATOM   3004 CG2 CG2 . THR THR THR A A 405  405  . 78.957 54.514 71.987  1.00 26.51 1 . C  ? 
ATOM   3005 C   C   . THR THR THR A A 405  405  . 77.838 53.882 69.228  1.00 25.38 1 . C  ? 
ATOM   3006 O   O   . THR THR THR A A 405  405  . 76.746 53.473 69.620  1.00 23.91 1 . O  ? 
ATOM   3007 N   N   . ALA ALA ALA A A 406  406  . 77.981 54.835 68.307  1.00 25.27 1 . N  ? 
ATOM   3008 CA  CA  . ALA ALA ALA A A 406  406  . 76.834 55.498 67.689  1.00 25.24 1 . C  ? 
ATOM   3009 CB  CB  . ALA ALA ALA A A 406  406  . 77.285 56.716 66.899  1.00 25.07 1 . C  ? 
ATOM   3010 C   C   . ALA ALA ALA A A 406  406  . 76.044 54.545 66.797  1.00 25.45 1 . C  ? 
ATOM   3011 O   O   . ALA ALA ALA A A 406  406  . 74.826 54.506 66.862  1.00 26.06 1 . O  ? 
ATOM   3012 N   N   . LEU LEU LEU A A 407  407  . 76.741 53.757 65.990  1.00 25.97 1 . N  ? 
ATOM   3013 CA  CA  . LEU LEU LEU A A 407  407  . 76.091 52.856 65.033  1.00 26.52 1 . C  ? 
ATOM   3014 CB  CB  . LEU LEU LEU A A 407  407  . 77.149 52.093 64.234  1.00 26.63 1 . C  ? 
ATOM   3015 CG  CG  . LEU LEU LEU A A 407  407  . 76.674 51.336 62.997  1.00 27.65 1 . C  ? 
ATOM   3016 CD1 CD1 . LEU LEU LEU A A 407  407  . 76.289 52.293 61.875  1.00 27.47 1 . C  ? 
ATOM   3017 CD2 CD2 . LEU LEU LEU A A 407  407  . 77.755 50.375 62.533  1.00 27.48 1 . C  ? 
ATOM   3018 C   C   . LEU LEU LEU A A 407  407  . 75.111 51.876 65.706  1.00 26.78 1 . C  ? 
ATOM   3019 O   O   . LEU LEU LEU A A 407  407  . 73.952 51.755 65.283  1.00 26.62 1 . O  ? 
ATOM   3020 N   N   . PHE PHE PHE A A 408  408  . 75.561 51.203 66.762  1.00 26.95 1 . N  ? 
ATOM   3021 CA  CA  . PHE PHE PHE A A 408  408  . 74.709 50.239 67.465  1.00 27.19 1 . C  ? 
ATOM   3022 CB  CB  . PHE PHE PHE A A 408  408  . 75.537 49.212 68.240  1.00 27.87 1 . C  ? 
ATOM   3023 CG  CG  . PHE PHE PHE A A 408  408  . 76.285 48.259 67.359  1.00 28.80 1 . C  ? 
ATOM   3024 CD1 CD1 . PHE PHE PHE A A 408  408  . 75.599 47.366 66.537  1.00 29.37 1 . C  ? 
ATOM   3025 CE1 CE1 . PHE PHE PHE A A 408  408  . 76.287 46.491 65.711  1.00 29.65 1 . C  ? 
ATOM   3026 CZ  CZ  . PHE PHE PHE A A 408  408  . 77.671 46.492 65.703  1.00 29.90 1 . C  ? 
ATOM   3027 CE2 CE2 . PHE PHE PHE A A 408  408  . 78.366 47.372 66.519  1.00 29.56 1 . C  ? 
ATOM   3028 CD2 CD2 . PHE PHE PHE A A 408  408  . 77.676 48.248 67.341  1.00 29.21 1 . C  ? 
ATOM   3029 C   C   . PHE PHE PHE A A 408  408  . 73.692 50.898 68.391  1.00 26.67 1 . C  ? 
ATOM   3030 O   O   . PHE PHE PHE A A 408  408  . 72.533 50.487 68.401  1.00 26.51 1 . O  ? 
ATOM   3031 N   N   . ASN ASN ASN A A 409  409  . 74.104 51.905 69.164  1.00 25.94 1 . N  ? 
ATOM   3032 CA  CA  . ASN ASN ASN A A 409  409  . 73.191 52.501 70.146  1.00 25.88 1 . C  ? 
ATOM   3033 CB  CB  . ASN ASN ASN A A 409  409  . 73.937 53.265 71.242  1.00 26.06 1 . C  ? 
ATOM   3034 CG  CG  . ASN ASN ASN A A 409  409  . 74.629 52.332 72.222  1.00 26.33 1 . C  ? 
ATOM   3035 OD1 OD1 . ASN ASN ASN A A 409  409  . 74.020 51.383 72.718  1.00 26.33 1 . O  ? 
ATOM   3036 ND2 ND2 . ASN ASN ASN A A 409  409  . 75.901 52.589 72.504  1.00 26.45 1 . N  ? 
ATOM   3037 C   C   . ASN ASN ASN A A 409  409  . 72.075 53.348 69.532  1.00 25.79 1 . C  ? 
ATOM   3038 O   O   . ASN ASN ASN A A 409  409  . 71.022 53.462 70.143  1.00 24.71 1 . O  ? 
ATOM   3039 N   N   . GLU GLU GLU A A 410  410  . 72.271 53.892 68.327  1.00 25.97 1 . N  ? 
ATOM   3040 CA  CA  . GLU GLU GLU A A 410  410  . 71.178 54.579 67.620  1.00 26.04 1 . C  ? 
ATOM   3041 CB  CB  . GLU GLU GLU A A 410  410  . 71.671 55.327 66.364  1.00 27.36 1 . C  ? 
ATOM   3042 CG  CG  . GLU GLU GLU A A 410  410  . 72.526 56.575 66.612  1.00 28.73 1 . C  ? 
ATOM   3043 CD  CD  . GLU GLU GLU A A 410  410  . 71.916 57.568 67.591  1.00 30.58 1 . C  ? 
ATOM   3044 OE1 OE1 . GLU GLU GLU A A 410  410  . 70.754 57.982 67.396  1.00 32.04 1 . O  ? 
ATOM   3045 OE2 OE2 . GLU GLU GLU A A 410  410  . 72.606 57.940 68.563  1.00 31.81 1 . O  ? 
ATOM   3046 C   C   . GLU GLU GLU A A 410  410  . 70.019 53.634 67.259  1.00 25.33 1 . C  ? 
ATOM   3047 O   O   . GLU GLU GLU A A 410  410  . 68.879 54.083 67.140  1.00 24.56 1 . O  ? 
ATOM   3048 N   N   . LEU LEU LEU A A 411  411  . 70.300 52.334 67.131  1.00 24.85 1 . N  ? 
ATOM   3049 CA  CA  . LEU LEU LEU A A 411  411  . 69.256 51.326 66.872  1.00 24.71 1 . C  ? 
ATOM   3050 CB  CB  . LEU LEU LEU A A 411  411  . 69.874 49.963 66.544  1.00 24.67 1 . C  ? 
ATOM   3051 CG  CG  . LEU LEU LEU A A 411  411  . 70.721 49.893 65.279  1.00 24.86 1 . C  ? 
ATOM   3052 CD1 CD1 . LEU LEU LEU A A 411  411  . 71.417 48.542 65.220  1.00 25.27 1 . C  ? 
ATOM   3053 CD2 CD2 . LEU LEU LEU A A 411  411  . 69.880 50.126 64.033  1.00 24.46 1 . C  ? 
ATOM   3054 C   C   . LEU LEU LEU A A 411  411  . 68.235 51.135 67.994  1.00 24.35 1 . C  ? 
ATOM   3055 O   O   . LEU LEU LEU A A 411  411  . 67.211 50.495 67.770  1.00 24.90 1 . O  ? 
ATOM   3056 N   N   . TYR TYR TYR A A 412  412  . 68.511 51.662 69.190  1.00 24.30 1 . N  ? 
ATOM   3057 CA  CA  . TYR TYR TYR A A 412  412  . 67.515 51.720 70.272  1.00 24.67 1 . C  ? 
ATOM   3058 CB  CB  . TYR TYR TYR A A 412  412  . 67.965 52.686 71.402  1.00 24.71 1 . C  ? 
ATOM   3059 CG  CG  . TYR TYR TYR A A 412  412  . 67.496 54.113 71.206  1.00 24.94 1 . C  ? 
ATOM   3060 CD1 CD1 . TYR TYR TYR A A 412  412  . 68.224 55.019 70.429  1.00 24.81 1 . C  ? 
ATOM   3061 CE1 CE1 . TYR TYR TYR A A 412  412  . 67.768 56.311 70.227  1.00 24.92 1 . C  ? 
ATOM   3062 CZ  CZ  . TYR TYR TYR A A 412  412  . 66.560 56.697 70.785  1.00 24.83 1 . C  ? 
ATOM   3063 OH  OH  . TYR TYR TYR A A 412  412  . 66.089 57.961 70.593  1.00 25.08 1 . O  ? 
ATOM   3064 CE2 CE2 . TYR TYR TYR A A 412  412  . 65.819 55.821 71.546  1.00 24.44 1 . C  ? 
ATOM   3065 CD2 CD2 . TYR TYR TYR A A 412  412  . 66.284 54.541 71.752  1.00 24.58 1 . C  ? 
ATOM   3066 C   C   . TYR TYR TYR A A 412  412  . 66.120 52.134 69.748  1.00 24.57 1 . C  ? 
ATOM   3067 O   O   . TYR TYR TYR A A 412  412  . 65.103 51.582 70.174  1.00 23.50 1 . O  ? 
ATOM   3068 N   N   . TYR TYR TYR A A 413  413  . 66.092 53.109 68.831  1.00 24.68 1 . N  ? 
ATOM   3069 CA  CA  . TYR TYR TYR A A 413  413  . 64.847 53.730 68.395  1.00 25.37 1 . C  ? 
ATOM   3070 CB  CB  . TYR TYR TYR A A 413  413  . 65.107 54.990 67.542  1.00 25.72 1 . C  ? 
ATOM   3071 CG  CG  . TYR TYR TYR A A 413  413  . 63.837 55.777 67.332  1.00 25.71 1 . C  ? 
ATOM   3072 CD1 CD1 . TYR TYR TYR A A 413  413  . 63.307 56.541 68.361  1.00 25.87 1 . C  ? 
ATOM   3073 CE1 CE1 . TYR TYR TYR A A 413  413  . 62.121 57.226 68.207  1.00 25.68 1 . C  ? 
ATOM   3074 CZ  CZ  . TYR TYR TYR A A 413  413  . 61.440 57.149 67.017  1.00 25.59 1 . C  ? 
ATOM   3075 OH  OH  . TYR TYR TYR A A 413  413  . 60.265 57.839 66.887  1.00 25.22 1 . O  ? 
ATOM   3076 CE2 CE2 . TYR TYR TYR A A 413  413  . 61.937 56.384 65.976  1.00 25.82 1 . C  ? 
ATOM   3077 CD2 CD2 . TYR TYR TYR A A 413  413  . 63.125 55.695 66.143  1.00 25.55 1 . C  ? 
ATOM   3078 C   C   . TYR TYR TYR A A 413  413  . 63.899 52.766 67.664  1.00 25.38 1 . C  ? 
ATOM   3079 O   O   . TYR TYR TYR A A 413  413  . 62.686 52.965 67.703  1.00 24.77 1 . O  ? 
ATOM   3080 N   N   . LEU LEU LEU A A 414  414  . 64.441 51.729 67.024  1.00 25.94 1 . N  ? 
ATOM   3081 CA  CA  . LEU LEU LEU A A 414  414  . 63.611 50.719 66.335  1.00 26.60 1 . C  ? 
ATOM   3082 CB  CB  . LEU LEU LEU A A 414  414  . 64.481 49.663 65.655  1.00 26.51 1 . C  ? 
ATOM   3083 CG  CG  . LEU LEU LEU A A 414  414  . 65.314 50.156 64.470  1.00 27.09 1 . C  ? 
ATOM   3084 CD1 CD1 . LEU LEU LEU A A 414  414  . 66.254 49.051 64.003  1.00 27.17 1 . C  ? 
ATOM   3085 CD2 CD2 . LEU LEU LEU A A 414  414  . 64.427 50.640 63.332  1.00 26.92 1 . C  ? 
ATOM   3086 C   C   . LEU LEU LEU A A 414  414  . 62.622 50.028 67.264  1.00 27.08 1 . C  ? 
ATOM   3087 O   O   . LEU LEU LEU A A 414  414  . 61.498 49.736 66.864  1.00 27.28 1 . O  ? 
ATOM   3088 N   N   . ALA ALA ALA A A 415  415  . 63.055 49.763 68.492  1.00 28.01 1 . N  ? 
ATOM   3089 CA  CA  . ALA ALA ALA A A 415  415  . 62.177 49.247 69.543  1.00 29.22 1 . C  ? 
ATOM   3090 CB  CB  . ALA ALA ALA A A 415  415  . 62.966 48.363 70.496  1.00 29.14 1 . C  ? 
ATOM   3091 C   C   . ALA ALA ALA A A 415  415  . 61.472 50.372 70.314  1.00 29.20 1 . C  ? 
ATOM   3092 O   O   . ALA ALA ALA A A 415  415  . 60.301 50.241 70.656  1.00 30.04 1 . O  ? 
ATOM   3093 N   N   . ASP ASP ASP A A 416  416  . 62.182 51.471 70.579  1.00 29.00 1 . N  ? 
ATOM   3094 CA  CA  . ASP ASP ASP A A 416  416  . 61.650 52.569 71.402  1.00 28.15 1 . C  ? 
ATOM   3095 CB  CB  . ASP ASP ASP A A 416  416  . 62.787 53.354 72.085  1.00 28.66 1 . C  ? 
ATOM   3096 CG  CG  . ASP ASP ASP A A 416  416  . 62.823 53.160 73.587  1.00 29.65 1 . C  ? 
ATOM   3097 OD1 OD1 . ASP ASP ASP A A 416  416  . 61.889 52.561 74.162  1.00 29.37 1 . O  ? 
ATOM   3098 OD2 OD2 . ASP ASP ASP A A 416  416  . 63.808 53.615 74.204  1.00 31.31 1 . O  ? 
ATOM   3099 C   C   . ASP ASP ASP A A 416  416  . 60.740 53.569 70.692  1.00 27.83 1 . C  ? 
ATOM   3100 O   O   . ASP ASP ASP A A 416  416  . 60.092 54.377 71.364  1.00 28.89 1 . O  ? 
ATOM   3101 N   N   . GLY GLY GLY A A 417  417  . 60.671 53.531 69.366  1.00 26.26 1 . N  ? 
ATOM   3102 CA  CA  . GLY GLY GLY A A 417  417  . 59.906 54.525 68.615  1.00 25.93 1 . C  ? 
ATOM   3103 C   C   . GLY GLY GLY A A 417  417  . 58.418 54.236 68.487  1.00 25.20 1 . C  ? 
ATOM   3104 O   O   . GLY GLY GLY A A 417  417  . 57.858 54.391 67.402  1.00 25.14 1 . O  ? 
ATOM   3105 N   N   . GLY GLY GLY A A 418  418  . 57.778 53.827 69.583  1.00 24.56 1 . N  ? 
ATOM   3106 CA  CA  . GLY GLY GLY A A 418  418  . 56.345 53.532 69.609  1.00 24.47 1 . C  ? 
ATOM   3107 C   C   . GLY GLY GLY A A 418  418  . 55.924 52.514 68.573  1.00 24.61 1 . C  ? 
ATOM   3108 O   O   . GLY GLY GLY A A 418  418  . 54.833 52.602 68.007  1.00 24.48 1 . O  ? 
ATOM   3109 N   N   . THR THR THR A A 419  419  . 56.793 51.533 68.356  1.00 24.54 1 . N  ? 
ATOM   3110 CA  CA  . THR THR THR A A 419  419  . 56.707 50.637 67.219  1.00 24.09 1 . C  ? 
ATOM   3111 CB  CB  . THR THR THR A A 419  419  . 57.936 49.723 67.187  1.00 24.30 1 . C  ? 
ATOM   3112 OG1 OG1 . THR THR THR A A 419  419  . 59.107 50.522 67.391  1.00 24.99 1 . O  ? 
ATOM   3113 CG2 CG2 . THR THR THR A A 419  419  . 58.044 48.981 65.858  1.00 24.64 1 . C  ? 
ATOM   3114 C   C   . THR THR THR A A 419  419  . 55.425 49.812 67.268  1.00 23.93 1 . C  ? 
ATOM   3115 O   O   . THR THR THR A A 419  419  . 55.099 49.229 68.298  1.00 24.21 1 . O  ? 
ATOM   3116 N   N   . ALA ALA ALA A A 420  420  . 54.689 49.805 66.161  1.00 23.29 1 . N  ? 
ATOM   3117 CA  CA  . ALA ALA ALA A A 420  420  . 53.416 49.102 66.064  1.00 22.89 1 . C  ? 
ATOM   3118 CB  CB  . ALA ALA ALA A A 420  420  . 52.305 50.071 65.707  1.00 22.85 1 . C  ? 
ATOM   3119 C   C   . ALA ALA ALA A A 420  420  . 53.543 48.037 64.995  1.00 22.83 1 . C  ? 
ATOM   3120 O   O   . ALA ALA ALA A A 420  420  . 53.937 48.336 63.872  1.00 21.97 1 . O  ? 
ATOM   3121 N   N   . TRP TRP TRP A A 421  421  . 53.199 46.801 65.349  1.00 22.82 1 . N  ? 
ATOM   3122 CA  CA  . TRP TRP TRP A A 421  421  . 53.369 45.666 64.456  1.00 23.54 1 . C  ? 
ATOM   3123 CB  CB  . TRP TRP TRP A A 421  421  . 54.743 45.030 64.700  1.00 23.49 1 . C  ? 
ATOM   3124 CG  CG  . TRP TRP TRP A A 421  421  . 55.267 44.143 63.598  1.00 23.99 1 . C  ? 
ATOM   3125 CD1 CD1 . TRP TRP TRP A A 421  421  . 54.792 44.025 62.314  1.00 24.19 1 . C  ? 
ATOM   3126 NE1 NE1 . TRP TRP TRP A A 421  421  . 55.562 43.136 61.604  1.00 24.24 1 . N  ? 
ATOM   3127 CE2 CE2 . TRP TRP TRP A A 421  421  . 56.565 42.672 62.412  1.00 23.73 1 . C  ? 
ATOM   3128 CD2 CD2 . TRP TRP TRP A A 421  421  . 56.416 43.294 63.675  1.00 23.58 1 . C  ? 
ATOM   3129 CE3 CE3 . TRP TRP TRP A A 421  421  . 57.329 42.990 64.692  1.00 23.10 1 . C  ? 
ATOM   3130 CZ3 CZ3 . TRP TRP TRP A A 421  421  . 58.344 42.080 64.429  1.00 23.27 1 . C  ? 
ATOM   3131 CH2 CH2 . TRP TRP TRP A A 421  421  . 58.466 41.473 63.158  1.00 23.35 1 . C  ? 
ATOM   3132 CZ2 CZ2 . TRP TRP TRP A A 421  421  . 57.590 41.759 62.142  1.00 23.30 1 . C  ? 
ATOM   3133 C   C   . TRP TRP TRP A A 421  421  . 52.223 44.681 64.688  1.00 23.77 1 . C  ? 
ATOM   3134 O   O   . TRP TRP TRP A A 421  421  . 52.254 43.895 65.634  1.00 23.23 1 . O  ? 
ATOM   3135 N   N   . GLU GLU GLU A A 422  422  . 51.210 44.744 63.821  1.00 24.59 1 . N  ? 
ATOM   3136 CA  CA  . GLU GLU GLU A A 422  422  . 49.920 44.079 64.083  1.00 25.10 1 . C  ? 
ATOM   3137 CB  CB  . GLU GLU GLU A A 422  422  . 48.724 44.921 63.590  1.00 25.04 1 . C  ? 
ATOM   3138 CG  CG  . GLU GLU GLU A A 422  422  . 48.619 45.187 62.085  1.00 25.59 1 . C  ? 
ATOM   3139 CD  CD  . GLU GLU GLU A A 422  422  . 48.001 44.058 61.271  1.00 25.87 1 . C  ? 
ATOM   3140 OE1 OE1 . GLU GLU GLU A A 422  422  . 48.287 44.009 60.058  1.00 26.15 1 . O  ? 
ATOM   3141 OE2 OE2 . GLU GLU GLU A A 422  422  . 47.232 43.230 61.811  1.00 26.71 1 . O  ? 
ATOM   3142 C   C   . GLU GLU GLU A A 422  422  . 49.838 42.636 63.573  1.00 25.75 1 . C  ? 
ATOM   3143 O   O   . GLU GLU GLU A A 422  422  . 50.456 42.277 62.563  1.00 25.05 1 . O  ? 
ATOM   3144 N   N   . ASN ASN ASN A A 423  423  . 49.070 41.831 64.308  1.00 26.31 1 . N  ? 
ATOM   3145 CA  CA  . ASN ASN ASN A A 423  423  . 48.766 40.443 63.975  1.00 27.26 1 . C  ? 
ATOM   3146 CB  CB  . ASN ASN ASN A A 423  423  . 49.516 39.500 64.926  1.00 27.14 1 . C  ? 
ATOM   3147 CG  CG  . ASN ASN ASN A A 423  423  . 49.335 38.035 64.567  1.00 27.30 1 . C  ? 
ATOM   3148 OD1 OD1 . ASN ASN ASN A A 423  423  . 49.305 37.679 63.389  1.00 27.47 1 . O  ? 
ATOM   3149 ND2 ND2 . ASN ASN ASN A A 423  423  . 49.205 37.177 65.582  1.00 27.01 1 . N  ? 
ATOM   3150 C   C   . ASN ASN ASN A A 423  423  . 47.248 40.230 64.072  1.00 28.02 1 . C  ? 
ATOM   3151 O   O   . ASN ASN ASN A A 423  423  . 46.772 39.351 64.786  1.00 28.40 1 . O  ? 
ATOM   3152 N   N   . GLY GLY GLY A A 424  424  . 46.503 41.061 63.350  1.00 29.69 1 . N  ? 
ATOM   3153 CA  CA  . GLY GLY GLY A A 424  424  . 45.043 40.974 63.285  1.00 30.93 1 . C  ? 
ATOM   3154 C   C   . GLY GLY GLY A A 424  424  . 44.365 42.057 64.097  1.00 32.40 1 . C  ? 
ATOM   3155 O   O   . GLY GLY GLY A A 424  424  . 44.842 42.433 65.163  1.00 33.29 1 . O  ? 
ATOM   3156 N   N   . LYS LYS LYS A A 425  425  . 43.260 42.573 63.574  1.00 34.96 1 . N  ? 
ATOM   3157 CA  CA  . LYS LYS LYS A A 425  425  . 42.406 43.501 64.307  1.00 38.24 1 . C  ? 
ATOM   3158 CB  CB  . LYS LYS LYS A A 425  425  . 41.535 44.295 63.328  1.00 40.86 1 . C  ? 
ATOM   3159 CG  CG  . LYS LYS LYS A A 425  425  . 40.801 45.469 63.949  1.00 43.25 1 . C  ? 
ATOM   3160 CD  CD  . LYS LYS LYS A A 425  425  . 40.148 46.336 62.889  1.00 45.64 1 . C  ? 
ATOM   3161 CE  CE  . LYS LYS LYS A A 425  425  . 39.316 47.440 63.518  1.00 47.69 1 . C  ? 
ATOM   3162 NZ  NZ  . LYS LYS LYS A A 425  425  . 38.964 48.494 62.526  1.00 49.22 1 . N  ? 
ATOM   3163 C   C   . LYS LYS LYS A A 425  425  . 41.540 42.677 65.253  1.00 39.24 1 . C  ? 
ATOM   3164 O   O   . LYS LYS LYS A A 425  425  . 41.180 41.544 64.926  1.00 40.10 1 . O  ? 
ATOM   3165 N   N   . VAL VAL VAL A A 426  426  . 41.213 43.234 66.419  1.00 39.77 1 . N  ? 
ATOM   3166 CA  CA  . VAL VAL VAL A A 426  426  . 40.356 42.542 67.385  1.00 41.75 1 . C  ? 
ATOM   3167 CB  CB  . VAL VAL VAL A A 426  426  . 40.366 43.220 68.777  1.00 40.38 1 . C  ? 
ATOM   3168 CG1 CG1 . VAL VAL VAL A A 426  426  . 39.426 42.501 69.741  1.00 39.12 1 . C  ? 
ATOM   3169 CG2 CG2 . VAL VAL VAL A A 426  426  . 41.780 43.251 69.348  1.00 39.96 1 . C  ? 
ATOM   3170 C   C   . VAL VAL VAL A A 426  426  . 38.938 42.503 66.802  1.00 45.93 1 . C  ? 
ATOM   3171 O   O   . VAL VAL VAL A A 426  426  . 38.398 43.543 66.422  1.00 46.33 1 . O  ? 
ATOM   3172 N   N   . GLY GLY GLY A A 427  427  . 38.362 41.302 66.728  1.00 52.07 1 . N  ? 
ATOM   3173 CA  CA  . GLY GLY GLY A A 427  427  . 37.138 41.041 65.954  1.00 57.84 1 . C  ? 
ATOM   3174 C   C   . GLY GLY GLY A A 427  427  . 37.492 40.401 64.616  1.00 63.14 1 . C  ? 
ATOM   3175 O   O   . GLY GLY GLY A A 427  427  . 37.770 39.200 64.557  1.00 65.42 1 . O  ? 
ATOM   3176 N   N   . GLU GLU GLU A A 428  428  . 37.485 41.207 63.551  1.00 67.38 1 . N  ? 
ATOM   3177 CA  CA  . GLU GLU GLU A A 428  428  . 37.947 40.798 62.212  1.00 69.95 1 . C  ? 
ATOM   3178 CB  CB  . GLU GLU GLU A A 428  428  . 39.471 40.590 62.216  1.00 71.49 1 . C  ? 
ATOM   3179 CG  CG  . GLU GLU GLU A A 428  428  . 40.091 40.373 60.839  1.00 73.89 1 . C  ? 
ATOM   3180 CD  CD  . GLU GLU GLU A A 428  428  . 41.611 40.386 60.867  1.00 74.96 1 . C  ? 
ATOM   3181 OE1 OE1 . GLU GLU GLU A A 428  428  . 42.211 39.293 60.974  1.00 76.20 1 . O  ? 
ATOM   3182 OE2 OE2 . GLU GLU GLU A A 428  428  . 42.206 41.485 60.788  1.00 71.69 1 . O  ? 
ATOM   3183 C   C   . GLU GLU GLU A A 428  428  . 37.218 39.564 61.661  1.00 70.59 1 . C  ? 
ATOM   3184 O   O   . GLU GLU GLU A A 428  428  . 37.719 38.438 61.730  1.00 69.00 1 . O  ? 
ATOM   3185 N   N   . LYS LYS LYS A A 431  431  . 41.127 36.911 58.643  1.00 70.17 1 . N  ? 
ATOM   3186 CA  CA  . LYS LYS LYS A A 431  431  . 42.556 36.601 58.626  1.00 71.44 1 . C  ? 
ATOM   3187 CB  CB  . LYS LYS LYS A A 431  431  . 42.770 35.085 58.676  1.00 70.90 1 . C  ? 
ATOM   3188 C   C   . LYS LYS LYS A A 431  431  . 43.260 37.196 57.401  1.00 73.32 1 . C  ? 
ATOM   3189 O   O   . LYS LYS LYS A A 431  431  . 42.636 37.405 56.358  1.00 73.71 1 . O  ? 
ATOM   3190 N   N   . ARG ARG ARG A A 432  432  . 44.558 37.463 57.552  1.00 74.20 1 . N  ? 
ATOM   3191 CA  CA  . ARG ARG ARG A A 432  432  . 45.407 38.028 56.492  1.00 73.57 1 . C  ? 
ATOM   3192 CB  CB  . ARG ARG ARG A A 432  432  . 45.442 39.556 56.593  1.00 76.69 1 . C  ? 
ATOM   3193 CG  CG  . ARG ARG ARG A A 432  432  . 44.219 40.256 56.024  1.00 78.43 1 . C  ? 
ATOM   3194 CD  CD  . ARG ARG ARG A A 432  432  . 44.324 41.772 56.132  1.00 79.13 1 . C  ? 
ATOM   3195 NE  NE  . ARG ARG ARG A A 432  432  . 44.218 42.237 57.519  1.00 80.11 1 . N  ? 
ATOM   3196 CZ  CZ  . ARG ARG ARG A A 432  432  . 45.234 42.488 58.353  1.00 79.89 1 . C  ? 
ATOM   3197 NH1 NH1 . ARG ARG ARG A A 432  432  . 46.511 42.332 57.988  1.00 78.85 1 . N  ? 
ATOM   3198 NH2 NH2 . ARG ARG ARG A A 432  432  . 44.963 42.902 59.589  1.00 79.68 1 . N  ? 
ATOM   3199 C   C   . ARG ARG ARG A A 432  432  . 46.833 37.492 56.597  1.00 71.24 1 . C  ? 
ATOM   3200 O   O   . ARG ARG ARG A A 432  432  . 47.241 36.998 57.652  1.00 72.09 1 . O  ? 
ATOM   3201 N   N   . THR THR THR A A 433  433  . 47.586 37.608 55.504  1.00 67.96 1 . N  ? 
ATOM   3202 CA  CA  . THR THR THR A A 433  433  . 48.979 37.136 55.441  1.00 65.99 1 . C  ? 
ATOM   3203 CB  CB  . THR THR THR A A 433  433  . 49.324 36.559 54.048  1.00 67.42 1 . C  ? 
ATOM   3204 OG1 OG1 . THR THR THR A A 433  433  . 48.861 37.449 53.022  1.00 67.66 1 . O  ? 
ATOM   3205 CG2 CG2 . THR THR THR A A 433  433  . 48.681 35.178 53.861  1.00 66.86 1 . C  ? 
ATOM   3206 C   C   . THR THR THR A A 433  433  . 50.001 38.220 55.812  1.00 61.01 1 . C  ? 
ATOM   3207 O   O   . THR THR THR A A 433  433  . 51.017 37.912 56.435  1.00 61.34 1 . O  ? 
ATOM   3208 N   N   . ASN ASN ASN A A 434  434  . 49.733 39.471 55.431  1.00 57.44 1 . N  ? 
ATOM   3209 CA  CA  . ASN ASN ASN A A 434  434  . 50.632 40.599 55.732  1.00 54.13 1 . C  ? 
ATOM   3210 CB  CB  . ASN ASN ASN A A 434  434  . 50.442 41.734 54.715  1.00 56.15 1 . C  ? 
ATOM   3211 CG  CG  . ASN ASN ASN A A 434  434  . 50.804 41.323 53.293  1.00 57.68 1 . C  ? 
ATOM   3212 OD1 OD1 . ASN ASN ASN A A 434  434  . 49.987 41.434 52.374  1.00 60.30 1 . O  ? 
ATOM   3213 ND2 ND2 . ASN ASN ASN A A 434  434  . 52.033 40.852 53.103  1.00 56.22 1 . N  ? 
ATOM   3214 C   C   . ASN ASN ASN A A 434  434  . 50.413 41.143 57.147  1.00 48.38 1 . C  ? 
ATOM   3215 O   O   . ASN ASN ASN A A 434  434  . 49.283 41.177 57.635  1.00 48.99 1 . O  ? 
ATOM   3216 N   N   . ASN ASN ASN A A 435  435  . 51.507 41.568 57.783  1.00 42.58 1 . N  ? 
ATOM   3217 CA  CA  . ASN ASN ASN A A 435  435  . 51.502 42.141 59.138  1.00 37.29 1 . C  ? 
ATOM   3218 CB  CB  . ASN ASN ASN A A 435  435  . 52.451 41.355 60.041  1.00 36.69 1 . C  ? 
ATOM   3219 CG  CG  . ASN ASN ASN A A 435  435  . 51.961 39.952 60.313  1.00 36.78 1 . C  ? 
ATOM   3220 OD1 OD1 . ASN ASN ASN A A 435  435  . 52.499 38.980 59.788  1.00 37.69 1 . O  ? 
ATOM   3221 ND2 ND2 . ASN ASN ASN A A 435  435  . 50.923 39.841 61.123  1.00 36.68 1 . N  ? 
ATOM   3222 C   C   . ASN ASN ASN A A 435  435  . 51.953 43.594 59.075  1.00 33.59 1 . C  ? 
ATOM   3223 O   O   . ASN ASN ASN A A 435  435  . 53.140 43.863 58.904  1.00 31.96 1 . O  ? 
ATOM   3224 N   N   . MET MET MET A A 436  436  . 51.011 44.525 59.207  1.00 31.21 1 . N  ? 
ATOM   3225 CA  CA  . MET MET MET A A 436  436  . 51.311 45.947 59.031  1.00 29.78 1 . C  ? 
ATOM   3226 CB  CB  . MET MET MET A A 436  436  . 50.026 46.773 58.916  1.00 30.55 1 . C  ? 
ATOM   3227 CG  CG  . MET MET MET A A 436  436  . 49.196 46.436 57.676  1.00 31.18 1 . C  ? 
ATOM   3228 SD  SD  . MET MET MET A A 436  436  . 47.863 47.601 57.288  1.00 31.61 1 . S  ? 
ATOM   3229 CE  CE  . MET MET MET A A 436  436  . 46.887 47.506 58.785  1.00 31.20 1 . C  ? 
ATOM   3230 C   C   . MET MET MET A A 436  436  . 52.221 46.479 60.141  1.00 28.51 1 . C  ? 
ATOM   3231 O   O   . MET MET MET A A 436  436  . 52.129 46.041 61.289  1.00 27.72 1 . O  ? 
ATOM   3232 N   N   . PHE PHE PHE A A 437  437  . 53.109 47.403 59.772  1.00 26.77 1 . N  ? 
ATOM   3233 CA  CA  . PHE PHE PHE A A 437  437  . 54.176 47.893 60.652  1.00 25.86 1 . C  ? 
ATOM   3234 CB  CB  . PHE PHE PHE A A 437  437  . 55.529 47.327 60.199  1.00 26.23 1 . C  ? 
ATOM   3235 CG  CG  . PHE PHE PHE A A 437  437  . 56.708 47.759 61.045  1.00 26.29 1 . C  ? 
ATOM   3236 CD1 CD1 . PHE PHE PHE A A 437  437  . 57.388 48.944 60.772  1.00 25.98 1 . C  ? 
ATOM   3237 CE1 CE1 . PHE PHE PHE A A 437  437  . 58.483 49.330 61.538  1.00 26.22 1 . C  ? 
ATOM   3238 CZ  CZ  . PHE PHE PHE A A 437  437  . 58.925 48.524 62.577  1.00 26.33 1 . C  ? 
ATOM   3239 CE2 CE2 . PHE PHE PHE A A 437  437  . 58.271 47.330 62.852  1.00 26.37 1 . C  ? 
ATOM   3240 CD2 CD2 . PHE PHE PHE A A 437  437  . 57.170 46.954 62.088  1.00 26.99 1 . C  ? 
ATOM   3241 C   C   . PHE PHE PHE A A 437  437  . 54.217 49.418 60.637  1.00 24.81 1 . C  ? 
ATOM   3242 O   O   . PHE PHE PHE A A 437  437  . 53.963 50.043 59.606  1.00 23.36 1 . O  ? 
ATOM   3243 N   N   . GLY GLY GLY A A 438  438  . 54.548 50.004 61.785  1.00 24.32 1 . N  ? 
ATOM   3244 CA  CA  . GLY GLY GLY A A 438  438  . 54.685 51.452 61.906  1.00 24.30 1 . C  ? 
ATOM   3245 C   C   . GLY GLY GLY A A 438  438  . 55.691 51.845 62.966  1.00 24.63 1 . C  ? 
ATOM   3246 O   O   . GLY GLY GLY A A 438  438  . 55.671 51.306 64.077  1.00 24.92 1 . O  ? 
ATOM   3247 N   N   . LEU LEU LEU A A 439  439  . 56.561 52.788 62.608  1.00 24.46 1 . N  ? 
ATOM   3248 CA  CA  . LEU LEU LEU A A 439  439  . 57.557 53.377 63.496  1.00 25.39 1 . C  ? 
ATOM   3249 CB  CB  . LEU LEU LEU A A 439  439  . 58.963 53.114 62.940  1.00 25.63 1 . C  ? 
ATOM   3250 CG  CG  . LEU LEU LEU A A 439  439  . 60.180 53.616 63.721  1.00 26.07 1 . C  ? 
ATOM   3251 CD1 CD1 . LEU LEU LEU A A 439  439  . 60.252 52.939 65.074  1.00 26.69 1 . C  ? 
ATOM   3252 CD2 CD2 . LEU LEU LEU A A 439  439  . 61.464 53.372 62.939  1.00 26.54 1 . C  ? 
ATOM   3253 C   C   . LEU LEU LEU A A 439  439  . 57.273 54.883 63.550  1.00 25.03 1 . C  ? 
ATOM   3254 O   O   . LEU LEU LEU A A 439  439  . 57.117 55.518 62.508  1.00 25.66 1 . O  ? 
ATOM   3255 N   N   . LEU LEU LEU A A 440  440  . 57.180 55.445 64.753  1.00 24.99 1 . N  ? 
ATOM   3256 CA  CA  . LEU LEU LEU A A 440  440  . 56.871 56.867 64.902  1.00 24.65 1 . C  ? 
ATOM   3257 CB  CB  . LEU LEU LEU A A 440  440  . 56.582 57.241 66.358  1.00 24.15 1 . C  ? 
ATOM   3258 CG  CG  . LEU LEU LEU A A 440  440  . 55.282 56.781 67.010  1.00 24.42 1 . C  ? 
ATOM   3259 CD1 CD1 . LEU LEU LEU A A 440  440  . 55.304 57.185 68.478  1.00 24.50 1 . C  ? 
ATOM   3260 CD2 CD2 . LEU LEU LEU A A 440  440  . 54.049 57.346 66.312  1.00 24.25 1 . C  ? 
ATOM   3261 C   C   . LEU LEU LEU A A 440  440  . 58.017 57.737 64.413  1.00 25.40 1 . C  ? 
ATOM   3262 O   O   . LEU LEU LEU A A 440  440  . 59.185 57.344 64.473  1.00 24.84 1 . O  ? 
ATOM   3263 N   N   . GLU GLU GLU A A 441  441  . 57.657 58.921 63.925  1.00 25.99 1 . N  ? 
ATOM   3264 CA  CA  . GLU GLU GLU A A 441  441  . 58.619 59.984 63.673  1.00 26.93 1 . C  ? 
ATOM   3265 CB  CB  . GLU GLU GLU A A 441  441  . 57.902 61.199 63.078  1.00 27.97 1 . C  ? 
ATOM   3266 CG  CG  . GLU GLU GLU A A 441  441  . 58.777 62.424 62.858  1.00 28.96 1 . C  ? 
ATOM   3267 CD  CD  . GLU GLU GLU A A 441  441  . 58.030 63.577 62.216  1.00 29.77 1 . C  ? 
ATOM   3268 OE1 OE1 . GLU GLU GLU A A 441  441  . 56.905 63.359 61.719  1.00 30.71 1 . O  ? 
ATOM   3269 OE2 OE2 . GLU GLU GLU A A 441  441  . 58.570 64.706 62.215  1.00 29.89 1 . O  ? 
ATOM   3270 C   C   . GLU GLU GLU A A 441  441  . 59.295 60.355 64.984  1.00 25.84 1 . C  ? 
ATOM   3271 O   O   . GLU GLU GLU A A 441  441  . 60.515 60.438 65.049  1.00 25.27 1 . O  ? 
ATOM   3272 N   N   . CYS CYS CYS A A 442  442  . 58.461 60.581 66.000  1.00 25.94 1 . N  ? 
ATOM   3273 CA  CA  . CYS CYS CYS A A 442  442  . 58.855 60.839 67.399  1.00 26.12 1 . C  ? 
ATOM   3274 CB  CB  . CYS CYS CYS A A 442  442  . 59.669 62.133 67.537  1.00 26.49 1 . C  ? 
ATOM   3275 SG  SG  . CYS CYS CYS A A 442  442  . 58.778 63.657 67.121  1.00 27.45 1 . S  ? 
ATOM   3276 C   C   . CYS CYS CYS A A 442  442  . 57.566 60.927 68.233  1.00 25.79 1 . C  ? 
ATOM   3277 O   O   . CYS CYS CYS A A 442  442  . 56.480 60.700 67.698  1.00 25.33 1 . O  ? 
ATOM   3278 N   N   . PHE PHE PHE A A 443  443  . 57.679 61.263 69.518  1.00 25.73 1 . N  ? 
ATOM   3279 CA  CA  . PHE PHE PHE A A 443  443  . 56.503 61.397 70.397  1.00 26.20 1 . C  ? 
ATOM   3280 CB  CB  . PHE PHE PHE A A 443  443  . 56.834 60.914 71.809  1.00 25.63 1 . C  ? 
ATOM   3281 CG  CG  . PHE PHE PHE A A 443  443  . 57.135 59.444 71.872  1.00 25.56 1 . C  ? 
ATOM   3282 CD1 CD1 . PHE PHE PHE A A 443  443  . 56.113 58.519 72.063  1.00 25.12 1 . C  ? 
ATOM   3283 CE1 CE1 . PHE PHE PHE A A 443  443  . 56.384 57.159 72.105  1.00 24.93 1 . C  ? 
ATOM   3284 CZ  CZ  . PHE PHE PHE A A 443  443  . 57.683 56.706 71.939  1.00 25.06 1 . C  ? 
ATOM   3285 CE2 CE2 . PHE PHE PHE A A 443  443  . 58.710 57.616 71.734  1.00 25.41 1 . C  ? 
ATOM   3286 CD2 CD2 . PHE PHE PHE A A 443  443  . 58.434 58.978 71.696  1.00 25.26 1 . C  ? 
ATOM   3287 C   C   . PHE PHE PHE A A 443  443  . 55.877 62.796 70.419  1.00 26.85 1 . C  ? 
ATOM   3288 O   O   . PHE PHE PHE A A 443  443  . 54.678 62.913 70.647  1.00 28.02 1 . O  ? 
ATOM   3289 N   N   . ASP ASP ASP A A 444  444  . 56.666 63.843 70.172  1.00 27.13 1 . N  ? 
ATOM   3290 CA  CA  . ASP ASP ASP A A 444  444  . 56.123 65.206 70.056  1.00 27.89 1 . C  ? 
ATOM   3291 CB  CB  . ASP ASP ASP A A 444  444  . 57.237 66.252 70.091  1.00 27.96 1 . C  ? 
ATOM   3292 CG  CG  . ASP ASP ASP A A 444  444  . 57.992 66.249 71.396  1.00 28.55 1 . C  ? 
ATOM   3293 OD1 OD1 . ASP ASP ASP A A 444  444  . 57.391 66.607 72.427  1.00 29.14 1 . O  ? 
ATOM   3294 OD2 OD2 . ASP ASP ASP A A 444  444  . 59.188 65.889 71.390  1.00 29.14 1 . O  ? 
ATOM   3295 C   C   . ASP ASP ASP A A 444  444  . 55.306 65.379 68.771  1.00 28.41 1 . C  ? 
ATOM   3296 O   O   . ASP ASP ASP A A 444  444  . 54.281 66.062 68.775  1.00 28.45 1 . O  ? 
ATOM   3297 N   N   . TYR TYR TYR A A 445  445  . 55.785 64.779 67.679  1.00 28.37 1 . N  ? 
ATOM   3298 CA  CA  . TYR TYR TYR A A 445  445  . 55.058 64.733 66.412  1.00 28.60 1 . C  ? 
ATOM   3299 CB  CB  . TYR TYR TYR A A 445  445  . 55.918 65.276 65.256  1.00 29.29 1 . C  ? 
ATOM   3300 CG  CG  . TYR TYR TYR A A 445  445  . 56.784 66.482 65.596  1.00 29.35 1 . C  ? 
ATOM   3301 CD1 CD1 . TYR TYR TYR A A 445  445  . 56.274 67.572 66.303  1.00 29.31 1 . C  ? 
ATOM   3302 CE1 CE1 . TYR TYR TYR A A 445  445  . 57.077 68.672 66.602  1.00 29.89 1 . C  ? 
ATOM   3303 CZ  CZ  . TYR TYR TYR A A 445  445  . 58.409 68.692 66.183  1.00 29.58 1 . C  ? 
ATOM   3304 OH  OH  . TYR TYR TYR A A 445  445  . 59.227 69.764 66.459  1.00 29.61 1 . O  ? 
ATOM   3305 CE2 CE2 . TYR TYR TYR A A 445  445  . 58.927 67.630 65.470  1.00 30.03 1 . C  ? 
ATOM   3306 CD2 CD2 . TYR TYR TYR A A 445  445  . 58.121 66.537 65.180  1.00 30.21 1 . C  ? 
ATOM   3307 C   C   . TYR TYR TYR A A 445  445  . 54.650 63.273 66.187  1.00 28.41 1 . C  ? 
ATOM   3308 O   O   . TYR TYR TYR A A 445  445  . 55.364 62.499 65.542  1.00 28.43 1 . O  ? 
ATOM   3309 N   N   . ASN ASN ASN A A 446  446  . 53.499 62.904 66.745  1.00 28.06 1 . N  ? 
ATOM   3310 CA  CA  . ASN ASN ASN A A 446  446  . 53.085 61.507 66.836  1.00 27.90 1 . C  ? 
ATOM   3311 CB  CB  . ASN ASN ASN A A 446  446  . 52.088 61.335 67.992  1.00 27.84 1 . C  ? 
ATOM   3312 CG  CG  . ASN ASN ASN A A 446  446  . 51.934 59.889 68.423  1.00 28.16 1 . C  ? 
ATOM   3313 OD1 OD1 . ASN ASN ASN A A 446  446  . 51.198 59.124 67.806  1.00 28.49 1 . O  ? 
ATOM   3314 ND2 ND2 . ASN ASN ASN A A 446  446  . 52.628 59.509 69.492  1.00 28.42 1 . N  ? 
ATOM   3315 C   C   . ASN ASN ASN A A 446  446  . 52.499 61.023 65.507  1.00 27.93 1 . C  ? 
ATOM   3316 O   O   . ASN ASN ASN A A 446  446  . 51.289 60.884 65.365  1.00 28.82 1 . O  ? 
ATOM   3317 N   N   . TYR TYR TYR A A 447  447  . 53.383 60.766 64.544  1.00 27.62 1 . N  ? 
ATOM   3318 CA  CA  . TYR TYR TYR A A 447  447  . 53.009 60.341 63.192  1.00 27.12 1 . C  ? 
ATOM   3319 CB  CB  . TYR TYR TYR A A 447  447  . 53.272 61.465 62.184  1.00 27.36 1 . C  ? 
ATOM   3320 CG  CG  . TYR TYR TYR A A 447  447  . 52.589 62.758 62.561  1.00 28.11 1 . C  ? 
ATOM   3321 CD1 CD1 . TYR TYR TYR A A 447  447  . 51.201 62.810 62.713  1.00 28.57 1 . C  ? 
ATOM   3322 CE1 CE1 . TYR TYR TYR A A 447  447  . 50.560 63.983 63.075  1.00 28.70 1 . C  ? 
ATOM   3323 CZ  CZ  . TYR TYR TYR A A 447  447  . 51.305 65.124 63.296  1.00 29.17 1 . C  ? 
ATOM   3324 OH  OH  . TYR TYR TYR A A 447  447  . 50.658 66.283 63.649  1.00 30.84 1 . O  ? 
ATOM   3325 CE2 CE2 . TYR TYR TYR A A 447  447  . 52.685 65.104 63.151  1.00 29.08 1 . C  ? 
ATOM   3326 CD2 CD2 . TYR TYR TYR A A 447  447  . 53.320 63.925 62.787  1.00 28.61 1 . C  ? 
ATOM   3327 C   C   . TYR TYR TYR A A 447  447  . 53.801 59.098 62.810  1.00 26.54 1 . C  ? 
ATOM   3328 O   O   . TYR TYR TYR A A 447  447  . 55.031 59.075 62.943  1.00 25.28 1 . O  ? 
ATOM   3329 N   N   . TYR TYR TYR A A 448  448  . 53.087 58.072 62.344  1.00 25.96 1 . N  ? 
ATOM   3330 CA  CA  . TYR TYR TYR A A 448  448  . 53.705 56.814 61.933  1.00 26.31 1 . C  ? 
ATOM   3331 CB  CB  . TYR TYR TYR A A 448  448  . 52.714 55.641 62.033  1.00 25.94 1 . C  ? 
ATOM   3332 CG  CG  . TYR TYR TYR A A 448  448  . 52.605 55.101 63.441  1.00 25.29 1 . C  ? 
ATOM   3333 CD1 CD1 . TYR TYR TYR A A 448  448  . 53.675 54.432 64.021  1.00 24.78 1 . C  ? 
ATOM   3334 CE1 CE1 . TYR TYR TYR A A 448  448  . 53.602 53.940 65.310  1.00 24.82 1 . C  ? 
ATOM   3335 CZ  CZ  . TYR TYR TYR A A 448  448  . 52.445 54.115 66.049  1.00 24.74 1 . C  ? 
ATOM   3336 OH  OH  . TYR TYR TYR A A 448  448  . 52.385 53.625 67.334  1.00 24.87 1 . O  ? 
ATOM   3337 CE2 CE2 . TYR TYR TYR A A 448  448  . 51.362 54.780 65.500  1.00 24.80 1 . C  ? 
ATOM   3338 CD2 CD2 . TYR TYR TYR A A 448  448  . 51.446 55.274 64.202  1.00 25.12 1 . C  ? 
ATOM   3339 C   C   . TYR TYR TYR A A 448  448  . 54.267 56.917 60.525  1.00 27.47 1 . C  ? 
ATOM   3340 O   O   . TYR TYR TYR A A 448  448  . 53.574 57.350 59.603  1.00 28.07 1 . O  ? 
ATOM   3341 N   N   . GLU GLU GLU A A 449  449  . 55.534 56.531 60.385  1.00 28.19 1 . N  ? 
ATOM   3342 CA  CA  . GLU GLU GLU A A 449  449  . 56.207 56.397 59.093  1.00 28.83 1 . C  ? 
ATOM   3343 CB  CB  . GLU GLU GLU A A 449  449  . 55.634 55.202 58.303  1.00 28.89 1 . C  ? 
ATOM   3344 CG  CG  . GLU GLU GLU A A 449  449  . 55.849 53.842 58.950  1.00 29.40 1 . C  ? 
ATOM   3345 CD  CD  . GLU GLU GLU A A 449  449  . 57.321 53.474 59.146  1.00 29.99 1 . C  ? 
ATOM   3346 OE1 OE1 . GLU GLU GLU A A 449  449  . 58.213 54.081 58.507  1.00 30.30 1 . O  ? 
ATOM   3347 OE2 OE2 . GLU GLU GLU A A 449  449  . 57.584 52.562 59.958  1.00 30.50 1 . O  ? 
ATOM   3348 C   C   . GLU GLU GLU A A 449  449  . 56.191 57.655 58.231  1.00 29.03 1 . C  ? 
ATOM   3349 O   O   . GLU GLU GLU A A 449  449  . 55.936 57.586 57.037  1.00 30.43 1 . O  ? 
ATOM   3350 N   N   . THR THR THR A A 450  450  . 56.487 58.800 58.833  1.00 29.04 1 . N  ? 
ATOM   3351 CA  CA  . THR THR THR A A 450  450  . 56.575 60.048 58.082  1.00 28.24 1 . C  ? 
ATOM   3352 CB  CB  . THR THR THR A A 450  450  . 57.003 61.214 58.988  1.00 28.44 1 . C  ? 
ATOM   3353 OG1 OG1 . THR THR THR A A 450  450  . 56.088 61.305 60.082  1.00 28.04 1 . O  ? 
ATOM   3354 CG2 CG2 . THR THR THR A A 450  450  . 57.015 62.542 58.223  1.00 28.71 1 . C  ? 
ATOM   3355 C   C   . THR THR THR A A 450  450  . 57.569 59.851 56.934  1.00 28.56 1 . C  ? 
ATOM   3356 O   O   . THR THR THR A A 450  450  . 58.742 59.524 57.170  1.00 27.59 1 . O  ? 
ATOM   3357 N   N   . LEU LEU LEU A A 451  451  . 57.082 60.014 55.701  1.00 28.47 1 . N  ? 
ATOM   3358 CA  CA  . LEU LEU LEU A A 451  451  . 57.826 59.581 54.519  1.00 28.77 1 . C  ? 
ATOM   3359 CB  CB  . LEU LEU LEU A A 451  451  . 57.019 59.774 53.237  1.00 28.82 1 . C  ? 
ATOM   3360 CG  CG  . LEU LEU LEU A A 451  451  . 57.705 59.140 52.013  1.00 29.40 1 . C  ? 
ATOM   3361 CD1 CD1 . LEU LEU LEU A A 451  451  . 57.234 57.710 51.791  1.00 29.39 1 . C  ? 
ATOM   3362 CD2 CD2 . LEU LEU LEU A A 451  451  . 57.482 59.987 50.777  1.00 30.40 1 . C  ? 
ATOM   3363 C   C   . LEU LEU LEU A A 451  451  . 59.155 60.307 54.385  1.00 29.06 1 . C  ? 
ATOM   3364 O   O   . LEU LEU LEU A A 451  451  . 60.173 59.683 54.088  1.00 28.79 1 . O  ? 
ATOM   3365 N   N   . ASP ASP ASP A A 452  452  . 59.133 61.621 54.574  1.00 30.38 1 . N  ? 
ATOM   3366 CA  CA  . ASP ASP ASP A A 452  452  . 60.358 62.409 54.549  1.00 32.54 1 . C  ? 
ATOM   3367 CB  CB  . ASP ASP ASP A A 452  452  . 60.109 63.854 54.953  1.00 34.35 1 . C  ? 
ATOM   3368 CG  CG  . ASP ASP ASP A A 452  452  . 61.385 64.544 55.417  1.00 37.26 1 . C  ? 
ATOM   3369 OD1 OD1 . ASP ASP ASP A A 452  452  . 62.346 64.613 54.615  1.00 38.18 1 . O  ? 
ATOM   3370 OD2 OD2 . ASP ASP ASP A A 452  452  . 61.447 64.982 56.592  1.00 39.86 1 . O  ? 
ATOM   3371 C   C   . ASP ASP ASP A A 452  452  . 61.401 61.836 55.495  1.00 31.55 1 . C  ? 
ATOM   3372 O   O   . ASP ASP ASP A A 452  452  . 62.557 61.671 55.122  1.00 32.70 1 . O  ? 
ATOM   3373 N   N   . VAL VAL VAL A A 453  453  . 60.979 61.548 56.720  1.00 30.40 1 . N  ? 
ATOM   3374 CA  CA  . VAL VAL VAL A A 453  453  . 61.898 61.144 57.768  1.00 29.32 1 . C  ? 
ATOM   3375 CB  CB  . VAL VAL VAL A A 453  453  . 61.244 61.249 59.163  1.00 28.84 1 . C  ? 
ATOM   3376 CG1 CG1 . VAL VAL VAL A A 453  453  . 62.226 60.823 60.242  1.00 29.28 1 . C  ? 
ATOM   3377 CG2 CG2 . VAL VAL VAL A A 453  453  . 60.776 62.683 59.409  1.00 29.22 1 . C  ? 
ATOM   3378 C   C   . VAL VAL VAL A A 453  453  . 62.451 59.741 57.487  1.00 28.79 1 . C  ? 
ATOM   3379 O   O   . VAL VAL VAL A A 453  453  . 63.647 59.505 57.674  1.00 28.53 1 . O  ? 
ATOM   3380 N   N   . ARG ARG ARG A A 454  454  . 61.600 58.828 57.018  1.00 28.18 1 . N  ? 
ATOM   3381 CA  CA  . ARG ARG ARG A A 454  454  . 62.050 57.461 56.712  1.00 28.46 1 . C  ? 
ATOM   3382 CB  CB  . ARG ARG ARG A A 454  454  . 60.868 56.485 56.640  1.00 28.14 1 . C  ? 
ATOM   3383 CG  CG  . ARG ARG ARG A A 454  454  . 60.141 56.410 55.305  1.00 28.72 1 . C  ? 
ATOM   3384 CD  CD  . ARG ARG ARG A A 454  454  . 58.928 55.494 55.383  1.00 28.91 1 . C  ? 
ATOM   3385 NE  NE  . ARG ARG ARG A A 454  454  . 59.247 54.237 56.061  1.00 29.82 1 . N  ? 
ATOM   3386 CZ  CZ  . ARG ARG ARG A A 454  454  . 59.923 53.215 55.528  1.00 29.74 1 . C  ? 
ATOM   3387 NH1 NH1 . ARG ARG ARG A A 454  454  . 60.366 53.249 54.267  1.00 29.74 1 . N  ? 
ATOM   3388 NH2 NH2 . ARG ARG ARG A A 454  454  . 60.149 52.133 56.268  1.00 29.61 1 . N  ? 
ATOM   3389 C   C   . ARG ARG ARG A A 454  454  . 62.944 57.361 55.456  1.00 27.49 1 . C  ? 
ATOM   3390 O   O   . ARG ARG ARG A A 454  454  . 63.642 56.367 55.286  1.00 27.33 1 . O  ? 
ATOM   3391 N   N   . PHE PHE PHE A A 455  455  . 62.909 58.374 54.586  1.00 26.64 1 . N  ? 
ATOM   3392 CA  CA  . PHE PHE PHE A A 455  455  . 63.879 58.510 53.480  1.00 26.29 1 . C  ? 
ATOM   3393 CB  CB  . PHE PHE PHE A A 455  455  . 63.636 59.834 52.744  1.00 26.32 1 . C  ? 
ATOM   3394 CG  CG  . PHE PHE PHE A A 455  455  . 64.503 60.047 51.537  1.00 25.96 1 . C  ? 
ATOM   3395 CD1 CD1 . PHE PHE PHE A A 455  455  . 64.310 59.296 50.381  1.00 26.24 1 . C  ? 
ATOM   3396 CE1 CE1 . PHE PHE PHE A A 455  455  . 65.102 59.502 49.256  1.00 25.89 1 . C  ? 
ATOM   3397 CZ  CZ  . PHE PHE PHE A A 455  455  . 66.086 60.483 49.270  1.00 26.08 1 . C  ? 
ATOM   3398 CE2 CE2 . PHE PHE PHE A A 455  455  . 66.280 61.248 50.413  1.00 26.26 1 . C  ? 
ATOM   3399 CD2 CD2 . PHE PHE PHE A A 455  455  . 65.488 61.031 51.537  1.00 26.19 1 . C  ? 
ATOM   3400 C   C   . PHE PHE PHE A A 455  455  . 65.320 58.455 54.002  1.00 25.87 1 . C  ? 
ATOM   3401 O   O   . PHE PHE PHE A A 455  455  . 66.181 57.816 53.397  1.00 25.53 1 . O  ? 
ATOM   3402 N   N   . TYR TYR TYR A A 456  456  . 65.546 59.110 55.142  1.00 25.89 1 . N  ? 
ATOM   3403 CA  CA  . TYR TYR TYR A A 456  456  . 66.830 59.099 55.849  1.00 25.77 1 . C  ? 
ATOM   3404 CB  CB  . TYR TYR TYR A A 456  456  . 67.064 60.442 56.564  1.00 26.11 1 . C  ? 
ATOM   3405 CG  CG  . TYR TYR TYR A A 456  456  . 67.052 61.661 55.659  1.00 26.11 1 . C  ? 
ATOM   3406 CD1 CD1 . TYR TYR TYR A A 456  456  . 65.851 62.259 55.284  1.00 26.65 1 . C  ? 
ATOM   3407 CE1 CE1 . TYR TYR TYR A A 456  456  . 65.821 63.376 54.464  1.00 27.00 1 . C  ? 
ATOM   3408 CZ  CZ  . TYR TYR TYR A A 456  456  . 67.011 63.912 53.997  1.00 27.68 1 . C  ? 
ATOM   3409 OH  OH  . TYR TYR TYR A A 456  456  . 66.970 65.009 53.169  1.00 28.76 1 . O  ? 
ATOM   3410 CE2 CE2 . TYR TYR TYR A A 456  456  . 68.223 63.335 54.352  1.00 26.98 1 . C  ? 
ATOM   3411 CD2 CD2 . TYR TYR TYR A A 456  456  . 68.237 62.217 55.179  1.00 26.32 1 . C  ? 
ATOM   3412 C   C   . TYR TYR TYR A A 456  456  . 66.893 57.968 56.881  1.00 25.46 1 . C  ? 
ATOM   3413 O   O   . TYR TYR TYR A A 456  456  . 67.903 57.286 56.996  1.00 24.96 1 . O  ? 
ATOM   3414 N   N   . GLY GLY GLY A A 457  457  . 65.812 57.778 57.634  1.00 25.57 1 . N  ? 
ATOM   3415 CA  CA  . GLY GLY GLY A A 457  457  . 65.828 56.930 58.829  1.00 25.62 1 . C  ? 
ATOM   3416 C   C   . GLY GLY GLY A A 457  457  . 65.524 55.448 58.679  1.00 25.36 1 . C  ? 
ATOM   3417 O   O   . GLY GLY GLY A A 457  457  . 65.624 54.717 59.658  1.00 26.50 1 . O  ? 
ATOM   3418 N   N   . SER SER SER A A 458  458  . 65.153 54.989 57.486  1.00 24.73 1 . N  ? 
ATOM   3419 CA  CA  . SER SER SER A A 458  458  . 64.760 53.584 57.292  1.00 24.63 1 . C  ? 
ATOM   3420 CB  CB  . SER SER SER A A 458  458  . 63.619 53.486 56.273  1.00 24.28 1 . C  ? 
ATOM   3421 OG  OG  . SER SER SER A A 458  458  . 64.035 53.887 54.976  1.00 24.87 1 . O  ? 
ATOM   3422 C   C   . SER SER SER A A 458  458  . 65.903 52.633 56.891  1.00 24.44 1 . C  ? 
ATOM   3423 O   O   . SER SER SER A A 458  458  . 65.650 51.459 56.625  1.00 24.68 1 . O  ? 
ATOM   3424 N   N   . PHE PHE PHE A A 459  459  . 67.146 53.116 56.869  1.00 24.59 1 . N  ? 
ATOM   3425 CA  CA  . PHE PHE PHE A A 459  459  . 68.291 52.282 56.459  1.00 24.78 1 . C  ? 
ATOM   3426 CB  CB  . PHE PHE PHE A A 459  459  . 69.587 53.108 56.376  1.00 24.68 1 . C  ? 
ATOM   3427 CG  CG  . PHE PHE PHE A A 459  459  . 69.691 53.896 55.110  1.00 24.57 1 . C  ? 
ATOM   3428 CD1 CD1 . PHE PHE PHE A A 459  459  . 70.233 53.326 53.965  1.00 24.80 1 . C  ? 
ATOM   3429 CE1 CE1 . PHE PHE PHE A A 459  459  . 70.296 54.042 52.781  1.00 25.27 1 . C  ? 
ATOM   3430 CZ  CZ  . PHE PHE PHE A A 459  459  . 69.795 55.337 52.728  1.00 25.63 1 . C  ? 
ATOM   3431 CE2 CE2 . PHE PHE PHE A A 459  459  . 69.239 55.909 53.867  1.00 25.42 1 . C  ? 
ATOM   3432 CD2 CD2 . PHE PHE PHE A A 459  459  . 69.184 55.178 55.042  1.00 24.91 1 . C  ? 
ATOM   3433 C   C   . PHE PHE PHE A A 459  459  . 68.500 51.002 57.276  1.00 25.22 1 . C  ? 
ATOM   3434 O   O   . PHE PHE PHE A A 459  459  . 68.757 49.953 56.696  1.00 25.32 1 . O  ? 
ATOM   3435 N   N   . PRO PRO PRO A A 460  460  . 68.379 51.074 58.615  1.00 25.45 1 . N  ? 
ATOM   3436 CA  CA  . PRO PRO PRO A A 460  460  . 68.482 49.838 59.386  1.00 25.86 1 . C  ? 
ATOM   3437 CB  CB  . PRO PRO PRO A A 460  460  . 68.249 50.301 60.828  1.00 25.53 1 . C  ? 
ATOM   3438 CG  CG  . PRO PRO PRO A A 460  460  . 68.667 51.722 60.834  1.00 25.50 1 . C  ? 
ATOM   3439 CD  CD  . PRO PRO PRO A A 460  460  . 68.259 52.251 59.492  1.00 25.42 1 . C  ? 
ATOM   3440 C   C   . PRO PRO PRO A A 460  460  . 67.448 48.782 58.994  1.00 26.43 1 . C  ? 
ATOM   3441 O   O   . PRO PRO PRO A A 460  460  . 67.774 47.595 58.965  1.00 26.25 1 . O  ? 
ATOM   3442 N   N   . LEU LEU LEU A A 461  461  . 66.223 49.208 58.696  1.00 26.92 1 . N  ? 
ATOM   3443 CA  CA  . LEU LEU LEU A A 461  461  . 65.169 48.272 58.315  1.00 28.13 1 . C  ? 
ATOM   3444 CB  CB  . LEU LEU LEU A A 461  461  . 63.798 48.954 58.298  1.00 29.67 1 . C  ? 
ATOM   3445 CG  CG  . LEU LEU LEU A A 461  461  . 63.278 49.394 59.673  1.00 30.80 1 . C  ? 
ATOM   3446 CD1 CD1 . LEU LEU LEU A A 461  461  . 62.137 50.389 59.516  1.00 32.00 1 . C  ? 
ATOM   3447 CD2 CD2 . LEU LEU LEU A A 461  461  . 62.838 48.198 60.509  1.00 30.64 1 . C  ? 
ATOM   3448 C   C   . LEU LEU LEU A A 461  461  . 65.459 47.617 56.966  1.00 28.04 1 . C  ? 
ATOM   3449 O   O   . LEU LEU LEU A A 461  461  . 65.355 46.404 56.849  1.00 27.90 1 . O  ? 
ATOM   3450 N   N   . VAL VAL VAL A A 462  462  . 65.837 48.398 55.956  1.00 27.61 1 . N  ? 
ATOM   3451 CA  CA  . VAL VAL VAL A A 462  462  . 66.154 47.807 54.655  1.00 27.70 1 . C  ? 
ATOM   3452 CB  CB  . VAL VAL VAL A A 462  462  . 66.307 48.868 53.531  1.00 27.27 1 . C  ? 
ATOM   3453 CG1 CG1 . VAL VAL VAL A A 462  462  . 67.608 49.647 53.640  1.00 26.89 1 . C  ? 
ATOM   3454 CG2 CG2 . VAL VAL VAL A A 462  462  . 66.192 48.207 52.161  1.00 27.53 1 . C  ? 
ATOM   3455 C   C   . VAL VAL VAL A A 462  462  . 67.382 46.875 54.742  1.00 28.09 1 . C  ? 
ATOM   3456 O   O   . VAL VAL VAL A A 462  462  . 67.406 45.832 54.099  1.00 28.08 1 . O  ? 
ATOM   3457 N   N   . MET MET MET A A 463  463  . 68.367 47.238 55.560  1.00 28.39 1 . N  ? 
ATOM   3458 CA  CA  . MET MET MET A A 463  463  . 69.615 46.475 55.665  1.00 29.09 1 . C  ? 
ATOM   3459 CB  CB  . MET MET MET A A 463  463  . 70.750 47.402 56.094  1.00 30.34 1 . C  ? 
ATOM   3460 CG  CG  . MET MET MET A A 463  463  . 71.039 48.506 55.093  1.00 31.29 1 . C  ? 
ATOM   3461 SD  SD  . MET MET MET A A 463  463  . 72.083 49.797 55.789  1.00 34.37 1 . S  ? 
ATOM   3462 CE  CE  . MET MET MET A A 463  463  . 73.667 48.965 55.739  1.00 35.11 1 . C  ? 
ATOM   3463 C   C   . MET MET MET A A 463  463  . 69.536 45.264 56.608  1.00 28.58 1 . C  ? 
ATOM   3464 O   O   . MET MET MET A A 463  463  . 70.191 44.252 56.355  1.00 28.68 1 . O  ? 
ATOM   3465 N   N   . LEU LEU LEU A A 464  464  . 68.736 45.365 57.674  1.00 27.40 1 . N  ? 
ATOM   3466 CA  CA  . LEU LEU LEU A A 464  464  . 68.668 44.335 58.728  1.00 26.40 1 . C  ? 
ATOM   3467 CB  CB  . LEU LEU LEU A A 464  464  . 69.093 44.946 60.067  1.00 26.47 1 . C  ? 
ATOM   3468 CG  CG  . LEU LEU LEU A A 464  464  . 70.421 45.709 60.109  1.00 26.82 1 . C  ? 
ATOM   3469 CD1 CD1 . LEU LEU LEU A A 464  464  . 70.572 46.433 61.439  1.00 26.34 1 . C  ? 
ATOM   3470 CD2 CD2 . LEU LEU LEU A A 464  464  . 71.596 44.770 59.865  1.00 26.75 1 . C  ? 
ATOM   3471 C   C   . LEU LEU LEU A A 464  464  . 67.307 43.622 58.909  1.00 26.02 1 . C  ? 
ATOM   3472 O   O   . LEU LEU LEU A A 464  464  . 67.275 42.513 59.450  1.00 24.97 1 . O  ? 
ATOM   3473 N   N   . TRP TRP TRP A A 465  465  . 66.201 44.249 58.496  1.00 25.53 1 . N  ? 
ATOM   3474 CA  CA  . TRP TRP TRP A A 465  465  . 64.864 43.624 58.550  1.00 25.66 1 . C  ? 
ATOM   3475 CB  CB  . TRP TRP TRP A A 465  465  . 64.109 44.064 59.816  1.00 25.48 1 . C  ? 
ATOM   3476 CG  CG  . TRP TRP TRP A A 465  465  . 64.698 43.506 61.079  1.00 25.33 1 . C  ? 
ATOM   3477 CD1 CD1 . TRP TRP TRP A A 465  465  . 64.476 42.270 61.605  1.00 25.07 1 . C  ? 
ATOM   3478 NE1 NE1 . TRP TRP TRP A A 465  465  . 65.198 42.108 62.761  1.00 24.78 1 . N  ? 
ATOM   3479 CE2 CE2 . TRP TRP TRP A A 465  465  . 65.906 43.253 63.008  1.00 24.56 1 . C  ? 
ATOM   3480 CD2 CD2 . TRP TRP TRP A A 465  465  . 65.623 44.157 61.961  1.00 24.89 1 . C  ? 
ATOM   3481 CE3 CE3 . TRP TRP TRP A A 465  465  . 66.223 45.424 61.979  1.00 24.76 1 . C  ? 
ATOM   3482 CZ3 CZ3 . TRP TRP TRP A A 465  465  . 67.100 45.736 63.021  1.00 24.80 1 . C  ? 
ATOM   3483 CH2 CH2 . TRP TRP TRP A A 465  465  . 67.367 44.805 64.047  1.00 24.83 1 . C  ? 
ATOM   3484 CZ2 CZ2 . TRP TRP TRP A A 465  465  . 66.776 43.566 64.059  1.00 24.73 1 . C  ? 
ATOM   3485 C   C   . TRP TRP TRP A A 465  465  . 64.066 43.958 57.277  1.00 26.22 1 . C  ? 
ATOM   3486 O   O   . TRP TRP TRP A A 465  465  . 63.006 44.588 57.351  1.00 26.14 1 . O  ? 
ATOM   3487 N   N   . PRO PRO PRO A A 466  466  . 64.583 43.540 56.097  1.00 26.90 1 . N  ? 
ATOM   3488 CA  CA  . PRO PRO PRO A A 466  466  . 64.043 43.994 54.801  1.00 27.07 1 . C  ? 
ATOM   3489 CB  CB  . PRO PRO PRO A A 466  466  . 64.983 43.338 53.776  1.00 27.07 1 . C  ? 
ATOM   3490 CG  CG  . PRO PRO PRO A A 466  466  . 65.591 42.183 54.486  1.00 27.22 1 . C  ? 
ATOM   3491 CD  CD  . PRO PRO PRO A A 466  466  . 65.728 42.625 55.913  1.00 27.03 1 . C  ? 
ATOM   3492 C   C   . PRO PRO PRO A A 466  466  . 62.572 43.640 54.511  1.00 27.18 1 . C  ? 
ATOM   3493 O   O   . PRO PRO PRO A A 466  466  . 61.924 44.347 53.747  1.00 26.43 1 . O  ? 
ATOM   3494 N   N   . ASP ASP ASP A A 467  467  . 62.055 42.567 55.108  1.00 28.27 1 . N  ? 
ATOM   3495 CA  CA  . ASP ASP ASP A A 467  467  . 60.636 42.213 54.951  1.00 29.35 1 . C  ? 
ATOM   3496 CB  CB  . ASP ASP ASP A A 467  467  . 60.351 40.795 55.457  1.00 30.42 1 . C  ? 
ATOM   3497 CG  CG  . ASP ASP ASP A A 467  467  . 61.003 39.712 54.605  1.00 31.90 1 . C  ? 
ATOM   3498 OD1 OD1 . ASP ASP ASP A A 467  467  . 61.577 40.006 53.525  1.00 32.63 1 . O  ? 
ATOM   3499 OD2 OD2 . ASP ASP ASP A A 467  467  . 60.924 38.540 55.029  1.00 34.23 1 . O  ? 
ATOM   3500 C   C   . ASP ASP ASP A A 467  467  . 59.696 43.204 55.647  1.00 28.57 1 . C  ? 
ATOM   3501 O   O   . ASP ASP ASP A A 467  467  . 58.571 43.403 55.191  1.00 29.21 1 . O  ? 
ATOM   3502 N   N   . ILE ILE ILE A A 468  468  . 60.148 43.815 56.743  1.00 27.20 1 . N  ? 
ATOM   3503 CA  CA  . ILE ILE ILE A A 468  468  . 59.397 44.908 57.369  1.00 26.64 1 . C  ? 
ATOM   3504 CB  CB  . ILE ILE ILE A A 468  468  . 59.920 45.253 58.789  1.00 25.75 1 . C  ? 
ATOM   3505 CG1 CG1 . ILE ILE ILE A A 468  468  . 59.582 44.111 59.749  1.00 24.87 1 . C  ? 
ATOM   3506 CD1 CD1 . ILE ILE ILE A A 468  468  . 60.247 44.212 61.104  1.00 24.74 1 . C  ? 
ATOM   3507 CG2 CG2 . ILE ILE ILE A A 468  468  . 59.302 46.554 59.300  1.00 26.07 1 . C  ? 
ATOM   3508 C   C   . ILE ILE ILE A A 468  468  . 59.432 46.134 56.461  1.00 26.36 1 . C  ? 
ATOM   3509 O   O   . ILE ILE ILE A A 468  468  . 58.402 46.757 56.214  1.00 26.68 1 . O  ? 
ATOM   3510 N   N   . GLU GLU GLU A A 469  469  . 60.621 46.476 55.981  1.00 26.73 1 . N  ? 
ATOM   3511 CA  CA  . GLU GLU GLU A A 469  469  . 60.804 47.618 55.079  1.00 26.97 1 . C  ? 
ATOM   3512 CB  CB  . GLU GLU GLU A A 469  469  . 62.276 47.708 54.653  1.00 26.84 1 . C  ? 
ATOM   3513 CG  CG  . GLU GLU GLU A A 469  469  . 62.573 48.735 53.572  1.00 26.71 1 . C  ? 
ATOM   3514 CD  CD  . GLU GLU GLU A A 469  469  . 62.165 50.142 53.963  1.00 26.63 1 . C  ? 
ATOM   3515 OE1 OE1 . GLU GLU GLU A A 469  469  . 62.204 50.487 55.166  1.00 26.93 1 . O  ? 
ATOM   3516 OE2 OE2 . GLU GLU GLU A A 469  469  . 61.812 50.920 53.066  1.00 25.94 1 . O  ? 
ATOM   3517 C   C   . GLU GLU GLU A A 469  469  . 59.900 47.555 53.833  1.00 27.33 1 . C  ? 
ATOM   3518 O   O   . GLU GLU GLU A A 469  469  . 59.254 48.545 53.477  1.00 27.17 1 . O  ? 
ATOM   3519 N   N   . LYS LYS LYS A A 470  470  . 59.869 46.399 53.176  1.00 27.34 1 . N  ? 
ATOM   3520 CA  CA  . LYS LYS LYS A A 470  470  . 59.066 46.231 51.961  1.00 27.99 1 . C  ? 
ATOM   3521 CB  CB  . LYS LYS LYS A A 470  470  . 59.449 44.941 51.232  1.00 29.19 1 . C  ? 
ATOM   3522 CG  CG  . LYS LYS LYS A A 470  470  . 60.788 45.044 50.528  1.00 30.25 1 . C  ? 
ATOM   3523 CD  CD  . LYS LYS LYS A A 470  470  . 61.204 43.728 49.905  1.00 31.55 1 . C  ? 
ATOM   3524 CE  CE  . LYS LYS LYS A A 470  470  . 62.468 43.896 49.078  1.00 31.82 1 . C  ? 
ATOM   3525 NZ  NZ  . LYS LYS LYS A A 470  470  . 63.085 42.576 48.776  1.00 32.63 1 . N  ? 
ATOM   3526 C   C   . LYS LYS LYS A A 470  470  . 57.565 46.274 52.243  1.00 27.68 1 . C  ? 
ATOM   3527 O   O   . LYS LYS LYS A A 470  470  . 56.802 46.781 51.426  1.00 27.66 1 . O  ? 
ATOM   3528 N   N   . GLN GLN GLN A A 471  471  . 57.155 45.738 53.394  1.00 27.76 1 . N  ? 
ATOM   3529 CA  CA  . GLN GLN GLN A A 471  471  . 55.773 45.848 53.874  1.00 27.76 1 . C  ? 
ATOM   3530 CB  CB  . GLN GLN GLN A A 471  471  . 55.599 45.068 55.191  1.00 28.11 1 . C  ? 
ATOM   3531 CG  CG  . GLN GLN GLN A A 471  471  . 54.266 45.239 55.913  1.00 28.65 1 . C  ? 
ATOM   3532 CD  CD  . GLN GLN GLN A A 471  471  . 53.061 44.917 55.040  1.00 29.51 1 . C  ? 
ATOM   3533 OE1 OE1 . GLN GLN GLN A A 471  471  . 53.094 43.982 54.237  1.00 29.69 1 . O  ? 
ATOM   3534 NE2 NE2 . GLN GLN GLN A A 471  471  . 51.990 45.694 55.192  1.00 29.58 1 . N  ? 
ATOM   3535 C   C   . GLN GLN GLN A A 471  471  . 55.359 47.315 54.041  1.00 27.61 1 . C  ? 
ATOM   3536 O   O   . GLN GLN GLN A A 471  471  . 54.268 47.701 53.622  1.00 27.16 1 . O  ? 
ATOM   3537 N   N   . VAL VAL VAL A A 472  472  . 56.241 48.127 54.625  1.00 27.64 1 . N  ? 
ATOM   3538 CA  CA  . VAL VAL VAL A A 472  472  . 55.956 49.547 54.838  1.00 27.43 1 . C  ? 
ATOM   3539 CB  CB  . VAL VAL VAL A A 472  472  . 57.030 50.241 55.720  1.00 27.46 1 . C  ? 
ATOM   3540 CG1 CG1 . VAL VAL VAL A A 472  472  . 56.838 51.757 55.754  1.00 27.20 1 . C  ? 
ATOM   3541 CG2 CG2 . VAL VAL VAL A A 472  472  . 56.989 49.692 57.142  1.00 27.93 1 . C  ? 
ATOM   3542 C   C   . VAL VAL VAL A A 472  472  . 55.789 50.276 53.505  1.00 27.29 1 . C  ? 
ATOM   3543 O   O   . VAL VAL VAL A A 472  472  . 54.900 51.117 53.369  1.00 27.30 1 . O  ? 
ATOM   3544 N   N   . MET MET MET A A 473  473  . 56.626 49.960 52.524  1.00 27.67 1 . N  ? 
ATOM   3545 CA  CA  . MET MET MET A A 473  473  . 56.514 50.604 51.212  1.00 28.27 1 . C  ? 
ATOM   3546 CB  CB  . MET MET MET A A 473  473  . 57.794 50.419 50.391  1.00 29.18 1 . C  ? 
ATOM   3547 CG  CG  . MET MET MET A A 473  473  . 59.016 51.114 50.975  1.00 29.58 1 . C  ? 
ATOM   3548 SD  SD  . MET MET MET A A 473  473  . 58.800 52.873 51.316  1.00 30.97 1 . S  ? 
ATOM   3549 CE  CE  . MET MET MET A A 473  473  . 58.641 53.497 49.649  1.00 31.01 1 . C  ? 
ATOM   3550 C   C   . MET MET MET A A 473  473  . 55.284 50.157 50.422  1.00 27.99 1 . C  ? 
ATOM   3551 O   O   . MET MET MET A A 473  473  . 54.748 50.945 49.655  1.00 28.29 1 . O  ? 
ATOM   3552 N   N   . ARG ARG ARG A A 474  474  . 54.843 48.910 50.608  1.00 28.53 1 . N  ? 
ATOM   3553 CA  CA  . ARG ARG ARG A A 474  474  . 53.579 48.439 50.024  1.00 29.02 1 . C  ? 
ATOM   3554 CB  CB  . ARG ARG ARG A A 474  474  . 53.408 46.919 50.178  1.00 29.78 1 . C  ? 
ATOM   3555 CG  CG  . ARG ARG ARG A A 474  474  . 54.281 46.092 49.235  1.00 29.97 1 . C  ? 
ATOM   3556 CD  CD  . ARG ARG ARG A A 474  474  . 53.830 44.639 49.197  1.00 30.33 1 . C  ? 
ATOM   3557 NE  NE  . ARG ARG ARG A A 474  474  . 53.939 43.991 50.509  1.00 30.28 1 . N  ? 
ATOM   3558 CZ  CZ  . ARG ARG ARG A A 474  474  . 55.008 43.342 50.978  1.00 30.12 1 . C  ? 
ATOM   3559 NH1 NH1 . ARG ARG ARG A A 474  474  . 56.126 43.222 50.260  1.00 30.64 1 . N  ? 
ATOM   3560 NH2 NH2 . ARG ARG ARG A A 474  474  . 54.963 42.811 52.198  1.00 29.85 1 . N  ? 
ATOM   3561 C   C   . ARG ARG ARG A A 474  474  . 52.377 49.166 50.628  1.00 29.16 1 . C  ? 
ATOM   3562 O   O   . ARG ARG ARG A A 474  474  . 51.420 49.477 49.912  1.00 30.17 1 . O  ? 
ATOM   3563 N   N   . GLN GLN GLN A A 475  475  . 52.428 49.427 51.935  1.00 28.42 1 . N  ? 
ATOM   3564 CA  CA  . GLN GLN GLN A A 475  475  . 51.419 50.263 52.614  1.00 27.39 1 . C  ? 
ATOM   3565 CB  CB  . GLN GLN GLN A A 475  475  . 51.742 50.422 54.117  1.00 26.46 1 . C  ? 
ATOM   3566 CG  CG  . GLN GLN GLN A A 475  475  . 51.537 49.159 54.948  1.00 26.30 1 . C  ? 
ATOM   3567 CD  CD  . GLN GLN GLN A A 475  475  . 52.246 49.149 56.308  1.00 26.52 1 . C  ? 
ATOM   3568 OE1 OE1 . GLN GLN GLN A A 475  475  . 52.346 48.104 56.941  1.00 27.59 1 . O  ? 
ATOM   3569 NE2 NE2 . GLN GLN GLN A A 475  475  . 52.732 50.295 56.759  1.00 26.60 1 . N  ? 
ATOM   3570 C   C   . GLN GLN GLN A A 475  475  . 51.308 51.639 51.941  1.00 27.02 1 . C  ? 
ATOM   3571 O   O   . GLN GLN GLN A A 475  475  . 50.203 52.128 51.706  1.00 27.08 1 . O  ? 
ATOM   3572 N   N   . PHE PHE PHE A A 476  476  . 52.455 52.245 51.629  1.00 26.55 1 . N  ? 
ATOM   3573 CA  CA  . PHE PHE PHE A A 476  476  . 52.494 53.532 50.908  1.00 27.18 1 . C  ? 
ATOM   3574 CB  CB  . PHE PHE PHE A A 476  476  . 53.912 54.134 50.909  1.00 26.92 1 . C  ? 
ATOM   3575 CG  CG  . PHE PHE PHE A A 476  476  . 54.200 54.995 52.105  1.00 27.11 1 . C  ? 
ATOM   3576 CD1 CD1 . PHE PHE PHE A A 476  476  . 53.739 56.304 52.146  1.00 27.17 1 . C  ? 
ATOM   3577 CE1 CE1 . PHE PHE PHE A A 476  476  . 53.996 57.115 53.234  1.00 26.83 1 . C  ? 
ATOM   3578 CZ  CZ  . PHE PHE PHE A A 476  476  . 54.712 56.620 54.306  1.00 27.42 1 . C  ? 
ATOM   3579 CE2 CE2 . PHE PHE PHE A A 476  476  . 55.180 55.312 54.289  1.00 27.14 1 . C  ? 
ATOM   3580 CD2 CD2 . PHE PHE PHE A A 476  476  . 54.924 54.507 53.190  1.00 26.94 1 . C  ? 
ATOM   3581 C   C   . PHE PHE PHE A A 476  476  . 51.968 53.435 49.473  1.00 27.27 1 . C  ? 
ATOM   3582 O   O   . PHE PHE PHE A A 476  476  . 51.219 54.310 49.027  1.00 26.94 1 . O  ? 
ATOM   3583 N   N   . ALA ALA ALA A A 477  477  . 52.355 52.376 48.762  1.00 28.04 1 . N  ? 
ATOM   3584 CA  CA  . ALA ALA ALA A A 477  477  . 51.852 52.117 47.401  1.00 29.72 1 . C  ? 
ATOM   3585 CB  CB  . ALA ALA ALA A A 477  477  . 52.436 50.825 46.848  1.00 29.93 1 . C  ? 
ATOM   3586 C   C   . ALA ALA ALA A A 477  477  . 50.321 52.064 47.349  1.00 30.80 1 . C  ? 
ATOM   3587 O   O   . ALA ALA ALA A A 477  477  . 49.713 52.615 46.433  1.00 31.31 1 . O  ? 
ATOM   3588 N   N   . ASP ASP ASP A A 478  478  . 49.711 51.425 48.348  1.00 32.42 1 . N  ? 
ATOM   3589 CA  CA  . ASP ASP ASP A A 478  478  . 48.246 51.311 48.425  1.00 33.57 1 . C  ? 
ATOM   3590 CB  CB  . ASP ASP ASP A A 478  478  . 47.824 50.284 49.485  1.00 34.29 1 . C  ? 
ATOM   3591 CG  CG  . ASP ASP ASP A A 478  478  . 48.303 48.881 49.178  1.00 35.55 1 . C  ? 
ATOM   3592 OD1 OD1 . ASP ASP ASP A A 478  478  . 48.517 48.546 47.990  1.00 36.88 1 . O  ? 
ATOM   3593 OD2 OD2 . ASP ASP ASP A A 478  478  . 48.463 48.102 50.140  1.00 37.31 1 . O  ? 
ATOM   3594 C   C   . ASP ASP ASP A A 478  478  . 47.517 52.627 48.710  1.00 33.32 1 . C  ? 
ATOM   3595 O   O   . ASP ASP ASP A A 478  478  . 46.316 52.702 48.472  1.00 34.34 1 . O  ? 
ATOM   3596 N   N   . THR THR THR A A 479  479  . 48.221 53.637 49.231  1.00 33.77 1 . N  ? 
ATOM   3597 CA  CA  . THR THR THR A A 479  479  . 47.635 54.963 49.502  1.00 34.13 1 . C  ? 
ATOM   3598 CB  CB  . THR THR THR A A 479  479  . 48.274 55.634 50.746  1.00 33.91 1 . C  ? 
ATOM   3599 OG1 OG1 . THR THR THR A A 479  479  . 49.668 55.874 50.511  1.00 34.89 1 . O  ? 
ATOM   3600 CG2 CG2 . THR THR THR A A 479  479  . 48.098 54.785 51.990  1.00 33.77 1 . C  ? 
ATOM   3601 C   C   . THR THR THR A A 479  479  . 47.743 55.987 48.361  1.00 34.92 1 . C  ? 
ATOM   3602 O   O   . THR THR THR A A 479  479  . 47.127 57.054 48.454  1.00 36.59 1 . O  ? 
ATOM   3603 N   N   . ILE ILE ILE A A 480  480  . 48.519 55.699 47.314  1.00 35.47 1 . N  ? 
ATOM   3604 CA  CA  . ILE ILE ILE A A 480  480  . 48.791 56.696 46.256  1.00 36.60 1 . C  ? 
ATOM   3605 CB  CB  . ILE ILE ILE A A 480  480  . 49.716 56.138 45.131  1.00 37.43 1 . C  ? 
ATOM   3606 CG1 CG1 . ILE ILE ILE A A 480  480  . 50.208 57.255 44.197  1.00 38.55 1 . C  ? 
ATOM   3607 CD1 CD1 . ILE ILE ILE A A 480  480  . 51.341 58.091 44.754  1.00 38.64 1 . C  ? 
ATOM   3608 CG2 CG2 . ILE ILE ILE A A 480  480  . 49.033 55.047 44.313  1.00 37.63 1 . C  ? 
ATOM   3609 C   C   . ILE ILE ILE A A 480  480  . 47.506 57.299 45.667  1.00 36.25 1 . C  ? 
ATOM   3610 O   O   . ILE ILE ILE A A 480  480  . 47.388 58.519 45.586  1.00 35.59 1 . O  ? 
ATOM   3611 N   N   . ASN ASN ASN A A 481  481  . 46.539 56.447 45.325  1.00 37.05 1 . N  ? 
ATOM   3612 CA  CA  . ASN ASN ASN A A 481  481  . 45.314 56.868 44.635  1.00 38.72 1 . C  ? 
ATOM   3613 CB  CB  . ASN ASN ASN A A 481  481  . 44.925 55.829 43.570  1.00 39.72 1 . C  ? 
ATOM   3614 CG  CG  . ASN ASN ASN A A 481  481  . 45.817 55.882 42.349  1.00 40.36 1 . C  ? 
ATOM   3615 OD1 OD1 . ASN ASN ASN A A 481  481  . 46.376 56.928 42.019  1.00 41.06 1 . O  ? 
ATOM   3616 ND2 ND2 . ASN ASN ASN A A 481  481  . 45.940 54.755 41.656  1.00 41.37 1 . N  ? 
ATOM   3617 C   C   . ASN ASN ASN A A 481  481  . 44.130 57.111 45.566  1.00 38.99 1 . C  ? 
ATOM   3618 O   O   . ASN ASN ASN A A 481  481  . 42.999 57.263 45.090  1.00 39.11 1 . O  ? 
ATOM   3619 N   N   . VAL VAL VAL A A 482  482  . 44.376 57.149 46.877  1.00 38.65 1 . N  ? 
ATOM   3620 CA  CA  . VAL VAL VAL A A 482  482  . 43.329 57.479 47.832  1.00 39.92 1 . C  ? 
ATOM   3621 CB  CB  . VAL VAL VAL A A 482  482  . 43.728 57.142 49.290  1.00 40.17 1 . C  ? 
ATOM   3622 CG1 CG1 . VAL VAL VAL A A 482  482  . 42.691 57.666 50.283  1.00 39.88 1 . C  ? 
ATOM   3623 CG2 CG2 . VAL VAL VAL A A 482  482  . 43.897 55.635 49.454  1.00 40.31 1 . C  ? 
ATOM   3624 C   C   . VAL VAL VAL A A 482  482  . 43.014 58.963 47.686  1.00 40.38 1 . C  ? 
ATOM   3625 O   O   . VAL VAL VAL A A 482  482  . 43.924 59.788 47.610  1.00 38.32 1 . O  ? 
ATOM   3626 N   N   . GLN GLN GLN A A 483  483  . 41.720 59.271 47.621  1.00 42.91 1 . N  ? 
ATOM   3627 CA  CA  . GLN GLN GLN A A 483  483  . 41.209 60.638 47.535  1.00 45.63 1 . C  ? 
ATOM   3628 CB  CB  . GLN GLN GLN A A 483  483  . 40.441 60.825 46.209  1.00 46.84 1 . C  ? 
ATOM   3629 CG  CG  . GLN GLN GLN A A 483  483  . 39.759 62.177 45.988  1.00 48.59 1 . C  ? 
ATOM   3630 CD  CD  . GLN GLN GLN A A 483  483  . 40.736 63.338 45.821  1.00 49.99 1 . C  ? 
ATOM   3631 OE1 OE1 . GLN GLN GLN A A 483  483  . 41.526 63.372 44.868  1.00 49.68 1 . O  ? 
ATOM   3632 NE2 NE2 . GLN GLN GLN A A 483  483  . 40.678 64.309 46.739  1.00 49.55 1 . N  ? 
ATOM   3633 C   C   . GLN GLN GLN A A 483  483  . 40.307 60.840 48.754  1.00 46.47 1 . C  ? 
ATOM   3634 O   O   . GLN GLN GLN A A 483  483  . 39.337 60.106 48.930  1.00 47.65 1 . O  ? 
ATOM   3635 N   N   . ASP ASP ASP A A 484  484  . 40.667 61.792 49.615  1.00 47.73 1 . N  ? 
ATOM   3636 CA  CA  . ASP ASP ASP A A 484  484  . 39.834 62.205 50.748  1.00 48.85 1 . C  ? 
ATOM   3637 CB  CB  . ASP ASP ASP A A 484  484  . 40.532 61.890 52.084  1.00 51.06 1 . C  ? 
ATOM   3638 CG  CG  . ASP ASP ASP A A 484  484  . 39.614 62.063 53.308  1.00 53.72 1 . C  ? 
ATOM   3639 OD1 OD1 . ASP ASP ASP A A 484  484  . 38.555 62.723 53.212  1.00 54.43 1 . O  ? 
ATOM   3640 OD2 OD2 . ASP ASP ASP A A 484  484  . 39.967 61.541 54.390  1.00 55.41 1 . O  ? 
ATOM   3641 C   C   . ASP ASP ASP A A 484  484  . 39.582 63.702 50.577  1.00 49.01 1 . C  ? 
ATOM   3642 O   O   . ASP ASP ASP A A 484  484  . 40.428 64.526 50.928  1.00 47.44 1 . O  ? 
ATOM   3643 N   N   . SER SER SER A A 485  485  . 38.415 64.037 50.022  1.00 50.12 1 . N  ? 
ATOM   3644 CA  CA  . SER SER SER A A 485  485  . 38.066 65.424 49.674  1.00 51.03 1 . C  ? 
ATOM   3645 CB  CB  . SER SER SER A A 485  485  . 37.012 65.450 48.556  1.00 52.57 1 . C  ? 
ATOM   3646 OG  OG  . SER SER SER A A 485  485  . 37.517 64.868 47.366  1.00 52.16 1 . O  ? 
ATOM   3647 C   C   . SER SER SER A A 485  485  . 37.583 66.281 50.852  1.00 50.84 1 . C  ? 
ATOM   3648 O   O   . SER SER SER A A 485  485  . 37.423 67.497 50.691  1.00 48.35 1 . O  ? 
ATOM   3649 N   N   . SER SER SER A A 486  486  . 37.345 65.667 52.017  1.00 51.72 1 . N  ? 
ATOM   3650 CA  CA  . SER SER SER A A 486  486  . 37.000 66.422 53.230  1.00 52.43 1 . C  ? 
ATOM   3651 CB  CB  . SER SER SER A A 486  486  . 36.637 65.491 54.397  1.00 53.19 1 . C  ? 
ATOM   3652 OG  OG  . SER SER SER A A 486  486  . 37.752 64.743 54.850  1.00 54.17 1 . O  ? 
ATOM   3653 C   C   . SER SER SER A A 486  486  . 38.154 67.350 53.608  1.00 53.12 1 . C  ? 
ATOM   3654 O   O   . SER SER SER A A 486  486  . 39.325 67.003 53.430  1.00 52.53 1 . O  ? 
ATOM   3655 N   N   . GLU GLU GLU A A 487  487  . 37.806 68.526 54.123  1.00 54.85 1 . N  ? 
ATOM   3656 CA  CA  . GLU GLU GLU A A 487  487  . 38.738 69.642 54.253  1.00 55.83 1 . C  ? 
ATOM   3657 CB  CB  . GLU GLU GLU A A 487  487  . 38.090 70.904 53.669  1.00 58.10 1 . C  ? 
ATOM   3658 CG  CG  . GLU GLU GLU A A 487  487  . 39.019 71.758 52.819  1.00 60.44 1 . C  ? 
ATOM   3659 CD  CD  . GLU GLU GLU A A 487  487  . 38.267 72.684 51.883  1.00 61.96 1 . C  ? 
ATOM   3660 OE1 OE1 . GLU GLU GLU A A 487  487  . 37.689 72.180 50.898  1.00 62.31 1 . O  ? 
ATOM   3661 OE2 OE2 . GLU GLU GLU A A 487  487  . 38.260 73.910 52.121  1.00 64.45 1 . O  ? 
ATOM   3662 C   C   . GLU GLU GLU A A 487  487  . 39.148 69.862 55.714  1.00 55.68 1 . C  ? 
ATOM   3663 O   O   . GLU GLU GLU A A 487  487  . 38.300 69.835 56.608  1.00 57.45 1 . O  ? 
ATOM   3664 N   N   . PHE PHE PHE A A 488  488  . 40.447 70.079 55.937  1.00 53.62 1 . N  ? 
ATOM   3665 CA  CA  . PHE PHE PHE A A 488  488  . 41.014 70.291 57.277  1.00 51.31 1 . C  ? 
ATOM   3666 CB  CB  . PHE PHE PHE A A 488  488  . 42.024 69.178 57.630  1.00 50.52 1 . C  ? 
ATOM   3667 CG  CG  . PHE PHE PHE A A 488  488  . 43.379 69.331 56.974  1.00 49.58 1 . C  ? 
ATOM   3668 CD1 CD1 . PHE PHE PHE A A 488  488  . 43.602 68.882 55.674  1.00 49.21 1 . C  ? 
ATOM   3669 CE1 CE1 . PHE PHE PHE A A 488  488  . 44.850 69.022 55.075  1.00 48.99 1 . C  ? 
ATOM   3670 CZ  CZ  . PHE PHE PHE A A 488  488  . 45.896 69.606 55.774  1.00 48.49 1 . C  ? 
ATOM   3671 CE2 CE2 . PHE PHE PHE A A 488  488  . 45.690 70.054 57.069  1.00 49.05 1 . C  ? 
ATOM   3672 CD2 CD2 . PHE PHE PHE A A 488  488  . 44.440 69.911 57.664  1.00 49.05 1 . C  ? 
ATOM   3673 C   C   . PHE PHE PHE A A 488  488  . 41.668 71.670 57.353  1.00 51.39 1 . C  ? 
ATOM   3674 O   O   . PHE PHE PHE A A 488  488  . 42.085 72.223 56.333  1.00 50.78 1 . O  ? 
ATOM   3675 N   N   . LYS LYS LYS A A 489  489  . 41.764 72.209 58.566  1.00 51.99 1 . N  ? 
ATOM   3676 CA  CA  . LYS LYS LYS A A 489  489  . 42.369 73.522 58.792  1.00 53.49 1 . C  ? 
ATOM   3677 CB  CB  . LYS LYS LYS A A 489  489  . 41.745 74.189 60.021  1.00 56.87 1 . C  ? 
ATOM   3678 CG  CG  . LYS LYS LYS A A 489  489  . 42.306 75.569 60.347  1.00 61.64 1 . C  ? 
ATOM   3679 CD  CD  . LYS LYS LYS A A 489  489  . 41.297 76.471 61.057  1.00 64.77 1 . C  ? 
ATOM   3680 CE  CE  . LYS LYS LYS A A 489  489  . 40.725 75.854 62.331  1.00 67.39 1 . C  ? 
ATOM   3681 NZ  NZ  . LYS LYS LYS A A 489  489  . 41.775 75.485 63.323  1.00 68.23 1 . N  ? 
ATOM   3682 C   C   . LYS LYS LYS A A 489  489  . 43.884 73.378 58.959  1.00 51.82 1 . C  ? 
ATOM   3683 O   O   . LYS LYS LYS A A 489  489  . 44.347 72.597 59.790  1.00 51.97 1 . O  ? 
ATOM   3684 N   N   . VAL VAL VAL A A 490  490  . 44.646 74.137 58.171  1.00 50.03 1 . N  ? 
ATOM   3685 CA  CA  . VAL VAL VAL A A 490  490  . 46.111 74.086 58.197  1.00 49.02 1 . C  ? 
ATOM   3686 CB  CB  . VAL VAL VAL A A 490  490  . 46.734 74.637 56.884  1.00 47.61 1 . C  ? 
ATOM   3687 CG1 CG1 . VAL VAL VAL A A 490  490  . 48.259 74.595 56.935  1.00 46.87 1 . C  ? 
ATOM   3688 CG2 CG2 . VAL VAL VAL A A 490  490  . 46.231 73.851 55.679  1.00 46.58 1 . C  ? 
ATOM   3689 C   C   . VAL VAL VAL A A 490  490  . 46.594 74.883 59.411  1.00 49.95 1 . C  ? 
ATOM   3690 O   O   . VAL VAL VAL A A 490  490  . 46.146 76.006 59.636  1.00 52.34 1 . O  ? 
ATOM   3691 N   N   . GLY GLY GLY A A 491  491  . 47.501 74.296 60.189  1.00 50.15 1 . N  ? 
ATOM   3692 CA  CA  . GLY GLY GLY A A 491  491  . 47.931 74.875 61.465  1.00 50.69 1 . C  ? 
ATOM   3693 C   C   . GLY GLY GLY A A 491  491  . 48.770 76.144 61.390  1.00 51.54 1 . C  ? 
ATOM   3694 O   O   . GLY GLY GLY A A 491  491  . 48.623 77.030 62.236  1.00 51.79 1 . O  ? 
ATOM   3695 N   N   . SER SER SER A A 492  492  . 49.649 76.234 60.391  1.00 51.20 1 . N  ? 
ATOM   3696 CA  CA  . SER SER SER A A 492  492  . 50.594 77.360 60.281  1.00 52.33 1 . C  ? 
ATOM   3697 CB  CB  . SER SER SER A A 492  492  . 51.702 77.044 59.268  1.00 50.68 1 . C  ? 
ATOM   3698 OG  OG  . SER SER SER A A 492  492  . 51.176 76.877 57.963  1.00 49.51 1 . O  ? 
ATOM   3699 C   C   . SER SER SER A A 492  492  . 49.929 78.699 59.924  1.00 52.96 1 . C  ? 
ATOM   3700 O   O   . SER SER SER A A 492  492  . 50.277 79.732 60.507  1.00 51.97 1 . O  ? 
ATOM   3701 N   N   . ASN ASN ASN A A 493  493  . 48.990 78.668 58.972  1.00 53.70 1 . N  ? 
ATOM   3702 CA  CA  . ASN ASN ASN A A 493  493  . 48.313 79.884 58.468  1.00 54.82 1 . C  ? 
ATOM   3703 CB  CB  . ASN ASN ASN A A 493  493  . 48.643 80.107 56.975  1.00 55.07 1 . C  ? 
ATOM   3704 CG  CG  . ASN ASN ASN A A 493  493  . 48.135 78.992 56.064  1.00 55.30 1 . C  ? 
ATOM   3705 OD1 OD1 . ASN ASN ASN A A 493  493  . 47.424 78.079 56.489  1.00 57.06 1 . O  ? 
ATOM   3706 ND2 ND2 . ASN ASN ASN A A 493  493  . 48.505 79.069 54.793  1.00 54.73 1 . N  ? 
ATOM   3707 C   C   . ASN ASN ASN A A 493  493  . 46.787 79.973 58.689  1.00 54.71 1 . C  ? 
ATOM   3708 O   O   . ASN ASN ASN A A 493  493  . 46.213 81.054 58.537  1.00 54.16 1 . O  ? 
ATOM   3709 N   N   . GLY GLY GLY A A 494  494  . 46.139 78.855 59.025  1.00 54.83 1 . N  ? 
ATOM   3710 CA  CA  . GLY GLY GLY A A 494  494  . 44.691 78.823 59.266  1.00 54.66 1 . C  ? 
ATOM   3711 C   C   . GLY GLY GLY A A 494  494  . 43.821 78.624 58.034  1.00 54.22 1 . C  ? 
ATOM   3712 O   O   . GLY GLY GLY A A 494  494  . 42.595 78.701 58.128  1.00 55.33 1 . O  ? 
ATOM   3713 N   N   . ALA ALA ALA A A 495  495  . 44.439 78.358 56.882  1.00 53.85 1 . N  ? 
ATOM   3714 CA  CA  . ALA ALA ALA A A 495  495  . 43.704 78.129 55.637  1.00 52.31 1 . C  ? 
ATOM   3715 CB  CB  . ALA ALA ALA A A 495  495  . 44.616 78.336 54.438  1.00 52.03 1 . C  ? 
ATOM   3716 C   C   . ALA ALA ALA A A 495  495  . 43.121 76.720 55.620  1.00 51.16 1 . C  ? 
ATOM   3717 O   O   . ALA ALA ALA A A 495  495  . 43.530 75.864 56.403  1.00 48.99 1 . O  ? 
ATOM   3718 N   N   . MET MET MET A A 496  496  . 42.157 76.492 54.732  1.00 51.29 1 . N  ? 
ATOM   3719 CA  CA  . MET MET MET A A 496  496  . 41.527 75.181 54.581  1.00 51.83 1 . C  ? 
ATOM   3720 CB  CB  . MET MET MET A A 496  496  . 40.010 75.319 54.415  1.00 54.42 1 . C  ? 
ATOM   3721 CG  CG  . MET MET MET A A 496  496  . 39.299 75.983 55.587  1.00 56.25 1 . C  ? 
ATOM   3722 SD  SD  . MET MET MET A A 496  496  . 39.381 75.041 57.128  1.00 59.56 1 . S  ? 
ATOM   3723 CE  CE  . MET MET MET A A 496  496  . 38.301 73.659 56.758  1.00 59.46 1 . C  ? 
ATOM   3724 C   C   . MET MET MET A A 496  496  . 42.130 74.469 53.378  1.00 49.76 1 . C  ? 
ATOM   3725 O   O   . MET MET MET A A 496  496  . 42.413 75.094 52.355  1.00 50.05 1 . O  ? 
ATOM   3726 N   N   . ALA ALA ALA A A 497  497  . 42.327 73.160 53.514  1.00 48.30 1 . N  ? 
ATOM   3727 CA  CA  . ALA ALA ALA A A 497  497  . 42.968 72.346 52.480  1.00 46.60 1 . C  ? 
ATOM   3728 CB  CB  . ALA ALA ALA A A 497  497  . 44.469 72.273 52.724  1.00 46.38 1 . C  ? 
ATOM   3729 C   C   . ALA ALA ALA A A 497  497  . 42.380 70.946 52.450  1.00 45.48 1 . C  ? 
ATOM   3730 O   O   . ALA ALA ALA A A 497  497  . 41.884 70.449 53.460  1.00 44.69 1 . O  ? 
ATOM   3731 N   N   . VAL VAL VAL A A 498  498  . 42.453 70.320 51.279  1.00 45.05 1 . N  ? 
ATOM   3732 CA  CA  . VAL VAL VAL A A 498  498  . 42.021 68.940 51.093  1.00 44.67 1 . C  ? 
ATOM   3733 CB  CB  . VAL VAL VAL A A 498  498  . 41.944 68.582 49.588  1.00 46.25 1 . C  ? 
ATOM   3734 CG1 CG1 . VAL VAL VAL A A 498  498  . 41.705 67.093 49.375  1.00 46.59 1 . C  ? 
ATOM   3735 CG2 CG2 . VAL VAL VAL A A 498  498  . 40.830 69.378 48.914  1.00 47.26 1 . C  ? 
ATOM   3736 C   C   . VAL VAL VAL A A 498  498  . 42.977 68.001 51.838  1.00 44.34 1 . C  ? 
ATOM   3737 O   O   . VAL VAL VAL A A 498  498  . 44.195 68.209 51.841  1.00 44.49 1 . O  ? 
ATOM   3738 N   N   . LYS LYS LYS A A 499  499  . 42.403 66.978 52.467  1.00 43.16 1 . N  ? 
ATOM   3739 CA  CA  . LYS LYS LYS A A 499  499  . 43.139 66.023 53.296  1.00 42.78 1 . C  ? 
ATOM   3740 CB  CB  . LYS LYS LYS A A 499  499  . 42.149 65.091 54.032  1.00 42.88 1 . C  ? 
ATOM   3741 CG  CG  . LYS LYS LYS A A 499  499  . 42.750 63.898 54.776  1.00 43.70 1 . C  ? 
ATOM   3742 CD  CD  . LYS LYS LYS A A 499  499  . 43.655 64.295 55.937  1.00 43.41 1 . C  ? 
ATOM   3743 CE  CE  . LYS LYS LYS A A 499  499  . 42.857 64.685 57.169  1.00 44.17 1 . C  ? 
ATOM   3744 NZ  NZ  . LYS LYS LYS A A 499  499  . 43.739 64.889 58.348  1.00 44.79 1 . N  ? 
ATOM   3745 C   C   . LYS LYS LYS A A 499  499  . 44.148 65.210 52.476  1.00 41.52 1 . C  ? 
ATOM   3746 O   O   . LYS LYS LYS A A 499  499  . 45.343 65.195 52.794  1.00 39.86 1 . O  ? 
ATOM   3747 N   N   . LYS LYS LYS A A 500  500  . 43.659 64.552 51.427  1.00 40.24 1 . N  ? 
ATOM   3748 CA  CA  . LYS LYS LYS A A 500  500  . 44.470 63.628 50.631  1.00 38.53 1 . C  ? 
ATOM   3749 CB  CB  . LYS LYS LYS A A 500  500  . 44.297 62.209 51.177  1.00 37.54 1 . C  ? 
ATOM   3750 CG  CG  . LYS LYS LYS A A 500  500  . 45.035 61.106 50.425  1.00 37.35 1 . C  ? 
ATOM   3751 CD  CD  . LYS LYS LYS A A 500  500  . 46.538 61.324 50.349  1.00 36.03 1 . C  ? 
ATOM   3752 CE  CE  . LYS LYS LYS A A 500  500  . 47.218 60.166 49.640  1.00 35.40 1 . C  ? 
ATOM   3753 NZ  NZ  . LYS LYS LYS A A 500  500  . 46.929 60.129 48.179  1.00 35.18 1 . N  ? 
ATOM   3754 C   C   . LYS LYS LYS A A 500  500  . 44.097 63.685 49.150  1.00 37.68 1 . C  ? 
ATOM   3755 O   O   . LYS LYS LYS A A 500  500  . 42.967 63.370 48.785  1.00 38.55 1 . O  ? 
ATOM   3756 N   N   . VAL VAL VAL A A 501  501  . 45.060 64.066 48.310  1.00 36.73 1 . N  ? 
ATOM   3757 CA  CA  . VAL VAL VAL A A 501  501  . 44.854 64.224 46.865  1.00 36.50 1 . C  ? 
ATOM   3758 CB  CB  . VAL VAL VAL A A 501  501  . 45.584 65.482 46.331  1.00 36.40 1 . C  ? 
ATOM   3759 CG1 CG1 . VAL VAL VAL A A 501  501  . 45.510 65.573 44.804  1.00 36.66 1 . C  ? 
ATOM   3760 CG2 CG2 . VAL VAL VAL A A 501  501  . 45.005 66.736 46.973  1.00 35.82 1 . C  ? 
ATOM   3761 C   C   . VAL VAL VAL A A 501  501  . 45.336 62.973 46.125  1.00 36.49 1 . C  ? 
ATOM   3762 O   O   . VAL VAL VAL A A 501  501  . 46.392 62.410 46.448  1.00 36.32 1 . O  ? 
ATOM   3763 N   N   . GLN GLN GLN A A 502  502  . 44.554 62.549 45.131  1.00 37.32 1 . N  ? 
ATOM   3764 CA  CA  . GLN GLN GLN A A 502  502  . 44.892 61.394 44.293  1.00 37.38 1 . C  ? 
ATOM   3765 CB  CB  . GLN GLN GLN A A 502  502  . 43.787 61.136 43.256  1.00 38.06 1 . C  ? 
ATOM   3766 CG  CG  . GLN GLN GLN A A 502  502  . 44.027 59.955 42.313  1.00 39.51 1 . C  ? 
ATOM   3767 CD  CD  . GLN GLN GLN A A 502  502  . 44.894 60.294 41.098  1.00 40.30 1 . C  ? 
ATOM   3768 OE1 OE1 . GLN GLN GLN A A 502  502  . 44.727 61.343 40.470  1.00 41.17 1 . O  ? 
ATOM   3769 NE2 NE2 . GLN GLN GLN A A 502  502  . 45.823 59.399 40.759  1.00 40.08 1 . N  ? 
ATOM   3770 C   C   . GLN GLN GLN A A 502  502  . 46.242 61.630 43.611  1.00 36.70 1 . C  ? 
ATOM   3771 O   O   . GLN GLN GLN A A 502  502  . 46.501 62.716 43.082  1.00 36.49 1 . O  ? 
ATOM   3772 N   N   . GLY GLY GLY A A 503  503  . 47.108 60.621 43.675  1.00 35.64 1 . N  ? 
ATOM   3773 CA  CA  . GLY GLY GLY A A 503  503  . 48.425 60.676 43.051  1.00 35.06 1 . C  ? 
ATOM   3774 C   C   . GLY GLY GLY A A 503  503  . 49.537 61.295 43.883  1.00 34.46 1 . C  ? 
ATOM   3775 O   O   . GLY GLY GLY A A 503  503  . 50.709 61.197 43.507  1.00 34.68 1 . O  ? 
ATOM   3776 N   N   . MET MET MET A A 504  504  . 49.187 61.929 45.003  1.00 34.15 1 . N  ? 
ATOM   3777 CA  CA  . MET MET MET A A 504  504  . 50.169 62.500 45.915  1.00 33.52 1 . C  ? 
ATOM   3778 CB  CB  . MET MET MET A A 504  504  . 49.678 63.832 46.475  1.00 34.09 1 . C  ? 
ATOM   3779 CG  CG  . MET MET MET A A 504  504  . 49.338 64.870 45.415  1.00 34.68 1 . C  ? 
ATOM   3780 SD  SD  . MET MET MET A A 504  504  . 50.660 65.175 44.221  1.00 35.67 1 . S  ? 
ATOM   3781 CE  CE  . MET MET MET A A 504  504  . 52.044 65.588 45.287  1.00 35.47 1 . C  ? 
ATOM   3782 C   C   . MET MET MET A A 504  504  . 50.401 61.516 47.046  1.00 33.20 1 . C  ? 
ATOM   3783 O   O   . MET MET MET A A 504  504  . 49.447 61.009 47.640  1.00 31.53 1 . O  ? 
ATOM   3784 N   N   . ILE ILE ILE A A 505  505  . 51.674 61.254 47.338  1.00 32.72 1 . N  ? 
ATOM   3785 CA  CA  . ILE ILE ILE A A 505  505  . 52.052 60.305 48.379  1.00 32.33 1 . C  ? 
ATOM   3786 CB  CB  . ILE ILE ILE A A 505  505  . 53.540 59.867 48.206  1.00 33.30 1 . C  ? 
ATOM   3787 CG1 CG1 . ILE ILE ILE A A 505  505  . 53.749 58.395 48.584  1.00 34.13 1 . C  ? 
ATOM   3788 CD1 CD1 . ILE ILE ILE A A 505  505  . 53.218 57.415 47.558  1.00 34.20 1 . C  ? 
ATOM   3789 CG2 CG2 . ILE ILE ILE A A 505  505  . 54.502 60.759 48.975  1.00 33.67 1 . C  ? 
ATOM   3790 C   C   . ILE ILE ILE A A 505  505  . 51.750 60.978 49.733  1.00 31.38 1 . C  ? 
ATOM   3791 O   O   . ILE ILE ILE A A 505  505  . 51.943 62.191 49.870  1.00 30.81 1 . O  ? 
ATOM   3792 N   N   . PRO PRO PRO A A 506  506  . 51.230 60.215 50.719  1.00 30.45 1 . N  ? 
ATOM   3793 CA  CA  . PRO PRO PRO A A 506  506  . 50.909 60.853 51.995  1.00 30.04 1 . C  ? 
ATOM   3794 CB  CB  . PRO PRO PRO A A 506  506  . 50.102 59.776 52.738  1.00 30.52 1 . C  ? 
ATOM   3795 CG  CG  . PRO PRO PRO A A 506  506  . 50.535 58.497 52.136  1.00 30.47 1 . C  ? 
ATOM   3796 CD  CD  . PRO PRO PRO A A 506  506  . 50.764 58.816 50.688  1.00 30.54 1 . C  ? 
ATOM   3797 C   C   . PRO PRO PRO A A 506  506  . 52.138 61.259 52.802  1.00 29.57 1 . C  ? 
ATOM   3798 O   O   . PRO PRO PRO A A 506  506  . 53.220 60.694 52.616  1.00 29.29 1 . O  ? 
ATOM   3799 N   N   . HIS HIS HIS A A 507  507  . 51.952 62.252 53.670  1.00 28.64 1 . N  ? 
ATOM   3800 CA  CA  . HIS HIS HIS A A 507  507  . 52.967 62.670 54.641  1.00 28.17 1 . C  ? 
ATOM   3801 CB  CB  . HIS HIS HIS A A 507  507  . 52.481 63.913 55.391  1.00 28.01 1 . C  ? 
ATOM   3802 CG  CG  . HIS HIS HIS A A 507  507  . 53.444 64.436 56.412  1.00 28.59 1 . C  ? 
ATOM   3803 ND1 ND1 . HIS HIS HIS A A 507  507  . 53.410 64.046 57.735  1.00 28.60 1 . N  ? 
ATOM   3804 CE1 CE1 . HIS HIS HIS A A 507  507  . 54.356 64.678 58.404  1.00 29.15 1 . C  ? 
ATOM   3805 NE2 NE2 . HIS HIS HIS A A 507  507  . 54.997 65.475 57.566  1.00 29.49 1 . N  ? 
ATOM   3806 CD2 CD2 . HIS HIS HIS A A 507  507  . 54.446 65.342 56.314  1.00 28.73 1 . C  ? 
ATOM   3807 C   C   . HIS HIS HIS A A 507  507  . 53.274 61.557 55.644  1.00 27.23 1 . C  ? 
ATOM   3808 O   O   . HIS HIS HIS A A 507  507  . 54.428 61.357 56.010  1.00 27.16 1 . O  ? 
ATOM   3809 N   N   . ASP ASP ASP A A 508  508  . 52.232 60.857 56.086  1.00 26.58 1 . N  ? 
ATOM   3810 CA  CA  . ASP ASP ASP A A 508  508  . 52.346 59.829 57.119  1.00 26.09 1 . C  ? 
ATOM   3811 CB  CB  . ASP ASP ASP A A 508  508  . 52.342 60.496 58.498  1.00 25.98 1 . C  ? 
ATOM   3812 CG  CG  . ASP ASP ASP A A 508  508  . 51.074 61.308 58.749  1.00 25.92 1 . C  ? 
ATOM   3813 OD1 OD1 . ASP ASP ASP A A 508  508  . 50.040 60.705 59.113  1.00 25.49 1 . O  ? 
ATOM   3814 OD2 OD2 . ASP ASP ASP A A 508  508  . 51.118 62.545 58.576  1.00 25.52 1 . O  ? 
ATOM   3815 C   C   . ASP ASP ASP A A 508  508  . 51.198 58.827 57.010  1.00 26.01 1 . C  ? 
ATOM   3816 O   O   . ASP ASP ASP A A 508  508  . 50.258 59.041 56.247  1.00 26.26 1 . O  ? 
ATOM   3817 N   N   . LEU LEU LEU A A 509  509  . 51.273 57.753 57.795  1.00 26.46 1 . N  ? 
ATOM   3818 CA  CA  . LEU LEU LEU A A 509  509  . 50.241 56.709 57.817  1.00 26.64 1 . C  ? 
ATOM   3819 CB  CB  . LEU LEU LEU A A 509  509  . 50.885 55.322 57.637  1.00 26.78 1 . C  ? 
ATOM   3820 CG  CG  . LEU LEU LEU A A 509  509  . 51.761 55.138 56.392  1.00 26.90 1 . C  ? 
ATOM   3821 CD1 CD1 . LEU LEU LEU A A 509  509  . 52.275 53.713 56.328  1.00 27.12 1 . C  ? 
ATOM   3822 CD2 CD2 . LEU LEU LEU A A 509  509  . 51.008 55.479 55.113  1.00 26.84 1 . C  ? 
ATOM   3823 C   C   . LEU LEU LEU A A 509  509  . 49.414 56.743 59.100  1.00 26.79 1 . C  ? 
ATOM   3824 O   O   . LEU LEU LEU A A 509  509  . 48.942 55.701 59.559  1.00 27.12 1 . O  ? 
ATOM   3825 N   N   . GLY GLY GLY A A 510  510  . 49.239 57.934 59.675  1.00 27.04 1 . N  ? 
ATOM   3826 CA  CA  . GLY GLY GLY A A 510  510  . 48.351 58.129 60.829  1.00 26.97 1 . C  ? 
ATOM   3827 C   C   . GLY GLY GLY A A 510  510  . 49.068 58.422 62.130  1.00 26.65 1 . C  ? 
ATOM   3828 O   O   . GLY GLY GLY A A 510  510  . 50.297 58.512 62.175  1.00 26.85 1 . O  ? 
ATOM   3829 N   N   . SER SER SER A A 511  511  . 48.276 58.577 63.187  1.00 26.24 1 . N  ? 
ATOM   3830 CA  CA  . SER SER SER A A 511  511  . 48.766 58.891 64.527  1.00 25.90 1 . C  ? 
ATOM   3831 CB  CB  . SER SER SER A A 511  511  . 48.280 60.286 64.943  1.00 26.20 1 . C  ? 
ATOM   3832 OG  OG  . SER SER SER A A 511  511  . 48.805 60.682 66.204  1.00 26.28 1 . O  ? 
ATOM   3833 C   C   . SER SER SER A A 511  511  . 48.237 57.844 65.500  1.00 25.59 1 . C  ? 
ATOM   3834 O   O   . SER SER SER A A 511  511  . 47.138 57.331 65.308  1.00 25.70 1 . O  ? 
ATOM   3835 N   N   . SER SER SER A A 512  512  . 49.001 57.556 66.554  1.00 25.22 1 . N  ? 
ATOM   3836 CA  CA  . SER SER SER A A 512  512  . 48.546 56.661 67.630  1.00 24.77 1 . C  ? 
ATOM   3837 CB  CB  . SER SER SER A A 512  512  . 49.702 56.297 68.572  1.00 24.54 1 . C  ? 
ATOM   3838 OG  OG  . SER SER SER A A 512  512  . 50.045 57.376 69.421  1.00 25.32 1 . O  ? 
ATOM   3839 C   C   . SER SER SER A A 512  512  . 47.364 57.234 68.434  1.00 24.25 1 . C  ? 
ATOM   3840 O   O   . SER SER SER A A 512  512  . 46.641 56.485 69.085  1.00 24.06 1 . O  ? 
ATOM   3841 N   N   . TYR TYR TYR A A 513  513  . 47.183 58.554 68.381  1.00 24.13 1 . N  ? 
ATOM   3842 CA  CA  . TYR TYR TYR A A 513  513  . 46.007 59.224 68.951  1.00 24.16 1 . C  ? 
ATOM   3843 CB  CB  . TYR TYR TYR A A 513  513  . 46.261 60.727 69.073  1.00 24.34 1 . C  ? 
ATOM   3844 CG  CG  . TYR TYR TYR A A 513  513  . 47.396 61.110 69.986  1.00 24.73 1 . C  ? 
ATOM   3845 CD1 CD1 . TYR TYR TYR A A 513  513  . 47.346 60.820 71.350  1.00 24.70 1 . C  ? 
ATOM   3846 CE1 CE1 . TYR TYR TYR A A 513  513  . 48.380 61.180 72.197  1.00 25.14 1 . C  ? 
ATOM   3847 CZ  CZ  . TYR TYR TYR A A 513  513  . 49.487 61.847 71.682  1.00 25.58 1 . C  ? 
ATOM   3848 OH  OH  . TYR TYR TYR A A 513  513  . 50.511 62.213 72.520  1.00 26.77 1 . O  ? 
ATOM   3849 CE2 CE2 . TYR TYR TYR A A 513  513  . 49.558 62.161 70.334  1.00 25.14 1 . C  ? 
ATOM   3850 CD2 CD2 . TYR TYR TYR A A 513  513  . 48.514 61.795 69.494  1.00 25.16 1 . C  ? 
ATOM   3851 C   C   . TYR TYR TYR A A 513  513  . 44.723 59.036 68.128  1.00 24.09 1 . C  ? 
ATOM   3852 O   O   . TYR TYR TYR A A 513  513  . 43.631 59.344 68.616  1.00 22.81 1 . O  ? 
ATOM   3853 N   N   . ALA ALA ALA A A 514  514  . 44.864 58.580 66.881  1.00 23.85 1 . N  ? 
ATOM   3854 CA  CA  . ALA ALA ALA A A 514  514  . 43.748 58.394 65.966  1.00 24.01 1 . C  ? 
ATOM   3855 CB  CB  . ALA ALA ALA A A 514  514  . 43.801 59.443 64.857  1.00 23.98 1 . C  ? 
ATOM   3856 C   C   . ALA ALA ALA A A 514  514  . 43.764 56.951 65.432  1.00 24.34 1 . C  ? 
ATOM   3857 O   O   . ALA ALA ALA A A 514  514  . 43.535 56.029 66.221  1.00 24.78 1 . O  ? 
ATOM   3858 N   N   . LEU LEU LEU A A 515  515  . 44.052 56.729 64.148  1.00 24.21 1 . N  ? 
ATOM   3859 CA  CA  . LEU LEU LEU A A 515  515  . 43.898 55.400 63.544  1.00 24.66 1 . C  ? 
ATOM   3860 CB  CB  . LEU LEU LEU A A 515  515  . 42.560 55.310 62.789  1.00 24.52 1 . C  ? 
ATOM   3861 CG  CG  . LEU LEU LEU A A 515  515  . 41.271 55.349 63.626  1.00 24.69 1 . C  ? 
ATOM   3862 CD1 CD1 . LEU LEU LEU A A 515  515  . 40.029 55.367 62.737  1.00 24.56 1 . C  ? 
ATOM   3863 CD2 CD2 . LEU LEU LEU A A 515  515  . 41.211 54.180 64.598  1.00 24.73 1 . C  ? 
ATOM   3864 C   C   . LEU LEU LEU A A 515  515  . 45.063 55.094 62.599  1.00 25.04 1 . C  ? 
ATOM   3865 O   O   . LEU LEU LEU A A 515  515  . 44.944 55.309 61.387  1.00 25.29 1 . O  ? 
ATOM   3866 N   N   . PRO PRO PRO A A 516  516  . 46.193 54.593 63.145  1.00 24.77 1 . N  ? 
ATOM   3867 CA  CA  . PRO PRO PRO A A 516  516  . 47.345 54.223 62.309  1.00 24.54 1 . C  ? 
ATOM   3868 CB  CB  . PRO PRO PRO A A 516  516  . 48.314 53.580 63.304  1.00 24.48 1 . C  ? 
ATOM   3869 CG  CG  . PRO PRO PRO A A 516  516  . 47.932 54.150 64.626  1.00 24.98 1 . C  ? 
ATOM   3870 CD  CD  . PRO PRO PRO A A 516  516  . 46.441 54.291 64.566  1.00 24.96 1 . C  ? 
ATOM   3871 C   C   . PRO PRO PRO A A 516  516  . 46.975 53.237 61.198  1.00 24.61 1 . C  ? 
ATOM   3872 O   O   . PRO PRO PRO A A 516  516  . 46.146 52.350 61.420  1.00 24.04 1 . O  ? 
ATOM   3873 N   N   . TRP TRP TRP A A 517  517  . 47.556 53.437 60.012  1.00 24.79 1 . N  ? 
ATOM   3874 CA  CA  . TRP TRP TRP A A 517  517  . 47.285 52.647 58.788  1.00 25.75 1 . C  ? 
ATOM   3875 CB  CB  . TRP TRP TRP A A 517  517  . 47.400 51.129 59.017  1.00 25.07 1 . C  ? 
ATOM   3876 CG  CG  . TRP TRP TRP A A 517  517  . 48.689 50.675 59.627  1.00 25.16 1 . C  ? 
ATOM   3877 CD1 CD1 . TRP TRP TRP A A 517  517  . 49.940 50.826 59.105  1.00 25.04 1 . C  ? 
ATOM   3878 NE1 NE1 . TRP TRP TRP A A 517  517  . 50.874 50.265 59.940  1.00 25.22 1 . N  ? 
ATOM   3879 CE2 CE2 . TRP TRP TRP A A 517  517  . 50.238 49.736 61.032  1.00 25.05 1 . C  ? 
ATOM   3880 CD2 CD2 . TRP TRP TRP A A 517  517  . 48.852 49.972 60.867  1.00 24.97 1 . C  ? 
ATOM   3881 CE3 CE3 . TRP TRP TRP A A 517  517  . 47.962 49.520 61.855  1.00 24.90 1 . C  ? 
ATOM   3882 CZ3 CZ3 . TRP TRP TRP A A 517  517  . 48.478 48.854 62.969  1.00 25.41 1 . C  ? 
ATOM   3883 CH2 CH2 . TRP TRP TRP A A 517  517  . 49.872 48.635 63.103  1.00 25.38 1 . C  ? 
ATOM   3884 CZ2 CZ2 . TRP TRP TRP A A 517  517  . 50.761 49.072 62.149  1.00 24.94 1 . C  ? 
ATOM   3885 C   C   . TRP TRP TRP A A 517  517  . 45.950 52.957 58.081  1.00 27.15 1 . C  ? 
ATOM   3886 O   O   . TRP TRP TRP A A 517  517  . 45.888 52.899 56.849  1.00 27.25 1 . O  ? 
ATOM   3887 N   N   . ILE ILE ILE A A 518  518  . 44.897 53.270 58.841  1.00 28.44 1 . N  ? 
ATOM   3888 CA  CA  . ILE ILE ILE A A 518  518  . 43.540 53.407 58.296  1.00 29.70 1 . C  ? 
ATOM   3889 CB  CB  . ILE ILE ILE A A 518  518  . 42.466 52.947 59.315  1.00 30.18 1 . C  ? 
ATOM   3890 CG1 CG1 . ILE ILE ILE A A 518  518  . 42.786 51.544 59.871  1.00 29.69 1 . C  ? 
ATOM   3891 CD1 CD1 . ILE ILE ILE A A 518  518  . 42.930 50.455 58.827  1.00 29.70 1 . C  ? 
ATOM   3892 CG2 CG2 . ILE ILE ILE A A 518  518  . 41.067 53.001 58.698  1.00 30.09 1 . C  ? 
ATOM   3893 C   C   . ILE ILE ILE A A 518  518  . 43.268 54.849 57.885  1.00 29.71 1 . C  ? 
ATOM   3894 O   O   . ILE ILE ILE A A 518  518  . 42.770 55.089 56.788  1.00 30.21 1 . O  ? 
ATOM   3895 N   N   . LYS LYS LYS A A 519  519  . 43.573 55.792 58.779  1.00 30.54 1 . N  ? 
ATOM   3896 CA  CA  . LYS LYS LYS A A 519  519  . 43.472 57.230 58.500  1.00 30.82 1 . C  ? 
ATOM   3897 CB  CB  . LYS LYS LYS A A 519  519  . 42.711 57.958 59.609  1.00 31.68 1 . C  ? 
ATOM   3898 CG  CG  . LYS LYS LYS A A 519  519  . 41.287 57.480 59.828  1.00 32.85 1 . C  ? 
ATOM   3899 CD  CD  . LYS LYS LYS A A 519  519  . 40.361 57.850 58.684  1.00 33.78 1 . C  ? 
ATOM   3900 CE  CE  . LYS LYS LYS A A 519  519  . 38.952 57.336 58.955  1.00 34.70 1 . C  ? 
ATOM   3901 NZ  NZ  . LYS LYS LYS A A 519  519  . 38.060 57.504 57.777  1.00 35.16 1 . N  ? 
ATOM   3902 C   C   . LYS LYS LYS A A 519  519  . 44.863 57.842 58.340  1.00 30.86 1 . C  ? 
ATOM   3903 O   O   . LYS LYS LYS A A 519  519  . 45.540 58.154 59.320  1.00 30.31 1 . O  ? 
ATOM   3904 N   N   . ILE ILE ILE A A 520  520  . 45.271 58.013 57.088  1.00 31.07 1 . N  ? 
ATOM   3905 CA  CA  . ILE ILE ILE A A 520  520  . 46.570 58.600 56.746  1.00 31.63 1 . C  ? 
ATOM   3906 CB  CB  . ILE ILE ILE A A 520  520  . 47.050 58.109 55.357  1.00 31.90 1 . C  ? 
ATOM   3907 CG1 CG1 . ILE ILE ILE A A 520  520  . 46.217 58.724 54.219  1.00 32.37 1 . C  ? 
ATOM   3908 CD1 CD1 . ILE ILE ILE A A 520  520  . 46.461 58.097 52.864  1.00 33.12 1 . C  ? 
ATOM   3909 CG2 CG2 . ILE ILE ILE A A 520  520  . 47.023 56.583 55.303  1.00 31.68 1 . C  ? 
ATOM   3910 C   C   . ILE ILE ILE A A 520  520  . 46.525 60.137 56.815  1.00 32.26 1 . C  ? 
ATOM   3911 O   O   . ILE ILE ILE A A 520  520  . 45.456 60.726 56.992  1.00 32.34 1 . O  ? 
ATOM   3912 N   N   . ASN ASN ASN A A 521  521  . 47.691 60.770 56.679  1.00 32.51 1 . N  ? 
ATOM   3913 CA  CA  . ASN ASN ASN A A 521  521  . 47.837 62.238 56.749  1.00 32.85 1 . C  ? 
ATOM   3914 CB  CB  . ASN ASN ASN A A 521  521  . 47.273 62.918 55.476  1.00 33.19 1 . C  ? 
ATOM   3915 CG  CG  . ASN ASN ASN A A 521  521  . 48.234 62.871 54.301  1.00 33.87 1 . C  ? 
ATOM   3916 OD1 OD1 . ASN ASN ASN A A 521  521  . 49.382 62.427 54.421  1.00 34.37 1 . O  ? 
ATOM   3917 ND2 ND2 . ASN ASN ASN A A 521  521  . 47.773 63.351 53.155  1.00 34.21 1 . N  ? 
ATOM   3918 C   C   . ASN ASN ASN A A 521  521  . 47.254 62.875 58.017  1.00 32.23 1 . C  ? 
ATOM   3919 O   O   . ASN ASN ASN A A 521  521  . 46.524 63.872 57.956  1.00 32.44 1 . O  ? 
ATOM   3920 N   N   . ALA ALA ALA A A 522  522  . 47.610 62.311 59.169  1.00 31.93 1 . N  ? 
ATOM   3921 CA  CA  . ALA ALA ALA A A 522  522  . 47.267 62.914 60.460  1.00 32.06 1 . C  ? 
ATOM   3922 CB  CB  . ALA ALA ALA A A 522  522  . 47.629 61.977 61.603  1.00 32.36 1 . C  ? 
ATOM   3923 C   C   . ALA ALA ALA A A 522  522  . 47.938 64.277 60.657  1.00 32.01 1 . C  ? 
ATOM   3924 O   O   . ALA ALA ALA A A 522  522  . 47.413 65.122 61.377  1.00 33.33 1 . O  ? 
ATOM   3925 N   N   . TYR TYR TYR A A 523  523  . 49.100 64.471 60.029  1.00 32.30 1 . N  ? 
ATOM   3926 CA  CA  . TYR TYR TYR A A 523  523  . 49.820 65.757 60.022  1.00 32.53 1 . C  ? 
ATOM   3927 CB  CB  . TYR TYR TYR A A 523  523  . 51.104 65.599 59.207  1.00 31.86 1 . C  ? 
ATOM   3928 CG  CG  . TYR TYR TYR A A 523  523  . 51.937 66.843 58.960  1.00 31.03 1 . C  ? 
ATOM   3929 CD1 CD1 . TYR TYR TYR A A 523  523  . 52.757 67.374 59.956  1.00 31.17 1 . C  ? 
ATOM   3930 CE1 CE1 . TYR TYR TYR A A 523  523  . 53.552 68.488 59.716  1.00 31.22 1 . C  ? 
ATOM   3931 CZ  CZ  . TYR TYR TYR A A 523  523  . 53.545 69.073 58.454  1.00 31.88 1 . C  ? 
ATOM   3932 OH  OH  . TYR TYR TYR A A 523  523  . 54.323 70.178 58.189  1.00 32.98 1 . O  ? 
ATOM   3933 CE2 CE2 . TYR TYR TYR A A 523  523  . 52.755 68.551 57.446  1.00 31.05 1 . C  ? 
ATOM   3934 CD2 CD2 . TYR TYR TYR A A 523  523  . 51.963 67.442 57.700  1.00 31.01 1 . C  ? 
ATOM   3935 C   C   . TYR TYR TYR A A 523  523  . 48.979 66.873 59.419  1.00 34.13 1 . C  ? 
ATOM   3936 O   O   . TYR TYR TYR A A 523  523  . 48.490 66.734 58.294  1.00 33.96 1 . O  ? 
ATOM   3937 N   N   . ASP ASP ASP A A 524  524  . 48.821 67.966 60.168  1.00 36.19 1 . N  ? 
ATOM   3938 CA  CA  . ASP ASP ASP A A 524  524  . 48.015 69.116 59.728  1.00 38.30 1 . C  ? 
ATOM   3939 CB  CB  . ASP ASP ASP A A 524  524  . 46.654 69.118 60.455  1.00 38.14 1 . C  ? 
ATOM   3940 CG  CG  . ASP ASP ASP A A 524  524  . 46.771 69.323 61.971  1.00 38.14 1 . C  ? 
ATOM   3941 OD1 OD1 . ASP ASP ASP A A 524  524  . 47.850 69.687 62.482  1.00 38.07 1 . O  ? 
ATOM   3942 OD2 OD2 . ASP ASP ASP A A 524  524  . 45.752 69.122 62.659  1.00 39.72 1 . O  ? 
ATOM   3943 C   C   . ASP ASP ASP A A 524  524  . 48.686 70.488 59.859  1.00 39.49 1 . C  ? 
ATOM   3944 O   O   . ASP ASP ASP A A 524  524  . 48.031 71.503 59.617  1.00 41.01 1 . O  ? 
ATOM   3945 N   N   . TRP TRP TRP A A 525  525  . 49.969 70.533 60.224  1.00 40.64 1 . N  ? 
ATOM   3946 CA  CA  . TRP TRP TRP A A 525  525  . 50.664 71.810 60.394  1.00 42.07 1 . C  ? 
ATOM   3947 CB  CB  . TRP TRP TRP A A 525  525  . 51.983 71.631 61.151  1.00 45.08 1 . C  ? 
ATOM   3948 CG  CG  . TRP TRP TRP A A 525  525  . 52.523 72.935 61.642  1.00 50.25 1 . C  ? 
ATOM   3949 CD1 CD1 . TRP TRP TRP A A 525  525  . 53.635 73.591 61.189  1.00 51.92 1 . C  ? 
ATOM   3950 NE1 NE1 . TRP TRP TRP A A 525  525  . 53.795 74.779 61.869  1.00 53.21 1 . N  ? 
ATOM   3951 CE2 CE2 . TRP TRP TRP A A 525  525  . 52.771 74.917 62.771  1.00 53.87 1 . C  ? 
ATOM   3952 CD2 CD2 . TRP TRP TRP A A 525  525  . 51.945 73.773 62.653  1.00 53.33 1 . C  ? 
ATOM   3953 CE3 CE3 . TRP TRP TRP A A 525  525  . 50.813 73.664 63.477  1.00 54.65 1 . C  ? 
ATOM   3954 CZ3 CZ3 . TRP TRP TRP A A 525  525  . 50.543 74.689 64.386  1.00 55.29 1 . C  ? 
ATOM   3955 CH2 CH2 . TRP TRP TRP A A 525  525  . 51.389 75.815 64.482  1.00 55.56 1 . C  ? 
ATOM   3956 CZ2 CZ2 . TRP TRP TRP A A 525  525  . 52.504 75.945 63.685  1.00 55.18 1 . C  ? 
ATOM   3957 C   C   . TRP TRP TRP A A 525  525  . 50.903 72.509 59.047  1.00 40.20 1 . C  ? 
ATOM   3958 O   O   . TRP TRP TRP A A 525  525  . 50.945 73.736 58.981  1.00 39.43 1 . O  ? 
ATOM   3959 N   N   . GLN GLN GLN A A 526  526  . 51.068 71.715 57.991  1.00 38.14 1 . N  ? 
ATOM   3960 CA  CA  . GLN GLN GLN A A 526  526  . 51.116 72.205 56.614  1.00 37.49 1 . C  ? 
ATOM   3961 CB  CB  . GLN GLN GLN A A 526  526  . 52.559 72.238 56.085  1.00 37.32 1 . C  ? 
ATOM   3962 CG  CG  . GLN GLN GLN A A 526  526  . 53.571 72.999 56.940  1.00 37.45 1 . C  ? 
ATOM   3963 CD  CD  . GLN GLN GLN A A 526  526  . 53.426 74.514 56.891  1.00 37.69 1 . C  ? 
ATOM   3964 OE1 OE1 . GLN GLN GLN A A 526  526  . 52.523 75.054 56.253  1.00 37.60 1 . O  ? 
ATOM   3965 NE2 NE2 . GLN GLN GLN A A 526  526  . 54.333 75.210 57.573  1.00 37.67 1 . N  ? 
ATOM   3966 C   C   . GLN GLN GLN A A 526  526  . 50.268 71.266 55.755  1.00 36.44 1 . C  ? 
ATOM   3967 O   O   . GLN GLN GLN A A 526  526  . 49.722 70.282 56.255  1.00 36.52 1 . O  ? 
ATOM   3968 N   N   . ASN ASN ASN A A 527  527  . 50.151 71.588 54.471  1.00 35.60 1 . N  ? 
ATOM   3969 CA  CA  . ASN ASN ASN A A 527  527  . 49.437 70.755 53.510  1.00 35.10 1 . C  ? 
ATOM   3970 CB  CB  . ASN ASN ASN A A 527  527  . 48.565 71.629 52.603  1.00 33.87 1 . C  ? 
ATOM   3971 CG  CG  . ASN ASN ASN A A 527  527  . 47.806 70.826 51.560  1.00 32.68 1 . C  ? 
ATOM   3972 OD1 OD1 . ASN ASN ASN A A 527  527  . 47.583 69.620 51.708  1.00 31.13 1 . O  ? 
ATOM   3973 ND2 ND2 . ASN ASN ASN A A 527  527  . 47.402 71.500 50.492  1.00 32.54 1 . N  ? 
ATOM   3974 C   C   . ASN ASN ASN A A 527  527  . 50.449 69.961 52.676  1.00 35.34 1 . C  ? 
ATOM   3975 O   O   . ASN ASN ASN A A 527  527  . 51.090 70.525 51.790  1.00 35.29 1 . O  ? 
ATOM   3976 N   N   . PRO PRO PRO A A 528  528  . 50.578 68.645 52.942  1.00 35.98 1 . N  ? 
ATOM   3977 CA  CA  . PRO PRO PRO A A 528  528  . 51.581 67.842 52.239  1.00 35.90 1 . C  ? 
ATOM   3978 CB  CB  . PRO PRO PRO A A 528  528  . 51.654 66.579 53.086  1.00 35.87 1 . C  ? 
ATOM   3979 CG  CG  . PRO PRO PRO A A 528  528  . 50.272 66.422 53.623  1.00 35.83 1 . C  ? 
ATOM   3980 CD  CD  . PRO PRO PRO A A 528  528  . 49.751 67.812 53.838  1.00 35.94 1 . C  ? 
ATOM   3981 C   C   . PRO PRO PRO A A 528  528  . 51.224 67.490 50.792  1.00 35.61 1 . C  ? 
ATOM   3982 O   O   . PRO PRO PRO A A 528  528  . 52.098 67.044 50.044  1.00 35.43 1 . O  ? 
ATOM   3983 N   N   . ASN ASN ASN A A 529  529  . 49.967 67.696 50.401  1.00 34.76 1 . N  ? 
ATOM   3984 CA  CA  . ASN ASN ASN A A 529  529  . 49.510 67.396 49.039  1.00 34.92 1 . C  ? 
ATOM   3985 CB  CB  . ASN ASN ASN A A 529  529  . 47.980 67.428 48.973  1.00 35.27 1 . C  ? 
ATOM   3986 CG  CG  . ASN ASN ASN A A 529  529  . 47.344 66.370 49.855  1.00 34.91 1 . C  ? 
ATOM   3987 OD1 OD1 . ASN ASN ASN A A 529  529  . 47.460 65.176 49.585  1.00 35.32 1 . O  ? 
ATOM   3988 ND2 ND2 . ASN ASN ASN A A 529  529  . 46.680 66.801 50.918  1.00 34.80 1 . N  ? 
ATOM   3989 C   C   . ASN ASN ASN A A 529  529  . 50.096 68.296 47.945  1.00 34.50 1 . C  ? 
ATOM   3990 O   O   . ASN ASN ASN A A 529  529  . 50.017 67.950 46.773  1.00 35.67 1 . O  ? 
ATOM   3991 N   N   . ILE ILE ILE A A 530  530  . 50.667 69.439 48.323  1.00 34.86 1 . N  ? 
ATOM   3992 CA  CA  . ILE ILE ILE A A 530  530  . 51.379 70.318 47.382  1.00 35.25 1 . C  ? 
ATOM   3993 CB  CB  . ILE ILE ILE A A 530  530  . 50.968 71.808 47.562  1.00 35.63 1 . C  ? 
ATOM   3994 CG1 CG1 . ILE ILE ILE A A 530  530  . 51.312 72.339 48.962  1.00 36.74 1 . C  ? 
ATOM   3995 CD1 CD1 . ILE ILE ILE A A 530  530  . 51.346 73.848 49.046  1.00 38.02 1 . C  ? 
ATOM   3996 CG2 CG2 . ILE ILE ILE A A 530  530  . 49.478 71.981 47.288  1.00 35.60 1 . C  ? 
ATOM   3997 C   C   . ILE ILE ILE A A 530  530  . 52.912 70.190 47.466  1.00 35.45 1 . C  ? 
ATOM   3998 O   O   . ILE ILE ILE A A 530  530  . 53.623 70.956 46.817  1.00 35.21 1 . O  ? 
ATOM   3999 N   N   . TRP TRP TRP A A 531  531  . 53.427 69.233 48.243  1.00 34.92 1 . N  ? 
ATOM   4000 CA  CA  . TRP TRP TRP A A 531  531  . 54.876 69.146 48.472  1.00 34.22 1 . C  ? 
ATOM   4001 CB  CB  . TRP TRP TRP A A 531  531  . 55.210 68.319 49.721  1.00 33.99 1 . C  ? 
ATOM   4002 CG  CG  . TRP TRP TRP A A 531  531  . 54.996 69.032 51.030  1.00 33.75 1 . C  ? 
ATOM   4003 CD1 CD1 . TRP TRP TRP A A 531  531  . 54.151 70.079 51.276  1.00 33.55 1 . C  ? 
ATOM   4004 NE1 NE1 . TRP TRP TRP A A 531  531  . 54.218 70.443 52.600  1.00 33.16 1 . N  ? 
ATOM   4005 CE2 CE2 . TRP TRP TRP A A 531  531  . 55.111 69.628 53.242  1.00 33.75 1 . C  ? 
ATOM   4006 CD2 CD2 . TRP TRP TRP A A 531  531  . 55.622 68.723 52.283  1.00 33.93 1 . C  ? 
ATOM   4007 CE3 CE3 . TRP TRP TRP A A 531  531  . 56.564 67.766 52.690  1.00 33.70 1 . C  ? 
ATOM   4008 CZ3 CZ3 . TRP TRP TRP A A 531  531  . 56.964 67.745 54.022  1.00 33.71 1 . C  ? 
ATOM   4009 CH2 CH2 . TRP TRP TRP A A 531  531  . 56.443 68.662 54.951  1.00 33.89 1 . C  ? 
ATOM   4010 CZ2 CZ2 . TRP TRP TRP A A 531  531  . 55.517 69.609 54.583  1.00 33.98 1 . C  ? 
ATOM   4011 C   C   . TRP TRP TRP A A 531  531  . 55.599 68.586 47.243  1.00 33.85 1 . C  ? 
ATOM   4012 O   O   . TRP TRP TRP A A 531  531  . 55.123 67.652 46.598  1.00 32.13 1 . O  ? 
ATOM   4013 N   N   . LYS LYS LYS A A 532  532  . 56.753 69.175 46.942  1.00 34.19 1 . N  ? 
ATOM   4014 CA  CA  . LYS LYS LYS A A 532  532  . 57.513 68.865 45.726  1.00 35.14 1 . C  ? 
ATOM   4015 CB  CB  . LYS LYS LYS A A 532  532  . 58.196 70.137 45.185  1.00 36.29 1 . C  ? 
ATOM   4016 CG  CG  . LYS LYS LYS A A 532  532  . 57.328 70.997 44.271  1.00 36.99 1 . C  ? 
ATOM   4017 CD  CD  . LYS LYS LYS A A 532  532  . 55.979 71.315 44.887  1.00 38.56 1 . C  ? 
ATOM   4018 CE  CE  . LYS LYS LYS A A 532  532  . 55.298 72.494 44.214  1.00 39.30 1 . C  ? 
ATOM   4019 NZ  NZ  . LYS LYS LYS A A 532  532  . 54.011 72.846 44.866  1.00 40.07 1 . N  ? 
ATOM   4020 C   C   . LYS LYS LYS A A 532  532  . 58.557 67.758 45.920  1.00 34.83 1 . C  ? 
ATOM   4021 O   O   . LYS LYS LYS A A 532  532  . 59.165 67.329 44.937  1.00 35.70 1 . O  ? 
ATOM   4022 N   N   . ASP ASP ASP A A 533  533  . 58.752 67.293 47.161  1.00 33.38 1 . N  ? 
ATOM   4023 CA  CA  . ASP ASP ASP A A 533  533  . 59.819 66.324 47.487  1.00 32.81 1 . C  ? 
ATOM   4024 CB  CB  . ASP ASP ASP A A 533  533  . 60.702 66.858 48.628  1.00 32.09 1 . C  ? 
ATOM   4025 CG  CG  . ASP ASP ASP A A 533  533  . 59.938 67.060 49.933  1.00 31.97 1 . C  ? 
ATOM   4026 OD1 OD1 . ASP ASP ASP A A 533  533  . 58.713 67.308 49.892  1.00 30.92 1 . O  ? 
ATOM   4027 OD2 OD2 . ASP ASP ASP A A 533  533  . 60.572 66.984 51.006  1.00 32.68 1 . O  ? 
ATOM   4028 C   C   . ASP ASP ASP A A 533  533  . 59.342 64.910 47.834  1.00 32.53 1 . C  ? 
ATOM   4029 O   O   . ASP ASP ASP A A 533  533  . 60.110 63.956 47.689  1.00 32.77 1 . O  ? 
ATOM   4030 N   N   . LEU LEU LEU A A 534  534  . 58.099 64.761 48.290  1.00 31.45 1 . N  ? 
ATOM   4031 CA  CA  . LEU LEU LEU A A 534  534  . 57.650 63.480 48.838  1.00 31.05 1 . C  ? 
ATOM   4032 CB  CB  . LEU LEU LEU A A 534  534  . 56.346 63.628 49.632  1.00 31.08 1 . C  ? 
ATOM   4033 CG  CG  . LEU LEU LEU A A 534  534  . 56.368 64.554 50.848  1.00 30.95 1 . C  ? 
ATOM   4034 CD1 CD1 . LEU LEU LEU A A 534  534  . 55.008 64.549 51.533  1.00 31.17 1 . C  ? 
ATOM   4035 CD2 CD2 . LEU LEU LEU A A 534  534  . 57.462 64.168 51.832  1.00 31.12 1 . C  ? 
ATOM   4036 C   C   . LEU LEU LEU A A 534  534  . 57.492 62.408 47.774  1.00 30.05 1 . C  ? 
ATOM   4037 O   O   . LEU LEU LEU A A 534  534  . 57.898 61.270 47.993  1.00 30.37 1 . O  ? 
ATOM   4038 N   N   . ASN ASN ASN A A 535  535  . 56.902 62.760 46.635  1.00 29.30 1 . N  ? 
ATOM   4039 CA  CA  . ASN ASN ASN A A 535  535  . 56.735 61.796 45.535  1.00 28.36 1 . C  ? 
ATOM   4040 CB  CB  . ASN ASN ASN A A 535  535  . 55.915 62.398 44.382  1.00 28.53 1 . C  ? 
ATOM   4041 CG  CG  . ASN ASN ASN A A 535  535  . 54.415 62.378 44.648  1.00 28.79 1 . C  ? 
ATOM   4042 OD1 OD1 . ASN ASN ASN A A 535  535  . 53.964 62.215 45.790  1.00 29.22 1 . O  ? 
ATOM   4043 ND2 ND2 . ASN ASN ASN A A 535  535  . 53.630 62.547 43.587  1.00 28.91 1 . N  ? 
ATOM   4044 C   C   . ASN ASN ASN A A 535  535  . 58.078 61.267 45.021  1.00 27.20 1 . C  ? 
ATOM   4045 O   O   . ASN ASN ASN A A 535  535  . 58.213 60.075 44.782  1.00 26.11 1 . O  ? 
ATOM   4046 N   N   . SER SER SER A A 536  536  . 59.060 62.155 44.866  1.00 26.95 1 . N  ? 
ATOM   4047 CA  CA  . SER SER SER A A 536  536  . 60.424 61.762 44.472  1.00 27.01 1 . C  ? 
ATOM   4048 CB  CB  . SER SER SER A A 536  536  . 61.321 62.991 44.312  1.00 27.55 1 . C  ? 
ATOM   4049 OG  OG  . SER SER SER A A 536  536  . 61.004 63.694 43.126  1.00 28.37 1 . O  ? 
ATOM   4050 C   C   . SER SER SER A A 536  536  . 61.065 60.808 45.480  1.00 26.56 1 . C  ? 
ATOM   4051 O   O   . SER SER SER A A 536  536  . 61.623 59.778 45.093  1.00 25.83 1 . O  ? 
ATOM   4052 N   N   . LYS LYS LYS A A 537  537  . 60.976 61.166 46.763  1.00 25.49 1 . N  ? 
ATOM   4053 CA  CA  . LYS LYS LYS A A 537  537  . 61.514 60.344 47.852  1.00 25.06 1 . C  ? 
ATOM   4054 CB  CB  . LYS LYS LYS A A 537  537  . 61.316 61.024 49.210  1.00 25.20 1 . C  ? 
ATOM   4055 CG  CG  . LYS LYS LYS A A 537  537  . 62.281 62.163 49.454  1.00 25.57 1 . C  ? 
ATOM   4056 CD  CD  . LYS LYS LYS A A 537  537  . 61.929 62.939 50.709  1.00 25.54 1 . C  ? 
ATOM   4057 CE  CE  . LYS LYS LYS A A 537  537  . 62.984 63.988 50.994  1.00 25.22 1 . C  ? 
ATOM   4058 NZ  NZ  . LYS LYS LYS A A 537  537  . 62.471 65.029 51.914  1.00 25.21 1 . N  ? 
ATOM   4059 C   C   . LYS LYS LYS A A 537  537  . 60.898 58.961 47.886  1.00 24.57 1 . C  ? 
ATOM   4060 O   O   . LYS LYS LYS A A 537  537  . 61.609 57.979 48.101  1.00 24.23 1 . O  ? 
ATOM   4061 N   N   . TYR TYR TYR A A 538  538  . 59.584 58.891 47.665  1.00 24.47 1 . N  ? 
ATOM   4062 CA  CA  . TYR TYR TYR A A 538  538  . 58.872 57.614 47.588  1.00 24.38 1 . C  ? 
ATOM   4063 CB  CB  . TYR TYR TYR A A 538  538  . 57.375 57.831 47.318  1.00 24.46 1 . C  ? 
ATOM   4064 CG  CG  . TYR TYR TYR A A 538  538  . 56.658 56.548 46.978  1.00 24.35 1 . C  ? 
ATOM   4065 CD1 CD1 . TYR TYR TYR A A 538  538  . 56.479 55.567 47.943  1.00 24.84 1 . C  ? 
ATOM   4066 CE1 CE1 . TYR TYR TYR A A 538  538  . 55.845 54.370 47.647  1.00 25.04 1 . C  ? 
ATOM   4067 CZ  CZ  . TYR TYR TYR A A 538  538  . 55.388 54.140 46.373  1.00 24.99 1 . C  ? 
ATOM   4068 OH  OH  . TYR TYR TYR A A 538  538  . 54.768 52.949 46.113  1.00 25.76 1 . O  ? 
ATOM   4069 CE2 CE2 . TYR TYR TYR A A 538  538  . 55.556 55.098 45.379  1.00 25.36 1 . C  ? 
ATOM   4070 CD2 CD2 . TYR TYR TYR A A 538  538  . 56.197 56.293 45.685  1.00 24.99 1 . C  ? 
ATOM   4071 C   C   . TYR TYR TYR A A 538  538  . 59.456 56.688 46.521  1.00 24.70 1 . C  ? 
ATOM   4072 O   O   . TYR TYR TYR A A 538  538  . 59.737 55.516 46.793  1.00 25.28 1 . O  ? 
ATOM   4073 N   N   . VAL VAL VAL A A 539  539  . 59.624 57.221 45.313  1.00 24.87 1 . N  ? 
ATOM   4074 CA  CA  . VAL VAL VAL A A 539  539  . 60.164 56.457 44.185  1.00 25.17 1 . C  ? 
ATOM   4075 CB  CB  . VAL VAL VAL A A 539  539  . 60.136 57.282 42.870  1.00 25.13 1 . C  ? 
ATOM   4076 CG1 CG1 . VAL VAL VAL A A 539  539  . 60.915 56.588 41.754  1.00 24.90 1 . C  ? 
ATOM   4077 CG2 CG2 . VAL VAL VAL A A 539  539  . 58.696 57.537 42.440  1.00 24.98 1 . C  ? 
ATOM   4078 C   C   . VAL VAL VAL A A 539  539  . 61.589 55.994 44.494  1.00 25.73 1 . C  ? 
ATOM   4079 O   O   . VAL VAL VAL A A 539  539  . 61.947 54.845 44.227  1.00 26.48 1 . O  ? 
ATOM   4080 N   N   . LEU LEU LEU A A 540  540  . 62.389 56.892 45.062  1.00 25.89 1 . N  ? 
ATOM   4081 CA  CA  . LEU LEU LEU A A 540  540  . 63.758 56.562 45.464  1.00 26.51 1 . C  ? 
ATOM   4082 CB  CB  . LEU LEU LEU A A 540  540  . 64.502 57.820 45.908  1.00 26.77 1 . C  ? 
ATOM   4083 CG  CG  . LEU LEU LEU A A 540  540  . 64.814 58.804 44.783  1.00 27.25 1 . C  ? 
ATOM   4084 CD1 CD1 . LEU LEU LEU A A 540  540  . 65.288 60.132 45.363  1.00 27.34 1 . C  ? 
ATOM   4085 CD2 CD2 . LEU LEU LEU A A 540  540  . 65.842 58.219 43.818  1.00 27.43 1 . C  ? 
ATOM   4086 C   C   . LEU LEU LEU A A 540  540  . 63.821 55.488 46.555  1.00 26.13 1 . C  ? 
ATOM   4087 O   O   . LEU LEU LEU A A 540  540  . 64.702 54.630 46.522  1.00 25.01 1 . O  ? 
ATOM   4088 N   N   . LEU LEU LEU A A 541  541  . 62.885 55.535 47.504  1.00 26.08 1 . N  ? 
ATOM   4089 CA  CA  . LEU LEU LEU A A 541  541  . 62.763 54.477 48.512  1.00 26.20 1 . C  ? 
ATOM   4090 CB  CB  . LEU LEU LEU A A 541  541  . 61.732 54.842 49.590  1.00 26.51 1 . C  ? 
ATOM   4091 CG  CG  . LEU LEU LEU A A 541  541  . 62.240 55.734 50.721  1.00 26.85 1 . C  ? 
ATOM   4092 CD1 CD1 . LEU LEU LEU A A 541  541  . 61.079 56.357 51.483  1.00 27.30 1 . C  ? 
ATOM   4093 CD2 CD2 . LEU LEU LEU A A 541  541  . 63.140 54.948 51.666  1.00 27.40 1 . C  ? 
ATOM   4094 C   C   . LEU LEU LEU A A 541  541  . 62.417 53.121 47.889  1.00 26.13 1 . C  ? 
ATOM   4095 O   O   . LEU LEU LEU A A 541  541  . 62.958 52.097 48.306  1.00 25.82 1 . O  ? 
ATOM   4096 N   N   . VAL VAL VAL A A 542  542  . 61.539 53.120 46.885  1.00 26.49 1 . N  ? 
ATOM   4097 CA  CA  . VAL VAL VAL A A 542  542  . 61.170 51.883 46.179  1.00 26.59 1 . C  ? 
ATOM   4098 CB  CB  . VAL VAL VAL A A 542  542  . 60.039 52.117 45.143  1.00 26.20 1 . C  ? 
ATOM   4099 CG1 CG1 . VAL VAL VAL A A 542  542  . 59.874 50.923 44.201  1.00 26.17 1 . C  ? 
ATOM   4100 CG2 CG2 . VAL VAL VAL A A 542  542  . 58.728 52.402 45.859  1.00 25.91 1 . C  ? 
ATOM   4101 C   C   . VAL VAL VAL A A 542  542  . 62.381 51.236 45.510  1.00 26.70 1 . C  ? 
ATOM   4102 O   O   . VAL VAL VAL A A 542  542  . 62.605 50.040 45.657  1.00 27.37 1 . O  ? 
ATOM   4103 N   N   . TYR TYR TYR A A 543  543  . 63.161 52.022 44.780  1.00 28.24 1 . N  ? 
ATOM   4104 CA  CA  . TYR TYR TYR A A 543  543  . 64.326 51.475 44.081  1.00 29.10 1 . C  ? 
ATOM   4105 CB  CB  . TYR TYR TYR A A 543  543  . 64.826 52.422 42.981  1.00 29.27 1 . C  ? 
ATOM   4106 CG  CG  . TYR TYR TYR A A 543  543  . 65.794 51.744 42.035  1.00 30.63 1 . C  ? 
ATOM   4107 CD1 CD1 . TYR TYR TYR A A 543  543  . 65.375 50.689 41.216  1.00 31.23 1 . C  ? 
ATOM   4108 CE1 CE1 . TYR TYR TYR A A 543  543  . 66.257 50.055 40.357  1.00 31.59 1 . C  ? 
ATOM   4109 CZ  CZ  . TYR TYR TYR A A 543  543  . 67.577 50.468 40.307  1.00 31.77 1 . C  ? 
ATOM   4110 OH  OH  . TYR TYR TYR A A 543  543  . 68.448 49.836 39.454  1.00 33.76 1 . O  ? 
ATOM   4111 CE2 CE2 . TYR TYR TYR A A 543  543  . 68.018 51.507 41.106  1.00 31.19 1 . C  ? 
ATOM   4112 CD2 CD2 . TYR TYR TYR A A 543  543  . 67.131 52.133 41.968  1.00 30.54 1 . C  ? 
ATOM   4113 C   C   . TYR TYR TYR A A 543  543  . 65.452 51.107 45.053  1.00 28.84 1 . C  ? 
ATOM   4114 O   O   . TYR TYR TYR A A 543  543  . 66.138 50.107 44.849  1.00 29.97 1 . O  ? 
ATOM   4115 N   N   . ARG ARG ARG A A 544  544  . 65.630 51.896 46.111  1.00 28.64 1 . N  ? 
ATOM   4116 CA  CA  . ARG ARG ARG A A 544  544  . 66.578 51.553 47.181  1.00 27.99 1 . C  ? 
ATOM   4117 CB  CB  . ARG ARG ARG A A 544  544  . 66.477 52.542 48.333  1.00 27.58 1 . C  ? 
ATOM   4118 CG  CG  . ARG ARG ARG A A 544  544  . 67.603 52.404 49.345  1.00 27.31 1 . C  ? 
ATOM   4119 CD  CD  . ARG ARG ARG A A 544  544  . 67.245 53.040 50.664  1.00 27.21 1 . C  ? 
ATOM   4120 NE  NE  . ARG ARG ARG A A 544  544  . 66.100 52.389 51.294  1.00 26.70 1 . N  ? 
ATOM   4121 CZ  CZ  . ARG ARG ARG A A 544  544  . 65.629 52.701 52.497  1.00 26.87 1 . C  ? 
ATOM   4122 NH1 NH1 . ARG ARG ARG A A 544  544  . 66.196 53.657 53.237  1.00 26.83 1 . N  ? 
ATOM   4123 NH2 NH2 . ARG ARG ARG A A 544  544  . 64.581 52.041 52.971  1.00 27.05 1 . N  ? 
ATOM   4124 C   C   . ARG ARG ARG A A 544  544  . 66.338 50.150 47.738  1.00 28.16 1 . C  ? 
ATOM   4125 O   O   . ARG ARG ARG A A 544  544  . 67.283 49.375 47.915  1.00 27.55 1 . O  ? 
ATOM   4126 N   N   . ASP ASP ASP A A 545  545  . 65.072 49.842 48.014  1.00 28.56 1 . N  ? 
ATOM   4127 CA  CA  . ASP ASP ASP A A 545  545  . 64.695 48.563 48.619  1.00 29.41 1 . C  ? 
ATOM   4128 CB  CB  . ASP ASP ASP A A 545  545  . 63.258 48.618 49.150  1.00 28.87 1 . C  ? 
ATOM   4129 CG  CG  . ASP ASP ASP A A 545  545  . 63.083 49.642 50.279  1.00 29.25 1 . C  ? 
ATOM   4130 OD1 OD1 . ASP ASP ASP A A 545  545  . 64.086 50.196 50.782  1.00 28.00 1 . O  ? 
ATOM   4131 OD2 OD2 . ASP ASP ASP A A 545  545  . 61.922 49.909 50.654  1.00 29.00 1 . O  ? 
ATOM   4132 C   C   . ASP ASP ASP A A 545  545  . 64.883 47.380 47.668  1.00 30.04 1 . C  ? 
ATOM   4133 O   O   . ASP ASP ASP A A 545  545  . 65.138 46.268 48.115  1.00 29.38 1 . O  ? 
ATOM   4134 N   N   . TYR TYR TYR A A 546  546  . 64.762 47.628 46.364  1.00 31.58 1 . N  ? 
ATOM   4135 CA  CA  . TYR TYR TYR A A 546  546  . 65.157 46.658 45.348  1.00 32.11 1 . C  ? 
ATOM   4136 CB  CB  . TYR TYR TYR A A 546  546  . 64.645 47.103 43.977  1.00 33.23 1 . C  ? 
ATOM   4137 CG  CG  . TYR TYR TYR A A 546  546  . 65.045 46.215 42.815  1.00 33.67 1 . C  ? 
ATOM   4138 CD1 CD1 . TYR TYR TYR A A 546  546  . 64.457 44.962 42.631  1.00 34.22 1 . C  ? 
ATOM   4139 CE1 CE1 . TYR TYR TYR A A 546  546  . 64.813 44.154 41.560  1.00 34.73 1 . C  ? 
ATOM   4140 CZ  CZ  . TYR TYR TYR A A 546  546  . 65.765 44.600 40.647  1.00 34.79 1 . C  ? 
ATOM   4141 OH  OH  . TYR TYR TYR A A 546  546  . 66.118 43.806 39.583  1.00 35.59 1 . O  ? 
ATOM   4142 CE2 CE2 . TYR TYR TYR A A 546  546  . 66.361 45.839 40.809  1.00 34.46 1 . C  ? 
ATOM   4143 CD2 CD2 . TYR TYR TYR A A 546  546  . 65.997 46.639 41.886  1.00 33.62 1 . C  ? 
ATOM   4144 C   C   . TYR TYR TYR A A 546  546  . 66.681 46.477 45.326  1.00 32.15 1 . C  ? 
ATOM   4145 O   O   . TYR TYR TYR A A 546  546  . 67.170 45.353 45.398  1.00 32.72 1 . O  ? 
ATOM   4146 N   N   . VAL VAL VAL A A 547  547  . 67.420 47.584 45.246  1.00 31.92 1 . N  ? 
ATOM   4147 CA  CA  . VAL VAL VAL A A 547  547  . 68.888 47.545 45.112  1.00 32.01 1 . C  ? 
ATOM   4148 CB  CB  . VAL VAL VAL A A 547  547  . 69.467 48.946 44.799  1.00 31.89 1 . C  ? 
ATOM   4149 CG1 CG1 . VAL VAL VAL A A 547  547  . 70.992 48.973 44.890  1.00 31.95 1 . C  ? 
ATOM   4150 CG2 CG2 . VAL VAL VAL A A 547  547  . 69.041 49.380 43.407  1.00 32.43 1 . C  ? 
ATOM   4151 C   C   . VAL VAL VAL A A 547  547  . 69.581 46.954 46.340  1.00 32.81 1 . C  ? 
ATOM   4152 O   O   . VAL VAL VAL A A 547  547  . 70.488 46.128 46.201  1.00 33.31 1 . O  ? 
ATOM   4153 N   N   . LEU LEU LEU A A 548  548  . 69.157 47.376 47.529  1.00 32.26 1 . N  ? 
ATOM   4154 CA  CA  . LEU LEU LEU A A 548  548  . 69.787 46.930 48.768  1.00 32.23 1 . C  ? 
ATOM   4155 CB  CB  . LEU LEU LEU A A 548  548  . 69.629 47.997 49.868  1.00 32.21 1 . C  ? 
ATOM   4156 CG  CG  . LEU LEU LEU A A 548  548  . 70.399 49.310 49.680  1.00 31.80 1 . C  ? 
ATOM   4157 CD1 CD1 . LEU LEU LEU A A 548  548  . 70.255 50.173 50.919  1.00 31.63 1 . C  ? 
ATOM   4158 CD2 CD2 . LEU LEU LEU A A 548  548  . 71.874 49.074 49.387  1.00 32.36 1 . C  ? 
ATOM   4159 C   C   . LEU LEU LEU A A 548  548  . 69.321 45.557 49.272  1.00 32.30 1 . C  ? 
ATOM   4160 O   O   . LEU LEU LEU A A 548  548  . 69.829 45.087 50.291  1.00 32.29 1 . O  ? 
ATOM   4161 N   N   . THR THR THR A A 549  549  . 68.374 44.914 48.582  1.00 32.83 1 . N  ? 
ATOM   4162 CA  CA  . THR THR THR A A 549  549  . 68.041 43.506 48.854  1.00 33.89 1 . C  ? 
ATOM   4163 CB  CB  . THR THR THR A A 549  549  . 66.536 43.319 49.194  1.00 33.67 1 . C  ? 
ATOM   4164 OG1 OG1 . THR THR THR A A 549  549  . 65.721 43.703 48.085  1.00 32.85 1 . O  ? 
ATOM   4165 CG2 CG2 . THR THR THR A A 549  549  . 66.148 44.147 50.421  1.00 33.72 1 . C  ? 
ATOM   4166 C   C   . THR THR THR A A 549  549  . 68.482 42.559 47.715  1.00 35.00 1 . C  ? 
ATOM   4167 O   O   . THR THR THR A A 549  549  . 67.955 41.451 47.593  1.00 36.68 1 . O  ? 
ATOM   4168 N   N   . GLY GLY GLY A A 550  550  . 69.453 42.993 46.905  1.00 35.61 1 . N  ? 
ATOM   4169 CA  CA  . GLY GLY GLY A A 550  550  . 70.126 42.135 45.919  1.00 36.29 1 . C  ? 
ATOM   4170 C   C   . GLY GLY GLY A A 550  550  . 69.729 42.277 44.454  1.00 37.49 1 . C  ? 
ATOM   4171 O   O   . GLY GLY GLY A A 550  550  . 70.193 41.494 43.627  1.00 38.12 1 . O  ? 
ATOM   4172 N   N   . LYS LYS LYS A A 551  551  . 68.895 43.269 44.126  1.00 38.49 1 . N  ? 
ATOM   4173 CA  CA  . LYS LYS LYS A A 551  551  . 68.328 43.444 42.773  1.00 39.74 1 . C  ? 
ATOM   4174 CB  CB  . LYS LYS LYS A A 551  551  . 69.406 43.893 41.764  1.00 40.66 1 . C  ? 
ATOM   4175 CG  CG  . LYS LYS LYS A A 551  551  . 70.009 45.254 42.051  1.00 42.36 1 . C  ? 
ATOM   4176 CD  CD  . LYS LYS LYS A A 551  551  . 70.979 45.683 40.957  1.00 43.60 1 . C  ? 
ATOM   4177 CE  CE  . LYS LYS LYS A A 551  551  . 71.384 47.135 41.147  1.00 45.74 1 . C  ? 
ATOM   4178 NZ  NZ  . LYS LYS LYS A A 551  551  . 72.439 47.596 40.201  1.00 47.38 1 . N  ? 
ATOM   4179 C   C   . LYS LYS LYS A A 551  551  . 67.591 42.199 42.249  1.00 39.68 1 . C  ? 
ATOM   4180 O   O   . LYS LYS LYS A A 551  551  . 67.623 41.912 41.051  1.00 39.25 1 . O  ? 
ATOM   4181 N   N   . THR THR THR A A 552  552  . 66.921 41.480 43.152  1.00 39.86 1 . N  ? 
ATOM   4182 CA  CA  . THR THR THR A A 552  552  . 66.220 40.230 42.826  1.00 40.34 1 . C  ? 
ATOM   4183 CB  CB  . THR THR THR A A 552  552  . 66.604 39.117 43.826  1.00 41.04 1 . C  ? 
ATOM   4184 OG1 OG1 . THR THR THR A A 552  552  . 66.405 39.585 45.169  1.00 41.06 1 . O  ? 
ATOM   4185 CG2 CG2 . THR THR THR A A 552  552  . 68.066 38.704 43.644  1.00 41.36 1 . C  ? 
ATOM   4186 C   C   . THR THR THR A A 552  552  . 64.688 40.335 42.828  1.00 41.01 1 . C  ? 
ATOM   4187 O   O   . THR THR THR A A 552  552  . 64.029 39.601 42.091  1.00 41.85 1 . O  ? 
ATOM   4188 N   N   . ASP ASP ASP A A 553  553  . 64.127 41.231 43.644  1.00 40.14 1 . N  ? 
ATOM   4189 CA  CA  . ASP ASP ASP A A 553  553  . 62.692 41.226 43.945  1.00 39.46 1 . C  ? 
ATOM   4190 CB  CB  . ASP ASP ASP A A 553  553  . 62.466 41.775 45.367  1.00 39.14 1 . C  ? 
ATOM   4191 CG  CG  . ASP ASP ASP A A 553  553  . 61.081 41.448 45.933  1.00 38.99 1 . C  ? 
ATOM   4192 OD1 OD1 . ASP ASP ASP A A 553  553  . 60.173 41.018 45.183  1.00 37.96 1 . O  ? 
ATOM   4193 OD2 OD2 . ASP ASP ASP A A 553  553  . 60.902 41.643 47.157  1.00 38.29 1 . O  ? 
ATOM   4194 C   C   . ASP ASP ASP A A 553  553  . 61.862 41.990 42.896  1.00 39.97 1 . C  ? 
ATOM   4195 O   O   . ASP ASP ASP A A 553  553  . 61.413 43.119 43.137  1.00 38.13 1 . O  ? 
ATOM   4196 N   N   . LYS LYS LYS A A 554  554  . 61.664 41.346 41.742  1.00 40.83 1 . N  ? 
ATOM   4197 CA  CA  A LYS LYS LYS A A 554  554  . 60.817 41.880 40.666  0.50 41.56 1 . C  ? 
ATOM   4198 CA  CA  B LYS LYS LYS A A 554  554  . 60.822 41.896 40.671  0.50 41.67 1 . C  ? 
ATOM   4199 CB  CB  A LYS LYS LYS A A 554  554  . 60.900 40.999 39.409  0.50 42.37 1 . C  ? 
ATOM   4200 CB  CB  B LYS LYS LYS A A 554  554  . 60.940 41.071 39.376  0.50 42.57 1 . C  ? 
ATOM   4201 CG  CG  A LYS LYS LYS A A 554  554  . 62.245 41.028 38.697  0.50 42.93 1 . C  ? 
ATOM   4202 CG  CG  B LYS LYS LYS A A 554  554  . 62.122 41.442 38.488  0.50 43.22 1 . C  ? 
ATOM   4203 CD  CD  A LYS LYS LYS A A 554  554  . 62.221 40.190 37.425  0.50 42.92 1 . C  ? 
ATOM   4204 CD  CD  B LYS LYS LYS A A 554  554  . 63.451 40.950 39.044  0.50 43.64 1 . C  ? 
ATOM   4205 CE  CE  A LYS LYS LYS A A 554  554  . 61.084 40.607 36.505  0.50 43.02 1 . C  ? 
ATOM   4206 CE  CE  B LYS LYS LYS A A 554  554  . 64.585 41.182 38.056  0.50 43.26 1 . C  ? 
ATOM   4207 NZ  NZ  A LYS LYS LYS A A 554  554  . 61.041 39.799 35.256  0.50 43.10 1 . N  ? 
ATOM   4208 NZ  NZ  B LYS LYS LYS A A 554  554  . 65.911 40.821 38.627  0.50 43.04 1 . N  ? 
ATOM   4209 C   C   . LYS LYS LYS A A 554  554  . 59.354 41.999 41.104  1.00 40.90 1 . C  ? 
ATOM   4210 O   O   . LYS LYS LYS A A 554  554  . 58.662 42.931 40.715  1.00 40.24 1 . O  ? 
ATOM   4211 N   N   . GLU GLU GLU A A 555  555  . 58.890 41.043 41.910  1.00 41.17 1 . N  ? 
ATOM   4212 CA  CA  . GLU GLU GLU A A 555  555  . 57.524 41.065 42.473  1.00 41.79 1 . C  ? 
ATOM   4213 CB  CB  . GLU GLU GLU A A 555  555  . 57.312 39.848 43.396  1.00 44.38 1 . C  ? 
ATOM   4214 CG  CG  . GLU GLU GLU A A 555  555  . 55.876 39.628 43.882  1.00 48.88 1 . C  ? 
ATOM   4215 CD  CD  . GLU GLU GLU A A 555  555  . 55.778 38.904 45.229  1.00 53.84 1 . C  ? 
ATOM   4216 OE1 OE1 . GLU GLU GLU A A 555  555  . 56.607 39.159 46.137  1.00 56.16 1 . O  ? 
ATOM   4217 OE2 OE2 . GLU GLU GLU A A 555  555  . 54.847 38.085 45.395  1.00 57.37 1 . O  ? 
ATOM   4218 C   C   . GLU GLU GLU A A 555  555  . 57.233 42.375 43.240  1.00 38.49 1 . C  ? 
ATOM   4219 O   O   . GLU GLU GLU A A 555  555  . 56.127 42.904 43.172  1.00 38.51 1 . O  ? 
ATOM   4220 N   N   . PHE PHE PHE A A 556  556  . 58.232 42.886 43.958  1.00 36.14 1 . N  ? 
ATOM   4221 CA  CA  . PHE PHE PHE A A 556  556  . 58.118 44.158 44.684  1.00 34.08 1 . C  ? 
ATOM   4222 CB  CB  . PHE PHE PHE A A 556  556  . 59.300 44.322 45.656  1.00 32.92 1 . C  ? 
ATOM   4223 CG  CG  . PHE PHE PHE A A 556  556  . 59.291 45.612 46.423  1.00 31.18 1 . C  ? 
ATOM   4224 CD1 CD1 . PHE PHE PHE A A 556  556  . 58.357 45.826 47.432  1.00 30.85 1 . C  ? 
ATOM   4225 CE1 CE1 . PHE PHE PHE A A 556  556  . 58.348 47.013 48.154  1.00 30.53 1 . C  ? 
ATOM   4226 CZ  CZ  . PHE PHE PHE A A 556  556  . 59.281 48.001 47.872  1.00 30.49 1 . C  ? 
ATOM   4227 CE2 CE2 . PHE PHE PHE A A 556  556  . 60.221 47.793 46.874  1.00 30.68 1 . C  ? 
ATOM   4228 CD2 CD2 . PHE PHE PHE A A 556  556  . 60.225 46.605 46.156  1.00 30.47 1 . C  ? 
ATOM   4229 C   C   . PHE PHE PHE A A 556  556  . 58.028 45.350 43.728  1.00 33.32 1 . C  ? 
ATOM   4230 O   O   . PHE PHE PHE A A 556  556  . 57.183 46.227 43.912  1.00 32.77 1 . O  ? 
ATOM   4231 N   N   . LEU LEU LEU A A 557  557  . 58.899 45.384 42.721  1.00 33.54 1 . N  ? 
ATOM   4232 CA  CA  . LEU LEU LEU A A 557  557  . 58.842 46.425 41.687  1.00 34.18 1 . C  ? 
ATOM   4233 CB  CB  . LEU LEU LEU A A 557  557  . 60.015 46.307 40.707  1.00 34.31 1 . C  ? 
ATOM   4234 CG  CG  . LEU LEU LEU A A 557  557  . 61.426 46.547 41.246  1.00 34.63 1 . C  ? 
ATOM   4235 CD1 CD1 . LEU LEU LEU A A 557  557  . 62.432 46.335 40.127  1.00 35.34 1 . C  ? 
ATOM   4236 CD2 CD2 . LEU LEU LEU A A 557  557  . 61.585 47.937 41.838  1.00 34.94 1 . C  ? 
ATOM   4237 C   C   . LEU LEU LEU A A 557  557  . 57.514 46.377 40.922  1.00 34.20 1 . C  ? 
ATOM   4238 O   O   . LEU LEU LEU A A 557  557  . 56.908 47.420 40.683  1.00 33.63 1 . O  ? 
ATOM   4239 N   N   . LYS LYS LYS A A 558  558  . 57.075 45.168 40.563  1.00 35.60 1 . N  ? 
ATOM   4240 CA  CA  . LYS LYS LYS A A 558  558  . 55.754 44.937 39.950  1.00 37.68 1 . C  ? 
ATOM   4241 CB  CB  . LYS LYS LYS A A 558  558  . 55.478 43.436 39.796  1.00 40.81 1 . C  ? 
ATOM   4242 CG  CG  . LYS LYS LYS A A 558  558  . 56.302 42.737 38.720  1.00 45.25 1 . C  ? 
ATOM   4243 CD  CD  . LYS LYS LYS A A 558  558  . 55.527 42.564 37.418  1.00 49.87 1 . C  ? 
ATOM   4244 CE  CE  . LYS LYS LYS A A 558  558  . 56.381 41.940 36.319  1.00 52.97 1 . C  ? 
ATOM   4245 NZ  NZ  . LYS LYS LYS A A 558  558  . 56.998 40.642 36.720  1.00 54.79 1 . N  ? 
ATOM   4246 C   C   . LYS LYS LYS A A 558  558  . 54.626 45.565 40.763  1.00 35.81 1 . C  ? 
ATOM   4247 O   O   . LYS LYS LYS A A 558  558  . 53.821 46.319 40.226  1.00 34.75 1 . O  ? 
ATOM   4248 N   N   . TYR TYR TYR A A 559  559  . 54.599 45.260 42.060  1.00 34.74 1 . N  ? 
ATOM   4249 CA  CA  . TYR TYR TYR A A 559  559  . 53.538 45.727 42.970  1.00 33.76 1 . C  ? 
ATOM   4250 CB  CB  . TYR TYR TYR A A 559  559  . 53.709 45.082 44.355  1.00 34.08 1 . C  ? 
ATOM   4251 CG  CG  . TYR TYR TYR A A 559  559  . 52.558 45.317 45.311  1.00 33.99 1 . C  ? 
ATOM   4252 CD1 CD1 . TYR TYR TYR A A 559  559  . 52.518 46.456 46.117  1.00 33.42 1 . C  ? 
ATOM   4253 CE1 CE1 . TYR TYR TYR A A 559  559  . 51.469 46.680 46.996  1.00 33.33 1 . C  ? 
ATOM   4254 CZ  CZ  . TYR TYR TYR A A 559  559  . 50.440 45.758 47.084  1.00 33.44 1 . C  ? 
ATOM   4255 OH  OH  . TYR TYR TYR A A 559  559  . 49.406 45.989 47.958  1.00 33.25 1 . O  ? 
ATOM   4256 CE2 CE2 . TYR TYR TYR A A 559  559  . 50.454 44.615 46.301  1.00 33.83 1 . C  ? 
ATOM   4257 CD2 CD2 . TYR TYR TYR A A 559  559  . 51.510 44.398 45.420  1.00 34.10 1 . C  ? 
ATOM   4258 C   C   . TYR TYR TYR A A 559  559  . 53.498 47.249 43.104  1.00 32.90 1 . C  ? 
ATOM   4259 O   O   . TYR TYR TYR A A 559  559  . 52.421 47.836 43.186  1.00 32.25 1 . O  ? 
ATOM   4260 N   N   . THR THR THR A A 560  560  . 54.674 47.876 43.123  1.00 32.30 1 . N  ? 
ATOM   4261 CA  CA  . THR THR THR A A 560  560  . 54.802 49.326 43.310  1.00 31.70 1 . C  ? 
ATOM   4262 CB  CB  . THR THR THR A A 560  560  . 56.089 49.652 44.094  1.00 31.56 1 . C  ? 
ATOM   4263 OG1 OG1 . THR THR THR A A 560  560  . 57.208 49.028 43.456  1.00 31.13 1 . O  ? 
ATOM   4264 CG2 CG2 . THR THR THR A A 560  560  . 55.989 49.155 45.525  1.00 31.94 1 . C  ? 
ATOM   4265 C   C   . THR THR THR A A 560  560  . 54.829 50.155 42.017  1.00 31.49 1 . C  ? 
ATOM   4266 O   O   . THR THR THR A A 560  560  . 54.741 51.379 42.088  1.00 30.74 1 . O  ? 
ATOM   4267 N   N   . TRP TRP TRP A A 561  561  . 54.932 49.504 40.855  1.00 32.70 1 . N  ? 
ATOM   4268 CA  CA  . TRP TRP TRP A A 561  561  . 55.211 50.195 39.578  1.00 33.53 1 . C  ? 
ATOM   4269 CB  CB  . TRP TRP TRP A A 561  561  . 55.340 49.188 38.428  1.00 34.20 1 . C  ? 
ATOM   4270 CG  CG  . TRP TRP TRP A A 561  561  . 55.761 49.754 37.082  1.00 34.17 1 . C  ? 
ATOM   4271 CD1 CD1 . TRP TRP TRP A A 561  561  . 55.229 49.425 35.868  1.00 34.73 1 . C  ? 
ATOM   4272 NE1 NE1 . TRP TRP TRP A A 561  561  . 55.870 50.111 34.865  1.00 35.35 1 . N  ? 
ATOM   4273 CE2 CE2 . TRP TRP TRP A A 561  561  . 56.838 50.905 35.416  1.00 34.54 1 . C  ? 
ATOM   4274 CD2 CD2 . TRP TRP TRP A A 561  561  . 56.804 50.708 36.815  1.00 34.40 1 . C  ? 
ATOM   4275 CE3 CE3 . TRP TRP TRP A A 561  561  . 57.713 51.418 37.618  1.00 34.22 1 . C  ? 
ATOM   4276 CZ3 CZ3 . TRP TRP TRP A A 561  561  . 58.612 52.285 37.006  1.00 33.85 1 . C  ? 
ATOM   4277 CH2 CH2 . TRP TRP TRP A A 561  561  . 58.615 52.459 35.612  1.00 34.01 1 . C  ? 
ATOM   4278 CZ2 CZ2 . TRP TRP TRP A A 561  561  . 57.739 51.779 34.804  1.00 34.28 1 . C  ? 
ATOM   4279 C   C   . TRP TRP TRP A A 561  561  . 54.210 51.277 39.192  1.00 33.40 1 . C  ? 
ATOM   4280 O   O   . TRP TRP TRP A A 561  561  . 54.612 52.377 38.813  1.00 32.14 1 . O  ? 
ATOM   4281 N   N   . LYS LYS LYS A A 562  562  . 52.920 50.974 39.288  1.00 34.21 1 . N  ? 
ATOM   4282 CA  CA  . LYS LYS LYS A A 562  562  . 51.897 51.961 38.923  1.00 35.93 1 . C  ? 
ATOM   4283 CB  CB  . LYS LYS LYS A A 562  562  . 50.496 51.327 38.842  1.00 39.36 1 . C  ? 
ATOM   4284 CG  CG  . LYS LYS LYS A A 562  562  . 50.252 50.647 37.496  1.00 42.68 1 . C  ? 
ATOM   4285 CD  CD  . LYS LYS LYS A A 562  562  . 48.815 50.169 37.300  1.00 45.49 1 . C  ? 
ATOM   4286 CE  CE  . LYS LYS LYS A A 562  562  . 48.719 48.655 37.194  1.00 47.19 1 . C  ? 
ATOM   4287 NZ  NZ  . LYS LYS LYS A A 562  562  . 47.364 48.238 36.746  1.00 48.48 1 . N  ? 
ATOM   4288 C   C   . LYS LYS LYS A A 562  562  . 51.917 53.198 39.824  1.00 33.99 1 . C  ? 
ATOM   4289 O   O   . LYS LYS LYS A A 562  562  . 51.746 54.320 39.333  1.00 32.90 1 . O  ? 
ATOM   4290 N   N   . SER SER SER A A 563  563  . 52.158 53.000 41.122  1.00 32.69 1 . N  ? 
ATOM   4291 CA  CA  . SER SER SER A A 563  563  . 52.252 54.118 42.067  1.00 31.66 1 . C  ? 
ATOM   4292 CB  CB  . SER SER SER A A 563  563  . 52.290 53.610 43.512  1.00 31.88 1 . C  ? 
ATOM   4293 OG  OG  . SER SER SER A A 563  563  . 53.523 52.977 43.816  1.00 32.48 1 . O  ? 
ATOM   4294 C   C   . SER SER SER A A 563  563  . 53.469 55.004 41.776  1.00 30.64 1 . C  ?
[truncated: 225,235 more chars]
