# Supplementary material for: Reaction Mechanism of Glycoside Hydrolase Family 116 Utilizes Perpendicular Protonation
Source: ACS Catal. 2023 Apr 14;13(9):5850–63. doi: 10.1021/acscatal.3c00620 (PMC10167657; doi:10.1021/acscatal.3c00620)
Supplement: Supplementary file 2 — cs3c00620_si_002.zip [file cs3c00620_si_002.zip › 8I5P_coord_27997.cif]

data_UNNAMED
# 
loop_
_atom_site.group_PDB 
_atom_site.id 
_atom_site.auth_atom_id 
_atom_site.label_atom_id 
_atom_site.label_alt_id 
_atom_site.auth_comp_id 
_atom_site.label_comp_id 
_atom_site.pdbx_auth_comp_id 
_atom_site.auth_asym_id 
_atom_site.label_asym_id 
_atom_site.auth_seq_id 
_atom_site.label_seq_id 
_atom_site.pdbx_PDB_ins_code 
_atom_site.Cartn_x 
_atom_site.Cartn_y 
_atom_site.Cartn_z 
_atom_site.occupancy 
_atom_site.B_iso_or_equiv 
_atom_site.pdbx_PDB_model_num 
_atom_site.label_entity_id 
_atom_site.type_symbol 
_atom_site.pdbx_formal_charge 
ATOM   1     N   N   . ASP ASP ASP A A 31   31   . 31.274 21.519  -14.240 1.00 53.08  1 . N  ? 
ATOM   2     CA  CA  . ASP ASP ASP A A 31   31   . 32.543 21.296  -13.472 1.00 54.37  1 . C  ? 
ATOM   3     CB  CB  . ASP ASP ASP A A 31   31   . 32.843 19.790  -13.319 1.00 54.91  1 . C  ? 
ATOM   4     CG  CG  . ASP ASP ASP A A 31   31   . 33.948 19.495  -12.287 1.00 57.90  1 . C  ? 
ATOM   5     OD1 OD1 . ASP ASP ASP A A 31   31   . 34.532 20.429  -11.697 1.00 58.68  1 . O  ? 
ATOM   6     OD2 OD2 . ASP ASP ASP A A 31   31   . 34.248 18.302  -12.066 1.00 59.19  1 . O  ? 
ATOM   7     C   C   . ASP ASP ASP A A 31   31   . 33.725 22.056  -14.106 1.00 53.22  1 . C  ? 
ATOM   8     O   O   . ASP ASP ASP A A 31   31   . 34.573 21.477  -14.794 1.00 55.29  1 . O  ? 
ATOM   9     N   N   . LYS LYS LYS A A 32   32   . 33.754 23.361  -13.852 1.00 50.49  1 . N  ? 
ATOM   10    CA  CA  . LYS LYS LYS A A 32   32   . 34.844 24.246  -14.287 1.00 49.96  1 . C  ? 
ATOM   11    CB  CB  . LYS LYS LYS A A 32   32   . 34.293 25.650  -14.576 1.00 49.53  1 . C  ? 
ATOM   12    C   C   . LYS LYS LYS A A 32   32   . 36.007 24.333  -13.277 1.00 46.03  1 . C  ? 
ATOM   13    O   O   . LYS LYS LYS A A 32   32   . 37.072 24.827  -13.621 1.00 47.79  1 . O  ? 
ATOM   14    N   N   . ILE ILE ILE A A 33   33   . 35.790 23.858  -12.049 1.00 43.13  1 . N  ? 
ATOM   15    CA  CA  . ILE ILE ILE A A 33   33   . 36.805 23.878  -10.975 1.00 42.87  1 . C  ? 
ATOM   16    CB  CB  . ILE ILE ILE A A 33   33   . 36.157 23.815  -9.552  1.00 41.82  1 . C  ? 
ATOM   17    CG1 CG1 . ILE ILE ILE A A 33   33   . 37.164 24.181  -8.449  1.00 41.71  1 . C  ? 
ATOM   18    CD1 CD1 . ILE ILE ILE A A 33   33   . 37.546 25.646  -8.382  1.00 41.79  1 . C  ? 
ATOM   19    CG2 CG2 . ILE ILE ILE A A 33   33   . 35.525 22.452  -9.251  1.00 40.54  1 . C  ? 
ATOM   20    C   C   . ILE ILE ILE A A 33   33   . 37.884 22.789  -11.114 1.00 43.64  1 . C  ? 
ATOM   21    O   O   . ILE ILE ILE A A 33   33   . 39.034 23.032  -10.761 1.00 41.44  1 . O  ? 
ATOM   22    N   N   . SER SER SER A A 34   34   . 37.497 21.606  -11.598 1.00 46.49  1 . N  ? 
ATOM   23    CA  CA  . SER SER SER A A 34   34   . 38.415 20.476  -11.846 1.00 50.39  1 . C  ? 
ATOM   24    CB  CB  . SER SER SER A A 34   34   . 37.630 19.300  -12.425 1.00 51.97  1 . C  ? 
ATOM   25    OG  OG  . SER SER SER A A 34   34   . 36.784 18.747  -11.433 1.00 52.87  1 . O  ? 
ATOM   26    C   C   . SER SER SER A A 34   34   . 39.619 20.782  -12.758 1.00 51.80  1 . C  ? 
ATOM   27    O   O   . SER SER SER A A 34   34   . 40.715 20.281  -12.525 1.00 54.77  1 . O  ? 
ATOM   28    N   N   . HIS HIS HIS A A 35   35   . 39.406 21.596  -13.787 1.00 53.70  1 . N  ? 
ATOM   29    CA  CA  . HIS HIS HIS A A 35   35   . 40.500 22.078  -14.643 1.00 56.10  1 . C  ? 
ATOM   30    CB  CB  . HIS HIS HIS A A 35   35   . 39.934 22.826  -15.865 1.00 56.53  1 . C  ? 
ATOM   31    C   C   . HIS HIS HIS A A 35   35   . 41.503 22.984  -13.903 1.00 56.67  1 . C  ? 
ATOM   32    O   O   . HIS HIS HIS A A 35   35   . 42.676 23.040  -14.277 1.00 60.38  1 . O  ? 
ATOM   33    N   N   . LYS LYS LYS A A 36   36   . 41.032 23.685  -12.867 1.00 54.65  1 . N  ? 
ATOM   34    CA  CA  . LYS LYS LYS A A 36   36   . 41.831 24.653  -12.096 1.00 53.07  1 . C  ? 
ATOM   35    CB  CB  . LYS LYS LYS A A 36   36   . 40.917 25.772  -11.571 1.00 55.46  1 . C  ? 
ATOM   36    CG  CG  . LYS LYS LYS A A 36   36   . 40.043 26.459  -12.619 1.00 56.99  1 . C  ? 
ATOM   37    CD  CD  . LYS LYS LYS A A 36   36   . 40.741 27.639  -13.282 1.00 57.93  1 . C  ? 
ATOM   38    CE  CE  . LYS LYS LYS A A 36   36   . 39.961 28.119  -14.496 1.00 58.83  1 . C  ? 
ATOM   39    NZ  NZ  . LYS LYS LYS A A 36   36   . 40.712 29.154  -15.254 1.00 60.44  1 . N  ? 
ATOM   40    C   C   . LYS LYS LYS A A 36   36   . 42.617 24.065  -10.911 1.00 50.84  1 . C  ? 
ATOM   41    O   O   . LYS LYS LYS A A 36   36   . 43.269 24.809  -10.175 1.00 49.99  1 . O  ? 
ATOM   42    N   N   . ILE ILE ILE A A 37   37   . 42.531 22.750  -10.709 1.00 50.20  1 . N  ? 
ATOM   43    CA  CA  . ILE ILE ILE A A 37   37   . 43.307 22.034  -9.680  1.00 49.23  1 . C  ? 
ATOM   44    CB  CB  . ILE ILE ILE A A 37   37   . 42.441 21.691  -8.443  1.00 48.58  1 . C  ? 
ATOM   45    CG1 CG1 . ILE ILE ILE A A 37   37   . 41.171 20.935  -8.853  1.00 47.96  1 . C  ? 
ATOM   46    CD1 CD1 . ILE ILE ILE A A 37   37   . 40.428 20.317  -7.695  1.00 48.38  1 . C  ? 
ATOM   47    CG2 CG2 . ILE ILE ILE A A 37   37   . 42.085 22.967  -7.684  1.00 48.02  1 . C  ? 
ATOM   48    C   C   . ILE ILE ILE A A 37   37   . 43.900 20.758  -10.285 1.00 49.60  1 . C  ? 
ATOM   49    O   O   . ILE ILE ILE A A 37   37   . 43.472 20.327  -11.357 1.00 54.33  1 . O  ? 
ATOM   50    N   N   . ASP ASP ASP A A 38   38   . 44.853 20.146  -9.586  1.00 46.47  1 . N  ? 
ATOM   51    CA  CA  . ASP ASP ASP A A 38   38   . 45.608 19.005  -10.126 1.00 47.96  1 . C  ? 
ATOM   52    CB  CB  . ASP ASP ASP A A 38   38   . 47.119 19.306  -10.115 1.00 50.42  1 . C  ? 
ATOM   53    C   C   . ASP ASP ASP A A 38   38   . 45.310 17.694  -9.390  1.00 45.69  1 . C  ? 
ATOM   54    O   O   . ASP ASP ASP A A 38   38   . 46.129 17.203  -8.599  1.00 46.70  1 . O  ? 
ATOM   55    N   N   . ILE ILE ILE A A 39   39   . 44.134 17.132  -9.671  1.00 40.65  1 . N  ? 
ATOM   56    CA  CA  . ILE ILE ILE A A 39   39   . 43.730 15.840  -9.117  1.00 36.70  1 . C  ? 
ATOM   57    CB  CB  . ILE ILE ILE A A 39   39   . 42.198 15.712  -8.969  1.00 35.37  1 . C  ? 
ATOM   58    CG1 CG1 . ILE ILE ILE A A 39   39   . 41.665 16.847  -8.088  1.00 35.10  1 . C  ? 
ATOM   59    CD1 CD1 . ILE ILE ILE A A 39   39   . 40.168 16.838  -7.884  1.00 34.99  1 . C  ? 
ATOM   60    CG2 CG2 . ILE ILE ILE A A 39   39   . 41.835 14.337  -8.390  1.00 34.66  1 . C  ? 
ATOM   61    C   C   . ILE ILE ILE A A 39   39   . 44.241 14.741  -10.047 1.00 34.13  1 . C  ? 
ATOM   62    O   O   . ILE ILE ILE A A 39   39   . 43.899 14.743  -11.219 1.00 32.97  1 . O  ? 
ATOM   63    N   N   . PRO PRO PRO A A 40   40   . 45.045 13.798  -9.530  1.00 33.40  1 . N  ? 
ATOM   64    CA  CA  . PRO PRO PRO A A 40   40   . 45.550 12.739  -10.398 1.00 34.68  1 . C  ? 
ATOM   65    CB  CB  . PRO PRO PRO A A 40   40   . 46.636 12.070  -9.551  1.00 34.49  1 . C  ? 
ATOM   66    CG  CG  . PRO PRO PRO A A 40   40   . 46.262 12.364  -8.152  1.00 34.49  1 . C  ? 
ATOM   67    CD  CD  . PRO PRO PRO A A 40   40   . 45.567 13.686  -8.160  1.00 33.90  1 . C  ? 
ATOM   68    C   C   . PRO PRO PRO A A 40   40   . 44.452 11.753  -10.810 1.00 34.65  1 . C  ? 
ATOM   69    O   O   . PRO PRO PRO A A 40   40   . 43.476 11.573  -10.078 1.00 32.16  1 . O  ? 
ATOM   70    N   N   . ASP ASP ASP A A 41   41   . 44.614 11.148  -11.988 1.00 36.09  1 . N  ? 
ATOM   71    CA  CA  . ASP ASP ASP A A 41   41   . 43.600 10.239  -12.560 1.00 38.10  1 . C  ? 
ATOM   72    CB  CB  . ASP ASP ASP A A 41   41   . 43.957 9.870   -14.011 1.00 42.85  1 . C  ? 
ATOM   73    CG  CG  . ASP ASP ASP A A 41   41   . 43.784 11.038  -14.992 1.00 49.02  1 . C  ? 
ATOM   74    OD1 OD1 . ASP ASP ASP A A 41   41   . 42.799 11.810  -14.869 1.00 51.02  1 . O  ? 
ATOM   75    OD2 OD2 . ASP ASP ASP A A 41   41   . 44.633 11.166  -15.909 1.00 54.51  1 . O  ? 
ATOM   76    C   C   . ASP ASP ASP A A 41   41   . 43.388 8.952   -11.743 1.00 34.21  1 . C  ? 
ATOM   77    O   O   . ASP ASP ASP A A 41   41   . 42.309 8.367   -11.780 1.00 33.80  1 . O  ? 
ATOM   78    N   N   . SER SER SER A A 42   42   . 44.414 8.523   -11.010 1.00 30.33  1 . N  ? 
ATOM   79    CA  CA  . SER SER SER A A 42   42   . 44.319 7.343   -10.144 1.00 29.34  1 . C  ? 
ATOM   80    CB  CB  . SER SER SER A A 42   42   . 45.718 6.776   -9.864  1.00 28.61  1 . C  ? 
ATOM   81    OG  OG  . SER SER SER A A 42   42   . 46.590 7.778   -9.399  1.00 28.15  1 . O  ? 
ATOM   82    C   C   . SER SER SER A A 42   42   . 43.579 7.583   -8.818  1.00 28.31  1 . C  ? 
ATOM   83    O   O   . SER SER SER A A 42   42   . 43.353 6.636   -8.066  1.00 28.58  1 . O  ? 
ATOM   84    N   N   . ALA ALA ALA A A 43   43   . 43.211 8.827   -8.524  1.00 26.61  1 . N  ? 
ATOM   85    CA  CA  . ALA ALA ALA A A 43   43   . 42.498 9.132   -7.291  1.00 27.60  1 . C  ? 
ATOM   86    CB  CB  . ALA ALA ALA A A 43   43   . 42.239 10.618  -7.179  1.00 27.07  1 . C  ? 
ATOM   87    C   C   . ALA ALA ALA A A 43   43   . 41.176 8.363   -7.231  1.00 27.70  1 . C  ? 
ATOM   88    O   O   . ALA ALA ALA A A 43   43   . 40.441 8.306   -8.217  1.00 28.53  1 . O  ? 
ATOM   89    N   N   . TRP TRP TRP A A 44   44   . 40.918 7.734   -6.089  1.00 26.60  1 . N  ? 
ATOM   90    CA  CA  . TRP TRP TRP A A 44   44   . 39.621 7.143   -5.814  1.00 26.84  1 . C  ? 
ATOM   91    CB  CB  . TRP TRP TRP A A 44   44   . 39.632 6.417   -4.477  1.00 26.33  1 . C  ? 
ATOM   92    CG  CG  . TRP TRP TRP A A 44   44   . 38.331 5.776   -4.203  1.00 26.19  1 . C  ? 
ATOM   93    CD1 CD1 . TRP TRP TRP A A 44   44   . 37.801 4.693   -4.845  1.00 25.50  1 . C  ? 
ATOM   94    NE1 NE1 . TRP TRP TRP A A 44   44   . 36.561 4.407   -4.339  1.00 26.32  1 . N  ? 
ATOM   95    CE2 CE2 . TRP TRP TRP A A 44   44   . 36.258 5.325   -3.364  1.00 26.33  1 . C  ? 
ATOM   96    CD2 CD2 . TRP TRP TRP A A 44   44   . 37.355 6.204   -3.257  1.00 26.33  1 . C  ? 
ATOM   97    CE3 CE3 . TRP TRP TRP A A 44   44   . 37.301 7.248   -2.319  1.00 27.49  1 . C  ? 
ATOM   98    CZ3 CZ3 . TRP TRP TRP A A 44   44   . 36.165 7.374   -1.519  1.00 27.06  1 . C  ? 
ATOM   99    CH2 CH2 . TRP TRP TRP A A 44   44   . 35.090 6.467   -1.643  1.00 27.23  1 . C  ? 
ATOM   100   CZ2 CZ2 . TRP TRP TRP A A 44   44   . 35.115 5.449   -2.565  1.00 26.49  1 . C  ? 
ATOM   101   C   C   . TRP TRP TRP A A 44   44   . 38.591 8.266   -5.776  1.00 27.89  1 . C  ? 
ATOM   102   O   O   . TRP TRP TRP A A 44   44   . 38.863 9.325   -5.221  1.00 29.27  1 . O  ? 
ATOM   103   N   N   A THR THR THR A A 45   45   . 37.429 8.030   -6.384  0.50 28.52  1 . N  ? 
ATOM   104   N   N   B THR THR THR A A 45   45   . 37.415 8.033   -6.342  0.50 27.97  1 . N  ? 
ATOM   105   CA  CA  A THR THR THR A A 45   45   . 36.380 9.051   -6.518  0.50 29.00  1 . C  ? 
ATOM   106   CA  CA  B THR THR THR A A 45   45   . 36.416 9.093   -6.449  0.50 28.11  1 . C  ? 
ATOM   107   CB  CB  A THR THR THR A A 45   45   . 36.222 9.554   -7.968  0.50 29.55  1 . C  ? 
ATOM   108   CB  CB  B THR THR THR A A 45   45   . 36.526 9.839   -7.798  0.50 28.19  1 . C  ? 
ATOM   109   OG1 OG1 A THR THR THR A A 45   45   . 35.385 8.646   -8.691  0.50 30.51  1 . O  ? 
ATOM   110   OG1 OG1 B THR THR THR A A 45   45   . 35.823 11.081  -7.720  0.50 27.72  1 . O  ? 
ATOM   111   CG2 CG2 A THR THR THR A A 45   45   . 37.565 9.669   -8.669  0.50 29.90  1 . C  ? 
ATOM   112   CG2 CG2 B THR THR THR A A 45   45   . 35.973 9.011   -8.939  0.50 28.44  1 . C  ? 
ATOM   113   C   C   A THR THR THR A A 45   45   . 35.014 8.523   -6.112  0.50 28.67  1 . C  ? 
ATOM   114   C   C   B THR THR THR A A 45   45   . 34.995 8.588   -6.229  0.50 28.14  1 . C  ? 
ATOM   115   O   O   A THR THR THR A A 45   45   . 34.705 7.348   -6.311  0.50 28.08  1 . O  ? 
ATOM   116   O   O   B THR THR THR A A 45   45   . 34.636 7.492   -6.660  0.50 27.51  1 . O  ? 
ATOM   117   N   N   . ILE ILE ILE A A 46   46   . 34.209 9.409   -5.535  1.00 27.97  1 . N  ? 
ATOM   118   CA  CA  . ILE ILE ILE A A 46   46   . 32.815 9.132   -5.267  1.00 28.72  1 . C  ? 
ATOM   119   CB  CB  . ILE ILE ILE A A 46   46   . 32.634 8.291   -3.966  1.00 29.43  1 . C  ? 
ATOM   120   CG1 CG1 . ILE ILE ILE A A 46   46   . 31.194 7.759   -3.859  1.00 29.38  1 . C  ? 
ATOM   121   CD1 CD1 . ILE ILE ILE A A 46   46   . 31.004 6.698   -2.792  1.00 29.66  1 . C  ? 
ATOM   122   CG2 CG2 . ILE ILE ILE A A 46   46   . 33.044 9.077   -2.721  1.00 29.08  1 . C  ? 
ATOM   123   C   C   . ILE ILE ILE A A 46   46   . 32.084 10.474  -5.195  1.00 29.06  1 . C  ? 
ATOM   124   O   O   . ILE ILE ILE A A 46   46   . 32.688 11.516  -4.888  1.00 29.52  1 . O  ? 
ATOM   125   N   N   . GLY GLY GLY A A 47   47   . 30.792 10.446  -5.491  1.00 28.99  1 . N  ? 
ATOM   126   CA  CA  . GLY GLY GLY A A 47   47   . 29.960 11.641  -5.398  1.00 29.06  1 . C  ? 
ATOM   127   C   C   . GLY GLY GLY A A 47   47   . 29.707 12.007  -3.945  1.00 29.90  1 . C  ? 
ATOM   128   O   O   . GLY GLY GLY A A 47   47   . 29.516 11.128  -3.105  1.00 30.69  1 . O  ? 
ATOM   129   N   N   . ILE ILE ILE A A 48   48   . 29.738 13.305  -3.652  1.00 30.46  1 . N  ? 
ATOM   130   CA  CA  . ILE ILE ILE A A 48   48   . 29.397 13.811  -2.337  1.00 31.16  1 . C  ? 
ATOM   131   CB  CB  . ILE ILE ILE A A 48   48   . 29.708 15.316  -2.178  1.00 31.80  1 . C  ? 
ATOM   132   CG1 CG1 . ILE ILE ILE A A 48   48   . 31.219 15.556  -2.287  1.00 33.39  1 . C  ? 
ATOM   133   CD1 CD1 . ILE ILE ILE A A 48   48   . 31.646 17.015  -2.296  1.00 33.92  1 . C  ? 
ATOM   134   CG2 CG2 . ILE ILE ILE A A 48   48   . 29.214 15.828  -0.823  1.00 32.13  1 . C  ? 
ATOM   135   C   C   . ILE ILE ILE A A 48   48   . 27.912 13.528  -2.133  1.00 32.09  1 . C  ? 
ATOM   136   O   O   . ILE ILE ILE A A 48   48   . 27.093 13.845  -2.990  1.00 32.33  1 . O  ? 
ATOM   137   N   N   . GLY GLY GLY A A 49   49   . 27.589 12.886  -1.012  1.00 33.52  1 . N  ? 
ATOM   138   CA  CA  . GLY GLY GLY A A 49   49   . 26.216 12.448  -0.719  1.00 35.66  1 . C  ? 
ATOM   139   C   C   . GLY GLY GLY A A 49   49   . 25.752 11.170  -1.408  1.00 36.99  1 . C  ? 
ATOM   140   O   O   . GLY GLY GLY A A 49   49   . 24.615 10.746  -1.208  1.00 37.18  1 . O  ? 
ATOM   141   N   N   . GLU GLU GLU A A 50   50   . 26.618 10.549  -2.206  1.00 38.53  1 . N  ? 
ATOM   142   CA  CA  . GLU GLU GLU A A 50   50   . 26.271 9.333   -2.921  1.00 41.40  1 . C  ? 
ATOM   143   CB  CB  . GLU GLU GLU A A 50   50   . 27.414 8.916   -3.860  1.00 46.29  1 . C  ? 
ATOM   144   CG  CG  . GLU GLU GLU A A 50   50   . 27.031 7.901   -4.934  1.00 49.41  1 . C  ? 
ATOM   145   CD  CD  . GLU GLU GLU A A 50   50   . 28.150 7.628   -5.938  1.00 54.31  1 . C  ? 
ATOM   146   OE1 OE1 . GLU GLU GLU A A 50   50   . 28.814 8.582   -6.410  1.00 53.83  1 . O  ? 
ATOM   147   OE2 OE2 . GLU GLU GLU A A 50   50   . 28.362 6.439   -6.273  1.00 59.71  1 . O  ? 
ATOM   148   C   C   . GLU GLU GLU A A 50   50   . 25.973 8.224   -1.919  1.00 41.26  1 . C  ? 
ATOM   149   O   O   . GLU GLU GLU A A 50   50   . 26.677 8.073   -0.915  1.00 42.03  1 . O  ? 
ATOM   150   N   N   . LYS LYS LYS A A 51   51   . 24.891 7.500   -2.170  1.00 40.20  1 . N  ? 
ATOM   151   CA  CA  . LYS LYS LYS A A 51   51   . 24.576 6.282   -1.448  1.00 40.17  1 . C  ? 
ATOM   152   CB  CB  . LYS LYS LYS A A 51   51   . 23.058 6.089   -1.346  1.00 40.83  1 . C  ? 
ATOM   153   C   C   . LYS LYS LYS A A 51   51   . 25.228 5.120   -2.196  1.00 39.84  1 . C  ? 
ATOM   154   O   O   . LYS LYS LYS A A 51   51   . 25.489 5.202   -3.397  1.00 40.47  1 . O  ? 
ATOM   155   N   N   . PHE PHE PHE A A 52   52   . 25.489 4.042   -1.470  1.00 39.84  1 . N  ? 
ATOM   156   CA  CA  . PHE PHE PHE A A 52   52   . 26.132 2.844   -2.014  1.00 38.81  1 . C  ? 
ATOM   157   CB  CB  . PHE PHE PHE A A 52   52   . 27.568 2.732   -1.509  1.00 37.46  1 . C  ? 
ATOM   158   CG  CG  . PHE PHE PHE A A 52   52   . 28.322 1.601   -2.112  1.00 34.85  1 . C  ? 
ATOM   159   CD1 CD1 . PHE PHE PHE A A 52   52   . 28.790 1.691   -3.411  1.00 34.82  1 . C  ? 
ATOM   160   CE1 CE1 . PHE PHE PHE A A 52   52   . 29.487 0.642   -3.987  1.00 34.98  1 . C  ? 
ATOM   161   CZ  CZ  . PHE PHE PHE A A 52   52   . 29.718 -0.520  -3.265  1.00 34.65  1 . C  ? 
ATOM   162   CE2 CE2 . PHE PHE PHE A A 52   52   . 29.251 -0.620  -1.963  1.00 35.54  1 . C  ? 
ATOM   163   CD2 CD2 . PHE PHE PHE A A 52   52   . 28.553 0.439   -1.393  1.00 34.50  1 . C  ? 
ATOM   164   C   C   . PHE PHE PHE A A 52   52   . 25.316 1.640   -1.573  1.00 39.22  1 . C  ? 
ATOM   165   O   O   . PHE PHE PHE A A 52   52   . 25.070 1.467   -0.384  1.00 37.52  1 . O  ? 
ATOM   166   N   N   . LYS LYS LYS A A 53   53   . 24.920 0.809   -2.532  1.00 41.51  1 . N  ? 
ATOM   167   CA  CA  . LYS LYS LYS A A 53   53   . 23.842 -0.172  -2.320  1.00 45.50  1 . C  ? 
ATOM   168   CB  CB  . LYS LYS LYS A A 53   53   . 22.979 -0.289  -3.587  1.00 45.20  1 . C  ? 
ATOM   169   C   C   . LYS LYS LYS A A 53   53   . 24.296 -1.573  -1.892  1.00 48.42  1 . C  ? 
ATOM   170   O   O   . LYS LYS LYS A A 53   53   . 23.522 -2.297  -1.263  1.00 50.92  1 . O  ? 
ATOM   171   N   N   . ASN ASN ASN A A 54   54   . 25.527 -1.958  -2.227  1.00 48.53  1 . N  ? 
ATOM   172   CA  CA  . ASN ASN ASN A A 54   54   . 25.974 -3.353  -2.042  1.00 50.12  1 . C  ? 
ATOM   173   CB  CB  . ASN ASN ASN A A 54   54   . 26.494 -3.889  -3.393  1.00 54.72  1 . C  ? 
ATOM   174   CG  CG  . ASN ASN ASN A A 54   54   . 26.408 -5.411  -3.508  1.00 60.74  1 . C  ? 
ATOM   175   OD1 OD1 . ASN ASN ASN A A 54   54   . 25.461 -6.040  -3.021  1.00 64.38  1 . O  ? 
ATOM   176   ND2 ND2 . ASN ASN ASN A A 54   54   . 27.396 -6.009  -4.176  1.00 63.39  1 . N  ? 
ATOM   177   C   C   . ASN ASN ASN A A 54   54   . 27.035 -3.549  -0.934  1.00 45.66  1 . C  ? 
ATOM   178   O   O   . ASN ASN ASN A A 54   54   . 27.818 -4.496  -0.979  1.00 44.12  1 . O  ? 
ATOM   179   N   N   . ALA ALA ALA A A 55   55   . 27.037 -2.686  0.078   1.00 41.64  1 . N  ? 
ATOM   180   CA  CA  . ALA ALA ALA A A 55   55   . 28.081 -2.724  1.106   1.00 39.63  1 . C  ? 
ATOM   181   CB  CB  . ALA ALA ALA A A 55   55   . 27.960 -1.536  2.044   1.00 38.87  1 . C  ? 
ATOM   182   C   C   . ALA ALA ALA A A 55   55   . 28.042 -4.024  1.903   1.00 36.43  1 . C  ? 
ATOM   183   O   O   . ALA ALA ALA A A 55   55   . 26.982 -4.485  2.293   1.00 40.90  1 . O  ? 
ATOM   184   N   N   . GLY GLY GLY A A 56   56   . 29.201 -4.611  2.137   1.00 32.79  1 . N  ? 
ATOM   185   CA  CA  . GLY GLY GLY A A 56   56   . 29.293 -5.821  2.939   1.00 31.75  1 . C  ? 
ATOM   186   C   C   . GLY GLY GLY A A 56   56   . 29.190 -5.566  4.433   1.00 31.38  1 . C  ? 
ATOM   187   O   O   . GLY GLY GLY A A 56   56   . 29.259 -4.423  4.897   1.00 30.36  1 . O  ? 
ATOM   188   N   N   A HIS HIS HIS A A 57   57   . 29.025 -6.642  5.189   0.50 31.61  1 . N  ? 
ATOM   189   N   N   B HIS HIS HIS A A 57   57   . 28.989 -6.656  5.171   0.50 31.02  1 . N  ? 
ATOM   190   CA  CA  A HIS HIS HIS A A 57   57   . 28.904 -6.574  6.648   0.50 31.63  1 . C  ? 
ATOM   191   CA  CA  B HIS HIS HIS A A 57   57   . 28.867 -6.647  6.637   0.50 30.66  1 . C  ? 
ATOM   192   CB  CB  A HIS HIS HIS A A 57   57   . 27.421 -6.579  7.049   0.50 32.03  1 . C  ? 
ATOM   193   CB  CB  B HIS HIS HIS A A 57   57   . 27.400 -6.838  7.062   0.50 30.41  1 . C  ? 
ATOM   194   CG  CG  A HIS HIS HIS A A 57   57   . 26.618 -5.493  6.391   0.50 32.73  1 . C  ? 
ATOM   195   CG  CG  B HIS HIS HIS A A 57   57   . 26.734 -8.039  6.459   0.50 30.24  1 . C  ? 
ATOM   196   ND1 ND1 A HIS HIS HIS A A 57   57   . 25.971 -5.673  5.186   0.50 32.88  1 . N  ? 
ATOM   197   ND1 ND1 B HIS HIS HIS A A 57   57   . 25.970 -7.969  5.314   0.50 30.77  1 . N  ? 
ATOM   198   CE1 CE1 A HIS HIS HIS A A 57   57   . 25.361 -4.552  4.844   0.50 33.33  1 . C  ? 
ATOM   199   CE1 CE1 B HIS HIS HIS A A 57   57   . 25.505 -9.171  5.023   0.50 30.43  1 . C  ? 
ATOM   200   NE2 NE2 A HIS HIS HIS A A 57   57   . 25.598 -3.646  5.776   0.50 33.62  1 . N  ? 
ATOM   201   NE2 NE2 B HIS HIS HIS A A 57   57   . 25.935 -10.018 5.940   0.50 30.19  1 . N  ? 
ATOM   202   CD2 CD2 A HIS HIS HIS A A 57   57   . 26.386 -4.206  6.752   0.50 32.95  1 . C  ? 
ATOM   203   CD2 CD2 B HIS HIS HIS A A 57   57   . 26.700 -9.334  6.852   0.50 30.18  1 . C  ? 
ATOM   204   C   C   A HIS HIS HIS A A 57   57   . 29.685 -7.762  7.229   0.50 30.73  1 . C  ? 
ATOM   205   C   C   B HIS HIS HIS A A 57   57   . 29.755 -7.753  7.217   0.50 30.16  1 . C  ? 
ATOM   206   O   O   A HIS HIS HIS A A 57   57   . 30.084 -8.643  6.477   0.50 30.76  1 . O  ? 
ATOM   207   O   O   B HIS HIS HIS A A 57   57   . 30.287 -8.563  6.463   0.50 30.08  1 . O  ? 
ATOM   208   N   N   . PRO PRO PRO A A 58   58   . 29.957 -7.770  8.548   1.00 30.15  1 . N  ? 
ATOM   209   CA  CA  . PRO PRO PRO A A 58   58   . 30.697 -8.891  9.145   1.00 30.86  1 . C  ? 
ATOM   210   CB  CB  . PRO PRO PRO A A 58   58   . 30.719 -8.549  10.635  1.00 30.46  1 . C  ? 
ATOM   211   CG  CG  . PRO PRO PRO A A 58   58   . 30.662 -7.074  10.668  1.00 30.88  1 . C  ? 
ATOM   212   CD  CD  . PRO PRO PRO A A 58   58   . 29.778 -6.677  9.519   1.00 30.62  1 . C  ? 
ATOM   213   C   C   . PRO PRO PRO A A 58   58   . 30.048 -10.264 8.914   1.00 31.64  1 . C  ? 
ATOM   214   O   O   . PRO PRO PRO A A 58   58   . 28.830 -10.369 8.911   1.00 31.83  1 . O  ? 
ATOM   215   N   N   . ASN ASN ASN A A 59   59   . 30.876 -11.284 8.702   1.00 31.93  1 . N  ? 
ATOM   216   CA  CA  . ASN ASN ASN A A 59   59   . 30.405 -12.648 8.430   1.00 32.93  1 . C  ? 
ATOM   217   CB  CB  . ASN ASN ASN A A 59   59   . 31.010 -13.187 7.121   1.00 31.89  1 . C  ? 
ATOM   218   CG  CG  . ASN ASN ASN A A 59   59   . 32.517 -13.290 7.156   1.00 32.02  1 . C  ? 
ATOM   219   OD1 OD1 . ASN ASN ASN A A 59   59   . 33.147 -13.183 8.215   1.00 29.70  1 . O  ? 
ATOM   220   ND2 ND2 . ASN ASN ASN A A 59   59   . 33.113 -13.499 5.982   1.00 32.39  1 . N  ? 
ATOM   221   C   C   . ASN ASN ASN A A 59   59   . 30.647 -13.606 9.604   1.00 34.66  1 . C  ? 
ATOM   222   O   O   . ASN ASN ASN A A 59   59   . 30.521 -14.822 9.454   1.00 34.21  1 . O  ? 
ATOM   223   N   N   . VAL VAL VAL A A 60   60   . 30.983 -13.035 10.760  1.00 36.20  1 . N  ? 
ATOM   224   CA  CA  . VAL VAL VAL A A 60   60   . 31.174 -13.775 12.010  1.00 39.75  1 . C  ? 
ATOM   225   CB  CB  . VAL VAL VAL A A 60   60   . 32.526 -13.436 12.686  1.00 40.40  1 . C  ? 
ATOM   226   CG1 CG1 . VAL VAL VAL A A 60   60   . 33.682 -13.885 11.800  1.00 41.51  1 . C  ? 
ATOM   227   CG2 CG2 . VAL VAL VAL A A 60   60   . 32.656 -11.953 13.039  1.00 39.91  1 . C  ? 
ATOM   228   C   C   . VAL VAL VAL A A 60   60   . 30.005 -13.516 12.980  1.00 42.52  1 . C  ? 
ATOM   229   O   O   . VAL VAL VAL A A 60   60   . 29.294 -12.513 12.865  1.00 40.73  1 . O  ? 
ATOM   230   N   N   . LYS LYS LYS A A 61   61   . 29.817 -14.428 13.930  1.00 46.26  1 . N  ? 
ATOM   231   CA  CA  . LYS LYS LYS A A 61   61   . 28.717 -14.326 14.903  1.00 51.12  1 . C  ? 
ATOM   232   CB  CB  . LYS LYS LYS A A 61   61   . 28.294 -15.721 15.375  1.00 55.39  1 . C  ? 
ATOM   233   CG  CG  . LYS LYS LYS A A 61   61   . 27.403 -16.469 14.379  1.00 60.55  1 . C  ? 
ATOM   234   CD  CD  . LYS LYS LYS A A 61   61   . 27.725 -17.965 14.305  1.00 66.29  1 . C  ? 
ATOM   235   CE  CE  . LYS LYS LYS A A 61   61   . 26.479 -18.841 14.198  1.00 68.79  1 . C  ? 
ATOM   236   NZ  NZ  . LYS LYS LYS A A 61   61   . 25.631 -18.555 13.005  1.00 69.28  1 . N  ? 
ATOM   237   C   C   . LYS LYS LYS A A 61   61   . 29.072 -13.426 16.098  1.00 49.24  1 . C  ? 
ATOM   238   O   O   . LYS LYS LYS A A 61   61   . 28.194 -12.769 16.661  1.00 50.05  1 . O  ? 
ATOM   239   N   N   . TYR TYR TYR A A 62   62   . 30.349 -13.402 16.479  1.00 46.60  1 . N  ? 
ATOM   240   CA  CA  . TYR TYR TYR A A 62   62   . 30.824 -12.515 17.562  1.00 46.51  1 . C  ? 
ATOM   241   CB  CB  . TYR TYR TYR A A 62   62   . 32.211 -12.933 18.106  1.00 48.02  1 . C  ? 
ATOM   242   CG  CG  . TYR TYR TYR A A 62   62   . 33.380 -12.911 17.118  1.00 51.69  1 . C  ? 
ATOM   243   CD1 CD1 . TYR TYR TYR A A 62   62   . 33.671 -14.026 16.313  1.00 51.05  1 . C  ? 
ATOM   244   CE1 CE1 . TYR TYR TYR A A 62   62   . 34.745 -14.015 15.429  1.00 51.66  1 . C  ? 
ATOM   245   CZ  CZ  . TYR TYR TYR A A 62   62   . 35.565 -12.885 15.338  1.00 50.86  1 . C  ? 
ATOM   246   OH  OH  . TYR TYR TYR A A 62   62   . 36.633 -12.879 14.454  1.00 47.25  1 . O  ? 
ATOM   247   CE2 CE2 . TYR TYR TYR A A 62   62   . 35.306 -11.776 16.132  1.00 50.77  1 . C  ? 
ATOM   248   CD2 CD2 . TYR TYR TYR A A 62   62   . 34.226 -11.791 17.018  1.00 51.71  1 . C  ? 
ATOM   249   C   C   . TYR TYR TYR A A 62   62   . 30.780 -11.037 17.125  1.00 42.68  1 . C  ? 
ATOM   250   O   O   . TYR TYR TYR A A 62   62   . 30.720 -10.755 15.931  1.00 40.55  1 . O  ? 
ATOM   251   N   N   . PRO PRO PRO A A 63   63   . 30.747 -10.093 18.089  1.00 41.10  1 . N  ? 
ATOM   252   CA  CA  . PRO PRO PRO A A 63   63   . 30.653 -8.684  17.697  1.00 40.33  1 . C  ? 
ATOM   253   CB  CB  . PRO PRO PRO A A 63   63   . 30.472 -7.943  19.032  1.00 40.93  1 . C  ? 
ATOM   254   CG  CG  . PRO PRO PRO A A 63   63   . 30.059 -8.980  20.012  1.00 41.38  1 . C  ? 
ATOM   255   CD  CD  . PRO PRO PRO A A 63   63   . 30.713 -10.249 19.553  1.00 41.62  1 . C  ? 
ATOM   256   C   C   . PRO PRO PRO A A 63   63   . 31.903 -8.193  16.970  1.00 38.80  1 . C  ? 
ATOM   257   O   O   . PRO PRO PRO A A 63   63   . 33.006 -8.641  17.268  1.00 40.80  1 . O  ? 
ATOM   258   N   N   . MET MET MET A A 64   64   . 31.707 -7.288  16.017  1.00 36.73  1 . N  ? 
ATOM   259   CA  CA  . MET MET MET A A 64   64   . 32.786 -6.820  15.149  1.00 35.45  1 . C  ? 
ATOM   260   CB  CB  . MET MET MET A A 64   64   . 33.021 -7.845  14.046  1.00 35.40  1 . C  ? 
ATOM   261   CG  CG  . MET MET MET A A 64   64   . 34.061 -7.462  13.011  1.00 35.84  1 . C  ? 
ATOM   262   SD  SD  . MET MET MET A A 64   64   . 34.577 -8.897  12.059  1.00 35.01  1 . S  ? 
ATOM   263   CE  CE  . MET MET MET A A 64   64   . 35.780 -9.544  13.222  1.00 34.59  1 . C  ? 
ATOM   264   C   C   . MET MET MET A A 64   64   . 32.419 -5.473  14.547  1.00 33.35  1 . C  ? 
ATOM   265   O   O   . MET MET MET A A 64   64   . 31.278 -5.265  14.151  1.00 33.14  1 . O  ? 
ATOM   266   N   N   . ILE ILE ILE A A 65   65   . 33.393 -4.571  14.470  1.00 32.04  1 . N  ? 
ATOM   267   CA  CA  . ILE ILE ILE A A 65   65   . 33.154 -3.206  13.978  1.00 32.50  1 . C  ? 
ATOM   268   CB  CB  . ILE ILE ILE A A 65   65   . 34.431 -2.330  14.043  1.00 33.02  1 . C  ? 
ATOM   269   CG1 CG1 . ILE ILE ILE A A 65   65   . 34.808 -2.050  15.510  1.00 33.22  1 . C  ? 
ATOM   270   CD1 CD1 . ILE ILE ILE A A 65   65   . 36.289 -1.819  15.733  1.00 33.76  1 . C  ? 
ATOM   271   CG2 CG2 . ILE ILE ILE A A 65   65   . 34.228 -0.991  13.340  1.00 32.87  1 . C  ? 
ATOM   272   C   C   . ILE ILE ILE A A 65   65   . 32.575 -3.201  12.563  1.00 30.83  1 . C  ? 
ATOM   273   O   O   . ILE ILE ILE A A 65   65   . 33.006 -3.964  11.695  1.00 30.65  1 . O  ? 
ATOM   274   N   N   . ASP ASP ASP A A 66   66   . 31.563 -2.363  12.379  1.00 30.24  1 . N  ? 
ATOM   275   CA  CA  . ASP ASP ASP A A 66   66   . 31.031 -2.023  11.068  1.00 31.81  1 . C  ? 
ATOM   276   CB  CB  . ASP ASP ASP A A 66   66   . 29.871 -2.947  10.668  1.00 32.83  1 . C  ? 
ATOM   277   CG  CG  . ASP ASP ASP A A 66   66   . 29.472 -2.803  9.186   1.00 34.50  1 . C  ? 
ATOM   278   OD1 OD1 . ASP ASP ASP A A 66   66   . 29.868 -1.828  8.506   1.00 35.51  1 . O  ? 
ATOM   279   OD2 OD2 . ASP ASP ASP A A 66   66   . 28.765 -3.693  8.686   1.00 35.28  1 . O  ? 
ATOM   280   C   C   . ASP ASP ASP A A 66   66   . 30.581 -0.560  11.105  1.00 31.93  1 . C  ? 
ATOM   281   O   O   . ASP ASP ASP A A 66   66   . 29.448 -0.261  11.482  1.00 31.43  1 . O  ? 
ATOM   282   N   N   . ASP ASP ASP A A 67   67   . 31.478 0.339   10.697  1.00 31.54  1 . N  ? 
ATOM   283   CA  CA  . ASP ASP ASP A A 67   67   . 31.204 1.781   10.687  1.00 32.38  1 . C  ? 
ATOM   284   CB  CB  . ASP ASP ASP A A 67   67   . 32.494 2.581   10.913  1.00 33.65  1 . C  ? 
ATOM   285   CG  CG  . ASP ASP ASP A A 67   67   . 33.149 2.310   12.255  1.00 34.49  1 . C  ? 
ATOM   286   OD1 OD1 . ASP ASP ASP A A 67   67   . 32.456 1.994   13.249  1.00 34.76  1 . O  ? 
ATOM   287   OD2 OD2 . ASP ASP ASP A A 67   67   . 34.390 2.448   12.309  1.00 35.54  1 . O  ? 
ATOM   288   C   C   . ASP ASP ASP A A 67   67   . 30.558 2.274   9.384   1.00 31.95  1 . C  ? 
ATOM   289   O   O   . ASP ASP ASP A A 67   67   . 30.476 3.479   9.155   1.00 30.05  1 . O  ? 
ATOM   290   N   N   . SER SER SER A A 68   68   . 30.106 1.359   8.528   1.00 32.98  1 . N  ? 
ATOM   291   CA  CA  . SER SER SER A A 68   68   . 29.528 1.722   7.237   1.00 33.17  1 . C  ? 
ATOM   292   CB  CB  . SER SER SER A A 68   68   . 28.465 2.850   7.384   1.00 36.13  1 . C  ? 
ATOM   293   OG  OG  . SER SER SER A A 68   68   . 29.058 4.176   7.358   1.00 36.30  1 . O  ? 
ATOM   294   C   C   . SER SER SER A A 68   68   . 30.601 2.147   6.224   1.00 30.15  1 . C  ? 
ATOM   295   O   O   . SER SER SER A A 68   68   . 31.784 2.273   6.525   1.00 28.94  1 . O  ? 
ATOM   296   N   N   . TYR TYR TYR A A 69   69   . 30.120 2.406   5.019   1.00 29.86  1 . N  ? 
ATOM   297   CA  CA  . TYR TYR TYR A A 69   69   . 30.935 2.810   3.878   1.00 28.77  1 . C  ? 
ATOM   298   CB  CB  . TYR TYR TYR A A 69   69   . 30.251 2.321   2.596   1.00 29.12  1 . C  ? 
ATOM   299   CG  CG  . TYR TYR TYR A A 69   69   . 28.844 2.859   2.357   1.00 29.08  1 . C  ? 
ATOM   300   CD1 CD1 . TYR TYR TYR A A 69   69   . 28.648 4.121   1.794   1.00 29.67  1 . C  ? 
ATOM   301   CE1 CE1 . TYR TYR TYR A A 69   69   . 27.374 4.610   1.562   1.00 30.66  1 . C  ? 
ATOM   302   CZ  CZ  . TYR TYR TYR A A 69   69   . 26.268 3.839   1.877   1.00 30.00  1 . C  ? 
ATOM   303   OH  OH  . TYR TYR TYR A A 69   69   . 25.032 4.370   1.609   1.00 31.96  1 . O  ? 
ATOM   304   CE2 CE2 . TYR TYR TYR A A 69   69   . 26.421 2.575   2.423   1.00 29.71  1 . C  ? 
ATOM   305   CD2 CD2 . TYR TYR TYR A A 69   69   . 27.708 2.086   2.652   1.00 29.76  1 . C  ? 
ATOM   306   C   C   . TYR TYR TYR A A 69   69   . 31.226 4.320   3.778   1.00 28.12  1 . C  ? 
ATOM   307   O   O   . TYR TYR TYR A A 69   69   . 31.965 4.736   2.883   1.00 28.18  1 . O  ? 
ATOM   308   N   N   . VAL VAL VAL A A 70   70   . 30.624 5.130   4.657   1.00 27.21  1 . N  ? 
ATOM   309   CA  CA  . VAL VAL VAL A A 70   70   . 30.873 6.574   4.691   1.00 27.37  1 . C  ? 
ATOM   310   CB  CB  . VAL VAL VAL A A 70   70   . 29.724 7.375   5.361   1.00 27.26  1 . C  ? 
ATOM   311   CG1 CG1 . VAL VAL VAL A A 70   70   . 30.011 8.869   5.321   1.00 26.94  1 . C  ? 
ATOM   312   CG2 CG2 . VAL VAL VAL A A 70   70   . 28.397 7.100   4.661   1.00 26.95  1 . C  ? 
ATOM   313   C   C   . VAL VAL VAL A A 70   70   . 32.205 6.810   5.396   1.00 27.90  1 . C  ? 
ATOM   314   O   O   . VAL VAL VAL A A 70   70   . 32.270 7.041   6.610   1.00 28.53  1 . O  ? 
ATOM   315   N   N   . GLN GLN GLN A A 71   71   . 33.272 6.736   4.609   1.00 27.52  1 . N  ? 
ATOM   316   CA  CA  . GLN GLN GLN A A 71   71   . 34.628 6.934   5.109   1.00 26.02  1 . C  ? 
ATOM   317   CB  CB  . GLN GLN GLN A A 71   71   . 35.366 5.591   5.178   1.00 25.57  1 . C  ? 
ATOM   318   CG  CG  . GLN GLN GLN A A 71   71   . 34.617 4.472   5.895   1.00 25.47  1 . C  ? 
ATOM   319   CD  CD  . GLN GLN GLN A A 71   71   . 34.391 4.742   7.377   1.00 25.89  1 . C  ? 
ATOM   320   OE1 OE1 . GLN GLN GLN A A 71   71   . 35.115 5.519   8.010   1.00 24.65  1 . O  ? 
ATOM   321   NE2 NE2 . GLN GLN GLN A A 71   71   . 33.378 4.096   7.940   1.00 26.04  1 . N  ? 
ATOM   322   C   C   . GLN GLN GLN A A 71   71   . 35.396 7.900   4.206   1.00 26.11  1 . C  ? 
ATOM   323   O   O   . GLN GLN GLN A A 71   71   . 34.922 8.304   3.137   1.00 25.91  1 . O  ? 
ATOM   324   N   N   . GLY GLY GLY A A 72   72   . 36.582 8.277   4.659   1.00 25.53  1 . N  ? 
ATOM   325   CA  CA  . GLY GLY GLY A A 72   72   . 37.501 9.035   3.843   1.00 27.21  1 . C  ? 
ATOM   326   C   C   . GLY GLY GLY A A 72   72   . 38.925 8.789   4.276   1.00 28.25  1 . C  ? 
ATOM   327   O   O   . GLY GLY GLY A A 72   72   . 39.170 8.080   5.251   1.00 29.78  1 . O  ? 
ATOM   328   N   N   . ALA ALA ALA A A 73   73   . 39.860 9.366   3.531   1.00 27.70  1 . N  ? 
ATOM   329   CA  CA  . ALA ALA ALA A A 73   73   . 41.275 9.304   3.880   1.00 28.42  1 . C  ? 
ATOM   330   CB  CB  . ALA ALA ALA A A 73   73   . 42.129 9.933   2.788   1.00 27.95  1 . C  ? 
ATOM   331   C   C   . ALA ALA ALA A A 73   73   . 41.495 10.024  5.203   1.00 28.47  1 . C  ? 
ATOM   332   O   O   . ALA ALA ALA A A 73   73   . 40.923 11.086  5.427   1.00 31.63  1 . O  ? 
ATOM   333   N   N   . PRO PRO PRO A A 74   74   . 42.302 9.443   6.096   1.00 28.19  1 . N  ? 
ATOM   334   CA  CA  . PRO PRO PRO A A 74   74   . 42.536 10.111  7.370   1.00 27.70  1 . C  ? 
ATOM   335   CB  CB  . PRO PRO PRO A A 74   74   . 43.181 9.018   8.224   1.00 28.02  1 . C  ? 
ATOM   336   CG  CG  . PRO PRO PRO A A 74   74   . 43.875 8.137   7.243   1.00 28.49  1 . C  ? 
ATOM   337   CD  CD  . PRO PRO PRO A A 74   74   . 42.995 8.142   6.020   1.00 28.45  1 . C  ? 
ATOM   338   C   C   . PRO PRO PRO A A 74   74   . 43.460 11.323  7.266   1.00 26.96  1 . C  ? 
ATOM   339   O   O   . PRO PRO PRO A A 74   74   . 44.180 11.484  6.278   1.00 27.90  1 . O  ? 
ATOM   340   N   N   . LEU LEU LEU A A 75   75   . 43.383 12.167  8.290   1.00 25.53  1 . N  ? 
ATOM   341   CA  CA  . LEU LEU LEU A A 75   75   . 44.299 13.272  8.508   1.00 25.58  1 . C  ? 
ATOM   342   CB  CB  . LEU LEU LEU A A 75   75   . 43.532 14.589  8.583   1.00 26.08  1 . C  ? 
ATOM   343   CG  CG  . LEU LEU LEU A A 75   75   . 42.692 14.936  7.355   1.00 26.63  1 . C  ? 
ATOM   344   CD1 CD1 . LEU LEU LEU A A 75   75   . 41.713 16.050  7.709   1.00 28.17  1 . C  ? 
ATOM   345   CD2 CD2 . LEU LEU LEU A A 75   75   . 43.575 15.338  6.186   1.00 25.96  1 . C  ? 
ATOM   346   C   C   . LEU LEU LEU A A 75   75   . 45.036 13.045  9.820   1.00 24.73  1 . C  ? 
ATOM   347   O   O   . LEU LEU LEU A A 75   75   . 44.484 12.478  10.753  1.00 24.97  1 . O  ? 
ATOM   348   N   N   . GLY GLY GLY A A 76   76   . 46.270 13.521  9.885   1.00 24.02  1 . N  ? 
ATOM   349   CA  CA  . GLY GLY GLY A A 76   76   . 47.119 13.373  11.060  1.00 24.66  1 . C  ? 
ATOM   350   C   C   . GLY GLY GLY A A 76   76   . 48.318 12.487  10.771  1.00 24.89  1 . C  ? 
ATOM   351   O   O   . GLY GLY GLY A A 76   76   . 48.243 11.542  9.994   1.00 26.16  1 . O  ? 
ATOM   352   N   N   . GLY GLY GLY A A 77   77   . 49.431 12.803  11.405  1.00 24.77  1 . N  ? 
ATOM   353   CA  CA  . GLY GLY GLY A A 77   77   . 50.649 12.037  11.237  1.00 24.58  1 . C  ? 
ATOM   354   C   C   . GLY GLY GLY A A 77   77   . 50.733 10.787  12.082  1.00 23.72  1 . C  ? 
ATOM   355   O   O   . GLY GLY GLY A A 77   77   . 49.823 10.457  12.838  1.00 22.77  1 . O  ? 
ATOM   356   N   N   . PHE PHE PHE A A 78   78   . 51.864 10.105  11.947  1.00 24.51  1 . N  ? 
ATOM   357   CA  CA  . PHE PHE PHE A A 78   78   . 52.108 8.854   12.643  1.00 24.67  1 . C  ? 
ATOM   358   CB  CB  . PHE PHE PHE A A 78   78   . 53.422 8.214   12.192  1.00 25.11  1 . C  ? 
ATOM   359   CG  CG  . PHE PHE PHE A A 78   78   . 53.468 7.777   10.743  1.00 25.04  1 . C  ? 
ATOM   360   CD1 CD1 . PHE PHE PHE A A 78   78   . 52.381 7.896   9.874   1.00 24.60  1 . C  ? 
ATOM   361   CE1 CE1 . PHE PHE PHE A A 78   78   . 52.474 7.463   8.565   1.00 24.96  1 . C  ? 
ATOM   362   CZ  CZ  . PHE PHE PHE A A 78   78   . 53.648 6.898   8.103   1.00 25.27  1 . C  ? 
ATOM   363   CE2 CE2 . PHE PHE PHE A A 78   78   . 54.731 6.771   8.956   1.00 25.64  1 . C  ? 
ATOM   364   CD2 CD2 . PHE PHE PHE A A 78   78   . 54.634 7.200   10.264  1.00 25.30  1 . C  ? 
ATOM   365   C   C   . PHE PHE PHE A A 78   78   . 52.217 9.159   14.124  1.00 25.07  1 . C  ? 
ATOM   366   O   O   . PHE PHE PHE A A 78   78   . 52.979 10.027  14.510  1.00 26.24  1 . O  ? 
ATOM   367   N   N   . GLY GLY GLY A A 79   79   . 51.436 8.461   14.940  1.00 25.62  1 . N  ? 
ATOM   368   CA  CA  . GLY GLY GLY A A 79   79   . 51.463 8.634   16.404  1.00 26.73  1 . C  ? 
ATOM   369   C   C   . GLY GLY GLY A A 79   79   . 50.784 9.880   16.970  1.00 27.16  1 . C  ? 
ATOM   370   O   O   . GLY GLY GLY A A 79   79   . 50.812 10.117  18.177  1.00 26.25  1 . O  ? 
ATOM   371   N   N   . ALA ALA ALA A A 80   80   . 50.155 10.666  16.102  1.00 28.28  1 . N  ? 
ATOM   372   CA  CA  . ALA ALA ALA A A 80   80   . 49.552 11.935  16.480  1.00 28.07  1 . C  ? 
ATOM   373   CB  CB  . ALA ALA ALA A A 80   80   . 49.593 12.864  15.289  1.00 28.53  1 . C  ? 
ATOM   374   C   C   . ALA ALA ALA A A 80   80   . 48.109 11.756  16.927  1.00 28.68  1 . C  ? 
ATOM   375   O   O   . ALA ALA ALA A A 80   80   . 47.528 12.659  17.531  1.00 28.74  1 . O  ? 
ATOM   376   N   N   . GLY GLY GLY A A 81   81   . 47.533 10.597  16.607  1.00 28.17  1 . N  ? 
ATOM   377   CA  CA  . GLY GLY GLY A A 81   81   . 46.090 10.418  16.610  1.00 28.75  1 . C  ? 
ATOM   378   C   C   . GLY GLY GLY A A 81   81   . 45.579 10.917  15.269  1.00 28.87  1 . C  ? 
ATOM   379   O   O   . GLY GLY GLY A A 81   81   . 46.051 11.941  14.772  1.00 29.76  1 . O  ? 
ATOM   380   N   N   . THR THR THR A A 82   82   . 44.649 10.184  14.663  1.00 27.95  1 . N  ? 
ATOM   381   CA  CA  . THR THR THR A A 82   82   . 44.108 10.582  13.363  1.00 28.34  1 . C  ? 
ATOM   382   CB  CB  . THR THR THR A A 82   82   . 44.347 9.526   12.264  1.00 28.39  1 . C  ? 
ATOM   383   OG1 OG1 . THR THR THR A A 82   82   . 43.902 8.238   12.705  1.00 27.18  1 . O  ? 
ATOM   384   CG2 CG2 . THR THR THR A A 82   82   . 45.814 9.458   11.914  1.00 28.30  1 . C  ? 
ATOM   385   C   C   . THR THR THR A A 82   82   . 42.624 10.940  13.411  1.00 28.17  1 . C  ? 
ATOM   386   O   O   . THR THR THR A A 82   82   . 41.891 10.527  14.307  1.00 27.72  1 . O  ? 
ATOM   387   N   N   . ILE ILE ILE A A 83   83   . 42.220 11.712  12.408  1.00 28.48  1 . N  ? 
ATOM   388   CA  CA  . ILE ILE ILE A A 83   83   . 40.865 12.197  12.239  1.00 28.19  1 . C  ? 
ATOM   389   CB  CB  . ILE ILE ILE A A 83   83   . 40.797 13.730  12.374  1.00 29.78  1 . C  ? 
ATOM   390   CG1 CG1 . ILE ILE ILE A A 83   83   . 41.272 14.167  13.761  1.00 30.91  1 . C  ? 
ATOM   391   CD1 CD1 . ILE ILE ILE A A 83   83   . 41.587 15.640  13.864  1.00 31.49  1 . C  ? 
ATOM   392   CG2 CG2 . ILE ILE ILE A A 83   83   . 39.376 14.232  12.164  1.00 30.85  1 . C  ? 
ATOM   393   C   C   . ILE ILE ILE A A 83   83   . 40.426 11.790  10.842  1.00 27.94  1 . C  ? 
ATOM   394   O   O   . ILE ILE ILE A A 83   83   . 41.024 12.197  9.858   1.00 26.40  1 . O  ? 
ATOM   395   N   N   . GLY GLY GLY A A 84   84   . 39.385 10.969  10.774  1.00 28.26  1 . N  ? 
ATOM   396   CA  CA  . GLY GLY GLY A A 84   84   . 38.827 10.507  9.512   1.00 27.63  1 . C  ? 
ATOM   397   C   C   . GLY GLY GLY A A 84   84   . 37.704 11.424  9.083   1.00 27.28  1 . C  ? 
ATOM   398   O   O   . GLY GLY GLY A A 84   84   . 36.636 11.406  9.677   1.00 27.79  1 . O  ? 
ATOM   399   N   N   . ARG ARG ARG A A 85   85   . 37.957 12.247  8.070   1.00 27.21  1 . N  ? 
ATOM   400   CA  CA  . ARG ARG ARG A A 85   85   . 36.917 13.058  7.453   1.00 27.10  1 . C  ? 
ATOM   401   CB  CB  . ARG ARG ARG A A 85   85   . 37.451 14.423  7.013   1.00 26.93  1 . C  ? 
ATOM   402   CG  CG  . ARG ARG ARG A A 85   85   . 36.338 15.452  6.834   1.00 27.03  1 . C  ? 
ATOM   403   CD  CD  . ARG ARG ARG A A 85   85   . 36.798 16.667  6.066   1.00 28.27  1 . C  ? 
ATOM   404   NE  NE  . ARG ARG ARG A A 85   85   . 35.698 17.585  5.753   1.00 29.27  1 . N  ? 
ATOM   405   CZ  CZ  . ARG ARG ARG A A 85   85   . 35.779 18.614  4.910   1.00 29.08  1 . C  ? 
ATOM   406   NH1 NH1 . ARG ARG ARG A A 85   85   . 36.917 18.890  4.275   1.00 29.21  1 . N  ? 
ATOM   407   NH2 NH2 . ARG ARG ARG A A 85   85   . 34.709 19.377  4.692   1.00 29.76  1 . N  ? 
ATOM   408   C   C   . ARG ARG ARG A A 85   85   . 36.340 12.305  6.258   1.00 26.75  1 . C  ? 
ATOM   409   O   O   . ARG ARG ARG A A 85   85   . 37.080 11.857  5.398   1.00 26.69  1 . O  ? 
ATOM   410   N   N   . THR THR THR A A 86   86   . 35.020 12.187  6.191   1.00 26.72  1 . N  ? 
ATOM   411   CA  CA  . THR THR THR A A 86   86   . 34.393 11.299  5.188   1.00 27.37  1 . C  ? 
ATOM   412   CB  CB  . THR THR THR A A 86   86   . 33.031 10.737  5.644   1.00 27.19  1 . C  ? 
ATOM   413   OG1 OG1 . THR THR THR A A 86   86   . 32.007 11.728  5.439   1.00 26.76  1 . O  ? 
ATOM   414   CG2 CG2 . THR THR THR A A 86   86   . 33.078 10.268  7.109   1.00 26.83  1 . C  ? 
ATOM   415   C   C   . THR THR THR A A 86   86   . 34.160 12.007  3.863   1.00 27.21  1 . C  ? 
ATOM   416   O   O   . THR THR THR A A 86   86   . 34.230 13.243  3.778   1.00 28.08  1 . O  ? 
ATOM   417   N   N   . TYR TYR TYR A A 87   87   . 33.821 11.234  2.840   1.00 26.41  1 . N  ? 
ATOM   418   CA  CA  . TYR TYR TYR A A 87   87   . 33.486 11.825  1.534   1.00 27.06  1 . C  ? 
ATOM   419   CB  CB  . TYR TYR TYR A A 87   87   . 33.391 10.761  0.451   1.00 27.61  1 . C  ? 
ATOM   420   CG  CG  . TYR TYR TYR A A 87   87   . 32.197 9.852   0.501   1.00 28.47  1 . C  ? 
ATOM   421   CD1 CD1 . TYR TYR TYR A A 87   87   . 30.963 10.258  -0.013  1.00 29.56  1 . C  ? 
ATOM   422   CE1 CE1 . TYR TYR TYR A A 87   87   . 29.870 9.407   -0.001  1.00 30.70  1 . C  ? 
ATOM   423   CZ  CZ  . TYR TYR TYR A A 87   87   . 30.007 8.122   0.505   1.00 29.84  1 . C  ? 
ATOM   424   OH  OH  . TYR TYR TYR A A 87   87   . 28.931 7.270   0.513   1.00 32.12  1 . O  ? 
ATOM   425   CE2 CE2 . TYR TYR TYR A A 87   87   . 31.224 7.693   0.997   1.00 29.66  1 . C  ? 
ATOM   426   CD2 CD2 . TYR TYR TYR A A 87   87   . 32.313 8.553   0.978   1.00 28.64  1 . C  ? 
ATOM   427   C   C   . TYR TYR TYR A A 87   87   . 32.236 12.726  1.533   1.00 26.64  1 . C  ? 
ATOM   428   O   O   . TYR TYR TYR A A 87   87   . 32.062 13.527  0.623   1.00 25.62  1 . O  ? 
ATOM   429   N   N   . ASN ASN ASN A A 88   88   . 31.377 12.574  2.542   1.00 26.95  1 . N  ? 
ATOM   430   CA  CA  . ASN ASN ASN A A 88   88   . 30.249 13.478  2.765   1.00 27.00  1 . C  ? 
ATOM   431   CB  CB  . ASN ASN ASN A A 88   88   . 29.128 12.765  3.527   1.00 27.13  1 . C  ? 
ATOM   432   CG  CG  . ASN ASN ASN A A 88   88   . 28.348 11.797  2.644   1.00 28.87  1 . C  ? 
ATOM   433   OD1 OD1 . ASN ASN ASN A A 88   88   . 28.439 11.834  1.407   1.00 30.27  1 . O  ? 
ATOM   434   ND2 ND2 . ASN ASN ASN A A 88   88   . 27.588 10.915  3.272   1.00 29.76  1 . N  ? 
ATOM   435   C   C   . ASN ASN ASN A A 88   88   . 30.656 14.757  3.478   1.00 26.60  1 . C  ? 
ATOM   436   O   O   . ASN ASN ASN A A 88   88   . 29.870 15.690  3.548   1.00 29.53  1 . O  ? 
ATOM   437   N   N   . GLY GLY GLY A A 89   89   . 31.872 14.785  4.008   1.00 26.17  1 . N  ? 
ATOM   438   CA  CA  . GLY GLY GLY A A 89   89   . 32.501 15.996  4.540   1.00 25.69  1 . C  ? 
ATOM   439   C   C   . GLY GLY GLY A A 89   89   . 32.581 16.048  6.056   1.00 25.43  1 . C  ? 
ATOM   440   O   O   . GLY GLY GLY A A 89   89   . 33.149 16.988  6.621   1.00 25.58  1 . O  ? 
ATOM   441   N   N   . GLY GLY GLY A A 90   90   . 32.015 15.047  6.718   1.00 25.36  1 . N  ? 
ATOM   442   CA  CA  . GLY GLY GLY A A 90   90   . 31.954 15.037  8.175   1.00 26.52  1 . C  ? 
ATOM   443   C   C   . GLY GLY GLY A A 90   90   . 33.242 14.550  8.802   1.00 26.71  1 . C  ? 
ATOM   444   O   O   . GLY GLY GLY A A 90   90   . 33.922 13.690  8.247   1.00 27.01  1 . O  ? 
ATOM   445   N   N   . PHE PHE PHE A A 91   91   . 33.580 15.119  9.951   1.00 27.71  1 . N  ? 
ATOM   446   CA  CA  . PHE PHE PHE A A 91   91   . 34.684 14.628  10.774  1.00 28.34  1 . C  ? 
ATOM   447   CB  CB  . PHE PHE PHE A A 91   91   . 35.343 15.779  11.534  1.00 27.62  1 . C  ? 
ATOM   448   CG  CG  . PHE PHE PHE A A 91   91   . 36.007 16.789  10.628  1.00 27.39  1 . C  ? 
ATOM   449   CD1 CD1 . PHE PHE PHE A A 91   91   . 35.272 17.827  10.063  1.00 27.32  1 . C  ? 
ATOM   450   CE1 CE1 . PHE PHE PHE A A 91   91   . 35.869 18.757  9.216   1.00 27.13  1 . C  ? 
ATOM   451   CZ  CZ  . PHE PHE PHE A A 91   91   . 37.224 18.653  8.923   1.00 27.58  1 . C  ? 
ATOM   452   CE2 CE2 . PHE PHE PHE A A 91   91   . 37.970 17.614  9.468   1.00 27.20  1 . C  ? 
ATOM   453   CD2 CD2 . PHE PHE PHE A A 91   91   . 37.360 16.688  10.312  1.00 27.33  1 . C  ? 
ATOM   454   C   C   . PHE PHE PHE A A 91   91   . 34.075 13.565  11.684  1.00 29.74  1 . C  ? 
ATOM   455   O   O   . PHE PHE PHE A A 91   91   . 33.464 13.878  12.709  1.00 29.84  1 . O  ? 
ATOM   456   N   N   . SER SER SER A A 92   92   . 34.226 12.309  11.266  1.00 29.42  1 . N  ? 
ATOM   457   CA  CA  . SER SER SER A A 92   92   . 33.400 11.206  11.764  1.00 30.18  1 . C  ? 
ATOM   458   CB  CB  . SER SER SER A A 92   92   . 32.459 10.714  10.660  1.00 30.55  1 . C  ? 
ATOM   459   OG  OG  . SER SER SER A A 92   92   . 31.687 11.786  10.137  1.00 31.66  1 . O  ? 
ATOM   460   C   C   . SER SER SER A A 92   92   . 34.158 10.007  12.334  1.00 29.87  1 . C  ? 
ATOM   461   O   O   . SER SER SER A A 92   92   . 33.661 9.386   13.269  1.00 29.01  1 . O  ? 
ATOM   462   N   N   . ARG ARG ARG A A 93   93   . 35.316 9.652   11.771  1.00 28.66  1 . N  ? 
ATOM   463   CA  CA  . ARG ARG ARG A A 93   93   . 36.080 8.518   12.300  1.00 28.10  1 . C  ? 
ATOM   464   CB  CB  . ARG ARG ARG A A 93   93   . 36.532 7.550   11.211  1.00 28.06  1 . C  ? 
ATOM   465   CG  CG  . ARG ARG ARG A A 93   93   . 36.934 6.200   11.808  1.00 28.05  1 . C  ? 
ATOM   466   CD  CD  . ARG ARG ARG A A 93   93   . 37.086 5.121   10.760  1.00 27.44  1 . C  ? 
ATOM   467   NE  NE  . ARG ARG ARG A A 93   93   . 38.302 5.287   9.966   1.00 27.45  1 . N  ? 
ATOM   468   CZ  CZ  . ARG ARG ARG A A 93   93   . 38.576 4.605   8.855   1.00 27.77  1 . C  ? 
ATOM   469   NH1 NH1 . ARG ARG ARG A A 93   93   . 37.718 3.714   8.364   1.00 27.10  1 . N  ? 
ATOM   470   NH2 NH2 . ARG ARG ARG A A 93   93   . 39.717 4.827   8.217   1.00 29.43  1 . N  ? 
ATOM   471   C   C   . ARG ARG ARG A A 93   93   . 37.263 8.988   13.136  1.00 27.41  1 . C  ? 
ATOM   472   O   O   . ARG ARG ARG A A 93   93   . 38.302 9.393   12.599  1.00 28.70  1 . O  ? 
ATOM   473   N   N   . TRP TRP TRP A A 94   94   . 37.083 8.914   14.453  1.00 26.10  1 . N  ? 
ATOM   474   CA  CA  . TRP TRP TRP A A 94   94   . 38.013 9.471   15.431  1.00 27.17  1 . C  ? 
ATOM   475   CB  CB  . TRP TRP TRP A A 94   94   . 37.215 10.143  16.553  1.00 26.53  1 . C  ? 
ATOM   476   CG  CG  . TRP TRP TRP A A 94   94   . 36.401 11.266  16.029  1.00 25.85  1 . C  ? 
ATOM   477   CD1 CD1 . TRP TRP TRP A A 94   94   . 35.110 11.209  15.620  1.00 25.53  1 . C  ? 
ATOM   478   NE1 NE1 . TRP TRP TRP A A 94   94   . 34.700 12.445  15.179  1.00 26.19  1 . N  ? 
ATOM   479   CE2 CE2 . TRP TRP TRP A A 94   94   . 35.748 13.322  15.265  1.00 25.29  1 . C  ? 
ATOM   480   CD2 CD2 . TRP TRP TRP A A 94   94   . 36.843 12.611  15.796  1.00 24.98  1 . C  ? 
ATOM   481   CE3 CE3 . TRP TRP TRP A A 94   94   . 38.052 13.287  16.005  1.00 24.68  1 . C  ? 
ATOM   482   CZ3 CZ3 . TRP TRP TRP A A 94   94   . 38.133 14.645  15.669  1.00 24.27  1 . C  ? 
ATOM   483   CH2 CH2 . TRP TRP TRP A A 94   94   . 37.025 15.326  15.137  1.00 24.28  1 . C  ? 
ATOM   484   CZ2 CZ2 . TRP TRP TRP A A 94   94   . 35.821 14.686  14.938  1.00 25.09  1 . C  ? 
ATOM   485   C   C   . TRP TRP TRP A A 94   94   . 38.982 8.433   16.007  1.00 27.03  1 . C  ? 
ATOM   486   O   O   . TRP TRP TRP A A 94   94   . 38.559 7.474   16.652  1.00 27.69  1 . O  ? 
ATOM   487   N   N   . HIS HIS HIS A A 95   95   . 40.272 8.635   15.741  1.00 27.50  1 . N  ? 
ATOM   488   CA  CA  . HIS HIS HIS A A 95   95   . 41.348 7.783   16.253  1.00 29.38  1 . C  ? 
ATOM   489   CB  CB  . HIS HIS HIS A A 95   95   . 42.118 7.153   15.084  1.00 28.61  1 . C  ? 
ATOM   490   CG  CG  . HIS HIS HIS A A 95   95   . 41.371 6.072   14.367  1.00 28.78  1 . C  ? 
ATOM   491   ND1 ND1 . HIS HIS HIS A A 95   95   . 41.967 5.275   13.415  1.00 29.56  1 . N  ? 
ATOM   492   CE1 CE1 . HIS HIS HIS A A 95   95   . 41.080 4.419   12.943  1.00 28.72  1 . C  ? 
ATOM   493   NE2 NE2 . HIS HIS HIS A A 95   95   . 39.934 4.623   13.565  1.00 29.10  1 . N  ? 
ATOM   494   CD2 CD2 . HIS HIS HIS A A 95   95   . 40.089 5.648   14.462  1.00 28.46  1 . C  ? 
ATOM   495   C   C   . HIS HIS HIS A A 95   95   . 42.305 8.580   17.140  1.00 29.72  1 . C  ? 
ATOM   496   O   O   . HIS HIS HIS A A 95   95   . 43.495 8.253   17.230  1.00 29.20  1 . O  ? 
ATOM   497   N   N   . LEU LEU LEU A A 96   96   . 41.785 9.621   17.794  1.00 31.19  1 . N  ? 
ATOM   498   CA  CA  . LEU LEU LEU A A 96   96   . 42.596 10.484  18.659  1.00 32.89  1 . C  ? 
ATOM   499   CB  CB  . LEU LEU LEU A A 96   96   . 41.864 11.784  18.934  1.00 33.48  1 . C  ? 
ATOM   500   CG  CG  . LEU LEU LEU A A 96   96   . 41.613 12.620  17.692  1.00 34.82  1 . C  ? 
ATOM   501   CD1 CD1 . LEU LEU LEU A A 96   96   . 40.735 13.783  18.089  1.00 35.54  1 . C  ? 
ATOM   502   CD2 CD2 . LEU LEU LEU A A 96   96   . 42.899 13.123  17.053  1.00 35.39  1 . C  ? 
ATOM   503   C   C   . LEU LEU LEU A A 96   96   . 42.955 9.830   19.986  1.00 33.80  1 . C  ? 
ATOM   504   O   O   . LEU LEU LEU A A 96   96   . 43.953 10.201  20.613  1.00 35.85  1 . O  ? 
ATOM   505   N   N   . GLU GLU GLU A A 97   97   . 42.113 8.899   20.426  1.00 34.26  1 . N  ? 
ATOM   506   CA  CA  . GLU GLU GLU A A 97   97   . 42.415 8.049   21.554  1.00 36.56  1 . C  ? 
ATOM   507   CB  CB  . GLU GLU GLU A A 97   97   . 41.125 7.639   22.264  1.00 39.96  1 . C  ? 
ATOM   508   CG  CG  . GLU GLU GLU A A 97   97   . 41.327 6.936   23.604  1.00 45.22  1 . C  ? 
ATOM   509   CD  CD  . GLU GLU GLU A A 97   97   . 40.014 6.497   24.262  1.00 48.58  1 . C  ? 
ATOM   510   OE1 OE1 . GLU GLU GLU A A 97   97   . 38.935 7.016   23.882  1.00 45.84  1 . O  ? 
ATOM   511   OE2 OE2 . GLU GLU GLU A A 97   97   . 40.060 5.621   25.164  1.00 52.38  1 . O  ? 
ATOM   512   C   C   . GLU GLU GLU A A 97   97   . 43.173 6.849   20.978  1.00 33.88  1 . C  ? 
ATOM   513   O   O   . GLU GLU GLU A A 97   97   . 42.586 5.984   20.330  1.00 33.73  1 . O  ? 
ATOM   514   N   N   . ILE ILE ILE A A 98   98   . 44.478 6.811   21.215  1.00 31.79  1 . N  ? 
ATOM   515   CA  CA  . ILE ILE ILE A A 98   98   . 45.374 5.912   20.471  1.00 31.18  1 . C  ? 
ATOM   516   CB  CB  . ILE ILE ILE A A 98   98   . 46.871 6.189   20.758  1.00 30.84  1 . C  ? 
ATOM   517   CG1 CG1 . ILE ILE ILE A A 98   98   . 47.253 7.650   20.441  1.00 31.05  1 . C  ? 
ATOM   518   CD1 CD1 . ILE ILE ILE A A 98   98   . 47.137 8.074   18.997  1.00 30.20  1 . C  ? 
ATOM   519   CG2 CG2 . ILE ILE ILE A A 98   98   . 47.769 5.221   19.981  1.00 31.71  1 . C  ? 
ATOM   520   C   C   . ILE ILE ILE A A 98   98   . 45.035 4.443   20.766  1.00 29.88  1 . C  ? 
ATOM   521   O   O   . ILE ILE ILE A A 98   98   . 45.080 3.997   21.903  1.00 28.92  1 . O  ? 
ATOM   522   N   N   . GLY GLY GLY A A 99   99   . 44.694 3.712   19.712  1.00 29.46  1 . N  ? 
ATOM   523   CA  CA  . GLY GLY GLY A A 99   99   . 44.294 2.309   19.815  1.00 29.85  1 . C  ? 
ATOM   524   C   C   . GLY GLY GLY A A 99   99   . 42.797 2.074   19.801  1.00 29.13  1 . C  ? 
ATOM   525   O   O   . GLY GLY GLY A A 99   99   . 42.349 0.929   19.755  1.00 28.74  1 . O  ? 
ATOM   526   N   N   . LYS LYS LYS A A 100  100  . 42.025 3.156   19.839  1.00 29.83  1 . N  ? 
ATOM   527   CA  CA  . LYS LYS LYS A A 100  100  . 40.568 3.093   19.807  1.00 30.63  1 . C  ? 
ATOM   528   CB  CB  . LYS LYS LYS A A 100  100  . 39.970 3.848   21.001  1.00 31.84  1 . C  ? 
ATOM   529   CG  CG  . LYS LYS LYS A A 100  100  . 39.777 3.019   22.259  1.00 33.49  1 . C  ? 
ATOM   530   CD  CD  . LYS LYS LYS A A 100  100  . 41.028 2.272   22.672  1.00 35.07  1 . C  ? 
ATOM   531   CE  CE  . LYS LYS LYS A A 100  100  . 41.021 1.907   24.152  1.00 36.02  1 . C  ? 
ATOM   532   NZ  NZ  . LYS LYS LYS A A 100  100  . 42.348 1.361   24.560  1.00 35.70  1 . N  ? 
ATOM   533   C   C   . LYS LYS LYS A A 100  100  . 40.011 3.671   18.499  1.00 30.17  1 . C  ? 
ATOM   534   O   O   . LYS LYS LYS A A 100  100  . 40.548 4.640   17.937  1.00 29.08  1 . O  ? 
ATOM   535   N   N   . ASN ASN ASN A A 101  101  . 38.913 3.070   18.052  1.00 29.35  1 . N  ? 
ATOM   536   CA  CA  . ASN ASN ASN A A 101  101  . 38.155 3.531   16.903  1.00 29.47  1 . C  ? 
ATOM   537   CB  CB  . ASN ASN ASN A A 101  101  . 37.974 2.385   15.912  1.00 29.11  1 . C  ? 
ATOM   538   CG  CG  . ASN ASN ASN A A 101  101  . 37.103 2.762   14.722  1.00 29.28  1 . C  ? 
ATOM   539   OD1 OD1 . ASN ASN ASN A A 101  101  . 37.528 3.495   13.832  1.00 30.88  1 . O  ? 
ATOM   540   ND2 ND2 . ASN ASN ASN A A 101  101  . 35.894 2.247   14.692  1.00 28.63  1 . N  ? 
ATOM   541   C   C   . ASN ASN ASN A A 101  101  . 36.797 4.042   17.371  1.00 30.08  1 . C  ? 
ATOM   542   O   O   . ASN ASN ASN A A 101  101  . 35.980 3.278   17.859  1.00 28.85  1 . O  ? 
ATOM   543   N   N   . LYS LYS LYS A A 102  102  . 36.559 5.337   17.202  1.00 32.59  1 . N  ? 
ATOM   544   CA  CA  . LYS LYS LYS A A 102  102  . 35.288 5.950   17.590  1.00 34.86  1 . C  ? 
ATOM   545   CB  CB  . LYS LYS LYS A A 102  102  . 35.540 6.969   18.700  1.00 38.77  1 . C  ? 
ATOM   546   CG  CG  . LYS LYS LYS A A 102  102  . 34.292 7.535   19.363  1.00 43.90  1 . C  ? 
ATOM   547   CD  CD  . LYS LYS LYS A A 102  102  . 34.690 8.570   20.415  1.00 47.96  1 . C  ? 
ATOM   548   CE  CE  . LYS LYS LYS A A 102  102  . 33.504 9.341   20.968  1.00 49.64  1 . C  ? 
ATOM   549   NZ  NZ  . LYS LYS LYS A A 102  102  . 32.598 8.479   21.772  1.00 53.92  1 . N  ? 
ATOM   550   C   C   . LYS LYS LYS A A 102  102  . 34.632 6.605   16.371  1.00 32.99  1 . C  ? 
ATOM   551   O   O   . LYS LYS LYS A A 102  102  . 35.137 7.581   15.853  1.00 32.11  1 . O  ? 
ATOM   552   N   N   . TYR TYR TYR A A 103  103  . 33.513 6.051   15.911  1.00 32.49  1 . N  ? 
ATOM   553   CA  CA  . TYR TYR TYR A A 103  103  . 32.826 6.567   14.732  1.00 31.86  1 . C  ? 
ATOM   554   CB  CB  . TYR TYR TYR A A 103  103  . 32.472 5.455   13.742  1.00 31.94  1 . C  ? 
ATOM   555   CG  CG  . TYR TYR TYR A A 103  103  . 32.015 5.988   12.395  1.00 32.15  1 . C  ? 
ATOM   556   CD1 CD1 . TYR TYR TYR A A 103  103  . 32.934 6.267   11.385  1.00 32.59  1 . C  ? 
ATOM   557   CE1 CE1 . TYR TYR TYR A A 103  103  . 32.524 6.753   10.151  1.00 33.35  1 . C  ? 
ATOM   558   CZ  CZ  . TYR TYR TYR A A 103  103  . 31.175 6.976   9.914   1.00 34.27  1 . C  ? 
ATOM   559   OH  OH  . TYR TYR TYR A A 103  103  . 30.774 7.465   8.694   1.00 33.22  1 . O  ? 
ATOM   560   CE2 CE2 . TYR TYR TYR A A 103  103  . 30.240 6.709   10.903  1.00 33.77  1 . C  ? 
ATOM   561   CD2 CD2 . TYR TYR TYR A A 103  103  . 30.667 6.217   12.134  1.00 33.66  1 . C  ? 
ATOM   562   C   C   . TYR TYR TYR A A 103  103  . 31.583 7.344   15.160  1.00 31.45  1 . C  ? 
ATOM   563   O   O   . TYR TYR TYR A A 103  103  . 30.574 6.758   15.547  1.00 29.99  1 . O  ? 
ATOM   564   N   N   . THR THR THR A A 104  104  . 31.698 8.670   15.102  1.00 31.54  1 . N  ? 
ATOM   565   CA  CA  . THR THR THR A A 104  104  . 30.604 9.592   15.385  1.00 31.57  1 . C  ? 
ATOM   566   CB  CB  . THR THR THR A A 104  104  . 30.329 9.708   16.906  1.00 33.65  1 . C  ? 
ATOM   567   OG1 OG1 . THR THR THR A A 104  104  . 29.268 10.647  17.149  1.00 36.63  1 . O  ? 
ATOM   568   CG2 CG2 . THR THR THR A A 104  104  . 31.567 10.139  17.677  1.00 33.62  1 . C  ? 
ATOM   569   C   C   . THR THR THR A A 104  104  . 30.919 10.966  14.778  1.00 30.29  1 . C  ? 
ATOM   570   O   O   . THR THR THR A A 104  104  . 32.018 11.493  14.926  1.00 28.94  1 . O  ? 
ATOM   571   N   N   . THR THR THR A A 105  105  . 29.951 11.529  14.072  1.00 30.23  1 . N  ? 
ATOM   572   CA  CA  . THR THR THR A A 105  105  . 30.119 12.828  13.448  1.00 29.84  1 . C  ? 
ATOM   573   CB  CB  . THR THR THR A A 105  105  . 29.142 13.001  12.279  1.00 29.50  1 . C  ? 
ATOM   574   OG1 OG1 . THR THR THR A A 105  105  . 29.327 11.917  11.357  1.00 28.42  1 . O  ? 
ATOM   575   CG2 CG2 . THR THR THR A A 105  105  . 29.368 14.341  11.554  1.00 29.12  1 . C  ? 
ATOM   576   C   C   . THR THR THR A A 105  105  . 29.959 13.947  14.484  1.00 30.74  1 . C  ? 
ATOM   577   O   O   . THR THR THR A A 105  105  . 28.928 14.068  15.142  1.00 31.72  1 . O  ? 
ATOM   578   N   N   . VAL VAL VAL A A 106  106  . 31.007 14.741  14.644  1.00 30.30  1 . N  ? 
ATOM   579   CA  CA  . VAL VAL VAL A A 106  106  . 30.936 15.957  15.440  1.00 31.26  1 . C  ? 
ATOM   580   CB  CB  . VAL VAL VAL A A 106  106  . 32.303 16.323  16.053  1.00 30.52  1 . C  ? 
ATOM   581   CG1 CG1 . VAL VAL VAL A A 106  106  . 32.241 17.661  16.787  1.00 30.96  1 . C  ? 
ATOM   582   CG2 CG2 . VAL VAL VAL A A 106  106  . 32.741 15.226  17.006  1.00 29.50  1 . C  ? 
ATOM   583   C   C   . VAL VAL VAL A A 106  106  . 30.444 17.030  14.477  1.00 31.10  1 . C  ? 
ATOM   584   O   O   . VAL VAL VAL A A 106  106  . 31.231 17.612  13.731  1.00 28.91  1 . O  ? 
ATOM   585   N   N   . TYR TYR TYR A A 107  107  . 29.133 17.254  14.498  1.00 31.72  1 . N  ? 
ATOM   586   CA  CA  . TYR TYR TYR A A 107  107  . 28.440 18.067  13.490  1.00 32.19  1 . C  ? 
ATOM   587   CB  CB  . TYR TYR TYR A A 107  107  . 26.917 17.965  13.678  1.00 33.04  1 . C  ? 
ATOM   588   CG  CG  . TYR TYR TYR A A 107  107  . 26.371 16.580  13.367  1.00 33.69  1 . C  ? 
ATOM   589   CD1 CD1 . TYR TYR TYR A A 107  107  . 26.172 16.171  12.042  1.00 34.08  1 . C  ? 
ATOM   590   CE1 CE1 . TYR TYR TYR A A 107  107  . 25.683 14.900  11.741  1.00 35.27  1 . C  ? 
ATOM   591   CZ  CZ  . TYR TYR TYR A A 107  107  . 25.382 14.013  12.768  1.00 35.40  1 . C  ? 
ATOM   592   OH  OH  . TYR TYR TYR A A 107  107  . 24.898 12.768  12.438  1.00 37.74  1 . O  ? 
ATOM   593   CE2 CE2 . TYR TYR TYR A A 107  107  . 25.565 14.389  14.098  1.00 34.37  1 . C  ? 
ATOM   594   CD2 CD2 . TYR TYR TYR A A 107  107  . 26.059 15.668  14.392  1.00 34.15  1 . C  ? 
ATOM   595   C   C   . TYR TYR TYR A A 107  107  . 28.909 19.526  13.442  1.00 31.25  1 . C  ? 
ATOM   596   O   O   . TYR TYR TYR A A 107  107  . 28.882 20.147  12.386  1.00 31.08  1 . O  ? 
ATOM   597   N   N   . ALA ALA ALA A A 108  108  . 29.385 20.052  14.567  1.00 30.11  1 . N  ? 
ATOM   598   CA  CA  . ALA ALA ALA A A 108  108  . 29.926 21.415  14.616  1.00 29.26  1 . C  ? 
ATOM   599   CB  CB  . ALA ALA ALA A A 108  108  . 30.179 21.804  16.051  1.00 28.88  1 . C  ? 
ATOM   600   C   C   . ALA ALA ALA A A 108  108  . 31.206 21.630  13.790  1.00 29.89  1 . C  ? 
ATOM   601   O   O   . ALA ALA ALA A A 108  108  . 31.527 22.768  13.447  1.00 31.81  1 . O  ? 
ATOM   602   N   N   . ASN ASN ASN A A 109  109  . 31.931 20.549  13.503  1.00 28.48  1 . N  ? 
ATOM   603   CA  CA  . ASN ASN ASN A A 109  109  . 33.156 20.581  12.714  1.00 28.64  1 . C  ? 
ATOM   604   CB  CB  . ASN ASN ASN A A 109  109  . 34.023 19.371  13.060  1.00 29.57  1 . C  ? 
ATOM   605   CG  CG  . ASN ASN ASN A A 109  109  . 34.490 19.358  14.507  1.00 30.84  1 . C  ? 
ATOM   606   OD1 OD1 . ASN ASN ASN A A 109  109  . 34.247 20.286  15.291  1.00 31.52  1 . O  ? 
ATOM   607   ND2 ND2 . ASN ASN ASN A A 109  109  . 35.171 18.285  14.868  1.00 31.86  1 . N  ? 
ATOM   608   C   C   . ASN ASN ASN A A 109  109  . 32.845 20.543  11.213  1.00 28.61  1 . C  ? 
ATOM   609   O   O   . ASN ASN ASN A A 109  109  . 32.487 19.498  10.674  1.00 27.91  1 . O  ? 
ATOM   610   N   N   . GLN GLN GLN A A 110  110  . 32.963 21.684  10.546  1.00 28.30  1 . N  ? 
ATOM   611   CA  CA  . GLN GLN GLN A A 110  110  . 32.555 21.810  9.143   1.00 28.20  1 . C  ? 
ATOM   612   CB  CB  . GLN GLN GLN A A 110  110  . 31.060 22.133  9.020   1.00 28.41  1 . C  ? 
ATOM   613   CG  CG  . GLN GLN GLN A A 110  110  . 30.076 21.176  9.660   1.00 29.73  1 . C  ? 
ATOM   614   CD  CD  . GLN GLN GLN A A 110  110  . 30.076 19.789  9.059   1.00 30.67  1 . C  ? 
ATOM   615   OE1 OE1 . GLN GLN GLN A A 110  110  . 30.642 19.563  8.000   1.00 31.95  1 . O  ? 
ATOM   616   NE2 NE2 . GLN GLN GLN A A 110  110  . 29.441 18.840  9.749   1.00 32.45  1 . N  ? 
ATOM   617   C   C   . GLN GLN GLN A A 110  110  . 33.294 22.935  8.436   1.00 27.34  1 . C  ? 
ATOM   618   O   O   . GLN GLN GLN A A 110  110  . 33.869 23.818  9.069   1.00 27.46  1 . O  ? 
ATOM   619   N   N   . PHE PHE PHE A A 111  111  . 33.271 22.870  7.110   1.00 26.58  1 . N  ? 
ATOM   620   CA  CA  . PHE PHE PHE A A 111  111  . 33.409 24.048  6.270   1.00 27.85  1 . C  ? 
ATOM   621   CB  CB  . PHE PHE PHE A A 111  111  . 34.366 23.793  5.113   1.00 28.04  1 . C  ? 
ATOM   622   CG  CG  . PHE PHE PHE A A 111  111  . 35.798 23.742  5.537   1.00 27.97  1 . C  ? 
ATOM   623   CD1 CD1 . PHE PHE PHE A A 111  111  . 36.515 24.919  5.729   1.00 28.00  1 . C  ? 
ATOM   624   CE1 CE1 . PHE PHE PHE A A 111  111  . 37.839 24.882  6.131   1.00 28.48  1 . C  ? 
ATOM   625   CZ  CZ  . PHE PHE PHE A A 111  111  . 38.459 23.660  6.334   1.00 28.13  1 . C  ? 
ATOM   626   CE2 CE2 . PHE PHE PHE A A 111  111  . 37.745 22.481  6.158   1.00 28.02  1 . C  ? 
ATOM   627   CD2 CD2 . PHE PHE PHE A A 111  111  . 36.424 22.523  5.767   1.00 27.21  1 . C  ? 
ATOM   628   C   C   . PHE PHE PHE A A 111  111  . 32.041 24.465  5.740   1.00 28.20  1 . C  ? 
ATOM   629   O   O   . PHE PHE PHE A A 111  111  . 31.224 23.626  5.378   1.00 29.28  1 . O  ? 
ATOM   630   N   N   . SER SER SER A A 112  112  . 31.817 25.772  5.699   1.00 30.04  1 . N  ? 
ATOM   631   CA  CA  . SER SER SER A A 112  112  . 30.567 26.365  5.225   1.00 29.83  1 . C  ? 
ATOM   632   CB  CB  . SER SER SER A A 112  112  . 29.764 26.915  6.405   1.00 30.41  1 . C  ? 
ATOM   633   OG  OG  . SER SER SER A A 112  112  . 29.278 25.870  7.241   1.00 30.82  1 . O  ? 
ATOM   634   C   C   . SER SER SER A A 112  112  . 30.888 27.491  4.249   1.00 31.08  1 . C  ? 
ATOM   635   O   O   . SER SER SER A A 112  112  . 31.919 28.156  4.382   1.00 30.13  1 . O  ? 
ATOM   636   N   N   . VAL VAL VAL A A 113  113  . 30.003 27.700  3.274   1.00 32.55  1 . N  ? 
ATOM   637   CA  CA  . VAL VAL VAL A A 113  113  . 30.199 28.725  2.245   1.00 33.22  1 . C  ? 
ATOM   638   CB  CB  . VAL VAL VAL A A 113  113  . 30.396 28.108  0.838   1.00 33.64  1 . C  ? 
ATOM   639   CG1 CG1 . VAL VAL VAL A A 113  113  . 29.172 27.341  0.361   1.00 34.18  1 . C  ? 
ATOM   640   CG2 CG2 . VAL VAL VAL A A 113  113  . 30.749 29.183  -0.181  1.00 34.59  1 . C  ? 
ATOM   641   C   C   . VAL VAL VAL A A 113  113  . 29.036 29.721  2.233   1.00 34.78  1 . C  ? 
ATOM   642   O   O   . VAL VAL VAL A A 113  113  . 27.875 29.328  2.381   1.00 32.08  1 . O  ? 
ATOM   643   N   N   . PHE PHE PHE A A 114  114  . 29.375 31.004  2.062   1.00 35.68  1 . N  ? 
ATOM   644   CA  CA  . PHE PHE PHE A A 114  114  . 28.400 32.068  1.766   1.00 36.80  1 . C  ? 
ATOM   645   CB  CB  . PHE PHE PHE A A 114  114  . 28.382 33.150  2.865   1.00 37.29  1 . C  ? 
ATOM   646   CG  CG  . PHE PHE PHE A A 114  114  . 27.580 34.385  2.508   1.00 37.69  1 . C  ? 
ATOM   647   CD1 CD1 . PHE PHE PHE A A 114  114  . 26.207 34.446  2.755   1.00 38.19  1 . C  ? 
ATOM   648   CE1 CE1 . PHE PHE PHE A A 114  114  . 25.474 35.581  2.426   1.00 38.90  1 . C  ? 
ATOM   649   CZ  CZ  . PHE PHE PHE A A 114  114  . 26.107 36.674  1.843   1.00 39.36  1 . C  ? 
ATOM   650   CE2 CE2 . PHE PHE PHE A A 114  114  . 27.473 36.629  1.599   1.00 39.62  1 . C  ? 
ATOM   651   CD2 CD2 . PHE PHE PHE A A 114  114  . 28.202 35.494  1.941   1.00 38.99  1 . C  ? 
ATOM   652   C   C   . PHE PHE PHE A A 114  114  . 28.752 32.670  0.407   1.00 36.29  1 . C  ? 
ATOM   653   O   O   . PHE PHE PHE A A 114  114  . 29.918 32.906  0.117   1.00 36.59  1 . O  ? 
ATOM   654   N   N   . GLN GLN GLN A A 115  115  . 27.734 32.887  -0.417  1.00 35.77  1 . N  ? 
ATOM   655   CA  CA  . GLN GLN GLN A A 115  115  . 27.887 33.504  -1.723  1.00 35.84  1 . C  ? 
ATOM   656   CB  CB  . GLN GLN GLN A A 115  115  . 27.943 32.443  -2.824  1.00 36.69  1 . C  ? 
ATOM   657   CG  CG  . GLN GLN GLN A A 115  115  . 29.259 31.678  -2.849  1.00 36.82  1 . C  ? 
ATOM   658   CD  CD  . GLN GLN GLN A A 115  115  . 29.462 30.831  -4.093  1.00 36.54  1 . C  ? 
ATOM   659   OE1 OE1 . GLN GLN GLN A A 115  115  . 28.902 31.103  -5.158  1.00 37.40  1 . O  ? 
ATOM   660   NE2 NE2 . GLN GLN GLN A A 115  115  . 30.297 29.803  -3.968  1.00 36.48  1 . N  ? 
ATOM   661   C   C   . GLN GLN GLN A A 115  115  . 26.740 34.487  -1.986  1.00 36.34  1 . C  ? 
ATOM   662   O   O   . GLN GLN GLN A A 115  115  . 25.575 34.187  -1.719  1.00 33.59  1 . O  ? 
ATOM   663   N   N   . LYS LYS LYS A A 116  116  . 27.096 35.668  -2.484  1.00 36.29  1 . N  ? 
ATOM   664   CA  CA  . LYS LYS LYS A A 116  116  . 26.126 36.651  -2.947  1.00 36.16  1 . C  ? 
ATOM   665   CB  CB  . LYS LYS LYS A A 116  116  . 25.905 37.758  -1.919  1.00 38.33  1 . C  ? 
ATOM   666   CG  CG  . LYS LYS LYS A A 116  116  . 24.697 38.629  -2.252  1.00 40.61  1 . C  ? 
ATOM   667   CD  CD  . LYS LYS LYS A A 116  116  . 24.365 39.627  -1.157  1.00 42.05  1 . C  ? 
ATOM   668   CE  CE  . LYS LYS LYS A A 116  116  . 25.261 40.850  -1.225  1.00 44.01  1 . C  ? 
ATOM   669   NZ  NZ  . LYS LYS LYS A A 116  116  . 24.844 41.844  -0.203  1.00 46.49  1 . N  ? 
ATOM   670   C   C   . LYS LYS LYS A A 116  116  . 26.616 37.254  -4.252  1.00 34.83  1 . C  ? 
ATOM   671   O   O   . LYS LYS LYS A A 116  116  . 27.723 37.794  -4.322  1.00 32.43  1 . O  ? 
ATOM   672   N   N   . VAL VAL VAL A A 117  117  . 25.789 37.149  -5.284  1.00 35.03  1 . N  ? 
ATOM   673   CA  CA  . VAL VAL VAL A A 117  117  . 26.054 37.852  -6.541  1.00 37.97  1 . C  ? 
ATOM   674   CB  CB  . VAL VAL VAL A A 117  117  . 25.063 37.473  -7.654  1.00 37.46  1 . C  ? 
ATOM   675   CG1 CG1 . VAL VAL VAL A A 117  117  . 25.456 38.140  -8.964  1.00 37.55  1 . C  ? 
ATOM   676   CG2 CG2 . VAL VAL VAL A A 117  117  . 25.031 35.963  -7.856  1.00 38.14  1 . C  ? 
ATOM   677   C   C   . VAL VAL VAL A A 117  117  . 25.991 39.365  -6.266  1.00 39.10  1 . C  ? 
ATOM   678   O   O   . VAL VAL VAL A A 117  117  . 25.046 39.853  -5.649  1.00 36.47  1 . O  ? 
ATOM   679   N   N   . GLU GLU GLU A A 118  118  . 27.019 40.083  -6.705  1.00 43.71  1 . N  ? 
ATOM   680   CA  CA  . GLU GLU GLU A A 118  118  . 27.139 41.516  -6.430  1.00 47.07  1 . C  ? 
ATOM   681   CB  CB  . GLU GLU GLU A A 118  118  . 28.472 42.079  -6.929  1.00 51.45  1 . C  ? 
ATOM   682   CG  CG  . GLU GLU GLU A A 118  118  . 28.928 43.304  -6.151  1.00 55.35  1 . C  ? 
ATOM   683   CD  CD  . GLU GLU GLU A A 118  118  . 30.050 44.057  -6.839  1.00 56.01  1 . C  ? 
ATOM   684   OE1 OE1 . GLU GLU GLU A A 118  118  . 31.199 43.976  -6.346  1.00 57.91  1 . O  ? 
ATOM   685   OE2 OE2 . GLU GLU GLU A A 118  118  . 29.777 44.717  -7.868  1.00 54.02  1 . O  ? 
ATOM   686   C   C   . GLU GLU GLU A A 118  118  . 25.975 42.268  -7.068  1.00 45.83  1 . C  ? 
ATOM   687   O   O   . GLU GLU GLU A A 118  118  . 25.567 41.965  -8.192  1.00 41.41  1 . O  ? 
ATOM   688   N   N   . GLY GLY GLY A A 119  119  . 25.430 43.222  -6.316  1.00 46.82  1 . N  ? 
ATOM   689   CA  CA  . GLY GLY GLY A A 119  119  . 24.197 43.920  -6.699  1.00 46.27  1 . C  ? 
ATOM   690   C   C   . GLY GLY GLY A A 119  119  . 22.903 43.256  -6.236  1.00 46.54  1 . C  ? 
ATOM   691   O   O   . GLY GLY GLY A A 119  119  . 21.826 43.824  -6.408  1.00 47.28  1 . O  ? 
ATOM   692   N   N   . ASN ASN ASN A A 120  120  . 22.987 42.055  -5.659  1.00 47.02  1 . N  ? 
ATOM   693   CA  CA  . ASN ASN ASN A A 120  120  . 21.812 41.394  -5.067  1.00 46.18  1 . C  ? 
ATOM   694   CB  CB  . ASN ASN ASN A A 120  120  . 21.843 39.867  -5.244  1.00 44.92  1 . C  ? 
ATOM   695   CG  CG  . ASN ASN ASN A A 120  120  . 21.472 39.410  -6.652  1.00 43.18  1 . C  ? 
ATOM   696   OD1 OD1 . ASN ASN ASN A A 120  120  . 21.180 40.205  -7.540  1.00 44.03  1 . O  ? 
ATOM   697   ND2 ND2 . ASN ASN ASN A A 120  120  . 21.492 38.107  -6.856  1.00 41.42  1 . N  ? 
ATOM   698   C   C   . ASN ASN ASN A A 120  120  . 21.693 41.713  -3.580  1.00 45.82  1 . C  ? 
ATOM   699   O   O   . ASN ASN ASN A A 120  120  . 22.684 41.889  -2.882  1.00 47.62  1 . O  ? 
ATOM   700   N   N   . LYS LYS LYS A A 121  121  . 20.450 41.767  -3.121  1.00 48.30  1 . N  ? 
ATOM   701   CA  CA  . LYS LYS LYS A A 121  121  . 20.097 42.133  -1.741  1.00 52.89  1 . C  ? 
ATOM   702   CB  CB  . LYS LYS LYS A A 121  121  . 18.586 42.428  -1.685  1.00 54.19  1 . C  ? 
ATOM   703   CG  CG  . LYS LYS LYS A A 121  121  . 17.938 42.591  -0.305  1.00 56.09  1 . C  ? 
ATOM   704   CD  CD  . LYS LYS LYS A A 121  121  . 17.827 44.039  0.172   1.00 58.87  1 . C  ? 
ATOM   705   CE  CE  . LYS LYS LYS A A 121  121  . 16.667 44.247  1.151   1.00 60.69  1 . C  ? 
ATOM   706   NZ  NZ  . LYS LYS LYS A A 121  121  . 16.485 43.212  2.215   1.00 60.47  1 . N  ? 
ATOM   707   C   C   . LYS LYS LYS A A 121  121  . 20.463 41.018  -0.755  1.00 50.59  1 . C  ? 
ATOM   708   O   O   . LYS LYS LYS A A 121  121  . 20.995 41.287  0.316   1.00 49.64  1 . O  ? 
ATOM   709   N   N   . ASP ASP ASP A A 122  122  . 20.134 39.783  -1.134  1.00 48.93  1 . N  ? 
ATOM   710   CA  CA  . ASP ASP ASP A A 122  122  . 20.415 38.583  -0.339  1.00 49.53  1 . C  ? 
ATOM   711   CB  CB  . ASP ASP ASP A A 122  122  . 19.129 37.810  -0.044  1.00 50.84  1 . C  ? 
ATOM   712   CG  CG  . ASP ASP ASP A A 122  122  . 18.167 38.568  0.845   1.00 51.86  1 . C  ? 
ATOM   713   OD1 OD1 . ASP ASP ASP A A 122  122  . 18.592 39.107  1.888   1.00 52.90  1 . O  ? 
ATOM   714   OD2 OD2 . ASP ASP ASP A A 122  122  . 16.968 38.603  0.499   1.00 53.62  1 . O  ? 
ATOM   715   C   C   . ASP ASP ASP A A 122  122  . 21.344 37.596  -1.029  1.00 48.04  1 . C  ? 
ATOM   716   O   O   . ASP ASP ASP A A 122  122  . 21.381 37.510  -2.257  1.00 45.29  1 . O  ? 
ATOM   717   N   N   . GLY GLY GLY A A 123  123  . 22.044 36.817  -0.201  1.00 47.23  1 . N  ? 
ATOM   718   CA  CA  . GLY GLY GLY A A 123  123  . 22.896 35.711  -0.645  1.00 45.63  1 . C  ? 
ATOM   719   C   C   . GLY GLY GLY A A 123  123  . 22.411 34.378  -0.108  1.00 42.65  1 . C  ? 
ATOM   720   O   O   . GLY GLY GLY A A 123  123  . 21.330 34.280  0.452   1.00 41.48  1 . O  ? 
ATOM   721   N   N   . VAL VAL VAL A A 124  124  . 23.229 33.348  -0.290  1.00 43.21  1 . N  ? 
ATOM   722   CA  CA  . VAL VAL VAL A A 124  124  . 22.929 31.997  0.204   1.00 42.45  1 . C  ? 
ATOM   723   CB  CB  . VAL VAL VAL A A 124  124  . 22.643 30.993  -0.938  1.00 43.31  1 . C  ? 
ATOM   724   CG1 CG1 . VAL VAL VAL A A 124  124  . 21.351 31.373  -1.649  1.00 44.39  1 . C  ? 
ATOM   725   CG2 CG2 . VAL VAL VAL A A 124  124  . 23.796 30.918  -1.936  1.00 43.22  1 . C  ? 
ATOM   726   C   C   . VAL VAL VAL A A 124  124  . 24.070 31.485  1.071   1.00 42.07  1 . C  ? 
ATOM   727   O   O   . VAL VAL VAL A A 124  124  . 25.240 31.822  0.849   1.00 40.94  1 . O  ? 
ATOM   728   N   N   . ALA ALA ALA A A 125  125  . 23.713 30.679  2.065   1.00 40.04  1 . N  ? 
ATOM   729   CA  CA  . ALA ALA ALA A A 125  125  . 24.684 30.070  2.957   1.00 37.50  1 . C  ? 
ATOM   730   CB  CB  . ALA ALA ALA A A 125  125  . 24.656 30.746  4.310   1.00 38.45  1 . C  ? 
ATOM   731   C   C   . ALA ALA ALA A A 125  125  . 24.388 28.579  3.072   1.00 35.90  1 . C  ? 
ATOM   732   O   O   . ALA ALA ALA A A 125  125  . 23.230 28.169  3.114   1.00 34.64  1 . O  ? 
ATOM   733   N   N   . GLN GLN GLN A A 126  126  . 25.447 27.777  3.117   1.00 33.41  1 . N  ? 
ATOM   734   CA  CA  . GLN GLN GLN A A 126  126  . 25.331 26.329  3.008   1.00 31.56  1 . C  ? 
ATOM   735   CB  CB  . GLN GLN GLN A A 126  126  . 25.296 25.927  1.532   1.00 30.71  1 . C  ? 
ATOM   736   CG  CG  . GLN GLN GLN A A 126  126  . 25.264 24.436  1.246   1.00 30.79  1 . C  ? 
ATOM   737   CD  CD  . GLN GLN GLN A A 126  126  . 23.968 23.788  1.688   1.00 31.87  1 . C  ? 
ATOM   738   OE1 OE1 . GLN GLN GLN A A 126  126  . 22.899 24.126  1.183   1.00 32.80  1 . O  ? 
ATOM   739   NE2 NE2 . GLN GLN GLN A A 126  126  . 24.052 22.840  2.619   1.00 33.32  1 . N  ? 
ATOM   740   C   C   . GLN GLN GLN A A 126  126  . 26.502 25.664  3.721   1.00 31.13  1 . C  ? 
ATOM   741   O   O   . GLN GLN GLN A A 126  126  . 27.668 25.981  3.440   1.00 30.08  1 . O  ? 
ATOM   742   N   N   . VAL VAL VAL A A 127  127  . 26.186 24.742  4.632   1.00 29.63  1 . N  ? 
ATOM   743   CA  CA  . VAL VAL VAL A A 127  127  . 27.204 23.885  5.245   1.00 29.49  1 . C  ? 
ATOM   744   CB  CB  . VAL VAL VAL A A 127  127  . 26.697 23.167  6.517   1.00 29.46  1 . C  ? 
ATOM   745   CG1 CG1 . VAL VAL VAL A A 127  127  . 27.777 22.268  7.110   1.00 30.14  1 . C  ? 
ATOM   746   CG2 CG2 . VAL VAL VAL A A 127  127  . 26.256 24.172  7.575   1.00 29.35  1 . C  ? 
ATOM   747   C   C   . VAL VAL VAL A A 127  127  . 27.598 22.859  4.186   1.00 29.19  1 . C  ? 
ATOM   748   O   O   . VAL VAL VAL A A 127  127  . 26.724 22.285  3.531   1.00 28.99  1 . O  ? 
ATOM   749   N   N   . LEU LEU LEU A A 128  128  . 28.902 22.634  4.014   1.00 28.36  1 . N  ? 
ATOM   750   CA  CA  . LEU LEU LEU A A 128  128  . 29.399 21.653  3.032   1.00 28.95  1 . C  ? 
ATOM   751   CB  CB  . LEU LEU LEU A A 128  128  . 30.737 22.103  2.430   1.00 28.45  1 . C  ? 
ATOM   752   CG  CG  . LEU LEU LEU A A 128  128  . 30.725 23.502  1.802   1.00 27.84  1 . C  ? 
ATOM   753   CD1 CD1 . LEU LEU LEU A A 128  128  . 32.105 23.837  1.274   1.00 28.83  1 . C  ? 
ATOM   754   CD2 CD2 . LEU LEU LEU A A 128  128  . 29.699 23.660  0.691   1.00 27.66  1 . C  ? 
ATOM   755   C   C   . LEU LEU LEU A A 128  128  . 29.477 20.250  3.646   1.00 29.67  1 . C  ? 
ATOM   756   O   O   . LEU LEU LEU A A 128  128  . 30.554 19.671  3.811   1.00 29.84  1 . O  ? 
ATOM   757   N   N   . TYR TYR TYR A A 129  129  . 28.297 19.726  3.969   1.00 30.70  1 . N  ? 
ATOM   758   CA  CA  . TYR TYR TYR A A 129  129  . 28.120 18.393  4.565   1.00 32.14  1 . C  ? 
ATOM   759   CB  CB  . TYR TYR TYR A A 129  129  . 28.051 18.476  6.095   1.00 31.66  1 . C  ? 
ATOM   760   CG  CG  . TYR TYR TYR A A 129  129  . 27.772 17.143  6.745   1.00 31.90  1 . C  ? 
ATOM   761   CD1 CD1 . TYR TYR TYR A A 129  129  . 28.676 16.081  6.624   1.00 32.43  1 . C  ? 
ATOM   762   CE1 CE1 . TYR TYR TYR A A 129  129  . 28.409 14.848  7.201   1.00 32.42  1 . C  ? 
ATOM   763   CZ  CZ  . TYR TYR TYR A A 129  129  . 27.221 14.663  7.912   1.00 32.56  1 . C  ? 
ATOM   764   OH  OH  . TYR TYR TYR A A 129  129  . 26.923 13.454  8.488   1.00 31.66  1 . O  ? 
ATOM   765   CE2 CE2 . TYR TYR TYR A A 129  129  . 26.317 15.696  8.036   1.00 32.31  1 . C  ? 
ATOM   766   CD2 CD2 . TYR TYR TYR A A 129  129  . 26.591 16.923  7.451   1.00 32.19  1 . C  ? 
ATOM   767   C   C   . TYR TYR TYR A A 129  129  . 26.842 17.752  4.026   1.00 33.25  1 . C  ? 
ATOM   768   O   O   . TYR TYR TYR A A 129  129  . 25.741 18.282  4.247   1.00 32.59  1 . O  ? 
ATOM   769   N   N   . ALA ALA ALA A A 130  130  . 26.984 16.626  3.323   1.00 33.77  1 . N  ? 
ATOM   770   CA  CA  . ALA ALA ALA A A 130  130  . 25.831 15.897  2.776   1.00 35.36  1 . C  ? 
ATOM   771   CB  CB  . ALA ALA ALA A A 130  130  . 26.245 14.981  1.626   1.00 34.70  1 . C  ? 
ATOM   772   C   C   . ALA ALA ALA A A 130  130  . 25.138 15.107  3.880   1.00 36.23  1 . C  ? 
ATOM   773   O   O   . ALA ALA ALA A A 130  130  . 25.237 13.884  3.948   1.00 38.99  1 . O  ? 
ATOM   774   N   N   . GLY GLY GLY A A 131  131  . 24.421 15.832  4.731   1.00 37.98  1 . N  ? 
ATOM   775   CA  CA  . GLY GLY GLY A A 131  131  . 23.697 15.254  5.859   1.00 38.56  1 . C  ? 
ATOM   776   C   C   . GLY GLY GLY A A 131  131  . 23.263 16.316  6.856   1.00 38.23  1 . C  ? 
ATOM   777   O   O   . GLY GLY GLY A A 131  131  . 23.396 17.512  6.600   1.00 37.12  1 . O  ? 
ATOM   778   N   N   . GLU GLU GLU A A 132  132  . 22.763 15.860  8.001   1.00 38.49  1 . N  ? 
ATOM   779   CA  CA  . GLU GLU GLU A A 132  132  . 22.265 16.737  9.064   1.00 39.69  1 . C  ? 
ATOM   780   CB  CB  . GLU GLU GLU A A 132  132  . 20.788 17.082  8.826   1.00 41.31  1 . C  ? 
ATOM   781   CG  CG  . GLU GLU GLU A A 132  132  . 19.846 15.878  8.820   1.00 43.44  1 . C  ? 
ATOM   782   CD  CD  . GLU GLU GLU A A 132  132  . 18.388 16.249  8.612   1.00 45.94  1 . C  ? 
ATOM   783   OE1 OE1 . GLU GLU GLU A A 132  132  . 18.098 17.304  8.006   1.00 48.07  1 . O  ? 
ATOM   784   OE2 OE2 . GLU GLU GLU A A 132  132  . 17.525 15.468  9.059   1.00 46.02  1 . O  ? 
ATOM   785   C   C   . GLU GLU GLU A A 132  132  . 22.421 16.078  10.441  1.00 38.28  1 . C  ? 
ATOM   786   O   O   . GLU GLU GLU A A 132  132  . 22.528 14.857  10.531  1.00 36.42  1 . O  ? 
ATOM   787   N   N   . PRO PRO PRO A A 133  133  . 22.403 16.881  11.520  1.00 39.27  1 . N  ? 
ATOM   788   CA  CA  . PRO PRO PRO A A 133  133  . 22.515 16.298  12.853  1.00 41.43  1 . C  ? 
ATOM   789   CB  CB  . PRO PRO PRO A A 133  133  . 22.514 17.518  13.780  1.00 39.44  1 . C  ? 
ATOM   790   CG  CG  . PRO PRO PRO A A 133  133  . 22.974 18.642  12.932  1.00 39.38  1 . C  ? 
ATOM   791   CD  CD  . PRO PRO PRO A A 133  133  . 22.387 18.352  11.583  1.00 39.57  1 . C  ? 
ATOM   792   C   C   . PRO PRO PRO A A 133  133  . 21.358 15.364  13.184  1.00 45.12  1 . C  ? 
ATOM   793   O   O   . PRO PRO PRO A A 133  133  . 20.263 15.528  12.647  1.00 42.54  1 . O  ? 
ATOM   794   N   N   . GLU GLU GLU A A 134  134  . 21.637 14.376  14.033  1.00 50.30  1 . N  ? 
ATOM   795   CA  CA  . GLU GLU GLU A A 134  134  . 20.626 13.441  14.515  1.00 55.32  1 . C  ? 
ATOM   796   CB  CB  . GLU GLU GLU A A 134  134  . 21.293 12.200  15.118  1.00 56.24  1 . C  ? 
ATOM   797   C   C   . GLU GLU GLU A A 134  134  . 19.741 14.148  15.548  1.00 58.08  1 . C  ? 
ATOM   798   O   O   . GLU GLU GLU A A 134  134  . 18.514 14.153  15.429  1.00 56.73  1 . O  ? 
ATOM   799   N   N   . ASN ASN ASN A A 135  135  . 20.384 14.750  16.547  1.00 62.12  1 . N  ? 
ATOM   800   CA  CA  . ASN ASN ASN A A 135  135  . 19.703 15.597  17.549  1.00 64.88  1 . C  ? 
ATOM   801   CB  CB  . ASN ASN ASN A A 135  135  . 20.538 15.731  18.846  1.00 66.74  1 . C  ? 
ATOM   802   CG  CG  . ASN ASN ASN A A 135  135  . 21.973 16.174  18.602  1.00 71.61  1 . C  ? 
ATOM   803   OD1 OD1 . ASN ASN ASN A A 135  135  . 22.323 16.681  17.534  1.00 74.68  1 . O  ? 
ATOM   804   ND2 ND2 . ASN ASN ASN A A 135  135  . 22.821 15.956  19.596  1.00 75.68  1 . N  ? 
ATOM   805   C   C   . ASN ASN ASN A A 135  135  . 19.325 16.977  16.989  1.00 63.13  1 . C  ? 
ATOM   806   O   O   . ASN ASN ASN A A 135  135  . 19.615 17.299  15.836  1.00 64.93  1 . O  ? 
ATOM   807   N   N   . GLY GLY GLY A A 136  136  . 18.659 17.775  17.819  1.00 59.83  1 . N  ? 
ATOM   808   CA  CA  . GLY GLY GLY A A 136  136  . 18.242 19.136  17.462  1.00 56.00  1 . C  ? 
ATOM   809   C   C   . GLY GLY GLY A A 136  136  . 19.261 20.268  17.537  1.00 53.01  1 . C  ? 
ATOM   810   O   O   . GLY GLY GLY A A 136  136  . 18.907 21.427  17.270  1.00 50.11  1 . O  ? 
ATOM   811   N   N   . TYR TYR TYR A A 137  137  . 20.513 19.967  17.892  1.00 49.86  1 . N  ? 
ATOM   812   CA  CA  . TYR TYR TYR A A 137  137  . 21.562 21.002  17.924  1.00 47.10  1 . C  ? 
ATOM   813   CB  CB  . TYR TYR TYR A A 137  137  . 22.824 20.529  18.654  1.00 48.08  1 . C  ? 
ATOM   814   CG  CG  . TYR TYR TYR A A 137  137  . 22.627 20.155  20.111  1.00 51.71  1 . C  ? 
ATOM   815   CD1 CD1 . TYR TYR TYR A A 137  137  . 21.891 20.971  20.983  1.00 53.34  1 . C  ? 
ATOM   816   CE1 CE1 . TYR TYR TYR A A 137  137  . 21.721 20.626  22.322  1.00 54.90  1 . C  ? 
ATOM   817   CZ  CZ  . TYR TYR TYR A A 137  137  . 22.297 19.452  22.807  1.00 56.09  1 . C  ? 
ATOM   818   OH  OH  . TYR TYR TYR A A 137  137  . 22.137 19.099  24.126  1.00 57.75  1 . O  ? 
ATOM   819   CE2 CE2 . TYR TYR TYR A A 137  137  . 23.034 18.635  21.966  1.00 54.34  1 . C  ? 
ATOM   820   CD2 CD2 . TYR TYR TYR A A 137  137  . 23.200 18.990  20.632  1.00 52.58  1 . C  ? 
ATOM   821   C   C   . TYR TYR TYR A A 137  137  . 21.937 21.473  16.515  1.00 42.58  1 . C  ? 
ATOM   822   O   O   . TYR TYR TYR A A 137  137  . 21.879 20.699  15.558  1.00 40.06  1 . O  ? 
ATOM   823   N   N   . LEU LEU LEU A A 138  138  . 22.306 22.753  16.422  1.00 38.31  1 . N  ? 
ATOM   824   CA  CA  . LEU LEU LEU A A 138  138  . 22.720 23.411  15.171  1.00 36.63  1 . C  ? 
ATOM   825   CB  CB  . LEU LEU LEU A A 138  138  . 24.042 22.808  14.663  1.00 35.13  1 . C  ? 
ATOM   826   CG  CG  . LEU LEU LEU A A 138  138  . 25.176 22.806  15.695  1.00 35.23  1 . C  ? 
ATOM   827   CD1 CD1 . LEU LEU LEU A A 138  138  . 26.405 22.121  15.119  1.00 36.96  1 . C  ? 
ATOM   828   CD2 CD2 . LEU LEU LEU A A 138  138  . 25.544 24.204  16.162  1.00 34.87  1 . C  ? 
ATOM   829   C   C   . LEU LEU LEU A A 138  138  . 21.640 23.436  14.072  1.00 35.49  1 . C  ? 
ATOM   830   O   O   . LEU LEU LEU A A 138  138  . 21.956 23.448  12.872  1.00 34.55  1 . O  ? 
ATOM   831   N   N   . SER SER SER A A 139  139  . 20.376 23.475  14.497  1.00 33.89  1 . N  ? 
ATOM   832   CA  CA  . SER SER SER A A 139  139  . 19.226 23.419  13.585  1.00 34.51  1 . C  ? 
ATOM   833   CB  CB  . SER SER SER A A 139  139  . 17.924 23.254  14.378  1.00 34.69  1 . C  ? 
ATOM   834   OG  OG  . SER SER SER A A 139  139  . 17.709 24.356  15.251  1.00 35.58  1 . O  ? 
ATOM   835   C   C   . SER SER SER A A 139  139  . 19.105 24.624  12.641  1.00 33.48  1 . C  ? 
ATOM   836   O   O   . SER SER SER A A 139  139  . 18.579 24.488  11.546  1.00 33.70  1 . O  ? 
ATOM   837   N   N   . SER SER SER A A 140  140  . 19.593 25.784  13.072  1.00 34.57  1 . N  ? 
ATOM   838   CA  CA  . SER SER SER A A 140  140  . 19.564 26.994  12.255  1.00 35.98  1 . C  ? 
ATOM   839   CB  CB  . SER SER SER A A 140  140  . 19.825 28.214  13.125  1.00 35.94  1 . C  ? 
ATOM   840   OG  OG  . SER SER SER A A 140  140  . 21.117 28.158  13.687  1.00 38.27  1 . O  ? 
ATOM   841   C   C   . SER SER SER A A 140  140  . 20.539 26.998  11.060  1.00 37.84  1 . C  ? 
ATOM   842   O   O   . SER SER SER A A 140  140  . 20.368 27.798  10.137  1.00 39.56  1 . O  ? 
ATOM   843   N   N   . TRP TRP TRP A A 141  141  . 21.550 26.128  11.076  1.00 38.15  1 . N  ? 
ATOM   844   CA  CA  . TRP TRP TRP A A 141  141  . 22.496 26.016  9.960   1.00 37.69  1 . C  ? 
ATOM   845   CB  CB  . TRP TRP TRP A A 141  141  . 23.738 25.210  10.359  1.00 36.89  1 . C  ? 
ATOM   846   CG  CG  . TRP TRP TRP A A 141  141  . 24.606 25.807  11.443  1.00 35.73  1 . C  ? 
ATOM   847   CD1 CD1 . TRP TRP TRP A A 141  141  . 24.291 26.830  12.295  1.00 35.67  1 . C  ? 
ATOM   848   NE1 NE1 . TRP TRP TRP A A 141  141  . 25.339 27.071  13.160  1.00 34.70  1 . N  ? 
ATOM   849   CE2 CE2 . TRP TRP TRP A A 141  141  . 26.345 26.182  12.894  1.00 34.37  1 . C  ? 
ATOM   850   CD2 CD2 . TRP TRP TRP A A 141  141  . 25.913 25.360  11.825  1.00 34.84  1 . C  ? 
ATOM   851   CE3 CE3 . TRP TRP TRP A A 141  141  . 26.769 24.351  11.360  1.00 33.93  1 . C  ? 
ATOM   852   CZ3 CZ3 . TRP TRP TRP A A 141  141  . 28.010 24.197  11.961  1.00 33.66  1 . C  ? 
ATOM   853   CH2 CH2 . TRP TRP TRP A A 141  141  . 28.411 25.028  13.027  1.00 34.12  1 . C  ? 
ATOM   854   CZ2 CZ2 . TRP TRP TRP A A 141  141  . 27.592 26.021  13.507  1.00 34.51  1 . C  ? 
ATOM   855   C   C   . TRP TRP TRP A A 141  141  . 21.828 25.347  8.763   1.00 38.60  1 . C  ? 
ATOM   856   O   O   . TRP TRP TRP A A 141  141  . 20.918 24.530  8.920   1.00 39.41  1 . O  ? 
ATOM   857   N   N   . LYS LYS LYS A A 142  142  . 22.294 25.697  7.568   1.00 40.11  1 . N  ? 
ATOM   858   CA  CA  . LYS LYS LYS A A 142  142  . 21.760 25.137  6.322   1.00 41.50  1 . C  ? 
ATOM   859   CB  CB  . LYS LYS LYS A A 142  142  . 21.974 26.095  5.131   1.00 44.40  1 . C  ? 
ATOM   860   CG  CG  . LYS LYS LYS A A 142  142  . 20.773 26.238  4.209   1.00 49.15  1 . C  ? 
ATOM   861   CD  CD  . LYS LYS LYS A A 142  142  . 20.440 24.978  3.432   1.00 53.18  1 . C  ? 
ATOM   862   CE  CE  . LYS LYS LYS A A 142  142  . 19.048 25.082  2.819   1.00 57.94  1 . C  ? 
ATOM   863   NZ  NZ  . LYS LYS LYS A A 142  142  . 18.822 24.098  1.724   1.00 61.33  1 . N  ? 
ATOM   864   C   C   . LYS LYS LYS A A 142  142  . 22.460 23.800  6.086   1.00 38.08  1 . C  ? 
ATOM   865   O   O   . LYS LYS LYS A A 142  142  . 23.604 23.751  5.633   1.00 36.95  1 . O  ? 
ATOM   866   N   N   . TRP TRP TRP A A 143  143  . 21.759 22.725  6.413   1.00 35.51  1 . N  ? 
ATOM   867   CA  CA  . TRP TRP TRP A A 143  143  . 22.290 21.368  6.300   1.00 35.38  1 . C  ? 
ATOM   868   CB  CB  . TRP TRP TRP A A 143  143  . 21.713 20.497  7.436   1.00 35.04  1 . C  ? 
ATOM   869   CG  CG  . TRP TRP TRP A A 143  143  . 22.241 20.941  8.756   1.00 33.99  1 . C  ? 
ATOM   870   CD1 CD1 . TRP TRP TRP A A 143  143  . 21.578 21.645  9.709   1.00 33.47  1 . C  ? 
ATOM   871   NE1 NE1 . TRP TRP TRP A A 143  143  . 22.411 21.911  10.767  1.00 33.62  1 . N  ? 
ATOM   872   CE2 CE2 . TRP TRP TRP A A 143  143  . 23.646 21.389  10.496  1.00 33.58  1 . C  ? 
ATOM   873   CD2 CD2 . TRP TRP TRP A A 143  143  . 23.573 20.772  9.231   1.00 33.44  1 . C  ? 
ATOM   874   CE3 CE3 . TRP TRP TRP A A 143  143  . 24.714 20.145  8.716   1.00 34.36  1 . C  ? 
ATOM   875   CZ3 CZ3 . TRP TRP TRP A A 143  143  . 25.878 20.148  9.477   1.00 33.83  1 . C  ? 
ATOM   876   CH2 CH2 . TRP TRP TRP A A 143  143  . 25.917 20.769  10.735  1.00 33.77  1 . C  ? 
ATOM   877   CZ2 CZ2 . TRP TRP TRP A A 143  143  . 24.815 21.394  11.261  1.00 34.09  1 . C  ? 
ATOM   878   C   C   . TRP TRP TRP A A 143  143  . 22.020 20.780  4.917   1.00 35.48  1 . C  ? 
ATOM   879   O   O   . TRP TRP TRP A A 143  143  . 21.634 21.506  3.998   1.00 34.49  1 . O  ? 
ATOM   880   N   N   . ASP ASP ASP A A 144  144  . 22.314 19.487  4.768   1.00 35.47  1 . N  ? 
ATOM   881   CA  CA  . ASP ASP ASP A A 144  144  . 21.925 18.687  3.611   1.00 36.39  1 . C  ? 
ATOM   882   CB  CB  . ASP ASP ASP A A 144  144  . 20.397 18.525  3.559   1.00 37.01  1 . C  ? 
ATOM   883   CG  CG  . ASP ASP ASP A A 144  144  . 19.845 17.872  4.810   1.00 39.72  1 . C  ? 
ATOM   884   OD1 OD1 . ASP ASP ASP A A 144  144  . 20.273 16.744  5.146   1.00 40.26  1 . O  ? 
ATOM   885   OD2 OD2 . ASP ASP ASP A A 144  144  . 18.992 18.497  5.474   1.00 42.95  1 . O  ? 
ATOM   886   C   C   . ASP ASP ASP A A 144  144  . 22.464 19.224  2.286   1.00 35.78  1 . C  ? 
ATOM   887   O   O   . ASP ASP ASP A A 144  144  . 21.694 19.519  1.366   1.00 37.88  1 . O  ? 
ATOM   888   N   N   . TYR TYR TYR A A 145  145  . 23.787 19.345  2.191   1.00 34.45  1 . N  ? 
ATOM   889   CA  CA  . TYR TYR TYR A A 145  145  . 24.428 19.634  0.909   1.00 33.52  1 . C  ? 
ATOM   890   CB  CB  . TYR TYR TYR A A 145  145  . 25.955 19.498  0.972   1.00 32.71  1 . C  ? 
ATOM   891   CG  CG  . TYR TYR TYR A A 145  145  . 26.597 20.017  -0.290  1.00 31.44  1 . C  ? 
ATOM   892   CD1 CD1 . TYR TYR TYR A A 145  145  . 26.851 21.381  -0.451  1.00 31.38  1 . C  ? 
ATOM   893   CE1 CE1 . TYR TYR TYR A A 145  145  . 27.409 21.876  -1.627  1.00 31.51  1 . C  ? 
ATOM   894   CZ  CZ  . TYR TYR TYR A A 145  145  . 27.703 21.007  -2.666  1.00 30.46  1 . C  ? 
ATOM   895   OH  OH  . TYR TYR TYR A A 145  145  . 28.245 21.501  -3.817  1.00 30.73  1 . O  ? 
ATOM   896   CE2 CE2 . TYR TYR TYR A A 145  145  . 27.458 19.652  -2.536  1.00 31.09  1 . C  ? 
ATOM   897   CD2 CD2 . TYR TYR TYR A A 145  145  . 26.898 19.163  -1.354  1.00 31.66  1 . C  ? 
ATOM   898   C   C   . TYR TYR TYR A A 145  145  . 23.871 18.665  -0.138  1.00 33.97  1 . C  ? 
ATOM   899   O   O   . TYR TYR TYR A A 145  145  . 23.971 17.448  0.041   1.00 33.62  1 . O  ? 
ATOM   900   N   N   . PRO PRO PRO A A 146  146  . 23.278 19.198  -1.225  1.00 34.30  1 . N  ? 
ATOM   901   CA  CA  . PRO PRO PRO A A 146  146  . 22.532 18.328  -2.140  1.00 33.29  1 . C  ? 
ATOM   902   CB  CB  . PRO PRO PRO A A 146  146  . 21.881 19.317  -3.107  1.00 32.89  1 . C  ? 
ATOM   903   CG  CG  . PRO PRO PRO A A 146  146  . 22.816 20.480  -3.137  1.00 33.58  1 . C  ? 
ATOM   904   CD  CD  . PRO PRO PRO A A 146  146  . 23.385 20.578  -1.744  1.00 33.86  1 . C  ? 
ATOM   905   C   C   . PRO PRO PRO A A 146  146  . 23.414 17.348  -2.906  1.00 34.62  1 . C  ? 
ATOM   906   O   O   . PRO PRO PRO A A 146  146  . 24.606 17.608  -3.109  1.00 33.46  1 . O  ? 
ATOM   907   N   N   . LYS LYS LYS A A 147  147  . 22.811 16.233  -3.312  1.00 36.14  1 . N  ? 
ATOM   908   CA  CA  . LYS LYS LYS A A 147  147  . 23.453 15.237  -4.158  1.00 38.91  1 . C  ? 
ATOM   909   CB  CB  . LYS LYS LYS A A 147  147  . 22.574 13.979  -4.262  1.00 39.13  1 . C  ? 
ATOM   910   C   C   . LYS LYS LYS A A 147  147  . 23.757 15.798  -5.560  1.00 40.37  1 . C  ? 
ATOM   911   O   O   . LYS LYS LYS A A 147  147  . 23.319 16.901  -5.919  1.00 38.73  1 . O  ? 
ATOM   912   N   N   . GLU GLU GLU A A 148  148  . 24.544 15.035  -6.317  1.00 41.88  1 . N  ? 
ATOM   913   CA  CA  . GLU GLU GLU A A 148  148  . 24.917 15.364  -7.700  1.00 42.70  1 . C  ? 
ATOM   914   CB  CB  . GLU GLU GLU A A 148  148  . 23.709 15.193  -8.641  1.00 46.94  1 . C  ? 
ATOM   915   CG  CG  . GLU GLU GLU A A 148  148  . 22.845 13.943  -8.433  1.00 51.16  1 . C  ? 
ATOM   916   CD  CD  . GLU GLU GLU A A 148  148  . 23.493 12.640  -8.882  1.00 56.58  1 . C  ? 
ATOM   917   OE1 OE1 . GLU GLU GLU A A 148  148  . 22.892 11.574  -8.623  1.00 63.61  1 . O  ? 
ATOM   918   OE2 OE2 . GLU GLU GLU A A 148  148  . 24.586 12.663  -9.494  1.00 60.48  1 . O  ? 
ATOM   919   C   C   . GLU GLU GLU A A 148  148  . 25.495 16.790  -7.845  1.00 39.95  1 . C  ? 
ATOM   920   O   O   . GLU GLU GLU A A 148  148  . 25.359 17.406  -8.895  1.00 39.37  1 . O  ? 
ATOM   921   N   N   . SER SER SER A A 149  149  . 26.151 17.292  -6.798  1.00 38.08  1 . N  ? 
ATOM   922   CA  CA  . SER SER SER A A 149  149  . 26.623 18.689  -6.738  1.00 36.20  1 . C  ? 
ATOM   923   CB  CB  . SER SER SER A A 149  149  . 25.738 19.492  -5.788  1.00 34.88  1 . C  ? 
ATOM   924   OG  OG  . SER SER SER A A 149  149  . 24.377 19.309  -6.109  1.00 34.98  1 . O  ? 
ATOM   925   C   C   . SER SER SER A A 149  149  . 28.087 18.809  -6.294  1.00 35.50  1 . C  ? 
ATOM   926   O   O   . SER SER SER A A 149  149  . 28.501 19.840  -5.750  1.00 34.87  1 . O  ? 
ATOM   927   N   N   . GLY GLY GLY A A 150  150  . 28.869 17.760  -6.535  1.00 36.73  1 . N  ? 
ATOM   928   CA  CA  . GLY GLY GLY A A 150  150  . 30.277 17.719  -6.122  1.00 36.58  1 . C  ? 
ATOM   929   C   C   . GLY GLY GLY A A 150  150  . 30.819 16.314  -5.976  1.00 36.81  1 . C  ? 
ATOM   930   O   O   . GLY GLY GLY A A 150  150  . 30.057 15.346  -5.866  1.00 35.46  1 . O  ? 
ATOM   931   N   N   . MET MET MET A A 151  151  . 32.149 16.213  -5.969  1.00 38.26  1 . N  ? 
ATOM   932   CA  CA  . MET MET MET A A 151  151  . 32.851 14.926  -5.889  1.00 37.83  1 . C  ? 
ATOM   933   CB  CB  . MET MET MET A A 151  151  . 33.518 14.602  -7.221  1.00 41.12  1 . C  ? 
ATOM   934   CG  CG  . MET MET MET A A 151  151  . 32.567 14.466  -8.410  1.00 44.74  1 . C  ? 
ATOM   935   SD  SD  . MET MET MET A A 151  151  . 31.939 12.794  -8.643  1.00 51.29  1 . S  ? 
ATOM   936   CE  CE  . MET MET MET A A 151  151  . 33.190 12.144  -9.735  1.00 49.73  1 . C  ? 
ATOM   937   C   C   . MET MET MET A A 151  151  . 33.898 14.939  -4.771  1.00 35.77  1 . C  ? 
ATOM   938   O   O   . MET MET MET A A 151  151  . 34.417 15.992  -4.399  1.00 33.87  1 . O  ? 
ATOM   939   N   N   . TYR TYR TYR A A 152  152  . 34.168 13.754  -4.226  1.00 32.64  1 . N  ? 
ATOM   940   CA  CA  . TYR TYR TYR A A 152  152  . 35.292 13.520  -3.326  1.00 29.69  1 . C  ? 
ATOM   941   CB  CB  . TYR TYR TYR A A 152  152  . 34.829 12.735  -2.109  1.00 29.42  1 . C  ? 
ATOM   942   CG  CG  . TYR TYR TYR A A 152  152  . 35.924 12.381  -1.133  1.00 28.26  1 . C  ? 
ATOM   943   CD1 CD1 . TYR TYR TYR A A 152  152  . 36.430 13.330  -0.252  1.00 27.99  1 . C  ? 
ATOM   944   CE1 CE1 . TYR TYR TYR A A 152  152  . 37.438 13.010  0.651   1.00 27.18  1 . C  ? 
ATOM   945   CZ  CZ  . TYR TYR TYR A A 152  152  . 37.946 11.719  0.686   1.00 27.08  1 . C  ? 
ATOM   946   OH  OH  . TYR TYR TYR A A 152  152  . 38.940 11.389  1.578   1.00 26.62  1 . O  ? 
ATOM   947   CE2 CE2 . TYR TYR TYR A A 152  152  . 37.456 10.757  -0.177  1.00 27.77  1 . C  ? 
ATOM   948   CD2 CD2 . TYR TYR TYR A A 152  152  . 36.450 11.089  -1.082  1.00 28.05  1 . C  ? 
ATOM   949   C   C   . TYR TYR TYR A A 152  152  . 36.338 12.722  -4.072  1.00 28.80  1 . C  ? 
ATOM   950   O   O   . TYR TYR TYR A A 152  152  . 35.993 11.847  -4.845  1.00 29.14  1 . O  ? 
ATOM   951   N   N   . TYR TYR TYR A A 153  153  . 37.608 13.027  -3.829  1.00 28.13  1 . N  ? 
ATOM   952   CA  CA  . TYR TYR TYR A A 153  153  . 38.735 12.354  -4.471  1.00 27.85  1 . C  ? 
ATOM   953   CB  CB  . TYR TYR TYR A A 153  153  . 39.399 13.242  -5.530  1.00 28.75  1 . C  ? 
ATOM   954   CG  CG  . TYR TYR TYR A A 153  153  . 38.493 13.719  -6.644  1.00 30.21  1 . C  ? 
ATOM   955   CD1 CD1 . TYR TYR TYR A A 153  153  . 37.679 14.837  -6.471  1.00 31.22  1 . C  ? 
ATOM   956   CE1 CE1 . TYR TYR TYR A A 153  153  . 36.858 15.294  -7.488  1.00 31.89  1 . C  ? 
ATOM   957   CZ  CZ  . TYR TYR TYR A A 153  153  . 36.842 14.632  -8.710  1.00 32.42  1 . C  ? 
ATOM   958   OH  OH  . TYR TYR TYR A A 153  153  . 36.012 15.090  -9.703  1.00 33.12  1 . O  ? 
ATOM   959   CE2 CE2 . TYR TYR TYR A A 153  153  . 37.655 13.526  -8.920  1.00 31.46  1 . C  ? 
ATOM   960   CD2 CD2 . TYR TYR TYR A A 153  153  . 38.471 13.074  -7.886  1.00 31.11  1 . C  ? 
ATOM   961   C   C   . TYR TYR TYR A A 153  153  . 39.758 12.024  -3.399  1.00 27.00  1 . C  ? 
ATOM   962   O   O   . TYR TYR TYR A A 153  153  . 39.909 12.778  -2.443  1.00 27.33  1 . O  ? 
ATOM   963   N   N   . ALA ALA ALA A A 154  154  . 40.483 10.926  -3.567  1.00 26.49  1 . N  ? 
ATOM   964   CA  CA  . ALA ALA ALA A A 154  154  . 41.490 10.518  -2.578  1.00 26.71  1 . C  ? 
ATOM   965   CB  CB  . ALA ALA ALA A A 154  154  . 40.850 9.690   -1.469  1.00 27.30  1 . C  ? 
ATOM   966   C   C   . ALA ALA ALA A A 154  154  . 42.637 9.746   -3.195  1.00 25.75  1 . C  ? 
ATOM   967   O   O   . ALA ALA ALA A A 154  154  . 42.434 8.722   -3.852  1.00 25.73  1 . O  ? 
ATOM   968   N   N   . LEU LEU LEU A A 155  155  . 43.841 10.262  -2.984  1.00 25.87  1 . N  ? 
ATOM   969   CA  CA  . LEU LEU LEU A A 155  155  . 45.065 9.544   -3.279  1.00 25.32  1 . C  ? 
ATOM   970   CB  CB  . LEU LEU LEU A A 155  155  . 45.648 9.952   -4.639  1.00 25.64  1 . C  ? 
ATOM   971   CG  CG  . LEU LEU LEU A A 155  155  . 46.727 8.979   -5.136  1.00 27.31  1 . C  ? 
ATOM   972   CD1 CD1 . LEU LEU LEU A A 155  155  . 46.121 7.682   -5.659  1.00 27.47  1 . C  ? 
ATOM   973   CD2 CD2 . LEU LEU LEU A A 155  155  . 47.595 9.624   -6.205  1.00 27.62  1 . C  ? 
ATOM   974   C   C   . LEU LEU LEU A A 155  155  . 46.007 9.837   -2.127  1.00 24.41  1 . C  ? 
ATOM   975   O   O   . LEU LEU LEU A A 155  155  . 46.833 10.749  -2.197  1.00 25.05  1 . O  ? 
ATOM   976   N   N   . TYR TYR TYR A A 156  156  . 45.854 9.055   -1.061  1.00 23.47  1 . N  ? 
ATOM   977   CA  CA  . TYR TYR TYR A A 156  156  . 46.558 9.259   0.202   1.00 23.51  1 . C  ? 
ATOM   978   CB  CB  . TYR TYR TYR A A 156  156  . 46.401 8.008   1.078   1.00 23.32  1 . C  ? 
ATOM   979   CG  CG  . TYR TYR TYR A A 156  156  . 46.920 8.215   2.482   1.00 23.30  1 . C  ? 
ATOM   980   CD1 CD1 . TYR TYR TYR A A 156  156  . 46.144 8.858   3.444   1.00 22.87  1 . C  ? 
ATOM   981   CE1 CE1 . TYR TYR TYR A A 156  156  . 46.635 9.082   4.718   1.00 23.87  1 . C  ? 
ATOM   982   CZ  CZ  . TYR TYR TYR A A 156  156  . 47.921 8.660   5.035   1.00 23.59  1 . C  ? 
ATOM   983   OH  OH  . TYR TYR TYR A A 156  156  . 48.426 8.874   6.281   1.00 24.17  1 . O  ? 
ATOM   984   CE2 CE2 . TYR TYR TYR A A 156  156  . 48.708 8.032   4.097   1.00 23.24  1 . C  ? 
ATOM   985   CD2 CD2 . TYR TYR TYR A A 156  156  . 48.208 7.814   2.830   1.00 23.30  1 . C  ? 
ATOM   986   C   C   . TYR TYR TYR A A 156  156  . 48.056 9.623   0.013   1.00 23.82  1 . C  ? 
ATOM   987   O   O   . TYR TYR TYR A A 156  156  . 48.730 8.977   -0.799  1.00 24.13  1 . O  ? 
ATOM   988   N   N   . PRO PRO PRO A A 157  157  . 48.590 10.626  0.729   1.00 23.27  1 . N  ? 
ATOM   989   CA  CA  . PRO PRO PRO A A 157  157  . 47.935 11.362  1.831   1.00 24.24  1 . C  ? 
ATOM   990   CB  CB  . PRO PRO PRO A A 157  157  . 49.129 11.828  2.680   1.00 23.24  1 . C  ? 
ATOM   991   CG  CG  . PRO PRO PRO A A 157  157  . 50.242 11.977  1.700   1.00 23.15  1 . C  ? 
ATOM   992   CD  CD  . PRO PRO PRO A A 157  157  . 49.955 11.117  0.498   1.00 22.97  1 . C  ? 
ATOM   993   C   C   . PRO PRO PRO A A 157  157  . 47.041 12.553  1.433   1.00 24.37  1 . C  ? 
ATOM   994   O   O   . PRO PRO PRO A A 157  157  . 46.554 13.268  2.311   1.00 23.52  1 . O  ? 
ATOM   995   N   N   . ASN ASN ASN A A 158  158  . 46.823 12.745  0.136   1.00 24.45  1 . N  ? 
ATOM   996   CA  CA  . ASN ASN ASN A A 158  158  . 45.952 13.802  -0.360  1.00 24.88  1 . C  ? 
ATOM   997   CB  CB  . ASN ASN ASN A A 158  158  . 46.467 14.313  -1.712  1.00 24.95  1 . C  ? 
ATOM   998   CG  CG  . ASN ASN ASN A A 158  158  . 47.767 15.087  -1.596  1.00 25.15  1 . C  ? 
ATOM   999   OD1 OD1 . ASN ASN ASN A A 158  158  . 48.015 15.758  -0.602  1.00 25.98  1 . O  ? 
ATOM   1000  ND2 ND2 . ASN ASN ASN A A 158  158  . 48.586 15.024  -2.628  1.00 24.65  1 . N  ? 
ATOM   1001  C   C   . ASN ASN ASN A A 158  158  . 44.510 13.331  -0.540  1.00 25.61  1 . C  ? 
ATOM   1002  O   O   . ASN ASN ASN A A 158  158  . 44.249 12.185  -0.916  1.00 27.33  1 . O  ? 
ATOM   1003  N   N   . SER SER SER A A 159  159  . 43.580 14.232  -0.269  1.00 26.11  1 . N  ? 
ATOM   1004  CA  CA  . SER SER SER A A 159  159  . 42.203 14.106  -0.730  1.00 26.60  1 . C  ? 
ATOM   1005  CB  CB  . SER SER SER A A 159  159  . 41.301 13.450  0.318   1.00 27.34  1 . C  ? 
ATOM   1006  OG  OG  . SER SER SER A A 159  159  . 41.531 13.969  1.608   1.00 28.90  1 . O  ? 
ATOM   1007  C   C   . SER SER SER A A 159  159  . 41.666 15.470  -1.130  1.00 26.37  1 . C  ? 
ATOM   1008  O   O   . SER SER SER A A 159  159  . 42.230 16.516  -0.770  1.00 26.18  1 . O  ? 
ATOM   1009  N   N   . TRP TRP TRP A A 160  160  . 40.594 15.441  -1.911  1.00 25.80  1 . N  ? 
ATOM   1010  CA  CA  . TRP TRP TRP A A 160  160  . 39.997 16.647  -2.460  1.00 25.84  1 . C  ? 
ATOM   1011  CB  CB  . TRP TRP TRP A A 160  160  . 40.380 16.838  -3.927  1.00 25.52  1 . C  ? 
ATOM   1012  CG  CG  . TRP TRP TRP A A 160  160  . 41.836 16.976  -4.271  1.00 25.85  1 . C  ? 
ATOM   1013  CD1 CD1 . TRP TRP TRP A A 160  160  . 42.482 18.123  -4.610  1.00 25.33  1 . C  ? 
ATOM   1014  NE1 NE1 . TRP TRP TRP A A 160  160  . 43.792 17.862  -4.919  1.00 25.60  1 . N  ? 
ATOM   1015  CE2 CE2 . TRP TRP TRP A A 160  160  . 44.020 16.518  -4.792  1.00 26.31  1 . C  ? 
ATOM   1016  CD2 CD2 . TRP TRP TRP A A 160  160  . 42.802 15.920  -4.407  1.00 26.16  1 . C  ? 
ATOM   1017  CE3 CE3 . TRP TRP TRP A A 160  160  . 42.761 14.535  -4.220  1.00 26.08  1 . C  ? 
ATOM   1018  CZ3 CZ3 . TRP TRP TRP A A 160  160  . 43.929 13.797  -4.421  1.00 26.60  1 . C  ? 
ATOM   1019  CH2 CH2 . TRP TRP TRP A A 160  160  . 45.124 14.421  -4.810  1.00 25.80  1 . C  ? 
ATOM   1020  CZ2 CZ2 . TRP TRP TRP A A 160  160  . 45.194 15.774  -4.998  1.00 26.04  1 . C  ? 
ATOM   1021  C   C   . TRP TRP TRP A A 160  160  . 38.471 16.588  -2.401  1.00 26.59  1 . C  ? 
ATOM   1022  O   O   . TRP TRP TRP A A 160  160  . 37.876 15.515  -2.540  1.00 27.14  1 . O  ? 
ATOM   1023  N   N   . TYR TYR TYR A A 161  161  . 37.846 17.751  -2.212  1.00 26.97  1 . N  ? 
ATOM   1024  CA  CA  . TYR TYR TYR A A 161  161  . 36.407 17.934  -2.472  1.00 27.42  1 . C  ? 
ATOM   1025  CB  CB  . TYR TYR TYR A A 161  161  . 35.633 18.372  -1.219  1.00 27.98  1 . C  ? 
ATOM   1026  CG  CG  . TYR TYR TYR A A 161  161  . 35.714 17.434  -0.036  1.00 28.67  1 . C  ? 
ATOM   1027  CD1 CD1 . TYR TYR TYR A A 161  161  . 36.865 17.355  0.738   1.00 29.22  1 . C  ? 
ATOM   1028  CE1 CE1 . TYR TYR TYR A A 161  161  . 36.938 16.494  1.831   1.00 29.60  1 . C  ? 
ATOM   1029  CZ  CZ  . TYR TYR TYR A A 161  161  . 35.853 15.710  2.166   1.00 29.74  1 . C  ? 
ATOM   1030  OH  OH  . TYR TYR TYR A A 161  161  . 35.935 14.855  3.238   1.00 28.75  1 . O  ? 
ATOM   1031  CE2 CE2 . TYR TYR TYR A A 161  161  . 34.690 15.774  1.416   1.00 29.07  1 . C  ? 
ATOM   1032  CD2 CD2 . TYR TYR TYR A A 161  161  . 34.629 16.630  0.322   1.00 29.36  1 . C  ? 
ATOM   1033  C   C   . TYR TYR TYR A A 161  161  . 36.244 19.005  -3.541  1.00 27.38  1 . C  ? 
ATOM   1034  O   O   . TYR TYR TYR A A 161  161  . 36.865 20.055  -3.459  1.00 28.23  1 . O  ? 
ATOM   1035  N   N   . THR THR THR A A 162  162  . 35.422 18.733  -4.546  1.00 28.13  1 . N  ? 
ATOM   1036  CA  CA  . THR THR THR A A 162  162  . 34.957 19.772  -5.483  1.00 28.53  1 . C  ? 
ATOM   1037  CB  CB  . THR THR THR A A 162  162  . 35.100 19.325  -6.932  1.00 27.06  1 . C  ? 
ATOM   1038  OG1 OG1 . THR THR THR A A 162  162  . 34.413 18.082  -7.096  1.00 27.95  1 . O  ? 
ATOM   1039  CG2 CG2 . THR THR THR A A 162  162  . 36.554 19.148  -7.276  1.00 27.30  1 . C  ? 
ATOM   1040  C   C   . THR THR THR A A 162  162  . 33.486 20.092  -5.191  1.00 29.50  1 . C  ? 
ATOM   1041  O   O   . THR THR THR A A 162  162  . 32.728 19.214  -4.775  1.00 30.25  1 . O  ? 
ATOM   1042  N   N   . TYR TYR TYR A A 163  163  . 33.107 21.354  -5.380  1.00 30.19  1 . N  ? 
ATOM   1043  CA  CA  . TYR TYR TYR A A 163  163  . 31.739 21.828  -5.129  1.00 31.14  1 . C  ? 
ATOM   1044  CB  CB  . TYR TYR TYR A A 163  163  . 31.691 22.724  -3.889  1.00 31.51  1 . C  ? 
ATOM   1045  CG  CG  . TYR TYR TYR A A 163  163  . 32.192 22.001  -2.652  1.00 31.64  1 . C  ? 
ATOM   1046  CD1 CD1 . TYR TYR TYR A A 163  163  . 31.384 21.083  -1.988  1.00 31.38  1 . C  ? 
ATOM   1047  CE1 CE1 . TYR TYR TYR A A 163  163  . 31.843 20.394  -0.874  1.00 30.84  1 . C  ? 
ATOM   1048  CZ  CZ  . TYR TYR TYR A A 163  163  . 33.129 20.606  -0.420  1.00 30.71  1 . C  ? 
ATOM   1049  OH  OH  . TYR TYR TYR A A 163  163  . 33.579 19.922  0.673   1.00 30.06  1 . O  ? 
ATOM   1050  CE2 CE2 . TYR TYR TYR A A 163  163  . 33.962 21.503  -1.068  1.00 31.40  1 . C  ? 
ATOM   1051  CD2 CD2 . TYR TYR TYR A A 163  163  . 33.493 22.191  -2.182  1.00 31.42  1 . C  ? 
ATOM   1052  C   C   . TYR TYR TYR A A 163  163  . 31.234 22.552  -6.369  1.00 32.19  1 . C  ? 
ATOM   1053  O   O   . TYR TYR TYR A A 163  163  . 31.668 23.650  -6.681  1.00 34.08  1 . O  ? 
ATOM   1054  N   N   . THR THR THR A A 164  164  . 30.336 21.892  -7.086  1.00 33.73  1 . N  ? 
ATOM   1055  CA  CA  . THR THR THR A A 164  164  . 29.801 22.364  -8.350  1.00 34.77  1 . C  ? 
ATOM   1056  CB  CB  . THR THR THR A A 164  164  . 30.269 21.476  -9.511  1.00 35.43  1 . C  ? 
ATOM   1057  OG1 OG1 . THR THR THR A A 164  164  . 29.939 20.115  -9.232  1.00 36.38  1 . O  ? 
ATOM   1058  CG2 CG2 . THR THR THR A A 164  164  . 31.755 21.571  -9.681  1.00 36.72  1 . C  ? 
ATOM   1059  C   C   . THR THR THR A A 164  164  . 28.289 22.291  -8.217  1.00 35.64  1 . C  ? 
ATOM   1060  O   O   . THR THR THR A A 164  164  . 27.686 21.255  -8.478  1.00 36.82  1 . O  ? 
ATOM   1061  N   N   . ASN ASN ASN A A 165  165  . 27.702 23.399  -7.787  1.00 37.19  1 . N  ? 
ATOM   1062  CA  CA  . ASN ASN ASN A A 165  165  . 26.304 23.471  -7.360  1.00 40.53  1 . C  ? 
ATOM   1063  CB  CB  . ASN ASN ASN A A 165  165  . 26.286 23.779  -5.858  1.00 41.75  1 . C  ? 
ATOM   1064  CG  CG  . ASN ASN ASN A A 165  165  . 24.883 23.786  -5.253  1.00 42.88  1 . C  ? 
ATOM   1065  OD1 OD1 . ASN ASN ASN A A 165  165  . 23.957 24.375  -5.802  1.00 45.14  1 . O  ? 
ATOM   1066  ND2 ND2 . ASN ASN ASN A A 165  165  . 24.737 23.159  -4.092  1.00 43.91  1 . N  ? 
ATOM   1067  C   C   . ASN ASN ASN A A 165  165  . 25.559 24.566  -8.141  1.00 41.95  1 . C  ? 
ATOM   1068  O   O   . ASN ASN ASN A A 165  165  . 26.017 25.716  -8.190  1.00 42.31  1 . O  ? 
ATOM   1069  N   N   . LYS LYS LYS A A 166  166  . 24.399 24.219  -8.703  1.00 43.07  1 . N  ? 
ATOM   1070  CA  CA  . LYS LYS LYS A A 166  166  . 23.568 25.166  -9.477  1.00 46.27  1 . C  ? 
ATOM   1071  CB  CB  . LYS LYS LYS A A 166  166  . 22.203 24.547  -9.796  1.00 47.41  1 . C  ? 
ATOM   1072  C   C   . LYS LYS LYS A A 166  166  . 23.365 26.505  -8.762  1.00 47.57  1 . C  ? 
ATOM   1073  O   O   . LYS LYS LYS A A 166  166  . 23.451 27.562  -9.385  1.00 47.57  1 . O  ? 
ATOM   1074  N   N   . ASP ASP ASP A A 167  167  . 23.143 26.442  -7.450  1.00 48.32  1 . N  ? 
ATOM   1075  CA  CA  . ASP ASP ASP A A 167  167  . 22.854 27.624  -6.625  1.00 50.38  1 . C  ? 
ATOM   1076  CB  CB  . ASP ASP ASP A A 167  167  . 21.885 27.219  -5.502  1.00 53.56  1 . C  ? 
ATOM   1077  CG  CG  . ASP ASP ASP A A 167  167  . 20.628 26.499  -6.028  1.00 57.73  1 . C  ? 
ATOM   1078  OD1 OD1 . ASP ASP ASP A A 167  167  . 20.571 26.116  -7.221  1.00 57.76  1 . O  ? 
ATOM   1079  OD2 OD2 . ASP ASP ASP A A 167  167  . 19.690 26.302  -5.230  1.00 64.08  1 . O  ? 
ATOM   1080  C   C   . ASP ASP ASP A A 167  167  . 24.085 28.359  -6.031  1.00 50.10  1 . C  ? 
ATOM   1081  O   O   . ASP ASP ASP A A 167  167  . 23.928 29.276  -5.222  1.00 50.91  1 . O  ? 
ATOM   1082  N   N   . LEU LEU LEU A A 168  168  . 25.294 27.956  -6.426  1.00 50.24  1 . N  ? 
ATOM   1083  CA  CA  . LEU LEU LEU A A 168  168  . 26.547 28.603  -6.005  1.00 49.20  1 . C  ? 
ATOM   1084  CB  CB  . LEU LEU LEU A A 168  168  . 27.380 27.658  -5.131  1.00 48.06  1 . C  ? 
ATOM   1085  CG  CG  . LEU LEU LEU A A 168  168  . 26.721 27.115  -3.856  1.00 48.79  1 . C  ? 
ATOM   1086  CD1 CD1 . LEU LEU LEU A A 168  168  . 27.642 26.118  -3.166  1.00 49.55  1 . C  ? 
ATOM   1087  CD2 CD2 . LEU LEU LEU A A 168  168  . 26.347 28.213  -2.879  1.00 49.00  1 . C  ? 
ATOM   1088  C   C   . LEU LEU LEU A A 168  168  . 27.344 29.025  -7.257  1.00 48.90  1 . C  ? 
ATOM   1089  O   O   . LEU LEU LEU A A 168  168  . 28.061 28.209  -7.835  1.00 50.29  1 . O  ? 
ATOM   1090  N   N   . PRO PRO PRO A A 169  169  . 27.194 30.292  -7.700  1.00 47.22  1 . N  ? 
ATOM   1091  CA  CA  . PRO PRO PRO A A 169  169  . 27.872 30.784  -8.913  1.00 45.23  1 . C  ? 
ATOM   1092  CB  CB  . PRO PRO PRO A A 169  169  . 27.611 32.292  -8.875  1.00 45.54  1 . C  ? 
ATOM   1093  CG  CG  . PRO PRO PRO A A 169  169  . 26.349 32.440  -8.109  1.00 46.99  1 . C  ? 
ATOM   1094  CD  CD  . PRO PRO PRO A A 169  169  . 26.286 31.308  -7.129  1.00 45.72  1 . C  ? 
ATOM   1095  C   C   . PRO PRO PRO A A 169  169  . 29.378 30.522  -8.944  1.00 43.06  1 . C  ? 
ATOM   1096  O   O   . PRO PRO PRO A A 169  169  . 29.903 30.090  -9.968  1.00 42.70  1 . O  ? 
ATOM   1097  N   N   . VAL VAL VAL A A 170  170  . 30.049 30.802  -7.828  1.00 40.62  1 . N  ? 
ATOM   1098  CA  CA  . VAL VAL VAL A A 170  170  . 31.475 30.532  -7.680  1.00 39.68  1 . C  ? 
ATOM   1099  CB  CB  . VAL VAL VAL A A 170  170  . 32.115 31.443  -6.614  1.00 39.84  1 . C  ? 
ATOM   1100  CG1 CG1 . VAL VAL VAL A A 170  170  . 33.560 31.041  -6.321  1.00 40.56  1 . C  ? 
ATOM   1101  CG2 CG2 . VAL VAL VAL A A 170  170  . 32.073 32.889  -7.081  1.00 40.15  1 . C  ? 
ATOM   1102  C   C   . VAL VAL VAL A A 170  170  . 31.681 29.054  -7.340  1.00 40.04  1 . C  ? 
ATOM   1103  O   O   . VAL VAL VAL A A 170  170  . 31.075 28.529  -6.407  1.00 39.74  1 . O  ? 
ATOM   1104  N   N   . GLN GLN GLN A A 171  171  . 32.536 28.391  -8.112  1.00 40.43  1 . N  ? 
ATOM   1105  CA  CA  . GLN GLN GLN A A 171  171  . 32.846 26.984  -7.880  1.00 40.13  1 . C  ? 
ATOM   1106  CB  CB  . GLN GLN GLN A A 171  171  . 33.088 26.252  -9.198  1.00 42.28  1 . C  ? 
ATOM   1107  CG  CG  . GLN GLN GLN A A 171  171  . 31.826 26.129  -10.042 1.00 43.61  1 . C  ? 
ATOM   1108  CD  CD  . GLN GLN GLN A A 171  171  . 31.867 24.978  -11.034 1.00 45.72  1 . C  ? 
ATOM   1109  OE1 OE1 . GLN GLN GLN A A 171  171  . 32.934 24.566  -11.487 1.00 46.34  1 . O  ? 
ATOM   1110  NE2 NE2 . GLN GLN GLN A A 171  171  . 30.696 24.451  -11.378 1.00 46.34  1 . N  ? 
ATOM   1111  C   C   . GLN GLN GLN A A 171  171  . 34.047 26.881  -6.954  1.00 38.12  1 . C  ? 
ATOM   1112  O   O   . GLN GLN GLN A A 171  171  . 34.958 27.711  -6.997  1.00 36.30  1 . O  ? 
ATOM   1113  N   N   . LEU LEU LEU A A 172  172  . 34.020 25.864  -6.101  1.00 36.69  1 . N  ? 
ATOM   1114  CA  CA  . LEU LEU LEU A A 172  172  . 35.027 25.690  -5.055  1.00 35.70  1 . C  ? 
ATOM   1115  CB  CB  . LEU LEU LEU A A 172  172  . 34.401 25.933  -3.685  1.00 37.13  1 . C  ? 
ATOM   1116  CG  CG  . LEU LEU LEU A A 172  172  . 33.856 27.335  -3.444  1.00 36.70  1 . C  ? 
ATOM   1117  CD1 CD1 . LEU LEU LEU A A 172  172  . 32.925 27.336  -2.258  1.00 37.91  1 . C  ? 
ATOM   1118  CD2 CD2 . LEU LEU LEU A A 172  172  . 34.998 28.299  -3.209  1.00 37.20  1 . C  ? 
ATOM   1119  C   C   . LEU LEU LEU A A 172  172  . 35.614 24.296  -5.061  1.00 33.69  1 . C  ? 
ATOM   1120  O   O   . LEU LEU LEU A A 172  172  . 34.929 23.320  -5.374  1.00 33.11  1 . O  ? 
ATOM   1121  N   N   . ALA ALA ALA A A 173  173  . 36.893 24.221  -4.709  1.00 32.21  1 . N  ? 
ATOM   1122  CA  CA  . ALA ALA ALA A A 173  173  . 37.549 22.958  -4.417  1.00 30.82  1 . C  ? 
ATOM   1123  CB  CB  . ALA ALA ALA A A 173  173  . 38.265 22.420  -5.642  1.00 31.20  1 . C  ? 
ATOM   1124  C   C   . ALA ALA ALA A A 173  173  . 38.529 23.141  -3.277  1.00 29.15  1 . C  ? 
ATOM   1125  O   O   . ALA ALA ALA A A 173  173  . 39.131 24.198  -3.139  1.00 29.61  1 . O  ? 
ATOM   1126  N   N   . VAL VAL VAL A A 174  174  . 38.672 22.105  -2.463  1.00 27.95  1 . N  ? 
ATOM   1127  CA  CA  . VAL VAL VAL A A 174  174  . 39.679 22.067  -1.408  1.00 28.05  1 . C  ? 
ATOM   1128  CB  CB  . VAL VAL VAL A A 174  174  . 39.027 22.063  -0.006  1.00 28.57  1 . C  ? 
ATOM   1129  CG1 CG1 . VAL VAL VAL A A 174  174  . 38.260 20.768  0.266   1.00 29.01  1 . C  ? 
ATOM   1130  CG2 CG2 . VAL VAL VAL A A 174  174  . 40.063 22.324  1.075   1.00 29.38  1 . C  ? 
ATOM   1131  C   C   . VAL VAL VAL A A 174  174  . 40.578 20.834  -1.602  1.00 26.84  1 . C  ? 
ATOM   1132  O   O   . VAL VAL VAL A A 174  174  . 40.099 19.768  -1.967  1.00 25.16  1 . O  ? 
ATOM   1133  N   N   . LYS LYS LYS A A 175  175  . 41.875 21.029  -1.395  1.00 26.13  1 . N  ? 
ATOM   1134  CA  CA  . LYS LYS LYS A A 175  175  . 42.864 19.961  -1.286  1.00 25.57  1 . C  ? 
ATOM   1135  CB  CB  . LYS LYS LYS A A 175  175  . 44.088 20.269  -2.142  1.00 25.63  1 . C  ? 
ATOM   1136  CG  CG  . LYS LYS LYS A A 175  175  . 45.176 19.210  -2.112  1.00 26.57  1 . C  ? 
ATOM   1137  CD  CD  . LYS LYS LYS A A 175  175  . 46.409 19.674  -2.870  1.00 27.10  1 . C  ? 
ATOM   1138  CE  CE  . LYS LYS LYS A A 175  175  . 47.517 18.645  -2.787  1.00 27.89  1 . C  ? 
ATOM   1139  NZ  NZ  . LYS LYS LYS A A 175  175  . 48.696 19.051  -3.595  1.00 28.46  1 . N  ? 
ATOM   1140  C   C   . LYS LYS LYS A A 175  175  . 43.261 19.892  0.182   1.00 25.61  1 . C  ? 
ATOM   1141  O   O   . LYS LYS LYS A A 175  175  . 43.772 20.871  0.744   1.00 24.89  1 . O  ? 
ATOM   1142  N   N   . GLN GLN GLN A A 176  176  . 43.011 18.741  0.803   1.00 26.45  1 . N  ? 
ATOM   1143  CA  CA  . GLN GLN GLN A A 176  176  . 43.355 18.524  2.206   1.00 26.48  1 . C  ? 
ATOM   1144  CB  CB  . GLN GLN GLN A A 176  176  . 42.102 18.239  3.031   1.00 26.79  1 . C  ? 
ATOM   1145  CG  CG  . GLN GLN GLN A A 176  176  . 41.387 16.952  2.676   1.00 27.49  1 . C  ? 
ATOM   1146  CD  CD  . GLN GLN GLN A A 176  176  . 40.186 16.675  3.566   1.00 27.31  1 . C  ? 
ATOM   1147  OE1 OE1 . GLN GLN GLN A A 176  176  . 39.503 17.591  4.018   1.00 26.36  1 . O  ? 
ATOM   1148  NE2 NE2 . GLN GLN GLN A A 176  176  . 39.915 15.399  3.806   1.00 28.09  1 . N  ? 
ATOM   1149  C   C   . GLN GLN GLN A A 176  176  . 44.397 17.414  2.366   1.00 25.77  1 . C  ? 
ATOM   1150  O   O   . GLN GLN GLN A A 176  176  . 44.319 16.381  1.701   1.00 25.97  1 . O  ? 
ATOM   1151  N   N   . PHE PHE PHE A A 177  177  . 45.366 17.636  3.250   1.00 25.06  1 . N  ? 
ATOM   1152  CA  CA  . PHE PHE PHE A A 177  177  . 46.418 16.654  3.508   1.00 25.32  1 . C  ? 
ATOM   1153  CB  CB  . PHE PHE PHE A A 177  177  . 47.447 16.649  2.373   1.00 24.71  1 . C  ? 
ATOM   1154  CG  CG  . PHE PHE PHE A A 177  177  . 48.291 17.887  2.327   1.00 24.76  1 . C  ? 
ATOM   1155  CD1 CD1 . PHE PHE PHE A A 177  177  . 47.786 19.059  1.776   1.00 25.14  1 . C  ? 
ATOM   1156  CE1 CE1 . PHE PHE PHE A A 177  177  . 48.541 20.218  1.752   1.00 25.72  1 . C  ? 
ATOM   1157  CZ  CZ  . PHE PHE PHE A A 177  177  . 49.813 20.218  2.305   1.00 26.45  1 . C  ? 
ATOM   1158  CE2 CE2 . PHE PHE PHE A A 177  177  . 50.327 19.054  2.871   1.00 26.22  1 . C  ? 
ATOM   1159  CD2 CD2 . PHE PHE PHE A A 177  177  . 49.564 17.900  2.883   1.00 25.32  1 . C  ? 
ATOM   1160  C   C   . PHE PHE PHE A A 177  177  . 47.155 16.889  4.826   1.00 26.03  1 . C  ? 
ATOM   1161  O   O   . PHE PHE PHE A A 177  177  . 47.071 17.958  5.439   1.00 24.56  1 . O  ? 
ATOM   1162  N   N   . SER SER SER A A 178  178  . 47.894 15.851  5.218   1.00 26.33  1 . N  ? 
ATOM   1163  CA  CA  . SER SER SER A A 178  178  . 48.864 15.897  6.302   1.00 25.18  1 . C  ? 
ATOM   1164  CB  CB  . SER SER SER A A 178  178  . 48.532 14.871  7.374   1.00 25.91  1 . C  ? 
ATOM   1165  OG  OG  . SER SER SER A A 178  178  . 47.283 15.155  8.005   1.00 25.83  1 . O  ? 
ATOM   1166  C   C   . SER SER SER A A 178  178  . 50.189 15.569  5.644   1.00 24.82  1 . C  ? 
ATOM   1167  O   O   . SER SER SER A A 178  178  . 50.210 14.860  4.635   1.00 24.15  1 . O  ? 
ATOM   1168  N   N   . PRO PRO PRO A A 179  179  . 51.302 16.109  6.174   1.00 24.88  1 . N  ? 
ATOM   1169  CA  CA  . PRO PRO PRO A A 179  179  . 52.581 15.944  5.490   1.00 24.20  1 . C  ? 
ATOM   1170  CB  CB  . PRO PRO PRO A A 179  179  . 53.396 17.119  6.024   1.00 24.05  1 . C  ? 
ATOM   1171  CG  CG  . PRO PRO PRO A A 179  179  . 52.889 17.287  7.405   1.00 24.26  1 . C  ? 
ATOM   1172  CD  CD  . PRO PRO PRO A A 179  179  . 51.408 17.077  7.285   1.00 24.48  1 . C  ? 
ATOM   1173  C   C   . PRO PRO PRO A A 179  179  . 53.231 14.587  5.778   1.00 24.29  1 . C  ? 
ATOM   1174  O   O   . PRO PRO PRO A A 179  179  . 54.184 14.491  6.551   1.00 23.39  1 . O  ? 
ATOM   1175  N   N   . ILE ILE ILE A A 180  180  . 52.690 13.553  5.132   1.00 24.38  1 . N  ? 
ATOM   1176  CA  CA  . ILE ILE ILE A A 180  180  . 53.165 12.178  5.276   1.00 24.48  1 . C  ? 
ATOM   1177  CB  CB  . ILE ILE ILE A A 180  180  . 52.027 11.143  5.117   1.00 25.63  1 . C  ? 
ATOM   1178  CG1 CG1 . ILE ILE ILE A A 180  180  . 50.822 11.472  6.019   1.00 25.44  1 . C  ? 
ATOM   1179  CD1 CD1 . ILE ILE ILE A A 180  180  . 51.084 11.357  7.508   1.00 25.50  1 . C  ? 
ATOM   1180  CG2 CG2 . ILE ILE ILE A A 180  180  . 52.543 9.722   5.396   1.00 25.68  1 . C  ? 
ATOM   1181  C   C   . ILE ILE ILE A A 180  180  . 54.221 11.957  4.193   1.00 24.08  1 . C  ? 
ATOM   1182  O   O   . ILE ILE ILE A A 180  180  . 53.894 11.859  3.005   1.00 24.62  1 . O  ? 
ATOM   1183  N   N   . ILE ILE ILE A A 181  181  . 55.485 11.915  4.607   1.00 22.76  1 . N  ? 
ATOM   1184  CA  CA  . ILE ILE ILE A A 181  181  . 56.627 12.014  3.689   1.00 22.53  1 . C  ? 
ATOM   1185  CB  CB  . ILE ILE ILE A A 181  181  . 57.295 13.409  3.820   1.00 22.42  1 . C  ? 
ATOM   1186  CG1 CG1 . ILE ILE ILE A A 181  181  . 56.284 14.521  3.512   1.00 22.26  1 . C  ? 
ATOM   1187  CD1 CD1 . ILE ILE ILE A A 181  181  . 56.623 15.843  4.158   1.00 22.85  1 . C  ? 
ATOM   1188  CG2 CG2 . ILE ILE ILE A A 181  181  . 58.500 13.547  2.880   1.00 21.62  1 . C  ? 
ATOM   1189  C   C   . ILE ILE ILE A A 181  181  . 57.660 10.912  3.987   1.00 22.76  1 . C  ? 
ATOM   1190  O   O   . ILE ILE ILE A A 181  181  . 58.234 10.889  5.077   1.00 22.77  1 . O  ? 
ATOM   1191  N   N   . PRO PRO PRO A A 182  182  . 57.909 9.995   3.031   1.00 23.53  1 . N  ? 
ATOM   1192  CA  CA  . PRO PRO PRO A A 182  182  . 58.925 8.971   3.251   1.00 24.59  1 . C  ? 
ATOM   1193  CB  CB  . PRO PRO PRO A A 182  182  . 58.978 8.245   1.901   1.00 24.57  1 . C  ? 
ATOM   1194  CG  CG  . PRO PRO PRO A A 182  182  . 57.574 8.304   1.439   1.00 24.94  1 . C  ? 
ATOM   1195  CD  CD  . PRO PRO PRO A A 182  182  . 57.153 9.712   1.796   1.00 24.95  1 . C  ? 
ATOM   1196  C   C   . PRO PRO PRO A A 182  182  . 60.303 9.523   3.599   1.00 24.53  1 . C  ? 
ATOM   1197  O   O   . PRO PRO PRO A A 182  182  . 60.690 10.584  3.116   1.00 25.74  1 . O  ? 
ATOM   1198  N   N   . TYR TYR TYR A A 183  183  . 61.019 8.789   4.444   1.00 24.52  1 . N  ? 
ATOM   1199  CA  CA  . TYR TYR TYR A A 183  183  . 62.372 9.154   4.900   1.00 24.59  1 . C  ? 
ATOM   1200  CB  CB  . TYR TYR TYR A A 183  183  . 63.363 9.246   3.721   1.00 25.65  1 . C  ? 
ATOM   1201  CG  CG  . TYR TYR TYR A A 183  183  . 63.165 8.122   2.730   1.00 26.99  1 . C  ? 
ATOM   1202  CD1 CD1 . TYR TYR TYR A A 183  183  . 63.499 6.807   3.068   1.00 27.30  1 . C  ? 
ATOM   1203  CE1 CE1 . TYR TYR TYR A A 183  183  . 63.285 5.765   2.184   1.00 27.45  1 . C  ? 
ATOM   1204  CZ  CZ  . TYR TYR TYR A A 183  183  . 62.723 6.018   0.954   1.00 27.54  1 . C  ? 
ATOM   1205  OH  OH  . TYR TYR TYR A A 183  183  . 62.518 4.971   0.087   1.00 28.54  1 . O  ? 
ATOM   1206  CE2 CE2 . TYR TYR TYR A A 183  183  . 62.374 7.310   0.592   1.00 27.40  1 . C  ? 
ATOM   1207  CD2 CD2 . TYR TYR TYR A A 183  183  . 62.586 8.353   1.483   1.00 26.74  1 . C  ? 
ATOM   1208  C   C   . TYR TYR TYR A A 183  183  . 62.370 10.440  5.720   1.00 23.81  1 . C  ? 
ATOM   1209  O   O   . TYR TYR TYR A A 183  183  . 63.419 11.037  5.926   1.00 22.87  1 . O  ? 
ATOM   1210  N   N   . ASN ASN ASN A A 184  184  . 61.190 10.827  6.212   1.00 23.63  1 . N  ? 
ATOM   1211  CA  CA  . ASN ASN ASN A A 184  184  . 61.003 12.021  7.022   1.00 23.79  1 . C  ? 
ATOM   1212  CB  CB  . ASN ASN ASN A A 184  184  . 60.245 13.096  6.247   1.00 24.45  1 . C  ? 
ATOM   1213  CG  CG  . ASN ASN ASN A A 184  184  . 59.940 14.326  7.086   1.00 24.94  1 . C  ? 
ATOM   1214  OD1 OD1 . ASN ASN ASN A A 184  184  . 59.580 14.217  8.255   1.00 25.85  1 . O  ? 
ATOM   1215  ND2 ND2 . ASN ASN ASN A A 184  184  . 60.069 15.501  6.489   1.00 25.18  1 . N  ? 
ATOM   1216  C   C   . ASN ASN ASN A A 184  184  . 60.232 11.566  8.254   1.00 25.18  1 . C  ? 
ATOM   1217  O   O   . ASN ASN ASN A A 184  184  . 59.117 11.037  8.140   1.00 25.23  1 . O  ? 
ATOM   1218  N   N   . TYR TYR TYR A A 185  185  . 60.845 11.766  9.423   1.00 26.11  1 . N  ? 
ATOM   1219  CA  CA  . TYR TYR TYR A A 185  185  . 60.329 11.268  10.704  1.00 27.97  1 . C  ? 
ATOM   1220  CB  CB  . TYR TYR TYR A A 185  185  . 61.387 10.389  11.397  1.00 27.38  1 . C  ? 
ATOM   1221  CG  CG  . TYR TYR TYR A A 185  185  . 61.876 9.260   10.519  1.00 27.54  1 . C  ? 
ATOM   1222  CD1 CD1 . TYR TYR TYR A A 185  185  . 61.185 8.047   10.439  1.00 27.73  1 . C  ? 
ATOM   1223  CE1 CE1 . TYR TYR TYR A A 185  185  . 61.645 7.009   9.630   1.00 27.58  1 . C  ? 
ATOM   1224  CZ  CZ  . TYR TYR TYR A A 185  185  . 62.801 7.191   8.873   1.00 27.91  1 . C  ? 
ATOM   1225  OH  OH  . TYR TYR TYR A A 185  185  . 63.286 6.207   8.046   1.00 27.49  1 . O  ? 
ATOM   1226  CE2 CE2 . TYR TYR TYR A A 185  185  . 63.487 8.386   8.937   1.00 28.15  1 . C  ? 
ATOM   1227  CD2 CD2 . TYR TYR TYR A A 185  185  . 63.026 9.406   9.754   1.00 27.93  1 . C  ? 
ATOM   1228  C   C   . TYR TYR TYR A A 185  185  . 59.902 12.412  11.625  1.00 28.33  1 . C  ? 
ATOM   1229  O   O   . TYR TYR TYR A A 185  185  . 59.614 12.197  12.801  1.00 30.22  1 . O  ? 
ATOM   1230  N   N   . LYS LYS LYS A A 186  186  . 59.839 13.613  11.063  1.00 28.99  1 . N  ? 
ATOM   1231  CA  CA  . LYS LYS LYS A A 186  186  . 59.535 14.830  11.786  1.00 29.33  1 . C  ? 
ATOM   1232  CB  CB  . LYS LYS LYS A A 186  186  . 60.608 15.885  11.463  1.00 31.17  1 . C  ? 
ATOM   1233  CG  CG  . LYS LYS LYS A A 186  186  . 60.344 17.272  12.032  1.00 33.35  1 . C  ? 
ATOM   1234  CD  CD  . LYS LYS LYS A A 186  186  . 61.580 18.153  11.922  1.00 33.87  1 . C  ? 
ATOM   1235  CE  CE  . LYS LYS LYS A A 186  186  . 61.319 19.533  12.500  1.00 34.12  1 . C  ? 
ATOM   1236  NZ  NZ  . LYS LYS LYS A A 186  186  . 62.503 20.403  12.289  1.00 35.03  1 . N  ? 
ATOM   1237  C   C   . LYS LYS LYS A A 186  186  . 58.102 15.287  11.430  1.00 27.75  1 . C  ? 
ATOM   1238  O   O   . LYS LYS LYS A A 186  186  . 57.176 15.059  12.203  1.00 27.17  1 . O  ? 
ATOM   1239  N   N   . GLU GLU GLU A A 187  187  . 57.927 15.890  10.258  1.00 26.44  1 . N  ? 
ATOM   1240  CA  CA  . GLU GLU GLU A A 187  187  . 56.627 16.366  9.783   1.00 26.58  1 . C  ? 
ATOM   1241  CB  CB  . GLU GLU GLU A A 187  187  . 56.773 17.020  8.402   1.00 27.61  1 . C  ? 
ATOM   1242  CG  CG  . GLU GLU GLU A A 187  187  . 57.332 18.443  8.410   1.00 29.27  1 . C  ? 
ATOM   1243  CD  CD  . GLU GLU GLU A A 187  187  . 58.849 18.534  8.527   1.00 29.69  1 . C  ? 
ATOM   1244  OE1 OE1 . GLU GLU GLU A A 187  187  . 59.541 17.487  8.516   1.00 30.14  1 . O  ? 
ATOM   1245  OE2 OE2 . GLU GLU GLU A A 187  187  . 59.358 19.670  8.620   1.00 30.86  1 . O  ? 
ATOM   1246  C   C   . GLU GLU GLU A A 187  187  . 55.594 15.227  9.688   1.00 26.23  1 . C  ? 
ATOM   1247  O   O   . GLU GLU GLU A A 187  187  . 54.404 15.416  9.974   1.00 25.74  1 . O  ? 
ATOM   1248  N   N   . THR THR THR A A 188  188  . 56.071 14.045  9.299   1.00 25.05  1 . N  ? 
ATOM   1249  CA  CA  . THR THR THR A A 188  188  . 55.270 12.818  9.239   1.00 24.14  1 . C  ? 
ATOM   1250  CB  CB  . THR THR THR A A 188  188  . 56.154 11.644  8.759   1.00 23.89  1 . C  ? 
ATOM   1251  OG1 OG1 . THR THR THR A A 188  188  . 56.747 11.988  7.494   1.00 23.42  1 . O  ? 
ATOM   1252  CG2 CG2 . THR THR THR A A 188  188  . 55.359 10.341  8.594   1.00 23.90  1 . C  ? 
ATOM   1253  C   C   . THR THR THR A A 188  188  . 54.594 12.477  10.577  1.00 23.98  1 . C  ? 
ATOM   1254  O   O   . THR THR THR A A 188  188  . 53.564 11.814  10.590  1.00 22.25  1 . O  ? 
ATOM   1255  N   N   . SER SER SER A A 189  189  . 55.183 12.936  11.684  1.00 24.08  1 . N  ? 
ATOM   1256  CA  CA  . SER SER SER A A 189  189  . 54.604 12.803  13.022  1.00 24.27  1 . C  ? 
ATOM   1257  CB  CB  . SER SER SER A A 189  189  . 55.729 12.811  14.065  1.00 24.49  1 . C  ? 
ATOM   1258  OG  OG  . SER SER SER A A 189  189  . 56.168 14.130  14.370  1.00 24.10  1 . O  ? 
ATOM   1259  C   C   . SER SER SER A A 189  189  . 53.562 13.869  13.421  1.00 23.42  1 . C  ? 
ATOM   1260  O   O   . SER SER SER A A 189  189  . 52.882 13.700  14.433  1.00 21.86  1 . O  ? 
ATOM   1261  N   N   . TYR TYR TYR A A 190  190  . 53.451 14.956  12.659  1.00 23.47  1 . N  ? 
ATOM   1262  CA  CA  . TYR TYR TYR A A 190  190  . 52.684 16.139  13.109  1.00 23.94  1 . C  ? 
ATOM   1263  CB  CB  . TYR TYR TYR A A 190  190  . 52.954 17.341  12.199  1.00 24.96  1 . C  ? 
ATOM   1264  CG  CG  . TYR TYR TYR A A 190  190  . 54.325 18.000  12.299  1.00 25.29  1 . C  ? 
ATOM   1265  CD1 CD1 . TYR TYR TYR A A 190  190  . 55.373 17.446  13.042  1.00 25.66  1 . C  ? 
ATOM   1266  CE1 CE1 . TYR TYR TYR A A 190  190  . 56.612 18.061  13.097  1.00 25.96  1 . C  ? 
ATOM   1267  CZ  CZ  . TYR TYR TYR A A 190  190  . 56.815 19.233  12.406  1.00 26.77  1 . C  ? 
ATOM   1268  OH  OH  . TYR TYR TYR A A 190  190  . 58.033 19.851  12.456  1.00 29.83  1 . O  ? 
ATOM   1269  CE2 CE2 . TYR TYR TYR A A 190  190  . 55.801 19.797  11.659  1.00 26.14  1 . C  ? 
ATOM   1270  CD2 CD2 . TYR TYR TYR A A 190  190  . 54.573 19.179  11.608  1.00 26.01  1 . C  ? 
ATOM   1271  C   C   . TYR TYR TYR A A 190  190  . 51.156 15.908  13.182  1.00 23.49  1 . C  ? 
ATOM   1272  O   O   . TYR TYR TYR A A 190  190  . 50.569 15.313  12.273  1.00 21.00  1 . O  ? 
ATOM   1273  N   N   . PRO PRO PRO A A 191  191  . 50.512 16.383  14.271  1.00 24.04  1 . N  ? 
ATOM   1274  CA  CA  . PRO PRO PRO A A 191  191  . 49.057 16.320  14.400  1.00 23.43  1 . C  ? 
ATOM   1275  CB  CB  . PRO PRO PRO A A 191  191  . 48.848 16.373  15.917  1.00 23.55  1 . C  ? 
ATOM   1276  CG  CG  . PRO PRO PRO A A 191  191  . 49.955 17.240  16.399  1.00 23.52  1 . C  ? 
ATOM   1277  CD  CD  . PRO PRO PRO A A 191  191  . 51.120 17.019  15.457  1.00 23.74  1 . C  ? 
ATOM   1278  C   C   . PRO PRO PRO A A 191  191  . 48.454 17.529  13.726  1.00 22.97  1 . C  ? 
ATOM   1279  O   O   . PRO PRO PRO A A 191  191  . 47.995 18.457  14.398  1.00 22.62  1 . O  ? 
ATOM   1280  N   N   . VAL VAL VAL A A 192  192  . 48.470 17.516  12.396  1.00 23.38  1 . N  ? 
ATOM   1281  CA  CA  . VAL VAL VAL A A 192  192  . 48.110 18.696  11.614  1.00 23.67  1 . C  ? 
ATOM   1282  CB  CB  . VAL VAL VAL A A 192  192  . 49.321 19.644  11.441  1.00 24.32  1 . C  ? 
ATOM   1283  CG1 CG1 . VAL VAL VAL A A 192  192  . 50.280 19.159  10.360  1.00 24.51  1 . C  ? 
ATOM   1284  CG2 CG2 . VAL VAL VAL A A 192  192  . 48.860 21.077  11.162  1.00 24.91  1 . C  ? 
ATOM   1285  C   C   . VAL VAL VAL A A 192  192  . 47.496 18.343  10.262  1.00 24.39  1 . C  ? 
ATOM   1286  O   O   . VAL VAL VAL A A 192  192  . 47.823 17.315  9.665   1.00 24.66  1 . O  ? 
ATOM   1287  N   N   . ALA ALA ALA A A 193  193  . 46.585 19.203  9.808   1.00 24.96  1 . N  ? 
ATOM   1288  CA  CA  . ALA ALA ALA A A 193  193  . 45.982 19.097  8.487   1.00 25.45  1 . C  ? 
ATOM   1289  CB  CB  . ALA ALA ALA A A 193  193  . 44.600 18.487  8.584   1.00 26.20  1 . C  ? 
ATOM   1290  C   C   . ALA ALA ALA A A 193  193  . 45.907 20.475  7.847   1.00 25.84  1 . C  ? 
ATOM   1291  O   O   . ALA ALA ALA A A 193  193  . 45.650 21.469  8.524   1.00 27.25  1 . O  ? 
ATOM   1292  N   N   . VAL VAL VAL A A 194  194  . 46.157 20.520  6.546   1.00 25.82  1 . N  ? 
ATOM   1293  CA  CA  . VAL VAL VAL A A 194  194  . 46.041 21.726  5.754   1.00 26.01  1 . C  ? 
ATOM   1294  CB  CB  . VAL VAL VAL A A 194  194  . 47.321 21.978  4.938   1.00 27.12  1 . C  ? 
ATOM   1295  CG1 CG1 . VAL VAL VAL A A 194  194  . 47.132 23.101  3.924   1.00 27.69  1 . C  ? 
ATOM   1296  CG2 CG2 . VAL VAL VAL A A 194  194  . 48.469 22.337  5.868   1.00 27.49  1 . C  ? 
ATOM   1297  C   C   . VAL VAL VAL A A 194  194  . 44.850 21.565  4.824   1.00 26.14  1 . C  ? 
ATOM   1298  O   O   . VAL VAL VAL A A 194  194  . 44.609 20.484  4.302   1.00 25.30  1 . O  ? 
ATOM   1299  N   N   . PHE PHE PHE A A 195  195  . 44.112 22.653  4.626   1.00 25.92  1 . N  ? 
ATOM   1300  CA  CA  . PHE PHE PHE A A 195  195  . 42.981 22.677  3.707   1.00 26.52  1 . C  ? 
ATOM   1301  CB  CB  . PHE PHE PHE A A 195  195  . 41.654 22.830  4.463   1.00 26.07  1 . C  ? 
ATOM   1302  CG  CG  . PHE PHE PHE A A 195  195  . 41.443 21.820  5.550   1.00 25.01  1 . C  ? 
ATOM   1303  CD1 CD1 . PHE PHE PHE A A 195  195  . 42.037 21.988  6.792   1.00 25.60  1 . C  ? 
ATOM   1304  CE1 CE1 . PHE PHE PHE A A 195  195  . 41.837 21.073  7.809   1.00 24.81  1 . C  ? 
ATOM   1305  CZ  CZ  . PHE PHE PHE A A 195  195  . 41.017 19.985  7.593   1.00 25.27  1 . C  ? 
ATOM   1306  CE2 CE2 . PHE PHE PHE A A 195  195  . 40.409 19.812  6.358   1.00 24.93  1 . C  ? 
ATOM   1307  CD2 CD2 . PHE PHE PHE A A 195  195  . 40.626 20.726  5.347   1.00 24.70  1 . C  ? 
ATOM   1308  C   C   . PHE PHE PHE A A 195  195  . 43.190 23.845  2.742   1.00 27.66  1 . C  ? 
ATOM   1309  O   O   . PHE PHE PHE A A 195  195  . 42.901 25.003  3.071   1.00 26.75  1 . O  ? 
ATOM   1310  N   N   . LYS LYS LYS A A 196  196  . 43.717 23.525  1.561   1.00 28.48  1 . N  ? 
ATOM   1311  CA  CA  . LYS LYS LYS A A 196  196  . 44.040 24.517  0.553   1.00 28.20  1 . C  ? 
ATOM   1312  CB  CB  . LYS LYS LYS A A 196  196  . 45.268 24.083  -0.244  1.00 30.44  1 . C  ? 
ATOM   1313  CG  CG  . LYS LYS LYS A A 196  196  . 45.818 25.161  -1.169  1.00 32.05  1 . C  ? 
ATOM   1314  CD  CD  . LYS LYS LYS A A 196  196  . 46.957 24.648  -2.033  1.00 33.08  1 . C  ? 
ATOM   1315  CE  CE  . LYS LYS LYS A A 196  196  . 46.428 23.960  -3.271  1.00 35.74  1 . C  ? 
ATOM   1316  NZ  NZ  . LYS LYS LYS A A 196  196  . 47.502 23.437  -4.165  1.00 36.49  1 . N  ? 
ATOM   1317  C   C   . LYS LYS LYS A A 196  196  . 42.837 24.676  -0.365  1.00 27.85  1 . C  ? 
ATOM   1318  O   O   . LYS LYS LYS A A 196  196  . 42.594 23.837  -1.228  1.00 26.58  1 . O  ? 
ATOM   1319  N   N   . TRP TRP TRP A A 197  197  . 42.100 25.766  -0.171  1.00 27.22  1 . N  ? 
ATOM   1320  CA  CA  . TRP TRP TRP A A 197  197  . 40.930 26.079  -0.965  1.00 27.11  1 . C  ? 
ATOM   1321  CB  CB  . TRP TRP TRP A A 197  197  . 39.946 26.927  -0.164  1.00 26.74  1 . C  ? 
ATOM   1322  CG  CG  . TRP TRP TRP A A 197  197  . 39.232 26.160  0.841   1.00 26.03  1 . C  ? 
ATOM   1323  CD1 CD1 . TRP TRP TRP A A 197  197  . 39.623 25.922  2.119   1.00 25.48  1 . C  ? 
ATOM   1324  NE1 NE1 . TRP TRP TRP A A 197  197  . 38.688 25.151  2.760   1.00 26.11  1 . N  ? 
ATOM   1325  CE2 CE2 . TRP TRP TRP A A 197  197  . 37.674 24.866  1.885   1.00 26.41  1 . C  ? 
ATOM   1326  CD2 CD2 . TRP TRP TRP A A 197  197  . 37.989 25.489  0.662   1.00 26.39  1 . C  ? 
ATOM   1327  CE3 CE3 . TRP TRP TRP A A 197  197  . 37.104 25.359  -0.413  1.00 26.90  1 . C  ? 
ATOM   1328  CZ3 CZ3 . TRP TRP TRP A A 197  197  . 35.943 24.615  -0.235  1.00 27.68  1 . C  ? 
ATOM   1329  CH2 CH2 . TRP TRP TRP A A 197  197  . 35.655 24.007  0.999   1.00 27.48  1 . C  ? 
ATOM   1330  CZ2 CZ2 . TRP TRP TRP A A 197  197  . 36.508 24.122  2.066   1.00 27.00  1 . C  ? 
ATOM   1331  C   C   . TRP TRP TRP A A 197  197  . 41.292 26.833  -2.226  1.00 28.31  1 . C  ? 
ATOM   1332  O   O   . TRP TRP TRP A A 197  197  . 42.181 27.682  -2.220  1.00 27.07  1 . O  ? 
ATOM   1333  N   N   . THR THR THR A A 198  198  . 40.571 26.507  -3.294  1.00 29.21  1 . N  ? 
ATOM   1334  CA  CA  . THR THR THR A A 198  198  . 40.637 27.213  -4.562  1.00 30.69  1 . C  ? 
ATOM   1335  CB  CB  . THR THR THR A A 198  198  . 41.237 26.320  -5.656  1.00 32.06  1 . C  ? 
ATOM   1336  OG1 OG1 . THR THR THR A A 198  198  . 42.442 25.711  -5.168  1.00 31.81  1 . O  ? 
ATOM   1337  CG2 CG2 . THR THR THR A A 198  198  . 41.543 27.135  -6.920  1.00 32.80  1 . C  ? 
ATOM   1338  C   C   . THR THR THR A A 198  198  . 39.214 27.592  -4.959  1.00 30.61  1 . C  ? 
ATOM   1339  O   O   . THR THR THR A A 198  198  . 38.319 26.759  -4.904  1.00 31.08  1 . O  ? 
ATOM   1340  N   N   . ALA ALA ALA A A 199  199  . 39.021 28.843  -5.372  1.00 30.45  1 . N  ? 
ATOM   1341  CA  CA  . ALA ALA ALA A A 199  199  . 37.708 29.359  -5.779  1.00 29.67  1 . C  ? 
ATOM   1342  CB  CB  . ALA ALA ALA A A 199  199  . 37.190 30.354  -4.773  1.00 30.01  1 . C  ? 
ATOM   1343  C   C   . ALA ALA ALA A A 199  199  . 37.816 30.031  -7.127  1.00 30.79  1 . C  ? 
ATOM   1344  O   O   . ALA ALA ALA A A 199  199  . 38.731 30.818  -7.359  1.00 30.21  1 . O  ? 
ATOM   1345  N   N   . TYR TYR TYR A A 200  200  . 36.855 29.736  -7.996  1.00 32.20  1 . N  ? 
ATOM   1346  CA  CA  . TYR TYR TYR A A 200  200  . 36.834 30.247  -9.351  1.00 33.55  1 . C  ? 
ATOM   1347  CB  CB  . TYR TYR TYR A A 200  200  . 37.269 29.150  -10.316 1.00 36.08  1 . C  ? 
ATOM   1348  CG  CG  . TYR TYR TYR A A 200  200  . 37.078 29.499  -11.780 1.00 38.37  1 . C  ? 
ATOM   1349  CD1 CD1 . TYR TYR TYR A A 200  200  . 37.772 30.569  -12.357 1.00 39.57  1 . C  ? 
ATOM   1350  CE1 CE1 . TYR TYR TYR A A 200  200  . 37.606 30.892  -13.697 1.00 41.02  1 . C  ? 
ATOM   1351  CZ  CZ  . TYR TYR TYR A A 200  200  . 36.742 30.138  -14.475 1.00 40.46  1 . C  ? 
ATOM   1352  OH  OH  . TYR TYR TYR A A 200  200  . 36.569 30.436  -15.801 1.00 41.68  1 . O  ? 
ATOM   1353  CE2 CE2 . TYR TYR TYR A A 200  200  . 36.053 29.071  -13.927 1.00 40.87  1 . C  ? 
ATOM   1354  CD2 CD2 . TYR TYR TYR A A 200  200  . 36.218 28.760  -12.587 1.00 38.44  1 . C  ? 
ATOM   1355  C   C   . TYR TYR TYR A A 200  200  . 35.432 30.755  -9.712  1.00 33.69  1 . C  ? 
ATOM   1356  O   O   . TYR TYR TYR A A 200  200  . 34.433 30.106  -9.414  1.00 31.36  1 . O  ? 
ATOM   1357  N   N   . ASN ASN ASN A A 201  201  . 35.391 31.921  -10.360 1.00 34.99  1 . N  ? 
ATOM   1358  CA  CA  . ASN ASN ASN A A 201  201  . 34.154 32.554  -10.808 1.00 35.29  1 . C  ? 
ATOM   1359  CB  CB  . ASN ASN ASN A A 201  201  . 34.160 34.044  -10.414 1.00 35.58  1 . C  ? 
ATOM   1360  CG  CG  . ASN ASN ASN A A 201  201  . 32.839 34.765  -10.741 1.00 35.95  1 . C  ? 
ATOM   1361  OD1 OD1 . ASN ASN ASN A A 201  201  . 31.874 34.177  -11.259 1.00 33.71  1 . O  ? 
ATOM   1362  ND2 ND2 . ASN ASN ASN A A 201  201  . 32.798 36.051  -10.426 1.00 36.03  1 . N  ? 
ATOM   1363  C   C   . ASN ASN ASN A A 201  201  . 34.012 32.384  -12.331 1.00 34.88  1 . C  ? 
ATOM   1364  O   O   . ASN ASN ASN A A 201  201  . 34.609 33.137  -13.094 1.00 33.96  1 . O  ? 
ATOM   1365  N   N   . PRO PRO PRO A A 202  202  . 33.209 31.401  -12.775 1.00 36.48  1 . N  ? 
ATOM   1366  CA  CA  . PRO PRO PRO A A 202  202  . 33.006 31.182  -14.201 1.00 38.90  1 . C  ? 
ATOM   1367  CB  CB  . PRO PRO PRO A A 202  202  . 32.494 29.740  -14.244 1.00 37.79  1 . C  ? 
ATOM   1368  CG  CG  . PRO PRO PRO A A 202  202  . 31.699 29.604  -12.993 1.00 36.66  1 . C  ? 
ATOM   1369  CD  CD  . PRO PRO PRO A A 202  202  . 32.325 30.530  -11.980 1.00 36.90  1 . C  ? 
ATOM   1370  C   C   . PRO PRO PRO A A 202  202  . 31.959 32.116  -14.833 1.00 41.99  1 . C  ? 
ATOM   1371  O   O   . PRO PRO PRO A A 202  202  . 31.772 32.076  -16.049 1.00 44.76  1 . O  ? 
ATOM   1372  N   N   . THR THR THR A A 203  203  . 31.292 32.936  -14.020 1.00 44.64  1 . N  ? 
ATOM   1373  CA  CA  . THR THR THR A A 203  203  . 30.172 33.764  -14.482 1.00 46.87  1 . C  ? 
ATOM   1374  CB  CB  . THR THR THR A A 203  203  . 29.104 33.963  -13.380 1.00 46.20  1 . C  ? 
ATOM   1375  OG1 OG1 . THR THR THR A A 203  203  . 29.568 34.908  -12.407 1.00 45.22  1 . O  ? 
ATOM   1376  CG2 CG2 . THR THR THR A A 203  203  . 28.746 32.639  -12.702 1.00 46.66  1 . C  ? 
ATOM   1377  C   C   . THR THR THR A A 203  203  . 30.607 35.148  -14.947 1.00 47.78  1 . C  ? 
ATOM   1378  O   O   . THR THR THR A A 203  203  . 31.736 35.575  -14.734 1.00 48.80  1 . O  ? 
ATOM   1379  N   N   . ASN ASN ASN A A 204  204  . 29.661 35.843  -15.565 1.00 51.81  1 . N  ? 
ATOM   1380  CA  CA  . ASN ASN ASN A A 204  204  . 29.857 37.213  -16.064 1.00 55.48  1 . C  ? 
ATOM   1381  CB  CB  . ASN ASN ASN A A 204  204  . 28.921 37.457  -17.254 1.00 59.63  1 . C  ? 
ATOM   1382  CG  CG  . ASN ASN ASN A A 204  204  . 27.453 37.441  -16.855 1.00 65.94  1 . C  ? 
ATOM   1383  OD1 OD1 . ASN ASN ASN A A 204  204  . 26.951 38.397  -16.259 1.00 71.74  1 . O  ? 
ATOM   1384  ND2 ND2 . ASN ASN ASN A A 204  204  . 26.756 36.348  -17.172 1.00 68.44  1 . N  ? 
ATOM   1385  C   C   . ASN ASN ASN A A 204  204  . 29.685 38.342  -15.029 1.00 50.54  1 . C  ? 
ATOM   1386  O   O   . ASN ASN ASN A A 204  204  . 29.919 39.496  -15.361 1.00 50.24  1 . O  ? 
ATOM   1387  N   N   . LYS LYS LYS A A 205  205  . 29.280 38.019  -13.800 1.00 48.61  1 . N  ? 
ATOM   1388  CA  CA  . LYS LYS LYS A A 205  205  . 29.153 39.012  -12.717 1.00 49.59  1 . C  ? 
ATOM   1389  CB  CB  . LYS LYS LYS A A 205  205  . 27.714 39.040  -12.206 1.00 52.58  1 . C  ? 
ATOM   1390  CG  CG  . LYS LYS LYS A A 205  205  . 26.784 39.974  -12.963 1.00 54.51  1 . C  ? 
ATOM   1391  CD  CD  . LYS LYS LYS A A 205  205  . 25.462 40.079  -12.228 1.00 56.91  1 . C  ? 
ATOM   1392  CE  CE  . LYS LYS LYS A A 205  205  . 24.362 40.651  -13.095 1.00 58.46  1 . C  ? 
ATOM   1393  NZ  NZ  . LYS LYS LYS A A 205  205  . 23.101 40.703  -12.308 1.00 59.69  1 . N  ? 
ATOM   1394  C   C   . LYS LYS LYS A A 205  205  . 30.091 38.784  -11.520 1.00 48.75  1 . C  ? 
ATOM   1395  O   O   . LYS LYS LYS A A 205  205  . 30.470 37.658  -11.220 1.00 48.44  1 . O  ? 
ATOM   1396  N   N   . ASN ASN ASN A A 206  206  . 30.422 39.872  -10.825 1.00 47.87  1 . N  ? 
ATOM   1397  CA  CA  . ASN ASN ASN A A 206  206  . 31.219 39.824  -9.592  1.00 47.31  1 . C  ? 
ATOM   1398  CB  CB  . ASN ASN ASN A A 206  206  . 31.526 41.232  -9.071  1.00 50.14  1 . C  ? 
ATOM   1399  CG  CG  . ASN ASN ASN A A 206  206  . 32.341 42.059  -10.041 1.00 53.03  1 . C  ? 
ATOM   1400  OD1 OD1 . ASN ASN ASN A A 206  206  . 33.381 41.623  -10.513 1.00 54.70  1 . O  ? 
ATOM   1401  ND2 ND2 . ASN ASN ASN A A 206  206  . 31.870 43.265  -10.343 1.00 57.28  1 . N  ? 
ATOM   1402  C   C   . ASN ASN ASN A A 206  206  . 30.460 39.088  -8.495  1.00 45.14  1 . C  ? 
ATOM   1403  O   O   . ASN ASN ASN A A 206  206  . 29.244 39.245  -8.376  1.00 43.54  1 . O  ? 
ATOM   1404  N   N   . VAL VAL VAL A A 207  207  . 31.173 38.310  -7.678  1.00 42.32  1 . N  ? 
ATOM   1405  CA  CA  . VAL VAL VAL A A 207  207  . 30.528 37.504  -6.622  1.00 40.43  1 . C  ? 
ATOM   1406  CB  CB  . VAL VAL VAL A A 207  207  . 30.398 36.008  -7.003  1.00 38.65  1 . C  ? 
ATOM   1407  CG1 CG1 . VAL VAL VAL A A 207  207  . 29.593 35.249  -5.952  1.00 37.22  1 . C  ? 
ATOM   1408  CG2 CG2 . VAL VAL VAL A A 207  207  . 29.741 35.840  -8.364  1.00 38.37  1 . C  ? 
ATOM   1409  C   C   . VAL VAL VAL A A 207  207  . 31.273 37.595  -5.299  1.00 39.17  1 . C  ? 
ATOM   1410  O   O   . VAL VAL VAL A A 207  207  . 32.475 37.328  -5.238  1.00 37.23  1 . O  ? 
ATOM   1411  N   N   . ASP ASP ASP A A 208  208  . 30.533 37.961  -4.251  1.00 39.62  1 . N  ? 
ATOM   1412  CA  CA  . ASP ASP ASP A A 208  208  . 31.032 37.930  -2.879  1.00 40.56  1 . C  ? 
ATOM   1413  CB  CB  . ASP ASP ASP A A 208  208  . 30.243 38.886  -1.976  1.00 43.15  1 . C  ? 
ATOM   1414  CG  CG  . ASP ASP ASP A A 208  208  . 30.661 40.348  -2.156  1.00 48.21  1 . C  ? 
ATOM   1415  OD1 OD1 . ASP ASP ASP A A 208  208  . 31.550 40.629  -2.995  1.00 48.48  1 . O  ? 
ATOM   1416  OD2 OD2 . ASP ASP ASP A A 208  208  . 30.104 41.223  -1.449  1.00 52.88  1 . O  ? 
ATOM   1417  C   C   . ASP ASP ASP A A 208  208  . 30.954 36.515  -2.345  1.00 37.75  1 . C  ? 
ATOM   1418  O   O   . ASP ASP ASP A A 208  208  . 29.926 35.853  -2.470  1.00 36.18  1 . O  ? 
ATOM   1419  N   N   . VAL VAL VAL A A 209  209  . 32.060 36.073  -1.750  1.00 36.35  1 . N  ? 
ATOM   1420  CA  CA  . VAL VAL VAL A A 209  209  . 32.252 34.694  -1.312  1.00 33.42  1 . C  ? 
ATOM   1421  CB  CB  . VAL VAL VAL A A 209  209  . 33.216 33.938  -2.248  1.00 32.70  1 . C  ? 
ATOM   1422  CG1 CG1 . VAL VAL VAL A A 209  209  . 33.514 32.531  -1.733  1.00 32.94  1 . C  ? 
ATOM   1423  CG2 CG2 . VAL VAL VAL A A 209  209  . 32.649 33.868  -3.653  1.00 31.84  1 . C  ? 
ATOM   1424  C   C   . VAL VAL VAL A A 209  209  . 32.865 34.710  0.073   1.00 32.42  1 . C  ? 
ATOM   1425  O   O   . VAL VAL VAL A A 209  209  . 33.805 35.462  0.333   1.00 31.88  1 . O  ? 
ATOM   1426  N   N   . SER SER SER A A 210  210  . 32.345 33.857  0.944   1.00 32.94  1 . N  ? 
ATOM   1427  CA  CA  . SER SER SER A A 210  210  . 32.968 33.584  2.242   1.00 33.91  1 . C  ? 
ATOM   1428  CB  CB  . SER SER SER A A 210  210  . 32.167 34.185  3.400   1.00 34.94  1 . C  ? 
ATOM   1429  OG  OG  . SER SER SER A A 210  210  . 32.277 35.591  3.435   1.00 38.03  1 . O  ? 
ATOM   1430  C   C   . SER SER SER A A 210  210  . 33.103 32.086  2.460   1.00 31.06  1 . C  ? 
ATOM   1431  O   O   . SER SER SER A A 210  210  . 32.194 31.329  2.135   1.00 32.77  1 . O  ? 
ATOM   1432  N   N   . ILE ILE ILE A A 211  211  . 34.244 31.683  3.007   1.00 29.30  1 . N  ? 
ATOM   1433  CA  CA  . ILE ILE ILE A A 211  211  . 34.485 30.308  3.434   1.00 28.63  1 . C  ? 
ATOM   1434  CB  CB  . ILE ILE ILE A A 211  211  . 35.694 29.679  2.722   1.00 29.43  1 . C  ? 
ATOM   1435  CG1 CG1 . ILE ILE ILE A A 211  211  . 35.461 29.639  1.207   1.00 30.08  1 . C  ? 
ATOM   1436  CD1 CD1 . ILE ILE ILE A A 211  211  . 36.747 29.533  0.412   1.00 30.28  1 . C  ? 
ATOM   1437  CG2 CG2 . ILE ILE ILE A A 211  211  . 35.963 28.258  3.234   1.00 29.82  1 . C  ? 
ATOM   1438  C   C   . ILE ILE ILE A A 211  211  . 34.752 30.351  4.930   1.00 27.31  1 . C  ? 
ATOM   1439  O   O   . ILE ILE ILE A A 211  211  . 35.616 31.103  5.384   1.00 25.91  1 . O  ? 
ATOM   1440  N   N   . MET MET MET A A 212  212  . 34.025 29.523  5.675   1.00 26.29  1 . N  ? 
ATOM   1441  CA  CA  . MET MET MET A A 212  212  . 34.123 29.476  7.131   1.00 26.96  1 . C  ? 
ATOM   1442  CB  CB  . MET MET MET A A 212  212  . 32.830 29.988  7.788   1.00 28.21  1 . C  ? 
ATOM   1443  CG  CG  . MET MET MET A A 212  212  . 32.854 29.988  9.321   1.00 28.88  1 . C  ? 
ATOM   1444  SD  SD  . MET MET MET A A 212  212  . 31.324 30.556  10.098  1.00 30.00  1 . S  ? 
ATOM   1445  CE  CE  . MET MET MET A A 212  212  . 30.149 29.338  9.517   1.00 28.30  1 . C  ? 
ATOM   1446  C   C   . MET MET MET A A 212  212  . 34.394 28.061  7.626   1.00 26.14  1 . C  ? 
ATOM   1447  O   O   . MET MET MET A A 212  212  . 33.703 27.113  7.235   1.00 24.96  1 . O  ? 
ATOM   1448  N   N   . PHE PHE PHE A A 213  213  . 35.362 27.969  8.539   1.00 25.70  1 . N  ? 
ATOM   1449  CA  CA  . PHE PHE PHE A A 213  213  . 35.754 26.733  9.194   1.00 25.93  1 . C  ? 
ATOM   1450  CB  CB  . PHE PHE PHE A A 213  213  . 37.288 26.631  9.196   1.00 25.66  1 . C  ? 
ATOM   1451  CG  CG  . PHE PHE PHE A A 213  213  . 37.856 25.260  9.517   1.00 24.29  1 . C  ? 
ATOM   1452  CD1 CD1 . PHE PHE PHE A A 213  213  . 37.069 24.126  9.653   1.00 24.58  1 . C  ? 
ATOM   1453  CE1 CE1 . PHE PHE PHE A A 213  213  . 37.638 22.888  9.934   1.00 24.88  1 . C  ? 
ATOM   1454  CZ  CZ  . PHE PHE PHE A A 213  213  . 39.013 22.760  10.043  1.00 24.32  1 . C  ? 
ATOM   1455  CE2 CE2 . PHE PHE PHE A A 213  213  . 39.813 23.879  9.905   1.00 24.48  1 . C  ? 
ATOM   1456  CD2 CD2 . PHE PHE PHE A A 213  213  . 39.233 25.115  9.642   1.00 24.77  1 . C  ? 
ATOM   1457  C   C   . PHE PHE PHE A A 213  213  . 35.228 26.819  10.614  1.00 26.45  1 . C  ? 
ATOM   1458  O   O   . PHE PHE PHE A A 213  213  . 35.575 27.736  11.340  1.00 27.04  1 . O  ? 
ATOM   1459  N   N   . THR THR THR A A 214  214  . 34.364 25.886  10.991  1.00 26.89  1 . N  ? 
ATOM   1460  CA  CA  . THR THR THR A A 214  214  . 33.899 25.784  12.365  1.00 27.79  1 . C  ? 
ATOM   1461  CB  CB  . THR THR THR A A 214  214  . 32.362 25.724  12.442  1.00 27.60  1 . C  ? 
ATOM   1462  OG1 OG1 . THR THR THR A A 214  214  . 31.868 24.723  11.539  1.00 26.71  1 . O  ? 
ATOM   1463  CG2 CG2 . THR THR THR A A 214  214  . 31.780 27.089  12.078  1.00 27.25  1 . C  ? 
ATOM   1464  C   C   . THR THR THR A A 214  214  . 34.507 24.547  12.999  1.00 28.72  1 . C  ? 
ATOM   1465  O   O   . THR THR THR A A 214  214  . 34.704 23.533  12.326  1.00 29.26  1 . O  ? 
ATOM   1466  N   N   . TRP TRP TRP A A 215  215  . 34.819 24.647  14.288  1.00 29.46  1 . N  ? 
ATOM   1467  CA  CA  . TRP TRP TRP A A 215  215  . 35.421 23.535  15.024  1.00 30.49  1 . C  ? 
ATOM   1468  CB  CB  . TRP TRP TRP A A 215  215  . 36.955 23.553  14.926  1.00 30.81  1 . C  ? 
ATOM   1469  CG  CG  . TRP TRP TRP A A 215  215  . 37.552 22.232  15.291  1.00 31.03  1 . C  ? 
ATOM   1470  CD1 CD1 . TRP TRP TRP A A 215  215  . 38.041 21.874  16.497  1.00 31.22  1 . C  ? 
ATOM   1471  NE1 NE1 . TRP TRP TRP A A 215  215  . 38.467 20.573  16.477  1.00 31.25  1 . N  ? 
ATOM   1472  CE2 CE2 . TRP TRP TRP A A 215  215  . 38.259 20.057  15.228  1.00 31.30  1 . C  ? 
ATOM   1473  CD2 CD2 . TRP TRP TRP A A 215  215  . 37.679 21.078  14.449  1.00 31.60  1 . C  ? 
ATOM   1474  CE3 CE3 . TRP TRP TRP A A 215  215  . 37.361 20.808  13.113  1.00 31.80  1 . C  ? 
ATOM   1475  CZ3 CZ3 . TRP TRP TRP A A 215  215  . 37.643 19.539  12.603  1.00 31.06  1 . C  ? 
ATOM   1476  CH2 CH2 . TRP TRP TRP A A 215  215  . 38.225 18.552  13.404  1.00 30.34  1 . C  ? 
ATOM   1477  CZ2 CZ2 . TRP TRP TRP A A 215  215  . 38.539 18.788  14.716  1.00 30.18  1 . C  ? 
ATOM   1478  C   C   . TRP TRP TRP A A 215  215  . 35.001 23.574  16.481  1.00 30.65  1 . C  ? 
ATOM   1479  O   O   . TRP TRP TRP A A 215  215  . 35.161 24.595  17.149  1.00 31.23  1 . O  ? 
ATOM   1480  N   N   . GLN GLN GLN A A 216  216  . 34.458 22.457  16.959  1.00 30.72  1 . N  ? 
ATOM   1481  CA  CA  . GLN GLN GLN A A 216  216  . 34.094 22.303  18.362  1.00 31.10  1 . C  ? 
ATOM   1482  CB  CB  . GLN GLN GLN A A 216  216  . 33.207 21.081  18.535  1.00 31.16  1 . C  ? 
ATOM   1483  CG  CG  . GLN GLN GLN A A 216  216  . 32.746 20.826  19.966  1.00 31.07  1 . C  ? 
ATOM   1484  CD  CD  . GLN GLN GLN A A 216  216  . 31.630 19.808  20.014  1.00 30.53  1 . C  ? 
ATOM   1485  OE1 OE1 . GLN GLN GLN A A 216  216  . 30.626 19.952  19.312  1.00 32.65  1 . O  ? 
ATOM   1486  NE2 NE2 . GLN GLN GLN A A 216  216  . 31.798 18.767  20.813  1.00 29.25  1 . N  ? 
ATOM   1487  C   C   . GLN GLN GLN A A 216  216  . 35.329 22.153  19.239  1.00 32.03  1 . C  ? 
ATOM   1488  O   O   . GLN GLN GLN A A 216  216  . 36.316 21.555  18.823  1.00 31.32  1 . O  ? 
ATOM   1489  N   N   . ASN ASN ASN A A 217  217  . 35.265 22.701  20.455  1.00 32.80  1 . N  ? 
ATOM   1490  CA  CA  . ASN ASN ASN A A 217  217  . 36.329 22.512  21.447  1.00 31.75  1 . C  ? 
ATOM   1491  CB  CB  . ASN ASN ASN A A 217  217  . 36.263 23.559  22.564  1.00 32.01  1 . C  ? 
ATOM   1492  CG  CG  . ASN ASN ASN A A 217  217  . 37.384 23.413  23.591  1.00 31.29  1 . C  ? 
ATOM   1493  OD1 OD1 . ASN ASN ASN A A 217  217  . 37.857 22.313  23.877  1.00 31.02  1 . O  ? 
ATOM   1494  ND2 ND2 . ASN ASN ASN A A 217  217  . 37.809 24.532  24.154  1.00 31.61  1 . N  ? 
ATOM   1495  C   C   . ASN ASN ASN A A 217  217  . 36.139 21.106  21.985  1.00 30.99  1 . C  ? 
ATOM   1496  O   O   . ASN ASN ASN A A 217  217  . 35.298 20.853  22.843  1.00 30.09  1 . O  ? 
ATOM   1497  N   N   . MET MET MET A A 218  218  . 36.939 20.193  21.460  1.00 31.24  1 . N  ? 
ATOM   1498  CA  CA  . MET MET MET A A 218  218  . 36.785 18.775  21.755  1.00 31.09  1 . C  ? 
ATOM   1499  CB  CB  . MET MET MET A A 218  218  . 37.172 17.964  20.526  1.00 30.36  1 . C  ? 
ATOM   1500  CG  CG  . MET MET MET A A 218  218  . 36.136 18.088  19.428  1.00 30.73  1 . C  ? 
ATOM   1501  SD  SD  . MET MET MET A A 218  218  . 36.615 17.160  17.973  1.00 30.84  1 . S  ? 
ATOM   1502  CE  CE  . MET MET MET A A 218  218  . 36.309 15.508  18.595  1.00 31.46  1 . C  ? 
ATOM   1503  C   C   . MET MET MET A A 218  218  . 37.549 18.291  22.985  1.00 30.98  1 . C  ? 
ATOM   1504  O   O   . MET MET MET A A 218  218  . 37.538 17.099  23.278  1.00 31.08  1 . O  ? 
ATOM   1505  N   N   . ILE ILE ILE A A 219  219  . 38.188 19.197  23.716  1.00 30.89  1 . N  ? 
ATOM   1506  CA  CA  . ILE ILE ILE A A 219  219  . 38.789 18.826  24.991  1.00 32.46  1 . C  ? 
ATOM   1507  CB  CB  . ILE ILE ILE A A 219  219  . 39.506 20.001  25.693  1.00 32.98  1 . C  ? 
ATOM   1508  CG1 CG1 . ILE ILE ILE A A 219  219  . 40.654 20.563  24.838  1.00 32.53  1 . C  ? 
ATOM   1509  CD1 CD1 . ILE ILE ILE A A 219  219  . 41.742 19.576  24.455  1.00 32.86  1 . C  ? 
ATOM   1510  CG2 CG2 . ILE ILE ILE A A 219  219  . 40.050 19.570  27.050  1.00 33.71  1 . C  ? 
ATOM   1511  C   C   . ILE ILE ILE A A 219  219  . 37.674 18.260  25.873  1.00 32.48  1 . C  ? 
ATOM   1512  O   O   . ILE ILE ILE A A 219  219  . 36.609 18.874  26.022  1.00 32.65  1 . O  ? 
ATOM   1513  N   N   . GLY GLY GLY A A 220  220  . 37.922 17.061  26.400  1.00 33.15  1 . N  ? 
ATOM   1514  CA  CA  . GLY GLY GLY A A 220  220  . 36.913 16.267  27.100  1.00 34.16  1 . C  ? 
ATOM   1515  C   C   . GLY GLY GLY A A 220  220  . 36.058 15.325  26.266  1.00 34.36  1 . C  ? 
ATOM   1516  O   O   . GLY GLY GLY A A 220  220  . 35.236 14.608  26.825  1.00 34.32  1 . O  ? 
ATOM   1517  N   N   . PHE PHE PHE A A 221  221  . 36.235 15.325  24.945  1.00 34.72  1 . N  ? 
ATOM   1518  CA  CA  . PHE PHE PHE A A 221  221  . 35.537 14.394  24.043  1.00 36.22  1 . C  ? 
ATOM   1519  CB  CB  . PHE PHE PHE A A 221  221  . 35.905 14.746  22.600  1.00 37.30  1 . C  ? 
ATOM   1520  CG  CG  . PHE PHE PHE A A 221  221  . 35.239 13.899  21.558  1.00 39.50  1 . C  ? 
ATOM   1521  CD1 CD1 . PHE PHE PHE A A 221  221  . 33.904 14.090  21.246  1.00 40.67  1 . C  ? 
ATOM   1522  CE1 CE1 . PHE PHE PHE A A 221  221  . 33.290 13.331  20.264  1.00 42.24  1 . C  ? 
ATOM   1523  CZ  CZ  . PHE PHE PHE A A 221  221  . 34.014 12.376  19.571  1.00 42.99  1 . C  ? 
ATOM   1524  CE2 CE2 . PHE PHE PHE A A 221  221  . 35.356 12.183  19.859  1.00 44.26  1 . C  ? 
ATOM   1525  CD2 CD2 . PHE PHE PHE A A 221  221  . 35.966 12.950  20.843  1.00 42.69  1 . C  ? 
ATOM   1526  C   C   . PHE PHE PHE A A 221  221  . 35.885 12.927  24.354  1.00 38.20  1 . C  ? 
ATOM   1527  O   O   . PHE PHE PHE A A 221  221  . 35.050 12.032  24.223  1.00 38.65  1 . O  ? 
ATOM   1528  N   N   . PHE PHE PHE A A 222  222  . 37.135 12.698  24.737  1.00 40.46  1 . N  ? 
ATOM   1529  CA  CA  . PHE PHE PHE A A 222  222  . 37.559 11.443  25.353  1.00 42.03  1 . C  ? 
ATOM   1530  CB  CB  . PHE PHE PHE A A 222  222  . 38.377 10.586  24.375  1.00 43.34  1 . C  ? 
ATOM   1531  CG  CG  . PHE PHE PHE A A 222  222  . 39.715 11.171  24.031  1.00 45.59  1 . C  ? 
ATOM   1532  CD1 CD1 . PHE PHE PHE A A 222  222  . 39.844 12.081  22.987  1.00 45.03  1 . C  ? 
ATOM   1533  CE1 CE1 . PHE PHE PHE A A 222  222  . 41.080 12.631  22.680  1.00 46.81  1 . C  ? 
ATOM   1534  CZ  CZ  . PHE PHE PHE A A 222  222  . 42.207 12.273  23.411  1.00 47.78  1 . C  ? 
ATOM   1535  CE2 CE2 . PHE PHE PHE A A 222  222  . 42.096 11.365  24.452  1.00 47.80  1 . C  ? 
ATOM   1536  CD2 CD2 . PHE PHE PHE A A 222  222  . 40.855 10.820  24.761  1.00 48.16  1 . C  ? 
ATOM   1537  C   C   . PHE PHE PHE A A 222  222  . 38.376 11.756  26.603  1.00 43.46  1 . C  ? 
ATOM   1538  O   O   . PHE PHE PHE A A 222  222  . 38.943 12.852  26.746  1.00 41.69  1 . O  ? 
ATOM   1539  N   N   . GLY GLY GLY A A 223  223  . 38.420 10.782  27.510  1.00 45.54  1 . N  ? 
ATOM   1540  CA  CA  . GLY GLY GLY A A 223  223  . 39.285 10.839  28.685  1.00 46.67  1 . C  ? 
ATOM   1541  C   C   . GLY GLY GLY A A 223  223  . 38.717 11.531  29.915  1.00 49.45  1 . C  ? 
ATOM   1542  O   O   . GLY GLY GLY A A 223  223  . 39.423 11.677  30.912  1.00 51.98  1 . O  ? 
ATOM   1543  N   N   . LYS LYS LYS A A 224  224  . 37.454 11.957  29.856  1.00 50.45  1 . N  ? 
ATOM   1544  CA  CA  . LYS LYS LYS A A 224  224  . 36.757 12.522  31.022  1.00 50.75  1 . C  ? 
ATOM   1545  CB  CB  . LYS LYS LYS A A 224  224  . 36.438 13.994  30.791  1.00 49.46  1 . C  ? 
ATOM   1546  CG  CG  . LYS LYS LYS A A 224  224  . 37.541 14.944  31.216  1.00 48.22  1 . C  ? 
ATOM   1547  CD  CD  . LYS LYS LYS A A 224  224  . 37.041 16.378  31.201  1.00 47.19  1 . C  ? 
ATOM   1548  CE  CE  . LYS LYS LYS A A 224  224  . 37.972 17.306  31.960  1.00 45.85  1 . C  ? 
ATOM   1549  NZ  NZ  . LYS LYS LYS A A 224  224  . 37.438 18.697  31.972  1.00 45.89  1 . N  ? 
ATOM   1550  C   C   . LYS LYS LYS A A 224  224  . 35.456 11.783  31.312  1.00 53.09  1 . C  ? 
ATOM   1551  O   O   . LYS LYS LYS A A 224  224  . 34.540 11.792  30.487  1.00 54.21  1 . O  ? 
ATOM   1552  N   N   . GLN GLN GLN A A 225  225  . 35.367 11.155  32.485  1.00 55.44  1 . N  ? 
ATOM   1553  CA  CA  . GLN GLN GLN A A 225  225  . 34.109 10.507  32.912  1.00 57.21  1 . C  ? 
ATOM   1554  CB  CB  . GLN GLN GLN A A 225  225  . 34.270 9.735   34.229  1.00 57.33  1 . C  ? 
ATOM   1555  CG  CG  . GLN GLN GLN A A 225  225  . 34.711 8.298   34.073  1.00 58.58  1 . C  ? 
ATOM   1556  CD  CD  . GLN GLN GLN A A 225  225  . 33.964 7.562   32.980  1.00 59.99  1 . C  ? 
ATOM   1557  OE1 OE1 . GLN GLN GLN A A 225  225  . 32.767 7.287   33.101  1.00 58.51  1 . O  ? 
ATOM   1558  NE2 NE2 . GLN GLN GLN A A 225  225  . 34.661 7.270   31.887  1.00 62.10  1 . N  ? 
ATOM   1559  C   C   . GLN GLN GLN A A 225  225  . 32.965 11.481  33.094  1.00 56.70  1 . C  ? 
ATOM   1560  O   O   . GLN GLN GLN A A 225  225  . 31.818 11.174  32.761  1.00 55.76  1 . O  ? 
ATOM   1561  N   N   . VAL VAL VAL A A 226  226  . 33.293 12.653  33.620  1.00 56.69  1 . N  ? 
ATOM   1562  CA  CA  . VAL VAL VAL A A 226  226  . 32.294 13.582  34.123  1.00 58.33  1 . C  ? 
ATOM   1563  CB  CB  . VAL VAL VAL A A 226  226  . 32.091 13.336  35.646  1.00 60.49  1 . C  ? 
ATOM   1564  CG1 CG1 . VAL VAL VAL A A 226  226  . 33.383 13.581  36.434  1.00 60.95  1 . C  ? 
ATOM   1565  CG2 CG2 . VAL VAL VAL A A 226  226  . 30.930 14.149  36.192  1.00 60.14  1 . C  ? 
ATOM   1566  C   C   . VAL VAL VAL A A 226  226  . 32.729 15.019  33.827  1.00 54.74  1 . C  ? 
ATOM   1567  O   O   . VAL VAL VAL A A 226  226  . 33.931 15.306  33.760  1.00 54.59  1 . O  ? 
ATOM   1568  N   N   . ASN ASN ASN A A 227  227  . 31.740 15.905  33.664  1.00 51.97  1 . N  ? 
ATOM   1569  CA  CA  . ASN ASN ASN A A 227  227  . 31.957 17.339  33.375  1.00 49.82  1 . C  ? 
ATOM   1570  CB  CB  . ASN ASN ASN A A 227  227  . 32.685 18.059  34.540  1.00 52.27  1 . C  ? 
ATOM   1571  CG  CG  . ASN ASN ASN A A 227  227  . 31.942 17.975  35.871  1.00 53.25  1 . C  ? 
ATOM   1572  OD1 OD1 . ASN ASN ASN A A 227  227  . 30.707 17.849  35.913  1.00 50.39  1 . O  ? 
ATOM   1573  ND2 ND2 . ASN ASN ASN A A 227  227  . 32.701 18.064  36.977  1.00 51.73  1 . N  ? 
ATOM   1574  C   C   . ASN ASN ASN A A 227  227  . 32.767 17.519  32.079  1.00 45.66  1 . C  ? 
ATOM   1575  O   O   . ASN ASN ASN A A 227  227  . 33.761 18.250  32.056  1.00 41.72  1 . O  ? 
ATOM   1576  N   N   . VAL VAL VAL A A 228  228  . 32.330 16.855  31.009  1.00 42.08  1 . N  ? 
ATOM   1577  CA  CA  . VAL VAL VAL A A 228  228  . 33.160 16.715  29.797  1.00 40.27  1 . C  ? 
ATOM   1578  CB  CB  . VAL VAL VAL A A 228  228  . 32.529 15.802  28.713  1.00 40.20  1 . C  ? 
ATOM   1579  CG1 CG1 . VAL VAL VAL A A 228  228  . 32.412 14.378  29.227  1.00 41.94  1 . C  ? 
ATOM   1580  CG2 CG2 . VAL VAL VAL A A 228  228  . 31.178 16.314  28.225  1.00 40.69  1 . C  ? 
ATOM   1581  C   C   . VAL VAL VAL A A 228  228  . 33.615 18.042  29.178  1.00 38.27  1 . C  ? 
ATOM   1582  O   O   . VAL VAL VAL A A 228  228  . 34.704 18.106  28.633  1.00 38.86  1 . O  ? 
ATOM   1583  N   N   . ASN ASN ASN A A 229  229  . 32.796 19.086  29.290  1.00 36.34  1 . N  ? 
ATOM   1584  CA  CA  . ASN ASN ASN A A 229  229  . 33.123 20.422  28.772  1.00 35.12  1 . C  ? 
ATOM   1585  CB  CB  . ASN ASN ASN A A 229  229  . 31.862 21.064  28.213  1.00 36.20  1 . C  ? 
ATOM   1586  CG  CG  . ASN ASN ASN A A 229  229  . 31.383 20.390  26.954  1.00 36.14  1 . C  ? 
ATOM   1587  OD1 OD1 . ASN ASN ASN A A 229  229  . 32.168 20.156  26.031  1.00 36.73  1 . O  ? 
ATOM   1588  ND2 ND2 . ASN ASN ASN A A 229  229  . 30.093 20.084  26.894  1.00 35.22  1 . N  ? 
ATOM   1589  C   C   . ASN ASN ASN A A 229  229  . 33.728 21.389  29.779  1.00 35.08  1 . C  ? 
ATOM   1590  O   O   . ASN ASN ASN A A 229  229  . 34.232 22.445  29.392  1.00 34.52  1 . O  ? 
ATOM   1591  N   N   . SER SER SER A A 230  230  . 33.699 21.041  31.060  1.00 35.18  1 . N  ? 
ATOM   1592  CA  CA  . SER SER SER A A 230  230  . 34.022 22.009  32.108  1.00 34.85  1 . C  ? 
ATOM   1593  CB  CB  . SER SER SER A A 230  230  . 33.679 21.469  33.494  1.00 35.89  1 . C  ? 
ATOM   1594  OG  OG  . SER SER SER A A 230  230  . 33.846 22.493  34.462  1.00 37.90  1 . O  ? 
ATOM   1595  C   C   . SER SER SER A A 230  230  . 35.467 22.509  32.076  1.00 33.49  1 . C  ? 
ATOM   1596  O   O   . SER SER SER A A 230  230  . 36.424 21.731  32.035  1.00 34.74  1 . O  ? 
ATOM   1597  N   N   . GLY GLY GLY A A 231  231  . 35.590 23.832  32.097  1.00 32.26  1 . N  ? 
ATOM   1598  CA  CA  . GLY GLY GLY A A 231  231  . 36.860 24.521  31.960  1.00 31.74  1 . C  ? 
ATOM   1599  C   C   . GLY GLY GLY A A 231  231  . 37.264 24.844  30.532  1.00 32.78  1 . C  ? 
ATOM   1600  O   O   . GLY GLY GLY A A 231  231  . 38.243 25.574  30.328  1.00 32.31  1 . O  ? 
ATOM   1601  N   N   . ASN ASN ASN A A 232  232  . 36.548 24.306  29.539  1.00 33.84  1 . N  ? 
ATOM   1602  CA  CA  . ASN ASN ASN A A 232  232  . 36.901 24.562  28.140  1.00 34.73  1 . C  ? 
ATOM   1603  CB  CB  . ASN ASN ASN A A 232  232  . 36.062 23.740  27.153  1.00 34.37  1 . C  ? 
ATOM   1604  CG  CG  . ASN ASN ASN A A 232  232  . 36.482 22.286  27.090  1.00 34.30  1 . C  ? 
ATOM   1605  OD1 OD1 . ASN ASN ASN A A 232  232  . 37.458 21.873  27.727  1.00 32.53  1 . O  ? 
ATOM   1606  ND2 ND2 . ASN ASN ASN A A 232  232  . 35.735 21.494  26.322  1.00 34.50  1 . N  ? 
ATOM   1607  C   C   . ASN ASN ASN A A 232  232  . 36.740 26.042  27.830  1.00 35.39  1 . C  ? 
ATOM   1608  O   O   . ASN ASN ASN A A 232  232  . 35.777 26.681  28.263  1.00 34.36  1 . O  ? 
ATOM   1609  N   N   . PHE PHE PHE A A 233  233  . 37.707 26.580  27.099  1.00 34.57  1 . N  ? 
ATOM   1610  CA  CA  . PHE PHE PHE A A 233  233  . 37.652 27.963  26.685  1.00 35.00  1 . C  ? 
ATOM   1611  CB  CB  . PHE PHE PHE A A 233  233  . 38.196 28.889  27.780  1.00 33.47  1 . C  ? 
ATOM   1612  CG  CG  . PHE PHE PHE A A 233  233  . 39.699 29.009  27.798  1.00 33.16  1 . C  ? 
ATOM   1613  CD1 CD1 . PHE PHE PHE A A 233  233  . 40.489 27.980  28.297  1.00 34.21  1 . C  ? 
ATOM   1614  CE1 CE1 . PHE PHE PHE A A 233  233  . 41.876 28.088  28.327  1.00 32.48  1 . C  ? 
ATOM   1615  CZ  CZ  . PHE PHE PHE A A 233  233  . 42.488 29.225  27.858  1.00 32.12  1 . C  ? 
ATOM   1616  CE2 CE2 . PHE PHE PHE A A 233  233  . 41.714 30.257  27.357  1.00 33.88  1 . C  ? 
ATOM   1617  CD2 CD2 . PHE PHE PHE A A 233  233  . 40.325 30.147  27.329  1.00 32.88  1 . C  ? 
ATOM   1618  C   C   . PHE PHE PHE A A 233  233  . 38.415 28.138  25.380  1.00 34.60  1 . C  ? 
ATOM   1619  O   O   . PHE PHE PHE A A 233  233  . 39.336 27.383  25.074  1.00 36.91  1 . O  ? 
ATOM   1620  N   N   . ASN ASN ASN A A 234  234  . 38.004 29.150  24.628  1.00 33.57  1 . N  ? 
ATOM   1621  CA  CA  . ASN ASN ASN A A 234  234  . 38.551 29.454  23.326  1.00 32.85  1 . C  ? 
ATOM   1622  CB  CB  . ASN ASN ASN A A 234  234  . 37.473 29.396  22.243  1.00 31.85  1 . C  ? 
ATOM   1623  CG  CG  . ASN ASN ASN A A 234  234  . 36.665 28.118  22.267  1.00 31.69  1 . C  ? 
ATOM   1624  OD1 OD1 . ASN ASN ASN A A 234  234  . 37.118 27.084  22.755  1.00 30.78  1 . O  ? 
ATOM   1625  ND2 ND2 . ASN ASN ASN A A 234  234  . 35.451 28.180  21.719  1.00 32.07  1 . N  ? 
ATOM   1626  C   C   . ASN ASN ASN A A 234  234  . 39.113 30.859  23.355  1.00 33.56  1 . C  ? 
ATOM   1627  O   O   . ASN ASN ASN A A 234  234  . 38.569 31.732  24.019  1.00 33.57  1 . O  ? 
ATOM   1628  N   N   . LYS LYS LYS A A 235  235  . 40.192 31.066  22.609  1.00 34.73  1 . N  ? 
ATOM   1629  CA  CA  . LYS LYS LYS A A 235  235  . 40.793 32.373  22.435  1.00 36.05  1 . C  ? 
ATOM   1630  CB  CB  . LYS LYS LYS A A 235  235  . 41.948 32.573  23.415  1.00 37.24  1 . C  ? 
ATOM   1631  CG  CG  . LYS LYS LYS A A 235  235  . 43.191 31.752  23.117  1.00 39.82  1 . C  ? 
ATOM   1632  CD  CD  . LYS LYS LYS A A 235  235  . 44.168 31.742  24.282  1.00 42.41  1 . C  ? 
ATOM   1633  CE  CE  . LYS LYS LYS A A 235  235  . 45.279 30.728  24.042  1.00 43.59  1 . C  ? 
ATOM   1634  NZ  NZ  . LYS LYS LYS A A 235  235  . 46.223 30.656  25.181  1.00 46.06  1 . N  ? 
ATOM   1635  C   C   . LYS LYS LYS A A 235  235  . 41.278 32.532  20.999  1.00 37.80  1 . C  ? 
ATOM   1636  O   O   . LYS LYS LYS A A 235  235  . 41.648 31.557  20.335  1.00 38.60  1 . O  ? 
ATOM   1637  N   N   . ILE ILE ILE A A 236  236  . 41.293 33.779  20.541  1.00 38.51  1 . N  ? 
ATOM   1638  CA  CA  . ILE ILE ILE A A 236  236  . 41.763 34.124  19.208  1.00 37.01  1 . C  ? 
ATOM   1639  CB  CB  . ILE ILE ILE A A 236  236  . 40.932 35.264  18.589  1.00 36.25  1 . C  ? 
ATOM   1640  CG1 CG1 . ILE ILE ILE A A 236  236  . 39.457 34.849  18.494  1.00 36.48  1 . C  ? 
ATOM   1641  CD1 CD1 . ILE ILE ILE A A 236  236  . 39.116 33.803  17.447  1.00 36.21  1 . C  ? 
ATOM   1642  CG2 CG2 . ILE ILE ILE A A 236  236  . 41.467 35.678  17.220  1.00 36.01  1 . C  ? 
ATOM   1643  C   C   . ILE ILE ILE A A 236  236  . 43.211 34.542  19.308  1.00 37.96  1 . C  ? 
ATOM   1644  O   O   . ILE ILE ILE A A 236  236  . 43.588 35.278  20.218  1.00 39.09  1 . O  ? 
ATOM   1645  N   N   . ILE ILE ILE A A 237  237  . 44.011 34.054  18.364  1.00 40.05  1 . N  ? 
ATOM   1646  CA  CA  . ILE ILE ILE A A 237  237  . 45.415 34.433  18.208  1.00 41.39  1 . C  ? 
ATOM   1647  CB  CB  . ILE ILE ILE A A 237  237  . 46.352 33.200  18.250  1.00 43.81  1 . C  ? 
ATOM   1648  CG1 CG1 . ILE ILE ILE A A 237  237  . 46.060 32.308  19.465  1.00 44.13  1 . C  ? 
ATOM   1649  CD1 CD1 . ILE ILE ILE A A 237  237  . 46.229 32.983  20.812  1.00 44.51  1 . C  ? 
ATOM   1650  CG2 CG2 . ILE ILE ILE A A 237  237  . 47.820 33.621  18.250  1.00 43.78  1 . C  ? 
ATOM   1651  C   C   . ILE ILE ILE A A 237  237  . 45.564 35.109  16.848  1.00 42.04  1 . C  ? 
ATOM   1652  O   O   . ILE ILE ILE A A 237  237  . 45.030 34.615  15.847  1.00 39.59  1 . O  ? 
ATOM   1653  N   N   . LYS LYS LYS A A 238  238  . 46.278 36.234  16.827  1.00 42.12  1 . N  ? 
ATOM   1654  CA  CA  . LYS LYS LYS A A 238  238  . 46.622 36.944  15.592  1.00 45.12  1 . C  ? 
ATOM   1655  CB  CB  . LYS LYS LYS A A 238  238  . 45.971 38.328  15.517  1.00 46.58  1 . C  ? 
ATOM   1656  CG  CG  . LYS LYS LYS A A 238  238  . 44.455 38.303  15.596  1.00 49.07  1 . C  ? 
ATOM   1657  CD  CD  . LYS LYS LYS A A 238  238  . 43.832 39.679  15.386  1.00 52.97  1 . C  ? 
ATOM   1658  CE  CE  . LYS LYS LYS A A 238  238  . 42.537 39.823  16.184  1.00 57.59  1 . C  ? 
ATOM   1659  NZ  NZ  . LYS LYS LYS A A 238  238  . 41.866 41.141  15.999  1.00 59.41  1 . N  ? 
ATOM   1660  C   C   . LYS LYS LYS A A 238  238  . 48.135 37.075  15.538  1.00 48.44  1 . C  ? 
ATOM   1661  O   O   . LYS LYS LYS A A 238  238  . 48.777 37.477  16.520  1.00 49.18  1 . O  ? 
ATOM   1662  N   N   . ASP ASP ASP A A 239  239  . 48.701 36.710  14.394  1.00 50.60  1 . N  ? 
ATOM   1663  CA  CA  . ASP ASP ASP A A 239  239  . 50.146 36.736  14.192  1.00 54.23  1 . C  ? 
ATOM   1664  CB  CB  . ASP ASP ASP A A 239  239  . 50.706 35.309  14.234  1.00 55.30  1 . C  ? 
ATOM   1665  CG  CG  . ASP ASP ASP A A 239  239  . 52.222 35.269  14.179  1.00 56.69  1 . C  ? 
ATOM   1666  OD1 OD1 . ASP ASP ASP A A 239  239  . 52.784 35.371  13.069  1.00 58.41  1 . O  ? 
ATOM   1667  OD2 OD2 . ASP ASP ASP A A 239  239  . 52.854 35.107  15.245  1.00 59.08  1 . O  ? 
ATOM   1668  C   C   . ASP ASP ASP A A 239  239  . 50.449 37.419  12.861  1.00 56.54  1 . C  ? 
ATOM   1669  O   O   . ASP ASP ASP A A 239  239  . 50.288 36.815  11.798  1.00 55.24  1 . O  ? 
ATOM   1670  N   N   . LYS LYS LYS A A 240  240  . 50.865 38.686  12.933  1.00 61.18  1 . N  ? 
ATOM   1671  CA  CA  . LYS LYS LYS A A 240  240  . 51.246 39.478  11.751  1.00 64.99  1 . C  ? 
ATOM   1672  CB  CB  . LYS LYS LYS A A 240  240  . 50.570 40.857  11.760  1.00 63.58  1 . C  ? 
ATOM   1673  C   C   . LYS LYS LYS A A 240  240  . 52.760 39.632  11.740  1.00 67.57  1 . C  ? 
ATOM   1674  O   O   . LYS LYS LYS A A 240  240  . 53.323 40.285  12.608  1.00 68.57  1 . O  ? 
ATOM   1675  N   N   . SER SER SER A A 241  241  . 53.410 39.007  10.763  1.00 78.48  1 . N  ? 
ATOM   1676  CA  CA  . SER SER SER A A 241  241  . 54.876 38.974  10.677  1.00 87.61  1 . C  ? 
ATOM   1677  CB  CB  . SER SER SER A A 241  241  . 55.402 37.579  11.047  1.00 86.50  1 . C  ? 
ATOM   1678  OG  OG  . SER SER SER A A 241  241  . 55.201 37.312  12.421  1.00 86.04  1 . O  ? 
ATOM   1679  C   C   . SER SER SER A A 241  241  . 55.358 39.390  9.284   1.00 94.91  1 . C  ? 
ATOM   1680  O   O   . SER SER SER A A 241  241  . 56.102 38.654  8.624   1.00 98.49  1 . O  ? 
ATOM   1681  N   N   . LYS LYS LYS A A 242  242  . 54.928 40.580  8.856   1.00 98.65  1 . N  ? 
ATOM   1682  CA  CA  . LYS LYS LYS A A 242  242  . 55.311 41.186  7.559   1.00 98.92  1 . C  ? 
ATOM   1683  CB  CB  . LYS LYS LYS A A 242  242  . 56.819 41.486  7.525   1.00 97.53  1 . C  ? 
ATOM   1684  C   C   . LYS LYS LYS A A 242  242  . 54.891 40.362  6.323   1.00 97.86  1 . C  ? 
ATOM   1685  O   O   . LYS LYS LYS A A 242  242  . 53.986 40.758  5.582   1.00 97.93  1 . O  ? 
ATOM   1686  N   N   . ASP ASP ASP A A 243  243  . 55.561 39.227  6.118   1.00 97.19  1 . N  ? 
ATOM   1687  CA  CA  . ASP ASP ASP A A 243  243  . 55.268 38.284  5.015   1.00 93.66  1 . C  ? 
ATOM   1688  CB  CB  . ASP ASP ASP A A 243  243  . 56.525 37.461  4.651   1.00 92.30  1 . C  ? 
ATOM   1689  CG  CG  . ASP ASP ASP A A 243  243  . 57.122 36.687  5.843   1.00 91.35  1 . C  ? 
ATOM   1690  OD1 OD1 . ASP ASP ASP A A 243  243  . 56.398 36.347  6.805   1.00 89.88  1 . O  ? 
ATOM   1691  OD2 OD2 . ASP ASP ASP A A 243  243  . 58.340 36.413  5.812   1.00 91.11  1 . O  ? 
ATOM   1692  C   C   . ASP ASP ASP A A 243  243  . 54.082 37.328  5.257   1.00 90.13  1 . C  ? 
ATOM   1693  O   O   . ASP ASP ASP A A 243  243  . 53.669 36.615  4.335   1.00 90.78  1 . O  ? 
ATOM   1694  N   N   . SER SER SER A A 244  244  . 53.557 37.301  6.484   1.00 81.36  1 . N  ? 
ATOM   1695  CA  CA  . SER SER SER A A 244  244  . 52.500 36.365  6.862   1.00 78.41  1 . C  ? 
ATOM   1696  CB  CB  . SER SER SER A A 244  244  . 53.114 35.040  7.341   1.00 79.32  1 . C  ? 
ATOM   1697  OG  OG  . SER SER SER A A 244  244  . 52.116 34.106  7.738   1.00 77.68  1 . O  ? 
ATOM   1698  C   C   . SER SER SER A A 244  244  . 51.598 36.936  7.953   1.00 72.24  1 . C  ? 
ATOM   1699  O   O   . SER SER SER A A 244  244  . 52.073 37.213  9.055   1.00 74.26  1 . O  ? 
ATOM   1700  N   N   . GLU GLU GLU A A 245  245  . 50.314 37.124  7.634   1.00 62.82  1 . N  ? 
ATOM   1701  CA  CA  . GLU GLU GLU A A 245  245  . 49.278 37.313  8.654   1.00 57.97  1 . C  ? 
ATOM   1702  CB  CB  . GLU GLU GLU A A 245  245  . 48.337 38.478  8.332   1.00 60.93  1 . C  ? 
ATOM   1703  CG  CG  . GLU GLU GLU A A 245  245  . 47.489 38.876  9.546   1.00 65.91  1 . C  ? 
ATOM   1704  CD  CD  . GLU GLU GLU A A 245  245  . 46.448 39.950  9.267   1.00 71.93  1 . C  ? 
ATOM   1705  OE1 OE1 . GLU GLU GLU A A 245  245  . 46.676 40.819  8.389   1.00 75.72  1 . O  ? 
ATOM   1706  OE2 OE2 . GLU GLU GLU A A 245  245  . 45.393 39.927  9.947   1.00 72.85  1 . O  ? 
ATOM   1707  C   C   . GLU GLU GLU A A 245  245  . 48.468 36.020  8.843   1.00 50.38  1 . C  ? 
ATOM   1708  O   O   . GLU GLU GLU A A 245  245  . 47.867 35.506  7.898   1.00 47.90  1 . O  ? 
ATOM   1709  N   N   . ILE ILE ILE A A 246  246  . 48.457 35.515  10.072  1.00 43.73  1 . N  ? 
ATOM   1710  CA  CA  . ILE ILE ILE A A 246  246  . 47.666 34.345  10.448  1.00 39.75  1 . C  ? 
ATOM   1711  CB  CB  . ILE ILE ILE A A 246  246  . 48.569 33.187  10.934  1.00 38.23  1 . C  ? 
ATOM   1712  CG1 CG1 . ILE ILE ILE A A 246  246  . 49.369 32.626  9.755   1.00 37.91  1 . C  ? 
ATOM   1713  CD1 CD1 . ILE ILE ILE A A 246  246  . 50.568 31.794  10.154  1.00 37.56  1 . C  ? 
ATOM   1714  CG2 CG2 . ILE ILE ILE A A 246  246  . 47.748 32.063  11.561  1.00 38.84  1 . C  ? 
ATOM   1715  C   C   . ILE ILE ILE A A 246  246  . 46.681 34.727  11.548  1.00 38.38  1 . C  ? 
ATOM   1716  O   O   . ILE ILE ILE A A 246  246  . 47.049 35.422  12.498  1.00 40.07  1 . O  ? 
ATOM   1717  N   N   . VAL VAL VAL A A 247  247  . 45.442 34.251  11.411  1.00 35.34  1 . N  ? 
ATOM   1718  CA  CA  . VAL VAL VAL A A 247  247  . 44.419 34.373  12.446  1.00 34.71  1 . C  ? 
ATOM   1719  CB  CB  . VAL VAL VAL A A 247  247  . 43.197 35.190  11.968  1.00 35.87  1 . C  ? 
ATOM   1720  CG1 CG1 . VAL VAL VAL A A 247  247  . 42.148 35.320  13.072  1.00 35.94  1 . C  ? 
ATOM   1721  CG2 CG2 . VAL VAL VAL A A 247  247  . 43.621 36.569  11.481  1.00 35.89  1 . C  ? 
ATOM   1722  C   C   . VAL VAL VAL A A 247  247  . 43.960 32.965  12.786  1.00 33.17  1 . C  ? 
ATOM   1723  O   O   . VAL VAL VAL A A 247  247  . 43.630 32.184  11.897  1.00 34.10  1 . O  ? 
ATOM   1724  N   N   . ALA ALA ALA A A 248  248  . 43.883 32.675  14.077  1.00 32.04  1 . N  ? 
ATOM   1725  CA  CA  . ALA ALA ALA A A 248  248  . 43.614 31.330  14.561  1.00 31.16  1 . C  ? 
ATOM   1726  CB  CB  . ALA ALA ALA A A 248  248  . 44.925 30.612  14.834  1.00 30.30  1 . C  ? 
ATOM   1727  C   C   . ALA ALA ALA A A 248  248  . 42.765 31.354  15.824  1.00 31.76  1 . C  ? 
ATOM   1728  O   O   . ALA ALA ALA A A 248  248  . 42.857 32.279  16.620  1.00 32.38  1 . O  ? 
ATOM   1729  N   N   . ALA ALA ALA A A 249  249  . 41.925 30.339  15.985  1.00 31.87  1 . N  ? 
ATOM   1730  CA  CA  . ALA ALA ALA A A 249  249  . 41.270 30.071  17.255  1.00 32.64  1 . C  ? 
ATOM   1731  CB  CB  . ALA ALA ALA A A 249  249  . 39.821 29.693  17.029  1.00 32.33  1 . C  ? 
ATOM   1732  C   C   . ALA ALA ALA A A 249  249  . 42.020 28.928  17.941  1.00 34.39  1 . C  ? 
ATOM   1733  O   O   . ALA ALA ALA A A 249  249  . 42.300 27.913  17.299  1.00 34.16  1 . O  ? 
ATOM   1734  N   N   . VAL VAL VAL A A 250  250  . 42.372 29.118  19.217  1.00 33.71  1 . N  ? 
ATOM   1735  CA  CA  . VAL VAL VAL A A 250  250  . 42.934 28.060  20.065  1.00 33.68  1 . C  ? 
ATOM   1736  CB  CB  . VAL VAL VAL A A 250  250  . 44.192 28.525  20.832  1.00 33.16  1 . C  ? 
ATOM   1737  CG1 CG1 . VAL VAL VAL A A 250  250  . 44.684 27.441  21.780  1.00 31.63  1 . C  ? 
ATOM   1738  CG2 CG2 . VAL VAL VAL A A 250  250  . 45.302 28.909  19.865  1.00 33.42  1 . C  ? 
ATOM   1739  C   C   . VAL VAL VAL A A 250  250  . 41.880 27.633  21.080  1.00 34.86  1 . C  ? 
ATOM   1740  O   O   . VAL VAL VAL A A 250  250  . 41.427 28.431  21.895  1.00 34.90  1 . O  ? 
ATOM   1741  N   N   . MET MET MET A A 251  251  . 41.533 26.356  21.042  1.00 35.71  1 . N  ? 
ATOM   1742  CA  CA  . MET MET MET A A 251  251  . 40.483 25.790  21.861  1.00 34.36  1 . C  ? 
ATOM   1743  CB  CB  . MET MET MET A A 251  251  . 39.508 25.039  20.961  1.00 34.93  1 . C  ? 
ATOM   1744  CG  CG  . MET MET MET A A 251  251  . 38.757 25.948  19.999  1.00 36.00  1 . C  ? 
ATOM   1745  SD  SD  . MET MET MET A A 251  251  . 38.063 25.068  18.595  1.00 38.21  1 . S  ? 
ATOM   1746  CE  CE  . MET MET MET A A 251  251  . 39.534 24.941  17.576  1.00 40.83  1 . C  ? 
ATOM   1747  C   C   . MET MET MET A A 251  251  . 41.137 24.850  22.869  1.00 34.30  1 . C  ? 
ATOM   1748  O   O   . MET MET MET A A 251  251  . 41.596 23.769  22.507  1.00 33.18  1 . O  ? 
ATOM   1749  N   N   . GLY GLY GLY A A 252  252  . 41.172 25.284  24.130  1.00 35.27  1 . N  ? 
ATOM   1750  CA  CA  . GLY GLY GLY A A 252  252  . 41.863 24.581  25.212  1.00 34.24  1 . C  ? 
ATOM   1751  C   C   . GLY GLY GLY A A 252  252  . 41.015 24.380  26.455  1.00 34.98  1 . C  ? 
ATOM   1752  O   O   . GLY GLY GLY A A 252  252  . 39.795 24.207  26.377  1.00 33.49  1 . O  ? 
ATOM   1753  N   N   . ASN ASN ASN A A 253  253  . 41.685 24.361  27.605  1.00 36.50  1 . N  ? 
ATOM   1754  CA  CA  . ASN ASN ASN A A 253  253  . 41.029 24.209  28.901  1.00 37.69  1 . C  ? 
ATOM   1755  CB  CB  . ASN ASN ASN A A 253  253  . 40.887 22.729  29.269  1.00 37.57  1 . C  ? 
ATOM   1756  CG  CG  . ASN ASN ASN A A 253  253  . 40.043 22.514  30.520  1.00 38.48  1 . C  ? 
ATOM   1757  OD1 OD1 . ASN ASN ASN A A 253  253  . 40.520 22.727  31.642  1.00 40.44  1 . O  ? 
ATOM   1758  ND2 ND2 . ASN ASN ASN A A 253  253  . 38.792 22.083  30.339  1.00 38.36  1 . N  ? 
ATOM   1759  C   C   . ASN ASN ASN A A 253  253  . 41.821 24.985  29.957  1.00 38.52  1 . C  ? 
ATOM   1760  O   O   . ASN ASN ASN A A 253  253  . 43.040 25.103  29.857  1.00 38.34  1 . O  ? 
ATOM   1761  N   N   . ILE ILE ILE A A 254  254  . 41.119 25.539  30.948  1.00 40.86  1 . N  ? 
ATOM   1762  CA  CA  . ILE ILE ILE A A 254  254  . 41.774 26.339  32.016  1.00 42.34  1 . C  ? 
ATOM   1763  CB  CB  . ILE ILE ILE A A 254  254  . 40.772 27.106  32.928  1.00 42.25  1 . C  ? 
ATOM   1764  CG1 CG1 . ILE ILE ILE A A 254  254  . 39.766 26.159  33.601  1.00 43.20  1 . C  ? 
ATOM   1765  CD1 CD1 . ILE ILE ILE A A 254  254  . 38.895 26.809  34.663  1.00 43.00  1 . C  ? 
ATOM   1766  CG2 CG2 . ILE ILE ILE A A 254  254  . 40.078 28.202  32.124  1.00 42.95  1 . C  ? 
ATOM   1767  C   C   . ILE ILE ILE A A 254  254  . 42.749 25.535  32.888  1.00 42.28  1 . C  ? 
ATOM   1768  O   O   . ILE ILE ILE A A 254  254  . 43.682 26.096  33.463  1.00 41.54  1 . O  ? 
ATOM   1769  N   N   . SER SER SER A A 255  255  . 42.527 24.229  32.976  1.00 42.65  1 . N  ? 
ATOM   1770  CA  CA  . SER SER SER A A 255  255  . 43.414 23.344  33.715  1.00 43.82  1 . C  ? 
ATOM   1771  CB  CB  . SER SER SER A A 255  255  . 42.784 21.960  33.825  1.00 43.03  1 . C  ? 
ATOM   1772  OG  OG  . SER SER SER A A 255  255  . 43.662 21.075  34.492  1.00 43.02  1 . O  ? 
ATOM   1773  C   C   . SER SER SER A A 255  255  . 44.809 23.218  33.087  1.00 45.60  1 . C  ? 
ATOM   1774  O   O   . SER SER SER A A 255  255  . 44.956 23.233  31.863  1.00 45.82  1 . O  ? 
ATOM   1775  N   N   . ASN ASN ASN A A 256  256  . 45.818 23.106  33.950  1.00 49.49  1 . N  ? 
ATOM   1776  CA  CA  . ASN ASN ASN A A 256  256  . 47.190 22.738  33.555  1.00 52.80  1 . C  ? 
ATOM   1777  CB  CB  . ASN ASN ASN A A 256  256  . 48.194 23.731  34.141  1.00 54.13  1 . C  ? 
ATOM   1778  CG  CG  . ASN ASN ASN A A 256  256  . 48.076 25.103  33.517  1.00 57.00  1 . C  ? 
ATOM   1779  OD1 OD1 . ASN ASN ASN A A 256  256  . 47.815 25.224  32.322  1.00 60.61  1 . O  ? 
ATOM   1780  ND2 ND2 . ASN ASN ASN A A 256  256  . 48.271 26.148  34.317  1.00 59.03  1 . N  ? 
ATOM   1781  C   C   . ASN ASN ASN A A 256  256  . 47.554 21.298  33.951  1.00 53.17  1 . C  ? 
ATOM   1782  O   O   . ASN ASN ASN A A 256  256  . 48.729 20.944  33.995  1.00 53.68  1 . O  ? 
ATOM   1783  N   N   . ASP ASP ASP A A 257  257  . 46.540 20.474  34.224  1.00 55.89  1 . N  ? 
ATOM   1784  CA  CA  . ASP ASP ASP A A 257  257  . 46.708 19.032  34.383  1.00 58.60  1 . C  ? 
ATOM   1785  CB  CB  . ASP ASP ASP A A 257  257  . 45.342 18.334  34.576  1.00 61.24  1 . C  ? 
ATOM   1786  CG  CG  . ASP ASP ASP A A 257  257  . 44.730 18.556  35.970  1.00 63.48  1 . C  ? 
ATOM   1787  OD1 OD1 . ASP ASP ASP A A 257  257  . 45.406 19.087  36.877  1.00 64.48  1 . O  ? 
ATOM   1788  OD2 OD2 . ASP ASP ASP A A 257  257  . 43.547 18.188  36.156  1.00 65.71  1 . O  ? 
ATOM   1789  C   C   . ASP ASP ASP A A 257  257  . 47.402 18.450  33.144  1.00 58.26  1 . C  ? 
ATOM   1790  O   O   . ASP ASP ASP A A 257  257  . 46.999 18.727  32.011  1.00 56.02  1 . O  ? 
ATOM   1791  N   N   . ASN ASN ASN A A 258  258  . 48.457 17.674  33.374  1.00 58.79  1 . N  ? 
ATOM   1792  CA  CA  . ASN ASN ASN A A 258  258  . 49.136 16.939  32.315  1.00 57.99  1 . C  ? 
ATOM   1793  CB  CB  . ASN ASN ASN A A 258  258  . 50.642 16.872  32.584  1.00 59.43  1 . C  ? 
ATOM   1794  CG  CG  . ASN ASN ASN A A 258  258  . 51.318 18.241  32.503  1.00 63.93  1 . C  ? 
ATOM   1795  OD1 OD1 . ASN ASN ASN A A 258  258  . 50.904 19.127  31.746  1.00 62.20  1 . O  ? 
ATOM   1796  ND2 ND2 . ASN ASN ASN A A 258  258  . 52.375 18.416  33.283  1.00 68.85  1 . N  ? 
ATOM   1797  C   C   . ASN ASN ASN A A 258  258  . 48.497 15.560  32.264  1.00 56.35  1 . C  ? 
ATOM   1798  O   O   . ASN ASN ASN A A 258  258  . 49.014 14.596  32.822  1.00 59.18  1 . O  ? 
ATOM   1799  N   N   . GLU GLU GLU A A 259  259  . 47.334 15.501  31.619  1.00 57.04  1 . N  ? 
ATOM   1800  CA  CA  . GLU GLU GLU A A 259  259  . 46.545 14.273  31.502  1.00 56.13  1 . C  ? 
ATOM   1801  CB  CB  . GLU GLU GLU A A 259  259  . 45.242 14.386  32.303  1.00 60.52  1 . C  ? 
ATOM   1802  CG  CG  . GLU GLU GLU A A 259  259  . 45.427 14.359  33.815  1.00 65.93  1 . C  ? 
ATOM   1803  CD  CD  . GLU GLU GLU A A 259  259  . 45.586 12.959  34.394  1.00 70.71  1 . C  ? 
ATOM   1804  OE1 OE1 . GLU GLU GLU A A 259  259  . 46.071 12.042  33.692  1.00 72.32  1 . O  ? 
ATOM   1805  OE2 OE2 . GLU GLU GLU A A 259  259  . 45.232 12.776  35.577  1.00 75.95  1 . O  ? 
ATOM   1806  C   C   . GLU GLU GLU A A 259  259  . 46.211 13.962  30.057  1.00 50.55  1 . C  ? 
ATOM   1807  O   O   . GLU GLU GLU A A 259  259  . 46.288 14.826  29.194  1.00 48.59  1 . O  ? 
ATOM   1808  N   N   . GLU GLU GLU A A 260  260  . 45.814 12.713  29.833  1.00 49.40  1 . N  ? 
ATOM   1809  CA  CA  . GLU GLU GLU A A 260  260  . 45.418 12.176  28.524  1.00 48.79  1 . C  ? 
ATOM   1810  CB  CB  . GLU GLU GLU A A 260  260  . 44.729 10.816  28.748  1.00 53.12  1 . C  ? 
ATOM   1811  CG  CG  . GLU GLU GLU A A 260  260  . 44.276 10.084  27.481  1.00 57.65  1 . C  ? 
ATOM   1812  CD  CD  . GLU GLU GLU A A 260  260  . 43.235 8.983   27.720  1.00 59.96  1 . C  ? 
ATOM   1813  OE1 OE1 . GLU GLU GLU A A 260  260  . 42.367 9.122   28.611  1.00 61.33  1 . O  ? 
ATOM   1814  OE2 OE2 . GLU GLU GLU A A 260  260  . 43.273 7.968   26.989  1.00 61.96  1 . O  ? 
ATOM   1815  C   C   . GLU GLU GLU A A 260  260  . 44.461 13.087  27.748  1.00 45.59  1 . C  ? 
ATOM   1816  O   O   . GLU GLU GLU A A 260  260  . 44.594 13.254  26.535  1.00 47.04  1 . O  ? 
ATOM   1817  N   N   . TRP TRP TRP A A 261  261  . 43.479 13.639  28.459  1.00 40.98  1 . N  ? 
ATOM   1818  CA  CA  . TRP TRP TRP A A 261  261  . 42.401 14.443  27.855  1.00 37.62  1 . C  ? 
ATOM   1819  CB  CB  . TRP TRP TRP A A 261  261  . 41.125 14.403  28.728  1.00 37.52  1 . C  ? 
ATOM   1820  CG  CG  . TRP TRP TRP A A 261  261  . 41.325 14.910  30.144  1.00 36.45  1 . C  ? 
ATOM   1821  CD1 CD1 . TRP TRP TRP A A 261  261  . 41.571 14.156  31.253  1.00 35.72  1 . C  ? 
ATOM   1822  NE1 NE1 . TRP TRP TRP A A 261  261  . 41.735 14.960  32.350  1.00 36.52  1 . N  ? 
ATOM   1823  CE2 CE2 . TRP TRP TRP A A 261  261  . 41.586 16.266  31.972  1.00 36.40  1 . C  ? 
ATOM   1824  CD2 CD2 . TRP TRP TRP A A 261  261  . 41.322 16.275  30.581  1.00 36.57  1 . C  ? 
ATOM   1825  CE3 CE3 . TRP TRP TRP A A 261  261  . 41.126 17.505  29.934  1.00 35.89  1 . C  ? 
ATOM   1826  CZ3 CZ3 . TRP TRP TRP A A 261  261  . 41.192 18.672  30.689  1.00 37.23  1 . C  ? 
ATOM   1827  CH2 CH2 . TRP TRP TRP A A 261  261  . 41.447 18.626  32.085  1.00 36.70  1 . C  ? 
ATOM   1828  CZ2 CZ2 . TRP TRP TRP A A 261  261  . 41.639 17.435  32.736  1.00 35.23  1 . C  ? 
ATOM   1829  C   C   . TRP TRP TRP A A 261  261  . 42.762 15.900  27.568  1.00 35.53  1 . C  ? 
ATOM   1830  O   O   . TRP TRP TRP A A 261  261  . 42.065 16.561  26.799  1.00 35.50  1 . O  ? 
ATOM   1831  N   N   . ASN ASN ASN A A 262  262  . 43.811 16.413  28.201  1.00 33.93  1 . N  ? 
ATOM   1832  CA  CA  . ASN ASN ASN A A 262  262  . 44.083 17.849  28.165  1.00 32.90  1 . C  ? 
ATOM   1833  CB  CB  . ASN ASN ASN A A 262  262  . 44.611 18.339  29.515  1.00 33.75  1 . C  ? 
ATOM   1834  CG  CG  . ASN ASN ASN A A 262  262  . 44.448 19.850  29.706  1.00 33.86  1 . C  ? 
ATOM   1835  OD1 OD1 . ASN ASN ASN A A 262  262  . 43.725 20.515  28.963  1.00 32.40  1 . O  ? 
ATOM   1836  ND2 ND2 . ASN ASN ASN A A 262  262  . 45.128 20.396  30.717  1.00 34.31  1 . N  ? 
ATOM   1837  C   C   . ASN ASN ASN A A 262  262  . 45.051 18.259  27.067  1.00 32.07  1 . C  ? 
ATOM   1838  O   O   . ASN ASN ASN A A 262  262  . 45.980 17.534  26.721  1.00 32.66  1 . O  ? 
ATOM   1839  N   N   . GLY GLY GLY A A 263  263  . 44.820 19.453  26.548  1.00 30.35  1 . N  ? 
ATOM   1840  CA  CA  . GLY GLY GLY A A 263  263  . 45.642 20.025  25.513  1.00 31.41  1 . C  ? 
ATOM   1841  C   C   . GLY GLY GLY A A 263  263  . 44.856 21.080  24.754  1.00 32.89  1 . C  ? 
ATOM   1842  O   O   . GLY GLY GLY A A 263  263  . 43.998 21.766  25.330  1.00 33.10  1 . O  ? 
ATOM   1843  N   N   . GLU GLU GLU A A 264  264  . 45.134 21.180  23.458  1.00 31.91  1 . N  ? 
ATOM   1844  CA  CA  . GLU GLU GLU A A 264  264  . 44.561 22.209  22.606  1.00 33.18  1 . C  ? 
ATOM   1845  CB  CB  . GLU GLU GLU A A 264  264  . 45.555 23.364  22.451  1.00 34.08  1 . C  ? 
ATOM   1846  CG  CG  . GLU GLU GLU A A 264  264  . 45.720 24.214  23.691  1.00 34.92  1 . C  ? 
ATOM   1847  CD  CD  . GLU GLU GLU A A 264  264  . 46.698 25.357  23.504  1.00 36.39  1 . C  ? 
ATOM   1848  OE1 OE1 . GLU GLU GLU A A 264  264  . 46.769 26.201  24.424  1.00 36.83  1 . O  ? 
ATOM   1849  OE2 OE2 . GLU GLU GLU A A 264  264  . 47.400 25.422  22.461  1.00 37.23  1 . O  ? 
ATOM   1850  C   C   . GLU GLU GLU A A 264  264  . 44.239 21.693  21.211  1.00 32.46  1 . C  ? 
ATOM   1851  O   O   . GLU GLU GLU A A 264  264  . 44.973 20.889  20.659  1.00 33.35  1 . O  ? 
ATOM   1852  N   N   . TYR TYR TYR A A 265  265  . 43.135 22.175  20.657  1.00 32.07  1 . N  ? 
ATOM   1853  CA  CA  . TYR TYR TYR A A 265  265  . 42.893 22.146  19.221  1.00 30.37  1 . C  ? 
ATOM   1854  CB  CB  . TYR TYR TYR A A 265  265  . 41.485 21.660  18.905  1.00 30.49  1 . C  ? 
ATOM   1855  CG  CG  . TYR TYR TYR A A 265  265  . 41.240 20.201  19.215  1.00 30.39  1 . C  ? 
ATOM   1856  CD1 CD1 . TYR TYR TYR A A 265  265  . 41.012 19.783  20.522  1.00 30.44  1 . C  ? 
ATOM   1857  CE1 CE1 . TYR TYR TYR A A 265  265  . 40.772 18.454  20.817  1.00 30.93  1 . C  ? 
ATOM   1858  CZ  CZ  . TYR TYR TYR A A 265  265  . 40.761 17.518  19.796  1.00 31.04  1 . C  ? 
ATOM   1859  OH  OH  . TYR TYR TYR A A 265  265  . 40.516 16.204  20.094  1.00 29.31  1 . O  ? 
ATOM   1860  CE2 CE2 . TYR TYR TYR A A 265  265  . 40.982 17.910  18.485  1.00 30.79  1 . C  ? 
ATOM   1861  CD2 CD2 . TYR TYR TYR A A 265  265  . 41.217 19.247  18.203  1.00 29.30  1 . C  ? 
ATOM   1862  C   C   . TYR TYR TYR A A 265  265  . 43.044 23.576  18.710  1.00 30.67  1 . C  ? 
ATOM   1863  O   O   . TYR TYR TYR A A 265  265  . 42.783 24.538  19.442  1.00 29.09  1 . O  ? 
ATOM   1864  N   N   . SER SER SER A A 266  266  . 43.454 23.711  17.452  1.00 29.37  1 . N  ? 
ATOM   1865  CA  CA  . SER SER SER A A 266  266  . 43.484 25.011  16.811  1.00 30.01  1 . C  ? 
ATOM   1866  CB  CB  . SER SER SER A A 266  266  . 44.874 25.629  16.885  1.00 30.47  1 . C  ? 
ATOM   1867  OG  OG  . SER SER SER A A 266  266  . 44.862 26.957  16.407  1.00 32.04  1 . O  ? 
ATOM   1868  C   C   . SER SER SER A A 266  266  . 43.030 24.923  15.375  1.00 29.66  1 . C  ? 
ATOM   1869  O   O   . SER SER SER A A 266  266  . 43.343 23.964  14.686  1.00 31.17  1 . O  ? 
ATOM   1870  N   N   . ILE ILE ILE A A 267  267  . 42.253 25.919  14.954  1.00 29.33  1 . N  ? 
ATOM   1871  CA  CA  . ILE ILE ILE A A 267  267  . 41.945 26.153  13.543  1.00 28.12  1 . C  ? 
ATOM   1872  CB  CB  . ILE ILE ILE A A 267  267  . 40.475 25.887  13.177  1.00 29.04  1 . C  ? 
ATOM   1873  CG1 CG1 . ILE ILE ILE A A 267  267  . 39.508 26.742  14.010  1.00 28.59  1 . C  ? 
ATOM   1874  CD1 CD1 . ILE ILE ILE A A 267  267  . 38.123 26.815  13.395  1.00 28.78  1 . C  ? 
ATOM   1875  CG2 CG2 . ILE ILE ILE A A 267  267  . 40.171 24.397  13.318  1.00 29.03  1 . C  ? 
ATOM   1876  C   C   . ILE ILE ILE A A 267  267  . 42.305 27.575  13.191  1.00 27.70  1 . C  ? 
ATOM   1877  O   O   . ILE ILE ILE A A 267  267  . 42.317 28.450  14.048  1.00 27.04  1 . O  ? 
ATOM   1878  N   N   . GLY GLY GLY A A 268  268  . 42.613 27.788  11.922  1.00 27.61  1 . N  ? 
ATOM   1879  CA  CA  . GLY GLY GLY A A 268  268  . 43.120 29.057  11.473  1.00 28.18  1 . C  ? 
ATOM   1880  C   C   . GLY GLY GLY A A 268  268  . 43.293 29.141  9.982   1.00 29.02  1 . C  ? 
ATOM   1881  O   O   . GLY GLY GLY A A 268  268  . 43.101 28.169  9.254   1.00 29.71  1 . O  ? 
ATOM   1882  N   N   . VAL VAL VAL A A 269  269  . 43.649 30.341  9.552   1.00 30.14  1 . N  ? 
ATOM   1883  CA  CA  . VAL VAL VAL A A 269  269  . 43.774 30.691  8.146   1.00 32.11  1 . C  ? 
ATOM   1884  CB  CB  . VAL VAL VAL A A 269  269  . 42.454 31.298  7.584   1.00 33.99  1 . C  ? 
ATOM   1885  CG1 CG1 . VAL VAL VAL A A 269  269  . 42.152 32.682  8.167   1.00 33.88  1 . C  ? 
ATOM   1886  CG2 CG2 . VAL VAL VAL A A 269  269  . 42.479 31.356  6.062   1.00 35.06  1 . C  ? 
ATOM   1887  C   C   . VAL VAL VAL A A 269  269  . 44.940 31.667  8.000   1.00 32.50  1 . C  ? 
ATOM   1888  O   O   . VAL VAL VAL A A 269  269  . 45.288 32.386  8.939   1.00 30.79  1 . O  ? 
ATOM   1889  N   N   . LYS LYS LYS A A 270  270  . 45.550 31.655  6.824   1.00 33.52  1 . N  ? 
ATOM   1890  CA  CA  . LYS LYS LYS A A 270  270  . 46.582 32.602  6.463   1.00 36.38  1 . C  ? 
ATOM   1891  CB  CB  . LYS LYS LYS A A 270  270  . 47.773 31.876  5.840   1.00 38.07  1 . C  ? 
ATOM   1892  CG  CG  . LYS LYS LYS A A 270  270  . 48.915 32.791  5.423   1.00 41.19  1 . C  ? 
ATOM   1893  CD  CD  . LYS LYS LYS A A 270  270  . 50.196 32.016  5.156   1.00 43.22  1 . C  ? 
ATOM   1894  CE  CE  . LYS LYS LYS A A 270  270  . 51.262 32.921  4.556   1.00 45.99  1 . C  ? 
ATOM   1895  NZ  NZ  . LYS LYS LYS A A 270  270  . 52.609 32.286  4.571   1.00 48.78  1 . N  ? 
ATOM   1896  C   C   . LYS LYS LYS A A 270  270  . 45.984 33.613  5.484   1.00 38.38  1 . C  ? 
ATOM   1897  O   O   . LYS LYS LYS A A 270  270  . 45.291 33.234  4.529   1.00 37.90  1 . O  ? 
ATOM   1898  N   N   . LYS LYS LYS A A 271  271  . 46.248 34.896  5.735   1.00 39.02  1 . N  ? 
ATOM   1899  CA  CA  . LYS LYS LYS A A 271  271  . 45.772 35.968  4.871   1.00 40.74  1 . C  ? 
ATOM   1900  CB  CB  . LYS LYS LYS A A 271  271  . 45.969 37.343  5.528   1.00 43.93  1 . C  ? 
ATOM   1901  CG  CG  . LYS LYS LYS A A 271  271  . 45.186 38.447  4.838   1.00 47.28  1 . C  ? 
ATOM   1902  CD  CD  . LYS LYS LYS A A 271  271  . 45.181 39.756  5.616   1.00 50.49  1 . C  ? 
ATOM   1903  CE  CE  . LYS LYS LYS A A 271  271  . 44.168 40.745  5.053   1.00 51.22  1 . C  ? 
ATOM   1904  NZ  NZ  . LYS LYS LYS A A 271  271  . 44.360 41.006  3.596   1.00 53.20  1 . N  ? 
ATOM   1905  C   C   . LYS LYS LYS A A 271  271  . 46.509 35.930  3.541   1.00 39.42  1 . C  ? 
ATOM   1906  O   O   . LYS LYS LYS A A 271  271  . 47.721 35.737  3.494   1.00 39.02  1 . O  ? 
ATOM   1907  N   N   . VAL VAL VAL A A 272  272  . 45.758 36.086  2.462   1.00 37.98  1 . N  ? 
ATOM   1908  CA  CA  . VAL VAL VAL A A 272  272  . 46.326 36.230  1.134   1.00 38.14  1 . C  ? 
ATOM   1909  CB  CB  . VAL VAL VAL A A 272  272  . 46.015 35.001  0.249   1.00 38.12  1 . C  ? 
ATOM   1910  CG1 CG1 . VAL VAL VAL A A 272  272  . 46.539 33.730  0.914   1.00 38.43  1 . C  ? 
ATOM   1911  CG2 CG2 . VAL VAL VAL A A 272  272  . 44.525 34.873  -0.046  1.00 38.17  1 . C  ? 
ATOM   1912  C   C   . VAL VAL VAL A A 272  272  . 45.787 37.523  0.516   1.00 39.94  1 . C  ? 
ATOM   1913  O   O   . VAL VAL VAL A A 272  272  . 44.756 38.033  0.967   1.00 39.91  1 . O  ? 
ATOM   1914  N   N   . PRO PRO PRO A A 273  273  . 46.483 38.069  -0.506  1.00 41.15  1 . N  ? 
ATOM   1915  CA  CA  . PRO PRO PRO A A 273  273  . 45.982 39.242  -1.232  1.00 40.95  1 . C  ? 
ATOM   1916  CB  CB  . PRO PRO PRO A A 273  273  . 46.913 39.326  -2.444  1.00 41.76  1 . C  ? 
ATOM   1917  CG  CG  . PRO PRO PRO A A 273  273  . 48.200 38.758  -1.951  1.00 42.03  1 . C  ? 
ATOM   1918  CD  CD  . PRO PRO PRO A A 273  273  . 47.853 37.714  -0.926  1.00 41.08  1 . C  ? 
ATOM   1919  C   C   . PRO PRO PRO A A 273  273  . 44.536 39.091  -1.694  1.00 41.07  1 . C  ? 
ATOM   1920  O   O   . PRO PRO PRO A A 273  273  . 44.160 38.040  -2.219  1.00 40.70  1 . O  ? 
ATOM   1921  N   N   . GLY GLY GLY A A 274  274  . 43.737 40.128  -1.460  1.00 41.08  1 . N  ? 
ATOM   1922  CA  CA  . GLY GLY GLY A A 274  274  . 42.344 40.153  -1.891  1.00 42.28  1 . C  ? 
ATOM   1923  C   C   . GLY GLY GLY A A 274  274  . 41.315 39.488  -0.985  1.00 43.11  1 . C  ? 
ATOM   1924  O   O   . GLY GLY GLY A A 274  274  . 40.138 39.399  -1.369  1.00 42.13  1 . O  ? 
ATOM   1925  N   N   . VAL VAL VAL A A 275  275  . 41.733 39.019  0.197   1.00 41.97  1 . N  ? 
ATOM   1926  CA  CA  . VAL VAL VAL A A 275  275  . 40.790 38.475  1.190   1.00 42.05  1 . C  ? 
ATOM   1927  CB  CB  . VAL VAL VAL A A 275  275  . 40.911 36.933  1.402   1.00 42.92  1 . C  ? 
ATOM   1928  CG1 CG1 . VAL VAL VAL A A 275  275  . 41.250 36.219  0.100   1.00 43.30  1 . C  ? 
ATOM   1929  CG2 CG2 . VAL VAL VAL A A 275  275  . 41.918 36.570  2.482   1.00 43.33  1 . C  ? 
ATOM   1930  C   C   . VAL VAL VAL A A 275  275  . 40.927 39.171  2.534   1.00 40.79  1 . C  ? 
ATOM   1931  O   O   . VAL VAL VAL A A 275  275  . 41.997 39.663  2.899   1.00 40.48  1 . O  ? 
ATOM   1932  N   N   . ASP ASP ASP A A 276  276  . 39.826 39.176  3.267   1.00 39.71  1 . N  ? 
ATOM   1933  CA  CA  . ASP ASP ASP A A 276  276  . 39.792 39.643  4.642   1.00 41.45  1 . C  ? 
ATOM   1934  CB  CB  . ASP ASP ASP A A 276  276  . 38.832 40.828  4.801   1.00 45.10  1 . C  ? 
ATOM   1935  CG  CG  . ASP ASP ASP A A 276  276  . 39.341 42.085  4.118   1.00 49.37  1 . C  ? 
ATOM   1936  OD1 OD1 . ASP ASP ASP A A 276  276  . 40.522 42.450  4.330   1.00 55.41  1 . O  ? 
ATOM   1937  OD2 OD2 . ASP ASP ASP A A 276  276  . 38.560 42.705  3.364   1.00 52.78  1 . O  ? 
ATOM   1938  C   C   . ASP ASP ASP A A 276  276  . 39.337 38.494  5.512   1.00 39.40  1 . C  ? 
ATOM   1939  O   O   . ASP ASP ASP A A 276  276  . 38.606 37.607  5.057   1.00 39.17  1 . O  ? 
ATOM   1940  N   N   . ILE ILE ILE A A 277  277  . 39.767 38.538  6.770   1.00 38.89  1 . N  ? 
ATOM   1941  CA  CA  . ILE ILE ILE A A 277  277  . 39.485 37.499  7.754   1.00 37.90  1 . C  ? 
ATOM   1942  CB  CB  . ILE ILE ILE A A 277  277  . 40.778 37.050  8.462   1.00 37.08  1 . C  ? 
ATOM   1943  CG1 CG1 . ILE ILE ILE A A 277  277  . 41.774 36.494  7.441   1.00 38.13  1 . C  ? 
ATOM   1944  CD1 CD1 . ILE ILE ILE A A 277  277  . 43.206 36.463  7.925   1.00 38.58  1 . C  ? 
ATOM   1945  CG2 CG2 . ILE ILE ILE A A 277  277  . 40.479 35.986  9.513   1.00 37.23  1 . C  ? 
ATOM   1946  C   C   . ILE ILE ILE A A 277  277  . 38.523 38.034  8.810   1.00 37.67  1 . C  ? 
ATOM   1947  O   O   . ILE ILE ILE A A 277  277  . 38.719 39.127  9.324   1.00 39.52  1 . O  ? 
ATOM   1948  N   N   . SER SER SER A A 278  278  . 37.502 37.244  9.130   1.00 36.92  1 . N  ? 
ATOM   1949  CA  CA  . SER SER SER A A 278  278  . 36.690 37.440  10.327  1.00 37.43  1 . C  ? 
ATOM   1950  CB  CB  . SER SER SER A A 278  278  . 35.259 37.875  9.962   1.00 37.22  1 . C  ? 
ATOM   1951  OG  OG  . SER SER SER A A 278  278  . 34.479 36.819  9.417   1.00 36.24  1 . O  ? 
ATOM   1952  C   C   . SER SER SER A A 278  278  . 36.692 36.168  11.193  1.00 39.26  1 . C  ? 
ATOM   1953  O   O   . SER SER SER A A 278  278  . 37.160 35.101  10.761  1.00 38.26  1 . O  ? 
ATOM   1954  N   N   . TYR TYR TYR A A 279  279  . 36.177 36.298  12.414  1.00 38.91  1 . N  ? 
ATOM   1955  CA  CA  . TYR TYR TYR A A 279  279  . 36.205 35.211  13.395  1.00 39.74  1 . C  ? 
ATOM   1956  CB  CB  . TYR TYR TYR A A 279  279  . 37.601 35.115  14.014  1.00 40.89  1 . C  ? 
ATOM   1957  CG  CG  . TYR TYR TYR A A 279  279  . 38.050 36.373  14.735  1.00 41.94  1 . C  ? 
ATOM   1958  CD1 CD1 . TYR TYR TYR A A 279  279  . 37.659 36.630  16.054  1.00 42.75  1 . C  ? 
ATOM   1959  CE1 CE1 . TYR TYR TYR A A 279  279  . 38.066 37.776  16.715  1.00 41.67  1 . C  ? 
ATOM   1960  CZ  CZ  . TYR TYR TYR A A 279  279  . 38.879 38.684  16.064  1.00 42.78  1 . C  ? 
ATOM   1961  OH  OH  . TYR TYR TYR A A 279  279  . 39.304 39.821  16.707  1.00 47.03  1 . O  ? 
ATOM   1962  CE2 CE2 . TYR TYR TYR A A 279  279  . 39.287 38.457  14.765  1.00 42.72  1 . C  ? 
ATOM   1963  CD2 CD2 . TYR TYR TYR A A 279  279  . 38.872 37.306  14.106  1.00 42.81  1 . C  ? 
ATOM   1964  C   C   . TYR TYR TYR A A 279  279  . 35.177 35.345  14.528  1.00 39.30  1 . C  ? 
ATOM   1965  O   O   . TYR TYR TYR A A 279  279  . 34.729 36.435  14.845  1.00 37.33  1 . O  ? 
ATOM   1966  N   N   . LYS LYS LYS A A 280  280  . 34.823 34.211  15.126  1.00 38.75  1 . N  ? 
ATOM   1967  CA  CA  . LYS LYS LYS A A 280  280  . 34.044 34.169  16.356  1.00 38.42  1 . C  ? 
ATOM   1968  CB  CB  . LYS LYS LYS A A 280  280  . 32.581 33.817  16.085  1.00 39.67  1 . C  ? 
ATOM   1969  CG  CG  . LYS LYS LYS A A 280  280  . 31.675 34.077  17.280  1.00 40.60  1 . C  ? 
ATOM   1970  CD  CD  . LYS LYS LYS A A 280  280  . 30.200 33.897  16.935  1.00 41.31  1 . C  ? 
ATOM   1971  CE  CE  . LYS LYS LYS A A 280  280  . 29.296 34.085  18.146  1.00 40.35  1 . C  ? 
ATOM   1972  NZ  NZ  . LYS LYS LYS A A 280  280  . 29.338 35.475  18.675  1.00 40.83  1 . N  ? 
ATOM   1973  C   C   . LYS LYS LYS A A 280  280  . 34.699 33.128  17.261  1.00 38.51  1 . C  ? 
ATOM   1974  O   O   . LYS LYS LYS A A 280  280  . 34.711 31.933  16.950  1.00 40.69  1 . O  ? 
ATOM   1975  N   N   . ALA ALA ALA A A 281  281  . 35.267 33.598  18.363  1.00 35.92  1 . N  ? 
ATOM   1976  CA  CA  . ALA ALA ALA A A 281  281  . 35.981 32.746  19.296  1.00 35.66  1 . C  ? 
ATOM   1977  CB  CB  . ALA ALA ALA A A 281  281  . 36.658 33.596  20.356  1.00 35.61  1 . C  ? 
ATOM   1978  C   C   . ALA ALA ALA A A 281  281  . 35.091 31.699  19.959  1.00 36.75  1 . C  ? 
ATOM   1979  O   O   . ALA ALA ALA A A 281  281  . 35.507 30.556  20.127  1.00 38.62  1 . O  ? 
ATOM   1980  N   N   . LYS LYS LYS A A 282  282  . 33.870 32.086  20.317  1.00 37.60  1 . N  ? 
ATOM   1981  CA  CA  . LYS LYS LYS A A 282  282  . 32.980 31.241  21.113  1.00 36.85  1 . C  ? 
ATOM   1982  CB  CB  . LYS LYS LYS A A 282  282  . 32.974 31.716  22.572  1.00 37.19  1 . C  ? 
ATOM   1983  CG  CG  . LYS LYS LYS A A 282  282  . 32.209 30.815  23.536  1.00 38.33  1 . C  ? 
ATOM   1984  CD  CD  . LYS LYS LYS A A 282  282  . 32.398 31.235  24.996  1.00 38.38  1 . C  ? 
ATOM   1985  CE  CE  . LYS LYS LYS A A 282  282  . 31.284 30.678  25.875  1.00 40.40  1 . C  ? 
ATOM   1986  NZ  NZ  . LYS LYS LYS A A 282  282  . 31.549 30.811  27.336  1.00 40.99  1 . N  ? 
ATOM   1987  C   C   . LYS LYS LYS A A 282  282  . 31.565 31.268  20.557  1.00 37.40  1 . C  ? 
ATOM   1988  O   O   . LYS LYS LYS A A 282  282  . 30.933 32.322  20.514  1.00 39.58  1 . O  ? 
ATOM   1989  N   N   . PHE PHE PHE A A 283  283  . 31.096 30.107  20.110  1.00 35.91  1 . N  ? 
ATOM   1990  CA  CA  . PHE PHE PHE A A 283  283  . 29.681 29.855  19.911  1.00 34.77  1 . C  ? 
ATOM   1991  CB  CB  . PHE PHE PHE A A 283  283  . 29.301 29.839  18.417  1.00 34.96  1 . C  ? 
ATOM   1992  CG  CG  . PHE PHE PHE A A 283  283  . 29.740 28.617  17.660  1.00 34.49  1 . C  ? 
ATOM   1993  CD1 CD1 . PHE PHE PHE A A 283  283  . 31.014 28.537  17.109  1.00 34.82  1 . C  ? 
ATOM   1994  CE1 CE1 . PHE PHE PHE A A 283  283  . 31.408 27.419  16.387  1.00 34.51  1 . C  ? 
ATOM   1995  CZ  CZ  . PHE PHE PHE A A 283  283  . 30.525 26.371  16.192  1.00 35.02  1 . C  ? 
ATOM   1996  CE2 CE2 . PHE PHE PHE A A 283  283  . 29.251 26.443  16.724  1.00 35.71  1 . C  ? 
ATOM   1997  CD2 CD2 . PHE PHE PHE A A 283  283  . 28.862 27.567  17.447  1.00 35.62  1 . C  ? 
ATOM   1998  C   C   . PHE PHE PHE A A 283  283  . 29.350 28.554  20.631  1.00 36.57  1 . C  ? 
ATOM   1999  O   O   . PHE PHE PHE A A 283  283  . 30.246 27.784  20.975  1.00 37.44  1 . O  ? 
ATOM   2000  N   N   . VAL VAL VAL A A 284  284  . 28.063 28.342  20.874  1.00 36.79  1 . N  ? 
ATOM   2001  CA  CA  . VAL VAL VAL A A 284  284  . 27.564 27.190  21.615  1.00 35.76  1 . C  ? 
ATOM   2002  CB  CB  . VAL VAL VAL A A 284  284  . 26.312 27.593  22.435  1.00 35.11  1 . C  ? 
ATOM   2003  CG1 CG1 . VAL VAL VAL A A 284  284  . 25.694 26.405  23.161  1.00 34.57  1 . C  ? 
ATOM   2004  CG2 CG2 . VAL VAL VAL A A 284  284  . 26.679 28.685  23.432  1.00 35.62  1 . C  ? 
ATOM   2005  C   C   . VAL VAL VAL A A 284  284  . 27.239 26.063  20.636  1.00 36.02  1 . C  ? 
ATOM   2006  O   O   . VAL VAL VAL A A 284  284  . 26.407 26.229  19.753  1.00 36.02  1 . O  ? 
ATOM   2007  N   N   . THR THR THR A A 285  285  . 27.895 24.918  20.797  1.00 36.98  1 . N  ? 
ATOM   2008  CA  CA  . THR THR THR A A 285  285  . 27.644 23.748  19.936  1.00 37.64  1 . C  ? 
ATOM   2009  CB  CB  . THR THR THR A A 285  285  . 28.869 22.815  19.829  1.00 38.06  1 . C  ? 
ATOM   2010  OG1 OG1 . THR THR THR A A 285  285  . 29.184 22.241  21.111  1.00 38.23  1 . O  ? 
ATOM   2011  CG2 CG2 . THR THR THR A A 285  285  . 30.070 23.587  19.298  1.00 38.49  1 . C  ? 
ATOM   2012  C   C   . THR THR THR A A 285  285  . 26.439 22.955  20.413  1.00 37.76  1 . C  ? 
ATOM   2013  O   O   . THR THR THR A A 285  285  . 25.779 22.295  19.614  1.00 37.41  1 . O  ? 
ATOM   2014  N   N   . THR THR THR A A 286  286  . 26.159 23.026  21.716  1.00 38.22  1 . N  ? 
ATOM   2015  CA  CA  . THR THR THR A A 286  286  . 24.955 22.433  22.305  1.00 39.58  1 . C  ? 
ATOM   2016  CB  CB  . THR THR THR A A 286  286  . 25.262 21.886  23.721  1.00 39.00  1 . C  ? 
ATOM   2017  OG1 OG1 . THR THR THR A A 286  286  . 25.918 22.902  24.498  1.00 37.29  1 . O  ? 
ATOM   2018  CG2 CG2 . THR THR THR A A 286  286  . 26.138 20.640  23.641  1.00 37.51  1 . C  ? 
ATOM   2019  C   C   . THR THR THR A A 286  286  . 23.774 23.433  22.367  1.00 41.12  1 . C  ? 
ATOM   2020  O   O   . THR THR THR A A 286  286  . 23.108 23.566  23.392  1.00 42.14  1 . O  ? 
ATOM   2021  N   N   . GLY GLY GLY A A 287  287  . 23.537 24.128  21.258  1.00 43.25  1 . N  ? 
ATOM   2022  CA  CA  . GLY GLY GLY A A 287  287  . 22.414 25.062  21.085  1.00 43.74  1 . C  ? 
ATOM   2023  C   C   . GLY GLY GLY A A 287  287  . 21.990 25.026  19.627  1.00 43.34  1 . C  ? 
ATOM   2024  O   O   . GLY GLY GLY A A 287  287  . 22.464 24.172  18.871  1.00 43.05  1 . O  ? 
ATOM   2025  N   N   . ASP ASP ASP A A 288  288  . 21.119 25.951  19.223  1.00 42.62  1 . N  ? 
ATOM   2026  CA  CA  . ASP ASP ASP A A 288  288  . 20.562 25.956  17.843  1.00 42.90  1 . C  ? 
ATOM   2027  CB  CB  . ASP ASP ASP A A 288  288  . 19.213 26.701  17.786  1.00 44.27  1 . C  ? 
ATOM   2028  CG  CG  . ASP ASP ASP A A 288  288  . 19.346 28.226  17.907  1.00 45.46  1 . C  ? 
ATOM   2029  OD1 OD1 . ASP ASP ASP A A 288  288  . 20.459 28.760  18.118  1.00 43.27  1 . O  ? 
ATOM   2030  OD2 OD2 . ASP ASP ASP A A 288  288  . 18.304 28.902  17.781  1.00 50.92  1 . O  ? 
ATOM   2031  C   C   . ASP ASP ASP A A 288  288  . 21.509 26.474  16.741  1.00 41.51  1 . C  ? 
ATOM   2032  O   O   . ASP ASP ASP A A 288  288  . 21.212 26.349  15.548  1.00 40.89  1 . O  ? 
ATOM   2033  N   N   . GLY GLY GLY A A 289  289  . 22.608 27.102  17.148  1.00 41.53  1 . N  ? 
ATOM   2034  CA  CA  . GLY GLY GLY A A 289  289  . 23.644 27.561  16.224  1.00 42.68  1 . C  ? 
ATOM   2035  C   C   . GLY GLY GLY A A 289  289  . 23.516 28.998  15.750  1.00 42.33  1 . C  ? 
ATOM   2036  O   O   . GLY GLY GLY A A 289  289  . 24.492 29.565  15.246  1.00 43.66  1 . O  ? 
ATOM   2037  N   N   . SER SER SER A A 290  290  . 22.330 29.587  15.933  1.00 41.27  1 . N  ? 
ATOM   2038  CA  CA  . SER SER SER A A 290  290  . 21.987 30.922  15.419  1.00 38.29  1 . C  ? 
ATOM   2039  CB  CB  . SER SER SER A A 290  290  . 20.546 31.288  15.801  1.00 39.40  1 . C  ? 
ATOM   2040  OG  OG  . SER SER SER A A 290  290  . 20.365 31.313  17.210  1.00 40.21  1 . O  ? 
ATOM   2041  C   C   . SER SER SER A A 290  290  . 22.942 32.022  15.867  1.00 35.75  1 . C  ? 
ATOM   2042  O   O   . SER SER SER A A 290  290  . 23.180 32.969  15.121  1.00 34.89  1 . O  ? 
ATOM   2043  N   N   . ASP ASP ASP A A 291  291  . 23.510 31.888  17.061  1.00 34.13  1 . N  ? 
ATOM   2044  CA  CA  . ASP ASP ASP A A 291  291  . 24.552 32.815  17.524  1.00 35.85  1 . C  ? 
ATOM   2045  CB  CB  . ASP ASP ASP A A 291  291  . 25.109 32.403  18.901  1.00 37.25  1 . C  ? 
ATOM   2046  CG  CG  . ASP ASP ASP A A 291  291  . 25.709 30.989  18.925  1.00 37.98  1 . C  ? 
ATOM   2047  OD1 OD1 . ASP ASP ASP A A 291  291  . 25.397 30.161  18.030  1.00 38.53  1 . O  ? 
ATOM   2048  OD2 OD2 . ASP ASP ASP A A 291  291  . 26.485 30.712  19.871  1.00 35.79  1 . O  ? 
ATOM   2049  C   C   . ASP ASP ASP A A 291  291  . 25.691 32.995  16.500  1.00 37.30  1 . C  ? 
ATOM   2050  O   O   . ASP ASP ASP A A 291  291  . 26.249 34.084  16.372  1.00 39.69  1 . O  ? 
ATOM   2051  N   N   . LEU LEU LEU A A 292  292  . 26.018 31.929  15.770  1.00 36.84  1 . N  ? 
ATOM   2052  CA  CA  . LEU LEU LEU A A 292  292  . 26.957 32.013  14.645  1.00 35.48  1 . C  ? 
ATOM   2053  CB  CB  . LEU LEU LEU A A 292  292  . 27.813 30.752  14.578  1.00 34.47  1 . C  ? 
ATOM   2054  CG  CG  . LEU LEU LEU A A 292  292  . 28.899 30.707  13.499  1.00 32.63  1 . C  ? 
ATOM   2055  CD1 CD1 . LEU LEU LEU A A 292  292  . 30.034 31.647  13.844  1.00 32.32  1 . C  ? 
ATOM   2056  CD2 CD2 . LEU LEU LEU A A 292  292  . 29.396 29.282  13.350  1.00 32.80  1 . C  ? 
ATOM   2057  C   C   . LEU LEU LEU A A 292  292  . 26.278 32.237  13.289  1.00 33.45  1 . C  ? 
ATOM   2058  O   O   . LEU LEU LEU A A 292  292  . 26.741 33.049  12.503  1.00 32.40  1 . O  ? 
ATOM   2059  N   N   . TRP TRP TRP A A 293  293  . 25.210 31.504  13.009  1.00 33.72  1 . N  ? 
ATOM   2060  CA  CA  . TRP TRP TRP A A 293  293  . 24.662 31.460  11.649  1.00 37.29  1 . C  ? 
ATOM   2061  CB  CB  . TRP TRP TRP A A 293  293  . 23.672 30.313  11.486  1.00 37.68  1 . C  ? 
ATOM   2062  CG  CG  . TRP TRP TRP A A 293  293  . 23.535 29.864  10.048  1.00 38.66  1 . C  ? 
ATOM   2063  CD1 CD1 . TRP TRP TRP A A 293  293  . 22.465 30.064  9.218   1.00 38.41  1 . C  ? 
ATOM   2064  NE1 NE1 . TRP TRP TRP A A 293  293  . 22.711 29.508  7.987   1.00 37.62  1 . N  ? 
ATOM   2065  CE2 CE2 . TRP TRP TRP A A 293  293  . 23.962 28.945  7.995   1.00 37.43  1 . C  ? 
ATOM   2066  CD2 CD2 . TRP TRP TRP A A 293  293  . 24.510 29.148  9.281   1.00 37.48  1 . C  ? 
ATOM   2067  CE3 CE3 . TRP TRP TRP A A 293  293  . 25.796 28.654  9.557   1.00 38.04  1 . C  ? 
ATOM   2068  CZ3 CZ3 . TRP TRP TRP A A 293  293  . 26.487 27.980  8.555   1.00 36.95  1 . C  ? 
ATOM   2069  CH2 CH2 . TRP TRP TRP A A 293  293  . 25.914 27.791  7.281   1.00 37.11  1 . C  ? 
ATOM   2070  CZ2 CZ2 . TRP TRP TRP A A 293  293  . 24.660 28.272  6.979   1.00 36.75  1 . C  ? 
ATOM   2071  C   C   . TRP TRP TRP A A 293  293  . 24.012 32.772  11.200  1.00 40.17  1 . C  ? 
ATOM   2072  O   O   . TRP TRP TRP A A 293  293  . 24.160 33.164  10.035  1.00 40.21  1 . O  ? 
ATOM   2073  N   N   . HIS HIS HIS A A 294  294  . 23.313 33.441  12.120  1.00 40.92  1 . N  ? 
ATOM   2074  CA  CA  . HIS HIS HIS A A 294  294  . 22.673 34.731  11.820  1.00 43.36  1 . C  ? 
ATOM   2075  CB  CB  . HIS HIS HIS A A 294  294  . 21.817 35.253  13.005  1.00 44.62  1 . C  ? 
ATOM   2076  CG  CG  . HIS HIS HIS A A 294  294  . 22.535 36.201  13.916  1.00 47.82  1 . C  ? 
ATOM   2077  ND1 ND1 . HIS HIS HIS A A 294  294  . 23.202 35.786  15.051  1.00 51.99  1 . N  ? 
ATOM   2078  CE1 CE1 . HIS HIS HIS A A 294  294  . 23.744 36.832  15.652  1.00 52.68  1 . C  ? 
ATOM   2079  NE2 NE2 . HIS HIS HIS A A 294  294  . 23.450 37.912  14.948  1.00 53.75  1 . N  ? 
ATOM   2080  CD2 CD2 . HIS HIS HIS A A 294  294  . 22.688 37.546  13.862  1.00 50.71  1 . C  ? 
ATOM   2081  C   C   . HIS HIS HIS A A 294  294  . 23.689 35.782  11.322  1.00 42.23  1 . C  ? 
ATOM   2082  O   O   . HIS HIS HIS A A 294  294  . 23.340 36.640  10.522  1.00 43.13  1 . O  ? 
ATOM   2083  N   N   . GLU GLU GLU A A 295  295  . 24.932 35.702  11.788  1.00 40.67  1 . N  ? 
ATOM   2084  CA  CA  . GLU GLU GLU A A 295  295  . 26.010 36.542  11.263  1.00 41.81  1 . C  ? 
ATOM   2085  CB  CB  . GLU GLU GLU A A 295  295  . 27.199 36.538  12.218  1.00 41.95  1 . C  ? 
ATOM   2086  CG  CG  . GLU GLU GLU A A 295  295  . 26.902 37.119  13.591  1.00 43.08  1 . C  ? 
ATOM   2087  CD  CD  . GLU GLU GLU A A 295  295  . 28.032 36.897  14.581  1.00 44.07  1 . C  ? 
ATOM   2088  OE1 OE1 . GLU GLU GLU A A 295  295  . 29.200 36.778  14.154  1.00 42.85  1 . O  ? 
ATOM   2089  OE2 OE2 . GLU GLU GLU A A 295  295  . 27.748 36.835  15.791  1.00 46.16  1 . O  ? 
ATOM   2090  C   C   . GLU GLU GLU A A 295  295  . 26.487 36.091  9.874   1.00 42.24  1 . C  ? 
ATOM   2091  O   O   . GLU GLU GLU A A 295  295  . 26.598 36.903  8.959   1.00 42.81  1 . O  ? 
ATOM   2092  N   N   . PHE PHE PHE A A 296  296  . 26.784 34.798  9.740   1.00 40.91  1 . N  ? 
ATOM   2093  CA  CA  . PHE PHE PHE A A 296  296  . 27.421 34.255  8.531   1.00 38.27  1 . C  ? 
ATOM   2094  CB  CB  . PHE PHE PHE A A 296  296  . 27.969 32.836  8.795   1.00 36.44  1 . C  ? 
ATOM   2095  CG  CG  . PHE PHE PHE A A 296  296  . 28.667 32.213  7.606   1.00 33.62  1 . C  ? 
ATOM   2096  CD1 CD1 . PHE PHE PHE A A 296  296  . 29.939 32.634  7.229   1.00 33.03  1 . C  ? 
ATOM   2097  CE1 CE1 . PHE PHE PHE A A 296  296  . 30.585 32.064  6.136   1.00 32.59  1 . C  ? 
ATOM   2098  CZ  CZ  . PHE PHE PHE A A 296  296  . 29.968 31.057  5.409   1.00 32.38  1 . C  ? 
ATOM   2099  CE2 CE2 . PHE PHE PHE A A 296  296  . 28.697 30.625  5.775   1.00 33.05  1 . C  ? 
ATOM   2100  CD2 CD2 . PHE PHE PHE A A 296  296  . 28.052 31.202  6.865   1.00 32.32  1 . C  ? 
ATOM   2101  C   C   . PHE PHE PHE A A 296  296  . 26.473 34.237  7.339   1.00 39.07  1 . C  ? 
ATOM   2102  O   O   . PHE PHE PHE A A 296  296  . 26.871 34.583  6.231   1.00 37.98  1 . O  ? 
ATOM   2103  N   N   . SER SER SER A A 297  297  . 25.227 33.833  7.572   1.00 40.78  1 . N  ? 
ATOM   2104  CA  CA  . SER SER SER A A 297  297  . 24.215 33.796  6.511   1.00 43.51  1 . C  ? 
ATOM   2105  CB  CB  . SER SER SER A A 297  297  . 23.027 32.911  6.926   1.00 45.12  1 . C  ? 
ATOM   2106  OG  OG  . SER SER SER A A 297  297  . 22.212 33.549  7.891   1.00 47.61  1 . O  ? 
ATOM   2107  C   C   . SER SER SER A A 297  297  . 23.722 35.180  6.035   1.00 42.13  1 . C  ? 
ATOM   2108  O   O   . SER SER SER A A 297  297  . 23.099 35.269  4.987   1.00 38.09  1 . O  ? 
ATOM   2109  N   N   . LYS LYS LYS A A 298  298  . 23.997 36.238  6.797   1.00 44.49  1 . N  ? 
ATOM   2110  CA  CA  . LYS LYS LYS A A 298  298  . 23.679 37.613  6.384   1.00 48.20  1 . C  ? 
ATOM   2111  CB  CB  . LYS LYS LYS A A 298  298  . 23.748 38.564  7.592   1.00 52.25  1 . C  ? 
ATOM   2112  CG  CG  . LYS LYS LYS A A 298  298  . 23.463 40.037  7.302   1.00 58.47  1 . C  ? 
ATOM   2113  CD  CD  . LYS LYS LYS A A 298  298  . 23.576 40.883  8.573   1.00 64.15  1 . C  ? 
ATOM   2114  CE  CE  . LYS LYS LYS A A 298  298  . 25.027 41.145  8.984   1.00 66.93  1 . C  ? 
ATOM   2115  NZ  NZ  . LYS LYS LYS A A 298  298  . 25.265 40.958  10.446  1.00 67.43  1 . N  ? 
ATOM   2116  C   C   . LYS LYS LYS A A 298  298  . 24.615 38.083  5.266   1.00 45.64  1 . C  ? 
ATOM   2117  O   O   . LYS LYS LYS A A 298  298  . 24.180 38.292  4.135   1.00 44.30  1 . O  ? 
ATOM   2118  N   N   . ASN ASN ASN A A 299  299  . 25.894 38.235  5.596   1.00 44.11  1 . N  ? 
ATOM   2119  CA  CA  . ASN ASN ASN A A 299  299  . 26.902 38.775  4.665   1.00 43.83  1 . C  ? 
ATOM   2120  CB  CB  . ASN ASN ASN A A 299  299  . 27.206 40.239  5.028   1.00 46.01  1 . C  ? 
ATOM   2121  CG  CG  . ASN ASN ASN A A 299  299  . 27.705 40.409  6.463   1.00 49.14  1 . C  ? 
ATOM   2122  OD1 OD1 . ASN ASN ASN A A 299  299  . 27.695 39.462  7.269   1.00 49.26  1 . O  ? 
ATOM   2123  ND2 ND2 . ASN ASN ASN A A 299  299  . 28.136 41.625  6.792   1.00 49.13  1 . N  ? 
ATOM   2124  C   C   . ASN ASN ASN A A 299  299  . 28.212 37.964  4.592   1.00 40.90  1 . C  ? 
ATOM   2125  O   O   . ASN ASN ASN A A 299  299  . 29.175 38.412  3.994   1.00 38.23  1 . O  ? 
ATOM   2126  N   N   . GLY GLY GLY A A 300  300  . 28.241 36.773  5.187   1.00 41.01  1 . N  ? 
ATOM   2127  CA  CA  . GLY GLY GLY A A 300  300  . 29.462 35.965  5.251   1.00 40.61  1 . C  ? 
ATOM   2128  C   C   . GLY GLY GLY A A 300  300  . 30.571 36.526  6.118   1.00 39.55  1 . C  ? 
ATOM   2129  O   O   . GLY GLY GLY A A 300  300  . 31.726 36.106  5.986   1.00 39.93  1 . O  ? 
ATOM   2130  N   N   . ILE ILE ILE A A 301  301  . 30.228 37.459  7.006   1.00 38.18  1 . N  ? 
ATOM   2131  CA  CA  . ILE ILE ILE A A 301  301  . 31.207 38.117  7.874   1.00 38.69  1 . C  ? 
ATOM   2132  CB  CB  . ILE ILE ILE A A 301  301  . 31.384 39.612  7.530   1.00 39.17  1 . C  ? 
ATOM   2133  CG1 CG1 . ILE ILE ILE A A 301  301  . 32.037 39.742  6.144   1.00 40.18  1 . C  ? 
ATOM   2134  CD1 CD1 . ILE ILE ILE A A 301  301  . 32.212 41.166  5.631   1.00 40.99  1 . C  ? 
ATOM   2135  CG2 CG2 . ILE ILE ILE A A 301  301  . 32.230 40.329  8.589   1.00 39.06  1 . C  ? 
ATOM   2136  C   C   . ILE ILE ILE A A 301  301  . 30.763 37.927  9.318   1.00 39.53  1 . C  ? 
ATOM   2137  O   O   . ILE ILE ILE A A 301  301  . 29.584 38.038  9.641   1.00 40.16  1 . O  ? 
ATOM   2138  N   N   . LEU LEU LEU A A 302  302  . 31.728 37.612  10.171  1.00 40.25  1 . N  ? 
ATOM   2139  CA  CA  . LEU LEU LEU A A 302  302  . 31.479 37.352  11.583  1.00 40.33  1 . C  ? 
ATOM   2140  CB  CB  . LEU LEU LEU A A 302  302  . 32.316 36.149  12.032  1.00 39.72  1 . C  ? 
ATOM   2141  CG  CG  . LEU LEU LEU A A 302  302  . 32.174 34.856  11.217  1.00 39.00  1 . C  ? 
ATOM   2142  CD1 CD1 . LEU LEU LEU A A 302  302  . 33.086 33.786  11.792  1.00 39.95  1 . C  ? 
ATOM   2143  CD2 CD2 . LEU LEU LEU A A 302  302  . 30.745 34.337  11.165  1.00 38.59  1 . C  ? 
ATOM   2144  C   C   . LEU LEU LEU A A 302  302  . 31.764 38.583  12.460  1.00 41.36  1 . C  ? 
ATOM   2145  O   O   . LEU LEU LEU A A 302  302  . 32.352 39.582  12.013  1.00 39.97  1 . O  ? 
ATOM   2146  N   N   . ASP ASP ASP A A 303  303  . 31.340 38.491  13.717  1.00 42.08  1 . N  ? 
ATOM   2147  CA  CA  . ASP ASP ASP A A 303  303  . 31.371 39.635  14.643  1.00 44.88  1 . C  ? 
ATOM   2148  CB  CB  . ASP ASP ASP A A 303  303  . 30.383 39.421  15.811  1.00 47.65  1 . C  ? 
ATOM   2149  CG  CG  . ASP ASP ASP A A 303  303  . 30.732 38.218  16.694  1.00 50.60  1 . C  ? 
ATOM   2150  OD1 OD1 . ASP ASP ASP A A 303  303  . 31.910 37.798  16.746  1.00 51.76  1 . O  ? 
ATOM   2151  OD2 OD2 . ASP ASP ASP A A 303  303  . 29.812 37.699  17.358  1.00 53.22  1 . O  ? 
ATOM   2152  C   C   . ASP ASP ASP A A 303  303  . 32.754 40.051  15.185  1.00 44.11  1 . C  ? 
ATOM   2153  O   O   . ASP ASP ASP A A 303  303  . 32.873 41.122  15.781  1.00 45.33  1 . O  ? 
ATOM   2154  N   N   . ASN ASN ASN A A 304  304  . 33.771 39.207  14.994  1.00 43.00  1 . N  ? 
ATOM   2155  CA  CA  . ASN ASN ASN A A 304  304  . 35.122 39.406  15.558  1.00 42.11  1 . C  ? 
ATOM   2156  CB  CB  . ASN ASN ASN A A 304  304  . 35.843 40.587  14.884  1.00 42.60  1 . C  ? 
ATOM   2157  CG  CG  . ASN ASN ASN A A 304  304  . 36.141 40.339  13.415  1.00 43.00  1 . C  ? 
ATOM   2158  OD1 OD1 . ASN ASN ASN A A 304  304  . 36.036 39.216  12.921  1.00 42.05  1 . O  ? 
ATOM   2159  ND2 ND2 . ASN ASN ASN A A 304  304  . 36.526 41.395  12.708  1.00 43.78  1 . N  ? 
ATOM   2160  C   C   . ASN ASN ASN A A 304  304  . 35.119 39.547  17.089  1.00 42.57  1 . C  ? 
ATOM   2161  O   O   . ASN ASN ASN A A 304  304  . 35.957 40.253  17.660  1.00 42.00  1 . O  ? 
ATOM   2162  N   N   . LYS LYS LYS A A 305  305  . 34.192 38.841  17.737  1.00 42.30  1 . N  ? 
ATOM   2163  CA  CA  . LYS LYS LYS A A 305  305  . 34.064 38.853  19.193  1.00 44.08  1 . C  ? 
ATOM   2164  CB  CB  . LYS LYS LYS A A 305  305  . 32.628 38.564  19.645  1.00 42.83  1 . C  ? 
ATOM   2165  C   C   . LYS LYS LYS A A 305  305  . 35.007 37.805  19.761  1.00 46.41  1 . C  ? 
ATOM   2166  O   O   . LYS LYS LYS A A 305  305  . 35.009 36.648  19.319  1.00 46.56  1 . O  ? 
ATOM   2167  N   N   . ASP ASP ASP A A 306  306  . 35.796 38.230  20.746  1.00 48.35  1 . N  ? 
ATOM   2168  CA  CA  . ASP ASP ASP A A 306  306  . 36.835 37.417  21.374  1.00 48.12  1 . C  ? 
ATOM   2169  CB  CB  . ASP ASP ASP A A 306  306  . 38.166 38.187  21.332  1.00 51.62  1 . C  ? 
ATOM   2170  CG  CG  . ASP ASP ASP A A 306  306  . 39.363 37.335  21.775  1.00 57.90  1 . C  ? 
ATOM   2171  OD1 OD1 . ASP ASP ASP A A 306  306  . 39.325 36.092  21.646  1.00 60.70  1 . O  ? 
ATOM   2172  OD2 OD2 . ASP ASP ASP A A 306  306  . 40.355 37.904  22.283  1.00 65.22  1 . O  ? 
ATOM   2173  C   C   . ASP ASP ASP A A 306  306  . 36.474 37.041  22.823  1.00 45.13  1 . C  ? 
ATOM   2174  O   O   . ASP ASP ASP A A 306  306  . 37.113 37.489  23.773  1.00 43.40  1 . O  ? 
ATOM   2175  N   N   . ASP ASP ASP A A 307  307  . 35.468 36.191  22.985  1.00 44.20  1 . N  ? 
ATOM   2176  CA  CA  . ASP ASP ASP A A 307  307  . 35.006 35.795  24.318  1.00 44.23  1 . C  ? 
ATOM   2177  CB  CB  . ASP ASP ASP A A 307  307  . 33.491 35.547  24.311  1.00 45.04  1 . C  ? 
ATOM   2178  CG  CG  . ASP ASP ASP A A 307  307  . 32.924 35.297  25.707  1.00 45.69  1 . C  ? 
ATOM   2179  OD1 OD1 . ASP ASP ASP A A 307  307  . 33.614 35.577  26.705  1.00 47.42  1 . O  ? 
ATOM   2180  OD2 OD2 . ASP ASP ASP A A 307  307  . 31.775 34.822  25.812  1.00 47.55  1 . O  ? 
ATOM   2181  C   C   . ASP ASP ASP A A 307  307  . 35.756 34.562  24.855  1.00 44.35  1 . C  ? 
ATOM   2182  O   O   . ASP ASP ASP A A 307  307  . 35.453 33.428  24.479  1.00 43.50  1 . O  ? 
ATOM   2183  N   N   . GLU GLU GLU A A 308  308  . 36.691 34.808  25.775  1.00 44.71  1 . N  ? 
ATOM   2184  CA  CA  . GLU GLU GLU A A 308  308  . 37.519 33.771  26.412  1.00 44.69  1 . C  ? 
ATOM   2185  CB  CB  . GLU GLU GLU A A 308  308  . 38.901 34.354  26.714  1.00 44.66  1 . C  ? 
ATOM   2186  CG  CG  . GLU GLU GLU A A 308  308  . 39.619 34.868  25.478  1.00 44.93  1 . C  ? 
ATOM   2187  CD  CD  . GLU GLU GLU A A 308  308  . 41.082 35.196  25.712  1.00 47.28  1 . C  ? 
ATOM   2188  OE1 OE1 . GLU GLU GLU A A 308  308  . 41.660 34.783  26.742  1.00 52.25  1 . O  ? 
ATOM   2189  OE2 OE2 . GLU GLU GLU A A 308  308  . 41.671 35.870  24.842  1.00 48.31  1 . O  ? 
ATOM   2190  C   C   . GLU GLU GLU A A 308  308  . 36.965 33.138  27.700  1.00 45.99  1 . C  ? 
ATOM   2191  O   O   . GLU GLU GLU A A 308  308  . 37.681 32.392  28.378  1.00 46.51  1 . O  ? 
ATOM   2192  N   N   . THR THR THR A A 309  309  . 35.709 33.421  28.039  1.00 45.65  1 . N  ? 
ATOM   2193  CA  CA  . THR THR THR A A 309  309  . 35.133 32.916  29.274  1.00 46.12  1 . C  ? 
ATOM   2194  CB  CB  . THR THR THR A A 309  309  . 33.787 33.596  29.600  1.00 47.06  1 . C  ? 
ATOM   2195  OG1 OG1 . THR THR THR A A 309  309  . 32.919 33.541  28.461  1.00 50.14  1 . O  ? 
ATOM   2196  CG2 CG2 . THR THR THR A A 309  309  . 34.017 35.039  29.980  1.00 46.48  1 . C  ? 
ATOM   2197  C   C   . THR THR THR A A 309  309  . 34.949 31.404  29.152  1.00 45.04  1 . C  ? 
ATOM   2198  O   O   . THR THR THR A A 309  309  . 34.418 30.937  28.141  1.00 45.04  1 . O  ? 
ATOM   2199  N   N   . PRO PRO PRO A A 310  310  . 35.405 30.636  30.165  1.00 44.47  1 . N  ? 
ATOM   2200  CA  CA  . PRO PRO PRO A A 310  310  . 35.195 29.185  30.162  1.00 43.41  1 . C  ? 
ATOM   2201  CB  CB  . PRO PRO PRO A A 310  310  . 35.896 28.722  31.444  1.00 42.96  1 . C  ? 
ATOM   2202  CG  CG  . PRO PRO PRO A A 310  310  . 36.899 29.770  31.734  1.00 43.47  1 . C  ? 
ATOM   2203  CD  CD  . PRO PRO PRO A A 310  310  . 36.288 31.053  31.272  1.00 44.20  1 . C  ? 
ATOM   2204  C   C   . PRO PRO PRO A A 310  310  . 33.736 28.763  30.208  1.00 43.35  1 . C  ? 
ATOM   2205  O   O   . PRO PRO PRO A A 310  310  . 32.894 29.514  30.681  1.00 46.64  1 . O  ? 
ATOM   2206  N   N   . THR THR THR A A 311  311  . 33.459 27.564  29.721  1.00 43.44  1 . N  ? 
ATOM   2207  CA  CA  . THR THR THR A A 311  311  . 32.120 26.980  29.807  1.00 43.96  1 . C  ? 
ATOM   2208  CB  CB  . THR THR THR A A 311  311  . 31.722 26.233  28.514  1.00 43.50  1 . C  ? 
ATOM   2209  OG1 OG1 . THR THR THR A A 311  311  . 30.347 25.841  28.587  1.00 41.20  1 . O  ? 
ATOM   2210  CG2 CG2 . THR THR THR A A 311  311  . 32.584 24.986  28.279  1.00 44.60  1 . C  ? 
ATOM   2211  C   C   . THR THR THR A A 311  311  . 32.068 26.040  31.003  1.00 45.10  1 . C  ? 
ATOM   2212  O   O   . THR THR THR A A 311  311  . 33.110 25.652  31.535  1.00 44.95  1 . O  ? 
ATOM   2213  N   N   . LYS LYS LYS A A 312  312  . 30.851 25.677  31.402  1.00 45.61  1 . N  ? 
ATOM   2214  CA  CA  . LYS LYS LYS A A 312  312  . 30.618 24.739  32.503  1.00 48.29  1 . C  ? 
ATOM   2215  CB  CB  . LYS LYS LYS A A 312  312  . 29.686 25.346  33.560  1.00 47.47  1 . C  ? 
ATOM   2216  C   C   . LYS LYS LYS A A 312  312  . 30.035 23.449  31.946  1.00 48.42  1 . C  ? 
ATOM   2217  O   O   . LYS LYS LYS A A 312  312  . 30.687 22.406  31.983  1.00 52.08  1 . O  ? 
ATOM   2218  N   N   . GLN GLN GLN A A 313  313  . 28.817 23.536  31.420  1.00 47.28  1 . N  ? 
ATOM   2219  CA  CA  . GLN GLN GLN A A 313  313  . 28.098 22.373  30.868  1.00 48.66  1 . C  ? 
ATOM   2220  CB  CB  . GLN GLN GLN A A 313  313  . 26.708 22.253  31.508  1.00 47.80  1 . C  ? 
ATOM   2221  C   C   . GLN GLN GLN A A 313  313  . 27.959 22.407  29.344  1.00 48.10  1 . C  ? 
ATOM   2222  O   O   . GLN GLN GLN A A 313  313  . 27.921 21.356  28.704  1.00 49.66  1 . O  ? 
ATOM   2223  N   N   . ASP ASP ASP A A 314  314  . 27.857 23.604  28.771  1.00 47.90  1 . N  ? 
ATOM   2224  CA  CA  . ASP ASP ASP A A 314  314  . 27.665 23.759  27.327  1.00 48.76  1 . C  ? 
ATOM   2225  CB  CB  . ASP ASP ASP A A 314  314  . 27.330 25.212  26.960  1.00 50.52  1 . C  ? 
ATOM   2226  CG  CG  . ASP ASP ASP A A 314  314  . 25.949 25.638  27.414  1.00 52.96  1 . C  ? 
ATOM   2227  OD1 OD1 . ASP ASP ASP A A 314  314  . 24.956 24.903  27.191  1.00 53.41  1 . O  ? 
ATOM   2228  OD2 OD2 . ASP ASP ASP A A 314  314  . 25.870 26.744  27.983  1.00 56.89  1 . O  ? 
ATOM   2229  C   C   . ASP ASP ASP A A 314  314  . 28.897 23.359  26.532  1.00 43.75  1 . C  ? 
ATOM   2230  O   O   . ASP ASP ASP A A 314  314  . 30.027 23.681  26.911  1.00 42.42  1 . O  ? 
ATOM   2231  N   N   . GLY GLY GLY A A 315  315  . 28.660 22.665  25.426  1.00 39.33  1 . N  ? 
ATOM   2232  CA  CA  . GLY GLY GLY A A 315  315  . 29.670 22.505  24.394  1.00 38.20  1 . C  ? 
ATOM   2233  C   C   . GLY GLY GLY A A 315  315  . 29.912 23.864  23.754  1.00 37.35  1 . C  ? 
ATOM   2234  O   O   . GLY GLY GLY A A 315  315  . 28.965 24.627  23.541  1.00 36.85  1 . O  ? 
ATOM   2235  N   N   . ILE ILE ILE A A 316  316  . 31.175 24.183  23.484  1.00 36.06  1 . N  ? 
ATOM   2236  CA  CA  . ILE ILE ILE A A 316  316  . 31.543 25.401  22.745  1.00 36.62  1 . C  ? 
ATOM   2237  CB  CB  . ILE ILE ILE A A 316  316  . 32.203 26.457  23.649  1.00 37.25  1 . C  ? 
ATOM   2238  CG1 CG1 . ILE ILE ILE A A 316  316  . 33.424 25.881  24.376  1.00 37.13  1 . C  ? 
ATOM   2239  CD1 CD1 . ILE ILE ILE A A 316  316  . 34.353 26.939  24.929  1.00 37.76  1 . C  ? 
ATOM   2240  CG2 CG2 . ILE ILE ILE A A 316  316  . 31.181 26.972  24.643  1.00 38.56  1 . C  ? 
ATOM   2241  C   C   . ILE ILE ILE A A 316  316  . 32.472 25.111  21.569  1.00 36.55  1 . C  ? 
ATOM   2242  O   O   . ILE ILE ILE A A 316  316  . 33.066 24.032  21.474  1.00 35.03  1 . O  ? 
ATOM   2243  N   N   . GLY GLY GLY A A 317  317  . 32.584 26.102  20.690  1.00 37.96  1 . N  ? 
ATOM   2244  CA  CA  . GLY GLY GLY A A 317  317  . 33.364 26.009  19.454  1.00 37.55  1 . C  ? 
ATOM   2245  C   C   . GLY GLY GLY A A 317  317  . 33.826 27.360  18.928  1.00 36.60  1 . C  ? 
ATOM   2246  O   O   . GLY GLY GLY A A 317  317  . 33.393 28.411  19.391  1.00 36.38  1 . O  ? 
ATOM   2247  N   N   . SER SER SER A A 318  318  . 34.722 27.313  17.950  1.00 35.57  1 . N  ? 
ATOM   2248  CA  CA  . SER SER SER A A 318  318  . 35.247 28.507  17.311  1.00 34.10  1 . C  ? 
ATOM   2249  CB  CB  . SER SER SER A A 318  318  . 36.744 28.606  17.540  1.00 35.54  1 . C  ? 
ATOM   2250  OG  OG  . SER SER SER A A 318  318  . 37.058 28.548  18.926  1.00 35.54  1 . O  ? 
ATOM   2251  C   C   . SER SER SER A A 318  318  . 34.967 28.496  15.819  1.00 34.04  1 . C  ? 
ATOM   2252  O   O   . SER SER SER A A 318  318  . 34.669 27.457  15.227  1.00 32.97  1 . O  ? 
ATOM   2253  N   N   . ALA ALA ALA A A 319  319  . 35.088 29.678  15.226  1.00 34.75  1 . N  ? 
ATOM   2254  CA  CA  . ALA ALA ALA A A 319  319  . 34.776 29.907  13.819  1.00 33.49  1 . C  ? 
ATOM   2255  CB  CB  . ALA ALA ALA A A 319  319  . 33.398 30.505  13.684  1.00 33.72  1 . C  ? 
ATOM   2256  C   C   . ALA ALA ALA A A 319  319  . 35.810 30.843  13.224  1.00 34.29  1 . C  ? 
ATOM   2257  O   O   . ALA ALA ALA A A 319  319  . 36.123 31.880  13.806  1.00 36.52  1 . O  ? 
ATOM   2258  N   N   . ILE ILE ILE A A 320  320  . 36.362 30.454  12.081  1.00 33.86  1 . N  ? 
ATOM   2259  CA  CA  . ILE ILE ILE A A 320  320  . 37.297 31.288  11.333  1.00 34.07  1 . C  ? 
ATOM   2260  CB  CB  . ILE ILE ILE A A 320  320  . 38.717 30.682  11.279  1.00 34.55  1 . C  ? 
ATOM   2261  CG1 CG1 . ILE ILE ILE A A 320  320  . 39.312 30.488  12.682  1.00 35.28  1 . C  ? 
ATOM   2262  CD1 CD1 . ILE ILE ILE A A 320  320  . 39.680 31.758  13.425  1.00 35.76  1 . C  ? 
ATOM   2263  CG2 CG2 . ILE ILE ILE A A 320  320  . 39.639 31.543  10.429  1.00 36.38  1 . C  ? 
ATOM   2264  C   C   . ILE ILE ILE A A 320  320  . 36.737 31.370  9.917   1.00 33.88  1 . C  ? 
ATOM   2265  O   O   . ILE ILE ILE A A 320  320  . 36.443 30.341  9.304   1.00 34.39  1 . O  ? 
ATOM   2266  N   N   . ALA ALA ALA A A 321  321  . 36.608 32.594  9.415   1.00 33.00  1 . N  ? 
ATOM   2267  CA  CA  . ALA ALA ALA A A 321  321  . 36.031 32.857  8.105   1.00 33.14  1 . C  ? 
ATOM   2268  CB  CB  . ALA ALA ALA A A 321  321  . 34.634 33.427  8.255   1.00 32.98  1 . C  ? 
ATOM   2269  C   C   . ALA ALA ALA A A 321  321  . 36.894 33.808  7.293   1.00 32.98  1 . C  ? 
ATOM   2270  O   O   . ALA ALA ALA A A 321  321  . 37.500 34.723  7.843   1.00 34.44  1 . O  ? 
ATOM   2271  N   N   . VAL VAL VAL A A 322  322  . 36.967 33.563  5.987   1.00 32.97  1 . N  ? 
ATOM   2272  CA  CA  . VAL VAL VAL A A 322  322  . 37.546 34.531  5.040   1.00 34.88  1 . C  ? 
ATOM   2273  CB  CB  . VAL VAL VAL A A 322  322  . 38.722 33.978  4.192   1.00 35.26  1 . C  ? 
ATOM   2274  CG1 CG1 . VAL VAL VAL A A 322  322  . 39.934 33.735  5.069   1.00 36.06  1 . C  ? 
ATOM   2275  CG2 CG2 . VAL VAL VAL A A 322  322  . 38.348 32.713  3.415   1.00 35.05  1 . C  ? 
ATOM   2276  C   C   . VAL VAL VAL A A 322  322  . 36.447 35.012  4.112   1.00 34.52  1 . C  ? 
ATOM   2277  O   O   . VAL VAL VAL A A 322  322  . 35.563 34.237  3.761   1.00 32.89  1 . O  ? 
ATOM   2278  N   N   . ASN ASN ASN A A 323  323  . 36.510 36.288  3.727   1.00 35.30  1 . N  ? 
ATOM   2279  CA  CA  . ASN ASN ASN A A 323  323  . 35.573 36.855  2.744   1.00 36.20  1 . C  ? 
ATOM   2280  CB  CB  . ASN ASN ASN A A 323  323  . 34.531 37.785  3.396   1.00 37.50  1 . C  ? 
ATOM   2281  CG  CG  . ASN ASN ASN A A 323  323  . 35.153 38.930  4.173   1.00 39.82  1 . C  ? 
ATOM   2282  OD1 OD1 . ASN ASN ASN A A 323  323  . 35.575 38.764  5.322   1.00 42.56  1 . O  ? 
ATOM   2283  ND2 ND2 . ASN ASN ASN A A 323  323  . 35.192 40.106  3.563   1.00 41.76  1 . N  ? 
ATOM   2284  C   C   . ASN ASN ASN A A 323  323  . 36.345 37.561  1.640   1.00 35.83  1 . C  ? 
ATOM   2285  O   O   . ASN ASN ASN A A 323  323  . 37.377 38.195  1.896   1.00 36.92  1 . O  ? 
ATOM   2286  N   N   . PHE PHE PHE A A 324  324  . 35.849 37.434  0.414   1.00 35.31  1 . N  ? 
ATOM   2287  CA  CA  . PHE PHE PHE A A 324  324  . 36.495 38.036  -0.757  1.00 36.77  1 . C  ? 
ATOM   2288  CB  CB  . PHE PHE PHE A A 324  324  . 37.688 37.192  -1.237  1.00 37.40  1 . C  ? 
ATOM   2289  CG  CG  . PHE PHE PHE A A 324  324  . 37.369 35.730  -1.427  1.00 38.52  1 . C  ? 
ATOM   2290  CD1 CD1 . PHE PHE PHE A A 324  324  . 37.415 34.847  -0.349  1.00 38.71  1 . C  ? 
ATOM   2291  CE1 CE1 . PHE PHE PHE A A 324  324  . 37.125 33.499  -0.515  1.00 39.67  1 . C  ? 
ATOM   2292  CZ  CZ  . PHE PHE PHE A A 324  324  . 36.793 33.008  -1.773  1.00 41.33  1 . C  ? 
ATOM   2293  CE2 CE2 . PHE PHE PHE A A 324  324  . 36.752 33.875  -2.860  1.00 42.28  1 . C  ? 
ATOM   2294  CD2 CD2 . PHE PHE PHE A A 324  324  . 37.038 35.230  -2.681  1.00 41.13  1 . C  ? 
ATOM   2295  C   C   . PHE PHE PHE A A 324  324  . 35.507 38.234  -1.894  1.00 37.51  1 . C  ? 
ATOM   2296  O   O   . PHE PHE PHE A A 324  324  . 34.411 37.676  -1.883  1.00 37.31  1 . O  ? 
ATOM   2297  N   N   . LYS LYS LYS A A 325  325  . 35.920 39.057  -2.856  1.00 39.64  1 . N  ? 
ATOM   2298  CA  CA  . LYS LYS LYS A A 325  325  . 35.145 39.364  -4.054  1.00 41.76  1 . C  ? 
ATOM   2299  CB  CB  . LYS LYS LYS A A 325  325  . 34.988 40.884  -4.208  1.00 45.51  1 . C  ? 
ATOM   2300  CG  CG  . LYS LYS LYS A A 325  325  . 34.042 41.322  -5.326  1.00 51.09  1 . C  ? 
ATOM   2301  CD  CD  . LYS LYS LYS A A 325  325  . 34.292 42.764  -5.782  1.00 55.49  1 . C  ? 
ATOM   2302  CE  CE  . LYS LYS LYS A A 325  325  . 34.103 43.806  -4.677  1.00 58.25  1 . C  ? 
ATOM   2303  NZ  NZ  . LYS LYS LYS A A 325  325  . 32.733 43.809  -4.084  1.00 59.06  1 . N  ? 
ATOM   2304  C   C   . LYS LYS LYS A A 325  325  . 35.894 38.788  -5.254  1.00 39.67  1 . C  ? 
ATOM   2305  O   O   . LYS LYS LYS A A 325  325  . 37.069 39.101  -5.460  1.00 39.54  1 . O  ? 
ATOM   2306  N   N   . LEU LEU LEU A A 326  326  . 35.224 37.932  -6.021  1.00 38.02  1 . N  ? 
ATOM   2307  CA  CA  . LEU LEU LEU A A 326  326  . 35.806 37.369  -7.236  1.00 39.67  1 . C  ? 
ATOM   2308  CB  CB  . LEU LEU LEU A A 326  326  . 35.595 35.849  -7.335  1.00 39.57  1 . C  ? 
ATOM   2309  CG  CG  . LEU LEU LEU A A 326  326  . 36.565 34.876  -6.651  1.00 39.44  1 . C  ? 
ATOM   2310  CD1 CD1 . LEU LEU LEU A A 326  326  . 36.112 33.454  -6.943  1.00 38.88  1 . C  ? 
ATOM   2311  CD2 CD2 . LEU LEU LEU A A 326  326  . 38.010 35.045  -7.083  1.00 38.93  1 . C  ? 
ATOM   2312  C   C   . LEU LEU LEU A A 326  326  . 35.179 38.026  -8.445  1.00 41.87  1 . C  ? 
ATOM   2313  O   O   . LEU LEU LEU A A 326  326  . 33.970 37.914  -8.663  1.00 41.79  1 . O  ? 
ATOM   2314  N   N   . GLN GLN GLN A A 327  327  . 36.011 38.691  -9.241  1.00 44.51  1 . N  ? 
ATOM   2315  CA  CA  . GLN GLN GLN A A 327  327  . 35.597 39.204  -10.538 1.00 46.01  1 . C  ? 
ATOM   2316  CB  CB  . GLN GLN GLN A A 327  327  . 36.610 40.240  -11.037 1.00 49.17  1 . C  ? 
ATOM   2317  CG  CG  . GLN GLN GLN A A 327  327  . 36.692 41.480  -10.152 1.00 52.89  1 . C  ? 
ATOM   2318  CD  CD  . GLN GLN GLN A A 327  327  . 37.934 42.317  -10.409 1.00 58.91  1 . C  ? 
ATOM   2319  OE1 OE1 . GLN GLN GLN A A 327  327  . 37.848 43.457  -10.876 1.00 62.38  1 . O  ? 
ATOM   2320  NE2 NE2 . GLN GLN GLN A A 327  327  . 39.101 41.756  -10.099 1.00 62.66  1 . N  ? 
ATOM   2321  C   C   . GLN GLN GLN A A 327  327  . 35.448 38.038  -11.521 1.00 43.88  1 . C  ? 
ATOM   2322  O   O   . GLN GLN GLN A A 327  327  . 35.962 36.950  -11.267 1.00 43.07  1 . O  ? 
ATOM   2323  N   N   . PRO PRO PRO A A 328  328  . 34.720 38.244  -12.632 1.00 44.59  1 . N  ? 
ATOM   2324  CA  CA  . PRO PRO PRO A A 328  328  . 34.583 37.209  -13.661 1.00 43.60  1 . C  ? 
ATOM   2325  CB  CB  . PRO PRO PRO A A 328  328  . 33.938 37.971  -14.808 1.00 44.62  1 . C  ? 
ATOM   2326  CG  CG  . PRO PRO PRO A A 328  328  . 33.053 38.939  -14.114 1.00 44.22  1 . C  ? 
ATOM   2327  CD  CD  . PRO PRO PRO A A 328  328  . 33.854 39.401  -12.930 1.00 44.15  1 . C  ? 
ATOM   2328  C   C   . PRO PRO PRO A A 328  328  . 35.906 36.598  -14.113 1.00 41.82  1 . C  ? 
ATOM   2329  O   O   . PRO PRO PRO A A 328  328  . 36.865 37.324  -14.363 1.00 39.31  1 . O  ? 
ATOM   2330  N   N   . GLY GLY GLY A A 329  329  . 35.943 35.267  -14.171 1.00 42.34  1 . N  ? 
ATOM   2331  CA  CA  . GLY GLY GLY A A 329  329  . 37.147 34.501  -14.529 1.00 41.27  1 . C  ? 
ATOM   2332  C   C   . GLY GLY GLY A A 329  329  . 38.321 34.528  -13.551 1.00 41.05  1 . C  ? 
ATOM   2333  O   O   . GLY GLY GLY A A 329  329  . 39.391 34.012  -13.872 1.00 44.43  1 . O  ? 
ATOM   2334  N   N   . GLN GLN GLN A A 330  330  . 38.134 35.110  -12.366 1.00 38.87  1 . N  ? 
ATOM   2335  CA  CA  . GLN GLN GLN A A 330  330  . 39.195 35.208  -11.376 1.00 37.92  1 . C  ? 
ATOM   2336  CB  CB  . GLN GLN GLN A A 330  330  . 38.980 36.431  -10.487 1.00 38.90  1 . C  ? 
ATOM   2337  CG  CG  . GLN GLN GLN A A 330  330  . 40.127 36.729  -9.522  1.00 40.26  1 . C  ? 
ATOM   2338  CD  CD  . GLN GLN GLN A A 330  330  . 39.851 37.912  -8.607  1.00 41.46  1 . C  ? 
ATOM   2339  OE1 OE1 . GLN GLN GLN A A 330  330  . 38.783 38.527  -8.663  1.00 41.81  1 . O  ? 
ATOM   2340  NE2 NE2 . GLN GLN GLN A A 330  330  . 40.822 38.235  -7.746  1.00 42.28  1 . N  ? 
ATOM   2341  C   C   . GLN GLN GLN A A 330  330  . 39.242 33.938  -10.513 1.00 38.60  1 . C  ? 
ATOM   2342  O   O   . GLN GLN GLN A A 330  330  . 38.204 33.345  -10.190 1.00 36.28  1 . O  ? 
ATOM   2343  N   N   . THR THR THR A A 331  331  . 40.464 33.545  -10.153 1.00 38.70  1 . N  ? 
ATOM   2344  CA  CA  . THR THR THR A A 331  331  . 40.736 32.439  -9.245  1.00 38.34  1 . C  ? 
ATOM   2345  CB  CB  . THR THR THR A A 331  331  . 41.655 31.372  -9.891  1.00 39.09  1 . C  ? 
ATOM   2346  OG1 OG1 . THR THR THR A A 331  331  . 41.088 30.920  -11.122 1.00 40.03  1 . O  ? 
ATOM   2347  CG2 CG2 . THR THR THR A A 331  331  . 41.849 30.156  -8.967  1.00 40.08  1 . C  ? 
ATOM   2348  C   C   . THR THR THR A A 331  331  . 41.446 33.005  -8.021  1.00 37.74  1 . C  ? 
ATOM   2349  O   O   . THR THR THR A A 331  331  . 42.220 33.956  -8.133  1.00 35.93  1 . O  ? 
ATOM   2350  N   N   . ILE ILE ILE A A 332  332  . 41.186 32.405  -6.863  1.00 36.81  1 . N  ? 
ATOM   2351  CA  CA  . ILE ILE ILE A A 332  332  . 41.945 32.687  -5.654  1.00 38.01  1 . C  ? 
ATOM   2352  CB  CB  . ILE ILE ILE A A 332  332  . 41.240 33.758  -4.785  1.00 40.79  1 . C  ? 
ATOM   2353  CG1 CG1 . ILE ILE ILE A A 332  332  . 42.205 34.374  -3.769  1.00 42.81  1 . C  ? 
ATOM   2354  CD1 CD1 . ILE ILE ILE A A 332  332  . 41.798 35.780  -3.356  1.00 44.90  1 . C  ? 
ATOM   2355  CG2 CG2 . ILE ILE ILE A A 332  332  . 40.015 33.194  -4.061  1.00 41.92  1 . C  ? 
ATOM   2356  C   C   . ILE ILE ILE A A 332  332  . 42.179 31.396  -4.858  1.00 36.62  1 . C  ? 
ATOM   2357  O   O   . ILE ILE ILE A A 332  332  . 41.348 30.490  -4.855  1.00 33.54  1 . O  ? 
ATOM   2358  N   N   . GLU GLU GLU A A 333  333  . 43.315 31.347  -4.180  1.00 35.82  1 . N  ? 
ATOM   2359  CA  CA  . GLU GLU GLU A A 333  333  . 43.719 30.212  -3.364  1.00 36.93  1 . C  ? 
ATOM   2360  CB  CB  . GLU GLU GLU A A 333  333  . 45.034 29.613  -3.904  1.00 38.84  1 . C  ? 
ATOM   2361  CG  CG  . GLU GLU GLU A A 333  333  . 45.755 28.631  -2.980  1.00 42.75  1 . C  ? 
ATOM   2362  CD  CD  . GLU GLU GLU A A 333  333  . 47.005 28.004  -3.602  1.00 46.18  1 . C  ? 
ATOM   2363  OE1 OE1 . GLU GLU GLU A A 333  333  . 46.920 27.517  -4.761  1.00 47.96  1 . O  ? 
ATOM   2364  OE2 OE2 . GLU GLU GLU A A 333  333  . 48.066 27.981  -2.920  1.00 46.26  1 . O  ? 
ATOM   2365  C   C   . GLU GLU GLU A A 333  333  . 43.867 30.756  -1.947  1.00 35.04  1 . C  ? 
ATOM   2366  O   O   . GLU GLU GLU A A 333  333  . 44.491 31.795  -1.752  1.00 35.48  1 . O  ? 
ATOM   2367  N   N   . VAL VAL VAL A A 334  334  . 43.287 30.070  -0.967  1.00 33.32  1 . N  ? 
ATOM   2368  CA  CA  . VAL VAL VAL A A 334  334  . 43.396 30.486  0.435   1.00 33.93  1 . C  ? 
ATOM   2369  CB  CB  . VAL VAL VAL A A 334  334  . 42.206 31.394  0.868   1.00 35.25  1 . C  ? 
ATOM   2370  CG1 CG1 . VAL VAL VAL A A 334  334  . 40.879 30.825  0.430   1.00 37.04  1 . C  ? 
ATOM   2371  CG2 CG2 . VAL VAL VAL A A 334  334  . 42.193 31.638  2.371   1.00 36.85  1 . C  ? 
ATOM   2372  C   C   . VAL VAL VAL A A 334  334  . 43.553 29.239  1.311   1.00 32.65  1 . C  ? 
ATOM   2373  O   O   . VAL VAL VAL A A 334  334  . 42.751 28.317  1.197   1.00 33.39  1 . O  ? 
ATOM   2374  N   N   . PRO PRO PRO A A 335  335  . 44.595 29.195  2.173   1.00 31.07  1 . N  ? 
ATOM   2375  CA  CA  . PRO PRO PRO A A 335  335  . 44.822 28.004  2.995   1.00 30.58  1 . C  ? 
ATOM   2376  CB  CB  . PRO PRO PRO A A 335  335  . 46.345 27.885  2.992   1.00 32.22  1 . C  ? 
ATOM   2377  CG  CG  . PRO PRO PRO A A 335  335  . 46.820 29.304  2.952   1.00 33.21  1 . C  ? 
ATOM   2378  CD  CD  . PRO PRO PRO A A 335  335  . 45.748 30.114  2.252   1.00 32.30  1 . C  ? 
ATOM   2379  C   C   . PRO PRO PRO A A 335  335  . 44.327 28.104  4.433   1.00 29.01  1 . C  ? 
ATOM   2380  O   O   . PRO PRO PRO A A 335  335  . 44.660 29.063  5.137   1.00 30.02  1 . O  ? 
ATOM   2381  N   N   . PHE PHE PHE A A 336  336  . 43.550 27.109  4.852   1.00 27.17  1 . N  ? 
ATOM   2382  CA  CA  . PHE PHE PHE A A 336  336  . 43.192 26.906  6.249   1.00 27.28  1 . C  ? 
ATOM   2383  CB  CB  . PHE PHE PHE A A 336  336  . 41.727 26.482  6.388   1.00 28.14  1 . C  ? 
ATOM   2384  CG  CG  . PHE PHE PHE A A 336  336  . 40.737 27.592  6.192   1.00 29.84  1 . C  ? 
ATOM   2385  CD1 CD1 . PHE PHE PHE A A 336  336  . 40.419 28.041  4.910   1.00 30.16  1 . C  ? 
ATOM   2386  CE1 CE1 . PHE PHE PHE A A 336  336  . 39.493 29.058  4.723   1.00 30.11  1 . C  ? 
ATOM   2387  CZ  CZ  . PHE PHE PHE A A 336  336  . 38.865 29.630  5.821   1.00 29.94  1 . C  ? 
ATOM   2388  CE2 CE2 . PHE PHE PHE A A 336  336  . 39.155 29.185  7.101   1.00 29.86  1 . C  ? 
ATOM   2389  CD2 CD2 . PHE PHE PHE A A 336  336  . 40.089 28.174  7.285   1.00 30.77  1 . C  ? 
ATOM   2390  C   C   . PHE PHE PHE A A 336  336  . 44.057 25.798  6.829   1.00 27.10  1 . C  ? 
ATOM   2391  O   O   . PHE PHE PHE A A 336  336  . 44.752 25.085  6.107   1.00 28.03  1 . O  ? 
ATOM   2392  N   N   . ALA ALA ALA A A 337  337  . 43.990 25.638  8.142   1.00 26.40  1 . N  ? 
ATOM   2393  CA  CA  . ALA ALA ALA A A 337  337  . 44.697 24.564  8.797   1.00 26.68  1 . C  ? 
ATOM   2394  CB  CB  . ALA ALA ALA A A 337  337  . 46.141 24.953  9.062   1.00 27.10  1 . C  ? 
ATOM   2395  C   C   . ALA ALA ALA A A 337  337  . 44.003 24.181  10.080  1.00 26.69  1 . C  ? 
ATOM   2396  O   O   . ALA ALA ALA A A 337  337  . 43.217 24.949  10.616  1.00 27.33  1 . O  ? 
ATOM   2397  N   N   . LEU LEU LEU A A 338  338  . 44.303 22.965  10.529  1.00 26.29  1 . N  ? 
ATOM   2398  CA  CA  . LEU LEU LEU A A 338  338  . 43.787 22.382  11.755  1.00 26.25  1 . C  ? 
ATOM   2399  CB  CB  . LEU LEU LEU A A 338  338  . 42.705 21.340  11.452  1.00 25.91  1 . C  ? 
ATOM   2400  CG  CG  . LEU LEU LEU A A 338  338  . 42.341 20.333  12.557  1.00 25.87  1 . C  ? 
ATOM   2401  CD1 CD1 . LEU LEU LEU A A 338  338  . 41.589 20.996  13.698  1.00 26.34  1 . C  ? 
ATOM   2402  CD2 CD2 . LEU LEU LEU A A 338  338  . 41.545 19.166  11.995  1.00 25.41  1 . C  ? 
ATOM   2403  C   C   . LEU LEU LEU A A 338  338  . 44.947 21.710  12.459  1.00 27.36  1 . C  ? 
ATOM   2404  O   O   . LEU LEU LEU A A 338  338  . 45.742 21.042  11.818  1.00 28.23  1 . O  ? 
ATOM   2405  N   N   . SER SER SER A A 339  339  . 45.029 21.879  13.777  1.00 28.89  1 . N  ? 
ATOM   2406  CA  CA  . SER SER SER A A 339  339  . 46.050 21.221  14.593  1.00 28.63  1 . C  ? 
ATOM   2407  CB  CB  . SER SER SER A A 339  339  . 47.215 22.163  14.894  1.00 29.19  1 . C  ? 
ATOM   2408  OG  OG  . SER SER SER A A 339  339  . 46.926 23.010  15.982  1.00 29.02  1 . O  ? 
ATOM   2409  C   C   . SER SER SER A A 339  339  . 45.443 20.740  15.889  1.00 30.05  1 . C  ? 
ATOM   2410  O   O   . SER SER SER A A 339  339  . 44.450 21.295  16.358  1.00 31.88  1 . O  ? 
ATOM   2411  N   N   . TRP TRP TRP A A 340  340  . 46.027 19.685  16.448  1.00 29.84  1 . N  ? 
ATOM   2412  CA  CA  . TRP TRP TRP A A 340  340  . 45.625 19.190  17.765  1.00 30.18  1 . C  ? 
ATOM   2413  CB  CB  . TRP TRP TRP A A 340  340  . 44.596 18.039  17.663  1.00 29.91  1 . C  ? 
ATOM   2414  CG  CG  . TRP TRP TRP A A 340  340  . 44.975 16.875  16.784  1.00 30.33  1 . C  ? 
ATOM   2415  CD1 CD1 . TRP TRP TRP A A 340  340  . 45.412 15.652  17.200  1.00 30.63  1 . C  ? 
ATOM   2416  NE1 NE1 . TRP TRP TRP A A 340  340  . 45.646 14.834  16.121  1.00 31.23  1 . N  ? 
ATOM   2417  CE2 CE2 . TRP TRP TRP A A 340  340  . 45.370 15.525  14.972  1.00 31.09  1 . C  ? 
ATOM   2418  CD2 CD2 . TRP TRP TRP A A 340  340  . 44.929 16.815  15.350  1.00 30.93  1 . C  ? 
ATOM   2419  CE3 CE3 . TRP TRP TRP A A 340  340  . 44.572 17.727  14.346  1.00 30.42  1 . C  ? 
ATOM   2420  CZ3 CZ3 . TRP TRP TRP A A 340  340  . 44.669 17.330  13.013  1.00 29.68  1 . C  ? 
ATOM   2421  CH2 CH2 . TRP TRP TRP A A 340  340  . 45.107 16.036  12.674  1.00 30.24  1 . C  ? 
ATOM   2422  CZ2 CZ2 . TRP TRP TRP A A 340  340  . 45.463 15.125  13.637  1.00 30.01  1 . C  ? 
ATOM   2423  C   C   . TRP TRP TRP A A 340  340  . 46.870 18.815  18.578  1.00 30.26  1 . C  ? 
ATOM   2424  O   O   . TRP TRP TRP A A 340  340  . 47.579 17.871  18.251  1.00 30.29  1 . O  ? 
ATOM   2425  N   N   . ASP ASP ASP A A 341  341  . 47.146 19.605  19.612  1.00 30.98  1 . N  ? 
ATOM   2426  CA  CA  . ASP ASP ASP A A 341  341  . 48.209 19.313  20.571  1.00 31.27  1 . C  ? 
ATOM   2427  CB  CB  . ASP ASP ASP A A 341  341  . 48.893 20.600  21.024  1.00 32.65  1 . C  ? 
ATOM   2428  CG  CG  . ASP ASP ASP A A 341  341  . 50.079 20.348  21.923  1.00 33.50  1 . C  ? 
ATOM   2429  OD1 OD1 . ASP ASP ASP A A 341  341  . 50.489 19.177  22.091  1.00 35.45  1 . O  ? 
ATOM   2430  OD2 OD2 . ASP ASP ASP A A 341  341  . 50.613 21.332  22.466  1.00 34.56  1 . O  ? 
ATOM   2431  C   C   . ASP ASP ASP A A 341  341  . 47.605 18.571  21.763  1.00 31.45  1 . C  ? 
ATOM   2432  O   O   . ASP ASP ASP A A 341  341  . 47.153 19.186  22.725  1.00 29.83  1 . O  ? 
ATOM   2433  N   N   . LEU LEU LEU A A 342  342  . 47.572 17.244  21.651  1.00 32.07  1 . N  ? 
ATOM   2434  CA  CA  . LEU LEU LEU A A 342  342  . 47.119 16.353  22.709  1.00 32.89  1 . C  ? 
ATOM   2435  CB  CB  . LEU LEU LEU A A 342  342  . 45.950 15.500  22.223  1.00 34.06  1 . C  ? 
ATOM   2436  CG  CG  . LEU LEU LEU A A 342  342  . 44.610 16.223  22.108  1.00 35.63  1 . C  ? 
ATOM   2437  CD1 CD1 . LEU LEU LEU A A 342  342  . 43.693 15.497  21.136  1.00 35.89  1 . C  ? 
ATOM   2438  CD2 CD2 . LEU LEU LEU A A 342  342  . 43.940 16.360  23.476  1.00 36.50  1 . C  ? 
ATOM   2439  C   C   . LEU LEU LEU A A 342  342  . 48.315 15.484  23.053  1.00 33.51  1 . C  ? 
ATOM   2440  O   O   . LEU LEU LEU A A 342  342  . 48.420 14.364  22.557  1.00 36.02  1 . O  ? 
ATOM   2441  N   N   . PRO PRO PRO A A 343  343  . 49.239 16.005  23.880  1.00 32.21  1 . N  ? 
ATOM   2442  CA  CA  . PRO PRO PRO A A 343  343  . 50.576 15.408  24.012  1.00 32.01  1 . C  ? 
ATOM   2443  CB  CB  . PRO PRO PRO A A 343  343  . 51.326 16.422  24.895  1.00 32.14  1 . C  ? 
ATOM   2444  CG  CG  . PRO PRO PRO A A 343  343  . 50.253 17.084  25.684  1.00 32.40  1 . C  ? 
ATOM   2445  CD  CD  . PRO PRO PRO A A 343  343  . 49.095 17.198  24.733  1.00 32.12  1 . C  ? 
ATOM   2446  C   C   . PRO PRO PRO A A 343  343  . 50.673 14.010  24.624  1.00 30.86  1 . C  ? 
ATOM   2447  O   O   . PRO PRO PRO A A 343  343  . 51.652 13.322  24.368  1.00 31.56  1 . O  ? 
ATOM   2448  N   N   . ILE ILE ILE A A 344  344  . 49.679 13.604  25.403  1.00 30.57  1 . N  ? 
ATOM   2449  CA  CA  . ILE ILE ILE A A 344  344  . 49.751 12.378  26.196  1.00 31.29  1 . C  ? 
ATOM   2450  CB  CB  . ILE ILE ILE A A 344  344  . 49.457 12.667  27.702  1.00 31.49  1 . C  ? 
ATOM   2451  CG1 CG1 . ILE ILE ILE A A 344  344  . 50.555 13.579  28.264  1.00 32.16  1 . C  ? 
ATOM   2452  CD1 CD1 . ILE ILE ILE A A 344  344  . 50.313 14.104  29.663  1.00 32.39  1 . C  ? 
ATOM   2453  CG2 CG2 . ILE ILE ILE A A 344  344  . 49.377 11.373  28.521  1.00 30.06  1 . C  ? 
ATOM   2454  C   C   . ILE ILE ILE A A 344  344  . 48.797 11.321  25.651  1.00 31.01  1 . C  ? 
ATOM   2455  O   O   . ILE ILE ILE A A 344  344  . 47.635 11.591  25.452  1.00 32.03  1 . O  ? 
ATOM   2456  N   N   . MET MET MET A A 345  345  . 49.305 10.115  25.425  1.00 31.79  1 . N  ? 
ATOM   2457  CA  CA  . MET MET MET A A 345  345  . 48.458 8.953   25.168  1.00 32.17  1 . C  ? 
ATOM   2458  CB  CB  . MET MET MET A A 345  345  . 48.939 8.152   23.950  1.00 33.30  1 . C  ? 
ATOM   2459  CG  CG  . MET MET MET A A 345  345  . 50.341 7.566   24.022  1.00 32.90  1 . C  ? 
ATOM   2460  SD  SD  . MET MET MET A A 345  345  . 50.778 6.781   22.465  1.00 32.98  1 . S  ? 
ATOM   2461  CE  CE  . MET MET MET A A 345  345  . 52.562 6.855   22.531  1.00 32.67  1 . C  ? 
ATOM   2462  C   C   . MET MET MET A A 345  345  . 48.450 8.082   26.414  1.00 32.98  1 . C  ? 
ATOM   2463  O   O   . MET MET MET A A 345  345  . 49.488 7.902   27.061  1.00 33.65  1 . O  ? 
ATOM   2464  N   N   . LYS LYS LYS A A 346  346  . 47.279 7.555   26.750  1.00 32.91  1 . N  ? 
ATOM   2465  CA  CA  . LYS LYS LYS A A 346  346  . 47.123 6.653   27.885  1.00 34.09  1 . C  ? 
ATOM   2466  CB  CB  . LYS LYS LYS A A 346  346  . 46.225 7.277   28.960  1.00 37.13  1 . C  ? 
ATOM   2467  CG  CG  . LYS LYS LYS A A 346  346  . 45.907 6.369   30.146  1.00 39.98  1 . C  ? 
ATOM   2468  CD  CD  . LYS LYS LYS A A 346  346  . 45.459 7.190   31.344  1.00 43.75  1 . C  ? 
ATOM   2469  CE  CE  . LYS LYS LYS A A 346  346  . 45.057 6.324   32.528  1.00 47.16  1 . C  ? 
ATOM   2470  NZ  NZ  . LYS LYS LYS A A 346  346  . 43.607 5.987   32.489  1.00 50.57  1 . N  ? 
ATOM   2471  C   C   . LYS LYS LYS A A 346  346  . 46.541 5.335   27.404  1.00 31.23  1 . C  ? 
ATOM   2472  O   O   . LYS LYS LYS A A 346  346  . 45.580 5.324   26.657  1.00 30.56  1 . O  ? 
ATOM   2473  N   N   . PHE PHE PHE A A 347  347  . 47.132 4.234   27.855  1.00 29.88  1 . N  ? 
ATOM   2474  CA  CA  . PHE PHE PHE A A 347  347  . 46.626 2.897   27.585  1.00 28.88  1 . C  ? 
ATOM   2475  CB  CB  . PHE PHE PHE A A 347  347  . 47.779 1.994   27.141  1.00 29.40  1 . C  ? 
ATOM   2476  CG  CG  . PHE PHE PHE A A 347  347  . 48.458 2.489   25.892  1.00 28.85  1 . C  ? 
ATOM   2477  CD1 CD1 . PHE PHE PHE A A 347  347  . 47.735 2.629   24.709  1.00 29.48  1 . C  ? 
ATOM   2478  CE1 CE1 . PHE PHE PHE A A 347  347  . 48.331 3.116   23.564  1.00 30.20  1 . C  ? 
ATOM   2479  CZ  CZ  . PHE PHE PHE A A 347  347  . 49.667 3.476   23.582  1.00 29.68  1 . C  ? 
ATOM   2480  CE2 CE2 . PHE PHE PHE A A 347  347  . 50.387 3.358   24.752  1.00 29.39  1 . C  ? 
ATOM   2481  CD2 CD2 . PHE PHE PHE A A 347  347  . 49.778 2.879   25.903  1.00 28.83  1 . C  ? 
ATOM   2482  C   C   . PHE PHE PHE A A 347  347  . 45.882 2.354   28.801  1.00 29.02  1 . C  ? 
ATOM   2483  O   O   . PHE PHE PHE A A 347  347  . 45.971 2.899   29.891  1.00 28.59  1 . O  ? 
ATOM   2484  N   N   . GLY GLY GLY A A 348  348  . 45.125 1.285   28.594  1.00 29.03  1 . N  ? 
ATOM   2485  CA  CA  . GLY GLY GLY A A 348  348  . 44.182 0.794   29.593  1.00 28.97  1 . C  ? 
ATOM   2486  C   C   . GLY GLY GLY A A 348  348  . 44.809 0.276   30.876  1.00 29.43  1 . C  ? 
ATOM   2487  O   O   . GLY GLY GLY A A 348  348  . 44.153 0.229   31.924  1.00 29.07  1 . O  ? 
ATOM   2488  N   N   . GLY GLY GLY A A 349  349  . 46.074 -0.112  30.784  1.00 28.60  1 . N  ? 
ATOM   2489  CA  CA  . GLY GLY GLY A A 349  349  . 46.846 -0.559  31.930  1.00 29.16  1 . C  ? 
ATOM   2490  C   C   . GLY GLY GLY A A 349  349  . 47.337 0.557   32.830  1.00 28.93  1 . C  ? 
ATOM   2491  O   O   . GLY GLY GLY A A 349  349  . 47.808 0.285   33.923  1.00 28.46  1 . O  ? 
ATOM   2492  N   N   . GLY GLY GLY A A 350  350  . 47.243 1.802   32.367  1.00 29.34  1 . N  ? 
ATOM   2493  CA  CA  . GLY GLY GLY A A 350  350  . 47.621 2.971   33.155  1.00 30.14  1 . C  ? 
ATOM   2494  C   C   . GLY GLY GLY A A 350  350  . 48.834 3.720   32.644  1.00 31.69  1 . C  ? 
ATOM   2495  O   O   . GLY GLY GLY A A 350  350  . 49.077 4.847   33.066  1.00 34.97  1 . O  ? 
ATOM   2496  N   N   . ASP ASP ASP A A 351  351  . 49.596 3.118   31.736  1.00 31.76  1 . N  ? 
ATOM   2497  CA  CA  . ASP ASP ASP A A 351  351  . 50.797 3.769   31.216  1.00 31.95  1 . C  ? 
ATOM   2498  CB  CB  . ASP ASP ASP A A 351  351  . 51.631 2.820   30.348  1.00 33.31  1 . C  ? 
ATOM   2499  CG  CG  . ASP ASP ASP A A 351  351  . 52.711 2.092   31.132  1.00 35.30  1 . C  ? 
ATOM   2500  OD1 OD1 . ASP ASP ASP A A 351  351  . 52.758 2.232   32.376  1.00 36.58  1 . O  ? 
ATOM   2501  OD2 OD2 . ASP ASP ASP A A 351  351  . 53.520 1.367   30.496  1.00 37.71  1 . O  ? 
ATOM   2502  C   C   . ASP ASP ASP A A 351  351  . 50.430 4.988   30.404  1.00 31.67  1 . C  ? 
ATOM   2503  O   O   . ASP ASP ASP A A 351  351  . 49.495 4.941   29.607  1.00 31.76  1 . O  ? 
ATOM   2504  N   N   . LYS LYS LYS A A 352  352  . 51.168 6.068   30.644  1.00 30.86  1 . N  ? 
ATOM   2505  CA  CA  . LYS LYS LYS A A 352  352  . 51.023 7.324   29.944  1.00 31.63  1 . C  ? 
ATOM   2506  CB  CB  . LYS LYS LYS A A 352  352  . 50.696 8.454   30.920  1.00 34.79  1 . C  ? 
ATOM   2507  CG  CG  . LYS LYS LYS A A 352  352  . 49.361 8.315   31.639  1.00 39.64  1 . C  ? 
ATOM   2508  CD  CD  . LYS LYS LYS A A 352  352  . 49.162 9.402   32.694  1.00 43.55  1 . C  ? 
ATOM   2509  CE  CE  . LYS LYS LYS A A 352  352  . 48.271 8.914   33.829  1.00 49.12  1 . C  ? 
ATOM   2510  NZ  NZ  . LYS LYS LYS A A 352  352  . 47.832 10.008  34.745  1.00 51.33  1 . N  ? 
ATOM   2511  C   C   . LYS LYS LYS A A 352  352  . 52.339 7.633   29.235  1.00 29.33  1 . C  ? 
ATOM   2512  O   O   . LYS LYS LYS A A 352  352  . 53.401 7.677   29.869  1.00 27.38  1 . O  ? 
ATOM   2513  N   N   . TRP TRP TRP A A 353  353  . 52.252 7.866   27.930  1.00 27.36  1 . N  ? 
ATOM   2514  CA  CA  . TRP TRP TRP A A 353  353  . 53.399 8.203   27.100  1.00 26.96  1 . C  ? 
ATOM   2515  CB  CB  . TRP TRP TRP A A 353  353  . 53.616 7.132   26.048  1.00 26.67  1 . C  ? 
ATOM   2516  CG  CG  . TRP TRP TRP A A 353  353  . 53.754 5.736   26.566  1.00 26.62  1 . C  ? 
ATOM   2517  CD1 CD1 . TRP TRP TRP A A 353  353  . 52.742 4.860   26.830  1.00 26.29  1 . C  ? 
ATOM   2518  NE1 NE1 . TRP TRP TRP A A 353  353  . 53.254 3.667   27.264  1.00 26.83  1 . N  ? 
ATOM   2519  CE2 CE2 . TRP TRP TRP A A 353  353  . 54.621 3.746   27.281  1.00 26.05  1 . C  ? 
ATOM   2520  CD2 CD2 . TRP TRP TRP A A 353  353  . 54.972 5.034   26.835  1.00 26.22  1 . C  ? 
ATOM   2521  CE3 CE3 . TRP TRP TRP A A 353  353  . 56.326 5.372   26.757  1.00 27.10  1 . C  ? 
ATOM   2522  CZ3 CZ3 . TRP TRP TRP A A 353  353  . 57.276 4.418   27.122  1.00 26.41  1 . C  ? 
ATOM   2523  CH2 CH2 . TRP TRP TRP A A 353  353  . 56.891 3.149   27.555  1.00 25.72  1 . C  ? 
ATOM   2524  CZ2 CZ2 . TRP TRP TRP A A 353  353  . 55.574 2.794   27.643  1.00 25.48  1 . C  ? 
ATOM   2525  C   C   . TRP TRP TRP A A 353  353  . 53.170 9.519   26.367  1.00 28.28  1 . C  ? 
ATOM   2526  O   O   . TRP TRP TRP A A 353  353  . 52.032 9.887   26.052  1.00 28.88  1 . O  ? 
ATOM   2527  N   N   . TYR TYR TYR A A 354  354  . 54.261 10.214  26.075  1.00 28.55  1 . N  ? 
ATOM   2528  CA  CA  . TYR TYR TYR A A 354  354  . 54.219 11.379  25.209  1.00 29.79  1 . C  ? 
ATOM   2529  CB  CB  . TYR TYR TYR A A 354  354  . 55.384 12.320  25.489  1.00 30.36  1 . C  ? 
ATOM   2530  CG  CG  . TYR TYR TYR A A 354  354  . 55.292 13.013  26.807  1.00 30.85  1 . C  ? 
ATOM   2531  CD1 CD1 . TYR TYR TYR A A 354  354  . 54.297 13.950  27.044  1.00 31.85  1 . C  ? 
ATOM   2532  CE1 CE1 . TYR TYR TYR A A 354  354  . 54.210 14.608  28.266  1.00 32.82  1 . C  ? 
ATOM   2533  CZ  CZ  . TYR TYR TYR A A 354  354  . 55.136 14.326  29.263  1.00 33.01  1 . C  ? 
ATOM   2534  OH  OH  . TYR TYR TYR A A 354  354  . 55.060 14.971  30.470  1.00 33.23  1 . O  ? 
ATOM   2535  CE2 CE2 . TYR TYR TYR A A 354  354  . 56.139 13.397  29.046  1.00 32.40  1 . C  ? 
ATOM   2536  CD2 CD2 . TYR TYR TYR A A 354  354  . 56.218 12.755  27.822  1.00 31.99  1 . C  ? 
ATOM   2537  C   C   . TYR TYR TYR A A 354  354  . 54.313 10.938  23.767  1.00 28.81  1 . C  ? 
ATOM   2538  O   O   . TYR TYR TYR A A 354  354  . 55.085 10.059  23.457  1.00 28.57  1 . O  ? 
ATOM   2539  N   N   . LYS LYS LYS A A 355  355  . 53.561 11.598  22.892  1.00 28.51  1 . N  ? 
ATOM   2540  CA  CA  . LYS LYS LYS A A 355  355  . 53.562 11.314  21.461  1.00 27.66  1 . C  ? 
ATOM   2541  CB  CB  . LYS LYS LYS A A 355  355  . 52.300 11.899  20.820  1.00 28.82  1 . C  ? 
ATOM   2542  CG  CG  . LYS LYS LYS A A 355  355  . 51.011 11.313  21.375  1.00 30.09  1 . C  ? 
ATOM   2543  CD  CD  . LYS LYS LYS A A 355  355  . 49.797 12.032  20.822  1.00 31.34  1 . C  ? 
ATOM   2544  CE  CE  . LYS LYS LYS A A 355  355  . 48.511 11.513  21.440  1.00 32.41  1 . C  ? 
ATOM   2545  NZ  NZ  . LYS LYS LYS A A 355  355  . 47.360 12.317  20.950  1.00 33.93  1 . N  ? 
ATOM   2546  C   C   . LYS LYS LYS A A 355  355  . 54.805 11.870  20.771  1.00 26.79  1 . C  ? 
ATOM   2547  O   O   . LYS LYS LYS A A 355  355  . 55.406 12.832  21.236  1.00 26.06  1 . O  ? 
ATOM   2548  N   N   . MET MET MET A A 356  356  . 55.165 11.267  19.640  1.00 26.70  1 . N  ? 
ATOM   2549  CA  CA  . MET MET MET A A 356  356  . 56.401 11.595  18.918  1.00 26.71  1 . C  ? 
ATOM   2550  CB  CB  . MET MET MET A A 356  356  . 56.500 10.796  17.605  1.00 27.06  1 . C  ? 
ATOM   2551  CG  CG  . MET MET MET A A 356  356  . 57.849 10.920  16.882  1.00 28.19  1 . C  ? 
ATOM   2552  SD  SD  . MET MET MET A A 356  356  . 59.250 10.253  17.823  1.00 28.66  1 . S  ? 
ATOM   2553  CE  CE  . MET MET MET A A 356  356  . 60.305 11.697  17.784  1.00 30.31  1 . C  ? 
ATOM   2554  C   C   . MET MET MET A A 356  356  . 56.542 13.095  18.634  1.00 26.87  1 . C  ? 
ATOM   2555  O   O   . MET MET MET A A 356  356  . 57.584 13.674  18.918  1.00 27.80  1 . O  ? 
ATOM   2556  N   N   . TYR TYR TYR A A 357  357  . 55.495 13.715  18.092  1.00 26.16  1 . N  ? 
ATOM   2557  CA  CA  . TYR TYR TYR A A 357  357  . 55.549 15.126  17.694  1.00 26.63  1 . C  ? 
ATOM   2558  CB  CB  . TYR TYR TYR A A 357  357  . 54.199 15.589  17.123  1.00 26.40  1 . C  ? 
ATOM   2559  CG  CG  . TYR TYR TYR A A 357  357  . 53.159 15.925  18.173  1.00 25.57  1 . C  ? 
ATOM   2560  CD1 CD1 . TYR TYR TYR A A 357  357  . 53.079 17.213  18.717  1.00 26.03  1 . C  ? 
ATOM   2561  CE1 CE1 . TYR TYR TYR A A 357  357  . 52.139 17.530  19.687  1.00 26.32  1 . C  ? 
ATOM   2562  CZ  CZ  . TYR TYR TYR A A 357  357  . 51.254 16.554  20.113  1.00 26.38  1 . C  ? 
ATOM   2563  OH  OH  . TYR TYR TYR A A 357  357  . 50.332 16.852  21.076  1.00 27.34  1 . O  ? 
ATOM   2564  CE2 CE2 . TYR TYR TYR A A 357  357  . 51.311 15.275  19.580  1.00 26.11  1 . C  ? 
ATOM   2565  CD2 CD2 . TYR TYR TYR A A 357  357  . 52.259 14.971  18.616  1.00 25.06  1 . C  ? 
ATOM   2566  C   C   . TYR TYR TYR A A 357  357  . 56.017 16.078  18.821  1.00 27.53  1 . C  ? 
ATOM   2567  O   O   . TYR TYR TYR A A 357  357  . 56.610 17.119  18.535  1.00 27.91  1 . O  ? 
ATOM   2568  N   N   . THR THR THR A A 358  358  . 55.759 15.720  20.082  1.00 27.99  1 . N  ? 
ATOM   2569  CA  CA  . THR THR THR A A 358  358  . 56.209 16.521  21.231  1.00 29.69  1 . C  ? 
ATOM   2570  CB  CB  . THR THR THR A A 358  358  . 55.881 15.877  22.605  1.00 29.64  1 . C  ? 
ATOM   2571  OG1 OG1 . THR THR THR A A 358  358  . 56.568 14.629  22.748  1.00 30.27  1 . O  ? 
ATOM   2572  CG2 CG2 . THR THR THR A A 358  358  . 54.384 15.682  22.803  1.00 29.63  1 . C  ? 
ATOM   2573  C   C   . THR THR THR A A 358  358  . 57.702 16.839  21.254  1.00 31.47  1 . C  ? 
ATOM   2574  O   O   . THR THR THR A A 358  358  . 58.104 17.795  21.908  1.00 33.13  1 . O  ? 
ATOM   2575  N   N   . LYS LYS LYS A A 359  359  . 58.511 16.022  20.578  1.00 33.71  1 . N  ? 
ATOM   2576  CA  CA  . LYS LYS LYS A A 359  359  . 59.947 16.287  20.381  1.00 34.25  1 . C  ? 
ATOM   2577  CB  CB  . LYS LYS LYS A A 359  359  . 60.583 15.146  19.575  1.00 35.90  1 . C  ? 
ATOM   2578  CG  CG  . LYS LYS LYS A A 359  359  . 62.075 15.324  19.302  1.00 38.33  1 . C  ? 
ATOM   2579  CD  CD  . LYS LYS LYS A A 359  359  . 62.704 14.081  18.688  1.00 41.70  1 . C  ? 
ATOM   2580  CE  CE  . LYS LYS LYS A A 359  359  . 64.217 14.216  18.596  1.00 43.84  1 . C  ? 
ATOM   2581  NZ  NZ  . LYS LYS LYS A A 359  359  . 64.862 12.992  18.039  1.00 46.39  1 . N  ? 
ATOM   2582  C   C   . LYS LYS LYS A A 359  359  . 60.226 17.618  19.677  1.00 34.02  1 . C  ? 
ATOM   2583  O   O   . LYS LYS LYS A A 359  359  . 61.218 18.274  19.964  1.00 35.05  1 . O  ? 
ATOM   2584  N   N   . TYR TYR TYR A A 360  360  . 59.357 17.986  18.741  1.00 32.96  1 . N  ? 
ATOM   2585  CA  CA  . TYR TYR TYR A A 360  360  . 59.520 19.175  17.914  1.00 31.89  1 . C  ? 
ATOM   2586  CB  CB  . TYR TYR TYR A A 360  360  . 59.122 18.824  16.479  1.00 31.57  1 . C  ? 
ATOM   2587  CG  CG  . TYR TYR TYR A A 360  360  . 59.789 17.551  16.016  1.00 30.67  1 . C  ? 
ATOM   2588  CD1 CD1 . TYR TYR TYR A A 360  360  . 61.165 17.517  15.779  1.00 31.28  1 . C  ? 
ATOM   2589  CE1 CE1 . TYR TYR TYR A A 360  360  . 61.800 16.348  15.369  1.00 31.50  1 . C  ? 
ATOM   2590  CZ  CZ  . TYR TYR TYR A A 360  360  . 61.052 15.186  15.207  1.00 31.54  1 . C  ? 
ATOM   2591  OH  OH  . TYR TYR TYR A A 360  360  . 61.670 14.031  14.812  1.00 31.35  1 . O  ? 
ATOM   2592  CE2 CE2 . TYR TYR TYR A A 360  360  . 59.684 15.193  15.447  1.00 31.34  1 . C  ? 
ATOM   2593  CD2 CD2 . TYR TYR TYR A A 360  360  . 59.062 16.370  15.857  1.00 30.74  1 . C  ? 
ATOM   2594  C   C   . TYR TYR TYR A A 360  360  . 58.747 20.404  18.396  1.00 32.13  1 . C  ? 
ATOM   2595  O   O   . TYR TYR TYR A A 360  360  . 59.100 21.524  18.038  1.00 34.13  1 . O  ? 
ATOM   2596  N   N   . PHE PHE PHE A A 361  361  . 57.695 20.203  19.189  1.00 32.47  1 . N  ? 
ATOM   2597  CA  CA  . PHE PHE PHE A A 361  361  . 56.849 21.318  19.658  1.00 32.19  1 . C  ? 
ATOM   2598  CB  CB  . PHE PHE PHE A A 361  361  . 55.466 21.207  19.020  1.00 30.88  1 . C  ? 
ATOM   2599  CG  CG  . PHE PHE PHE A A 361  361  . 55.471 21.427  17.534  1.00 30.27  1 . C  ? 
ATOM   2600  CD1 CD1 . PHE PHE PHE A A 361  361  . 55.590 22.713  17.004  1.00 30.29  1 . C  ? 
ATOM   2601  CE1 CE1 . PHE PHE PHE A A 361  361  . 55.586 22.917  15.627  1.00 29.65  1 . C  ? 
ATOM   2602  CZ  CZ  . PHE PHE PHE A A 361  361  . 55.462 21.831  14.772  1.00 29.05  1 . C  ? 
ATOM   2603  CE2 CE2 . PHE PHE PHE A A 361  361  . 55.346 20.552  15.291  1.00 28.50  1 . C  ? 
ATOM   2604  CD2 CD2 . PHE PHE PHE A A 361  361  . 55.353 20.353  16.659  1.00 29.20  1 . C  ? 
ATOM   2605  C   C   . PHE PHE PHE A A 361  361  . 56.691 21.469  21.174  1.00 33.40  1 . C  ? 
ATOM   2606  O   O   . PHE PHE PHE A A 361  361  . 56.122 22.466  21.626  1.00 33.45  1 . O  ? 
ATOM   2607  N   N   . GLY GLY GLY A A 362  362  . 57.189 20.503  21.948  1.00 33.39  1 . N  ? 
ATOM   2608  CA  CA  . GLY GLY GLY A A 362  362  . 57.041 20.501  23.405  1.00 32.65  1 . C  ? 
ATOM   2609  C   C   . GLY GLY GLY A A 362  362  . 55.986 19.539  23.917  1.00 34.13  1 . C  ? 
ATOM   2610  O   O   . GLY GLY GLY A A 362  362  . 55.189 18.987  23.148  1.00 34.54  1 . O  ? 
ATOM   2611  N   N   . LYS LYS LYS A A 363  363  . 55.981 19.363  25.236  1.00 33.89  1 . N  ? 
ATOM   2612  CA  CA  . LYS LYS LYS A A 363  363  . 55.146 18.375  25.911  1.00 34.08  1 . C  ? 
ATOM   2613  CB  CB  . LYS LYS LYS A A 363  363  . 56.041 17.478  26.763  1.00 36.36  1 . C  ? 
ATOM   2614  CG  CG  . LYS LYS LYS A A 363  363  . 56.997 16.616  25.959  1.00 38.24  1 . C  ? 
ATOM   2615  CD  CD  . LYS LYS LYS A A 363  363  . 58.027 15.935  26.839  1.00 39.70  1 . C  ? 
ATOM   2616  CE  CE  . LYS LYS LYS A A 363  363  . 58.984 15.118  25.985  1.00 41.99  1 . C  ? 
ATOM   2617  NZ  NZ  . LYS LYS LYS A A 363  363  . 59.783 14.155  26.789  1.00 43.26  1 . N  ? 
ATOM   2618  C   C   . LYS LYS LYS A A 363  363  . 54.018 18.939  26.797  1.00 34.11  1 . C  ? 
ATOM   2619  O   O   . LYS LYS LYS A A 363  363  . 53.185 18.161  27.284  1.00 32.54  1 . O  ? 
ATOM   2620  N   N   . ASN ASN ASN A A 364  364  . 53.963 20.262  26.987  1.00 33.73  1 . N  ? 
ATOM   2621  CA  CA  . ASN ASN ASN A A 364  364  . 53.007 20.875  27.946  1.00 34.47  1 . C  ? 
ATOM   2622  CB  CB  . ASN ASN ASN A A 364  364  . 53.557 22.204  28.480  1.00 36.13  1 . C  ? 
ATOM   2623  CG  CG  . ASN ASN ASN A A 364  364  . 53.488 23.343  27.469  1.00 38.08  1 . C  ? 
ATOM   2624  OD1 OD1 . ASN ASN ASN A A 364  364  . 53.027 23.186  26.328  1.00 41.49  1 . O  ? 
ATOM   2625  ND2 ND2 . ASN ASN ASN A A 364  364  . 53.961 24.508  27.888  1.00 37.88  1 . N  ? 
ATOM   2626  C   C   . ASN ASN ASN A A 364  364  . 51.563 21.071  27.444  1.00 33.68  1 . C  ? 
ATOM   2627  O   O   . ASN ASN ASN A A 364  364  . 50.713 21.563  28.184  1.00 33.43  1 . O  ? 
ATOM   2628  N   N   . GLY GLY GLY A A 365  365  . 51.298 20.713  26.191  1.00 32.23  1 . N  ? 
ATOM   2629  CA  CA  . GLY GLY GLY A A 365  365  . 49.941 20.752  25.652  1.00 32.74  1 . C  ? 
ATOM   2630  C   C   . GLY GLY GLY A A 365  365  . 49.393 22.142  25.351  1.00 32.52  1 . C  ? 
ATOM   2631  O   O   . GLY GLY GLY A A 365  365  . 48.186 22.313  25.261  1.00 32.96  1 . O  ? 
ATOM   2632  N   N   . LYS LYS LYS A A 366  366  . 50.280 23.120  25.179  1.00 32.93  1 . N  ? 
ATOM   2633  CA  CA  . LYS LYS LYS A A 366  366  . 49.908 24.513  24.914  1.00 33.56  1 . C  ? 
ATOM   2634  CB  CB  . LYS LYS LYS A A 366  366  . 50.322 25.431  26.086  1.00 35.85  1 . C  ? 
ATOM   2635  CG  CG  . LYS LYS LYS A A 366  366  . 49.795 25.032  27.460  1.00 37.59  1 . C  ? 
ATOM   2636  CD  CD  . LYS LYS LYS A A 366  366  . 48.272 25.038  27.537  1.00 40.12  1 . C  ? 
ATOM   2637  CE  CE  . LYS LYS LYS A A 366  366  . 47.796 24.769  28.960  1.00 43.78  1 . C  ? 
ATOM   2638  NZ  NZ  . LYS LYS LYS A A 366  366  . 46.428 24.172  29.030  1.00 45.51  1 . N  ? 
ATOM   2639  C   C   . LYS LYS LYS A A 366  366  . 50.578 24.996  23.627  1.00 33.10  1 . C  ? 
ATOM   2640  O   O   . LYS LYS LYS A A 366  366  . 51.015 26.141  23.541  1.00 32.46  1 . O  ? 
ATOM   2641  N   N   . ASN ASN ASN A A 367  367  . 50.637 24.119  22.625  1.00 32.96  1 . N  ? 
ATOM   2642  CA  CA  . ASN ASN ASN A A 367  367  . 51.447 24.350  21.427  1.00 32.38  1 . C  ? 
ATOM   2643  CB  CB  . ASN ASN ASN A A 367  367  . 52.663 23.424  21.453  1.00 33.40  1 . C  ? 
ATOM   2644  CG  CG  . ASN ASN ASN A A 367  367  . 53.466 23.556  22.736  1.00 34.34  1 . C  ? 
ATOM   2645  OD1 OD1 . ASN ASN ASN A A 367  367  . 53.577 22.603  23.525  1.00 34.97  1 . O  ? 
ATOM   2646  ND2 ND2 . ASN ASN ASN A A 367  367  . 54.028 24.743  22.955  1.00 32.84  1 . N  ? 
ATOM   2647  C   C   . ASN ASN ASN A A 367  367  . 50.704 24.201  20.100  1.00 31.71  1 . C  ? 
ATOM   2648  O   O   . ASN ASN ASN A A 367  367  . 51.341 24.134  19.045  1.00 31.31  1 . O  ? 
ATOM   2649  N   N   . SER SER SER A A 368  368  . 49.372 24.198  20.142  1.00 30.56  1 . N  ? 
ATOM   2650  CA  CA  . SER SER SER A A 368  368  . 48.567 23.992  18.935  1.00 31.22  1 . C  ? 
ATOM   2651  CB  CB  . SER SER SER A A 368  368  . 47.081 23.883  19.273  1.00 31.48  1 . C  ? 
ATOM   2652  OG  OG  . SER SER SER A A 368  368  . 46.591 25.102  19.807  1.00 33.32  1 . O  ? 
ATOM   2653  C   C   . SER SER SER A A 368  368  . 48.769 25.093  17.911  1.00 31.15  1 . C  ? 
ATOM   2654  O   O   . SER SER SER A A 368  368  . 48.741 24.834  16.697  1.00 33.50  1 . O  ? 
ATOM   2655  N   N   . PHE PHE PHE A A 369  369  . 48.960 26.321  18.389  1.00 29.66  1 . N  ? 
ATOM   2656  CA  CA  . PHE PHE PHE A A 369  369  . 49.157 27.437  17.480  1.00 28.73  1 . C  ? 
ATOM   2657  CB  CB  . PHE PHE PHE A A 369  369  . 49.064 28.801  18.172  1.00 28.74  1 . C  ? 
ATOM   2658  CG  CG  . PHE PHE PHE A A 369  369  . 49.320 29.923  17.221  1.00 29.12  1 . C  ? 
ATOM   2659  CD1 CD1 . PHE PHE PHE A A 369  369  . 48.372 30.236  16.252  1.00 29.44  1 . C  ? 
ATOM   2660  CE1 CE1 . PHE PHE PHE A A 369  369  . 48.615 31.228  15.314  1.00 30.25  1 . C  ? 
ATOM   2661  CZ  CZ  . PHE PHE PHE A A 369  369  . 49.837 31.886  15.301  1.00 30.16  1 . C  ? 
ATOM   2662  CE2 CE2 . PHE PHE PHE A A 369  369  . 50.809 31.561  16.240  1.00 30.42  1 . C  ? 
ATOM   2663  CD2 CD2 . PHE PHE PHE A A 369  369  . 50.555 30.569  17.187  1.00 30.10  1 . C  ? 
ATOM   2664  C   C   . PHE PHE PHE A A 369  369  . 50.485 27.338  16.722  1.00 27.83  1 . C  ? 
ATOM   2665  O   O   . PHE PHE PHE A A 369  369  . 50.547 27.654  15.537  1.00 28.66  1 . O  ? 
ATOM   2666  N   N   . ALA ALA ALA A A 370  370  . 51.544 26.948  17.423  1.00 28.57  1 . N  ? 
ATOM   2667  CA  CA  . ALA ALA ALA A A 370  370  . 52.873 26.764  16.826  1.00 27.87  1 . C  ? 
ATOM   2668  CB  CB  . ALA ALA ALA A A 370  370  . 53.876 26.371  17.900  1.00 28.05  1 . C  ? 
ATOM   2669  C   C   . ALA ALA ALA A A 370  370  . 52.860 25.716  15.711  1.00 27.36  1 . C  ? 
ATOM   2670  O   O   . ALA ALA ALA A A 370  370  . 53.482 25.901  14.663  1.00 28.24  1 . O  ? 
ATOM   2671  N   N   . ILE ILE ILE A A 371  371  . 52.130 24.631  15.938  1.00 27.65  1 . N  ? 
ATOM   2672  CA  CA  . ILE ILE ILE A A 371  371  . 51.977 23.563  14.937  1.00 28.34  1 . C  ? 
ATOM   2673  CB  CB  . ILE ILE ILE A A 371  371  . 51.232 22.351  15.533  1.00 28.19  1 . C  ? 
ATOM   2674  CG1 CG1 . ILE ILE ILE A A 371  371  . 52.023 21.754  16.707  1.00 28.36  1 . C  ? 
ATOM   2675  CD1 CD1 . ILE ILE ILE A A 371  371  . 51.211 20.856  17.622  1.00 27.95  1 . C  ? 
ATOM   2676  CG2 CG2 . ILE ILE ILE A A 371  371  . 51.016 21.268  14.476  1.00 28.15  1 . C  ? 
ATOM   2677  C   C   . ILE ILE ILE A A 371  371  . 51.230 24.095  13.701  1.00 28.93  1 . C  ? 
ATOM   2678  O   O   . ILE ILE ILE A A 371  371  . 51.669 23.925  12.561  1.00 28.83  1 . O  ? 
ATOM   2679  N   N   . LEU LEU LEU A A 372  372  . 50.103 24.747  13.951  1.00 29.36  1 . N  ? 
ATOM   2680  CA  CA  . LEU LEU LEU A A 372  372  . 49.292 25.368  12.904  1.00 30.57  1 . C  ? 
ATOM   2681  CB  CB  . LEU LEU LEU A A 372  372  . 48.088 26.055  13.538  1.00 31.68  1 . C  ? 
ATOM   2682  CG  CG  . LEU LEU LEU A A 372  372  . 46.896 26.334  12.620  1.00 31.67  1 . C  ? 
ATOM   2683  CD1 CD1 . LEU LEU LEU A A 372  372  . 45.709 25.466  12.995  1.00 32.66  1 . C  ? 
ATOM   2684  CD2 CD2 . LEU LEU LEU A A 372  372  . 46.497 27.794  12.701  1.00 31.22  1 . C  ? 
ATOM   2685  C   C   . LEU LEU LEU A A 372  372  . 50.066 26.389  12.057  1.00 31.77  1 . C  ? 
ATOM   2686  O   O   . LEU LEU LEU A A 372  372  . 50.002 26.362  10.819  1.00 31.06  1 . O  ? 
ATOM   2687  N   N   . LYS LYS LYS A A 373  373  . 50.788 27.282  12.731  1.00 32.04  1 . N  ? 
ATOM   2688  CA  CA  . LYS LYS LYS A A 373  373  . 51.620 28.285  12.057  1.00 33.50  1 . C  ? 
ATOM   2689  CB  CB  . LYS LYS LYS A A 373  373  . 52.279 29.202  13.089  1.00 36.11  1 . C  ? 
ATOM   2690  CG  CG  . LYS LYS LYS A A 373  373  . 53.177 30.263  12.475  1.00 37.92  1 . C  ? 
ATOM   2691  CD  CD  . LYS LYS LYS A A 373  373  . 53.859 31.090  13.539  1.00 40.90  1 . C  ? 
ATOM   2692  CE  CE  . LYS LYS LYS A A 373  373  . 54.927 31.973  12.918  1.00 42.78  1 . C  ? 
ATOM   2693  NZ  NZ  . LYS LYS LYS A A 373  373  . 55.686 32.684  13.980  1.00 45.67  1 . N  ? 
ATOM   2694  C   C   . LYS LYS LYS A A 373  373  . 52.706 27.670  11.162  1.00 33.41  1 . C  ? 
ATOM   2695  O   O   . LYS LYS LYS A A 373  373  . 52.935 28.136  10.043  1.00 32.76  1 . O  ? 
ATOM   2696  N   N   . GLU GLU GLU A A 374  374  . 53.398 26.660  11.681  1.00 32.71  1 . N  ? 
ATOM   2697  CA  CA  . GLU GLU GLU A A 374  374  . 54.331 25.858  10.882  1.00 34.29  1 . C  ? 
ATOM   2698  CB  CB  . GLU GLU GLU A A 374  374  . 54.855 24.674  11.715  1.00 36.69  1 . C  ? 
ATOM   2699  CG  CG  . GLU GLU GLU A A 374  374  . 55.867 23.763  11.023  1.00 39.50  1 . C  ? 
ATOM   2700  CD  CD  . GLU GLU GLU A A 374  374  . 57.206 24.427  10.742  1.00 42.80  1 . C  ? 
ATOM   2701  OE1 OE1 . GLU GLU GLU A A 374  374  . 57.470 25.546  11.238  1.00 44.98  1 . O  ? 
ATOM   2702  OE2 OE2 . GLU GLU GLU A A 374  374  . 58.011 23.815  10.014  1.00 46.66  1 . O  ? 
ATOM   2703  C   C   . GLU GLU GLU A A 374  374  . 53.671 25.365  9.578   1.00 32.01  1 . C  ? 
ATOM   2704  O   O   . GLU GLU GLU A A 374  374  . 54.226 25.535  8.499   1.00 32.02  1 . O  ? 
ATOM   2705  N   N   . ALA ALA ALA A A 375  375  . 52.476 24.795  9.689   1.00 30.79  1 . N  ? 
ATOM   2706  CA  CA  . ALA ALA ALA A A 375  375  . 51.748 24.284  8.533   1.00 31.09  1 . C  ? 
ATOM   2707  CB  CB  . ALA ALA ALA A A 375  375  . 50.531 23.493  8.982   1.00 31.51  1 . C  ? 
ATOM   2708  C   C   . ALA ALA ALA A A 375  375  . 51.343 25.363  7.530   1.00 32.24  1 . C  ? 
ATOM   2709  O   O   . ALA ALA ALA A A 375  375  . 51.578 25.205  6.329   1.00 31.15  1 . O  ? 
ATOM   2710  N   N   . LEU LEU LEU A A 376  376  . 50.761 26.456  8.021   1.00 32.29  1 . N  ? 
ATOM   2711  CA  CA  . LEU LEU LEU A A 376  376  . 50.317 27.553  7.152   1.00 32.36  1 . C  ? 
ATOM   2712  CB  CB  . LEU LEU LEU A A 376  376  . 49.471 28.556  7.939   1.00 33.00  1 . C  ? 
ATOM   2713  CG  CG  . LEU LEU LEU A A 376  376  . 48.083 28.075  8.364   1.00 33.17  1 . C  ? 
ATOM   2714  CD1 CD1 . LEU LEU LEU A A 376  376  . 47.479 29.013  9.398   1.00 33.16  1 . C  ? 
ATOM   2715  CD2 CD2 . LEU LEU LEU A A 376  376  . 47.152 27.946  7.166   1.00 33.47  1 . C  ? 
ATOM   2716  C   C   . LEU LEU LEU A A 376  376  . 51.457 28.282  6.446   1.00 32.45  1 . C  ? 
ATOM   2717  O   O   . LEU LEU LEU A A 376  376  . 51.248 28.832  5.367   1.00 32.69  1 . O  ? 
ATOM   2718  N   N   . ASN ASN ASN A A 377  377  . 52.646 28.292  7.042   1.00 32.81  1 . N  ? 
ATOM   2719  CA  CA  . ASN ASN ASN A A 377  377  . 53.823 28.911  6.411   1.00 34.96  1 . C  ? 
ATOM   2720  CB  CB  . ASN ASN ASN A A 377  377  . 54.709 29.610  7.465   1.00 35.18  1 . C  ? 
ATOM   2721  CG  CG  . ASN ASN ASN A A 377  377  . 54.081 30.897  8.017   1.00 36.29  1 . C  ? 
ATOM   2722  OD1 OD1 . ASN ASN ASN A A 377  377  . 53.311 31.578  7.337   1.00 37.78  1 . O  ? 
ATOM   2723  ND2 ND2 . ASN ASN ASN A A 377  377  . 54.413 31.233  9.260   1.00 36.24  1 . N  ? 
ATOM   2724  C   C   . ASN ASN ASN A A 377  377  . 54.664 27.935  5.554   1.00 35.00  1 . C  ? 
ATOM   2725  O   O   . ASN ASN ASN A A 377  377  . 55.509 28.382  4.784   1.00 33.83  1 . O  ? 
ATOM   2726  N   N   . ASN ASN ASN A A 378  378  . 54.426 26.628  5.666   1.00 34.47  1 . N  ? 
ATOM   2727  CA  CA  . ASN ASN ASN A A 378  378  . 55.254 25.630  4.951   1.00 35.20  1 . C  ? 
ATOM   2728  CB  CB  . ASN ASN ASN A A 378  378  . 56.143 24.887  5.958   1.00 35.32  1 . C  ? 
ATOM   2729  CG  CG  . ASN ASN ASN A A 378  378  . 57.168 25.795  6.594   1.00 35.88  1 . C  ? 
ATOM   2730  OD1 OD1 . ASN ASN ASN A A 378  378  . 58.126 26.200  5.945   1.00 37.32  1 . O  ? 
ATOM   2731  ND2 ND2 . ASN ASN ASN A A 378  378  . 56.972 26.129  7.862   1.00 37.06  1 . N  ? 
ATOM   2732  C   C   . ASN ASN ASN A A 378  378  . 54.511 24.609  4.076   1.00 32.92  1 . C  ? 
ATOM   2733  O   O   . ASN ASN ASN A A 378  378  . 55.148 23.749  3.487   1.00 31.12  1 . O  ? 
ATOM   2734  N   N   . TYR TYR TYR A A 379  379  . 53.190 24.721  3.961   1.00 32.45  1 . N  ? 
ATOM   2735  CA  CA  . TYR TYR TYR A A 379  379  . 52.376 23.690  3.287   1.00 32.54  1 . C  ? 
ATOM   2736  CB  CB  . TYR TYR TYR A A 379  379  . 50.867 23.974  3.439   1.00 30.78  1 . C  ? 
ATOM   2737  CG  CG  . TYR TYR TYR A A 379  379  . 50.349 25.109  2.592   1.00 31.17  1 . C  ? 
ATOM   2738  CD1 CD1 . TYR TYR TYR A A 379  379  . 50.365 26.434  3.053   1.00 32.19  1 . C  ? 
ATOM   2739  CE1 CE1 . TYR TYR TYR A A 379  379  . 49.880 27.480  2.267   1.00 31.24  1 . C  ? 
ATOM   2740  CZ  CZ  . TYR TYR TYR A A 379  379  . 49.383 27.205  1.003   1.00 32.25  1 . C  ? 
ATOM   2741  OH  OH  . TYR TYR TYR A A 379  379  . 48.897 28.205  0.186   1.00 34.34  1 . O  ? 
ATOM   2742  CE2 CE2 . TYR TYR TYR A A 379  379  . 49.350 25.903  0.538   1.00 32.74  1 . C  ? 
ATOM   2743  CD2 CD2 . TYR TYR TYR A A 379  379  . 49.836 24.868  1.327   1.00 31.37  1 . C  ? 
ATOM   2744  C   C   . TYR TYR TYR A A 379  379  . 52.744 23.474  1.802   1.00 34.01  1 . C  ? 
ATOM   2745  O   O   . TYR TYR TYR A A 379  379  . 52.589 22.371  1.282   1.00 33.44  1 . O  ? 
ATOM   2746  N   N   . GLN GLN GLN A A 380  380  . 53.225 24.523  1.136   1.00 36.27  1 . N  ? 
ATOM   2747  CA  CA  . GLN GLN GLN A A 380  380  . 53.625 24.446  -0.281  1.00 37.79  1 . C  ? 
ATOM   2748  CB  CB  . GLN GLN GLN A A 380  380  . 53.856 25.845  -0.871  1.00 38.95  1 . C  ? 
ATOM   2749  CG  CG  . GLN GLN GLN A A 380  380  . 52.549 26.555  -1.172  1.00 43.08  1 . C  ? 
ATOM   2750  CD  CD  . GLN GLN GLN A A 380  380  . 52.682 28.063  -1.284  1.00 46.53  1 . C  ? 
ATOM   2751  OE1 OE1 . GLN GLN GLN A A 380  380  . 53.062 28.728  -0.323  1.00 51.89  1 . O  ? 
ATOM   2752  NE2 NE2 . GLN GLN GLN A A 380  380  . 52.335 28.616  -2.444  1.00 45.70  1 . N  ? 
ATOM   2753  C   C   . GLN GLN GLN A A 380  380  . 54.854 23.576  -0.482  1.00 35.66  1 . C  ? 
ATOM   2754  O   O   . GLN GLN GLN A A 380  380  . 54.928 22.841  -1.453  1.00 35.29  1 . O  ? 
ATOM   2755  N   N   . LYS LYS LYS A A 381  381  . 55.807 23.687  0.434   1.00 34.77  1 . N  ? 
ATOM   2756  CA  CA  . LYS LYS LYS A A 381  381  . 56.975 22.808  0.489   1.00 35.84  1 . C  ? 
ATOM   2757  CB  CB  . LYS LYS LYS A A 381  381  . 57.895 23.274  1.618   1.00 38.68  1 . C  ? 
ATOM   2758  CG  CG  . LYS LYS LYS A A 381  381  . 59.213 22.533  1.791   1.00 43.48  1 . C  ? 
ATOM   2759  CD  CD  . LYS LYS LYS A A 381  381  . 59.846 22.810  3.161   1.00 48.60  1 . C  ? 
ATOM   2760  CE  CE  . LYS LYS LYS A A 381  381  . 59.847 24.298  3.524   1.00 52.59  1 . C  ? 
ATOM   2761  NZ  NZ  . LYS LYS LYS A A 381  381  . 60.868 24.652  4.550   1.00 56.02  1 . N  ? 
ATOM   2762  C   C   . LYS LYS LYS A A 381  381  . 56.549 21.356  0.716   1.00 34.10  1 . C  ? 
ATOM   2763  O   O   . LYS LYS LYS A A 381  381  . 57.062 20.435  0.069   1.00 34.80  1 . O  ? 
ATOM   2764  N   N   . TRP TRP TRP A A 382  382  . 55.607 21.166  1.635   1.00 31.54  1 . N  ? 
ATOM   2765  CA  CA  . TRP TRP TRP A A 382  382  . 55.096 19.840  1.964   1.00 30.38  1 . C  ? 
ATOM   2766  CB  CB  . TRP TRP TRP A A 382  382  . 54.152 19.917  3.162   1.00 29.09  1 . C  ? 
ATOM   2767  CG  CG  . TRP TRP TRP A A 382  382  . 54.783 20.364  4.448   1.00 28.15  1 . C  ? 
ATOM   2768  CD1 CD1 . TRP TRP TRP A A 382  382  . 56.112 20.531  4.711   1.00 28.39  1 . C  ? 
ATOM   2769  NE1 NE1 . TRP TRP TRP A A 382  382  . 56.288 20.937  6.010   1.00 28.11  1 . N  ? 
ATOM   2770  CE2 CE2 . TRP TRP TRP A A 382  382  . 55.063 21.023  6.617   1.00 27.77  1 . C  ? 
ATOM   2771  CD2 CD2 . TRP TRP TRP A A 382  382  . 54.096 20.662  5.669   1.00 27.01  1 . C  ? 
ATOM   2772  CE3 CE3 . TRP TRP TRP A A 382  382  . 52.750 20.666  6.047   1.00 27.23  1 . C  ? 
ATOM   2773  CZ3 CZ3 . TRP TRP TRP A A 382  382  . 52.420 21.020  7.349   1.00 27.60  1 . C  ? 
ATOM   2774  CH2 CH2 . TRP TRP TRP A A 382  382  . 53.405 21.367  8.276   1.00 26.64  1 . C  ? 
ATOM   2775  CZ2 CZ2 . TRP TRP TRP A A 382  382  . 54.727 21.388  7.931   1.00 28.75  1 . C  ? 
ATOM   2776  C   C   . TRP TRP TRP A A 382  382  . 54.380 19.174  0.775   1.00 30.48  1 . C  ? 
ATOM   2777  O   O   . TRP TRP TRP A A 382  382  . 54.535 17.976  0.550   1.00 30.17  1 . O  ? 
ATOM   2778  N   N   . GLU GLU GLU A A 383  383  . 53.606 19.964  0.037   1.00 29.43  1 . N  ? 
ATOM   2779  CA  CA  . GLU GLU GLU A A 383  383  . 52.955 19.532  -1.195  1.00 30.26  1 . C  ? 
ATOM   2780  CB  CB  . GLU GLU GLU A A 383  383  . 52.180 20.693  -1.811  1.00 30.54  1 . C  ? 
ATOM   2781  CG  CG  . GLU GLU GLU A A 383  383  . 50.825 20.968  -1.197  1.00 30.93  1 . C  ? 
ATOM   2782  CD  CD  . GLU GLU GLU A A 383  383  . 50.097 22.081  -1.931  1.00 33.32  1 . C  ? 
ATOM   2783  OE1 OE1 . GLU GLU GLU A A 383  383  . 50.545 23.249  -1.867  1.00 33.18  1 . O  ? 
ATOM   2784  OE2 OE2 . GLU GLU GLU A A 383  383  . 49.075 21.783  -2.593  1.00 34.63  1 . O  ? 
ATOM   2785  C   C   . GLU GLU GLU A A 383  383  . 53.940 19.017  -2.239  1.00 31.94  1 . C  ? 
ATOM   2786  O   O   . GLU GLU GLU A A 383  383  . 53.720 17.966  -2.856  1.00 30.97  1 . O  ? 
ATOM   2787  N   N   . LYS LYS LYS A A 384  384  . 55.002 19.788  -2.447  1.00 34.07  1 . N  ? 
ATOM   2788  CA  CA  . LYS LYS LYS A A 384  384  . 56.061 19.419  -3.375  1.00 36.28  1 . C  ? 
ATOM   2789  CB  CB  . LYS LYS LYS A A 384  384  . 57.050 20.573  -3.613  1.00 42.16  1 . C  ? 
ATOM   2790  CG  CG  . LYS LYS LYS A A 384  384  . 56.811 21.296  -4.940  1.00 49.47  1 . C  ? 
ATOM   2791  CD  CD  . LYS LYS LYS A A 384  384  . 57.576 22.619  -5.035  1.00 54.46  1 . C  ? 
ATOM   2792  CE  CE  . LYS LYS LYS A A 384  384  . 56.777 23.785  -4.465  1.00 56.53  1 . C  ? 
ATOM   2793  NZ  NZ  . LYS LYS LYS A A 384  384  . 57.649 24.826  -3.850  1.00 58.51  1 . N  ? 
ATOM   2794  C   C   . LYS LYS LYS A A 384  384  . 56.786 18.165  -2.917  1.00 33.43  1 . C  ? 
ATOM   2795  O   O   . LYS LYS LYS A A 384  384  . 57.086 17.310  -3.730  1.00 33.07  1 . O  ? 
ATOM   2796  N   N   . MET MET MET A A 385  385  . 57.054 18.051  -1.622  1.00 33.08  1 . N  ? 
ATOM   2797  CA  CA  . MET MET MET A A 385  385  . 57.670 16.829  -1.072  1.00 32.63  1 . C  ? 
ATOM   2798  CB  CB  . MET MET MET A A 385  385  . 57.980 16.993  0.410   1.00 33.57  1 . C  ? 
ATOM   2799  CG  CG  . MET MET MET A A 385  385  . 59.197 17.863  0.656   1.00 34.94  1 . C  ? 
ATOM   2800  SD  SD  . MET MET MET A A 385  385  . 59.364 18.334  2.379   1.00 36.92  1 . S  ? 
ATOM   2801  CE  CE  . MET MET MET A A 385  385  . 60.344 16.970  2.995   1.00 39.08  1 . C  ? 
ATOM   2802  C   C   . MET MET MET A A 385  385  . 56.801 15.595  -1.304  1.00 30.99  1 . C  ? 
ATOM   2803  O   O   . MET MET MET A A 385  385  . 57.317 14.539  -1.664  1.00 30.25  1 . O  ? 
ATOM   2804  N   N   . ILE ILE ILE A A 386  386  . 55.487 15.751  -1.129  1.00 29.29  1 . N  ? 
ATOM   2805  CA  CA  . ILE ILE ILE A A 386  386  . 54.524 14.682  -1.403  1.00 27.91  1 . C  ? 
ATOM   2806  CB  CB  . ILE ILE ILE A A 386  386  . 53.119 15.025  -0.860  1.00 27.66  1 . C  ? 
ATOM   2807  CG1 CG1 . ILE ILE ILE A A 386  386  . 53.147 15.007  0.672   1.00 26.86  1 . C  ? 
ATOM   2808  CD1 CD1 . ILE ILE ILE A A 386  386  . 51.931 15.628  1.321   1.00 27.13  1 . C  ? 
ATOM   2809  CG2 CG2 . ILE ILE ILE A A 386  386  . 52.063 14.029  -1.361  1.00 27.44  1 . C  ? 
ATOM   2810  C   C   . ILE ILE ILE A A 386  386  . 54.492 14.328  -2.899  1.00 28.05  1 . C  ? 
ATOM   2811  O   O   . ILE ILE ILE A A 386  386  . 54.494 13.145  -3.256  1.00 26.85  1 . O  ? 
ATOM   2812  N   N   . ASP ASP ASP A A 387  387  . 54.462 15.346  -3.761  1.00 28.52  1 . N  ? 
ATOM   2813  CA  CA  . ASP ASP ASP A A 387  387  . 54.512 15.127  -5.212  1.00 30.07  1 . C  ? 
ATOM   2814  CB  CB  . ASP ASP ASP A A 387  387  . 54.386 16.438  -5.985  1.00 31.40  1 . C  ? 
ATOM   2815  CG  CG  . ASP ASP ASP A A 387  387  . 52.996 17.043  -5.901  1.00 33.85  1 . C  ? 
ATOM   2816  OD1 OD1 . ASP ASP ASP A A 387  387  . 52.024 16.317  -5.583  1.00 32.51  1 . O  ? 
ATOM   2817  OD2 OD2 . ASP ASP ASP A A 387  387  . 52.875 18.264  -6.169  1.00 38.48  1 . O  ? 
ATOM   2818  C   C   . ASP ASP ASP A A 387  387  . 55.783 14.414  -5.645  1.00 29.58  1 . C  ? 
ATOM   2819  O   O   . ASP ASP ASP A A 387  387  . 55.735 13.549  -6.496  1.00 29.05  1 . O  ? 
ATOM   2820  N   N   . ASP ASP ASP A A 388  388  . 56.906 14.784  -5.039  1.00 30.64  1 . N  ? 
ATOM   2821  CA  CA  . ASP ASP ASP A A 388  388  . 58.202 14.194  -5.358  1.00 30.88  1 . C  ? 
ATOM   2822  CB  CB  . ASP ASP ASP A A 388  388  . 59.322 14.869  -4.555  1.00 32.12  1 . C  ? 
ATOM   2823  CG  CG  . ASP ASP ASP A A 388  388  . 59.742 16.218  -5.122  1.00 34.19  1 . C  ? 
ATOM   2824  OD1 OD1 . ASP ASP ASP A A 388  388  . 59.273 16.622  -6.204  1.00 34.48  1 . O  ? 
ATOM   2825  OD2 OD2 . ASP ASP ASP A A 388  388  . 60.568 16.887  -4.462  1.00 37.58  1 . O  ? 
ATOM   2826  C   C   . ASP ASP ASP A A 388  388  . 58.237 12.691  -5.095  1.00 30.49  1 . C  ? 
ATOM   2827  O   O   . ASP ASP ASP A A 388  388  . 58.811 11.955  -5.882  1.00 30.02  1 . O  ? 
ATOM   2828  N   N   A TRP TRP TRP A A 389  389  . 57.630 12.239  -3.997  0.50 30.43  1 . N  ? 
ATOM   2829  N   N   B TRP TRP TRP A A 389  389  . 57.645 12.280  -3.976  0.50 30.64  1 . N  ? 
ATOM   2830  CA  CA  A TRP TRP TRP A A 389  389  . 57.621 10.804  -3.674  0.50 30.38  1 . C  ? 
ATOM   2831  CA  CA  B TRP TRP TRP A A 389  389  . 57.533 10.876  -3.600  0.50 30.69  1 . C  ? 
ATOM   2832  CB  CB  A TRP TRP TRP A A 389  389  . 57.661 10.547  -2.155  0.50 30.19  1 . C  ? 
ATOM   2833  CB  CB  B TRP TRP TRP A A 389  389  . 57.026 10.757  -2.165  0.50 30.81  1 . C  ? 
ATOM   2834  CG  CG  A TRP TRP TRP A A 389  389  . 56.359 10.567  -1.391  0.50 29.93  1 . C  ? 
ATOM   2835  CG  CG  B TRP TRP TRP A A 389  389  . 56.416 9.415   -1.850  0.50 30.99  1 . C  ? 
ATOM   2836  CD1 CD1 A TRP TRP TRP A A 389  389  . 55.863 11.602  -0.675  0.50 29.87  1 . C  ? 
ATOM   2837  CD1 CD1 B TRP TRP TRP A A 389  389  . 56.851 8.194   -2.281  0.50 30.90  1 . C  ? 
ATOM   2838  NE1 NE1 A TRP TRP TRP A A 389  389  . 54.683 11.247  -0.067  0.50 30.19  1 . N  ? 
ATOM   2839  NE1 NE1 B TRP TRP TRP A A 389  389  . 56.043 7.200   -1.777  0.50 31.28  1 . N  ? 
ATOM   2840  CE2 CE2 A TRP TRP TRP A A 389  389  . 54.408 9.942   -0.372  0.50 30.38  1 . C  ? 
ATOM   2841  CE2 CE2 B TRP TRP TRP A A 389  389  . 55.070 7.771   -0.999  0.50 30.53  1 . C  ? 
ATOM   2842  CD2 CD2 A TRP TRP TRP A A 389  389  . 55.450 9.473   -1.191  0.50 29.76  1 . C  ? 
ATOM   2843  CD2 CD2 B TRP TRP TRP A A 389  389  . 55.272 9.164   -1.021  0.50 30.43  1 . C  ? 
ATOM   2844  CE3 CE3 A TRP TRP TRP A A 389  389  . 55.409 8.156   -1.640  0.50 29.82  1 . C  ? 
ATOM   2845  CE3 CE3 B TRP TRP TRP A A 389  389  . 54.406 9.982   -0.291  0.50 31.20  1 . C  ? 
ATOM   2846  CZ3 CZ3 A TRP TRP TRP A A 389  389  . 54.353 7.361   -1.260  0.50 30.20  1 . C  ? 
ATOM   2847  CZ3 CZ3 B TRP TRP TRP A A 389  389  . 53.373 9.392   0.422   0.50 31.24  1 . C  ? 
ATOM   2848  CH2 CH2 A TRP TRP TRP A A 389  389  . 53.325 7.855   -0.457  0.50 30.62  1 . C  ? 
ATOM   2849  CH2 CH2 B TRP TRP TRP A A 389  389  . 53.195 8.003   0.420   0.50 31.47  1 . C  ? 
ATOM   2850  CZ2 CZ2 A TRP TRP TRP A A 389  389  . 53.335 9.139   0.002   0.50 30.69  1 . C  ? 
ATOM   2851  CZ2 CZ2 B TRP TRP TRP A A 389  389  . 54.034 7.177   -0.281  0.50 30.94  1 . C  ? 
ATOM   2852  C   C   A TRP TRP TRP A A 389  389  . 56.511 10.003  -4.363  0.50 31.40  1 . C  ? 
ATOM   2853  C   C   B TRP TRP TRP A A 389  389  . 56.603 10.100  -4.519  0.50 31.48  1 . C  ? 
ATOM   2854  O   O   A TRP TRP TRP A A 389  389  . 56.644 8.791   -4.508  0.50 32.76  1 . O  ? 
ATOM   2855  O   O   B TRP TRP TRP A A 389  389  . 56.955 9.023   -4.991  0.50 32.76  1 . O  ? 
ATOM   2856  N   N   . GLN GLN GLN A A 390  390  . 55.421 10.656  -4.765  1.00 31.78  1 . N  ? 
ATOM   2857  CA  CA  . GLN GLN GLN A A 390  390  . 54.389 10.002  -5.592  1.00 32.56  1 . C  ? 
ATOM   2858  CB  CB  . GLN GLN GLN A A 390  390  . 53.030 10.653  -5.360  1.00 33.06  1 . C  ? 
ATOM   2859  CG  CG  . GLN GLN GLN A A 390  390  . 52.489 10.404  -3.958  1.00 34.12  1 . C  ? 
ATOM   2860  CD  CD  . GLN GLN GLN A A 390  390  . 51.041 10.830  -3.779  1.00 34.70  1 . C  ? 
ATOM   2861  OE1 OE1 . GLN GLN GLN A A 390  390  . 50.561 11.753  -4.438  1.00 33.06  1 . O  ? 
ATOM   2862  NE2 NE2 . GLN GLN GLN A A 390  390  . 50.340 10.163  -2.865  1.00 36.78  1 . N  ? 
ATOM   2863  C   C   . GLN GLN GLN A A 390  390  . 54.679 9.956   -7.098  1.00 33.73  1 . C  ? 
ATOM   2864  O   O   . GLN GLN GLN A A 390  390  . 54.218 9.031   -7.769  1.00 32.98  1 . O  ? 
ATOM   2865  N   N   . LYS LYS LYS A A 391  391  . 55.441 10.928  -7.612  1.00 34.94  1 . N  ? 
ATOM   2866  CA  CA  . LYS LYS LYS A A 391  391  . 55.616 11.121  -9.073  1.00 38.47  1 . C  ? 
ATOM   2867  CB  CB  . LYS LYS LYS A A 391  391  . 56.449 12.381  -9.392  1.00 41.76  1 . C  ? 
ATOM   2868  CG  CG  . LYS LYS LYS A A 391  391  . 56.696 12.585  -10.885 1.00 46.55  1 . C  ? 
ATOM   2869  CD  CD  . LYS LYS LYS A A 391  391  . 57.094 14.002  -11.271 1.00 50.97  1 . C  ? 
ATOM   2870  CE  CE  . LYS LYS LYS A A 391  391  . 56.951 14.186  -12.782 1.00 55.34  1 . C  ? 
ATOM   2871  NZ  NZ  . LYS LYS LYS A A 391  391  . 57.587 15.434  -13.300 1.00 58.74  1 . N  ? 
ATOM   2872  C   C   . LYS LYS LYS A A 391  391  . 56.186 9.917   -9.849  1.00 37.03  1 . C  ? 
ATOM   2873  O   O   . LYS LYS LYS A A 391  391  . 55.685 9.606   -10.922 1.00 36.38  1 . O  ? 
ATOM   2874  N   N   . PRO PRO PRO A A 392  392  . 57.242 9.267   -9.334  1.00 36.24  1 . N  ? 
ATOM   2875  CA  CA  . PRO PRO PRO A A 392  392  . 57.826 8.130   -10.050 1.00 36.78  1 . C  ? 
ATOM   2876  CB  CB  . PRO PRO PRO A A 392  392  . 58.879 7.594   -9.072  1.00 37.43  1 . C  ? 
ATOM   2877  CG  CG  . PRO PRO PRO A A 392  392  . 59.223 8.753   -8.199  1.00 37.96  1 . C  ? 
ATOM   2878  CD  CD  . PRO PRO PRO A A 392  392  . 57.965 9.554   -8.080  1.00 37.46  1 . C  ? 
ATOM   2879  C   C   . PRO PRO PRO A A 392  392  . 56.821 7.029   -10.384 1.00 36.69  1 . C  ? 
ATOM   2880  O   O   . PRO PRO PRO A A 392  392  . 56.894 6.443   -11.460 1.00 37.56  1 . O  ? 
ATOM   2881  N   N   . ILE ILE ILE A A 393  393  . 55.906 6.766   -9.454  1.00 35.79  1 . N  ? 
ATOM   2882  CA  CA  . ILE ILE ILE A A 393  393  . 54.832 5.796   -9.641  1.00 34.84  1 . C  ? 
ATOM   2883  CB  CB  . ILE ILE ILE A A 393  393  . 54.280 5.298   -8.279  1.00 35.97  1 . C  ? 
ATOM   2884  CG1 CG1 . ILE ILE ILE A A 393  393  . 55.360 4.475   -7.560  1.00 38.51  1 . C  ? 
ATOM   2885  CD1 CD1 . ILE ILE ILE A A 393  393  . 55.166 4.349   -6.060  1.00 39.26  1 . C  ? 
ATOM   2886  CG2 CG2 . ILE ILE ILE A A 393  393  . 53.040 4.424   -8.445  1.00 34.62  1 . C  ? 
ATOM   2887  C   C   . ILE ILE ILE A A 393  393  . 53.734 6.386   -10.529 1.00 32.76  1 . C  ? 
ATOM   2888  O   O   . ILE ILE ILE A A 393  393  . 53.295 5.729   -11.471 1.00 30.52  1 . O  ? 
ATOM   2889  N   N   . LEU LEU LEU A A 394  394  . 53.294 7.607   -10.232 1.00 31.26  1 . N  ? 
ATOM   2890  CA  CA  . LEU LEU LEU A A 394  394  . 52.225 8.233   -11.019 1.00 32.02  1 . C  ? 
ATOM   2891  CB  CB  . LEU LEU LEU A A 394  394  . 51.719 9.522   -10.354 1.00 32.81  1 . C  ? 
ATOM   2892  CG  CG  . LEU LEU LEU A A 394  394  . 50.970 9.373   -9.019  1.00 33.65  1 . C  ? 
ATOM   2893  CD1 CD1 . LEU LEU LEU A A 394  394  . 50.362 10.702  -8.612  1.00 34.25  1 . C  ? 
ATOM   2894  CD2 CD2 . LEU LEU LEU A A 394  394  . 49.884 8.311   -9.053  1.00 33.42  1 . C  ? 
ATOM   2895  C   C   . LEU LEU LEU A A 394  394  . 52.593 8.478   -12.491 1.00 30.96  1 . C  ? 
ATOM   2896  O   O   . LEU LEU LEU A A 394  394  . 51.743 8.341   -13.365 1.00 30.71  1 . O  ? 
ATOM   2897  N   N   . SER SER SER A A 395  395  . 53.851 8.805   -12.756 1.00 30.36  1 . N  ? 
ATOM   2898  CA  CA  . SER SER SER A A 395  395  . 54.317 9.063   -14.124 1.00 31.05  1 . C  ? 
ATOM   2899  CB  CB  . SER SER SER A A 395  395  . 55.517 10.001  -14.093 1.00 30.27  1 . C  ? 
ATOM   2900  OG  OG  . SER SER SER A A 395  395  . 56.588 9.382   -13.428 1.00 31.73  1 . O  ? 
ATOM   2901  C   C   . SER SER SER A A 395  395  . 54.663 7.799   -14.939 1.00 31.37  1 . C  ? 
ATOM   2902  O   O   . SER SER SER A A 395  395  . 54.874 7.891   -16.147 1.00 34.20  1 . O  ? 
ATOM   2903  N   N   . ASN ASN ASN A A 396  396  . 54.733 6.639   -14.286 1.00 29.82  1 . N  ? 
ATOM   2904  CA  CA  . ASN ASN ASN A A 396  396  . 54.919 5.366   -14.974 1.00 28.39  1 . C  ? 
ATOM   2905  CB  CB  . ASN ASN ASN A A 396  396  . 55.439 4.313   -13.995 1.00 27.71  1 . C  ? 
ATOM   2906  CG  CG  . ASN ASN ASN A A 396  396  . 55.758 2.979   -14.664 1.00 27.04  1 . C  ? 
ATOM   2907  OD1 OD1 . ASN ASN ASN A A 396  396  . 55.360 2.706   -15.807 1.00 26.00  1 . O  ? 
ATOM   2908  ND2 ND2 . ASN ASN ASN A A 396  396  . 56.475 2.136   -13.941 1.00 25.83  1 . N  ? 
ATOM   2909  C   C   . ASN ASN ASN A A 396  396  . 53.615 4.888   -15.616 1.00 28.56  1 . C  ? 
ATOM   2910  O   O   . ASN ASN ASN A A 396  396  . 52.769 4.268   -14.954 1.00 27.44  1 . O  ? 
ATOM   2911  N   N   . LYS LYS LYS A A 397  397  . 53.494 5.131   -16.918 1.00 28.69  1 . N  ? 
ATOM   2912  CA  CA  . LYS LYS LYS A A 397  397  . 52.279 4.845   -17.663 1.00 29.15  1 . C  ? 
ATOM   2913  CB  CB  . LYS LYS LYS A A 397  397  . 52.186 5.766   -18.881 1.00 31.44  1 . C  ? 
ATOM   2914  CG  CG  . LYS LYS LYS A A 397  397  . 52.381 7.262   -18.596 1.00 33.20  1 . C  ? 
ATOM   2915  CD  CD  . LYS LYS LYS A A 397  397  . 51.514 7.809   -17.475 1.00 36.75  1 . C  ? 
ATOM   2916  CE  CE  . LYS LYS LYS A A 397  397  . 50.033 7.563   -17.711 1.00 41.89  1 . C  ? 
ATOM   2917  NZ  NZ  . LYS LYS LYS A A 397  397  . 49.183 8.307   -16.737 1.00 44.97  1 . N  ? 
ATOM   2918  C   C   . LYS LYS LYS A A 397  397  . 52.125 3.374   -18.084 1.00 28.28  1 . C  ? 
ATOM   2919  O   O   . LYS LYS LYS A A 397  397  . 51.090 3.004   -18.646 1.00 29.13  1 . O  ? 
ATOM   2920  N   N   . SER SER SER A A 398  398  . 53.134 2.543   -17.823 1.00 26.53  1 . N  ? 
ATOM   2921  CA  CA  . SER SER SER A A 398  398  . 53.000 1.083   -17.993 1.00 26.10  1 . C  ? 
ATOM   2922  CB  CB  . SER SER SER A A 398  398  . 54.373 0.404   -18.027 1.00 26.14  1 . C  ? 
ATOM   2923  OG  OG  . SER SER SER A A 398  398  . 54.948 0.340   -16.736 1.00 26.97  1 . O  ? 
ATOM   2924  C   C   . SER SER SER A A 398  398  . 52.137 0.409   -16.923 1.00 25.43  1 . C  ? 
ATOM   2925  O   O   . SER SER SER A A 398  398  . 51.715 -0.727  -17.102 1.00 26.80  1 . O  ? 
ATOM   2926  N   N   . LYS LYS LYS A A 399  399  . 51.891 1.101   -15.814 1.00 26.05  1 . N  ? 
ATOM   2927  CA  CA  . LYS LYS LYS A A 399  399  . 51.063 0.596   -14.737 1.00 25.99  1 . C  ? 
ATOM   2928  CB  CB  . LYS LYS LYS A A 399  399  . 51.728 0.872   -13.404 1.00 26.84  1 . C  ? 
ATOM   2929  CG  CG  . LYS LYS LYS A A 399  399  . 52.999 0.050   -13.241 1.00 28.00  1 . C  ? 
ATOM   2930  CD  CD  . LYS LYS LYS A A 399  399  . 53.772 0.429   -12.005 1.00 28.96  1 . C  ? 
ATOM   2931  CE  CE  . LYS LYS LYS A A 399  399  . 54.944 -0.510  -11.796 1.00 30.32  1 . C  ? 
ATOM   2932  NZ  NZ  . LYS LYS LYS A A 399  399  . 55.722 -0.090  -10.594 1.00 31.36  1 . N  ? 
ATOM   2933  C   C   . LYS LYS LYS A A 399  399  . 49.681 1.213   -14.780 1.00 26.27  1 . C  ? 
ATOM   2934  O   O   . LYS LYS LYS A A 399  399  . 49.546 2.423   -14.916 1.00 26.85  1 . O  ? 
ATOM   2935  N   N   . PRO PRO PRO A A 400  400  . 48.645 0.382   -14.653 1.00 26.93  1 . N  ? 
ATOM   2936  CA  CA  . PRO PRO PRO A A 400  400  . 47.283 0.897   -14.708 1.00 27.20  1 . C  ? 
ATOM   2937  CB  CB  . PRO PRO PRO A A 400  400  . 46.429 -0.370  -14.815 1.00 28.42  1 . C  ? 
ATOM   2938  CG  CG  . PRO PRO PRO A A 400  400  . 47.246 -1.429  -14.159 1.00 29.13  1 . C  ? 
ATOM   2939  CD  CD  . PRO PRO PRO A A 400  400  . 48.689 -1.068  -14.380 1.00 28.19  1 . C  ? 
ATOM   2940  C   C   . PRO PRO PRO A A 400  400  . 46.917 1.710   -13.470 1.00 26.05  1 . C  ? 
ATOM   2941  O   O   . PRO PRO PRO A A 400  400  . 47.439 1.449   -12.386 1.00 23.57  1 . O  ? 
ATOM   2942  N   N   . ASP ASP ASP A A 401  401  . 46.038 2.699   -13.668 1.00 25.74  1 . N  ? 
ATOM   2943  CA  CA  . ASP ASP ASP A A 401  401  . 45.650 3.644   -12.622 1.00 25.51  1 . C  ? 
ATOM   2944  CB  CB  . ASP ASP ASP A A 401  401  . 44.721 4.754   -13.173 1.00 26.45  1 . C  ? 
ATOM   2945  CG  CG  . ASP ASP ASP A A 401  401  . 45.498 5.934   -13.825 1.00 28.93  1 . C  ? 
ATOM   2946  OD1 OD1 . ASP ASP ASP A A 401  401  . 46.656 6.218   -13.448 1.00 30.19  1 . O  ? 
ATOM   2947  OD2 OD2 . ASP ASP ASP A A 401  401  . 44.946 6.605   -14.722 1.00 30.77  1 . O  ? 
ATOM   2948  C   C   . ASP ASP ASP A A 401  401  . 45.021 2.947   -11.410 1.00 24.53  1 . C  ? 
ATOM   2949  O   O   . ASP ASP ASP A A 401  401  . 45.267 3.358   -10.277 1.00 24.69  1 . O  ? 
ATOM   2950  N   N   . TRP TRP TRP A A 402  402  . 44.246 1.888   -11.643 1.00 23.91  1 . N  ? 
ATOM   2951  CA  CA  . TRP TRP TRP A A 402  402  . 43.589 1.143   -10.555 1.00 23.94  1 . C  ? 
ATOM   2952  CB  CB  . TRP TRP TRP A A 402  402  . 42.719 -0.021  -11.077 1.00 23.39  1 . C  ? 
ATOM   2953  CG  CG  . TRP TRP TRP A A 402  402  . 43.455 -1.163  -11.739 1.00 23.31  1 . C  ? 
ATOM   2954  CD1 CD1 . TRP TRP TRP A A 402  402  . 43.561 -1.384  -13.067 1.00 23.47  1 . C  ? 
ATOM   2955  NE1 NE1 . TRP TRP TRP A A 402  402  . 44.287 -2.521  -13.310 1.00 23.27  1 . N  ? 
ATOM   2956  CE2 CE2 . TRP TRP TRP A A 402  402  . 44.668 -3.067  -12.119 1.00 23.90  1 . C  ? 
ATOM   2957  CD2 CD2 . TRP TRP TRP A A 402  402  . 44.142 -2.248  -11.099 1.00 23.67  1 . C  ? 
ATOM   2958  CE3 CE3 . TRP TRP TRP A A 402  402  . 44.389 -2.594  -9.767  1.00 24.54  1 . C  ? 
ATOM   2959  CZ3 CZ3 . TRP TRP TRP A A 402  402  . 45.137 -3.742  -9.503  1.00 24.91  1 . C  ? 
ATOM   2960  CH2 CH2 . TRP TRP TRP A A 402  402  . 45.638 -4.539  -10.545 1.00 24.29  1 . C  ? 
ATOM   2961  CZ2 CZ2 . TRP TRP TRP A A 402  402  . 45.420 -4.215  -11.853 1.00 24.36  1 . C  ? 
ATOM   2962  C   C   . TRP TRP TRP A A 402  402  . 44.601 0.640   -9.521  1.00 24.16  1 . C  ? 
ATOM   2963  O   O   . TRP TRP TRP A A 402  402  . 44.334 0.681   -8.328  1.00 24.34  1 . O  ? 
ATOM   2964  N   N   . TYR TYR TYR A A 403  403  . 45.757 0.188   -9.993  1.00 23.62  1 . N  ? 
ATOM   2965  CA  CA  . TYR TYR TYR A A 403  403  . 46.818 -0.306  -9.118  1.00 25.06  1 . C  ? 
ATOM   2966  CB  CB  . TYR TYR TYR A A 403  403  . 47.919 -0.977  -9.956  1.00 25.04  1 . C  ? 
ATOM   2967  CG  CG  . TYR TYR TYR A A 403  403  . 49.215 -1.233  -9.225  1.00 26.29  1 . C  ? 
ATOM   2968  CD1 CD1 . TYR TYR TYR A A 403  403  . 49.363 -2.337  -8.391  1.00 26.73  1 . C  ? 
ATOM   2969  CE1 CE1 . TYR TYR TYR A A 403  403  . 50.555 -2.576  -7.723  1.00 26.72  1 . C  ? 
ATOM   2970  CZ  CZ  . TYR TYR TYR A A 403  403  . 51.620 -1.700  -7.884  1.00 27.67  1 . C  ? 
ATOM   2971  OH  OH  . TYR TYR TYR A A 403  403  . 52.814 -1.930  -7.232  1.00 28.23  1 . O  ? 
ATOM   2972  CE2 CE2 . TYR TYR TYR A A 403  403  . 51.502 -0.601  -8.713  1.00 27.34  1 . C  ? 
ATOM   2973  CD2 CD2 . TYR TYR TYR A A 403  403  . 50.307 -0.372  -9.377  1.00 27.22  1 . C  ? 
ATOM   2974  C   C   . TYR TYR TYR A A 403  403  . 47.378 0.815   -8.231  1.00 25.23  1 . C  ? 
ATOM   2975  O   O   . TYR TYR TYR A A 403  403  . 47.685 0.589   -7.064  1.00 26.10  1 . O  ? 
ATOM   2976  N   N   . LYS LYS LYS A A 404  404  . 47.487 2.016   -8.792  1.00 24.79  1 . N  ? 
ATOM   2977  CA  CA  . LYS LYS LYS A A 404  404  . 48.020 3.169   -8.083  1.00 24.44  1 . C  ? 
ATOM   2978  CB  CB  . LYS LYS LYS A A 404  404  . 48.360 4.281   -9.077  1.00 24.63  1 . C  ? 
ATOM   2979  CG  CG  . LYS LYS LYS A A 404  404  . 49.459 3.897   -10.063 1.00 24.38  1 . C  ? 
ATOM   2980  CD  CD  . LYS LYS LYS A A 404  404  . 49.513 4.825   -11.256 1.00 24.60  1 . C  ? 
ATOM   2981  CE  CE  . LYS LYS LYS A A 404  404  . 50.532 4.335   -12.273 1.00 25.39  1 . C  ? 
ATOM   2982  NZ  NZ  . LYS LYS LYS A A 404  404  . 50.819 5.357   -13.322 1.00 25.44  1 . N  ? 
ATOM   2983  C   C   . LYS LYS LYS A A 404  404  . 47.036 3.659   -7.037  1.00 25.16  1 . C  ? 
ATOM   2984  O   O   . LYS LYS LYS A A 404  404  . 47.432 4.041   -5.931  1.00 25.62  1 . O  ? 
ATOM   2985  N   N   . THR THR THR A A 405  405  . 45.752 3.647   -7.392  1.00 25.03  1 . N  ? 
ATOM   2986  CA  CA  . THR THR THR A A 405  405  . 44.683 3.898   -6.439  1.00 24.76  1 . C  ? 
ATOM   2987  CB  CB  . THR THR THR A A 405  405  . 43.314 3.582   -7.059  1.00 25.20  1 . C  ? 
ATOM   2988  OG1 OG1 . THR THR THR A A 405  405  . 43.222 4.192   -8.346  1.00 24.69  1 . O  ? 
ATOM   2989  CG2 CG2 . THR THR THR A A 405  405  . 42.176 4.086   -6.179  1.00 25.52  1 . C  ? 
ATOM   2990  C   C   . THR THR THR A A 405  405  . 44.852 3.040   -5.189  1.00 24.65  1 . C  ? 
ATOM   2991  O   O   . THR THR THR A A 405  405  . 44.717 3.529   -4.078  1.00 24.57  1 . O  ? 
ATOM   2992  N   N   . ALA ALA ALA A A 406  406  . 45.153 1.761   -5.380  1.00 24.51  1 . N  ? 
ATOM   2993  CA  CA  . ALA ALA ALA A A 406  406  . 45.246 0.823   -4.260  1.00 24.77  1 . C  ? 
ATOM   2994  CB  CB  . ALA ALA ALA A A 406  406  . 45.095 -0.602  -4.752  1.00 25.19  1 . C  ? 
ATOM   2995  C   C   . ALA ALA ALA A A 406  406  . 46.559 0.984   -3.525  1.00 24.46  1 . C  ? 
ATOM   2996  O   O   . ALA ALA ALA A A 406  406  . 46.587 1.081   -2.306  1.00 24.75  1 . O  ? 
ATOM   2997  N   N   . LEU LEU LEU A A 407  407  . 47.647 1.010   -4.278  1.00 24.31  1 . N  ? 
ATOM   2998  CA  CA  . LEU LEU LEU A A 407  407  . 48.984 1.173   -3.707  1.00 24.24  1 . C  ? 
ATOM   2999  CB  CB  . LEU LEU LEU A A 407  407  . 50.005 1.318   -4.838  1.00 23.99  1 . C  ? 
ATOM   3000  CG  CG  . LEU LEU LEU A A 407  407  . 51.470 1.321   -4.422  1.00 24.15  1 . C  ? 
ATOM   3001  CD1 CD1 . LEU LEU LEU A A 407  407  . 51.913 -0.077  -4.023  1.00 24.14  1 . C  ? 
ATOM   3002  CD2 CD2 . LEU LEU LEU A A 407  407  . 52.338 1.867   -5.548  1.00 24.82  1 . C  ? 
ATOM   3003  C   C   . LEU LEU LEU A A 407  407  . 49.073 2.367   -2.733  1.00 23.16  1 . C  ? 
ATOM   3004  O   O   . LEU LEU LEU A A 407  407  . 49.565 2.232   -1.609  1.00 22.12  1 . O  ? 
ATOM   3005  N   N   . PHE PHE PHE A A 408  408  . 48.579 3.519   -3.165  1.00 22.91  1 . N  ? 
ATOM   3006  CA  CA  . PHE PHE PHE A A 408  408  . 48.650 4.727   -2.340  1.00 23.43  1 . C  ? 
ATOM   3007  CB  CB  . PHE PHE PHE A A 408  408  . 48.584 5.992   -3.192  1.00 23.87  1 . C  ? 
ATOM   3008  CG  CG  . PHE PHE PHE A A 408  408  . 49.857 6.273   -3.940  1.00 24.45  1 . C  ? 
ATOM   3009  CD1 CD1 . PHE PHE PHE A A 408  408  . 51.031 6.557   -3.254  1.00 25.48  1 . C  ? 
ATOM   3010  CE1 CE1 . PHE PHE PHE A A 408  408  . 52.213 6.793   -3.942  1.00 26.41  1 . C  ? 
ATOM   3011  CZ  CZ  . PHE PHE PHE A A 408  408  . 52.220 6.772   -5.329  1.00 26.40  1 . C  ? 
ATOM   3012  CE2 CE2 . PHE PHE PHE A A 408  408  . 51.053 6.508   -6.013  1.00 25.35  1 . C  ? 
ATOM   3013  CD2 CD2 . PHE PHE PHE A A 408  408  . 49.884 6.255   -5.321  1.00 25.04  1 . C  ? 
ATOM   3014  C   C   . PHE PHE PHE A A 408  408  . 47.600 4.765   -1.257  1.00 23.49  1 . C  ? 
ATOM   3015  O   O   . PHE PHE PHE A A 408  408  . 47.917 5.077   -0.118  1.00 23.73  1 . O  ? 
ATOM   3016  N   N   . ASN ASN ASN A A 409  409  . 46.359 4.431   -1.589  1.00 24.10  1 . N  ? 
ATOM   3017  CA  CA  . ASN ASN ASN A A 409  409  . 45.281 4.522   -0.589  1.00 24.74  1 . C  ? 
ATOM   3018  CB  CB  . ASN ASN ASN A A 409  409  . 43.908 4.555   -1.257  1.00 24.15  1 . C  ? 
ATOM   3019  CG  CG  . ASN ASN ASN A A 409  409  . 43.643 5.881   -1.939  1.00 23.76  1 . C  ? 
ATOM   3020  OD1 OD1 . ASN ASN ASN A A 409  409  . 43.869 6.938   -1.350  1.00 24.01  1 . O  ? 
ATOM   3021  ND2 ND2 . ASN ASN ASN A A 409  409  . 43.151 5.840   -3.164  1.00 23.54  1 . N  ? 
ATOM   3022  C   C   . ASN ASN ASN A A 409  409  . 45.337 3.470   0.519   1.00 25.09  1 . C  ? 
ATOM   3023  O   O   . ASN ASN ASN A A 409  409  . 44.885 3.735   1.627   1.00 25.41  1 . O  ? 
ATOM   3024  N   N   . GLU GLU GLU A A 410  410  . 45.930 2.312   0.246   1.00 25.50  1 . N  ? 
ATOM   3025  CA  CA  . GLU GLU GLU A A 410  410  . 46.179 1.325   1.304   1.00 25.53  1 . C  ? 
ATOM   3026  CB  CB  . GLU GLU GLU A A 410  410  . 46.814 0.034   0.751   1.00 26.33  1 . C  ? 
ATOM   3027  CG  CG  . GLU GLU GLU A A 410  410  . 45.903 -0.874  -0.072  1.00 28.01  1 . C  ? 
ATOM   3028  CD  CD  . GLU GLU GLU A A 410  410  . 44.529 -1.107  0.536   1.00 29.86  1 . C  ? 
ATOM   3029  OE1 OE1 . GLU GLU GLU A A 410  410  . 44.446 -1.636  1.670   1.00 31.73  1 . O  ? 
ATOM   3030  OE2 OE2 . GLU GLU GLU A A 410  410  . 43.527 -0.763  -0.129  1.00 31.10  1 . O  ? 
ATOM   3031  C   C   . GLU GLU GLU A A 410  410  . 47.046 1.892   2.421   1.00 24.45  1 . C  ? 
ATOM   3032  O   O   . GLU GLU GLU A A 410  410  . 46.864 1.520   3.580   1.00 24.39  1 . O  ? 
ATOM   3033  N   N   . LEU LEU LEU A A 411  411  . 47.959 2.808   2.085   1.00 24.86  1 . N  ? 
ATOM   3034  CA  CA  . LEU LEU LEU A A 411  411  . 48.808 3.498   3.087   1.00 24.18  1 . C  ? 
ATOM   3035  CB  CB  . LEU LEU LEU A A 411  411  . 49.811 4.423   2.404   1.00 25.35  1 . C  ? 
ATOM   3036  CG  CG  . LEU LEU LEU A A 411  411  . 50.860 3.764   1.508   1.00 25.98  1 . C  ? 
ATOM   3037  CD1 CD1 . LEU LEU LEU A A 411  411  . 51.735 4.818   0.855   1.00 25.80  1 . C  ? 
ATOM   3038  CD2 CD2 . LEU LEU LEU A A 411  411  . 51.716 2.789   2.303   1.00 26.91  1 . C  ? 
ATOM   3039  C   C   . LEU LEU LEU A A 411  411  . 48.077 4.303   4.160   1.00 24.03  1 . C  ? 
ATOM   3040  O   O   . LEU LEU LEU A A 411  411  . 48.697 4.694   5.146   1.00 24.37  1 . O  ? 
ATOM   3041  N   N   . TYR TYR TYR A A 412  412  . 46.780 4.569   3.967   1.00 23.71  1 . N  ? 
ATOM   3042  CA  CA  . TYR TYR TYR A A 412  412  . 45.925 5.130   5.018   1.00 23.35  1 . C  ? 
ATOM   3043  CB  CB  . TYR TYR TYR A A 412  412  . 44.432 5.041   4.634   1.00 22.82  1 . C  ? 
ATOM   3044  CG  CG  . TYR TYR TYR A A 412  412  . 43.746 3.787   5.123   1.00 22.29  1 . C  ? 
ATOM   3045  CD1 CD1 . TYR TYR TYR A A 412  412  . 43.742 2.619   4.360   1.00 22.75  1 . C  ? 
ATOM   3046  CE1 CE1 . TYR TYR TYR A A 412  412  . 43.155 1.456   4.833   1.00 22.40  1 . C  ? 
ATOM   3047  CZ  CZ  . TYR TYR TYR A A 412  412  . 42.570 1.451   6.088   1.00 22.77  1 . C  ? 
ATOM   3048  OH  OH  . TYR TYR TYR A A 412  412  . 41.988 0.305   6.559   1.00 23.72  1 . O  ? 
ATOM   3049  CE2 CE2 . TYR TYR TYR A A 412  412  . 42.556 2.592   6.864   1.00 22.67  1 . C  ? 
ATOM   3050  CD2 CD2 . TYR TYR TYR A A 412  412  . 43.148 3.749   6.384   1.00 22.65  1 . C  ? 
ATOM   3051  C   C   . TYR TYR TYR A A 412  412  . 46.162 4.453   6.385   1.00 24.22  1 . C  ? 
ATOM   3052  O   O   . TYR TYR TYR A A 412  412  . 46.133 5.118   7.424   1.00 24.04  1 . O  ? 
ATOM   3053  N   N   . TYR TYR TYR A A 413  413  . 46.383 3.135   6.373   1.00 24.36  1 . N  ? 
ATOM   3054  CA  CA  . TYR TYR TYR A A 413  413  . 46.450 2.367   7.603   1.00 24.76  1 . C  ? 
ATOM   3055  CB  CB  . TYR TYR TYR A A 413  413  . 46.323 0.849   7.355   1.00 24.30  1 . C  ? 
ATOM   3056  CG  CG  . TYR TYR TYR A A 413  413  . 46.076 0.086   8.644   1.00 23.29  1 . C  ? 
ATOM   3057  CD1 CD1 . TYR TYR TYR A A 413  413  . 44.822 0.089   9.252   1.00 23.49  1 . C  ? 
ATOM   3058  CE1 CE1 . TYR TYR TYR A A 413  413  . 44.599 -0.572  10.450  1.00 23.18  1 . C  ? 
ATOM   3059  CZ  CZ  . TYR TYR TYR A A 413  413  . 45.647 -1.245  11.065  1.00 23.07  1 . C  ? 
ATOM   3060  OH  OH  . TYR TYR TYR A A 413  413  . 45.448 -1.900  12.263  1.00 23.22  1 . O  ? 
ATOM   3061  CE2 CE2 . TYR TYR TYR A A 413  413  . 46.900 -1.249  10.487  1.00 22.75  1 . C  ? 
ATOM   3062  CD2 CD2 . TYR TYR TYR A A 413  413  . 47.109 -0.581  9.289   1.00 23.70  1 . C  ? 
ATOM   3063  C   C   . TYR TYR TYR A A 413  413  . 47.678 2.677   8.453   1.00 25.62  1 . C  ? 
ATOM   3064  O   O   . TYR TYR TYR A A 413  413  . 47.604 2.540   9.671   1.00 25.52  1 . O  ? 
ATOM   3065  N   N   . LEU LEU LEU A A 414  414  . 48.778 3.119   7.842   1.00 26.73  1 . N  ? 
ATOM   3066  CA  CA  . LEU LEU LEU A A 414  414  . 49.964 3.513   8.620   1.00 28.64  1 . C  ? 
ATOM   3067  CB  CB  . LEU LEU LEU A A 414  414  . 51.118 3.986   7.719   1.00 31.58  1 . C  ? 
ATOM   3068  CG  CG  . LEU LEU LEU A A 414  414  . 52.071 2.880   7.248   1.00 35.03  1 . C  ? 
ATOM   3069  CD1 CD1 . LEU LEU LEU A A 414  414  . 51.461 2.145   6.078   1.00 38.06  1 . C  ? 
ATOM   3070  CD2 CD2 . LEU LEU LEU A A 414  414  . 53.408 3.440   6.813   1.00 38.20  1 . C  ? 
ATOM   3071  C   C   . LEU LEU LEU A A 414  414  . 49.662 4.575   9.690   1.00 27.32  1 . C  ? 
ATOM   3072  O   O   . LEU LEU LEU A A 414  414  . 50.169 4.503   10.805  1.00 25.90  1 . O  ? 
ATOM   3073  N   N   . ALA ALA ALA A A 415  415  . 48.851 5.558   9.326   1.00 27.73  1 . N  ? 
ATOM   3074  CA  CA  . ALA ALA ALA A A 415  415  . 48.447 6.625   10.232  1.00 28.25  1 . C  ? 
ATOM   3075  CB  CB  . ALA ALA ALA A A 415  415  . 48.212 7.911   9.446   1.00 28.70  1 . C  ? 
ATOM   3076  C   C   . ALA ALA ALA A A 415  415  . 47.182 6.225   11.011  1.00 28.82  1 . C  ? 
ATOM   3077  O   O   . ALA ALA ALA A A 415  415  . 47.021 6.586   12.169  1.00 28.17  1 . O  ? 
ATOM   3078  N   N   . ASP ASP ASP A A 416  416  . 46.294 5.471   10.373  1.00 29.44  1 . N  ? 
ATOM   3079  CA  CA  . ASP ASP ASP A A 416  416  . 44.994 5.146   10.959  1.00 30.01  1 . C  ? 
ATOM   3080  CB  CB  . ASP ASP ASP A A 416  416  . 43.925 5.018   9.864   1.00 32.75  1 . C  ? 
ATOM   3081  CG  CG  . ASP ASP ASP A A 416  416  . 42.807 6.063   9.975   1.00 33.86  1 . C  ? 
ATOM   3082  OD1 OD1 . ASP ASP ASP A A 416  416  . 42.788 6.913   10.900  1.00 32.96  1 . O  ? 
ATOM   3083  OD2 OD2 . ASP ASP ASP A A 416  416  . 41.934 6.032   9.083   1.00 37.85  1 . O  ? 
ATOM   3084  C   C   . ASP ASP ASP A A 416  416  . 44.923 3.896   11.815  1.00 29.85  1 . C  ? 
ATOM   3085  O   O   . ASP ASP ASP A A 416  416  . 43.899 3.667   12.453  1.00 29.15  1 . O  ? 
ATOM   3086  N   N   . GLY GLY GLY A A 417  417  . 45.981 3.092   11.843  1.00 28.53  1 . N  ? 
ATOM   3087  CA  CA  . GLY GLY GLY A A 417  417  . 45.944 1.802   12.525  1.00 26.71  1 . C  ? 
ATOM   3088  C   C   . GLY GLY GLY A A 417  417  . 46.310 1.842   13.997  1.00 25.78  1 . C  ? 
ATOM   3089  O   O   . GLY GLY GLY A A 417  417  . 47.061 0.980   14.469  1.00 24.97  1 . O  ? 
ATOM   3090  N   N   . GLY GLY GLY A A 418  418  . 45.776 2.826   14.717  1.00 24.66  1 . N  ? 
ATOM   3091  CA  CA  . GLY GLY GLY A A 418  418  . 46.020 2.990   16.150  1.00 25.02  1 . C  ? 
ATOM   3092  C   C   . GLY GLY GLY A A 418  418  . 47.469 3.254   16.482  1.00 25.91  1 . C  ? 
ATOM   3093  O   O   . GLY GLY GLY A A 418  418  . 47.960 2.842   17.533  1.00 26.63  1 . O  ? 
ATOM   3094  N   N   . THR THR THR A A 419  419  . 48.148 3.963   15.587  1.00 26.47  1 . N  ? 
ATOM   3095  CA  CA  . THR THR THR A A 419  419  . 49.610 4.028   15.583  1.00 26.74  1 . C  ? 
ATOM   3096  CB  CB  . THR THR THR A A 419  419  . 50.114 4.771   14.337  1.00 27.19  1 . C  ? 
ATOM   3097  OG1 OG1 . THR THR THR A A 419  419  . 49.416 4.276   13.187  1.00 26.98  1 . O  ? 
ATOM   3098  CG2 CG2 . THR THR THR A A 419  419  . 51.606 4.604   14.159  1.00 26.55  1 . C  ? 
ATOM   3099  C   C   . THR THR THR A A 419  419  . 50.096 4.723   16.843  1.00 26.37  1 . C  ? 
ATOM   3100  O   O   . THR THR THR A A 419  419  . 49.550 5.762   17.235  1.00 28.25  1 . O  ? 
ATOM   3101  N   N   . ALA ALA ALA A A 420  420  . 51.092 4.122   17.482  1.00 25.23  1 . N  ? 
ATOM   3102  CA  CA  . ALA ALA ALA A A 420  420  . 51.640 4.613   18.741  1.00 25.05  1 . C  ? 
ATOM   3103  CB  CB  . ALA ALA ALA A A 420  420  . 51.347 3.642   19.874  1.00 24.17  1 . C  ? 
ATOM   3104  C   C   . ALA ALA ALA A A 420  420  . 53.136 4.787   18.541  1.00 25.75  1 . C  ? 
ATOM   3105  O   O   . ALA ALA ALA A A 420  420  . 53.811 3.881   18.059  1.00 26.45  1 . O  ? 
ATOM   3106  N   N   . TRP TRP TRP A A 421  421  . 53.635 5.967   18.882  1.00 25.84  1 . N  ? 
ATOM   3107  CA  CA  . TRP TRP TRP A A 421  421  . 55.027 6.340   18.627  1.00 25.91  1 . C  ? 
ATOM   3108  CB  CB  . TRP TRP TRP A A 421  421  . 55.142 7.033   17.264  1.00 25.78  1 . C  ? 
ATOM   3109  CG  CG  . TRP TRP TRP A A 421  421  . 56.504 7.069   16.622  1.00 25.21  1 . C  ? 
ATOM   3110  CD1 CD1 . TRP TRP TRP A A 421  421  . 57.625 6.362   16.986  1.00 25.16  1 . C  ? 
ATOM   3111  NE1 NE1 . TRP TRP TRP A A 421  421  . 58.655 6.643   16.132  1.00 24.92  1 . N  ? 
ATOM   3112  CE2 CE2 . TRP TRP TRP A A 421  421  . 58.222 7.529   15.184  1.00 24.34  1 . C  ? 
ATOM   3113  CD2 CD2 . TRP TRP TRP A A 421  421  . 56.866 7.809   15.456  1.00 24.64  1 . C  ? 
ATOM   3114  CE3 CE3 . TRP TRP TRP A A 421  421  . 56.181 8.695   14.617  1.00 24.32  1 . C  ? 
ATOM   3115  CZ3 CZ3 . TRP TRP TRP A A 421  421  . 56.868 9.265   13.548  1.00 23.17  1 . C  ? 
ATOM   3116  CH2 CH2 . TRP TRP TRP A A 421  421  . 58.212 8.966   13.312  1.00 23.50  1 . C  ? 
ATOM   3117  CZ2 CZ2 . TRP TRP TRP A A 421  421  . 58.905 8.105   14.113  1.00 23.40  1 . C  ? 
ATOM   3118  C   C   . TRP TRP TRP A A 421  421  . 55.424 7.240   19.789  1.00 26.46  1 . C  ? 
ATOM   3119  O   O   . TRP TRP TRP A A 421  421  . 55.032 8.406   19.858  1.00 27.76  1 . O  ? 
ATOM   3120  N   N   . GLU GLU GLU A A 422  422  . 56.135 6.666   20.745  1.00 26.94  1 . N  ? 
ATOM   3121  CA  CA  . GLU GLU GLU A A 422  422  . 56.358 7.340   22.025  1.00 27.93  1 . C  ? 
ATOM   3122  CB  CB  . GLU GLU GLU A A 422  422  . 56.307 6.359   23.200  1.00 28.66  1 . C  ? 
ATOM   3123  CG  CG  . GLU GLU GLU A A 422  422  . 57.328 5.232   23.203  1.00 29.41  1 . C  ? 
ATOM   3124  CD  CD  . GLU GLU GLU A A 422  422  . 58.705 5.643   23.662  1.00 30.18  1 . C  ? 
ATOM   3125  OE1 OE1 . GLU GLU GLU A A 422  422  . 59.668 4.961   23.252  1.00 33.86  1 . O  ? 
ATOM   3126  OE2 OE2 . GLU GLU GLU A A 422  422  . 58.858 6.624   24.411  1.00 30.42  1 . O  ? 
ATOM   3127  C   C   . GLU GLU GLU A A 422  422  . 57.634 8.175   22.045  1.00 27.75  1 . C  ? 
ATOM   3128  O   O   . GLU GLU GLU A A 422  422  . 58.616 7.850   21.369  1.00 25.86  1 . O  ? 
ATOM   3129  N   N   . ASN ASN ASN A A 423  423  . 57.579 9.260   22.822  1.00 28.58  1 . N  ? 
ATOM   3130  CA  CA  . ASN ASN ASN A A 423  423  . 58.705 10.169  23.058  1.00 30.07  1 . C  ? 
ATOM   3131  CB  CB  . ASN ASN ASN A A 423  423  . 58.467 11.531  22.389  1.00 29.85  1 . C  ? 
ATOM   3132  CG  CG  . ASN ASN ASN A A 423  423  . 59.683 12.440  22.465  1.00 29.27  1 . C  ? 
ATOM   3133  OD1 OD1 . ASN ASN ASN A A 423  423  . 60.813 11.966  22.403  1.00 29.07  1 . O  ? 
ATOM   3134  ND2 ND2 . ASN ASN ASN A A 423  423  . 59.458 13.744  22.625  1.00 28.81  1 . N  ? 
ATOM   3135  C   C   . ASN ASN ASN A A 423  423  . 58.887 10.349  24.553  1.00 31.78  1 . C  ? 
ATOM   3136  O   O   . ASN ASN ASN A A 423  423  . 59.005 11.474  25.055  1.00 34.10  1 . O  ? 
ATOM   3137  N   N   . GLY GLY GLY A A 424  424  . 58.905 9.229   25.262  1.00 32.26  1 . N  ? 
ATOM   3138  CA  CA  . GLY GLY GLY A A 424  424  . 59.152 9.223   26.694  1.00 32.64  1 . C  ? 
ATOM   3139  C   C   . GLY GLY GLY A A 424  424  . 57.900 8.884   27.465  1.00 34.34  1 . C  ? 
ATOM   3140  O   O   . GLY GLY GLY A A 424  424  . 56.788 9.218   27.054  1.00 35.31  1 . O  ? 
ATOM   3141  N   N   . LYS LYS LYS A A 425  425  . 58.094 8.210   28.588  1.00 36.39  1 . N  ? 
ATOM   3142  CA  CA  . LYS LYS LYS A A 425  425  . 57.014 7.888   29.509  1.00 40.03  1 . C  ? 
ATOM   3143  CB  CB  . LYS LYS LYS A A 425  425  . 57.429 6.697   30.369  1.00 42.94  1 . C  ? 
ATOM   3144  CG  CG  . LYS LYS LYS A A 425  425  . 56.327 6.084   31.213  1.00 45.30  1 . C  ? 
ATOM   3145  CD  CD  . LYS LYS LYS A A 425  425  . 56.229 4.582   30.973  1.00 50.03  1 . C  ? 
ATOM   3146  CE  CE  . LYS LYS LYS A A 425  425  . 55.671 3.814   32.162  1.00 53.84  1 . C  ? 
ATOM   3147  NZ  NZ  . LYS LYS LYS A A 425  425  . 55.883 2.343   31.971  1.00 55.33  1 . N  ? 
ATOM   3148  C   C   . LYS LYS LYS A A 425  425  . 56.738 9.113   30.376  1.00 39.57  1 . C  ? 
ATOM   3149  O   O   . LYS LYS LYS A A 425  425  . 57.666 9.837   30.744  1.00 38.14  1 . O  ? 
ATOM   3150  N   N   . VAL VAL VAL A A 426  426  . 55.468 9.347   30.695  1.00 39.89  1 . N  ? 
ATOM   3151  CA  CA  . VAL VAL VAL A A 426  426  . 55.091 10.522  31.484  1.00 42.19  1 . C  ? 
ATOM   3152  CB  CB  . VAL VAL VAL A A 426  426  . 53.559 10.749  31.523  1.00 40.76  1 . C  ? 
ATOM   3153  CG1 CG1 . VAL VAL VAL A A 426  426  . 53.183 11.903  32.453  1.00 39.27  1 . C  ? 
ATOM   3154  CG2 CG2 . VAL VAL VAL A A 426  426  . 53.038 11.046  30.126  1.00 40.18  1 . C  ? 
ATOM   3155  C   C   . VAL VAL VAL A A 426  426  . 55.672 10.408  32.901  1.00 44.85  1 . C  ? 
ATOM   3156  O   O   . VAL VAL VAL A A 426  426  . 55.389 9.449   33.619  1.00 44.12  1 . O  ? 
ATOM   3157  N   N   . GLY GLY GLY A A 427  427  . 56.498 11.391  33.259  1.00 50.51  1 . N  ? 
ATOM   3158  CA  CA  . GLY GLY GLY A A 427  427  . 57.154 11.473  34.568  1.00 56.29  1 . C  ? 
ATOM   3159  C   C   . GLY GLY GLY A A 427  427  . 58.576 10.934  34.596  1.00 60.30  1 . C  ? 
ATOM   3160  O   O   . GLY GLY GLY A A 427  427  . 58.947 10.226  35.528  1.00 61.41  1 . O  ? 
ATOM   3161  N   N   . GLU GLU GLU A A 428  428  . 59.366 11.274  33.578  1.00 66.04  1 . N  ? 
ATOM   3162  CA  CA  . GLU GLU GLU A A 428  428  . 60.783 10.888  33.500  1.00 69.44  1 . C  ? 
ATOM   3163  CB  CB  . GLU GLU GLU A A 428  428  . 60.928 9.389   33.162  1.00 72.52  1 . C  ? 
ATOM   3164  CG  CG  . GLU GLU GLU A A 428  428  . 62.314 8.907   32.702  1.00 78.24  1 . C  ? 
ATOM   3165  CD  CD  . GLU GLU GLU A A 428  428  . 63.456 9.125   33.703  1.00 79.98  1 . C  ? 
ATOM   3166  OE1 OE1 . GLU GLU GLU A A 428  428  . 63.230 9.630   34.826  1.00 79.48  1 . O  ? 
ATOM   3167  OE2 OE2 . GLU GLU GLU A A 428  428  . 64.609 8.777   33.354  1.00 81.67  1 . O  ? 
ATOM   3168  C   C   . GLU GLU GLU A A 428  428  . 61.512 11.763  32.484  1.00 68.64  1 . C  ? 
ATOM   3169  O   O   . GLU GLU GLU A A 428  428  . 62.672 12.128  32.688  1.00 74.95  1 . O  ? 
ATOM   3170  N   N   . LYS LYS LYS A A 431  431  . 65.142 11.036  30.233  1.00 84.78  1 . N  ? 
ATOM   3171  CA  CA  . LYS LYS LYS A A 431  431  . 65.440 10.953  28.798  1.00 85.83  1 . C  ? 
ATOM   3172  CB  CB  . LYS LYS LYS A A 431  431  . 66.710 11.750  28.461  1.00 85.35  1 . C  ? 
ATOM   3173  C   C   . LYS LYS LYS A A 431  431  . 65.580 9.504   28.326  1.00 85.59  1 . C  ? 
ATOM   3174  O   O   . LYS LYS LYS A A 431  431  . 65.671 8.583   29.138  1.00 85.51  1 . O  ? 
ATOM   3175  N   N   . ARG ARG ARG A A 432  432  . 65.589 9.329   27.006  1.00 84.13  1 . N  ? 
ATOM   3176  CA  CA  . ARG ARG ARG A A 432  432  . 65.759 8.011   26.374  1.00 83.08  1 . C  ? 
ATOM   3177  CB  CB  . ARG ARG ARG A A 432  432  . 64.498 7.153   26.522  1.00 80.95  1 . C  ? 
ATOM   3178  CG  CG  . ARG ARG ARG A A 432  432  . 64.748 5.946   27.418  1.00 84.26  1 . C  ? 
ATOM   3179  CD  CD  . ARG ARG ARG A A 432  432  . 63.522 5.091   27.646  1.00 86.27  1 . C  ? 
ATOM   3180  NE  NE  . ARG ARG ARG A A 432  432  . 63.022 4.591   26.372  1.00 87.72  1 . N  ? 
ATOM   3181  CZ  CZ  . ARG ARG ARG A A 432  432  . 61.903 4.980   25.760  1.00 85.00  1 . C  ? 
ATOM   3182  NH1 NH1 . ARG ARG ARG A A 432  432  . 61.609 4.428   24.590  1.00 82.99  1 . N  ? 
ATOM   3183  NH2 NH2 . ARG ARG ARG A A 432  432  . 61.076 5.885   26.296  1.00 86.41  1 . N  ? 
ATOM   3184  C   C   . ARG ARG ARG A A 432  432  . 66.181 8.101   24.908  1.00 83.20  1 . C  ? 
ATOM   3185  O   O   . ARG ARG ARG A A 432  432  . 65.878 9.080   24.222  1.00 81.68  1 . O  ? 
ATOM   3186  N   N   . THR THR THR A A 433  433  . 66.877 7.064   24.441  1.00 84.03  1 . N  ? 
ATOM   3187  CA  CA  . THR THR THR A A 433  433  . 67.528 7.095   23.122  1.00 82.32  1 . C  ? 
ATOM   3188  CB  CB  . THR THR THR A A 433  433  . 68.839 6.256   23.093  1.00 83.60  1 . C  ? 
ATOM   3189  OG1 OG1 . THR THR THR A A 433  433  . 69.622 6.633   21.952  1.00 81.10  1 . O  ? 
ATOM   3190  CG2 CG2 . THR THR THR A A 433  433  . 68.582 4.736   23.079  1.00 84.53  1 . C  ? 
ATOM   3191  C   C   . THR THR THR A A 433  433  . 66.596 6.762   21.943  1.00 78.29  1 . C  ? 
ATOM   3192  O   O   . THR THR THR A A 433  433  . 66.674 7.410   20.894  1.00 74.69  1 . O  ? 
ATOM   3193  N   N   . ASN ASN ASN A A 434  434  . 65.720 5.770   22.114  1.00 74.95  1 . N  ? 
ATOM   3194  CA  CA  . ASN ASN ASN A A 434  434  . 64.825 5.342   21.025  1.00 66.76  1 . C  ? 
ATOM   3195  CB  CB  . ASN ASN ASN A A 434  434  . 65.040 3.868   20.655  1.00 67.43  1 . C  ? 
ATOM   3196  CG  CG  . ASN ASN ASN A A 434  434  . 66.170 3.679   19.640  1.00 66.40  1 . C  ? 
ATOM   3197  OD1 OD1 . ASN ASN ASN A A 434  434  . 66.081 4.154   18.505  1.00 66.78  1 . O  ? 
ATOM   3198  ND2 ND2 . ASN ASN ASN A A 434  434  . 67.231 2.988   20.041  1.00 64.49  1 . N  ? 
ATOM   3199  C   C   . ASN ASN ASN A A 434  434  . 63.363 5.628   21.314  1.00 57.83  1 . C  ? 
ATOM   3200  O   O   . ASN ASN ASN A A 434  434  . 62.953 5.817   22.462  1.00 62.80  1 . O  ? 
ATOM   3201  N   N   . ASN ASN ASN A A 435  435  . 62.607 5.669   20.225  1.00 46.51  1 . N  ? 
ATOM   3202  CA  CA  . ASN ASN ASN A A 435  435  . 61.211 6.044   20.211  1.00 38.99  1 . C  ? 
ATOM   3203  CB  CB  . ASN ASN ASN A A 435  435  . 60.995 7.219   19.267  1.00 38.35  1 . C  ? 
ATOM   3204  CG  CG  . ASN ASN ASN A A 435  435  . 61.749 8.458   19.704  1.00 37.78  1 . C  ? 
ATOM   3205  OD1 OD1 . ASN ASN ASN A A 435  435  . 62.807 8.755   19.177  1.00 40.43  1 . O  ? 
ATOM   3206  ND2 ND2 . ASN ASN ASN A A 435  435  . 61.216 9.170   20.678  1.00 36.47  1 . N  ? 
ATOM   3207  C   C   . ASN ASN ASN A A 435  435  . 60.464 4.820   19.724  1.00 35.49  1 . C  ? 
ATOM   3208  O   O   . ASN ASN ASN A A 435  435  . 60.394 4.557   18.514  1.00 34.33  1 . O  ? 
ATOM   3209  N   N   . MET MET MET A A 436  436  . 59.945 4.060   20.683  1.00 30.58  1 . N  ? 
ATOM   3210  CA  CA  . MET MET MET A A 436  436  . 59.221 2.839   20.407  1.00 29.26  1 . C  ? 
ATOM   3211  CB  CB  . MET MET MET A A 436  436  . 58.875 2.114   21.715  1.00 30.84  1 . C  ? 
ATOM   3212  CG  CG  . MET MET MET A A 436  436  . 60.104 1.568   22.456  1.00 30.91  1 . C  ? 
ATOM   3213  SD  SD  . MET MET MET A A 436  436  . 59.739 0.450   23.832  1.00 31.21  1 . S  ? 
ATOM   3214  CE  CE  . MET MET MET A A 436  436  . 58.772 1.531   24.878  1.00 31.12  1 . C  ? 
ATOM   3215  C   C   . MET MET MET A A 436  436  . 57.976 3.100   19.570  1.00 27.26  1 . C  ? 
ATOM   3216  O   O   . MET MET MET A A 436  436  . 57.343 4.136   19.697  1.00 26.19  1 . O  ? 
ATOM   3217  N   N   . PHE PHE PHE A A 437  437  . 57.678 2.157   18.684  1.00 25.84  1 . N  ? 
ATOM   3218  CA  CA  . PHE PHE PHE A A 437  437  . 56.623 2.287   17.680  1.00 25.01  1 . C  ? 
ATOM   3219  CB  CB  . PHE PHE PHE A A 437  437  . 57.238 2.436   16.279  1.00 24.39  1 . C  ? 
ATOM   3220  CG  CG  . PHE PHE PHE A A 437  437  . 56.234 2.651   15.164  1.00 23.34  1 . C  ? 
ATOM   3221  CD1 CD1 . PHE PHE PHE A A 437  437  . 55.856 3.932   14.781  1.00 23.57  1 . C  ? 
ATOM   3222  CE1 CE1 . PHE PHE PHE A A 437  437  . 54.949 4.130   13.739  1.00 23.72  1 . C  ? 
ATOM   3223  CZ  CZ  . PHE PHE PHE A A 437  437  . 54.429 3.041   13.048  1.00 22.83  1 . C  ? 
ATOM   3224  CE2 CE2 . PHE PHE PHE A A 437  437  . 54.825 1.764   13.399  1.00 22.97  1 . C  ? 
ATOM   3225  CD2 CD2 . PHE PHE PHE A A 437  437  . 55.723 1.576   14.449  1.00 23.21  1 . C  ? 
ATOM   3226  C   C   . PHE PHE PHE A A 437  437  . 55.720 1.058   17.730  1.00 24.86  1 . C  ? 
ATOM   3227  O   O   . PHE PHE PHE A A 437  437  . 56.160 -0.050  18.033  1.00 23.77  1 . O  ? 
ATOM   3228  N   N   . GLY GLY GLY A A 438  438  . 54.451 1.281   17.425  1.00 25.25  1 . N  ? 
ATOM   3229  CA  CA  . GLY GLY GLY A A 438  438  . 53.457 0.228   17.363  1.00 25.45  1 . C  ? 
ATOM   3230  C   C   . GLY GLY GLY A A 438  438  . 52.348 0.561   16.368  1.00 25.19  1 . C  ? 
ATOM   3231  O   O   . GLY GLY GLY A A 438  438  . 51.725 1.601   16.455  1.00 23.91  1 . O  ? 
ATOM   3232  N   N   . LEU LEU LEU A A 439  439  . 52.132 -0.336  15.416  1.00 25.16  1 . N  ? 
ATOM   3233  CA  CA  . LEU LEU LEU A A 439  439  . 50.950 -0.344  14.559  1.00 25.49  1 . C  ? 
ATOM   3234  CB  CB  . LEU LEU LEU A A 439  439  . 51.405 -0.513  13.123  1.00 26.36  1 . C  ? 
ATOM   3235  CG  CG  . LEU LEU LEU A A 439  439  . 50.434 -0.300  11.969  1.00 27.38  1 . C  ? 
ATOM   3236  CD1 CD1 . LEU LEU LEU A A 439  439  . 49.805 1.092   11.973  1.00 27.05  1 . C  ? 
ATOM   3237  CD2 CD2 . LEU LEU LEU A A 439  439  . 51.201 -0.551  10.668  1.00 27.39  1 . C  ? 
ATOM   3238  C   C   . LEU LEU LEU A A 439  439  . 50.074 -1.532  14.960  1.00 25.79  1 . C  ? 
ATOM   3239  O   O   . LEU LEU LEU A A 439  439  . 50.586 -2.628  15.189  1.00 26.24  1 . O  ? 
ATOM   3240  N   N   . LEU LEU LEU A A 440  440  . 48.765 -1.325  15.064  1.00 24.78  1 . N  ? 
ATOM   3241  CA  CA  . LEU LEU LEU A A 440  440  . 47.850 -2.416  15.411  1.00 24.48  1 . C  ? 
ATOM   3242  CB  CB  . LEU LEU LEU A A 440  440  . 46.461 -1.896  15.785  1.00 23.87  1 . C  ? 
ATOM   3243  CG  CG  . LEU LEU LEU A A 440  440  . 46.253 -1.087  17.065  1.00 23.06  1 . C  ? 
ATOM   3244  CD1 CD1 . LEU LEU LEU A A 440  440  . 44.786 -0.672  17.128  1.00 22.67  1 . C  ? 
ATOM   3245  CD2 CD2 . LEU LEU LEU A A 440  440  . 46.649 -1.886  18.302  1.00 22.66  1 . C  ? 
ATOM   3246  C   C   . LEU LEU LEU A A 440  440  . 47.671 -3.400  14.260  1.00 25.37  1 . C  ? 
ATOM   3247  O   O   . LEU LEU LEU A A 440  440  . 47.794 -3.040  13.091  1.00 25.99  1 . O  ? 
ATOM   3248  N   N   . GLU GLU GLU A A 441  441  . 47.383 -4.645  14.619  1.00 25.49  1 . N  ? 
ATOM   3249  CA  CA  . GLU GLU GLU A A 441  441  . 46.878 -5.639  13.687  1.00 25.85  1 . C  ? 
ATOM   3250  CB  CB  . GLU GLU GLU A A 441  441  . 46.658 -6.977  14.415  1.00 26.52  1 . C  ? 
ATOM   3251  CG  CG  . GLU GLU GLU A A 441  441  . 45.968 -8.058  13.584  1.00 26.99  1 . C  ? 
ATOM   3252  CD  CD  . GLU GLU GLU A A 441  441  . 45.825 -9.396  14.290  1.00 27.74  1 . C  ? 
ATOM   3253  OE1 OE1 . GLU GLU GLU A A 441  441  . 46.403 -9.604  15.375  1.00 26.88  1 . O  ? 
ATOM   3254  OE2 OE2 . GLU GLU GLU A A 441  441  . 45.109 -10.263 13.740  1.00 30.58  1 . O  ? 
ATOM   3255  C   C   . GLU GLU GLU A A 441  441  . 45.570 -5.120  13.092  1.00 26.32  1 . C  ? 
ATOM   3256  O   O   . GLU GLU GLU A A 441  441  . 45.408 -5.079  11.883  1.00 26.49  1 . O  ? 
ATOM   3257  N   N   . CYS CYS CYS A A 442  442  . 44.652 -4.742  13.981  1.00 26.65  1 . N  ? 
ATOM   3258  CA  CA  . CYS CYS CYS A A 442  442  . 43.417 -4.038  13.664  1.00 26.26  1 . C  ? 
ATOM   3259  CB  CB  . CYS CYS CYS A A 442  442  . 42.466 -4.896  12.823  1.00 27.97  1 . C  ? 
ATOM   3260  SG  SG  . CYS CYS CYS A A 442  442  . 41.792 -6.359  13.612  1.00 29.45  1 . S  ? 
ATOM   3261  C   C   . CYS CYS CYS A A 442  442  . 42.763 -3.607  14.969  1.00 26.65  1 . C  ? 
ATOM   3262  O   O   . CYS CYS CYS A A 442  442  . 43.330 -3.831  16.042  1.00 27.49  1 . O  ? 
ATOM   3263  N   N   . PHE PHE PHE A A 443  443  . 41.593 -2.971  14.885  1.00 25.93  1 . N  ? 
ATOM   3264  CA  CA  . PHE PHE PHE A A 443  443  . 40.873 -2.528  16.075  1.00 25.83  1 . C  ? 
ATOM   3265  CB  CB  . PHE PHE PHE A A 443  443  . 40.001 -1.306  15.756  1.00 25.56  1 . C  ? 
ATOM   3266  CG  CG  . PHE PHE PHE A A 443  443  . 40.806 -0.061  15.486  1.00 25.49  1 . C  ? 
ATOM   3267  CD1 CD1 . PHE PHE PHE A A 443  443  . 41.224 0.751   16.526  1.00 25.00  1 . C  ? 
ATOM   3268  CE1 CE1 . PHE PHE PHE A A 443  443  . 41.976 1.891   16.286  1.00 25.46  1 . C  ? 
ATOM   3269  CZ  CZ  . PHE PHE PHE A A 443  443  . 42.348 2.217   14.993  1.00 26.29  1 . C  ? 
ATOM   3270  CE2 CE2 . PHE PHE PHE A A 443  443  . 41.948 1.402   13.941  1.00 27.22  1 . C  ? 
ATOM   3271  CD2 CD2 . PHE PHE PHE A A 443  443  . 41.187 0.269   14.192  1.00 26.23  1 . C  ? 
ATOM   3272  C   C   . PHE PHE PHE A A 443  443  . 40.085 -3.645  16.778  1.00 26.74  1 . C  ? 
ATOM   3273  O   O   . PHE PHE PHE A A 443  443  . 40.005 -3.646  18.013  1.00 24.88  1 . O  ? 
ATOM   3274  N   N   . ASP ASP ASP A A 444  444  . 39.544 -4.596  16.008  1.00 26.88  1 . N  ? 
ATOM   3275  CA  CA  . ASP ASP ASP A A 444  444  . 38.857 -5.772  16.567  1.00 28.49  1 . C  ? 
ATOM   3276  CB  CB  . ASP ASP ASP A A 444  444  . 38.147 -6.557  15.464  1.00 30.20  1 . C  ? 
ATOM   3277  CG  CG  . ASP ASP ASP A A 444  444  . 36.987 -5.799  14.854  1.00 32.04  1 . C  ? 
ATOM   3278  OD1 OD1 . ASP ASP ASP A A 444  444  . 36.000 -5.524  15.577  1.00 35.52  1 . O  ? 
ATOM   3279  OD2 OD2 . ASP ASP ASP A A 444  444  . 37.048 -5.508  13.642  1.00 31.53  1 . O  ? 
ATOM   3280  C   C   . ASP ASP ASP A A 444  444  . 39.805 -6.736  17.291  1.00 28.80  1 . C  ? 
ATOM   3281  O   O   . ASP ASP ASP A A 444  444  . 39.446 -7.301  18.323  1.00 28.55  1 . O  ? 
ATOM   3282  N   N   . TYR TYR TYR A A 445  445  . 40.988 -6.945  16.711  1.00 27.47  1 . N  ? 
ATOM   3283  CA  CA  . TYR TYR TYR A A 445  445  . 42.025 -7.776  17.301  1.00 27.11  1 . C  ? 
ATOM   3284  CB  CB  . TYR TYR TYR A A 445  445  . 42.545 -8.822  16.296  1.00 27.98  1 . C  ? 
ATOM   3285  CG  CG  . TYR TYR TYR A A 445  445  . 41.498 -9.581  15.489  1.00 27.69  1 . C  ? 
ATOM   3286  CD1 CD1 . TYR TYR TYR A A 445  445  . 40.252 -9.920  16.027  1.00 28.78  1 . C  ? 
ATOM   3287  CE1 CE1 . TYR TYR TYR A A 445  445  . 39.316 -10.628 15.277  1.00 28.93  1 . C  ? 
ATOM   3288  CZ  CZ  . TYR TYR TYR A A 445  445  . 39.629 -11.023 13.984  1.00 29.77  1 . C  ? 
ATOM   3289  OH  OH  . TYR TYR TYR A A 445  445  . 38.716 -11.733 13.225  1.00 31.88  1 . O  ? 
ATOM   3290  CE2 CE2 . TYR TYR TYR A A 445  445  . 40.861 -10.704 13.437  1.00 28.97  1 . C  ? 
ATOM   3291  CD2 CD2 . TYR TYR TYR A A 445  445  . 41.782 -9.999  14.189  1.00 28.43  1 . C  ? 
ATOM   3292  C   C   . TYR TYR TYR A A 445  445  . 43.128 -6.818  17.733  1.00 26.18  1 . C  ? 
ATOM   3293  O   O   . TYR TYR TYR A A 445  445  . 44.116 -6.611  17.017  1.00 24.34  1 . O  ? 
ATOM   3294  N   N   . ASN ASN ASN A A 446  446  . 42.942 -6.245  18.920  1.00 26.04  1 . N  ? 
ATOM   3295  CA  CA  . ASN ASN ASN A A 446  446  . 43.667 -5.045  19.359  1.00 26.01  1 . C  ? 
ATOM   3296  CB  CB  . ASN ASN ASN A A 446  446  . 42.819 -4.279  20.393  1.00 25.79  1 . C  ? 
ATOM   3297  CG  CG  . ASN ASN ASN A A 446  446  . 43.246 -2.832  20.540  1.00 25.82  1 . C  ? 
ATOM   3298  OD1 OD1 . ASN ASN ASN A A 446  446  . 44.217 -2.518  21.236  1.00 26.33  1 . O  ? 
ATOM   3299  ND2 ND2 . ASN ASN ASN A A 446  446  . 42.535 -1.941  19.873  1.00 26.16  1 . N  ? 
ATOM   3300  C   C   . ASN ASN ASN A A 446  446  . 45.067 -5.356  19.896  1.00 26.03  1 . C  ? 
ATOM   3301  O   O   . ASN ASN ASN A A 446  446  . 45.359 -5.208  21.089  1.00 25.22  1 . O  ? 
ATOM   3302  N   N   . TYR TYR TYR A A 447  447  . 45.930 -5.780  18.981  1.00 27.15  1 . N  ? 
ATOM   3303  CA  CA  . TYR TYR TYR A A 447  447  . 47.290 -6.207  19.302  1.00 27.53  1 . C  ? 
ATOM   3304  CB  CB  . TYR TYR TYR A A 447  447  . 47.457 -7.705  19.037  1.00 27.39  1 . C  ? 
ATOM   3305  CG  CG  . TYR TYR TYR A A 447  447  . 46.351 -8.548  19.610  1.00 27.42  1 . C  ? 
ATOM   3306  CD1 CD1 . TYR TYR TYR A A 447  447  . 46.050 -8.516  20.977  1.00 28.35  1 . C  ? 
ATOM   3307  CE1 CE1 . TYR TYR TYR A A 447  447  . 45.022 -9.293  21.500  1.00 28.00  1 . C  ? 
ATOM   3308  CZ  CZ  . TYR TYR TYR A A 447  447  . 44.291 -10.109 20.654  1.00 28.64  1 . C  ? 
ATOM   3309  OH  OH  . TYR TYR TYR A A 447  447  . 43.272 -10.889 21.126  1.00 31.60  1 . O  ? 
ATOM   3310  CE2 CE2 . TYR TYR TYR A A 447  447  . 44.572 -10.157 19.304  1.00 28.78  1 . C  ? 
ATOM   3311  CD2 CD2 . TYR TYR TYR A A 447  447  . 45.599 -9.379  18.791  1.00 28.43  1 . C  ? 
ATOM   3312  C   C   . TYR TYR TYR A A 447  447  . 48.308 -5.414  18.484  1.00 27.62  1 . C  ? 
ATOM   3313  O   O   . TYR TYR TYR A A 447  447  . 48.219 -5.360  17.252  1.00 27.57  1 . O  ? 
ATOM   3314  N   N   . TYR TYR TYR A A 448  448  . 49.276 -4.813  19.169  1.00 27.47  1 . N  ? 
ATOM   3315  CA  CA  . TYR TYR TYR A A 448  448  . 50.344 -4.077  18.498  1.00 28.43  1 . C  ? 
ATOM   3316  CB  CB  . TYR TYR TYR A A 448  448  . 51.033 -3.094  19.453  1.00 28.69  1 . C  ? 
ATOM   3317  CG  CG  . TYR TYR TYR A A 448  448  . 50.211 -1.843  19.618  1.00 29.29  1 . C  ? 
ATOM   3318  CD1 CD1 . TYR TYR TYR A A 448  448  . 50.131 -0.914  18.583  1.00 29.93  1 . C  ? 
ATOM   3319  CE1 CE1 . TYR TYR TYR A A 448  448  . 49.360 0.226   18.696  1.00 29.70  1 . C  ? 
ATOM   3320  CZ  CZ  . TYR TYR TYR A A 448  448  . 48.653 0.448   19.853  1.00 29.52  1 . C  ? 
ATOM   3321  OH  OH  . TYR TYR TYR A A 448  448  . 47.887 1.577   19.975  1.00 29.29  1 . O  ? 
ATOM   3322  CE2 CE2 . TYR TYR TYR A A 448  448  . 48.708 -0.464  20.895  1.00 30.18  1 . C  ? 
ATOM   3323  CD2 CD2 . TYR TYR TYR A A 448  448  . 49.475 -1.608  20.771  1.00 28.75  1 . C  ? 
ATOM   3324  C   C   . TYR TYR TYR A A 448  448  . 51.366 -4.999  17.846  1.00 28.66  1 . C  ? 
ATOM   3325  O   O   . TYR TYR TYR A A 448  448  . 51.818 -5.970  18.449  1.00 30.91  1 . O  ? 
ATOM   3326  N   N   . GLU GLU GLU A A 449  449  . 51.702 -4.667  16.604  1.00 28.17  1 . N  ? 
ATOM   3327  CA  CA  . GLU GLU GLU A A 449  449  . 52.765 -5.305  15.833  1.00 28.75  1 . C  ? 
ATOM   3328  CB  CB  . GLU GLU GLU A A 449  449  . 54.130 -4.842  16.356  1.00 28.24  1 . C  ? 
ATOM   3329  CG  CG  . GLU GLU GLU A A 449  449  . 54.435 -3.387  16.080  1.00 29.31  1 . C  ? 
ATOM   3330  CD  CD  . GLU GLU GLU A A 449  449  . 54.402 -3.017  14.604  1.00 30.59  1 . C  ? 
ATOM   3331  OE1 OE1 . GLU GLU GLU A A 449  449  . 54.573 -3.903  13.733  1.00 32.72  1 . O  ? 
ATOM   3332  OE2 OE2 . GLU GLU GLU A A 449  449  . 54.193 -1.821  14.314  1.00 30.88  1 . O  ? 
ATOM   3333  C   C   . GLU GLU GLU A A 449  449  . 52.705 -6.832  15.736  1.00 28.36  1 . C  ? 
ATOM   3334  O   O   . GLU GLU GLU A A 449  449  . 53.727 -7.501  15.724  1.00 30.47  1 . O  ? 
ATOM   3335  N   N   . THR THR THR A A 450  450  . 51.507 -7.379  15.614  1.00 27.75  1 . N  ? 
ATOM   3336  CA  CA  . THR THR THR A A 450  450  . 51.353 -8.830  15.495  1.00 27.22  1 . C  ? 
ATOM   3337  CB  CB  . THR THR THR A A 450  450  . 49.912 -9.226  15.194  1.00 26.97  1 . C  ? 
ATOM   3338  OG1 OG1 . THR THR THR A A 450  450  . 49.071 -8.761  16.252  1.00 26.94  1 . O  ? 
ATOM   3339  CG2 CG2 . THR THR THR A A 450  450  . 49.771 -10.733 15.113  1.00 28.28  1 . C  ? 
ATOM   3340  C   C   . THR THR THR A A 450  450  . 52.301 -9.370  14.426  1.00 27.46  1 . C  ? 
ATOM   3341  O   O   . THR THR THR A A 450  450  . 52.178 -9.034  13.240  1.00 28.02  1 . O  ? 
ATOM   3342  N   N   . LEU LEU LEU A A 451  451  . 53.253 -10.188 14.862  1.00 26.82  1 . N  ? 
ATOM   3343  CA  CA  . LEU LEU LEU A A 451  451  . 54.388 -10.533 14.033  1.00 27.95  1 . C  ? 
ATOM   3344  CB  CB  . LEU LEU LEU A A 451  451  . 55.388 -11.400 14.780  1.00 28.68  1 . C  ? 
ATOM   3345  CG  CG  . LEU LEU LEU A A 451  451  . 56.697 -11.486 13.972  1.00 29.80  1 . C  ? 
ATOM   3346  CD1 CD1 . LEU LEU LEU A A 451  451  . 57.792 -10.628 14.589  1.00 29.52  1 . C  ? 
ATOM   3347  CD2 CD2 . LEU LEU LEU A A 451  451  . 57.114 -12.937 13.811  1.00 30.54  1 . C  ? 
ATOM   3348  C   C   . LEU LEU LEU A A 451  451  . 54.020 -11.225 12.736  1.00 28.70  1 . C  ? 
ATOM   3349  O   O   . LEU LEU LEU A A 451  451  . 54.524 -10.852 11.675  1.00 28.47  1 . O  ? 
ATOM   3350  N   N   . ASP ASP ASP A A 452  452  . 53.153 -12.229 12.825  1.00 30.45  1 . N  ? 
ATOM   3351  CA  CA  . ASP ASP ASP A A 452  452  . 52.763 -13.007 11.650  1.00 32.35  1 . C  ? 
ATOM   3352  CB  CB  . ASP ASP ASP A A 452  452  . 51.982 -14.262 12.063  1.00 35.40  1 . C  ? 
ATOM   3353  CG  CG  . ASP ASP ASP A A 452  452  . 50.514 -14.004 12.357  1.00 37.66  1 . C  ? 
ATOM   3354  OD1 OD1 . ASP ASP ASP A A 452  452  . 50.191 -13.509 13.454  1.00 38.68  1 . O  ? 
ATOM   3355  OD2 OD2 . ASP ASP ASP A A 452  452  . 49.672 -14.368 11.509  1.00 41.65  1 . O  ? 
ATOM   3356  C   C   . ASP ASP ASP A A 452  452  . 52.024 -12.182 10.590  1.00 31.53  1 . C  ? 
ATOM   3357  O   O   . ASP ASP ASP A A 452  452  . 52.070 -12.506 9.404   1.00 32.59  1 . O  ? 
ATOM   3358  N   N   . VAL VAL VAL A A 453  453  . 51.370 -11.111 11.033  1.00 30.24  1 . N  ? 
ATOM   3359  CA  CA  . VAL VAL VAL A A 453  453  . 50.682 -10.159 10.158  1.00 28.70  1 . C  ? 
ATOM   3360  CB  CB  . VAL VAL VAL A A 453  453  . 49.571 -9.425  10.952  1.00 29.50  1 . C  ? 
ATOM   3361  CG1 CG1 . VAL VAL VAL A A 453  453  . 48.839 -8.394  10.104  1.00 29.80  1 . C  ? 
ATOM   3362  CG2 CG2 . VAL VAL VAL A A 453  453  . 48.576 -10.429 11.521  1.00 29.48  1 . C  ? 
ATOM   3363  C   C   . VAL VAL VAL A A 453  453  . 51.672 -9.146  9.574   1.00 26.64  1 . C  ? 
ATOM   3364  O   O   . VAL VAL VAL A A 453  453  . 51.597 -8.820  8.398   1.00 26.57  1 . O  ? 
ATOM   3365  N   N   . ARG ARG ARG A A 454  454  . 52.594 -8.649  10.398  1.00 24.76  1 . N  ? 
ATOM   3366  CA  CA  . ARG ARG ARG A A 454  454  . 53.561 -7.645  9.952   1.00 23.79  1 . C  ? 
ATOM   3367  CB  CB  . ARG ARG ARG A A 454  454  . 54.264 -6.976  11.142  1.00 24.10  1 . C  ? 
ATOM   3368  CG  CG  . ARG ARG ARG A A 454  454  . 55.574 -7.602  11.588  1.00 23.84  1 . C  ? 
ATOM   3369  CD  CD  . ARG ARG ARG A A 454  454  . 56.162 -6.858  12.763  1.00 24.31  1 . C  ? 
ATOM   3370  NE  NE  . ARG ARG ARG A A 454  454  . 56.298 -5.437  12.473  1.00 24.72  1 . N  ? 
ATOM   3371  CZ  CZ  . ARG ARG ARG A A 454  454  . 57.258 -4.895  11.732  1.00 26.06  1 . C  ? 
ATOM   3372  NH1 NH1 . ARG ARG ARG A A 454  454  . 58.217 -5.654  11.189  1.00 26.64  1 . N  ? 
ATOM   3373  NH2 NH2 . ARG ARG ARG A A 454  454  . 57.254 -3.573  11.535  1.00 26.02  1 . N  ? 
ATOM   3374  C   C   . ARG ARG ARG A A 454  454  . 54.569 -8.204  8.945   1.00 24.56  1 . C  ? 
ATOM   3375  O   O   . ARG ARG ARG A A 454  454  . 55.146 -7.443  8.181   1.00 25.48  1 . O  ? 
ATOM   3376  N   N   . PHE PHE PHE A A 455  455  . 54.778 -9.522  8.961   1.00 24.19  1 . N  ? 
ATOM   3377  CA  CA  . PHE PHE PHE A A 455  455  . 55.523 -10.248 7.916   1.00 24.98  1 . C  ? 
ATOM   3378  CB  CB  . PHE PHE PHE A A 455  455  . 55.353 -11.764 8.131   1.00 25.54  1 . C  ? 
ATOM   3379  CG  CG  . PHE PHE PHE A A 455  455  . 56.070 -12.631 7.124   1.00 25.23  1 . C  ? 
ATOM   3380  CD1 CD1 . PHE PHE PHE A A 455  455  . 57.457 -12.807 7.187   1.00 26.47  1 . C  ? 
ATOM   3381  CE1 CE1 . PHE PHE PHE A A 455  455  . 58.118 -13.627 6.281   1.00 26.94  1 . C  ? 
ATOM   3382  CZ  CZ  . PHE PHE PHE A A 455  455  . 57.394 -14.303 5.297   1.00 26.95  1 . C  ? 
ATOM   3383  CE2 CE2 . PHE PHE PHE A A 455  455  . 56.012 -14.143 5.234   1.00 27.04  1 . C  ? 
ATOM   3384  CD2 CD2 . PHE PHE PHE A A 455  455  . 55.360 -13.317 6.151   1.00 25.40  1 . C  ? 
ATOM   3385  C   C   . PHE PHE PHE A A 455  455  . 55.058 -9.873  6.516   1.00 24.93  1 . C  ? 
ATOM   3386  O   O   . PHE PHE PHE A A 455  455  . 55.862 -9.769  5.597   1.00 25.52  1 . O  ? 
ATOM   3387  N   N   . TYR TYR TYR A A 456  456  . 53.749 -9.695  6.369   1.00 25.30  1 . N  ? 
ATOM   3388  CA  CA  . TYR TYR TYR A A 456  456  . 53.144 -9.238  5.119   1.00 25.26  1 . C  ? 
ATOM   3389  CB  CB  . TYR TYR TYR A A 456  456  . 51.756 -9.854  4.937   1.00 25.10  1 . C  ? 
ATOM   3390  CG  CG  . TYR TYR TYR A A 456  456  . 51.725 -11.365 4.911   1.00 25.22  1 . C  ? 
ATOM   3391  CD1 CD1 . TYR TYR TYR A A 456  456  . 51.653 -12.095 6.095   1.00 26.06  1 . C  ? 
ATOM   3392  CE1 CE1 . TYR TYR TYR A A 456  456  . 51.605 -13.481 6.086   1.00 26.03  1 . C  ? 
ATOM   3393  CZ  CZ  . TYR TYR TYR A A 456  456  . 51.637 -14.150 4.880   1.00 27.15  1 . C  ? 
ATOM   3394  OH  OH  . TYR TYR TYR A A 456  456  . 51.600 -15.516 4.875   1.00 28.85  1 . O  ? 
ATOM   3395  CE2 CE2 . TYR TYR TYR A A 456  456  . 51.698 -13.449 3.681   1.00 26.47  1 . C  ? 
ATOM   3396  CD2 CD2 . TYR TYR TYR A A 456  456  . 51.742 -12.065 3.706   1.00 25.61  1 . C  ? 
ATOM   3397  C   C   . TYR TYR TYR A A 456  456  . 53.007 -7.713  5.109   1.00 25.72  1 . C  ? 
ATOM   3398  O   O   . TYR TYR TYR A A 456  456  . 53.322 -7.071  4.116   1.00 24.74  1 . O  ? 
ATOM   3399  N   N   . GLY GLY GLY A A 457  457  . 52.531 -7.146  6.216   1.00 25.73  1 . N  ? 
ATOM   3400  CA  CA  . GLY GLY GLY A A 457  457  . 52.078 -5.746  6.248   1.00 26.12  1 . C  ? 
ATOM   3401  C   C   . GLY GLY GLY A A 457  457  . 53.084 -4.640  6.538   1.00 25.98  1 . C  ? 
ATOM   3402  O   O   . GLY GLY GLY A A 457  457  . 52.744 -3.465  6.429   1.00 28.64  1 . O  ? 
ATOM   3403  N   N   . SER SER SER A A 458  458  . 54.310 -4.993  6.902   1.00 24.53  1 . N  ? 
ATOM   3404  CA  CA  . SER SER SER A A 458  458  . 55.343 -4.003  7.202   1.00 23.42  1 . C  ? 
ATOM   3405  CB  CB  . SER SER SER A A 458  458  . 56.328 -4.585  8.209   1.00 22.80  1 . C  ? 
ATOM   3406  OG  OG  . SER SER SER A A 458  458  . 57.048 -5.658  7.639   1.00 21.87  1 . O  ? 
ATOM   3407  C   C   . SER SER SER A A 458  458  . 56.122 -3.477  5.991   1.00 24.36  1 . C  ? 
ATOM   3408  O   O   . SER SER SER A A 458  458  . 57.074 -2.702  6.177   1.00 25.60  1 . O  ? 
ATOM   3409  N   N   . PHE PHE PHE A A 459  459  . 55.745 -3.863  4.769   1.00 23.67  1 . N  ? 
ATOM   3410  CA  CA  . PHE PHE PHE A A 459  459  . 56.510 -3.441  3.587   1.00 24.12  1 . C  ? 
ATOM   3411  CB  CB  . PHE PHE PHE A A 459  459  . 56.047 -4.151  2.298   1.00 24.12  1 . C  ? 
ATOM   3412  CG  CG  . PHE PHE PHE A A 459  459  . 56.700 -5.494  2.108   1.00 24.60  1 . C  ? 
ATOM   3413  CD1 CD1 . PHE PHE PHE A A 459  459  . 56.170 -6.625  2.720   1.00 24.69  1 . C  ? 
ATOM   3414  CE1 CE1 . PHE PHE PHE A A 459  459  . 56.777 -7.858  2.591   1.00 25.16  1 . C  ? 
ATOM   3415  CZ  CZ  . PHE PHE PHE A A 459  459  . 57.942 -7.975  1.860   1.00 24.66  1 . C  ? 
ATOM   3416  CE2 CE2 . PHE PHE PHE A A 459  459  . 58.488 -6.851  1.254   1.00 24.73  1 . C  ? 
ATOM   3417  CD2 CD2 . PHE PHE PHE A A 459  459  . 57.873 -5.617  1.389   1.00 23.63  1 . C  ? 
ATOM   3418  C   C   . PHE PHE PHE A A 459  459  . 56.624 -1.929  3.404   1.00 24.13  1 . C  ? 
ATOM   3419  O   O   . PHE PHE PHE A A 459  459  . 57.701 -1.438  3.086   1.00 25.09  1 . O  ? 
ATOM   3420  N   N   . PRO PRO PRO A A 460  460  . 55.538 -1.180  3.628   1.00 25.46  1 . N  ? 
ATOM   3421  CA  CA  . PRO PRO PRO A A 460  460  . 55.686 0.275   3.512   1.00 26.57  1 . C  ? 
ATOM   3422  CB  CB  . PRO PRO PRO A A 460  460  . 54.268 0.794   3.764   1.00 26.71  1 . C  ? 
ATOM   3423  CG  CG  . PRO PRO PRO A A 460  460  . 53.395 -0.340  3.391   1.00 26.43  1 . C  ? 
ATOM   3424  CD  CD  . PRO PRO PRO A A 460  460  . 54.135 -1.553  3.850   1.00 25.76  1 . C  ? 
ATOM   3425  C   C   . PRO PRO PRO A A 460  460  . 56.677 0.892   4.505   1.00 26.72  1 . C  ? 
ATOM   3426  O   O   . PRO PRO PRO A A 460  460  . 57.387 1.818   4.141   1.00 26.82  1 . O  ? 
ATOM   3427  N   N   . LEU LEU LEU A A 461  461  . 56.739 0.373   5.733   1.00 26.97  1 . N  ? 
ATOM   3428  CA  CA  . LEU LEU LEU A A 461  461  . 57.730 0.848   6.704   1.00 26.56  1 . C  ? 
ATOM   3429  CB  CB  . LEU LEU LEU A A 461  461  . 57.471 0.244   8.073   1.00 27.37  1 . C  ? 
ATOM   3430  CG  CG  . LEU LEU LEU A A 461  461  . 56.225 0.794   8.744   1.00 28.27  1 . C  ? 
ATOM   3431  CD1 CD1 . LEU LEU LEU A A 461  461  . 55.800 -0.104  9.893   1.00 29.05  1 . C  ? 
ATOM   3432  CD2 CD2 . LEU LEU LEU A A 461  461  . 56.455 2.215   9.237   1.00 29.20  1 . C  ? 
ATOM   3433  C   C   . LEU LEU LEU A A 461  461  . 59.178 0.596   6.275   1.00 26.38  1 . C  ? 
ATOM   3434  O   O   . LEU LEU LEU A A 461  461  . 59.974 1.529   6.247   1.00 26.14  1 . O  ? 
ATOM   3435  N   N   . VAL VAL VAL A A 462  462  . 59.515 -0.636  5.894   1.00 25.96  1 . N  ? 
ATOM   3436  CA  CA  . VAL VAL VAL A A 462  462  . 60.902 -0.935  5.478   1.00 25.27  1 . C  ? 
ATOM   3437  CB  CB  . VAL VAL VAL A A 462  462  . 61.189 -2.457  5.284   1.00 24.53  1 . C  ? 
ATOM   3438  CG1 CG1 . VAL VAL VAL A A 462  462  . 60.540 -3.027  4.029   1.00 24.98  1 . C  ? 
ATOM   3439  CG2 CG2 . VAL VAL VAL A A 462  462  . 62.688 -2.710  5.238   1.00 24.89  1 . C  ? 
ATOM   3440  C   C   . VAL VAL VAL A A 462  462  . 61.295 -0.121  4.232   1.00 24.86  1 . C  ? 
ATOM   3441  O   O   . VAL VAL VAL A A 462  462  . 62.425 0.355   4.141   1.00 23.83  1 . O  ? 
ATOM   3442  N   N   . MET MET MET A A 463  463  . 60.350 0.054   3.309   1.00 24.79  1 . N  ? 
ATOM   3443  CA  CA  . MET MET MET A A 463  463  . 60.612 0.730   2.027   1.00 25.62  1 . C  ? 
ATOM   3444  CB  CB  . MET MET MET A A 463  463  . 59.609 0.269   0.966   1.00 26.86  1 . C  ? 
ATOM   3445  CG  CG  . MET MET MET A A 463  463  . 59.752 -1.203  0.596   1.00 28.40  1 . C  ? 
ATOM   3446  SD  SD  . MET MET MET A A 463  463  . 58.385 -1.802  -0.414  1.00 31.87  1 . S  ? 
ATOM   3447  CE  CE  . MET MET MET A A 463  463  . 58.865 -1.141  -2.004  1.00 30.51  1 . C  ? 
ATOM   3448  C   C   . MET MET MET A A 463  463  . 60.611 2.254   2.082   1.00 25.40  1 . C  ? 
ATOM   3449  O   O   . MET MET MET A A 463  463  . 61.316 2.893   1.292   1.00 25.92  1 . O  ? 
ATOM   3450  N   N   . LEU LEU LEU A A 464  464  . 59.821 2.828   2.998   1.00 24.20  1 . N  ? 
ATOM   3451  CA  CA  . LEU LEU LEU A A 464  464  . 59.615 4.285   3.073   1.00 23.44  1 . C  ? 
ATOM   3452  CB  CB  . LEU LEU LEU A A 464  464  . 58.168 4.608   2.729   1.00 22.89  1 . C  ? 
ATOM   3453  CG  CG  . LEU LEU LEU A A 464  464  . 57.672 4.042   1.396   1.00 23.43  1 . C  ? 
ATOM   3454  CD1 CD1 . LEU LEU LEU A A 464  464  . 56.154 4.111   1.324   1.00 23.76  1 . C  ? 
ATOM   3455  CD2 CD2 . LEU LEU LEU A A 464  464  . 58.312 4.754   0.208   1.00 22.94  1 . C  ? 
ATOM   3456  C   C   . LEU LEU LEU A A 464  464  . 60.003 4.971   4.400   1.00 24.33  1 . C  ? 
ATOM   3457  O   O   . LEU LEU LEU A A 464  464  . 60.382 6.151   4.387   1.00 24.97  1 . O  ? 
ATOM   3458  N   N   . TRP TRP TRP A A 465  465  . 59.896 4.249   5.520   1.00 23.88  1 . N  ? 
ATOM   3459  CA  CA  . TRP TRP TRP A A 465  465  . 60.298 4.726   6.858   1.00 23.13  1 . C  ? 
ATOM   3460  CB  CB  . TRP TRP TRP A A 465  465  . 59.036 5.064   7.675   1.00 22.64  1 . C  ? 
ATOM   3461  CG  CG  . TRP TRP TRP A A 465  465  . 58.345 6.274   7.164   1.00 21.98  1 . C  ? 
ATOM   3462  CD1 CD1 . TRP TRP TRP A A 465  465  . 58.693 7.568   7.402   1.00 21.46  1 . C  ? 
ATOM   3463  NE1 NE1 . TRP TRP TRP A A 465  465  . 57.846 8.412   6.741   1.00 21.81  1 . N  ? 
ATOM   3464  CE2 CE2 . TRP TRP TRP A A 465  465  . 56.923 7.673   6.055   1.00 22.05  1 . C  ? 
ATOM   3465  CD2 CD2 . TRP TRP TRP A A 465  465  . 57.215 6.313   6.293   1.00 21.99  1 . C  ? 
ATOM   3466  CE3 CE3 . TRP TRP TRP A A 465  465  . 56.409 5.332   5.698   1.00 21.92  1 . C  ? 
ATOM   3467  CZ3 CZ3 . TRP TRP TRP A A 465  465  . 55.354 5.737   4.883   1.00 22.20  1 . C  ? 
ATOM   3468  CH2 CH2 . TRP TRP TRP A A 465  465  . 55.095 7.104   4.654   1.00 22.18  1 . C  ? 
ATOM   3469  CZ2 CZ2 . TRP TRP TRP A A 465  465  . 55.865 8.084   5.232   1.00 22.28  1 . C  ? 
ATOM   3470  C   C   . TRP TRP TRP A A 465  465  . 61.190 3.696   7.605   1.00 23.54  1 . C  ? 
ATOM   3471  O   O   . TRP TRP TRP A A 465  465  . 60.833 3.223   8.681   1.00 23.18  1 . O  ? 
ATOM   3472  N   N   . PRO PRO PRO A A 466  466  . 62.354 3.338   7.023   1.00 24.36  1 . N  ? 
ATOM   3473  CA  CA  . PRO PRO PRO A A 466  466  . 63.141 2.189   7.509   1.00 25.31  1 . C  ? 
ATOM   3474  CB  CB  . PRO PRO PRO A A 466  466  . 64.346 2.152   6.548   1.00 25.35  1 . C  ? 
ATOM   3475  CG  CG  . PRO PRO PRO A A 466  466  . 64.345 3.465   5.841   1.00 25.10  1 . C  ? 
ATOM   3476  CD  CD  . PRO PRO PRO A A 466  466  . 62.918 3.888   5.779   1.00 24.63  1 . C  ? 
ATOM   3477  C   C   . PRO PRO PRO A A 466  466  . 63.625 2.229   8.967   1.00 26.50  1 . C  ? 
ATOM   3478  O   O   . PRO PRO PRO A A 466  466  . 63.817 1.170   9.571   1.00 26.50  1 . O  ? 
ATOM   3479  N   N   . ASP ASP ASP A A 467  467  . 63.848 3.427   9.505   1.00 26.44  1 . N  ? 
ATOM   3480  CA  CA  . ASP ASP ASP A A 467  467  . 64.238 3.582   10.907  1.00 26.82  1 . C  ? 
ATOM   3481  CB  CB  . ASP ASP ASP A A 467  467  . 64.579 5.040   11.210  1.00 28.10  1 . C  ? 
ATOM   3482  CG  CG  . ASP ASP ASP A A 467  467  . 65.865 5.508   10.544  1.00 30.03  1 . C  ? 
ATOM   3483  OD1 OD1 . ASP ASP ASP A A 467  467  . 66.626 4.708   9.927   1.00 32.24  1 . O  ? 
ATOM   3484  OD2 OD2 . ASP ASP ASP A A 467  467  . 66.124 6.721   10.655  1.00 29.37  1 . O  ? 
ATOM   3485  C   C   . ASP ASP ASP A A 467  467  . 63.141 3.119   11.879  1.00 25.70  1 . C  ? 
ATOM   3486  O   O   . ASP ASP ASP A A 467  467  . 63.425 2.635   12.983  1.00 25.14  1 . O  ? 
ATOM   3487  N   N   . ILE ILE ILE A A 468  468  . 61.888 3.305   11.481  1.00 24.63  1 . N  ? 
ATOM   3488  CA  CA  . ILE ILE ILE A A 468  468  . 60.766 2.830   12.275  1.00 24.88  1 . C  ? 
ATOM   3489  CB  CB  . ILE ILE ILE A A 468  468  . 59.425 3.386   11.764  1.00 25.38  1 . C  ? 
ATOM   3490  CG1 CG1 . ILE ILE ILE A A 468  468  . 59.384 4.901   12.004  1.00 25.21  1 . C  ? 
ATOM   3491  CD1 CD1 . ILE ILE ILE A A 468  468  . 58.155 5.619   11.484  1.00 24.79  1 . C  ? 
ATOM   3492  CG2 CG2 . ILE ILE ILE A A 468  468  . 58.271 2.711   12.494  1.00 26.10  1 . C  ? 
ATOM   3493  C   C   . ILE ILE ILE A A 468  468  . 60.747 1.306   12.245  1.00 23.83  1 . C  ? 
ATOM   3494  O   O   . ILE ILE ILE A A 468  468  . 60.665 0.654   13.283  1.00 23.30  1 . O  ? 
ATOM   3495  N   N   . GLU GLU GLU A A 469  469  . 60.819 0.758   11.041  1.00 23.64  1 . N  ? 
ATOM   3496  CA  CA  . GLU GLU GLU A A 469  469  . 60.849 -0.682  10.841  1.00 23.97  1 . C  ? 
ATOM   3497  CB  CB  . GLU GLU GLU A A 469  469  . 61.044 -0.990  9.363   1.00 24.80  1 . C  ? 
ATOM   3498  CG  CG  . GLU GLU GLU A A 469  469  . 61.328 -2.446  9.039   1.00 25.96  1 . C  ? 
ATOM   3499  CD  CD  . GLU GLU GLU A A 469  469  . 60.246 -3.406  9.522   1.00 26.94  1 . C  ? 
ATOM   3500  OE1 OE1 . GLU GLU GLU A A 469  469  . 59.072 -3.003  9.631   1.00 25.99  1 . O  ? 
ATOM   3501  OE2 OE2 . GLU GLU GLU A A 469  469  . 60.564 -4.587  9.784   1.00 27.33  1 . O  ? 
ATOM   3502  C   C   . GLU GLU GLU A A 469  469  . 61.937 -1.358  11.672  1.00 23.54  1 . C  ? 
ATOM   3503  O   O   . GLU GLU GLU A A 469  469  . 61.657 -2.305  12.400  1.00 22.53  1 . O  ? 
ATOM   3504  N   N   . LYS LYS LYS A A 470  470  . 63.170 -0.876  11.542  1.00 24.06  1 . N  ? 
ATOM   3505  CA  CA  . LYS LYS LYS A A 470  470  . 64.306 -1.420  12.308  1.00 24.57  1 . C  ? 
ATOM   3506  CB  CB  . LYS LYS LYS A A 470  470  . 65.609 -0.729  11.909  1.00 24.42  1 . C  ? 
ATOM   3507  CG  CG  . LYS LYS LYS A A 470  470  . 66.147 -1.272  10.601  1.00 25.31  1 . C  ? 
ATOM   3508  CD  CD  . LYS LYS LYS A A 470  470  . 67.338 -0.477  10.114  1.00 26.45  1 . C  ? 
ATOM   3509  CE  CE  . LYS LYS LYS A A 470  470  . 67.740 -0.917  8.720   1.00 27.61  1 . C  ? 
ATOM   3510  NZ  NZ  . LYS LYS LYS A A 470  470  . 68.723 0.034   8.127   1.00 28.40  1 . N  ? 
ATOM   3511  C   C   . LYS LYS LYS A A 470  470  . 64.099 -1.349  13.822  1.00 24.41  1 . C  ? 
ATOM   3512  O   O   . LYS LYS LYS A A 470  470  . 64.433 -2.292  14.544  1.00 24.29  1 . O  ? 
ATOM   3513  N   N   . GLN GLN GLN A A 471  471  . 63.534 -0.238  14.283  1.00 24.27  1 . N  ? 
ATOM   3514  CA  CA  . GLN GLN GLN A A 471  471  . 63.178 -0.078  15.696  1.00 25.50  1 . C  ? 
ATOM   3515  CB  CB  . GLN GLN GLN A A 471  471  . 62.635 1.335   15.945  1.00 25.80  1 . C  ? 
ATOM   3516  CG  CG  . GLN GLN GLN A A 471  471  . 61.990 1.564   17.296  1.00 26.76  1 . C  ? 
ATOM   3517  CD  CD  . GLN GLN GLN A A 471  471  . 62.930 1.306   18.464  1.00 28.69  1 . C  ? 
ATOM   3518  OE1 OE1 . GLN GLN GLN A A 471  471  . 64.160 1.462   18.356  1.00 31.40  1 . O  ? 
ATOM   3519  NE2 NE2 . GLN GLN GLN A A 471  471  . 62.357 0.908   19.596  1.00 27.79  1 . N  ? 
ATOM   3520  C   C   . GLN GLN GLN A A 471  471  . 62.166 -1.136  16.157  1.00 25.15  1 . C  ? 
ATOM   3521  O   O   . GLN GLN GLN A A 471  471  . 62.312 -1.703  17.228  1.00 27.01  1 . O  ? 
ATOM   3522  N   N   . VAL VAL VAL A A 472  472  . 61.136 -1.385  15.360  1.00 25.11  1 . N  ? 
ATOM   3523  CA  CA  . VAL VAL VAL A A 472  472  . 60.142 -2.415  15.697  1.00 25.13  1 . C  ? 
ATOM   3524  CB  CB  . VAL VAL VAL A A 472  472  . 58.989 -2.451  14.658  1.00 25.28  1 . C  ? 
ATOM   3525  CG1 CG1 . VAL VAL VAL A A 472  472  . 58.076 -3.659  14.841  1.00 25.60  1 . C  ? 
ATOM   3526  CG2 CG2 . VAL VAL VAL A A 472  472  . 58.161 -1.179  14.756  1.00 25.41  1 . C  ? 
ATOM   3527  C   C   . VAL VAL VAL A A 472  472  . 60.824 -3.778  15.829  1.00 24.50  1 . C  ? 
ATOM   3528  O   O   . VAL VAL VAL A A 472  472  . 60.542 -4.532  16.745  1.00 23.36  1 . O  ? 
ATOM   3529  N   N   . MET MET MET A A 473  473  . 61.739 -4.081  14.924  1.00 25.29  1 . N  ? 
ATOM   3530  CA  CA  . MET MET MET A A 473  473  . 62.404 -5.382  14.954  1.00 26.37  1 . C  ? 
ATOM   3531  CB  CB  . MET MET MET A A 473  473  . 63.077 -5.671  13.615  1.00 26.84  1 . C  ? 
ATOM   3532  CG  CG  . MET MET MET A A 473  473  . 62.084 -5.961  12.492  1.00 27.68  1 . C  ? 
ATOM   3533  SD  SD  . MET MET MET A A 473  473  . 60.778 -7.165  12.842  1.00 28.51  1 . S  ? 
ATOM   3534  CE  CE  . MET MET MET A A 473  473  . 61.790 -8.644  12.972  1.00 30.65  1 . C  ? 
ATOM   3535  C   C   . MET MET MET A A 473  473  . 63.377 -5.534  16.133  1.00 25.89  1 . C  ? 
ATOM   3536  O   O   . MET MET MET A A 473  473  . 63.493 -6.623  16.684  1.00 25.30  1 . O  ? 
ATOM   3537  N   N   . ARG ARG ARG A A 474  474  . 64.047 -4.452  16.523  1.00 25.73  1 . N  ? 
ATOM   3538  CA  CA  . ARG ARG ARG A A 474  474  . 64.853 -4.442  17.752  1.00 26.34  1 . C  ? 
ATOM   3539  CB  CB  . ARG ARG ARG A A 474  474  . 65.636 -3.140  17.883  1.00 26.92  1 . C  ? 
ATOM   3540  CG  CG  . ARG ARG ARG A A 474  474  . 66.841 -3.042  16.949  1.00 27.49  1 . C  ? 
ATOM   3541  CD  CD  . ARG ARG ARG A A 474  474  . 67.767 -1.908  17.351  1.00 27.63  1 . C  ? 
ATOM   3542  NE  NE  . ARG ARG ARG A A 474  474  . 67.052 -0.633  17.292  1.00 28.09  1 . N  ? 
ATOM   3543  CZ  CZ  . ARG ARG ARG A A 474  474  . 67.060 0.229   16.276  1.00 27.75  1 . C  ? 
ATOM   3544  NH1 NH1 . ARG ARG ARG A A 474  474  . 67.795 0.021   15.182  1.00 28.10  1 . N  ? 
ATOM   3545  NH2 NH2 . ARG ARG ARG A A 474  474  . 66.324 1.334   16.369  1.00 27.65  1 . N  ? 
ATOM   3546  C   C   . ARG ARG ARG A A 474  474  . 63.991 -4.653  18.991  1.00 27.21  1 . C  ? 
ATOM   3547  O   O   . ARG ARG ARG A A 474  474  . 64.404 -5.314  19.938  1.00 29.14  1 . O  ? 
ATOM   3548  N   N   . GLN GLN GLN A A 475  475  . 62.784 -4.101  18.985  1.00 27.12  1 . N  ? 
ATOM   3549  CA  CA  . GLN GLN GLN A A 475  475  . 61.821 -4.389  20.047  1.00 26.60  1 . C  ? 
ATOM   3550  CB  CB  . GLN GLN GLN A A 475  475  . 60.506 -3.643  19.810  1.00 25.18  1 . C  ? 
ATOM   3551  CG  CG  . GLN GLN GLN A A 475  475  . 60.591 -2.150  20.056  1.00 24.91  1 . C  ? 
ATOM   3552  CD  CD  . GLN GLN GLN A A 475  475  . 59.483 -1.323  19.407  1.00 24.09  1 . C  ? 
ATOM   3553  OE1 OE1 . GLN GLN GLN A A 475  475  . 59.636 -0.121  19.297  1.00 22.99  1 . O  ? 
ATOM   3554  NE2 NE2 . GLN GLN GLN A A 475  475  . 58.371 -1.947  18.992  1.00 23.56  1 . N  ? 
ATOM   3555  C   C   . GLN GLN GLN A A 475  475  . 61.540 -5.891  20.157  1.00 26.85  1 . C  ? 
ATOM   3556  O   O   . GLN GLN GLN A A 475  475  . 61.443 -6.419  21.260  1.00 27.07  1 . O  ? 
ATOM   3557  N   N   . PHE PHE PHE A A 476  476  . 61.379 -6.549  19.011  1.00 26.78  1 . N  ? 
ATOM   3558  CA  CA  . PHE PHE PHE A A 476  476  . 61.166 -8.008  18.948  1.00 27.49  1 . C  ? 
ATOM   3559  CB  CB  . PHE PHE PHE A A 476  476  . 60.710 -8.444  17.548  1.00 27.95  1 . C  ? 
ATOM   3560  CG  CG  . PHE PHE PHE A A 476  476  . 59.222 -8.398  17.360  1.00 27.73  1 . C  ? 
ATOM   3561  CD1 CD1 . PHE PHE PHE A A 476  476  . 58.423 -9.417  17.867  1.00 27.62  1 . C  ? 
ATOM   3562  CE1 CE1 . PHE PHE PHE A A 476  476  . 57.049 -9.392  17.711  1.00 27.92  1 . C  ? 
ATOM   3563  CZ  CZ  . PHE PHE PHE A A 476  476  . 56.451 -8.341  17.038  1.00 27.94  1 . C  ? 
ATOM   3564  CE2 CE2 . PHE PHE PHE A A 476  476  . 57.235 -7.314  16.519  1.00 28.89  1 . C  ? 
ATOM   3565  CD2 CD2 . PHE PHE PHE A A 476  476  . 58.617 -7.347  16.680  1.00 28.04  1 . C  ? 
ATOM   3566  C   C   . PHE PHE PHE A A 476  476  . 62.410 -8.799  19.379  1.00 27.69  1 . C  ? 
ATOM   3567  O   O   . PHE PHE PHE A A 476  476  . 62.304 -9.742  20.173  1.00 26.78  1 . O  ? 
ATOM   3568  N   N   . ALA ALA ALA A A 477  477  . 63.576 -8.391  18.883  1.00 27.41  1 . N  ? 
ATOM   3569  CA  CA  . ALA ALA ALA A A 477  477  . 64.867 -8.928  19.348  1.00 28.76  1 . C  ? 
ATOM   3570  CB  CB  . ALA ALA ALA A A 477  477  . 66.016 -8.116  18.772  1.00 28.38  1 . C  ? 
ATOM   3571  C   C   . ALA ALA ALA A A 477  477  . 64.966 -8.951  20.881  1.00 29.01  1 . C  ? 
ATOM   3572  O   O   . ALA ALA ALA A A 477  477  . 65.318 -9.970  21.470  1.00 27.63  1 . O  ? 
ATOM   3573  N   N   . ASP ASP ASP A A 478  478  . 64.635 -7.822  21.500  1.00 29.70  1 . N  ? 
ATOM   3574  CA  CA  . ASP ASP ASP A A 478  478  . 64.642 -7.672  22.958  1.00 30.56  1 . C  ? 
ATOM   3575  CB  CB  . ASP ASP ASP A A 478  478  . 64.350 -6.212  23.340  1.00 31.49  1 . C  ? 
ATOM   3576  CG  CG  . ASP ASP ASP A A 478  478  . 65.470 -5.252  22.965  1.00 32.19  1 . C  ? 
ATOM   3577  OD1 OD1 . ASP ASP ASP A A 478  478  . 66.530 -5.671  22.452  1.00 32.47  1 . O  ? 
ATOM   3578  OD2 OD2 . ASP ASP ASP A A 478  478  . 65.277 -4.045  23.200  1.00 35.21  1 . O  ? 
ATOM   3579  C   C   . ASP ASP ASP A A 478  478  . 63.652 -8.568  23.723  1.00 31.08  1 . C  ? 
ATOM   3580  O   O   . ASP ASP ASP A A 478  478  . 63.779 -8.705  24.932  1.00 32.91  1 . O  ? 
ATOM   3581  N   N   . THR THR THR A A 479  479  . 62.659 -9.139  23.047  1.00 31.06  1 . N  ? 
ATOM   3582  CA  CA  . THR THR THR A A 479  479  . 61.681 -10.032 23.697  1.00 32.01  1 . C  ? 
ATOM   3583  CB  CB  . THR THR THR A A 479  479  . 60.266 -9.896  23.076  1.00 30.90  1 . C  ? 
ATOM   3584  OG1 OG1 . THR THR THR A A 479  479  . 60.280 -10.418 21.750  1.00 29.46  1 . O  ? 
ATOM   3585  CG2 CG2 . THR THR THR A A 479  479  . 59.795 -8.450  23.058  1.00 30.60  1 . C  ? 
ATOM   3586  C   C   . THR THR THR A A 479  479  . 62.014 -11.525 23.635  1.00 31.96  1 . C  ? 
ATOM   3587  O   O   . THR THR THR A A 479  479  . 61.362 -12.319 24.312  1.00 32.20  1 . O  ? 
ATOM   3588  N   N   . ILE ILE ILE A A 480  480  . 62.988 -11.913 22.816  1.00 33.05  1 . N  ? 
ATOM   3589  CA  CA  . ILE ILE ILE A A 480  480  . 63.200 -13.334 22.508  1.00 34.73  1 . C  ? 
ATOM   3590  CB  CB  . ILE ILE ILE A A 480  480  . 64.361 -13.561 21.486  1.00 35.54  1 . C  ? 
ATOM   3591  CG1 CG1 . ILE ILE ILE A A 480  480  . 64.425 -15.025 21.023  1.00 35.41  1 . C  ? 
ATOM   3592  CD1 CD1 . ILE ILE ILE A A 480  480  . 63.331 -15.426 20.057  1.00 35.15  1 . C  ? 
ATOM   3593  CG2 CG2 . ILE ILE ILE A A 480  480  . 65.716 -13.131 22.044  1.00 35.90  1 . C  ? 
ATOM   3594  C   C   . ILE ILE ILE A A 480  480  . 63.384 -14.164 23.780  1.00 35.52  1 . C  ? 
ATOM   3595  O   O   . ILE ILE ILE A A 480  480  . 62.704 -15.179 23.962  1.00 35.40  1 . O  ? 
ATOM   3596  N   N   . ASN ASN ASN A A 481  481  . 64.252 -13.696 24.673  1.00 37.22  1 . N  ? 
ATOM   3597  CA  CA  . ASN ASN ASN A A 481  481  . 64.634 -14.459 25.862  1.00 39.89  1 . C  ? 
ATOM   3598  CB  CB  . ASN ASN ASN A A 481  481  . 66.101 -14.202 26.191  1.00 40.84  1 . C  ? 
ATOM   3599  CG  CG  . ASN ASN ASN A A 481  481  . 67.030 -14.805 25.158  1.00 41.75  1 . C  ? 
ATOM   3600  OD1 OD1 . ASN ASN ASN A A 481  481  . 66.769 -15.894 24.650  1.00 39.37  1 . O  ? 
ATOM   3601  ND2 ND2 . ASN ASN ASN A A 481  481  . 68.105 -14.096 24.824  1.00 43.05  1 . N  ? 
ATOM   3602  C   C   . ASN ASN ASN A A 481  481  . 63.777 -14.197 27.082  1.00 40.27  1 . C  ? 
ATOM   3603  O   O   . ASN ASN ASN A A 481  481  . 63.996 -14.816 28.126  1.00 41.51  1 . O  ? 
ATOM   3604  N   N   . VAL VAL VAL A A 482  482  . 62.806 -13.297 26.953  1.00 39.85  1 . N  ? 
ATOM   3605  CA  CA  . VAL VAL VAL A A 482  482  . 61.877 -13.019 28.035  1.00 41.42  1 . C  ? 
ATOM   3606  CB  CB  . VAL VAL VAL A A 482  482  . 60.850 -11.922 27.672  1.00 41.52  1 . C  ? 
ATOM   3607  CG1 CG1 . VAL VAL VAL A A 482  482  . 59.791 -11.772 28.766  1.00 40.31  1 . C  ? 
ATOM   3608  CG2 CG2 . VAL VAL VAL A A 482  482  . 61.555 -10.586 27.439  1.00 41.16  1 . C  ? 
ATOM   3609  C   C   . VAL VAL VAL A A 482  482  . 61.163 -14.317 28.373  1.00 42.47  1 . C  ? 
ATOM   3610  O   O   . VAL VAL VAL A A 482  482  . 60.742 -15.044 27.480  1.00 39.93  1 . O  ? 
ATOM   3611  N   N   . GLN GLN GLN A A 483  483  . 61.087 -14.604 29.669  1.00 46.53  1 . N  ? 
ATOM   3612  CA  CA  . GLN GLN GLN A A 483  483  . 60.381 -15.767 30.205  1.00 50.33  1 . C  ? 
ATOM   3613  CB  CB  . GLN GLN GLN A A 483  483  . 61.371 -16.705 30.911  1.00 52.50  1 . C  ? 
ATOM   3614  CG  CG  . GLN GLN GLN A A 483  483  . 60.762 -17.940 31.572  1.00 54.60  1 . C  ? 
ATOM   3615  CD  CD  . GLN GLN GLN A A 483  483  . 60.330 -19.008 30.577  1.00 56.71  1 . C  ? 
ATOM   3616  OE1 OE1 . GLN GLN GLN A A 483  483  . 61.107 -19.412 29.708  1.00 57.06  1 . O  ? 
ATOM   3617  NE2 NE2 . GLN GLN GLN A A 483  483  . 59.095 -19.495 30.717  1.00 55.52  1 . N  ? 
ATOM   3618  C   C   . GLN GLN GLN A A 483  483  . 59.321 -15.244 31.179  1.00 50.16  1 . C  ? 
ATOM   3619  O   O   . GLN GLN GLN A A 483  483  . 59.635 -14.458 32.076  1.00 49.77  1 . O  ? 
ATOM   3620  N   N   . ASP ASP ASP A A 484  484  . 58.070 -15.654 30.965  1.00 50.49  1 . N  ? 
ATOM   3621  CA  CA  . ASP ASP ASP A A 484  484  . 56.957 -15.403 31.897  1.00 51.36  1 . C  ? 
ATOM   3622  CB  CB  . ASP ASP ASP A A 484  484  . 55.939 -14.396 31.320  1.00 51.33  1 . C  ? 
ATOM   3623  CG  CG  . ASP ASP ASP A A 484  484  . 54.903 -13.913 32.360  1.00 53.12  1 . C  ? 
ATOM   3624  OD1 OD1 . ASP ASP ASP A A 484  484  . 54.774 -14.519 33.450  1.00 53.31  1 . O  ? 
ATOM   3625  OD2 OD2 . ASP ASP ASP A A 484  484  . 54.200 -12.909 32.080  1.00 52.80  1 . O  ? 
ATOM   3626  C   C   . ASP ASP ASP A A 484  484  . 56.296 -16.757 32.200  1.00 53.06  1 . C  ? 
ATOM   3627  O   O   . ASP ASP ASP A A 484  484  . 55.466 -17.259 31.427  1.00 48.05  1 . O  ? 
ATOM   3628  N   N   . SER SER SER A A 485  485  . 56.675 -17.327 33.342  1.00 55.67  1 . N  ? 
ATOM   3629  CA  CA  . SER SER SER A A 485  485  . 56.255 -18.676 33.744  1.00 58.65  1 . C  ? 
ATOM   3630  CB  CB  . SER SER SER A A 485  485  . 57.187 -19.210 34.840  1.00 61.44  1 . C  ? 
ATOM   3631  OG  OG  . SER SER SER A A 485  485  . 58.555 -19.106 34.458  1.00 65.64  1 . O  ? 
ATOM   3632  C   C   . SER SER SER A A 485  485  . 54.799 -18.784 34.223  1.00 57.68  1 . C  ? 
ATOM   3633  O   O   . SER SER SER A A 485  485  . 54.257 -19.888 34.287  1.00 63.66  1 . O  ? 
ATOM   3634  N   N   . SER SER SER A A 486  486  . 54.177 -17.659 34.576  1.00 53.47  1 . N  ? 
ATOM   3635  CA  CA  . SER SER SER A A 486  486  . 52.772 -17.658 34.986  1.00 54.15  1 . C  ? 
ATOM   3636  CB  CB  . SER SER SER A A 486  486  . 52.346 -16.302 35.570  1.00 54.32  1 . C  ? 
ATOM   3637  OG  OG  . SER SER SER A A 486  486  . 52.322 -15.288 34.587  1.00 56.18  1 . O  ? 
ATOM   3638  C   C   . SER SER SER A A 486  486  . 51.884 -18.045 33.809  1.00 53.85  1 . C  ? 
ATOM   3639  O   O   . SER SER SER A A 486  486  . 52.209 -17.760 32.653  1.00 55.56  1 . O  ? 
ATOM   3640  N   N   . GLU GLU GLU A A 487  487  . 50.768 -18.697 34.117  1.00 52.74  1 . N  ? 
ATOM   3641  CA  CA  . GLU GLU GLU A A 487  487  . 49.922 -19.314 33.099  1.00 55.01  1 . C  ? 
ATOM   3642  CB  CB  . GLU GLU GLU A A 487  487  . 49.552 -20.743 33.509  1.00 58.92  1 . C  ? 
ATOM   3643  CG  CG  . GLU GLU GLU A A 487  487  . 50.758 -21.549 33.992  1.00 62.39  1 . C  ? 
ATOM   3644  CD  CD  . GLU GLU GLU A A 487  487  . 50.630 -23.050 33.798  1.00 65.94  1 . C  ? 
ATOM   3645  OE1 OE1 . GLU GLU GLU A A 487  487  . 49.498 -23.561 33.672  1.00 70.88  1 . O  ? 
ATOM   3646  OE2 OE2 . GLU GLU GLU A A 487  487  . 51.679 -23.731 33.781  1.00 69.83  1 . O  ? 
ATOM   3647  C   C   . GLU GLU GLU A A 487  487  . 48.670 -18.505 32.797  1.00 53.65  1 . C  ? 
ATOM   3648  O   O   . GLU GLU GLU A A 487  487  . 48.215 -17.717 33.629  1.00 57.84  1 . O  ? 
ATOM   3649  N   N   . PHE PHE PHE A A 488  488  . 48.135 -18.700 31.593  1.00 48.58  1 . N  ? 
ATOM   3650  CA  CA  . PHE PHE PHE A A 488  488  . 46.912 -18.030 31.139  1.00 46.65  1 . C  ? 
ATOM   3651  CB  CB  . PHE PHE PHE A A 488  488  . 47.219 -16.953 30.083  1.00 45.29  1 . C  ? 
ATOM   3652  CG  CG  . PHE PHE PHE A A 488  488  . 47.698 -17.498 28.754  1.00 43.14  1 . C  ? 
ATOM   3653  CD1 CD1 . PHE PHE PHE A A 488  488  . 49.025 -17.866 28.575  1.00 41.95  1 . C  ? 
ATOM   3654  CE1 CE1 . PHE PHE PHE A A 488  488  . 49.475 -18.359 27.360  1.00 40.49  1 . C  ? 
ATOM   3655  CZ  CZ  . PHE PHE PHE A A 488  488  . 48.603 -18.479 26.297  1.00 41.79  1 . C  ? 
ATOM   3656  CE2 CE2 . PHE PHE PHE A A 488  488  . 47.275 -18.108 26.452  1.00 43.51  1 . C  ? 
ATOM   3657  CD2 CD2 . PHE PHE PHE A A 488  488  . 46.828 -17.616 27.675  1.00 43.74  1 . C  ? 
ATOM   3658  C   C   . PHE PHE PHE A A 488  488  . 45.944 -19.059 30.578  1.00 46.55  1 . C  ? 
ATOM   3659  O   O   . PHE PHE PHE A A 488  488  . 46.359 -20.145 30.180  1.00 43.66  1 . O  ? 
ATOM   3660  N   N   . LYS LYS LYS A A 489  489  . 44.662 -18.701 30.542  1.00 48.02  1 . N  ? 
ATOM   3661  CA  CA  . LYS LYS LYS A A 489  489  . 43.628 -19.562 29.958  1.00 48.82  1 . C  ? 
ATOM   3662  CB  CB  . LYS LYS LYS A A 489  489  . 42.254 -19.306 30.598  1.00 52.10  1 . C  ? 
ATOM   3663  CG  CG  . LYS LYS LYS A A 489  489  . 41.175 -20.292 30.136  1.00 55.41  1 . C  ? 
ATOM   3664  CD  CD  . LYS LYS LYS A A 489  489  . 40.208 -20.708 31.242  1.00 59.31  1 . C  ? 
ATOM   3665  CE  CE  . LYS LYS LYS A A 489  489  . 38.943 -19.861 31.294  1.00 62.70  1 . C  ? 
ATOM   3666  NZ  NZ  . LYS LYS LYS A A 489  489  . 37.789 -20.531 30.626  1.00 64.01  1 . N  ? 
ATOM   3667  C   C   . LYS LYS LYS A A 489  489  . 43.555 -19.375 28.437  1.00 46.58  1 . C  ? 
ATOM   3668  O   O   . LYS LYS LYS A A 489  489  . 43.146 -18.315 27.940  1.00 45.46  1 . O  ? 
ATOM   3669  N   N   . VAL VAL VAL A A 490  490  . 43.951 -20.420 27.712  1.00 44.82  1 . N  ? 
ATOM   3670  CA  CA  . VAL VAL VAL A A 490  490  . 43.849 -20.458 26.251  1.00 42.27  1 . C  ? 
ATOM   3671  CB  CB  . VAL VAL VAL A A 490  490  . 44.631 -21.638 25.646  1.00 39.80  1 . C  ? 
ATOM   3672  CG1 CG1 . VAL VAL VAL A A 490  490  . 44.480 -21.684 24.125  1.00 39.45  1 . C  ? 
ATOM   3673  CG2 CG2 . VAL VAL VAL A A 490  490  . 46.101 -21.530 26.006  1.00 39.38  1 . C  ? 
ATOM   3674  C   C   . VAL VAL VAL A A 490  490  . 42.380 -20.555 25.855  1.00 44.82  1 . C  ? 
ATOM   3675  O   O   . VAL VAL VAL A A 490  490  . 41.698 -21.529 26.195  1.00 47.01  1 . O  ? 
ATOM   3676  N   N   . GLY GLY GLY A A 491  491  . 41.914 -19.555 25.109  1.00 45.52  1 . N  ? 
ATOM   3677  CA  CA  . GLY GLY GLY A A 491  491  . 40.485 -19.351 24.861  1.00 46.21  1 . C  ? 
ATOM   3678  C   C   . GLY GLY GLY A A 491  491  . 39.766 -20.363 23.991  1.00 46.96  1 . C  ? 
ATOM   3679  O   O   . GLY GLY GLY A A 491  491  . 38.585 -20.615 24.211  1.00 51.28  1 . O  ? 
ATOM   3680  N   N   . SER SER SER A A 492  492  . 40.460 -20.924 23.005  1.00 47.46  1 . N  ? 
ATOM   3681  CA  CA  . SER SER SER A A 492  492  . 39.846 -21.815 22.013  1.00 51.21  1 . C  ? 
ATOM   3682  CB  CB  . SER SER SER A A 492  492  . 40.783 -22.018 20.819  1.00 51.45  1 . C  ? 
ATOM   3683  OG  OG  . SER SER SER A A 492  492  . 41.913 -22.802 21.179  1.00 53.19  1 . O  ? 
ATOM   3684  C   C   . SER SER SER A A 492  492  . 39.445 -23.187 22.564  1.00 54.02  1 . C  ? 
ATOM   3685  O   O   . SER SER SER A A 492  492  . 38.503 -23.802 22.064  1.00 53.71  1 . O  ? 
ATOM   3686  N   N   . ASN ASN ASN A A 493  493  . 40.187 -23.665 23.562  1.00 60.24  1 . N  ? 
ATOM   3687  CA  CA  . ASN ASN ASN A A 493  493  . 39.942 -24.987 24.187  1.00 63.03  1 . C  ? 
ATOM   3688  CB  CB  . ASN ASN ASN A A 493  493  . 41.090 -25.984 23.906  1.00 62.41  1 . C  ? 
ATOM   3689  CG  CG  . ASN ASN ASN A A 493  493  . 42.473 -25.442 24.259  1.00 64.03  1 . C  ? 
ATOM   3690  OD1 OD1 . ASN ASN ASN A A 493  493  . 42.675 -24.852 25.319  1.00 67.25  1 . O  ? 
ATOM   3691  ND2 ND2 . ASN ASN ASN A A 493  493  . 43.444 -25.676 23.381  1.00 64.70  1 . N  ? 
ATOM   3692  C   C   . ASN ASN ASN A A 493  493  . 39.625 -24.912 25.686  1.00 64.48  1 . C  ? 
ATOM   3693  O   O   . ASN ASN ASN A A 493  493  . 38.722 -25.604 26.164  1.00 71.96  1 . O  ? 
ATOM   3694  N   N   . GLY GLY GLY A A 494  494  . 40.354 -24.066 26.409  1.00 64.04  1 . N  ? 
ATOM   3695  CA  CA  . GLY GLY GLY A A 494  494  . 40.192 -23.897 27.861  1.00 63.88  1 . C  ? 
ATOM   3696  C   C   . GLY GLY GLY A A 494  494  . 41.421 -24.286 28.673  1.00 64.07  1 . C  ? 
ATOM   3697  O   O   . GLY GLY GLY A A 494  494  . 41.477 -24.024 29.877  1.00 64.28  1 . O  ? 
ATOM   3698  N   N   . ALA ALA ALA A A 495  495  . 42.397 -24.917 28.021  1.00 63.27  1 . N  ? 
ATOM   3699  CA  CA  . ALA ALA ALA A A 495  495  . 43.631 -25.362 28.666  1.00 64.21  1 . C  ? 
ATOM   3700  CB  CB  . ALA ALA ALA A A 495  495  . 44.411 -26.278 27.731  1.00 64.83  1 . C  ? 
ATOM   3701  C   C   . ALA ALA ALA A A 495  495  . 44.520 -24.207 29.116  1.00 62.24  1 . C  ? 
ATOM   3702  O   O   . ALA ALA ALA A A 495  495  . 44.505 -23.132 28.521  1.00 62.22  1 . O  ? 
ATOM   3703  N   N   . MET MET MET A A 496  496  . 45.287 -24.458 30.177  1.00 60.96  1 . N  ? 
ATOM   3704  CA  CA  . MET MET MET A A 496  496  . 46.242 -23.498 30.718  1.00 59.51  1 . C  ? 
ATOM   3705  CB  CB  . MET MET MET A A 496  496  . 46.400 -23.690 32.230  1.00 61.80  1 . C  ? 
ATOM   3706  CG  CG  . MET MET MET A A 496  496  . 45.126 -23.463 33.038  1.00 64.68  1 . C  ? 
ATOM   3707  SD  SD  . MET MET MET A A 496  496  . 44.643 -21.731 33.206  1.00 67.79  1 . S  ? 
ATOM   3708  CE  CE  . MET MET MET A A 496  496  . 42.889 -21.918 33.531  1.00 71.47  1 . C  ? 
ATOM   3709  C   C   . MET MET MET A A 496  496  . 47.590 -23.670 30.019  1.00 56.00  1 . C  ? 
ATOM   3710  O   O   . MET MET MET A A 496  496  . 47.932 -24.767 29.572  1.00 54.18  1 . O  ? 
ATOM   3711  N   N   . ALA ALA ALA A A 497  497  . 48.349 -22.581 29.927  1.00 52.47  1 . N  ? 
ATOM   3712  CA  CA  . ALA ALA ALA A A 497  497  . 49.656 -22.591 29.265  1.00 49.41  1 . C  ? 
ATOM   3713  CB  CB  . ALA ALA ALA A A 497  497  . 49.489 -22.535 27.751  1.00 48.68  1 . C  ? 
ATOM   3714  C   C   . ALA ALA ALA A A 497  497  . 50.550 -21.449 29.739  1.00 46.42  1 . C  ? 
ATOM   3715  O   O   . ALA ALA ALA A A 497  497  . 50.075 -20.429 30.215  1.00 45.01  1 . O  ? 
ATOM   3716  N   N   . VAL VAL VAL A A 498  498  . 51.852 -21.641 29.570  1.00 45.00  1 . N  ? 
ATOM   3717  CA  CA  . VAL VAL VAL A A 498  498  . 52.859 -20.650 29.937  1.00 46.61  1 . C  ? 
ATOM   3718  CB  CB  . VAL VAL VAL A A 498  498  . 54.290 -21.246 29.825  1.00 49.25  1 . C  ? 
ATOM   3719  CG1 CG1 . VAL VAL VAL A A 498  498  . 55.362 -20.208 30.132  1.00 48.72  1 . C  ? 
ATOM   3720  CG2 CG2 . VAL VAL VAL A A 498  498  . 54.460 -22.440 30.760  1.00 49.94  1 . C  ? 
ATOM   3721  C   C   . VAL VAL VAL A A 498  498  . 52.734 -19.425 29.011  1.00 46.49  1 . C  ? 
ATOM   3722  O   O   . VAL VAL VAL A A 498  498  . 52.652 -19.569 27.790  1.00 44.51  1 . O  ? 
ATOM   3723  N   N   . LYS LYS LYS A A 499  499  . 52.744 -18.238 29.619  1.00 45.59  1 . N  ? 
ATOM   3724  CA  CA  . LYS LYS LYS A A 499  499  . 52.566 -16.948 28.937  1.00 43.73  1 . C  ? 
ATOM   3725  CB  CB  . LYS LYS LYS A A 499  499  . 52.602 -15.816 29.978  1.00 45.03  1 . C  ? 
ATOM   3726  CG  CG  . LYS LYS LYS A A 499  499  . 52.620 -14.386 29.435  1.00 47.29  1 . C  ? 
ATOM   3727  CD  CD  . LYS LYS LYS A A 499  499  . 51.453 -14.141 28.475  1.00 49.95  1 . C  ? 
ATOM   3728  CE  CE  . LYS LYS LYS A A 499  499  . 50.792 -12.779 28.652  1.00 51.08  1 . C  ? 
ATOM   3729  NZ  NZ  . LYS LYS LYS A A 499  499  . 49.309 -12.881 28.503  1.00 51.85  1 . N  ? 
ATOM   3730  C   C   . LYS LYS LYS A A 499  499  . 53.603 -16.662 27.862  1.00 41.63  1 . C  ? 
ATOM   3731  O   O   . LYS LYS LYS A A 499  499  . 53.254 -16.347 26.720  1.00 42.79  1 . O  ? 
ATOM   3732  N   N   . LYS LYS LYS A A 500  500  . 54.868 -16.753 28.245  1.00 38.80  1 . N  ? 
ATOM   3733  CA  CA  . LYS LYS LYS A A 500  500  . 55.982 -16.438 27.366  1.00 37.71  1 . C  ? 
ATOM   3734  CB  CB  . LYS LYS LYS A A 500  500  . 56.406 -14.977 27.575  1.00 36.46  1 . C  ? 
ATOM   3735  CG  CG  . LYS LYS LYS A A 500  500  . 57.633 -14.523 26.809  1.00 35.65  1 . C  ? 
ATOM   3736  CD  CD  . LYS LYS LYS A A 500  500  . 57.497 -14.681 25.301  1.00 36.67  1 . C  ? 
ATOM   3737  CE  CE  . LYS LYS LYS A A 500  500  . 58.715 -14.125 24.561  1.00 36.83  1 . C  ? 
ATOM   3738  NZ  NZ  . LYS LYS LYS A A 500  500  . 59.906 -15.026 24.591  1.00 35.97  1 . N  ? 
ATOM   3739  C   C   . LYS LYS LYS A A 500  500  . 57.140 -17.393 27.646  1.00 37.99  1 . C  ? 
ATOM   3740  O   O   . LYS LYS LYS A A 500  500  . 57.719 -17.377 28.741  1.00 37.19  1 . O  ? 
ATOM   3741  N   N   . VAL VAL VAL A A 501  501  . 57.470 -18.202 26.639  1.00 36.85  1 . N  ? 
ATOM   3742  CA  CA  . VAL VAL VAL A A 501  501  . 58.548 -19.178 26.699  1.00 36.54  1 . C  ? 
ATOM   3743  CB  CB  . VAL VAL VAL A A 501  501  . 58.193 -20.448 25.888  1.00 36.87  1 . C  ? 
ATOM   3744  CG1 CG1 . VAL VAL VAL A A 501  501  . 59.347 -21.446 25.877  1.00 36.85  1 . C  ? 
ATOM   3745  CG2 CG2 . VAL VAL VAL A A 501  501  . 56.929 -21.110 26.431  1.00 35.27  1 . C  ? 
ATOM   3746  C   C   . VAL VAL VAL A A 501  501  . 59.832 -18.564 26.135  1.00 38.74  1 . C  ? 
ATOM   3747  O   O   . VAL VAL VAL A A 501  501  . 59.820 -17.955 25.054  1.00 39.66  1 . O  ? 
ATOM   3748  N   N   . GLN GLN GLN A A 502  502  . 60.932 -18.762 26.863  1.00 39.47  1 . N  ? 
ATOM   3749  CA  CA  . GLN GLN GLN A A 502  502  . 62.270 -18.326 26.463  1.00 41.78  1 . C  ? 
ATOM   3750  CB  CB  . GLN GLN GLN A A 502  502  . 63.298 -18.781 27.510  1.00 45.77  1 . C  ? 
ATOM   3751  CG  CG  . GLN GLN GLN A A 502  502  . 64.725 -18.274 27.308  1.00 50.29  1 . C  ? 
ATOM   3752  CD  CD  . GLN GLN GLN A A 502  502  . 65.507 -19.078 26.275  1.00 56.01  1 . C  ? 
ATOM   3753  OE1 OE1 . GLN GLN GLN A A 502  502  . 65.546 -20.311 26.337  1.00 59.98  1 . O  ? 
ATOM   3754  NE2 NE2 . GLN GLN GLN A A 502  502  . 66.123 -18.386 25.308  1.00 59.48  1 . N  ? 
ATOM   3755  C   C   . GLN GLN GLN A A 502  502  . 62.643 -18.897 25.096  1.00 40.76  1 . C  ? 
ATOM   3756  O   O   . GLN GLN GLN A A 502  502  . 62.471 -20.090 24.850  1.00 40.91  1 . O  ? 
ATOM   3757  N   N   . GLY GLY GLY A A 503  503  . 63.135 -18.032 24.212  1.00 38.34  1 . N  ? 
ATOM   3758  CA  CA  . GLY GLY GLY A A 503  503  . 63.514 -18.428 22.856  1.00 37.41  1 . C  ? 
ATOM   3759  C   C   . GLY GLY GLY A A 503  503  . 62.399 -18.499 21.823  1.00 36.05  1 . C  ? 
ATOM   3760  O   O   . GLY GLY GLY A A 503  503  . 62.663 -18.831 20.668  1.00 36.85  1 . O  ? 
ATOM   3761  N   N   . MET MET MET A A 504  504  . 61.163 -18.208 22.226  1.00 35.19  1 . N  ? 
ATOM   3762  CA  CA  . MET MET MET A A 504  504  . 60.031 -18.162 21.304  1.00 34.30  1 . C  ? 
ATOM   3763  CB  CB  . MET MET MET A A 504  504  . 58.849 -18.960 21.850  1.00 35.71  1 . C  ? 
ATOM   3764  CG  CG  . MET MET MET A A 504  504  . 59.148 -20.436 22.107  1.00 37.75  1 . C  ? 
ATOM   3765  SD  SD  . MET MET MET A A 504  504  . 59.876 -21.347 20.726  1.00 40.20  1 . S  ? 
ATOM   3766  CE  CE  . MET MET MET A A 504  504  . 58.658 -21.074 19.438  1.00 39.17  1 . C  ? 
ATOM   3767  C   C   . MET MET MET A A 504  504  . 59.629 -16.709 21.110  1.00 32.62  1 . C  ? 
ATOM   3768  O   O   . MET MET MET A A 504  504  . 59.435 -15.980 22.087  1.00 30.88  1 . O  ? 
ATOM   3769  N   N   . ILE ILE ILE A A 505  505  . 59.516 -16.297 19.847  1.00 30.65  1 . N  ? 
ATOM   3770  CA  CA  . ILE ILE ILE A A 505  505  . 59.089 -14.943 19.493  1.00 30.21  1 . C  ? 
ATOM   3771  CB  CB  . ILE ILE ILE A A 505  505  . 59.289 -14.695 17.977  1.00 31.71  1 . C  ? 
ATOM   3772  CG1 CG1 . ILE ILE ILE A A 505  505  . 60.773 -14.489 17.671  1.00 32.58  1 . C  ? 
ATOM   3773  CD1 CD1 . ILE ILE ILE A A 505  505  . 61.387 -13.202 18.207  1.00 33.02  1 . C  ? 
ATOM   3774  CG2 CG2 . ILE ILE ILE A A 505  505  . 58.472 -13.519 17.436  1.00 32.53  1 . C  ? 
ATOM   3775  C   C   . ILE ILE ILE A A 505  505  . 57.628 -14.751 19.910  1.00 29.98  1 . C  ? 
ATOM   3776  O   O   . ILE ILE ILE A A 505  505  . 56.828 -15.684 19.782  1.00 28.14  1 . O  ? 
ATOM   3777  N   N   . PRO PRO PRO A A 506  506  . 57.281 -13.555 20.434  1.00 29.75  1 . N  ? 
ATOM   3778  CA  CA  . PRO PRO PRO A A 506  506  . 55.904 -13.278 20.813  1.00 29.69  1 . C  ? 
ATOM   3779  CB  CB  . PRO PRO PRO A A 506  506  . 56.020 -12.017 21.662  1.00 30.06  1 . C  ? 
ATOM   3780  CG  CG  . PRO PRO PRO A A 506  506  . 57.198 -11.327 21.105  1.00 30.21  1 . C  ? 
ATOM   3781  CD  CD  . PRO PRO PRO A A 506  506  . 58.161 -12.428 20.783  1.00 30.42  1 . C  ? 
ATOM   3782  C   C   . PRO PRO PRO A A 506  506  . 55.002 -13.028 19.615  1.00 29.95  1 . C  ? 
ATOM   3783  O   O   . PRO PRO PRO A A 506  506  . 55.464 -12.597 18.559  1.00 30.73  1 . O  ? 
ATOM   3784  N   N   . HIS HIS HIS A A 507  507  . 53.724 -13.337 19.804  1.00 29.70  1 . N  ? 
ATOM   3785  CA  CA  . HIS HIS HIS A A 507  507  . 52.672 -13.062 18.837  1.00 29.05  1 . C  ? 
ATOM   3786  CB  CB  . HIS HIS HIS A A 507  507  . 51.347 -13.590 19.375  1.00 29.34  1 . C  ? 
ATOM   3787  CG  CG  . HIS HIS HIS A A 507  507  . 50.173 -13.329 18.487  1.00 30.01  1 . C  ? 
ATOM   3788  ND1 ND1 . HIS HIS HIS A A 507  507  . 49.318 -12.265 18.683  1.00 30.36  1 . N  ? 
ATOM   3789  CE1 CE1 . HIS HIS HIS A A 507  507  . 48.376 -12.284 17.757  1.00 31.13  1 . C  ? 
ATOM   3790  NE2 NE2 . HIS HIS HIS A A 507  507  . 48.584 -13.328 16.974  1.00 30.46  1 . N  ? 
ATOM   3791  CD2 CD2 . HIS HIS HIS A A 507  507  . 49.698 -14.001 17.413  1.00 30.03  1 . C  ? 
ATOM   3792  C   C   . HIS HIS HIS A A 507  507  . 52.551 -11.566 18.564  1.00 28.25  1 . C  ? 
ATOM   3793  O   O   . HIS HIS HIS A A 507  507  . 52.343 -11.159 17.417  1.00 26.25  1 . O  ? 
ATOM   3794  N   N   . ASP ASP ASP A A 508  508  . 52.704 -10.771 19.625  1.00 27.07  1 . N  ? 
ATOM   3795  CA  CA  . ASP ASP ASP A A 508  508  . 52.468 -9.327  19.584  1.00 26.10  1 . C  ? 
ATOM   3796  CB  CB  . ASP ASP ASP A A 508  508  . 50.964 -9.034  19.682  1.00 26.39  1 . C  ? 
ATOM   3797  CG  CG  . ASP ASP ASP A A 508  508  . 50.341 -9.514  20.998  1.00 25.45  1 . C  ? 
ATOM   3798  OD1 OD1 . ASP ASP ASP A A 508  508  . 50.538 -8.861  22.037  1.00 25.14  1 . O  ? 
ATOM   3799  OD2 OD2 . ASP ASP ASP A A 508  508  . 49.623 -10.526 20.984  1.00 25.43  1 . O  ? 
ATOM   3800  C   C   . ASP ASP ASP A A 508  508  . 53.203 -8.615  20.702  1.00 25.51  1 . C  ? 
ATOM   3801  O   O   . ASP ASP ASP A A 508  508  . 53.718 -9.248  21.611  1.00 26.13  1 . O  ? 
ATOM   3802  N   N   . LEU LEU LEU A A 509  509  . 53.225 -7.287  20.636  1.00 25.13  1 . N  ? 
ATOM   3803  CA  CA  . LEU LEU LEU A A 509  509  . 53.860 -6.461  21.674  1.00 25.09  1 . C  ? 
ATOM   3804  CB  CB  . LEU LEU LEU A A 509  509  . 54.812 -5.456  21.030  1.00 24.89  1 . C  ? 
ATOM   3805  CG  CG  . LEU LEU LEU A A 509  509  . 55.916 -6.089  20.186  1.00 24.80  1 . C  ? 
ATOM   3806  CD1 CD1 . LEU LEU LEU A A 509  509  . 56.704 -4.970  19.552  1.00 25.48  1 . C  ? 
ATOM   3807  CD2 CD2 . LEU LEU LEU A A 509  509  . 56.848 -6.997  20.976  1.00 24.79  1 . C  ? 
ATOM   3808  C   C   . LEU LEU LEU A A 509  509  . 52.868 -5.753  22.602  1.00 25.62  1 . C  ? 
ATOM   3809  O   O   . LEU LEU LEU A A 509  509  . 53.188 -4.716  23.189  1.00 25.99  1 . O  ? 
ATOM   3810  N   N   . GLY GLY GLY A A 510  510  . 51.677 -6.335  22.750  1.00 26.36  1 . N  ? 
ATOM   3811  CA  CA  . GLY GLY GLY A A 510  510  . 50.674 -5.876  23.711  1.00 27.30  1 . C  ? 
ATOM   3812  C   C   . GLY GLY GLY A A 510  510  . 49.398 -5.351  23.077  1.00 27.57  1 . C  ? 
ATOM   3813  O   O   . GLY GLY GLY A A 510  510  . 49.163 -5.530  21.883  1.00 30.30  1 . O  ? 
ATOM   3814  N   N   . SER SER SER A A 511  511  . 48.579 -4.700  23.898  1.00 25.65  1 . N  ? 
ATOM   3815  CA  CA  . SER SER SER A A 511  511  . 47.295 -4.161  23.486  1.00 24.74  1 . C  ? 
ATOM   3816  CB  CB  . SER SER SER A A 511  511  . 46.171 -5.047  24.000  1.00 24.56  1 . C  ? 
ATOM   3817  OG  OG  . SER SER SER A A 511  511  . 44.905 -4.490  23.690  1.00 24.42  1 . O  ? 
ATOM   3818  C   C   . SER SER SER A A 511  511  . 47.100 -2.763  24.044  1.00 24.88  1 . C  ? 
ATOM   3819  O   O   . SER SER SER A A 511  511  . 47.553 -2.470  25.149  1.00 24.68  1 . O  ? 
ATOM   3820  N   N   . SER SER SER A A 512  512  . 46.375 -1.923  23.306  1.00 24.41  1 . N  ? 
ATOM   3821  CA  CA  . SER SER SER A A 512  512  . 46.031 -0.575  23.775  1.00 25.31  1 . C  ? 
ATOM   3822  CB  CB  . SER SER SER A A 512  512  . 45.352 0.235   22.663  1.00 25.73  1 . C  ? 
ATOM   3823  OG  OG  . SER SER SER A A 512  512  . 44.004 -0.174  22.453  1.00 25.15  1 . O  ? 
ATOM   3824  C   C   . SER SER SER A A 512  512  . 45.152 -0.559  25.045  1.00 26.20  1 . C  ? 
ATOM   3825  O   O   . SER SER SER A A 512  512  . 45.133 0.445   25.760  1.00 26.53  1 . O  ? 
ATOM   3826  N   N   . TYR TYR TYR A A 513  513  . 44.426 -1.649  25.298  1.00 26.38  1 . N  ? 
ATOM   3827  CA  CA  . TYR TYR TYR A A 513  513  . 43.672 -1.845  26.545  1.00 29.00  1 . C  ? 
ATOM   3828  CB  CB  . TYR TYR TYR A A 513  513  . 42.583 -2.903  26.346  1.00 30.88  1 . C  ? 
ATOM   3829  CG  CG  . TYR TYR TYR A A 513  513  . 41.513 -2.545  25.357  1.00 32.04  1 . C  ? 
ATOM   3830  CD1 CD1 . TYR TYR TYR A A 513  513  . 40.493 -1.679  25.711  1.00 33.26  1 . C  ? 
ATOM   3831  CE1 CE1 . TYR TYR TYR A A 513  513  . 39.490 -1.348  24.815  1.00 36.06  1 . C  ? 
ATOM   3832  CZ  CZ  . TYR TYR TYR A A 513  513  . 39.499 -1.888  23.536  1.00 36.18  1 . C  ? 
ATOM   3833  OH  OH  . TYR TYR TYR A A 513  513  . 38.487 -1.544  22.670  1.00 37.81  1 . O  ? 
ATOM   3834  CE2 CE2 . TYR TYR TYR A A 513  513  . 40.509 -2.761  23.152  1.00 35.30  1 . C  ? 
ATOM   3835  CD2 CD2 . TYR TYR TYR A A 513  513  . 41.506 -3.091  24.066  1.00 34.28  1 . C  ? 
ATOM   3836  C   C   . TYR TYR TYR A A 513  513  . 44.496 -2.288  27.753  1.00 29.16  1 . C  ? 
ATOM   3837  O   O   . TYR TYR TYR A A 513  513  . 43.955 -2.412  28.854  1.00 28.16  1 . O  ? 
ATOM   3838  N   N   . ALA ALA ALA A A 514  514  . 45.784 -2.546  27.548  1.00 29.59  1 . N  ? 
ATOM   3839  CA  CA  . ALA ALA ALA A A 514  514  . 46.679 -2.974  28.614  1.00 29.39  1 . C  ? 
ATOM   3840  CB  CB  . ALA ALA ALA A A 514  514  . 46.920 -4.479  28.527  1.00 29.45  1 . C  ? 
ATOM   3841  C   C   . ALA ALA ALA A A 514  514  . 47.972 -2.151  28.569  1.00 28.57  1 . C  ? 
ATOM   3842  O   O   . ALA ALA ALA A A 514  514  . 47.919 -0.942  28.820  1.00 29.85  1 . O  ? 
ATOM   3843  N   N   . LEU LEU LEU A A 515  515  . 49.114 -2.757  28.255  1.00 28.92  1 . N  ? 
ATOM   3844  CA  CA  . LEU LEU LEU A A 515  515  . 50.404 -2.051  28.334  1.00 30.56  1 . C  ? 
ATOM   3845  CB  CB  . LEU LEU LEU A A 515  515  . 51.129 -2.391  29.641  1.00 29.91  1 . C  ? 
ATOM   3846  CG  CG  . LEU LEU LEU A A 515  515  . 50.432 -1.998  30.951  1.00 30.52  1 . C  ? 
ATOM   3847  CD1 CD1 . LEU LEU LEU A A 515  515  . 51.078 -2.683  32.154  1.00 30.36  1 . C  ? 
ATOM   3848  CD2 CD2 . LEU LEU LEU A A 515  515  . 50.450 -0.490  31.141  1.00 30.86  1 . C  ? 
ATOM   3849  C   C   . LEU LEU LEU A A 515  515  . 51.285 -2.378  27.130  1.00 30.55  1 . C  ? 
ATOM   3850  O   O   . LEU LEU LEU A A 515  515  . 52.096 -3.296  27.197  1.00 30.91  1 . O  ? 
ATOM   3851  N   N   . PRO PRO PRO A A 516  516  . 51.132 -1.616  26.023  1.00 31.11  1 . N  ? 
ATOM   3852  CA  CA  . PRO PRO PRO A A 516  516  . 51.988 -1.800  24.845  1.00 30.32  1 . C  ? 
ATOM   3853  CB  CB  . PRO PRO PRO A A 516  516  . 51.577 -0.648  23.921  1.00 30.43  1 . C  ? 
ATOM   3854  CG  CG  . PRO PRO PRO A A 516  516  . 50.167 -0.359  24.298  1.00 30.89  1 . C  ? 
ATOM   3855  CD  CD  . PRO PRO PRO A A 516  516  . 50.099 -0.589  25.784  1.00 30.82  1 . C  ? 
ATOM   3856  C   C   . PRO PRO PRO A A 516  516  . 53.464 -1.703  25.175  1.00 29.57  1 . C  ? 
ATOM   3857  O   O   . PRO PRO PRO A A 516  516  . 53.860 -0.904  26.033  1.00 28.85  1 . O  ? 
ATOM   3858  N   N   . TRP TRP TRP A A 517  517  . 54.251 -2.547  24.513  1.00 29.50  1 . N  ? 
ATOM   3859  CA  CA  . TRP TRP TRP A A 517  517  . 55.711 -2.657  24.707  1.00 30.10  1 . C  ? 
ATOM   3860  CB  CB  . TRP TRP TRP A A 517  517  . 56.418 -1.308  24.517  1.00 29.16  1 . C  ? 
ATOM   3861  CG  CG  . TRP TRP TRP A A 517  517  . 56.057 -0.599  23.245  1.00 28.11  1 . C  ? 
ATOM   3862  CD1 CD1 . TRP TRP TRP A A 517  517  . 56.231 -1.057  21.964  1.00 27.88  1 . C  ? 
ATOM   3863  NE1 NE1 . TRP TRP TRP A A 517  517  . 55.779 -0.126  21.066  1.00 26.94  1 . N  ? 
ATOM   3864  CE2 CE2 . TRP TRP TRP A A 517  517  . 55.315 0.965   21.757  1.00 27.04  1 . C  ? 
ATOM   3865  CD2 CD2 . TRP TRP TRP A A 517  517  . 55.474 0.697   23.131  1.00 27.21  1 . C  ? 
ATOM   3866  CE3 CE3 . TRP TRP TRP A A 517  517  . 55.065 1.663   24.061  1.00 28.08  1 . C  ? 
ATOM   3867  CZ3 CZ3 . TRP TRP TRP A A 517  517  . 54.516 2.852   23.596  1.00 26.81  1 . C  ? 
ATOM   3868  CH2 CH2 . TRP TRP TRP A A 517  517  . 54.370 3.086   22.222  1.00 26.84  1 . C  ? 
ATOM   3869  CZ2 CZ2 . TRP TRP TRP A A 517  517  . 54.762 2.159   21.290  1.00 26.33  1 . C  ? 
ATOM   3870  C   C   . TRP TRP TRP A A 517  517  . 56.154 -3.300  26.037  1.00 32.25  1 . C  ? 
ATOM   3871  O   O   . TRP TRP TRP A A 517  517  . 57.261 -3.815  26.115  1.00 34.60  1 . O  ? 
ATOM   3872  N   N   . ILE ILE ILE A A 518  518  . 55.296 -3.294  27.058  1.00 34.71  1 . N  ? 
ATOM   3873  CA  CA  . ILE ILE ILE A A 518  518  . 55.646 -3.786  28.391  1.00 36.31  1 . C  ? 
ATOM   3874  CB  CB  . ILE ILE ILE A A 518  518  . 55.156 -2.826  29.493  1.00 37.63  1 . C  ? 
ATOM   3875  CG1 CG1 . ILE ILE ILE A A 518  518  . 55.512 -1.359  29.159  1.00 37.25  1 . C  ? 
ATOM   3876  CD1 CD1 . ILE ILE ILE A A 518  518  . 56.984 -1.072  28.934  1.00 36.52  1 . C  ? 
ATOM   3877  CG2 CG2 . ILE ILE ILE A A 518  518  . 55.722 -3.242  30.855  1.00 38.42  1 . C  ? 
ATOM   3878  C   C   . ILE ILE ILE A A 518  518  . 55.061 -5.178  28.634  1.00 35.59  1 . C  ? 
ATOM   3879  O   O   . ILE ILE ILE A A 518  518  . 55.777 -6.088  29.017  1.00 35.13  1 . O  ? 
ATOM   3880  N   N   . LYS LYS LYS A A 519  519  . 53.757 -5.317  28.446  1.00 36.15  1 . N  ? 
ATOM   3881  CA  CA  . LYS LYS LYS A A 519  519  . 53.086 -6.613  28.570  1.00 37.39  1 . C  ? 
ATOM   3882  CB  CB  . LYS LYS LYS A A 519  519  . 51.800 -6.491  29.397  1.00 40.62  1 . C  ? 
ATOM   3883  CG  CG  . LYS LYS LYS A A 519  519  . 52.073 -6.207  30.871  1.00 44.82  1 . C  ? 
ATOM   3884  CD  CD  . LYS LYS LYS A A 519  519  . 52.603 -7.442  31.606  1.00 50.10  1 . C  ? 
ATOM   3885  CE  CE  . LYS LYS LYS A A 519  519  . 53.824 -7.152  32.483  1.00 54.21  1 . C  ? 
ATOM   3886  NZ  NZ  . LYS LYS LYS A A 519  519  . 53.484 -6.455  33.753  1.00 55.13  1 . N  ? 
ATOM   3887  C   C   . LYS LYS LYS A A 519  519  . 52.832 -7.210  27.191  1.00 34.59  1 . C  ? 
ATOM   3888  O   O   . LYS LYS LYS A A 519  519  . 51.869 -6.872  26.515  1.00 32.50  1 . O  ? 
ATOM   3889  N   N   . ILE ILE ILE A A 520  520  . 53.742 -8.082  26.775  1.00 34.17  1 . N  ? 
ATOM   3890  CA  CA  . ILE ILE ILE A A 520  520  . 53.685 -8.710  25.451  1.00 34.04  1 . C  ? 
ATOM   3891  CB  CB  . ILE ILE ILE A A 520  520  . 55.082 -9.151  24.947  1.00 34.25  1 . C  ? 
ATOM   3892  CG1 CG1 . ILE ILE ILE A A 520  520  . 55.661 -10.301 25.796  1.00 35.06  1 . C  ? 
ATOM   3893  CD1 CD1 . ILE ILE ILE A A 520  520  . 57.037 -10.775 25.377  1.00 35.08  1 . C  ? 
ATOM   3894  CG2 CG2 . ILE ILE ILE A A 520  520  . 56.009 -7.941  24.890  1.00 34.06  1 . C  ? 
ATOM   3895  C   C   . ILE ILE ILE A A 520  520  . 52.714 -9.883  25.467  1.00 34.17  1 . C  ? 
ATOM   3896  O   O   . ILE ILE ILE A A 520  520  . 52.240 -10.293 26.529  1.00 35.48  1 . O  ? 
ATOM   3897  N   N   . ASN ASN ASN A A 521  521  . 52.427 -10.413 24.281  1.00 32.94  1 . N  ? 
ATOM   3898  CA  CA  . ASN ASN ASN A A 521  521  . 51.515 -11.552 24.113  1.00 32.03  1 . C  ? 
ATOM   3899  CB  CB  . ASN ASN ASN A A 521  521  . 52.142 -12.849 24.659  1.00 31.65  1 . C  ? 
ATOM   3900  CG  CG  . ASN ASN ASN A A 521  521  . 53.043 -13.538 23.656  1.00 32.36  1 . C  ? 
ATOM   3901  OD1 OD1 . ASN ASN ASN A A 521  521  . 53.115 -13.152 22.490  1.00 31.69  1 . O  ? 
ATOM   3902  ND2 ND2 . ASN ASN ASN A A 521  521  . 53.739 -14.585 24.114  1.00 32.62  1 . N  ? 
ATOM   3903  C   C   . ASN ASN ASN A A 521  521  . 50.140 -11.317 24.741  1.00 30.95  1 . C  ? 
ATOM   3904  O   O   . ASN ASN ASN A A 521  521  . 49.650 -12.148 25.499  1.00 30.23  1 . O  ? 
ATOM   3905  N   N   . ALA ALA ALA A A 522  522  . 49.525 -10.184 24.418  1.00 30.19  1 . N  ? 
ATOM   3906  CA  CA  . ALA ALA ALA A A 522  522  . 48.146 -9.918  24.835  1.00 31.29  1 . C  ? 
ATOM   3907  CB  CB  . ALA ALA ALA A A 522  522  . 47.760 -8.492  24.503  1.00 31.98  1 . C  ? 
ATOM   3908  C   C   . ALA ALA ALA A A 522  522  . 47.148 -10.914 24.208  1.00 31.67  1 . C  ? 
ATOM   3909  O   O   . ALA ALA ALA A A 522  522  . 46.102 -11.209 24.786  1.00 30.44  1 . O  ? 
ATOM   3910  N   N   . TYR TYR TYR A A 523  523  . 47.497 -11.433 23.033  1.00 32.38  1 . N  ? 
ATOM   3911  CA  CA  . TYR TYR TYR A A 523  523  . 46.727 -12.484 22.365  1.00 33.62  1 . C  ? 
ATOM   3912  CB  CB  . TYR TYR TYR A A 523  523  . 47.323 -12.710 20.986  1.00 33.13  1 . C  ? 
ATOM   3913  CG  CG  . TYR TYR TYR A A 523  523  . 46.828 -13.906 20.205  1.00 32.08  1 . C  ? 
ATOM   3914  CD1 CD1 . TYR TYR TYR A A 523  523  . 45.674 -13.825 19.434  1.00 32.20  1 . C  ? 
ATOM   3915  CE1 CE1 . TYR TYR TYR A A 523  523  . 45.235 -14.906 18.688  1.00 31.98  1 . C  ? 
ATOM   3916  CZ  CZ  . TYR TYR TYR A A 523  523  . 45.970 -16.081 18.685  1.00 31.35  1 . C  ? 
ATOM   3917  OH  OH  . TYR TYR TYR A A 523  523  . 45.534 -17.149 17.943  1.00 30.41  1 . O  ? 
ATOM   3918  CE2 CE2 . TYR TYR TYR A A 523  523  . 47.128 -16.179 19.433  1.00 31.10  1 . C  ? 
ATOM   3919  CD2 CD2 . TYR TYR TYR A A 523  523  . 47.555 -15.091 20.177  1.00 30.91  1 . C  ? 
ATOM   3920  C   C   . TYR TYR TYR A A 523  523  . 46.740 -13.793 23.166  1.00 36.22  1 . C  ? 
ATOM   3921  O   O   . TYR TYR TYR A A 523  523  . 47.802 -14.347 23.448  1.00 36.41  1 . O  ? 
ATOM   3922  N   N   . ASP ASP ASP A A 524  524  . 45.546 -14.268 23.515  1.00 39.42  1 . N  ? 
ATOM   3923  CA  CA  . ASP ASP ASP A A 524  524  . 45.360 -15.473 24.352  1.00 41.45  1 . C  ? 
ATOM   3924  CB  CB  . ASP ASP ASP A A 524  524  . 44.875 -15.083 25.764  1.00 42.82  1 . C  ? 
ATOM   3925  CG  CG  . ASP ASP ASP A A 524  524  . 43.615 -14.201 25.746  1.00 45.12  1 . C  ? 
ATOM   3926  OD1 OD1 . ASP ASP ASP A A 524  524  . 42.862 -14.218 24.747  1.00 49.59  1 . O  ? 
ATOM   3927  OD2 OD2 . ASP ASP ASP A A 524  524  . 43.381 -13.477 26.735  1.00 45.04  1 . O  ? 
ATOM   3928  C   C   . ASP ASP ASP A A 524  524  . 44.411 -16.504 23.747  1.00 41.67  1 . C  ? 
ATOM   3929  O   O   . ASP ASP ASP A A 524  524  . 44.137 -17.524 24.360  1.00 41.22  1 . O  ? 
ATOM   3930  N   N   . TRP TRP TRP A A 525  525  . 43.923 -16.256 22.540  1.00 44.71  1 . N  ? 
ATOM   3931  CA  CA  . TRP TRP TRP A A 525  525  . 42.968 -17.152 21.917  1.00 47.89  1 . C  ? 
ATOM   3932  CB  CB  . TRP TRP TRP A A 525  525  . 42.350 -16.495 20.687  1.00 52.87  1 . C  ? 
ATOM   3933  CG  CG  . TRP TRP TRP A A 525  525  . 41.122 -17.199 20.323  1.00 59.65  1 . C  ? 
ATOM   3934  CD1 CD1 . TRP TRP TRP A A 525  525  . 40.907 -17.999 19.231  1.00 61.15  1 . C  ? 
ATOM   3935  NE1 NE1 . TRP TRP TRP A A 525  525  . 39.633 -18.518 19.278  1.00 63.78  1 . N  ? 
ATOM   3936  CE2 CE2 . TRP TRP TRP A A 525  525  . 39.020 -18.080 20.426  1.00 64.87  1 . C  ? 
ATOM   3937  CD2 CD2 . TRP TRP TRP A A 525  525  . 39.938 -17.254 21.110  1.00 63.36  1 . C  ? 
ATOM   3938  CE3 CE3 . TRP TRP TRP A A 525  525  . 39.559 -16.674 22.332  1.00 64.30  1 . C  ? 
ATOM   3939  CZ3 CZ3 . TRP TRP TRP A A 525  525  . 38.291 -16.926 22.823  1.00 65.91  1 . C  ? 
ATOM   3940  CH2 CH2 . TRP TRP TRP A A 525  525  . 37.392 -17.746 22.115  1.00 67.13  1 . C  ? 
ATOM   3941  CZ2 CZ2 . TRP TRP TRP A A 525  525  . 37.737 -18.332 20.918  1.00 67.00  1 . C  ? 
ATOM   3942  C   C   . TRP TRP TRP A A 525  525  . 43.580 -18.507 21.535  1.00 46.64  1 . C  ? 
ATOM   3943  O   O   . TRP TRP TRP A A 525  525  . 42.895 -19.531 21.526  1.00 47.43  1 . O  ? 
ATOM   3944  N   N   . GLN GLN GLN A A 526  526  . 44.862 -18.484 21.188  1.00 43.85  1 . N  ? 
ATOM   3945  CA  CA  . GLN GLN GLN A A 526  526  . 45.675 -19.680 21.032  1.00 40.51  1 . C  ? 
ATOM   3946  CB  CB  . GLN GLN GLN A A 526  526  . 45.976 -19.945 19.558  1.00 42.04  1 . C  ? 
ATOM   3947  CG  CG  . GLN GLN GLN A A 526  526  . 44.750 -20.036 18.657  1.00 42.29  1 . C  ? 
ATOM   3948  CD  CD  . GLN GLN GLN A A 526  526  . 43.887 -21.263 18.912  1.00 43.42  1 . C  ? 
ATOM   3949  OE1 OE1 . GLN GLN GLN A A 526  526  . 44.178 -22.090 19.783  1.00 43.87  1 . O  ? 
ATOM   3950  NE2 NE2 . GLN GLN GLN A A 526  526  . 42.817 -21.393 18.133  1.00 42.43  1 . N  ? 
ATOM   3951  C   C   . GLN GLN GLN A A 526  526  . 46.964 -19.447 21.802  1.00 37.91  1 . C  ? 
ATOM   3952  O   O   . GLN GLN GLN A A 526  526  . 47.152 -18.382 22.390  1.00 37.92  1 . O  ? 
ATOM   3953  N   N   . ASN ASN ASN A A 527  527  . 47.845 -20.441 21.807  1.00 36.72  1 . N  ? 
ATOM   3954  CA  CA  . ASN ASN ASN A A 527  527  . 49.142 -20.318 22.468  1.00 36.35  1 . C  ? 
ATOM   3955  CB  CB  . ASN ASN ASN A A 527  527  . 49.446 -21.561 23.299  1.00 36.04  1 . C  ? 
ATOM   3956  CG  CG  . ASN ASN ASN A A 527  527  . 50.776 -21.470 24.026  1.00 35.32  1 . C  ? 
ATOM   3957  OD1 OD1 . ASN ASN ASN A A 527  527  . 51.322 -20.384 24.238  1.00 35.73  1 . O  ? 
ATOM   3958  ND2 ND2 . ASN ASN ASN A A 527  527  . 51.306 -22.619 24.412  1.00 36.75  1 . N  ? 
ATOM   3959  C   C   . ASN ASN ASN A A 527  527  . 50.249 -20.096 21.433  1.00 35.59  1 . C  ? 
ATOM   3960  O   O   . ASN ASN ASN A A 527  527  . 50.670 -21.046 20.776  1.00 38.38  1 . O  ? 
ATOM   3961  N   N   . PRO PRO PRO A A 528  528  . 50.741 -18.850 21.299  1.00 35.29  1 . N  ? 
ATOM   3962  CA  CA  . PRO PRO PRO A A 528  528  . 51.774 -18.562 20.295  1.00 35.38  1 . C  ? 
ATOM   3963  CB  CB  . PRO PRO PRO A A 528  528  . 51.848 -17.047 20.311  1.00 35.39  1 . C  ? 
ATOM   3964  CG  CG  . PRO PRO PRO A A 528  528  . 51.496 -16.687 21.707  1.00 35.33  1 . C  ? 
ATOM   3965  CD  CD  . PRO PRO PRO A A 528  528  . 50.434 -17.658 22.106  1.00 34.84  1 . C  ? 
ATOM   3966  C   C   . PRO PRO PRO A A 528  528  . 53.155 -19.149 20.588  1.00 35.22  1 . C  ? 
ATOM   3967  O   O   . PRO PRO PRO A A 528  528  . 53.985 -19.230 19.683  1.00 36.26  1 . O  ? 
ATOM   3968  N   N   . ASN ASN ASN A A 529  529  . 53.395 -19.561 21.830  1.00 34.21  1 . N  ? 
ATOM   3969  CA  CA  . ASN ASN ASN A A 529  529  . 54.672 -20.173 22.210  1.00 34.68  1 . C  ? 
ATOM   3970  CB  CB  . ASN ASN ASN A A 529  529  . 54.756 -20.302 23.729  1.00 34.48  1 . C  ? 
ATOM   3971  CG  CG  . ASN ASN ASN A A 529  529  . 54.726 -18.956 24.427  1.00 34.63  1 . C  ? 
ATOM   3972  OD1 OD1 . ASN ASN ASN A A 529  529  . 55.730 -18.246 24.462  1.00 35.39  1 . O  ? 
ATOM   3973  ND2 ND2 . ASN ASN ASN A A 529  529  . 53.573 -18.596 24.989  1.00 35.28  1 . N  ? 
ATOM   3974  C   C   . ASN ASN ASN A A 529  529  . 54.952 -21.537 21.552  1.00 33.90  1 . C  ? 
ATOM   3975  O   O   . ASN ASN ASN A A 529  529  . 56.092 -22.001 21.580  1.00 34.94  1 . O  ? 
ATOM   3976  N   N   . ILE ILE ILE A A 530  530  . 53.926 -22.171 20.979  1.00 33.15  1 . N  ? 
ATOM   3977  CA  CA  . ILE ILE ILE A A 530  530  . 54.094 -23.413 20.202  1.00 35.46  1 . C  ? 
ATOM   3978  CB  CB  . ILE ILE ILE A A 530  530  . 53.132 -24.540 20.672  1.00 36.95  1 . C  ? 
ATOM   3979  CG1 CG1 . ILE ILE ILE A A 530  530  . 51.659 -24.149 20.482  1.00 38.92  1 . C  ? 
ATOM   3980  CD1 CD1 . ILE ILE ILE A A 530  530  . 50.695 -25.313 20.620  1.00 40.58  1 . C  ? 
ATOM   3981  CG2 CG2 . ILE ILE ILE A A 530  530  . 53.406 -24.881 22.136  1.00 36.87  1 . C  ? 
ATOM   3982  C   C   . ILE ILE ILE A A 530  530  . 53.975 -23.212 18.673  1.00 35.50  1 . C  ? 
ATOM   3983  O   O   . ILE ILE ILE A A 530  530  . 54.033 -24.186 17.912  1.00 36.52  1 . O  ? 
ATOM   3984  N   N   . TRP TRP TRP A A 531  531  . 53.837 -21.966 18.223  1.00 33.42  1 . N  ? 
ATOM   3985  CA  CA  . TRP TRP TRP A A 531  531  . 53.713 -21.692 16.788  1.00 32.65  1 . C  ? 
ATOM   3986  CB  CB  . TRP TRP TRP A A 531  531  . 53.273 -20.249 16.513  1.00 33.05  1 . C  ? 
ATOM   3987  CG  CG  . TRP TRP TRP A A 531  531  . 51.791 -19.985 16.764  1.00 33.87  1 . C  ? 
ATOM   3988  CD1 CD1 . TRP TRP TRP A A 531  531  . 50.963 -20.670 17.620  1.00 33.98  1 . C  ? 
ATOM   3989  NE1 NE1 . TRP TRP TRP A A 531  531  . 49.703 -20.133 17.597  1.00 34.15  1 . N  ? 
ATOM   3990  CE2 CE2 . TRP TRP TRP A A 531  531  . 49.680 -19.080 16.723  1.00 34.55  1 . C  ? 
ATOM   3991  CD2 CD2 . TRP TRP TRP A A 531  531  . 50.984 -18.949 16.181  1.00 34.60  1 . C  ? 
ATOM   3992  CE3 CE3 . TRP TRP TRP A A 531  531  . 51.229 -17.931 15.248  1.00 34.47  1 . C  ? 
ATOM   3993  CZ3 CZ3 . TRP TRP TRP A A 531  531  . 50.177 -17.086 14.888  1.00 34.32  1 . C  ? 
ATOM   3994  CH2 CH2 . TRP TRP TRP A A 531  531  . 48.891 -17.240 15.452  1.00 34.14  1 . C  ? 
ATOM   3995  CZ2 CZ2 . TRP TRP TRP A A 531  531  . 48.626 -18.227 16.367  1.00 34.10  1 . C  ? 
ATOM   3996  C   C   . TRP TRP TRP A A 531  531  . 55.023 -22.032 16.075  1.00 31.84  1 . C  ? 
ATOM   3997  O   O   . TRP TRP TRP A A 531  531  . 56.106 -21.853 16.630  1.00 31.77  1 . O  ? 
ATOM   3998  N   N   . LYS LYS LYS A A 532  532  . 54.899 -22.579 14.872  1.00 31.83  1 . N  ? 
ATOM   3999  CA  CA  . LYS LYS LYS A A 532  532  . 56.049 -23.034 14.085  1.00 33.20  1 . C  ? 
ATOM   4000  CB  CB  . LYS LYS LYS A A 532  532  . 55.753 -24.397 13.441  1.00 33.70  1 . C  ? 
ATOM   4001  CG  CG  . LYS LYS LYS A A 532  532  . 55.170 -25.446 14.379  1.00 35.01  1 . C  ? 
ATOM   4002  CD  CD  . LYS LYS LYS A A 532  532  . 56.038 -25.668 15.617  1.00 36.30  1 . C  ? 
ATOM   4003  CE  CE  . LYS LYS LYS A A 532  532  . 55.592 -26.870 16.447  1.00 36.05  1 . C  ? 
ATOM   4004  NZ  NZ  . LYS LYS LYS A A 532  532  . 54.162 -26.840 16.853  1.00 36.60  1 . N  ? 
ATOM   4005  C   C   . LYS LYS LYS A A 532  532  . 56.492 -22.054 12.990  1.00 32.83  1 . C  ? 
ATOM   4006  O   O   . LYS LYS LYS A A 532  532  . 57.465 -22.325 12.301  1.00 35.28  1 . O  ? 
ATOM   4007  N   N   . ASP ASP ASP A A 533  533  . 55.777 -20.941 12.834  1.00 31.84  1 . N  ? 
ATOM   4008  CA  CA  . ASP ASP ASP A A 533  533  . 56.060 -19.943 11.787  1.00 30.64  1 . C  ? 
ATOM   4009  CB  CB  . ASP ASP ASP A A 533  533  . 54.822 -19.679 10.916  1.00 30.63  1 . C  ? 
ATOM   4010  CG  CG  . ASP ASP ASP A A 533  533  . 53.607 -19.195 11.720  1.00 32.01  1 . C  ? 
ATOM   4011  OD1 OD1 . ASP ASP ASP A A 533  533  . 53.547 -19.436 12.962  1.00 31.95  1 . O  ? 
ATOM   4012  OD2 OD2 . ASP ASP ASP A A 533  533  . 52.694 -18.597 11.095  1.00 30.66  1 . O  ? 
ATOM   4013  C   C   . ASP ASP ASP A A 533  533  . 56.614 -18.623 12.316  1.00 29.74  1 . C  ? 
ATOM   4014  O   O   . ASP ASP ASP A A 533  533  . 57.282 -17.919 11.576  1.00 30.13  1 . O  ? 
ATOM   4015  N   N   . LEU LEU LEU A A 534  534  . 56.353 -18.285 13.581  1.00 29.84  1 . N  ? 
ATOM   4016  CA  CA  . LEU LEU LEU A A 534  534  . 56.786 -16.994 14.137  1.00 28.82  1 . C  ? 
ATOM   4017  CB  CB  . LEU LEU LEU A A 534  534  . 56.199 -16.756 15.531  1.00 29.74  1 . C  ? 
ATOM   4018  CG  CG  . LEU LEU LEU A A 534  534  . 54.674 -16.701 15.623  1.00 29.76  1 . C  ? 
ATOM   4019  CD1 CD1 . LEU LEU LEU A A 534  534  . 54.194 -16.574 17.060  1.00 29.37  1 . C  ? 
ATOM   4020  CD2 CD2 . LEU LEU LEU A A 534  534  . 54.128 -15.554 14.799  1.00 31.03  1 . C  ? 
ATOM   4021  C   C   . LEU LEU LEU A A 534  534  . 58.299 -16.813 14.179  1.00 28.60  1 . C  ? 
ATOM   4022  O   O   . LEU LEU LEU A A 534  534  . 58.809 -15.772 13.750  1.00 27.82  1 . O  ? 
ATOM   4023  N   N   . ASN ASN ASN A A 535  535  . 59.014 -17.814 14.684  1.00 28.05  1 . N  ? 
ATOM   4024  CA  CA  . ASN ASN ASN A A 535  535  . 60.481 -17.737 14.756  1.00 28.78  1 . C  ? 
ATOM   4025  CB  CB  . ASN ASN ASN A A 535  535  . 61.069 -18.947 15.500  1.00 29.61  1 . C  ? 
ATOM   4026  CG  CG  . ASN ASN ASN A A 535  535  . 60.957 -18.810 17.010  1.00 30.09  1 . C  ? 
ATOM   4027  OD1 OD1 . ASN ASN ASN A A 535  535  . 60.083 -18.101 17.512  1.00 29.48  1 . O  ? 
ATOM   4028  ND2 ND2 . ASN ASN ASN A A 535  535  . 61.850 -19.483 17.743  1.00 29.76  1 . N  ? 
ATOM   4029  C   C   . ASN ASN ASN A A 535  535  . 61.127 -17.566 13.381  1.00 28.11  1 . C  ? 
ATOM   4030  O   O   . ASN ASN ASN A A 535  535  . 62.048 -16.773 13.237  1.00 28.75  1 . O  ? 
ATOM   4031  N   N   . SER SER SER A A 536  536  . 60.620 -18.291 12.383  1.00 27.73  1 . N  ? 
ATOM   4032  CA  CA  . SER SER SER A A 536  536  . 61.084 -18.186 10.994  1.00 27.53  1 . C  ? 
ATOM   4033  CB  CB  . SER SER SER A A 536  536  . 60.364 -19.226 10.142  1.00 28.21  1 . C  ? 
ATOM   4034  OG  OG  . SER SER SER A A 536  536  . 60.853 -20.518 10.424  1.00 30.71  1 . O  ? 
ATOM   4035  C   C   . SER SER SER A A 536  536  . 60.828 -16.806 10.385  1.00 26.88  1 . C  ? 
ATOM   4036  O   O   . SER SER SER A A 536  536  . 61.711 -16.209 9.777   1.00 26.07  1 . O  ? 
ATOM   4037  N   N   . LYS LYS LYS A A 537  537  . 59.589 -16.341 10.520  1.00 26.15  1 . N  ? 
ATOM   4038  CA  CA  . LYS LYS LYS A A 537  537  . 59.178 -15.044 10.002  1.00 25.52  1 . C  ? 
ATOM   4039  CB  CB  . LYS LYS LYS A A 537  537  . 57.703 -14.814 10.267  1.00 26.22  1 . C  ? 
ATOM   4040  CG  CG  . LYS LYS LYS A A 537  537  . 56.804 -15.625 9.363   1.00 26.92  1 . C  ? 
ATOM   4041  CD  CD  . LYS LYS LYS A A 537  537  . 55.355 -15.508 9.783   1.00 27.67  1 . C  ? 
ATOM   4042  CE  CE  . LYS LYS LYS A A 537  537  . 54.463 -16.228 8.800   1.00 28.50  1 . C  ? 
ATOM   4043  NZ  NZ  . LYS LYS LYS A A 537  537  . 53.051 -16.221 9.247   1.00 29.97  1 . N  ? 
ATOM   4044  C   C   . LYS LYS LYS A A 537  537  . 59.998 -13.932 10.617  1.00 24.65  1 . C  ? 
ATOM   4045  O   O   . LYS LYS LYS A A 537  537  . 60.377 -13.004 9.911   1.00 24.65  1 . O  ? 
ATOM   4046  N   N   . TYR TYR TYR A A 538  538  . 60.290 -14.054 11.914  1.00 23.70  1 . N  ? 
ATOM   4047  CA  CA  . TYR TYR TYR A A 538  538  . 61.164 -13.126 12.605  1.00 24.62  1 . C  ? 
ATOM   4048  CB  CB  . TYR TYR TYR A A 538  538  . 61.323 -13.493 14.095  1.00 25.47  1 . C  ? 
ATOM   4049  CG  CG  . TYR TYR TYR A A 538  538  . 62.390 -12.663 14.764  1.00 25.56  1 . C  ? 
ATOM   4050  CD1 CD1 . TYR TYR TYR A A 538  538  . 62.168 -11.309 15.038  1.00 26.17  1 . C  ? 
ATOM   4051  CE1 CE1 . TYR TYR TYR A A 538  538  . 63.158 -10.519 15.612  1.00 26.21  1 . C  ? 
ATOM   4052  CZ  CZ  . TYR TYR TYR A A 538  538  . 64.391 -11.076 15.907  1.00 26.92  1 . C  ? 
ATOM   4053  OH  OH  . TYR TYR TYR A A 538  538  . 65.362 -10.295 16.467  1.00 28.13  1 . O  ? 
ATOM   4054  CE2 CE2 . TYR TYR TYR A A 538  538  . 64.644 -12.414 15.637  1.00 26.91  1 . C  ? 
ATOM   4055  CD2 CD2 . TYR TYR TYR A A 538  538  . 63.644 -13.198 15.057  1.00 26.47  1 . C  ? 
ATOM   4056  C   C   . TYR TYR TYR A A 538  538  . 62.547 -13.049 11.934  1.00 24.66  1 . C  ? 
ATOM   4057  O   O   . TYR TYR TYR A A 538  538  . 63.051 -11.961 11.678  1.00 25.69  1 . O  ? 
ATOM   4058  N   N   . VAL VAL VAL A A 539  539  . 63.144 -14.199 11.650  1.00 24.28  1 . N  ? 
ATOM   4059  CA  CA  . VAL VAL VAL A A 539  539  . 64.462 -14.239 11.007  1.00 24.85  1 . C  ? 
ATOM   4060  CB  CB  . VAL VAL VAL A A 539  539  . 65.031 -15.682 10.980  1.00 24.99  1 . C  ? 
ATOM   4061  CG1 CG1 . VAL VAL VAL A A 539  539  . 66.288 -15.783 10.132  1.00 24.40  1 . C  ? 
ATOM   4062  CG2 CG2 . VAL VAL VAL A A 539  539  . 65.334 -16.146 12.402  1.00 25.07  1 . C  ? 
ATOM   4063  C   C   . VAL VAL VAL A A 539  539  . 64.384 -13.639 9.601   1.00 24.52  1 . C  ? 
ATOM   4064  O   O   . VAL VAL VAL A A 539  539  . 65.236 -12.850 9.203   1.00 23.88  1 . O  ? 
ATOM   4065  N   N   . LEU LEU LEU A A 540  540  . 63.353 -14.015 8.863   1.00 24.28  1 . N  ? 
ATOM   4066  CA  CA  . LEU LEU LEU A A 540  540  . 63.122 -13.466 7.530   1.00 24.42  1 . C  ? 
ATOM   4067  CB  CB  . LEU LEU LEU A A 540  540  . 61.946 -14.180 6.884   1.00 24.65  1 . C  ? 
ATOM   4068  CG  CG  . LEU LEU LEU A A 540  540  . 62.256 -15.642 6.513   1.00 25.01  1 . C  ? 
ATOM   4069  CD1 CD1 . LEU LEU LEU A A 540  540  . 60.984 -16.389 6.165   1.00 25.25  1 . C  ? 
ATOM   4070  CD2 CD2 . LEU LEU LEU A A 540  540  . 63.223 -15.712 5.342   1.00 24.63  1 . C  ? 
ATOM   4071  C   C   . LEU LEU LEU A A 540  540  . 62.910 -11.953 7.531   1.00 24.54  1 . C  ? 
ATOM   4072  O   O   . LEU LEU LEU A A 540  540  . 63.416 -11.267 6.654   1.00 23.35  1 . O  ? 
ATOM   4073  N   N   . LEU LEU LEU A A 541  541  . 62.196 -11.440 8.535   1.00 25.18  1 . N  ? 
ATOM   4074  CA  CA  . LEU LEU LEU A A 541  541  . 62.004 -9.993  8.686   1.00 25.09  1 . C  ? 
ATOM   4075  CB  CB  . LEU LEU LEU A A 541  541  . 60.973 -9.680  9.772   1.00 25.03  1 . C  ? 
ATOM   4076  CG  CG  . LEU LEU LEU A A 541  541  . 59.517 -9.762  9.303   1.00 24.94  1 . C  ? 
ATOM   4077  CD1 CD1 . LEU LEU LEU A A 541  541  . 58.559 -9.945  10.470  1.00 24.88  1 . C  ? 
ATOM   4078  CD2 CD2 . LEU LEU LEU A A 541  541  . 59.134 -8.530  8.499   1.00 25.22  1 . C  ? 
ATOM   4079  C   C   . LEU LEU LEU A A 541  541  . 63.315 -9.252  8.960   1.00 25.87  1 . C  ? 
ATOM   4080  O   O   . LEU LEU LEU A A 541  541  . 63.559 -8.188  8.368   1.00 24.57  1 . O  ? 
ATOM   4081  N   N   . VAL VAL VAL A A 542  542  . 64.154 -9.818  9.835   1.00 25.92  1 . N  ? 
ATOM   4082  CA  CA  . VAL VAL VAL A A 542  542  . 65.460 -9.223  10.151  1.00 25.87  1 . C  ? 
ATOM   4083  CB  CB  . VAL VAL VAL A A 542  542  . 66.223 -10.043 11.215  1.00 26.31  1 . C  ? 
ATOM   4084  CG1 CG1 . VAL VAL VAL A A 542  542  . 67.686 -9.621  11.318  1.00 25.93  1 . C  ? 
ATOM   4085  CG2 CG2 . VAL VAL VAL A A 542  542  . 65.558 -9.908  12.583  1.00 26.03  1 . C  ? 
ATOM   4086  C   C   . VAL VAL VAL A A 542  542  . 66.301 -9.060  8.877   1.00 26.67  1 . C  ? 
ATOM   4087  O   O   . VAL VAL VAL A A 542  542  . 66.821 -7.961  8.598   1.00 26.79  1 . O  ? 
ATOM   4088  N   N   . TYR TYR TYR A A 543  543  . 66.418 -10.140 8.103   1.00 25.51  1 . N  ? 
ATOM   4089  CA  CA  . TYR TYR TYR A A 543  543  . 67.253 -10.121 6.909   1.00 25.62  1 . C  ? 
ATOM   4090  CB  CB  . TYR TYR TYR A A 543  543  . 67.591 -11.535 6.418   1.00 26.22  1 . C  ? 
ATOM   4091  CG  CG  . TYR TYR TYR A A 543  543  . 68.675 -11.532 5.345   1.00 26.13  1 . C  ? 
ATOM   4092  CD1 CD1 . TYR TYR TYR A A 543  543  . 69.947 -11.024 5.609   1.00 26.25  1 . C  ? 
ATOM   4093  CE1 CE1 . TYR TYR TYR A A 543  543  . 70.925 -10.996 4.627   1.00 26.19  1 . C  ? 
ATOM   4094  CZ  CZ  . TYR TYR TYR A A 543  543  . 70.638 -11.482 3.366   1.00 26.29  1 . C  ? 
ATOM   4095  OH  OH  . TYR TYR TYR A A 543  543  . 71.592 -11.471 2.382   1.00 26.80  1 . O  ? 
ATOM   4096  CE2 CE2 . TYR TYR TYR A A 543  543  . 69.390 -11.983 3.079   1.00 26.43  1 . C  ? 
ATOM   4097  CD2 CD2 . TYR TYR TYR A A 543  543  . 68.417 -12.004 4.060   1.00 26.52  1 . C  ? 
ATOM   4098  C   C   . TYR TYR TYR A A 543  543  . 66.633 -9.279  5.790   1.00 25.93  1 . C  ? 
ATOM   4099  O   O   . TYR TYR TYR A A 543  543  . 67.340 -8.620  5.045   1.00 26.45  1 . O  ? 
ATOM   4100  N   N   . ARG ARG ARG A A 544  544  . 65.313 -9.293  5.677   1.00 26.22  1 . N  ? 
ATOM   4101  CA  CA  . ARG ARG ARG A A 544  544  . 64.621 -8.374  4.775   1.00 25.90  1 . C  ? 
ATOM   4102  CB  CB  . ARG ARG ARG A A 544  544  . 63.113 -8.473  4.951   1.00 25.19  1 . C  ? 
ATOM   4103  CG  CG  . ARG ARG ARG A A 544  544  . 62.347 -7.743  3.857   1.00 25.38  1 . C  ? 
ATOM   4104  CD  CD  . ARG ARG ARG A A 544  544  . 60.908 -7.487  4.253   1.00 24.92  1 . C  ? 
ATOM   4105  NE  NE  . ARG ARG ARG A A 544  544  . 60.803 -6.604  5.410   1.00 25.14  1 . N  ? 
ATOM   4106  CZ  CZ  . ARG ARG ARG A A 544  544  . 59.660 -6.154  5.925   1.00 24.98  1 . C  ? 
ATOM   4107  NH1 NH1 . ARG ARG ARG A A 544  544  . 58.492 -6.502  5.393   1.00 25.76  1 . N  ? 
ATOM   4108  NH2 NH2 . ARG ARG ARG A A 544  544  . 59.688 -5.342  6.976   1.00 23.87  1 . N  ? 
ATOM   4109  C   C   . ARG ARG ARG A A 544  544  . 65.049 -6.929  5.019   1.00 25.92  1 . C  ? 
ATOM   4110  O   O   . ARG ARG ARG A A 544  544  . 65.431 -6.213  4.083   1.00 25.13  1 . O  ? 
ATOM   4111  N   N   . ASP ASP ASP A A 545  545  . 64.982 -6.520  6.282   1.00 25.51  1 . N  ? 
ATOM   4112  CA  CA  . ASP ASP ASP A A 545  545  . 65.255 -5.136  6.654   1.00 25.72  1 . C  ? 
ATOM   4113  CB  CB  . ASP ASP ASP A A 545  545  . 64.914 -4.916  8.116   1.00 25.53  1 . C  ? 
ATOM   4114  CG  CG  . ASP ASP ASP A A 545  545  . 63.432 -5.029  8.388   1.00 26.11  1 . C  ? 
ATOM   4115  OD1 OD1 . ASP ASP ASP A A 545  545  . 62.628 -5.076  7.423   1.00 25.02  1 . O  ? 
ATOM   4116  OD2 OD2 . ASP ASP ASP A A 545  545  . 63.067 -5.076  9.582   1.00 26.60  1 . O  ? 
ATOM   4117  C   C   . ASP ASP ASP A A 545  545  . 66.689 -4.703  6.353   1.00 27.00  1 . C  ? 
ATOM   4118  O   O   . ASP ASP ASP A A 545  545  . 66.924 -3.549  5.995   1.00 27.51  1 . O  ? 
ATOM   4119  N   N   . TYR TYR TYR A A 546  546  . 67.632 -5.632  6.509   1.00 27.97  1 . N  ? 
ATOM   4120  CA  CA  . TYR TYR TYR A A 546  546  . 69.007 -5.455  6.058   1.00 27.22  1 . C  ? 
ATOM   4121  CB  CB  . TYR TYR TYR A A 546  546  . 69.851 -6.627  6.561   1.00 28.66  1 . C  ? 
ATOM   4122  CG  CG  . TYR TYR TYR A A 546  546  . 71.278 -6.666  6.061   1.00 30.52  1 . C  ? 
ATOM   4123  CD1 CD1 . TYR TYR TYR A A 546  546  . 72.250 -5.817  6.592   1.00 30.30  1 . C  ? 
ATOM   4124  CE1 CE1 . TYR TYR TYR A A 546  546  . 73.557 -5.847  6.132   1.00 30.58  1 . C  ? 
ATOM   4125  CZ  CZ  . TYR TYR TYR A A 546  546  . 73.911 -6.744  5.142   1.00 31.38  1 . C  ? 
ATOM   4126  OH  OH  . TYR TYR TYR A A 546  546  . 75.204 -6.786  4.683   1.00 31.66  1 . O  ? 
ATOM   4127  CE2 CE2 . TYR TYR TYR A A 546  546  . 72.970 -7.609  4.607   1.00 31.76  1 . C  ? 
ATOM   4128  CD2 CD2 . TYR TYR TYR A A 546  546  . 71.663 -7.566  5.063   1.00 31.24  1 . C  ? 
ATOM   4129  C   C   . TYR TYR TYR A A 546  546  . 69.082 -5.340  4.524   1.00 26.20  1 . C  ? 
ATOM   4130  O   O   . TYR TYR TYR A A 546  546  . 69.692 -4.415  3.987   1.00 25.47  1 . O  ? 
ATOM   4131  N   N   . VAL VAL VAL A A 547  547  . 68.447 -6.259  3.815   1.00 25.66  1 . N  ? 
ATOM   4132  CA  CA  . VAL VAL VAL A A 547  547  . 68.563 -6.275  2.347   1.00 25.53  1 . C  ? 
ATOM   4133  CB  CB  . VAL VAL VAL A A 547  547  . 68.031 -7.586  1.749   1.00 25.18  1 . C  ? 
ATOM   4134  CG1 CG1 . VAL VAL VAL A A 547  547  . 68.088 -7.555  0.226   1.00 25.43  1 . C  ? 
ATOM   4135  CG2 CG2 . VAL VAL VAL A A 547  547  . 68.875 -8.752  2.236   1.00 25.31  1 . C  ? 
ATOM   4136  C   C   . VAL VAL VAL A A 547  547  . 67.912 -5.056  1.672   1.00 25.92  1 . C  ? 
ATOM   4137  O   O   . VAL VAL VAL A A 547  547  . 68.527 -4.419  0.830   1.00 27.33  1 . O  ? 
ATOM   4138  N   N   . LEU LEU LEU A A 548  548  . 66.680 -4.730  2.043   1.00 26.86  1 . N  ? 
ATOM   4139  CA  CA  . LEU LEU LEU A A 548  548  . 65.961 -3.615  1.414   1.00 27.43  1 . C  ? 
ATOM   4140  CB  CB  . LEU LEU LEU A A 548  548  . 64.456 -3.802  1.587   1.00 27.38  1 . C  ? 
ATOM   4141  CG  CG  . LEU LEU LEU A A 548  548  . 63.895 -5.112  1.020   1.00 27.12  1 . C  ? 
ATOM   4142  CD1 CD1 . LEU LEU LEU A A 548  548  . 62.391 -5.166  1.273   1.00 26.50  1 . C  ? 
ATOM   4143  CD2 CD2 . LEU LEU LEU A A 548  548  . 64.198 -5.283  -0.469  1.00 26.80  1 . C  ? 
ATOM   4144  C   C   . LEU LEU LEU A A 548  548  . 66.381 -2.213  1.880   1.00 28.44  1 . C  ? 
ATOM   4145  O   O   . LEU LEU LEU A A 548  548  . 65.875 -1.225  1.357   1.00 28.82  1 . O  ? 
ATOM   4146  N   N   . THR THR THR A A 549  549  . 67.292 -2.128  2.853   1.00 28.65  1 . N  ? 
ATOM   4147  CA  CA  . THR THR THR A A 549  549  . 67.951 -0.862  3.200   1.00 28.54  1 . C  ? 
ATOM   4148  CB  CB  . THR THR THR A A 549  549  . 67.861 -0.600  4.712   1.00 28.26  1 . C  ? 
ATOM   4149  OG1 OG1 . THR THR THR A A 549  549  . 68.421 -1.705  5.431   1.00 27.68  1 . O  ? 
ATOM   4150  CG2 CG2 . THR THR THR A A 549  549  . 66.400 -0.409  5.123   1.00 27.83  1 . C  ? 
ATOM   4151  C   C   . THR THR THR A A 549  549  . 69.413 -0.795  2.710   1.00 30.21  1 . C  ? 
ATOM   4152  O   O   . THR THR THR A A 549  549  . 70.223 -0.054  3.265   1.00 30.99  1 . O  ? 
ATOM   4153  N   N   . GLY GLY GLY A A 550  550  . 69.731 -1.567  1.664   1.00 31.58  1 . N  ? 
ATOM   4154  CA  CA  . GLY GLY GLY A A 550  550  . 70.994 -1.455  0.926   1.00 31.82  1 . C  ? 
ATOM   4155  C   C   . GLY GLY GLY A A 550  550  . 72.125 -2.398  1.298   1.00 33.21  1 . C  ? 
ATOM   4156  O   O   . GLY GLY GLY A A 550  550  . 73.218 -2.251  0.768   1.00 34.13  1 . O  ? 
ATOM   4157  N   N   . LYS LYS LYS A A 551  551  . 71.869 -3.369  2.179   1.00 34.07  1 . N  ? 
ATOM   4158  CA  CA  . LYS LYS LYS A A 551  551  . 72.903 -4.275  2.725   1.00 35.21  1 . C  ? 
ATOM   4159  CB  CB  . LYS LYS LYS A A 551  551  . 73.426 -5.259  1.669   1.00 36.38  1 . C  ? 
ATOM   4160  CG  CG  . LYS LYS LYS A A 551  551  . 72.366 -6.025  0.920   1.00 38.53  1 . C  ?
[truncated: 829,981 more chars]
