# Supplementary material for: Reaction Mechanism of Glycoside Hydrolase Family 116 Utilizes Perpendicular Protonation
Source: ACS Catal. 2023 Apr 14;13(9):5850–63. doi: 10.1021/acscatal.3c00620 (PMC10167657; doi:10.1021/acscatal.3c00620)
Supplement: Supplementary file 2 — cs3c00620_si_002.zip [file cs3c00620_si_002.zip › 8I5Q_coord_29227.cif]

data_UNNAMED
# 
loop_
_atom_site.group_PDB 
_atom_site.id 
_atom_site.auth_atom_id 
_atom_site.label_atom_id 
_atom_site.label_alt_id 
_atom_site.auth_comp_id 
_atom_site.label_comp_id 
_atom_site.pdbx_auth_comp_id 
_atom_site.auth_asym_id 
_atom_site.label_asym_id 
_atom_site.auth_seq_id 
_atom_site.label_seq_id 
_atom_site.pdbx_PDB_ins_code 
_atom_site.Cartn_x 
_atom_site.Cartn_y 
_atom_site.Cartn_z 
_atom_site.occupancy 
_atom_site.B_iso_or_equiv 
_atom_site.pdbx_PDB_model_num 
_atom_site.label_entity_id 
_atom_site.type_symbol 
_atom_site.pdbx_formal_charge 
ATOM   1     N   N   . ASP ASP ASP A A 31   31   . 31.215 21.409  -14.262 1.00 45.02  1 . N  ? 
ATOM   2     CA  CA  . ASP ASP ASP A A 31   31   . 32.469 21.364  -13.441 1.00 45.93  1 . C  ? 
ATOM   3     CB  CB  . ASP ASP ASP A A 31   31   . 32.893 19.903  -13.143 1.00 46.33  1 . C  ? 
ATOM   4     CG  CG  . ASP ASP ASP A A 31   31   . 34.135 19.803  -12.209 1.00 49.75  1 . C  ? 
ATOM   5     OD1 OD1 . ASP ASP ASP A A 31   31   . 34.805 20.827  -11.931 1.00 53.61  1 . O  ? 
ATOM   6     OD2 OD2 . ASP ASP ASP A A 31   31   . 34.464 18.687  -11.750 1.00 48.33  1 . O  ? 
ATOM   7     C   C   . ASP ASP ASP A A 31   31   . 33.617 22.158  -14.094 1.00 45.64  1 . C  ? 
ATOM   8     O   O   . ASP ASP ASP A A 31   31   . 34.382 21.620  -14.904 1.00 48.36  1 . O  ? 
ATOM   9     N   N   . LYS LYS LYS A A 32   32   . 33.731 23.429  -13.707 1.00 43.44  1 . N  ? 
ATOM   10    CA  CA  . LYS LYS LYS A A 32   32   . 34.803 24.323  -14.158 1.00 43.75  1 . C  ? 
ATOM   11    CB  CB  . LYS LYS LYS A A 32   32   . 34.217 25.705  -14.493 1.00 44.72  1 . C  ? 
ATOM   12    C   C   . LYS LYS LYS A A 32   32   . 35.959 24.474  -13.149 1.00 41.19  1 . C  ? 
ATOM   13    O   O   . LYS LYS LYS A A 32   32   . 36.962 25.094  -13.464 1.00 41.87  1 . O  ? 
ATOM   14    N   N   . ILE ILE ILE A A 33   33   . 35.805 23.916  -11.951 1.00 39.72  1 . N  ? 
ATOM   15    CA  CA  . ILE ILE ILE A A 33   33   . 36.831 23.968  -10.899 1.00 39.66  1 . C  ? 
ATOM   16    CB  CB  . ILE ILE ILE A A 33   33   . 36.195 23.931  -9.472  1.00 39.28  1 . C  ? 
ATOM   17    CG1 CG1 . ILE ILE ILE A A 33   33   . 37.207 24.375  -8.392  1.00 39.88  1 . C  ? 
ATOM   18    CD1 CD1 . ILE ILE ILE A A 33   33   . 37.456 25.871  -8.324  1.00 38.82  1 . C  ? 
ATOM   19    CG2 CG2 . ILE ILE ILE A A 33   33   . 35.585 22.569  -9.124  1.00 36.41  1 . C  ? 
ATOM   20    C   C   . ILE ILE ILE A A 33   33   . 37.900 22.869  -11.039 1.00 41.28  1 . C  ? 
ATOM   21    O   O   . ILE ILE ILE A A 33   33   . 39.062 23.114  -10.703 1.00 38.27  1 . O  ? 
ATOM   22    N   N   . SER SER SER A A 34   34   . 37.505 21.673  -11.500 1.00 41.70  1 . N  ? 
ATOM   23    CA  CA  . SER SER SER A A 34   34   . 38.430 20.538  -11.703 1.00 45.89  1 . C  ? 
ATOM   24    CB  CB  . SER SER SER A A 34   34   . 37.688 19.329  -12.287 1.00 48.68  1 . C  ? 
ATOM   25    OG  OG  . SER SER SER A A 34   34   . 36.968 18.643  -11.276 1.00 50.73  1 . O  ? 
ATOM   26    C   C   . SER SER SER A A 34   34   . 39.664 20.857  -12.570 1.00 47.52  1 . C  ? 
ATOM   27    O   O   . SER SER SER A A 34   34   . 40.764 20.399  -12.261 1.00 48.16  1 . O  ? 
ATOM   28    N   N   . HIS HIS HIS A A 35   35   . 39.481 21.652  -13.625 1.00 48.69  1 . N  ? 
ATOM   29    CA  CA  . HIS HIS HIS A A 35   35   . 40.606 22.144  -14.447 1.00 49.49  1 . C  ? 
ATOM   30    CB  CB  . HIS HIS HIS A A 35   35   . 40.092 22.851  -15.722 1.00 49.48  1 . C  ? 
ATOM   31    C   C   . HIS HIS HIS A A 35   35   . 41.566 23.087  -13.703 1.00 48.46  1 . C  ? 
ATOM   32    O   O   . HIS HIS HIS A A 35   35   . 42.731 23.189  -14.086 1.00 50.95  1 . O  ? 
ATOM   33    N   N   . LYS LYS LYS A A 36   36   . 41.075 23.780  -12.667 1.00 45.40  1 . N  ? 
ATOM   34    CA  CA  . LYS LYS LYS A A 36   36   . 41.869 24.759  -11.896 1.00 43.43  1 . C  ? 
ATOM   35    CB  CB  . LYS LYS LYS A A 36   36   . 40.947 25.823  -11.270 1.00 46.04  1 . C  ? 
ATOM   36    CG  CG  . LYS LYS LYS A A 36   36   . 40.006 26.548  -12.234 1.00 47.19  1 . C  ? 
ATOM   37    CD  CD  . LYS LYS LYS A A 36   36   . 40.724 27.607  -13.051 1.00 46.60  1 . C  ? 
ATOM   38    CE  CE  . LYS LYS LYS A A 36   36   . 39.807 28.125  -14.143 1.00 47.68  1 . C  ? 
ATOM   39    NZ  NZ  . LYS LYS LYS A A 36   36   . 40.474 29.144  -14.994 1.00 49.09  1 . N  ? 
ATOM   40    C   C   . LYS LYS LYS A A 36   36   . 42.735 24.158  -10.772 1.00 41.54  1 . C  ? 
ATOM   41    O   O   . LYS LYS LYS A A 36   36   . 43.475 24.890  -10.108 1.00 40.00  1 . O  ? 
ATOM   42    N   N   . ILE ILE ILE A A 37   37   . 42.612 22.855  -10.532 1.00 39.51  1 . N  ? 
ATOM   43    CA  CA  . ILE ILE ILE A A 37   37   . 43.378 22.160  -9.485  1.00 40.81  1 . C  ? 
ATOM   44    CB  CB  . ILE ILE ILE A A 37   37   . 42.501 21.845  -8.252  1.00 40.89  1 . C  ? 
ATOM   45    CG1 CG1 . ILE ILE ILE A A 37   37   . 41.250 21.052  -8.651  1.00 40.69  1 . C  ? 
ATOM   46    CD1 CD1 . ILE ILE ILE A A 37   37   . 40.606 20.335  -7.500  1.00 41.98  1 . C  ? 
ATOM   47    CG2 CG2 . ILE ILE ILE A A 37   37   . 42.101 23.140  -7.544  1.00 39.51  1 . C  ? 
ATOM   48    C   C   . ILE ILE ILE A A 37   37   . 43.966 20.888  -10.094 1.00 41.03  1 . C  ? 
ATOM   49    O   O   . ILE ILE ILE A A 37   37   . 43.633 20.553  -11.225 1.00 43.93  1 . O  ? 
ATOM   50    N   N   . ASP ASP ASP A A 38   38   . 44.828 20.176  -9.376  1.00 39.91  1 . N  ? 
ATOM   51    CA  CA  . ASP ASP ASP A A 38   38   . 45.536 19.057  -10.002 1.00 42.39  1 . C  ? 
ATOM   52    CB  CB  . ASP ASP ASP A A 38   38   . 47.024 19.400  -10.201 1.00 49.21  1 . C  ? 
ATOM   53    CG  CG  . ASP ASP ASP A A 38   38   . 47.616 18.715  -11.432 1.00 57.84  1 . C  ? 
ATOM   54    OD1 OD1 . ASP ASP ASP A A 38   38   . 47.550 17.459  -11.512 1.00 61.45  1 . O  ? 
ATOM   55    OD2 OD2 . ASP ASP ASP A A 38   38   . 48.130 19.437  -12.324 1.00 64.04  1 . O  ? 
ATOM   56    C   C   . ASP ASP ASP A A 38   38   . 45.327 17.734  -9.274  0.50 35.43  1 . C  ? 
ATOM   57    O   O   . ASP ASP ASP A A 38   38   . 46.153 17.294  -8.473  0.50 32.92  1 . O  ? 
ATOM   58    N   N   . ILE ILE ILE A A 39   39   . 44.204 17.101  -9.603  1.00 31.04  1 . N  ? 
ATOM   59    CA  CA  . ILE ILE ILE A A 39   39   . 43.812 15.816  -9.016  1.00 28.80  1 . C  ? 
ATOM   60    CB  CB  . ILE ILE ILE A A 39   39   . 42.279 15.674  -8.866  1.00 27.49  1 . C  ? 
ATOM   61    CG1 CG1 . ILE ILE ILE A A 39   39   . 41.704 16.890  -8.129  1.00 26.63  1 . C  ? 
ATOM   62    CD1 CD1 . ILE ILE ILE A A 39   39   . 40.231 16.787  -7.797  1.00 27.54  1 . C  ? 
ATOM   63    CG2 CG2 . ILE ILE ILE A A 39   39   . 41.953 14.365  -8.132  1.00 27.31  1 . C  ? 
ATOM   64    C   C   . ILE ILE ILE A A 39   39   . 44.320 14.715  -9.924  1.00 25.84  1 . C  ? 
ATOM   65    O   O   . ILE ILE ILE A A 39   39   . 43.976 14.713  -11.083 1.00 25.38  1 . O  ? 
ATOM   66    N   N   . PRO PRO PRO A A 40   40   . 45.121 13.771  -9.407  1.00 25.32  1 . N  ? 
ATOM   67    CA  CA  . PRO PRO PRO A A 40   40   . 45.584 12.711  -10.308 1.00 26.08  1 . C  ? 
ATOM   68    CB  CB  . PRO PRO PRO A A 40   40   . 46.618 11.944  -9.479  1.00 26.55  1 . C  ? 
ATOM   69    CG  CG  . PRO PRO PRO A A 40   40   . 46.700 12.632  -8.166  1.00 27.15  1 . C  ? 
ATOM   70    CD  CD  . PRO PRO PRO A A 40   40   . 45.489 13.490  -8.019  1.00 26.50  1 . C  ? 
ATOM   71    C   C   . PRO PRO PRO A A 40   40   . 44.446 11.793  -10.736 1.00 25.00  1 . C  ? 
ATOM   72    O   O   . PRO PRO PRO A A 40   40   . 43.477 11.628  -9.989  1.00 22.28  1 . O  ? 
ATOM   73    N   N   . ASP ASP ASP A A 41   41   . 44.580 11.207  -11.929 1.00 25.71  1 . N  ? 
ATOM   74    CA  CA  . ASP ASP ASP A A 41   41   . 43.544 10.321  -12.499 1.00 26.90  1 . C  ? 
ATOM   75    CB  CB  . ASP ASP ASP A A 41   41   . 43.863 9.943   -13.966 1.00 30.91  1 . C  ? 
ATOM   76    CG  CG  . ASP ASP ASP A A 41   41   . 43.600 11.088  -14.962 1.00 34.96  1 . C  ? 
ATOM   77    OD1 OD1 . ASP ASP ASP A A 41   41   . 42.700 11.926  -14.715 1.00 39.41  1 . O  ? 
ATOM   78    OD2 OD2 . ASP ASP ASP A A 41   41   . 44.289 11.135  -16.013 1.00 37.76  1 . O  ? 
ATOM   79    C   C   . ASP ASP ASP A A 41   41   . 43.343 9.047   -11.678 1.00 24.33  1 . C  ? 
ATOM   80    O   O   . ASP ASP ASP A A 41   41   . 42.248 8.486   -11.688 1.00 24.80  1 . O  ? 
ATOM   81    N   N   . SER SER SER A A 42   42   . 44.383 8.613   -10.961 1.00 21.54  1 . N  ? 
ATOM   82    CA  CA  . SER SER SER A A 42   42   . 44.301 7.447   -10.061 1.00 21.11  1 . C  ? 
ATOM   83    CB  CB  . SER SER SER A A 42   42   . 45.710 6.900   -9.773  1.00 20.61  1 . C  ? 
ATOM   84    OG  OG  . SER SER SER A A 42   42   . 46.568 7.916   -9.293  1.00 21.27  1 . O  ? 
ATOM   85    C   C   . SER SER SER A A 42   42   . 43.553 7.685   -8.726  1.00 20.83  1 . C  ? 
ATOM   86    O   O   . SER SER SER A A 42   42   . 43.336 6.739   -7.958  1.00 20.54  1 . O  ? 
ATOM   87    N   N   . ALA ALA ALA A A 43   43   . 43.166 8.925   -8.439  1.00 19.80  1 . N  ? 
ATOM   88    CA  CA  . ALA ALA ALA A A 43   43   . 42.457 9.203   -7.201  1.00 20.29  1 . C  ? 
ATOM   89    CB  CB  . ALA ALA ALA A A 43   43   . 42.190 10.697  -7.054  1.00 20.06  1 . C  ? 
ATOM   90    C   C   . ALA ALA ALA A A 43   43   . 41.146 8.408   -7.150  1.00 19.80  1 . C  ? 
ATOM   91    O   O   . ALA ALA ALA A A 43   43   . 40.435 8.319   -8.136  1.00 19.27  1 . O  ? 
ATOM   92    N   N   . TRP TRP TRP A A 44   44   . 40.882 7.764   -6.018  1.00 20.02  1 . N  ? 
ATOM   93    CA  CA  . TRP TRP TRP A A 44   44   . 39.575 7.159   -5.761  1.00 19.77  1 . C  ? 
ATOM   94    CB  CB  . TRP TRP TRP A A 44   44   . 39.577 6.411   -4.443  1.00 19.44  1 . C  ? 
ATOM   95    CG  CG  . TRP TRP TRP A A 44   44   . 38.284 5.791   -4.157  1.00 19.31  1 . C  ? 
ATOM   96    CD1 CD1 . TRP TRP TRP A A 44   44   . 37.747 4.701   -4.773  1.00 18.81  1 . C  ? 
ATOM   97    NE1 NE1 . TRP TRP TRP A A 44   44   . 36.515 4.427   -4.251  1.00 19.88  1 . N  ? 
ATOM   98    CE2 CE2 . TRP TRP TRP A A 44   44   . 36.224 5.364   -3.291  1.00 19.92  1 . C  ? 
ATOM   99    CD2 CD2 . TRP TRP TRP A A 44   44   . 37.325 6.239   -3.211  1.00 19.98  1 . C  ? 
ATOM   100   CE3 CE3 . TRP TRP TRP A A 44   44   . 37.282 7.309   -2.299  1.00 20.85  1 . C  ? 
ATOM   101   CZ3 CZ3 . TRP TRP TRP A A 44   44   . 36.157 7.459   -1.495  1.00 20.50  1 . C  ? 
ATOM   102   CH2 CH2 . TRP TRP TRP A A 44   44   . 35.078 6.558   -1.591  1.00 20.96  1 . C  ? 
ATOM   103   CZ2 CZ2 . TRP TRP TRP A A 44   44   . 35.088 5.518   -2.495  1.00 20.33  1 . C  ? 
ATOM   104   C   C   . TRP TRP TRP A A 44   44   . 38.559 8.309   -5.722  1.00 20.87  1 . C  ? 
ATOM   105   O   O   . TRP TRP TRP A A 44   44   . 38.880 9.372   -5.196  1.00 21.23  1 . O  ? 
ATOM   106   N   N   A THR THR THR A A 45   45   . 37.367 8.071   -6.282  0.50 20.96  1 . N  ? 
ATOM   107   N   N   B THR THR THR A A 45   45   . 37.374 8.108   -6.297  0.50 20.44  1 . N  ? 
ATOM   108   CA  CA  A THR THR THR A A 45   45   . 36.335 9.089   -6.484  0.50 21.68  1 . C  ? 
ATOM   109   CA  CA  B THR THR THR A A 45   45   . 36.370 9.163   -6.348  0.50 20.79  1 . C  ? 
ATOM   110   CB  CB  A THR THR THR A A 45   45   . 36.215 9.484   -7.971  0.50 22.72  1 . C  ? 
ATOM   111   CB  CB  B THR THR THR A A 45   45   . 36.458 9.990   -7.654  0.50 21.24  1 . C  ? 
ATOM   112   OG1 OG1 A THR THR THR A A 45   45   . 35.640 8.395   -8.707  0.50 23.63  1 . O  ? 
ATOM   113   OG1 OG1 B THR THR THR A A 45   45   . 35.701 11.197  -7.513  0.50 20.49  1 . O  ? 
ATOM   114   CG2 CG2 A THR THR THR A A 45   45   . 37.584 9.821   -8.561  0.50 22.83  1 . C  ? 
ATOM   115   CG2 CG2 B THR THR THR A A 45   45   . 35.941 9.200   -8.849  0.50 21.38  1 . C  ? 
ATOM   116   C   C   A THR THR THR A A 45   45   . 34.949 8.608   -6.065  0.50 21.34  1 . C  ? 
ATOM   117   C   C   B THR THR THR A A 45   45   . 34.942 8.667   -6.159  0.50 20.80  1 . C  ? 
ATOM   118   O   O   A THR THR THR A A 45   45   . 34.628 7.427   -6.200  0.50 21.29  1 . O  ? 
ATOM   119   O   O   B THR THR THR A A 45   45   . 34.587 7.559   -6.551  0.50 20.74  1 . O  ? 
ATOM   120   N   N   . ILE ILE ILE A A 46   46   . 34.137 9.528   -5.545  1.00 20.63  1 . N  ? 
ATOM   121   CA  CA  . ILE ILE ILE A A 46   46   . 32.752 9.247   -5.240  1.00 20.98  1 . C  ? 
ATOM   122   CB  CB  . ILE ILE ILE A A 46   46   . 32.607 8.423   -3.926  1.00 22.11  1 . C  ? 
ATOM   123   CG1 CG1 . ILE ILE ILE A A 46   46   . 31.180 7.883   -3.764  1.00 23.26  1 . C  ? 
ATOM   124   CD1 CD1 . ILE ILE ILE A A 46   46   . 31.090 6.730   -2.771  1.00 23.62  1 . C  ? 
ATOM   125   CG2 CG2 . ILE ILE ILE A A 46   46   . 33.041 9.208   -2.686  1.00 21.82  1 . C  ? 
ATOM   126   C   C   . ILE ILE ILE A A 46   46   . 32.025 10.586  -5.156  1.00 20.92  1 . C  ? 
ATOM   127   O   O   . ILE ILE ILE A A 46   46   . 32.639 11.626  -4.858  1.00 20.75  1 . O  ? 
ATOM   128   N   N   . GLY GLY GLY A A 47   47   . 30.730 10.567  -5.448  1.00 20.74  1 . N  ? 
ATOM   129   CA  CA  . GLY GLY GLY A A 47   47   . 29.903 11.761  -5.326  1.00 20.88  1 . C  ? 
ATOM   130   C   C   . GLY GLY GLY A A 47   47   . 29.688 12.106  -3.858  1.00 20.67  1 . C  ? 
ATOM   131   O   O   . GLY GLY GLY A A 47   47   . 29.438 11.224  -3.035  1.00 19.82  1 . O  ? 
ATOM   132   N   N   . ILE ILE ILE A A 48   48   . 29.795 13.390  -3.539  1.00 21.26  1 . N  ? 
ATOM   133   CA  CA  . ILE ILE ILE A A 48   48   . 29.454 13.895  -2.228  1.00 21.72  1 . C  ? 
ATOM   134   CB  CB  . ILE ILE ILE A A 48   48   . 29.771 15.406  -2.080  1.00 22.33  1 . C  ? 
ATOM   135   CG1 CG1 . ILE ILE ILE A A 48   48   . 31.284 15.651  -2.220  1.00 23.36  1 . C  ? 
ATOM   136   CD1 CD1 . ILE ILE ILE A A 48   48   . 31.701 17.112  -2.283  1.00 23.06  1 . C  ? 
ATOM   137   CG2 CG2 . ILE ILE ILE A A 48   48   . 29.308 15.921  -0.727  1.00 21.90  1 . C  ? 
ATOM   138   C   C   . ILE ILE ILE A A 48   48   . 27.969 13.620  -2.035  1.00 22.53  1 . C  ? 
ATOM   139   O   O   . ILE ILE ILE A A 48   48   . 27.152 13.984  -2.873  1.00 23.38  1 . O  ? 
ATOM   140   N   N   . GLY GLY GLY A A 49   49   . 27.641 12.926  -0.949  1.00 24.09  1 . N  ? 
ATOM   141   CA  CA  . GLY GLY GLY A A 49   49   . 26.267 12.517  -0.646  1.00 24.74  1 . C  ? 
ATOM   142   C   C   . GLY GLY GLY A A 49   49   . 25.811 11.251  -1.345  1.00 25.78  1 . C  ? 
ATOM   143   O   O   . GLY GLY GLY A A 49   49   . 24.661 10.860  -1.207  1.00 24.06  1 . O  ? 
ATOM   144   N   N   . GLU GLU GLU A A 50   50   . 26.704 10.592  -2.088  1.00 28.48  1 . N  ? 
ATOM   145   CA  CA  . GLU GLU GLU A A 50   50   . 26.325 9.404   -2.827  1.00 30.29  1 . C  ? 
ATOM   146   CB  CB  . GLU GLU GLU A A 50   50   . 27.437 8.983   -3.796  1.00 33.55  1 . C  ? 
ATOM   147   CG  CG  . GLU GLU GLU A A 50   50   . 27.037 7.933   -4.828  1.00 34.65  1 . C  ? 
ATOM   148   CD  CD  . GLU GLU GLU A A 50   50   . 28.093 7.690   -5.918  1.00 38.77  1 . C  ? 
ATOM   149   OE1 OE1 . GLU GLU GLU A A 50   50   . 28.917 8.590   -6.253  1.00 36.54  1 . O  ? 
ATOM   150   OE2 OE2 . GLU GLU GLU A A 50   50   . 28.090 6.559   -6.469  1.00 41.49  1 . O  ? 
ATOM   151   C   C   . GLU GLU GLU A A 50   50   . 26.003 8.292   -1.836  1.00 30.93  1 . C  ? 
ATOM   152   O   O   . GLU GLU GLU A A 50   50   . 26.650 8.171   -0.796  1.00 31.68  1 . O  ? 
ATOM   153   N   N   . LYS LYS LYS A A 51   51   . 24.963 7.529   -2.142  1.00 31.24  1 . N  ? 
ATOM   154   CA  CA  . LYS LYS LYS A A 51   51   . 24.620 6.331   -1.391  1.00 32.84  1 . C  ? 
ATOM   155   CB  CB  . LYS LYS LYS A A 51   51   . 23.095 6.177   -1.243  1.00 33.05  1 . C  ? 
ATOM   156   C   C   . LYS LYS LYS A A 51   51   . 25.229 5.152   -2.143  1.00 31.75  1 . C  ? 
ATOM   157   O   O   . LYS LYS LYS A A 51   51   . 25.454 5.212   -3.352  1.00 33.72  1 . O  ? 
ATOM   158   N   N   . PHE PHE PHE A A 52   52   . 25.512 4.091   -1.408  1.00 31.14  1 . N  ? 
ATOM   159   CA  CA  . PHE PHE PHE A A 52   52   . 26.155 2.903   -1.953  1.00 30.90  1 . C  ? 
ATOM   160   CB  CB  . PHE PHE PHE A A 52   52   . 27.575 2.791   -1.423  1.00 29.01  1 . C  ? 
ATOM   161   CG  CG  . PHE PHE PHE A A 52   52   . 28.338 1.670   -2.021  1.00 27.77  1 . C  ? 
ATOM   162   CD1 CD1 . PHE PHE PHE A A 52   52   . 28.775 1.748   -3.329  1.00 26.68  1 . C  ? 
ATOM   163   CE1 CE1 . PHE PHE PHE A A 52   52   . 29.467 0.709   -3.903  1.00 26.56  1 . C  ? 
ATOM   164   CZ  CZ  . PHE PHE PHE A A 52   52   . 29.714 -0.442  -3.179  1.00 27.37  1 . C  ? 
ATOM   165   CE2 CE2 . PHE PHE PHE A A 52   52   . 29.269 -0.537  -1.866  1.00 28.61  1 . C  ? 
ATOM   166   CD2 CD2 . PHE PHE PHE A A 52   52   . 28.582 0.518   -1.295  1.00 27.06  1 . C  ? 
ATOM   167   C   C   . PHE PHE PHE A A 52   52   . 25.318 1.712   -1.529  1.00 32.10  1 . C  ? 
ATOM   168   O   O   . PHE PHE PHE A A 52   52   . 25.068 1.548   -0.344  1.00 31.99  1 . O  ? 
ATOM   169   N   N   . LYS LYS LYS A A 53   53   . 24.891 0.894   -2.495  1.00 35.24  1 . N  ? 
ATOM   170   CA  CA  . LYS LYS LYS A A 53   53   . 23.839 -0.121  -2.271  1.00 37.80  1 . C  ? 
ATOM   171   CB  CB  . LYS LYS LYS A A 53   53   . 22.986 -0.281  -3.542  1.00 38.64  1 . C  ? 
ATOM   172   C   C   . LYS LYS LYS A A 53   53   . 24.345 -1.505  -1.852  1.00 39.95  1 . C  ? 
ATOM   173   O   O   . LYS LYS LYS A A 53   53   . 23.597 -2.283  -1.250  1.00 43.17  1 . O  ? 
ATOM   174   N   N   . ASN ASN ASN A A 54   54   . 25.598 -1.819  -2.165  1.00 39.59  1 . N  ? 
ATOM   175   CA  CA  . ASN ASN ASN A A 54   54   . 26.087 -3.190  -2.050  1.00 40.29  1 . C  ? 
ATOM   176   CB  CB  . ASN ASN ASN A A 54   54   . 26.688 -3.580  -3.410  1.00 43.96  1 . C  ? 
ATOM   177   CG  CG  . ASN ASN ASN A A 54   54   . 26.733 -5.084  -3.637  1.00 47.84  1 . C  ? 
ATOM   178   OD1 OD1 . ASN ASN ASN A A 54   54   . 26.002 -5.855  -3.002  1.00 46.86  1 . O  ? 
ATOM   179   ND2 ND2 . ASN ASN ASN A A 54   54   . 27.596 -5.509  -4.564  1.00 51.35  1 . N  ? 
ATOM   180   C   C   . ASN ASN ASN A A 54   54   . 27.118 -3.406  -0.923  1.00 37.28  1 . C  ? 
ATOM   181   O   O   . ASN ASN ASN A A 54   54   . 27.963 -4.306  -1.020  1.00 37.21  1 . O  ? 
ATOM   182   N   N   . ALA ALA ALA A A 55   55   . 27.047 -2.620  0.151   1.00 33.34  1 . N  ? 
ATOM   183   CA  CA  . ALA ALA ALA A A 55   55   . 28.111 -2.652  1.165   1.00 31.37  1 . C  ? 
ATOM   184   CB  CB  . ALA ALA ALA A A 55   55   . 28.003 -1.472  2.118   1.00 30.98  1 . C  ? 
ATOM   185   C   C   . ALA ALA ALA A A 55   55   . 28.075 -3.953  1.950   1.00 29.26  1 . C  ? 
ATOM   186   O   O   . ALA ALA ALA A A 55   55   . 27.016 -4.412  2.348   1.00 31.73  1 . O  ? 
ATOM   187   N   N   . GLY GLY GLY A A 56   56   . 29.238 -4.539  2.173   1.00 26.34  1 . N  ? 
ATOM   188   CA  CA  . GLY GLY GLY A A 56   56   . 29.343 -5.742  2.966   1.00 25.22  1 . C  ? 
ATOM   189   C   C   . GLY GLY GLY A A 56   56   . 29.226 -5.498  4.451   1.00 25.08  1 . C  ? 
ATOM   190   O   O   . GLY GLY GLY A A 56   56   . 29.317 -4.360  4.932   1.00 24.68  1 . O  ? 
ATOM   191   N   N   A HIS HIS HIS A A 57   57   . 29.036 -6.579  5.193   0.50 25.47  1 . N  ? 
ATOM   192   N   N   B HIS HIS HIS A A 57   57   . 28.962 -6.581  5.181   0.50 24.75  1 . N  ? 
ATOM   193   CA  CA  A HIS HIS HIS A A 57   57   . 28.939 -6.515  6.643   0.50 25.34  1 . C  ? 
ATOM   194   CA  CA  B HIS HIS HIS A A 57   57   . 28.870 -6.568  6.643   0.50 24.18  1 . C  ? 
ATOM   195   CB  CB  A HIS HIS HIS A A 57   57   . 27.462 -6.530  7.056   0.50 25.74  1 . C  ? 
ATOM   196   CB  CB  B HIS HIS HIS A A 57   57   . 27.407 -6.744  7.103   0.50 23.69  1 . C  ? 
ATOM   197   CG  CG  A HIS HIS HIS A A 57   57   . 26.665 -5.417  6.445   0.50 25.68  1 . C  ? 
ATOM   198   CG  CG  B HIS HIS HIS A A 57   57   . 26.704 -7.918  6.493   0.50 22.59  1 . C  ? 
ATOM   199   ND1 ND1 A HIS HIS HIS A A 57   57   . 26.749 -4.111  6.886   0.50 25.36  1 . N  ? 
ATOM   200   ND1 ND1 B HIS HIS HIS A A 57   57   . 25.983 -7.825  5.324   0.50 22.49  1 . N  ? 
ATOM   201   CE1 CE1 A HIS HIS HIS A A 57   57   . 25.957 -3.350  6.154   0.50 25.69  1 . C  ? 
ATOM   202   CE1 CE1 B HIS HIS HIS A A 57   57   . 25.476 -9.007  5.026   0.50 22.23  1 . C  ? 
ATOM   203   NE2 NE2 A HIS HIS HIS A A 57   57   . 25.372 -4.111  5.244   0.50 26.02  1 . N  ? 
ATOM   204   NE2 NE2 B HIS HIS HIS A A 57   57   . 25.826 -9.861  5.969   0.50 22.13  1 . N  ? 
ATOM   205   CD2 CD2 A HIS HIS HIS A A 57   57   . 25.802 -5.407  5.401   0.50 25.82  1 . C  ? 
ATOM   206   CD2 CD2 B HIS HIS HIS A A 57   57   . 26.590 -9.203  6.902   0.50 22.24  1 . C  ? 
ATOM   207   C   C   A HIS HIS HIS A A 57   57   . 29.733 -7.704  7.187   0.50 24.82  1 . C  ? 
ATOM   208   C   C   B HIS HIS HIS A A 57   57   . 29.767 -7.689  7.178   0.50 24.17  1 . C  ? 
ATOM   209   O   O   A HIS HIS HIS A A 57   57   . 30.150 -8.558  6.402   0.50 24.54  1 . O  ? 
ATOM   210   O   O   B HIS HIS HIS A A 57   57   . 30.283 -8.481  6.383   0.50 24.01  1 . O  ? 
ATOM   211   N   N   . PRO PRO PRO A A 58   58   . 29.992 -7.741  8.507   1.00 24.15  1 . N  ? 
ATOM   212   CA  CA  . PRO PRO PRO A A 58   58   . 30.742 -8.859  9.070   1.00 24.71  1 . C  ? 
ATOM   213   CB  CB  . PRO PRO PRO A A 58   58   . 30.809 -8.531  10.565  1.00 24.55  1 . C  ? 
ATOM   214   CG  CG  . PRO PRO PRO A A 58   58   . 30.739 -7.060  10.614  1.00 24.85  1 . C  ? 
ATOM   215   CD  CD  . PRO PRO PRO A A 58   58   . 29.781 -6.689  9.522   1.00 24.78  1 . C  ? 
ATOM   216   C   C   . PRO PRO PRO A A 58   58   . 30.083 -10.227 8.832   1.00 26.24  1 . C  ? 
ATOM   217   O   O   . PRO PRO PRO A A 58   58   . 28.847 -10.327 8.812   1.00 25.30  1 . O  ? 
ATOM   218   N   N   . ASN ASN ASN A A 59   59   . 30.922 -11.249 8.623   1.00 26.58  1 . N  ? 
ATOM   219   CA  CA  . ASN ASN ASN A A 59   59   . 30.461 -12.623 8.365   1.00 27.09  1 . C  ? 
ATOM   220   CB  CB  . ASN ASN ASN A A 59   59   . 31.119 -13.190 7.094   1.00 26.90  1 . C  ? 
ATOM   221   CG  CG  . ASN ASN ASN A A 59   59   . 32.629 -13.345 7.212   1.00 27.21  1 . C  ? 
ATOM   222   OD1 OD1 . ASN ASN ASN A A 59   59   . 33.214 -13.196 8.284   1.00 24.78  1 . O  ? 
ATOM   223   ND2 ND2 . ASN ASN ASN A A 59   59   . 33.273 -13.632 6.078   1.00 28.28  1 . N  ? 
ATOM   224   C   C   . ASN ASN ASN A A 59   59   . 30.661 -13.569 9.555   1.00 27.71  1 . C  ? 
ATOM   225   O   O   . ASN ASN ASN A A 59   59   . 30.544 -14.778 9.391   1.00 28.10  1 . O  ? 
ATOM   226   N   N   . VAL VAL VAL A A 60   60   . 30.961 -13.012 10.732  1.00 28.43  1 . N  ? 
ATOM   227   CA  CA  . VAL VAL VAL A A 60   60   . 31.162 -13.781 11.976  1.00 29.92  1 . C  ? 
ATOM   228   CB  CB  . VAL VAL VAL A A 60   60   . 32.518 -13.469 12.662  1.00 30.08  1 . C  ? 
ATOM   229   CG1 CG1 . VAL VAL VAL A A 60   60   . 33.678 -13.877 11.762  1.00 30.57  1 . C  ? 
ATOM   230   CG2 CG2 . VAL VAL VAL A A 60   60   . 32.641 -12.002 13.078  1.00 30.14  1 . C  ? 
ATOM   231   C   C   . VAL VAL VAL A A 60   60   . 30.005 -13.515 12.959  1.00 30.77  1 . C  ? 
ATOM   232   O   O   . VAL VAL VAL A A 60   60   . 29.257 -12.561 12.787  1.00 28.28  1 . O  ? 
ATOM   233   N   N   . LYS LYS LYS A A 61   61   . 29.859 -14.371 13.969  1.00 34.79  1 . N  ? 
ATOM   234   CA  CA  . LYS LYS LYS A A 61   61   . 28.738 -14.250 14.927  1.00 39.15  1 . C  ? 
ATOM   235   CB  CB  . LYS LYS LYS A A 61   61   . 28.190 -15.633 15.336  1.00 41.30  1 . C  ? 
ATOM   236   CG  CG  . LYS LYS LYS A A 61   61   . 27.809 -16.489 14.128  1.00 46.20  1 . C  ? 
ATOM   237   CD  CD  . LYS LYS LYS A A 61   61   . 26.524 -17.286 14.302  1.00 49.23  1 . C  ? 
ATOM   238   CE  CE  . LYS LYS LYS A A 61   61   . 25.941 -17.676 12.946  1.00 53.21  1 . C  ? 
ATOM   239   NZ  NZ  . LYS LYS LYS A A 61   61   . 24.927 -18.768 13.040  1.00 54.69  1 . N  ? 
ATOM   240   C   C   . LYS LYS LYS A A 61   61   . 29.101 -13.420 16.150  1.00 37.32  1 . C  ? 
ATOM   241   O   O   . LYS LYS LYS A A 61   61   . 28.215 -12.864 16.806  1.00 39.16  1 . O  ? 
ATOM   242   N   N   . TYR TYR TYR A A 62   62   . 30.392 -13.317 16.454  1.00 35.26  1 . N  ? 
ATOM   243   CA  CA  . TYR TYR TYR A A 62   62   . 30.850 -12.458 17.561  1.00 34.12  1 . C  ? 
ATOM   244   CB  CB  . TYR TYR TYR A A 62   62   . 32.219 -12.905 18.091  1.00 35.38  1 . C  ? 
ATOM   245   CG  CG  . TYR TYR TYR A A 62   62   . 33.368 -12.910 17.090  1.00 36.87  1 . C  ? 
ATOM   246   CD1 CD1 . TYR TYR TYR A A 62   62   . 33.667 -14.059 16.332  1.00 36.17  1 . C  ? 
ATOM   247   CE1 CE1 . TYR TYR TYR A A 62   62   . 34.740 -14.074 15.443  1.00 35.17  1 . C  ? 
ATOM   248   CZ  CZ  . TYR TYR TYR A A 62   62   . 35.534 -12.935 15.296  1.00 33.25  1 . C  ? 
ATOM   249   OH  OH  . TYR TYR TYR A A 62   62   . 36.592 -12.956 14.423  1.00 31.87  1 . O  ? 
ATOM   250   CE2 CE2 . TYR TYR TYR A A 62   62   . 35.265 -11.793 16.028  1.00 35.36  1 . C  ? 
ATOM   251   CD2 CD2 . TYR TYR TYR A A 62   62   . 34.193 -11.779 16.927  1.00 36.38  1 . C  ? 
ATOM   252   C   C   . TYR TYR TYR A A 62   62   . 30.826 -10.980 17.147  1.00 31.72  1 . C  ? 
ATOM   253   O   O   . TYR TYR TYR A A 62   62   . 30.771 -10.691 15.963  1.00 29.87  1 . O  ? 
ATOM   254   N   N   . PRO PRO PRO A A 63   63   . 30.805 -10.040 18.118  1.00 31.88  1 . N  ? 
ATOM   255   CA  CA  . PRO PRO PRO A A 63   63   . 30.715 -8.615  17.757  1.00 32.05  1 . C  ? 
ATOM   256   CB  CB  . PRO PRO PRO A A 63   63   . 30.651 -7.893  19.117  1.00 33.18  1 . C  ? 
ATOM   257   CG  CG  . PRO PRO PRO A A 63   63   . 30.330 -8.946  20.123  1.00 32.79  1 . C  ? 
ATOM   258   CD  CD  . PRO PRO PRO A A 63   63   . 30.915 -10.218 19.578  1.00 33.01  1 . C  ? 
ATOM   259   C   C   . PRO PRO PRO A A 63   63   . 31.936 -8.132  16.977  1.00 31.14  1 . C  ? 
ATOM   260   O   O   . PRO PRO PRO A A 63   63   . 33.045 -8.574  17.241  1.00 31.80  1 . O  ? 
ATOM   261   N   N   . MET MET MET A A 64   64   . 31.725 -7.238  16.018  1.00 30.15  1 . N  ? 
ATOM   262   CA  CA  . MET MET MET A A 64   64   . 32.813 -6.787  15.148  1.00 28.12  1 . C  ? 
ATOM   263   CB  CB  . MET MET MET A A 64   64   . 33.049 -7.820  14.047  1.00 27.29  1 . C  ? 
ATOM   264   CG  CG  . MET MET MET A A 64   64   . 34.028 -7.407  12.952  1.00 26.88  1 . C  ? 
ATOM   265   SD  SD  . MET MET MET A A 64   64   . 34.596 -8.823  12.000  1.00 26.25  1 . S  ? 
ATOM   266   CE  CE  . MET MET MET A A 64   64   . 35.764 -9.445  13.218  1.00 23.95  1 . C  ? 
ATOM   267   C   C   . MET MET MET A A 64   64   . 32.470 -5.437  14.557  1.00 26.48  1 . C  ? 
ATOM   268   O   O   . MET MET MET A A 64   64   . 31.356 -5.235  14.097  1.00 25.32  1 . O  ? 
ATOM   269   N   N   . ILE ILE ILE A A 65   65   . 33.447 -4.530  14.542  1.00 25.84  1 . N  ? 
ATOM   270   CA  CA  . ILE ILE ILE A A 65   65   . 33.233 -3.155  14.054  1.00 24.66  1 . C  ? 
ATOM   271   CB  CB  . ILE ILE ILE A A 65   65   . 34.541 -2.317  14.070  1.00 23.90  1 . C  ? 
ATOM   272   CG1 CG1 . ILE ILE ILE A A 65   65   . 34.980 -2.052  15.511  1.00 23.35  1 . C  ? 
ATOM   273   CD1 CD1 . ILE ILE ILE A A 65   65   . 36.462 -1.826  15.661  1.00 23.89  1 . C  ? 
ATOM   274   CG2 CG2 . ILE ILE ILE A A 65   65   . 34.350 -0.967  13.388  1.00 24.03  1 . C  ? 
ATOM   275   C   C   . ILE ILE ILE A A 65   65   . 32.636 -3.176  12.652  1.00 23.87  1 . C  ? 
ATOM   276   O   O   . ILE ILE ILE A A 65   65   . 33.038 -3.980  11.811  1.00 24.51  1 . O  ? 
ATOM   277   N   N   . ASP ASP ASP A A 66   66   . 31.640 -2.319  12.441  1.00 24.20  1 . N  ? 
ATOM   278   CA  CA  . ASP ASP ASP A A 66   66   . 31.130 -1.988  11.109  1.00 26.25  1 . C  ? 
ATOM   279   CB  CB  . ASP ASP ASP A A 66   66   . 29.994 -2.936  10.687  1.00 26.56  1 . C  ? 
ATOM   280   CG  CG  . ASP ASP ASP A A 66   66   . 29.513 -2.701  9.233   1.00 27.98  1 . C  ? 
ATOM   281   OD1 OD1 . ASP ASP ASP A A 66   66   . 29.919 -1.712  8.560   1.00 27.38  1 . O  ? 
ATOM   282   OD2 OD2 . ASP ASP ASP A A 66   66   . 28.717 -3.545  8.754   1.00 28.13  1 . O  ? 
ATOM   283   C   C   . ASP ASP ASP A A 66   66   . 30.645 -0.538  11.139  1.00 26.22  1 . C  ? 
ATOM   284   O   O   . ASP ASP ASP A A 66   66   . 29.532 -0.276  11.567  1.00 27.31  1 . O  ? 
ATOM   285   N   N   . ASP ASP ASP A A 67   67   . 31.492 0.387   10.683  1.00 25.60  1 . N  ? 
ATOM   286   CA  CA  . ASP ASP ASP A A 67   67   . 31.186 1.820   10.717  1.00 25.40  1 . C  ? 
ATOM   287   CB  CB  . ASP ASP ASP A A 67   67   . 32.462 2.637   10.961  1.00 25.93  1 . C  ? 
ATOM   288   CG  CG  . ASP ASP ASP A A 67   67   . 33.099 2.373   12.314  1.00 26.00  1 . C  ? 
ATOM   289   OD1 OD1 . ASP ASP ASP A A 67   67   . 32.406 2.100   13.311  1.00 28.69  1 . O  ? 
ATOM   290   OD2 OD2 . ASP ASP ASP A A 67   67   . 34.330 2.468   12.382  1.00 26.09  1 . O  ? 
ATOM   291   C   C   . ASP ASP ASP A A 67   67   . 30.530 2.336   9.434   1.00 24.54  1 . C  ? 
ATOM   292   O   O   . ASP ASP ASP A A 67   67   . 30.448 3.537   9.243   1.00 22.50  1 . O  ? 
ATOM   293   N   N   . SER SER SER A A 68   68   . 30.065 1.447   8.559   1.00 25.31  1 . N  ? 
ATOM   294   CA  CA  . SER SER SER A A 68   68   . 29.515 1.848   7.262   1.00 26.48  1 . C  ? 
ATOM   295   CB  CB  . SER SER SER A A 68   68   . 28.484 3.028   7.392   1.00 28.80  1 . C  ? 
ATOM   296   OG  OG  . SER SER SER A A 68   68   . 29.120 4.358   7.391   1.00 28.77  1 . O  ? 
ATOM   297   C   C   . SER SER SER A A 68   68   . 30.610 2.228   6.258   1.00 24.03  1 . C  ? 
ATOM   298   O   O   . SER SER SER A A 68   68   . 31.799 2.318   6.574   1.00 23.24  1 . O  ? 
ATOM   299   N   N   . TYR TYR TYR A A 69   69   . 30.149 2.495   5.042   1.00 23.79  1 . N  ? 
ATOM   300   CA  CA  . TYR TYR TYR A A 69   69   . 30.983 2.902   3.907   1.00 22.65  1 . C  ? 
ATOM   301   CB  CB  . TYR TYR TYR A A 69   69   . 30.324 2.419   2.604   1.00 23.74  1 . C  ? 
ATOM   302   CG  CG  . TYR TYR TYR A A 69   69   . 28.919 2.928   2.379   1.00 24.21  1 . C  ? 
ATOM   303   CD1 CD1 . TYR TYR TYR A A 69   69   . 28.696 4.207   1.872   1.00 24.94  1 . C  ? 
ATOM   304   CE1 CE1 . TYR TYR TYR A A 69   69   . 27.418 4.676   1.662   1.00 25.97  1 . C  ? 
ATOM   305   CZ  CZ  . TYR TYR TYR A A 69   69   . 26.332 3.873   1.950   1.00 26.13  1 . C  ? 
ATOM   306   OH  OH  . TYR TYR TYR A A 69   69   . 25.094 4.384   1.700   1.00 25.74  1 . O  ? 
ATOM   307   CE2 CE2 . TYR TYR TYR A A 69   69   . 26.508 2.588   2.444   1.00 25.57  1 . C  ? 
ATOM   308   CD2 CD2 . TYR TYR TYR A A 69   69   . 27.804 2.120   2.652   1.00 25.61  1 . C  ? 
ATOM   309   C   C   . TYR TYR TYR A A 69   69   . 31.260 4.414   3.814   1.00 20.67  1 . C  ? 
ATOM   310   O   O   . TYR TYR TYR A A 69   69   . 31.989 4.848   2.927   1.00 21.22  1 . O  ? 
ATOM   311   N   N   . VAL VAL VAL A A 70   70   . 30.672 5.214   4.696   1.00 19.66  1 . N  ? 
ATOM   312   CA  CA  . VAL VAL VAL A A 70   70   . 30.907 6.670   4.714   1.00 19.16  1 . C  ? 
ATOM   313   CB  CB  . VAL VAL VAL A A 70   70   . 29.757 7.448   5.369   1.00 19.36  1 . C  ? 
ATOM   314   CG1 CG1 . VAL VAL VAL A A 70   70   . 30.006 8.937   5.287   1.00 19.79  1 . C  ? 
ATOM   315   CG2 CG2 . VAL VAL VAL A A 70   70   . 28.419 7.109   4.709   1.00 19.70  1 . C  ? 
ATOM   316   C   C   . VAL VAL VAL A A 70   70   . 32.222 6.903   5.444   1.00 19.37  1 . C  ? 
ATOM   317   O   O   . VAL VAL VAL A A 70   70   . 32.274 7.080   6.668   1.00 19.14  1 . O  ? 
ATOM   318   N   N   . GLN GLN GLN A A 71   71   . 33.295 6.856   4.667   1.00 19.68  1 . N  ? 
ATOM   319   CA  CA  . GLN GLN GLN A A 71   71   . 34.648 6.999   5.178   1.00 19.76  1 . C  ? 
ATOM   320   CB  CB  . GLN GLN GLN A A 71   71   . 35.333 5.632   5.219   1.00 19.97  1 . C  ? 
ATOM   321   CG  CG  . GLN GLN GLN A A 71   71   . 34.559 4.528   5.918   1.00 19.88  1 . C  ? 
ATOM   322   CD  CD  . GLN GLN GLN A A 71   71   . 34.340 4.793   7.393   1.00 20.95  1 . C  ? 
ATOM   323   OE1 OE1 . GLN GLN GLN A A 71   71   . 35.044 5.596   8.021   1.00 20.75  1 . O  ? 
ATOM   324   NE2 NE2 . GLN GLN GLN A A 71   71   . 33.339 4.116   7.964   1.00 22.04  1 . N  ? 
ATOM   325   C   C   . GLN GLN GLN A A 71   71   . 35.438 7.917   4.267   1.00 19.28  1 . C  ? 
ATOM   326   O   O   . GLN GLN GLN A A 71   71   . 34.974 8.278   3.190   1.00 20.78  1 . O  ? 
ATOM   327   N   N   . GLY GLY GLY A A 72   72   . 36.639 8.279   4.696   1.00 19.10  1 . N  ? 
ATOM   328   CA  CA  . GLY GLY GLY A A 72   72   . 37.559 9.018   3.851   1.00 19.27  1 . C  ? 
ATOM   329   C   C   . GLY GLY GLY A A 72   72   . 38.996 8.867   4.282   1.00 18.94  1 . C  ? 
ATOM   330   O   O   . GLY GLY GLY A A 72   72   . 39.280 8.204   5.261   1.00 19.97  1 . O  ? 
ATOM   331   N   N   . ALA ALA ALA A A 73   73   . 39.907 9.492   3.543   1.00 19.19  1 . N  ? 
ATOM   332   CA  CA  . ALA ALA ALA A A 73   73   . 41.330 9.463   3.890   1.00 19.37  1 . C  ? 
ATOM   333   CB  CB  . ALA ALA ALA A A 73   73   . 42.181 10.111  2.810   1.00 19.47  1 . C  ? 
ATOM   334   C   C   . ALA ALA ALA A A 73   73   . 41.550 10.163  5.220   1.00 20.21  1 . C  ? 
ATOM   335   O   O   . ALA ALA ALA A A 73   73   . 40.984 11.242  5.461   1.00 21.36  1 . O  ? 
ATOM   336   N   N   . PRO PRO PRO A A 74   74   . 42.344 9.549   6.104   1.00 19.82  1 . N  ? 
ATOM   337   CA  CA  . PRO PRO PRO A A 74   74   . 42.568 10.175  7.402   1.00 19.77  1 . C  ? 
ATOM   338   CB  CB  . PRO PRO PRO A A 74   74   . 43.169 9.035   8.242   1.00 19.89  1 . C  ? 
ATOM   339   CG  CG  . PRO PRO PRO A A 74   74   . 43.835 8.133   7.257   1.00 20.41  1 . C  ? 
ATOM   340   CD  CD  . PRO PRO PRO A A 74   74   . 43.012 8.232   5.991   1.00 20.00  1 . C  ? 
ATOM   341   C   C   . PRO PRO PRO A A 74   74   . 43.515 11.372  7.339   1.00 19.75  1 . C  ? 
ATOM   342   O   O   . PRO PRO PRO A A 74   74   . 44.288 11.512  6.384   1.00 21.39  1 . O  ? 
ATOM   343   N   N   . LEU LEU LEU A A 75   75   . 43.421 12.216  8.360   1.00 18.47  1 . N  ? 
ATOM   344   CA  CA  . LEU LEU LEU A A 75   75   . 44.305 13.337  8.570   1.00 18.68  1 . C  ? 
ATOM   345   CB  CB  . LEU LEU LEU A A 75   75   . 43.514 14.646  8.626   1.00 18.91  1 . C  ? 
ATOM   346   CG  CG  . LEU LEU LEU A A 75   75   . 42.733 15.022  7.365   1.00 19.74  1 . C  ? 
ATOM   347   CD1 CD1 . LEU LEU LEU A A 75   75   . 41.785 16.188  7.662   1.00 21.36  1 . C  ? 
ATOM   348   CD2 CD2 . LEU LEU LEU A A 75   75   . 43.651 15.379  6.221   1.00 19.48  1 . C  ? 
ATOM   349   C   C   . LEU LEU LEU A A 75   75   . 45.067 13.126  9.889   1.00 18.13  1 . C  ? 
ATOM   350   O   O   . LEU LEU LEU A A 75   75   . 44.544 12.549  10.836  1.00 17.95  1 . O  ? 
ATOM   351   N   N   . GLY GLY GLY A A 76   76   . 46.301 13.604  9.931   1.00 17.69  1 . N  ? 
ATOM   352   CA  CA  . GLY GLY GLY A A 76   76   . 47.171 13.440  11.092  1.00 18.08  1 . C  ? 
ATOM   353   C   C   . GLY GLY GLY A A 76   76   . 48.360 12.550  10.800  1.00 18.10  1 . C  ? 
ATOM   354   O   O   . GLY GLY GLY A A 76   76   . 48.286 11.620  10.001  1.00 18.71  1 . O  ? 
ATOM   355   N   N   . GLY GLY GLY A A 77   77   . 49.462 12.844  11.460  1.00 18.38  1 . N  ? 
ATOM   356   CA  CA  . GLY GLY GLY A A 77   77   . 50.678 12.083  11.319  1.00 17.92  1 . C  ? 
ATOM   357   C   C   . GLY GLY GLY A A 77   77   . 50.729 10.817  12.132  1.00 18.57  1 . C  ? 
ATOM   358   O   O   . GLY GLY GLY A A 77   77   . 49.801 10.496  12.866  1.00 17.68  1 . O  ? 
ATOM   359   N   N   . PHE PHE PHE A A 78   78   . 51.866 10.124  12.018  1.00 19.28  1 . N  ? 
ATOM   360   CA  CA  . PHE PHE PHE A A 78   78   . 52.124 8.875   12.729  1.00 19.65  1 . C  ? 
ATOM   361   CB  CB  . PHE PHE PHE A A 78   78   . 53.457 8.249   12.270  1.00 20.64  1 . C  ? 
ATOM   362   CG  CG  . PHE PHE PHE A A 78   78   . 53.512 7.849   10.811  1.00 21.71  1 . C  ? 
ATOM   363   CD1 CD1 . PHE PHE PHE A A 78   78   . 52.387 7.874   9.974   1.00 21.55  1 . C  ? 
ATOM   364   CE1 CE1 . PHE PHE PHE A A 78   78   . 52.473 7.464   8.667   1.00 21.87  1 . C  ? 
ATOM   365   CZ  CZ  . PHE PHE PHE A A 78   78   . 53.683 7.022   8.153   1.00 23.12  1 . C  ? 
ATOM   366   CE2 CE2 . PHE PHE PHE A A 78   78   . 54.798 6.971   8.965   1.00 23.68  1 . C  ? 
ATOM   367   CD2 CD2 . PHE PHE PHE A A 78   78   . 54.708 7.376   10.290  1.00 23.31  1 . C  ? 
ATOM   368   C   C   . PHE PHE PHE A A 78   78   . 52.256 9.180   14.203  1.00 19.37  1 . C  ? 
ATOM   369   O   O   . PHE PHE PHE A A 78   78   . 53.024 10.053  14.574  1.00 20.50  1 . O  ? 
ATOM   370   N   N   . GLY GLY GLY A A 79   79   . 51.524 8.462   15.039  1.00 19.87  1 . N  ? 
ATOM   371   CA  CA  . GLY GLY GLY A A 79   79   . 51.544 8.686   16.489  1.00 21.21  1 . C  ? 
ATOM   372   C   C   . GLY GLY GLY A A 79   79   . 50.832 9.924   17.028  1.00 21.20  1 . C  ? 
ATOM   373   O   O   . GLY GLY GLY A A 79   79   . 50.843 10.172  18.239  1.00 21.31  1 . O  ? 
ATOM   374   N   N   . ALA ALA ALA A A 80   80   . 50.193 10.688  16.147  1.00 21.69  1 . N  ? 
ATOM   375   CA  CA  . ALA ALA ALA A A 80   80   . 49.555 11.952  16.520  1.00 21.26  1 . C  ? 
ATOM   376   CB  CB  . ALA ALA ALA A A 80   80   . 49.619 12.910  15.352  1.00 21.33  1 . C  ? 
ATOM   377   C   C   . ALA ALA ALA A A 80   80   . 48.113 11.768  16.930  1.00 21.28  1 . C  ? 
ATOM   378   O   O   . ALA ALA ALA A A 80   80   . 47.520 12.701  17.449  1.00 23.35  1 . O  ? 
ATOM   379   N   N   . GLY GLY GLY A A 81   81   . 47.542 10.588  16.672  1.00 20.30  1 . N  ? 
ATOM   380   CA  CA  . GLY GLY GLY A A 81   81   . 46.103 10.413  16.634  1.00 21.09  1 . C  ? 
ATOM   381   C   C   . GLY GLY GLY A A 81   81   . 45.549 10.938  15.320  1.00 21.18  1 . C  ? 
ATOM   382   O   O   . GLY GLY GLY A A 81   81   . 45.968 12.009  14.866  1.00 21.94  1 . O  ? 
ATOM   383   N   N   . THR THR THR A A 82   82   . 44.633 10.192  14.694  1.00 20.54  1 . N  ? 
ATOM   384   CA  CA  . THR THR THR A A 82   82   . 44.094 10.579  13.393  1.00 20.86  1 . C  ? 
ATOM   385   CB  CB  . THR THR THR A A 82   82   . 44.310 9.503   12.303  1.00 21.40  1 . C  ? 
ATOM   386   OG1 OG1 . THR THR THR A A 82   82   . 43.800 8.233   12.747  1.00 20.06  1 . O  ? 
ATOM   387   CG2 CG2 . THR THR THR A A 82   82   . 45.787 9.388   11.946  1.00 21.08  1 . C  ? 
ATOM   388   C   C   . THR THR THR A A 82   82   . 42.611 10.926  13.449  1.00 21.99  1 . C  ? 
ATOM   389   O   O   . THR THR THR A A 82   82   . 41.894 10.486  14.353  1.00 22.34  1 . O  ? 
ATOM   390   N   N   . ILE ILE ILE A A 83   83   . 42.185 11.706  12.449  1.00 21.49  1 . N  ? 
ATOM   391   CA  CA  . ILE ILE ILE A A 83   83   . 40.830 12.175  12.284  1.00 20.48  1 . C  ? 
ATOM   392   CB  CB  . ILE ILE ILE A A 83   83   . 40.752 13.717  12.443  1.00 22.11  1 . C  ? 
ATOM   393   CG1 CG1 . ILE ILE ILE A A 83   83   . 41.260 14.140  13.822  1.00 22.73  1 . C  ? 
ATOM   394   CD1 CD1 . ILE ILE ILE A A 83   83   . 41.503 15.622  13.979  1.00 23.22  1 . C  ? 
ATOM   395   CG2 CG2 . ILE ILE ILE A A 83   83   . 39.313 14.206  12.294  1.00 22.73  1 . C  ? 
ATOM   396   C   C   . ILE ILE ILE A A 83   83   . 40.381 11.787  10.881  1.00 19.96  1 . C  ? 
ATOM   397   O   O   . ILE ILE ILE A A 83   83   . 40.945 12.233  9.905   1.00 19.31  1 . O  ? 
ATOM   398   N   N   . GLY GLY GLY A A 84   84   . 39.366 10.940  10.788  1.00 19.92  1 . N  ? 
ATOM   399   CA  CA  . GLY GLY GLY A A 84   84   . 38.809 10.537  9.513   1.00 19.63  1 . C  ? 
ATOM   400   C   C   . GLY GLY GLY A A 84   84   . 37.706 11.484  9.100   1.00 19.43  1 . C  ? 
ATOM   401   O   O   . GLY GLY GLY A A 84   84   . 36.656 11.501  9.731   1.00 19.54  1 . O  ? 
ATOM   402   N   N   . ARG ARG ARG A A 85   85   . 37.965 12.300  8.075   1.00 19.61  1 . N  ? 
ATOM   403   CA  CA  . ARG ARG ARG A A 85   85   . 36.942 13.125  7.446   1.00 20.12  1 . C  ? 
ATOM   404   CB  CB  . ARG ARG ARG A A 85   85   . 37.500 14.483  6.999   1.00 20.17  1 . C  ? 
ATOM   405   CG  CG  . ARG ARG ARG A A 85   85   . 36.429 15.558  6.873   1.00 19.95  1 . C  ? 
ATOM   406   CD  CD  . ARG ARG ARG A A 85   85   . 36.894 16.780  6.100   1.00 20.12  1 . C  ? 
ATOM   407   NE  NE  . ARG ARG ARG A A 85   85   . 35.800 17.737  5.867   1.00 20.18  1 . N  ? 
ATOM   408   CZ  CZ  . ARG ARG ARG A A 85   85   . 35.833 18.744  4.992   1.00 20.36  1 . C  ? 
ATOM   409   NH1 NH1 . ARG ARG ARG A A 85   85   . 36.900 18.958  4.237   1.00 20.43  1 . N  ? 
ATOM   410   NH2 NH2 . ARG ARG ARG A A 85   85   . 34.774 19.542  4.850   1.00 20.92  1 . N  ? 
ATOM   411   C   C   . ARG ARG ARG A A 85   85   . 36.381 12.362  6.250   1.00 20.46  1 . C  ? 
ATOM   412   O   O   . ARG ARG ARG A A 85   85   . 37.146 11.894  5.399   1.00 20.67  1 . O  ? 
ATOM   413   N   N   . THR THR THR A A 86   86   . 35.056 12.228  6.186   1.00 20.25  1 . N  ? 
ATOM   414   CA  CA  . THR THR THR A A 86   86   . 34.429 11.334  5.197   1.00 20.14  1 . C  ? 
ATOM   415   CB  CB  . THR THR THR A A 86   86   . 33.081 10.765  5.671   1.00 19.84  1 . C  ? 
ATOM   416   OG1 OG1 . THR THR THR A A 86   86   . 32.042 11.753  5.494   1.00 20.31  1 . O  ? 
ATOM   417   CG2 CG2 . THR THR THR A A 86   86   . 33.166 10.291  7.134   1.00 19.28  1 . C  ? 
ATOM   418   C   C   . THR THR THR A A 86   86   . 34.185 12.042  3.877   1.00 20.73  1 . C  ? 
ATOM   419   O   O   . THR THR THR A A 86   86   . 34.305 13.280  3.768   1.00 21.05  1 . O  ? 
ATOM   420   N   N   . TYR TYR TYR A A 87   87   . 33.817 11.264  2.872   1.00 20.49  1 . N  ? 
ATOM   421   CA  CA  . TYR TYR TYR A A 87   87   . 33.487 11.850  1.578   1.00 20.99  1 . C  ? 
ATOM   422   CB  CB  . TYR TYR TYR A A 87   87   . 33.350 10.778  0.497   1.00 20.92  1 . C  ? 
ATOM   423   CG  CG  . TYR TYR TYR A A 87   87   . 32.155 9.869   0.565   1.00 21.32  1 . C  ? 
ATOM   424   CD1 CD1 . TYR TYR TYR A A 87   87   . 30.920 10.281  0.072   1.00 22.07  1 . C  ? 
ATOM   425   CE1 CE1 . TYR TYR TYR A A 87   87   . 29.832 9.438   0.082   1.00 23.00  1 . C  ? 
ATOM   426   CZ  CZ  . TYR TYR TYR A A 87   87   . 29.961 8.148   0.560   1.00 23.43  1 . C  ? 
ATOM   427   OH  OH  . TYR TYR TYR A A 87   87   . 28.859 7.316   0.541   1.00 26.13  1 . O  ? 
ATOM   428   CE2 CE2 . TYR TYR TYR A A 87   87   . 31.187 7.699   1.027   1.00 22.94  1 . C  ? 
ATOM   429   CD2 CD2 . TYR TYR TYR A A 87   87   . 32.276 8.552   1.013   1.00 21.91  1 . C  ? 
ATOM   430   C   C   . TYR TYR TYR A A 87   87   . 32.280 12.782  1.587   1.00 20.56  1 . C  ? 
ATOM   431   O   O   . TYR TYR TYR A A 87   87   . 32.130 13.585  0.680   1.00 22.15  1 . O  ? 
ATOM   432   N   N   . ASN ASN ASN A A 88   88   . 31.418 12.656  2.591   1.00 20.73  1 . N  ? 
ATOM   433   CA  CA  . ASN ASN ASN A A 88   88   . 30.307 13.579  2.792   1.00 20.56  1 . C  ? 
ATOM   434   CB  CB  . ASN ASN ASN A A 88   88   . 29.165 12.901  3.554   1.00 20.66  1 . C  ? 
ATOM   435   CG  CG  . ASN ASN ASN A A 88   88   . 28.411 11.905  2.700   1.00 21.07  1 . C  ? 
ATOM   436   OD1 OD1 . ASN ASN ASN A A 88   88   . 28.503 11.907  1.459   1.00 22.08  1 . O  ? 
ATOM   437   ND2 ND2 . ASN ASN ASN A A 88   88   . 27.656 11.055  3.348   1.00 20.35  1 . N  ? 
ATOM   438   C   C   . ASN ASN ASN A A 88   88   . 30.707 14.844  3.497   1.00 20.43  1 . C  ? 
ATOM   439   O   O   . ASN ASN ASN A A 88   88   . 29.931 15.775  3.536   1.00 22.03  1 . O  ? 
ATOM   440   N   N   . GLY GLY GLY A A 89   89   . 31.894 14.862  4.084   1.00 20.36  1 . N  ? 
ATOM   441   CA  CA  . GLY GLY GLY A A 89   89   . 32.515 16.080  4.582   1.00 20.46  1 . C  ? 
ATOM   442   C   C   . GLY GLY GLY A A 89   89   . 32.630 16.159  6.092   1.00 19.69  1 . C  ? 
ATOM   443   O   O   . GLY GLY GLY A A 89   89   . 33.220 17.100  6.608   1.00 19.67  1 . O  ? 
ATOM   444   N   N   . GLY GLY GLY A A 90   90   . 32.053 15.188  6.794   1.00 19.93  1 . N  ? 
ATOM   445   CA  CA  . GLY GLY GLY A A 90   90   . 32.000 15.212  8.253   1.00 20.02  1 . C  ? 
ATOM   446   C   C   . GLY GLY GLY A A 90   90   . 33.273 14.673  8.881   1.00 19.96  1 . C  ? 
ATOM   447   O   O   . GLY GLY GLY A A 90   90   . 33.940 13.825  8.301   1.00 20.07  1 . O  ? 
ATOM   448   N   N   . PHE PHE PHE A A 91   91   . 33.606 15.194  10.060  1.00 20.08  1 . N  ? 
ATOM   449   CA  CA  . PHE PHE PHE A A 91   91   . 34.722 14.704  10.861  1.00 19.66  1 . C  ? 
ATOM   450   CB  CB  . PHE PHE PHE A A 91   91   . 35.396 15.856  11.606  1.00 19.17  1 . C  ? 
ATOM   451   CG  CG  . PHE PHE PHE A A 91   91   . 36.047 16.861  10.687  1.00 19.34  1 . C  ? 
ATOM   452   CD1 CD1 . PHE PHE PHE A A 91   91   . 35.298 17.873  10.091  1.00 19.72  1 . C  ? 
ATOM   453   CE1 CE1 . PHE PHE PHE A A 91   91   . 35.882 18.804  9.239   1.00 19.22  1 . C  ? 
ATOM   454   CZ  CZ  . PHE PHE PHE A A 91   91   . 37.237 18.719  8.949   1.00 20.05  1 . C  ? 
ATOM   455   CE2 CE2 . PHE PHE PHE A A 91   91   . 38.005 17.713  9.526   1.00 19.73  1 . C  ? 
ATOM   456   CD2 CD2 . PHE PHE PHE A A 91   91   . 37.405 16.793  10.395  1.00 19.80  1 . C  ? 
ATOM   457   C   C   . PHE PHE PHE A A 91   91   . 34.107 13.637  11.771  1.00 20.36  1 . C  ? 
ATOM   458   O   O   . PHE PHE PHE A A 91   91   . 33.475 13.960  12.794  1.00 19.23  1 . O  ? 
ATOM   459   N   N   . SER SER SER A A 92   92   . 34.273 12.377  11.351  1.00 19.89  1 . N  ? 
ATOM   460   CA  CA  . SER SER SER A A 92   92   . 33.456 11.265  11.833  1.00 20.50  1 . C  ? 
ATOM   461   CB  CB  . SER SER SER A A 92   92   . 32.495 10.766  10.748  1.00 20.17  1 . C  ? 
ATOM   462   OG  OG  . SER SER SER A A 92   92   . 31.675 11.806  10.225  1.00 20.23  1 . O  ? 
ATOM   463   C   C   . SER SER SER A A 92   92   . 34.237 10.074  12.394  1.00 21.00  1 . C  ? 
ATOM   464   O   O   . SER SER SER A A 92   92   . 33.755 9.454   13.339  1.00 21.85  1 . O  ? 
ATOM   465   N   N   . ARG ARG ARG A A 93   93   . 35.406 9.727   11.844  1.00 20.38  1 . N  ? 
ATOM   466   CA  CA  . ARG ARG ARG A A 93   93   . 36.150 8.585   12.385  1.00 20.22  1 . C  ? 
ATOM   467   CB  CB  . ARG ARG ARG A A 93   93   . 36.571 7.603   11.300  1.00 20.02  1 . C  ? 
ATOM   468   CG  CG  . ARG ARG ARG A A 93   93   . 36.932 6.239   11.875  1.00 20.04  1 . C  ? 
ATOM   469   CD  CD  . ARG ARG ARG A A 93   93   . 37.091 5.182   10.799  1.00 19.82  1 . C  ? 
ATOM   470   NE  NE  . ARG ARG ARG A A 93   93   . 38.317 5.356   10.015  1.00 19.35  1 . N  ? 
ATOM   471   CZ  CZ  . ARG ARG ARG A A 93   93   . 38.612 4.658   8.918   1.00 19.64  1 . C  ? 
ATOM   472   NH1 NH1 . ARG ARG ARG A A 93   93   . 37.755 3.762   8.422   1.00 19.30  1 . N  ? 
ATOM   473   NH2 NH2 . ARG ARG ARG A A 93   93   . 39.761 4.874   8.286   1.00 19.77  1 . N  ? 
ATOM   474   C   C   . ARG ARG ARG A A 93   93   . 37.339 9.015   13.234  1.00 20.14  1 . C  ? 
ATOM   475   O   O   . ARG ARG ARG A A 93   93   . 38.423 9.340   12.725  1.00 20.99  1 . O  ? 
ATOM   476   N   N   . TRP TRP TRP A A 94   94   . 37.133 8.978   14.542  1.00 20.50  1 . N  ? 
ATOM   477   CA  CA  . TRP TRP TRP A A 94   94   . 38.072 9.547   15.511  1.00 21.22  1 . C  ? 
ATOM   478   CB  CB  . TRP TRP TRP A A 94   94   . 37.277 10.240  16.635  1.00 21.20  1 . C  ? 
ATOM   479   CG  CG  . TRP TRP TRP A A 94   94   . 36.449 11.343  16.100  1.00 20.74  1 . C  ? 
ATOM   480   CD1 CD1 . TRP TRP TRP A A 94   94   . 35.141 11.273  15.692  1.00 20.73  1 . C  ? 
ATOM   481   NE1 NE1 . TRP TRP TRP A A 94   94   . 34.731 12.510  15.236  1.00 20.87  1 . N  ? 
ATOM   482   CE2 CE2 . TRP TRP TRP A A 94   94   . 35.781 13.390  15.329  1.00 19.82  1 . C  ? 
ATOM   483   CD2 CD2 . TRP TRP TRP A A 94   94   . 36.879 12.688  15.864  1.00 19.77  1 . C  ? 
ATOM   484   CE3 CE3 . TRP TRP TRP A A 94   94   . 38.086 13.375  16.075  1.00 19.91  1 . C  ? 
ATOM   485   CZ3 CZ3 . TRP TRP TRP A A 94   94   . 38.165 14.723  15.722  1.00 19.24  1 . C  ? 
ATOM   486   CH2 CH2 . TRP TRP TRP A A 94   94   . 37.054 15.388  15.176  1.00 19.06  1 . C  ? 
ATOM   487   CZ2 CZ2 . TRP TRP TRP A A 94   94   . 35.856 14.743  14.986  1.00 19.63  1 . C  ? 
ATOM   488   C   C   . TRP TRP TRP A A 94   94   . 39.002 8.462   16.052  1.00 21.15  1 . C  ? 
ATOM   489   O   O   . TRP TRP TRP A A 94   94   . 38.530 7.460   16.597  1.00 22.38  1 . O  ? 
ATOM   490   N   N   . HIS HIS HIS A A 95   95   . 40.307 8.659   15.850  1.00 21.44  1 . N  ? 
ATOM   491   CA  CA  . HIS HIS HIS A A 95   95   . 41.376 7.766   16.331  1.00 22.43  1 . C  ? 
ATOM   492   CB  CB  . HIS HIS HIS A A 95   95   . 42.135 7.145   15.145  1.00 21.00  1 . C  ? 
ATOM   493   CG  CG  . HIS HIS HIS A A 95   95   . 41.392 6.070   14.421  1.00 21.55  1 . C  ? 
ATOM   494   ND1 ND1 . HIS HIS HIS A A 95   95   . 41.991 5.286   13.455  1.00 21.76  1 . N  ? 
ATOM   495   CE1 CE1 . HIS HIS HIS A A 95   95   . 41.104 4.433   12.973  1.00 20.88  1 . C  ? 
ATOM   496   NE2 NE2 . HIS HIS HIS A A 95   95   . 39.957 4.628   13.595  1.00 21.28  1 . N  ? 
ATOM   497   CD2 CD2 . HIS HIS HIS A A 95   95   . 40.111 5.637   14.512  1.00 21.41  1 . C  ? 
ATOM   498   C   C   . HIS HIS HIS A A 95   95   . 42.358 8.566   17.191  1.00 22.50  1 . C  ? 
ATOM   499   O   O   . HIS HIS HIS A A 95   95   . 43.556 8.248   17.233  1.00 22.05  1 . O  ? 
ATOM   500   N   N   . LEU LEU LEU A A 96   96   . 41.846 9.601   17.867  1.00 23.79  1 . N  ? 
ATOM   501   CA  CA  . LEU LEU LEU A A 96   96   . 42.668 10.508  18.685  1.00 24.99  1 . C  ? 
ATOM   502   CB  CB  . LEU LEU LEU A A 96   96   . 41.935 11.818  18.944  1.00 24.67  1 . C  ? 
ATOM   503   CG  CG  . LEU LEU LEU A A 96   96   . 41.706 12.685  17.724  1.00 24.97  1 . C  ? 
ATOM   504   CD1 CD1 . LEU LEU LEU A A 96   96   . 40.919 13.909  18.148  1.00 25.52  1 . C  ? 
ATOM   505   CD2 CD2 . LEU LEU LEU A A 96   96   . 43.015 13.105  17.072  1.00 25.25  1 . C  ? 
ATOM   506   C   C   . LEU LEU LEU A A 96   96   . 43.041 9.878   20.011  1.00 25.82  1 . C  ? 
ATOM   507   O   O   . LEU LEU LEU A A 96   96   . 44.030 10.271  20.631  1.00 28.70  1 . O  ? 
ATOM   508   N   N   . GLU GLU GLU A A 97   97   . 42.221 8.928   20.447  1.00 26.66  1 . N  ? 
ATOM   509   CA  CA  . GLU GLU GLU A A 97   97   . 42.515 8.099   21.588  1.00 27.84  1 . C  ? 
ATOM   510   CB  CB  . GLU GLU GLU A A 97   97   . 41.209 7.772   22.301  1.00 30.85  1 . C  ? 
ATOM   511   CG  CG  . GLU GLU GLU A A 97   97   . 41.354 7.104   23.661  1.00 36.03  1 . C  ? 
ATOM   512   CD  CD  . GLU GLU GLU A A 97   97   . 40.006 6.690   24.262  1.00 39.24  1 . C  ? 
ATOM   513   OE1 OE1 . GLU GLU GLU A A 97   97   . 38.965 7.262   23.867  1.00 39.96  1 . O  ? 
ATOM   514   OE2 OE2 . GLU GLU GLU A A 97   97   . 39.989 5.782   25.122  1.00 45.05  1 . O  ? 
ATOM   515   C   C   . GLU GLU GLU A A 97   97   . 43.241 6.858   21.023  1.00 24.90  1 . C  ? 
ATOM   516   O   O   . GLU GLU GLU A A 97   97   . 42.637 6.009   20.381  1.00 22.12  1 . O  ? 
ATOM   517   N   N   . ILE ILE ILE A A 98   98   . 44.549 6.801   21.244  1.00 24.63  1 . N  ? 
ATOM   518   CA  CA  . ILE ILE ILE A A 98   98   . 45.441 5.888   20.504  1.00 24.28  1 . C  ? 
ATOM   519   CB  CB  . ILE ILE ILE A A 98   98   . 46.933 6.101   20.872  1.00 25.02  1 . C  ? 
ATOM   520   CG1 CG1 . ILE ILE ILE A A 98   98   . 47.389 7.552   20.599  1.00 25.47  1 . C  ? 
ATOM   521   CD1 CD1 . ILE ILE ILE A A 98   98   . 47.106 8.088   19.212  1.00 24.80  1 . C  ? 
ATOM   522   CG2 CG2 . ILE ILE ILE A A 98   98   . 47.850 5.116   20.123  1.00 26.29  1 . C  ? 
ATOM   523   C   C   . ILE ILE ILE A A 98   98   . 45.045 4.440   20.770  1.00 23.16  1 . C  ? 
ATOM   524   O   O   . ILE ILE ILE A A 98   98   . 45.043 3.982   21.904  1.00 22.32  1 . O  ? 
ATOM   525   N   N   . GLY GLY GLY A A 99   99   . 44.713 3.728   19.702  1.00 22.54  1 . N  ? 
ATOM   526   CA  CA  . GLY GLY GLY A A 99   99   . 44.310 2.331   19.791  1.00 22.79  1 . C  ? 
ATOM   527   C   C   . GLY GLY GLY A A 99   99   . 42.817 2.087   19.800  1.00 22.42  1 . C  ? 
ATOM   528   O   O   . GLY GLY GLY A A 99   99   . 42.379 0.929   19.727  1.00 22.60  1 . O  ? 
ATOM   529   N   N   . LYS LYS LYS A A 100  100  . 42.039 3.165   19.869  1.00 22.03  1 . N  ? 
ATOM   530   CA  CA  . LYS LYS LYS A A 100  100  . 40.582 3.096   19.806  1.00 23.54  1 . C  ? 
ATOM   531   CB  CB  . LYS LYS LYS A A 100  100  . 39.970 3.807   21.020  1.00 24.74  1 . C  ? 
ATOM   532   CG  CG  . LYS LYS LYS A A 100  100  . 39.803 2.926   22.254  1.00 25.26  1 . C  ? 
ATOM   533   CD  CD  . LYS LYS LYS A A 100  100  . 41.123 2.394   22.760  1.00 26.91  1 . C  ? 
ATOM   534   CE  CE  . LYS LYS LYS A A 100  100  . 41.086 2.035   24.243  1.00 27.41  1 . C  ? 
ATOM   535   NZ  NZ  . LYS LYS LYS A A 100  100  . 42.451 1.584   24.640  1.00 27.25  1 . N  ? 
ATOM   536   C   C   . LYS LYS LYS A A 100  100  . 40.017 3.692   18.490  1.00 22.98  1 . C  ? 
ATOM   537   O   O   . LYS LYS LYS A A 100  100  . 40.569 4.642   17.916  1.00 22.05  1 . O  ? 
ATOM   538   N   N   . ASN ASN ASN A A 101  101  . 38.912 3.105   18.044  1.00 22.04  1 . N  ? 
ATOM   539   CA  CA  . ASN ASN ASN A A 101  101  . 38.137 3.572   16.912  1.00 22.00  1 . C  ? 
ATOM   540   CB  CB  . ASN ASN ASN A A 101  101  . 38.004 2.425   15.906  1.00 21.95  1 . C  ? 
ATOM   541   CG  CG  . ASN ASN ASN A A 101  101  . 37.103 2.758   14.737  1.00 21.24  1 . C  ? 
ATOM   542   OD1 OD1 . ASN ASN ASN A A 101  101  . 37.482 3.498   13.834  1.00 21.99  1 . O  ? 
ATOM   543   ND2 ND2 . ASN ASN ASN A A 101  101  . 35.937 2.173   14.716  1.00 20.18  1 . N  ? 
ATOM   544   C   C   . ASN ASN ASN A A 101  101  . 36.766 4.039   17.415  1.00 22.86  1 . C  ? 
ATOM   545   O   O   . ASN ASN ASN A A 101  101  . 35.999 3.243   17.956  1.00 21.65  1 . O  ? 
ATOM   546   N   N   . LYS LYS LYS A A 102  102  . 36.476 5.328   17.237  1.00 24.25  1 . N  ? 
ATOM   547   CA  CA  . LYS LYS LYS A A 102  102  . 35.196 5.920   17.641  1.00 26.38  1 . C  ? 
ATOM   548   CB  CB  . LYS LYS LYS A A 102  102  . 35.410 6.883   18.805  1.00 29.90  1 . C  ? 
ATOM   549   CG  CG  . LYS LYS LYS A A 102  102  . 34.131 7.401   19.465  1.00 34.98  1 . C  ? 
ATOM   550   CD  CD  . LYS LYS LYS A A 102  102  . 34.425 8.669   20.264  1.00 38.15  1 . C  ? 
ATOM   551   CE  CE  . LYS LYS LYS A A 102  102  . 33.206 9.211   20.991  1.00 40.66  1 . C  ? 
ATOM   552   NZ  NZ  . LYS LYS LYS A A 102  102  . 32.962 8.489   22.273  1.00 46.10  1 . N  ? 
ATOM   553   C   C   . LYS LYS LYS A A 102  102  . 34.561 6.643   16.445  1.00 25.88  1 . C  ? 
ATOM   554   O   O   . LYS LYS LYS A A 102  102  . 35.028 7.691   16.021  1.00 25.40  1 . O  ? 
ATOM   555   N   N   . TYR TYR TYR A A 103  103  . 33.499 6.066   15.895  1.00 24.67  1 . N  ? 
ATOM   556   CA  CA  . TYR TYR TYR A A 103  103  . 32.852 6.632   14.739  1.00 24.49  1 . C  ? 
ATOM   557   CB  CB  . TYR TYR TYR A A 103  103  . 32.468 5.551   13.736  1.00 24.15  1 . C  ? 
ATOM   558   CG  CG  . TYR TYR TYR A A 103  103  . 32.001 6.101   12.415  1.00 23.50  1 . C  ? 
ATOM   559   CD1 CD1 . TYR TYR TYR A A 103  103  . 32.910 6.361   11.386  1.00 23.71  1 . C  ? 
ATOM   560   CE1 CE1 . TYR TYR TYR A A 103  103  . 32.480 6.854   10.158  1.00 24.05  1 . C  ? 
ATOM   561   CZ  CZ  . TYR TYR TYR A A 103  103  . 31.113 7.096   9.953   1.00 24.30  1 . C  ? 
ATOM   562   OH  OH  . TYR TYR TYR A A 103  103  . 30.676 7.595   8.748   1.00 23.69  1 . O  ? 
ATOM   563   CE2 CE2 . TYR TYR TYR A A 103  103  . 30.197 6.841   10.966  1.00 23.52  1 . C  ? 
ATOM   564   CD2 CD2 . TYR TYR TYR A A 103  103  . 30.642 6.343   12.181  1.00 23.63  1 . C  ? 
ATOM   565   C   C   . TYR TYR TYR A A 103  103  . 31.636 7.434   15.185  1.00 24.13  1 . C  ? 
ATOM   566   O   O   . TYR TYR TYR A A 103  103  . 30.608 6.876   15.527  1.00 23.14  1 . O  ? 
ATOM   567   N   N   . THR THR THR A A 104  104  . 31.791 8.754   15.184  1.00 24.98  1 . N  ? 
ATOM   568   CA  CA  . THR THR THR A A 104  104  . 30.706 9.684   15.472  1.00 24.99  1 . C  ? 
ATOM   569   CB  CB  . THR THR THR A A 104  104  . 30.464 9.820   16.991  1.00 25.78  1 . C  ? 
ATOM   570   OG1 OG1 . THR THR THR A A 104  104  . 29.352 10.685  17.229  1.00 27.14  1 . O  ? 
ATOM   571   CG2 CG2 . THR THR THR A A 104  104  . 31.668 10.346  17.719  1.00 26.39  1 . C  ? 
ATOM   572   C   C   . THR THR THR A A 104  104  . 31.005 11.029  14.833  1.00 23.38  1 . C  ? 
ATOM   573   O   O   . THR THR THR A A 104  104  . 32.120 11.521  14.898  1.00 22.98  1 . O  ? 
ATOM   574   N   N   . THR THR THR A A 105  105  . 30.006 11.599  14.173  1.00 23.14  1 . N  ? 
ATOM   575   CA  CA  . THR THR THR A A 105  105  . 30.170 12.883  13.510  1.00 22.29  1 . C  ? 
ATOM   576   CB  CB  . THR THR THR A A 105  105  . 29.159 13.047  12.373  1.00 21.64  1 . C  ? 
ATOM   577   OG1 OG1 . THR THR THR A A 105  105  . 29.394 12.022  11.408  1.00 20.55  1 . O  ? 
ATOM   578   CG2 CG2 . THR THR THR A A 105  105  . 29.278 14.418  11.693  1.00 21.79  1 . C  ? 
ATOM   579   C   C   . THR THR THR A A 105  105  . 30.036 14.003  14.539  1.00 22.69  1 . C  ? 
ATOM   580   O   O   . THR THR THR A A 105  105  . 29.005 14.149  15.186  1.00 23.52  1 . O  ? 
ATOM   581   N   N   . VAL VAL VAL A A 106  106  . 31.084 14.791  14.686  1.00 21.91  1 . N  ? 
ATOM   582   CA  CA  . VAL VAL VAL A A 106  106  . 31.017 15.989  15.507  1.00 22.87  1 . C  ? 
ATOM   583   CB  CB  . VAL VAL VAL A A 106  106  . 32.395 16.313  16.096  1.00 22.48  1 . C  ? 
ATOM   584   CG1 CG1 . VAL VAL VAL A A 106  106  . 32.371 17.636  16.851  1.00 22.63  1 . C  ? 
ATOM   585   CG2 CG2 . VAL VAL VAL A A 106  106  . 32.823 15.171  17.013  1.00 22.52  1 . C  ? 
ATOM   586   C   C   . VAL VAL VAL A A 106  106  . 30.480 17.100  14.590  1.00 23.09  1 . C  ? 
ATOM   587   O   O   . VAL VAL VAL A A 106  106  . 31.223 17.702  13.831  1.00 22.58  1 . O  ? 
ATOM   588   N   N   . TYR TYR TYR A A 107  107  . 29.174 17.325  14.653  1.00 22.97  1 . N  ? 
ATOM   589   CA  CA  . TYR TYR TYR A A 107  107  . 28.461 18.158  13.665  1.00 23.04  1 . C  ? 
ATOM   590   CB  CB  . TYR TYR TYR A A 107  107  . 26.943 18.066  13.872  1.00 23.14  1 . C  ? 
ATOM   591   CG  CG  . TYR TYR TYR A A 107  107  . 26.413 16.693  13.528  1.00 23.83  1 . C  ? 
ATOM   592   CD1 CD1 . TYR TYR TYR A A 107  107  . 26.253 16.315  12.194  1.00 23.84  1 . C  ? 
ATOM   593   CE1 CE1 . TYR TYR TYR A A 107  107  . 25.788 15.056  11.851  1.00 24.89  1 . C  ? 
ATOM   594   CZ  CZ  . TYR TYR TYR A A 107  107  . 25.462 14.140  12.843  1.00 25.40  1 . C  ? 
ATOM   595   OH  OH  . TYR TYR TYR A A 107  107  . 25.006 12.900  12.449  1.00 28.00  1 . O  ? 
ATOM   596   CE2 CE2 . TYR TYR TYR A A 107  107  . 25.607 14.481  14.187  1.00 24.38  1 . C  ? 
ATOM   597   CD2 CD2 . TYR TYR TYR A A 107  107  . 26.078 15.758  14.528  1.00 24.02  1 . C  ? 
ATOM   598   C   C   . TYR TYR TYR A A 107  107  . 28.928 19.613  13.568  1.00 22.23  1 . C  ? 
ATOM   599   O   O   . TYR TYR TYR A A 107  107  . 28.861 20.201  12.502  1.00 22.42  1 . O  ? 
ATOM   600   N   N   . ALA ALA ALA A A 108  108  . 29.468 20.165  14.644  1.00 22.49  1 . N  ? 
ATOM   601   CA  CA  . ALA ALA ALA A A 108  108  . 30.001 21.532  14.617  1.00 22.23  1 . C  ? 
ATOM   602   CB  CB  . ALA ALA ALA A A 108  108  . 30.255 21.997  16.023  1.00 22.38  1 . C  ? 
ATOM   603   C   C   . ALA ALA ALA A A 108  108  . 31.282 21.705  13.786  1.00 23.36  1 . C  ? 
ATOM   604   O   O   . ALA ALA ALA A A 108  108  . 31.633 22.842  13.446  1.00 23.76  1 . O  ? 
ATOM   605   N   N   . ASN ASN ASN A A 109  109  . 31.977 20.598  13.495  1.00 22.07  1 . N  ? 
ATOM   606   CA  CA  . ASN ASN ASN A A 109  109  . 33.225 20.610  12.745  1.00 22.11  1 . C  ? 
ATOM   607   CB  CB  . ASN ASN ASN A A 109  109  . 34.067 19.383  13.099  1.00 22.48  1 . C  ? 
ATOM   608   CG  CG  . ASN ASN ASN A A 109  109  . 34.510 19.352  14.564  1.00 22.74  1 . C  ? 
ATOM   609   OD1 OD1 . ASN ASN ASN A A 109  109  . 34.282 20.284  15.350  1.00 22.88  1 . O  ? 
ATOM   610   ND2 ND2 . ASN ASN ASN A A 109  109  . 35.158 18.250  14.933  1.00 22.67  1 . N  ? 
ATOM   611   C   C   . ASN ASN ASN A A 109  109  . 32.925 20.595  11.248  1.00 21.83  1 . C  ? 
ATOM   612   O   O   . ASN ASN ASN A A 109  109  . 32.571 19.559  10.683  1.00 22.01  1 . O  ? 
ATOM   613   N   N   . GLN GLN GLN A A 110  110  . 33.048 21.746  10.598  1.00 21.31  1 . N  ? 
ATOM   614   CA  CA  . GLN GLN GLN A A 110  110  . 32.628 21.881  9.197   1.00 20.99  1 . C  ? 
ATOM   615   CB  CB  . GLN GLN GLN A A 110  110  . 31.135 22.177  9.095   1.00 20.58  1 . C  ? 
ATOM   616   CG  CG  . GLN GLN GLN A A 110  110  . 30.180 21.234  9.793   1.00 20.90  1 . C  ? 
ATOM   617   CD  CD  . GLN GLN GLN A A 110  110  . 30.072 19.873  9.157   1.00 22.65  1 . C  ? 
ATOM   618   OE1 OE1 . GLN GLN GLN A A 110  110  . 30.622 19.613  8.082   1.00 22.83  1 . O  ? 
ATOM   619   NE2 NE2 . GLN GLN GLN A A 110  110  . 29.354 18.978  9.826   1.00 23.61  1 . N  ? 
ATOM   620   C   C   . GLN GLN GLN A A 110  110  . 33.338 23.016  8.483   1.00 20.60  1 . C  ? 
ATOM   621   O   O   . GLN GLN GLN A A 110  110  . 33.884 23.929  9.110   1.00 21.35  1 . O  ? 
ATOM   622   N   N   . PHE PHE PHE A A 111  111  . 33.330 22.943  7.160   1.00 20.09  1 . N  ? 
ATOM   623   CA  CA  . PHE PHE PHE A A 111  111  . 33.477 24.133  6.332   1.00 21.01  1 . C  ? 
ATOM   624   CB  CB  . PHE PHE PHE A A 111  111  . 34.460 23.908  5.180   1.00 20.37  1 . C  ? 
ATOM   625   CG  CG  . PHE PHE PHE A A 111  111  . 35.893 23.882  5.620   1.00 20.03  1 . C  ? 
ATOM   626   CD1 CD1 . PHE PHE PHE A A 111  111  . 36.606 25.067  5.758   1.00 20.16  1 . C  ? 
ATOM   627   CE1 CE1 . PHE PHE PHE A A 111  111  . 37.933 25.053  6.175   1.00 20.14  1 . C  ? 
ATOM   628   CZ  CZ  . PHE PHE PHE A A 111  111  . 38.567 23.843  6.415   1.00 19.45  1 . C  ? 
ATOM   629   CE2 CE2 . PHE PHE PHE A A 111  111  . 37.864 22.651  6.283   1.00 19.33  1 . C  ? 
ATOM   630   CD2 CD2 . PHE PHE PHE A A 111  111  . 36.538 22.671  5.899   1.00 19.54  1 . C  ? 
ATOM   631   C   C   . PHE PHE PHE A A 111  111  . 32.101 24.536  5.794   1.00 20.86  1 . C  ? 
ATOM   632   O   O   . PHE PHE PHE A A 111  111  . 31.297 23.689  5.426   1.00 20.85  1 . O  ? 
ATOM   633   N   N   . SER SER SER A A 112  112  . 31.857 25.839  5.770   1.00 21.70  1 . N  ? 
ATOM   634   CA  CA  . SER SER SER A A 112  112  . 30.617 26.426  5.291   1.00 21.39  1 . C  ? 
ATOM   635   CB  CB  . SER SER SER A A 112  112  . 29.834 27.012  6.462   1.00 21.41  1 . C  ? 
ATOM   636   OG  OG  . SER SER SER A A 112  112  . 29.378 25.997  7.335   1.00 21.68  1 . O  ? 
ATOM   637   C   C   . SER SER SER A A 112  112  . 30.962 27.538  4.312   1.00 22.60  1 . C  ? 
ATOM   638   O   O   . SER SER SER A A 112  112  . 32.037 28.150  4.400   1.00 23.09  1 . O  ? 
ATOM   639   N   N   . VAL VAL VAL A A 113  113  . 30.047 27.789  3.381   1.00 23.58  1 . N  ? 
ATOM   640   CA  CA  . VAL VAL VAL A A 113  113  . 30.242 28.793  2.328   1.00 24.31  1 . C  ? 
ATOM   641   CB  CB  . VAL VAL VAL A A 113  113  . 30.387 28.148  0.925   1.00 24.64  1 . C  ? 
ATOM   642   CG1 CG1 . VAL VAL VAL A A 113  113  . 29.151 27.379  0.499   1.00 24.72  1 . C  ? 
ATOM   643   CG2 CG2 . VAL VAL VAL A A 113  113  . 30.712 29.197  -0.131  1.00 25.93  1 . C  ? 
ATOM   644   C   C   . VAL VAL VAL A A 113  113  . 29.081 29.790  2.347   1.00 24.48  1 . C  ? 
ATOM   645   O   O   . VAL VAL VAL A A 113  113  . 27.933 29.394  2.589   1.00 23.89  1 . O  ? 
ATOM   646   N   N   . PHE PHE PHE A A 114  114  . 29.409 31.066  2.117   1.00 24.32  1 . N  ? 
ATOM   647   CA  CA  . PHE PHE PHE A A 114  114  . 28.436 32.119  1.826   1.00 24.77  1 . C  ? 
ATOM   648   CB  CB  . PHE PHE PHE A A 114  114  . 28.442 33.209  2.917   1.00 25.39  1 . C  ? 
ATOM   649   CG  CG  . PHE PHE PHE A A 114  114  . 27.647 34.452  2.560   1.00 25.81  1 . C  ? 
ATOM   650   CD1 CD1 . PHE PHE PHE A A 114  114  . 26.288 34.536  2.844   1.00 27.00  1 . C  ? 
ATOM   651   CE1 CE1 . PHE PHE PHE A A 114  114  . 25.559 35.671  2.519   1.00 27.38  1 . C  ? 
ATOM   652   CZ  CZ  . PHE PHE PHE A A 114  114  . 26.184 36.739  1.893   1.00 27.50  1 . C  ? 
ATOM   653   CE2 CE2 . PHE PHE PHE A A 114  114  . 27.534 36.665  1.596   1.00 27.87  1 . C  ? 
ATOM   654   CD2 CD2 . PHE PHE PHE A A 114  114  . 28.260 35.529  1.936   1.00 26.53  1 . C  ? 
ATOM   655   C   C   . PHE PHE PHE A A 114  114  . 28.769 32.725  0.459   1.00 24.89  1 . C  ? 
ATOM   656   O   O   . PHE PHE PHE A A 114  114  . 29.933 32.934  0.141   1.00 24.78  1 . O  ? 
ATOM   657   N   N   . GLN GLN GLN A A 115  115  . 27.741 33.009  -0.331  1.00 24.67  1 . N  ? 
ATOM   658   CA  CA  . GLN GLN GLN A A 115  115  . 27.903 33.611  -1.642  1.00 25.43  1 . C  ? 
ATOM   659   CB  CB  . GLN GLN GLN A A 115  115  . 27.978 32.533  -2.734  1.00 26.38  1 . C  ? 
ATOM   660   CG  CG  . GLN GLN GLN A A 115  115  . 29.256 31.694  -2.694  1.00 26.98  1 . C  ? 
ATOM   661   CD  CD  . GLN GLN GLN A A 115  115  . 29.526 30.892  -3.957  1.00 27.62  1 . C  ? 
ATOM   662   OE1 OE1 . GLN GLN GLN A A 115  115  . 28.947 31.133  -5.013  1.00 28.30  1 . O  ? 
ATOM   663   NE2 NE2 . GLN GLN GLN A A 115  115  . 30.456 29.950  -3.860  1.00 29.38  1 . N  ? 
ATOM   664   C   C   . GLN GLN GLN A A 115  115  . 26.742 34.573  -1.924  1.00 26.57  1 . C  ? 
ATOM   665   O   O   . GLN GLN GLN A A 115  115  . 25.583 34.278  -1.614  1.00 24.80  1 . O  ? 
ATOM   666   N   N   . LYS LYS LYS A A 116  116  . 27.078 35.740  -2.474  1.00 27.43  1 . N  ? 
ATOM   667   CA  CA  . LYS LYS LYS A A 116  116  . 26.091 36.723  -2.904  1.00 27.27  1 . C  ? 
ATOM   668   CB  CB  . LYS LYS LYS A A 116  116  . 25.842 37.772  -1.828  1.00 29.18  1 . C  ? 
ATOM   669   CG  CG  . LYS LYS LYS A A 116  116  . 24.658 38.693  -2.158  1.00 31.68  1 . C  ? 
ATOM   670   CD  CD  . LYS LYS LYS A A 116  116  . 24.198 39.563  -0.988  1.00 32.35  1 . C  ? 
ATOM   671   CE  CE  . LYS LYS LYS A A 116  116  . 25.117 40.739  -0.737  1.00 33.06  1 . C  ? 
ATOM   672   NZ  NZ  . LYS LYS LYS A A 116  116  . 25.021 41.768  -1.811  1.00 35.70  1 . N  ? 
ATOM   673   C   C   . LYS LYS LYS A A 116  116  . 26.600 37.394  -4.166  1.00 26.39  1 . C  ? 
ATOM   674   O   O   . LYS LYS LYS A A 116  116  . 27.708 37.937  -4.194  1.00 24.98  1 . O  ? 
ATOM   675   N   N   . VAL VAL VAL A A 117  117  . 25.798 37.329  -5.215  1.00 25.86  1 . N  ? 
ATOM   676   CA  CA  . VAL VAL VAL A A 117  117  . 26.109 38.048  -6.440  1.00 28.03  1 . C  ? 
ATOM   677   CB  CB  . VAL VAL VAL A A 117  117  . 25.182 37.637  -7.587  1.00 28.41  1 . C  ? 
ATOM   678   CG1 CG1 . VAL VAL VAL A A 117  117  . 25.565 38.378  -8.868  1.00 29.72  1 . C  ? 
ATOM   679   CG2 CG2 . VAL VAL VAL A A 117  117  . 25.244 36.126  -7.806  1.00 28.68  1 . C  ? 
ATOM   680   C   C   . VAL VAL VAL A A 117  117  . 25.995 39.562  -6.141  1.00 28.01  1 . C  ? 
ATOM   681   O   O   . VAL VAL VAL A A 117  117  . 25.017 40.004  -5.542  1.00 25.34  1 . O  ? 
ATOM   682   N   N   . GLU GLU GLU A A 118  118  . 27.025 40.316  -6.524  1.00 29.04  1 . N  ? 
ATOM   683   CA  CA  . GLU GLU GLU A A 118  118  . 27.077 41.760  -6.315  1.00 32.30  1 . C  ? 
ATOM   684   CB  CB  . GLU GLU GLU A A 118  118  . 28.357 42.368  -6.898  1.00 36.35  1 . C  ? 
ATOM   685   CG  CG  . GLU GLU GLU A A 118  118  . 28.410 43.903  -6.859  1.00 40.18  1 . C  ? 
ATOM   686   CD  CD  . GLU GLU GLU A A 118  118  . 29.772 44.465  -7.261  1.00 43.71  1 . C  ? 
ATOM   687   OE1 OE1 . GLU GLU GLU A A 118  118  . 29.847 45.167  -8.307  1.00 43.84  1 . O  ? 
ATOM   688   OE2 OE2 . GLU GLU GLU A A 118  118  . 30.764 44.190  -6.534  1.00 42.38  1 . O  ? 
ATOM   689   C   C   . GLU GLU GLU A A 118  118  . 25.873 42.411  -6.964  1.00 31.49  1 . C  ? 
ATOM   690   O   O   . GLU GLU GLU A A 118  118  . 25.611 42.172  -8.137  1.00 27.99  1 . O  ? 
ATOM   691   N   N   . GLY GLY GLY A A 119  119  . 25.152 43.211  -6.173  1.00 31.56  1 . N  ? 
ATOM   692   CA  CA  . GLY GLY GLY A A 119  119  . 23.905 43.841  -6.607  1.00 32.53  1 . C  ? 
ATOM   693   C   C   . GLY GLY GLY A A 119  119  . 22.644 43.168  -6.079  1.00 32.36  1 . C  ? 
ATOM   694   O   O   . GLY GLY GLY A A 119  119  . 21.577 43.791  -6.093  1.00 32.03  1 . O  ? 
ATOM   695   N   N   . ASN ASN ASN A A 120  120  . 22.747 41.914  -5.623  1.00 31.18  1 . N  ? 
ATOM   696   CA  CA  . ASN ASN ASN A A 120  120  . 21.587 41.193  -5.074  1.00 31.78  1 . C  ? 
ATOM   697   CB  CB  . ASN ASN ASN A A 120  120  . 21.734 39.675  -5.205  1.00 31.82  1 . C  ? 
ATOM   698   CG  CG  . ASN ASN ASN A A 120  120  . 21.588 39.191  -6.637  1.00 31.71  1 . C  ? 
ATOM   699   OD1 OD1 . ASN ASN ASN A A 120  120  . 21.459 39.987  -7.575  1.00 30.77  1 . O  ? 
ATOM   700   ND2 ND2 . ASN ASN ASN A A 120  120  . 21.605 37.867  -6.813  1.00 30.38  1 . N  ? 
ATOM   701   C   C   . ASN ASN ASN A A 120  120  . 21.326 41.544  -3.623  1.00 30.68  1 . C  ? 
ATOM   702   O   O   . ASN ASN ASN A A 120  120  . 22.240 41.808  -2.864  1.00 29.71  1 . O  ? 
ATOM   703   N   N   . LYS LYS LYS A A 121  121  . 20.050 41.522  -3.262  1.00 31.38  1 . N  ? 
ATOM   704   CA  CA  . LYS LYS LYS A A 121  121  . 19.598 41.852  -1.916  1.00 34.01  1 . C  ? 
ATOM   705   CB  CB  . LYS LYS LYS A A 121  121  . 18.059 41.913  -1.904  1.00 33.99  1 . C  ? 
ATOM   706   CG  CG  . LYS LYS LYS A A 121  121  . 17.405 42.400  -0.617  1.00 36.24  1 . C  ? 
ATOM   707   CD  CD  . LYS LYS LYS A A 121  121  . 17.873 43.788  -0.195  1.00 37.16  1 . C  ? 
ATOM   708   CE  CE  . LYS LYS LYS A A 121  121  . 16.959 44.420  0.857   1.00 38.18  1 . C  ? 
ATOM   709   NZ  NZ  . LYS LYS LYS A A 121  121  . 16.502 43.503  1.950   1.00 37.69  1 . N  ? 
ATOM   710   C   C   . LYS LYS LYS A A 121  121  . 20.125 40.840  -0.895  1.00 33.96  1 . C  ? 
ATOM   711   O   O   . LYS LYS LYS A A 121  121  . 20.606 41.219  0.165   1.00 33.66  1 . O  ? 
ATOM   712   N   N   . ASP ASP ASP A A 122  122  . 20.035 39.561  -1.249  1.00 35.24  1 . N  ? 
ATOM   713   CA  CA  . ASP ASP ASP A A 122  122  . 20.381 38.450  -0.371  1.00 35.68  1 . C  ? 
ATOM   714   CB  CB  . ASP ASP ASP A A 122  122  . 19.132 37.659  0.034   1.00 36.44  1 . C  ? 
ATOM   715   CG  CG  . ASP ASP ASP A A 122  122  . 18.103 38.509  0.761   1.00 39.35  1 . C  ? 
ATOM   716   OD1 OD1 . ASP ASP ASP A A 122  122  . 18.442 39.116  1.797   1.00 38.70  1 . O  ? 
ATOM   717   OD2 OD2 . ASP ASP ASP A A 122  122  . 16.945 38.566  0.288   1.00 45.23  1 . O  ? 
ATOM   718   C   C   . ASP ASP ASP A A 122  122  . 21.353 37.488  -1.055  1.00 34.80  1 . C  ? 
ATOM   719   O   O   . ASP ASP ASP A A 122  122  . 21.380 37.364  -2.288  1.00 29.96  1 . O  ? 
ATOM   720   N   N   . GLY GLY GLY A A 123  123  . 22.155 36.828  -0.214  1.00 34.35  1 . N  ? 
ATOM   721   CA  CA  . GLY GLY GLY A A 123  123  . 22.998 35.713  -0.616  1.00 34.51  1 . C  ? 
ATOM   722   C   C   . GLY GLY GLY A A 123  123  . 22.473 34.411  -0.055  1.00 33.81  1 . C  ? 
ATOM   723   O   O   . GLY GLY GLY A A 123  123  . 21.353 34.341  0.437   1.00 34.23  1 . O  ? 
ATOM   724   N   N   . VAL VAL VAL A A 124  124  . 23.306 33.380  -0.133  1.00 33.40  1 . N  ? 
ATOM   725   CA  CA  . VAL VAL VAL A A 124  124  . 22.976 32.043  0.372   1.00 32.52  1 . C  ? 
ATOM   726   CB  CB  . VAL VAL VAL A A 124  124  . 22.678 31.040  -0.772  1.00 32.61  1 . C  ? 
ATOM   727   CG1 CG1 . VAL VAL VAL A A 124  124  . 21.378 31.401  -1.457  1.00 34.14  1 . C  ? 
ATOM   728   CG2 CG2 . VAL VAL VAL A A 124  124  . 23.792 31.013  -1.808  1.00 32.78  1 . C  ? 
ATOM   729   C   C   . VAL VAL VAL A A 124  124  . 24.135 31.524  1.224   1.00 31.23  1 . C  ? 
ATOM   730   O   O   . VAL VAL VAL A A 124  124  . 25.315 31.754  0.913   1.00 26.97  1 . O  ? 
ATOM   731   N   N   . ALA ALA ALA A A 125  125  . 23.790 30.811  2.292   1.00 30.03  1 . N  ? 
ATOM   732   CA  CA  . ALA ALA ALA A A 125  125  . 24.784 30.189  3.145   1.00 28.40  1 . C  ? 
ATOM   733   CB  CB  . ALA ALA ALA A A 125  125  . 24.764 30.825  4.511   1.00 29.49  1 . C  ? 
ATOM   734   C   C   . ALA ALA ALA A A 125  125  . 24.479 28.711  3.217   1.00 27.93  1 . C  ? 
ATOM   735   O   O   . ALA ALA ALA A A 125  125  . 23.320 28.321  3.325   1.00 28.27  1 . O  ? 
ATOM   736   N   N   . GLN GLN GLN A A 126  126  . 25.528 27.889  3.160   1.00 26.61  1 . N  ? 
ATOM   737   CA  CA  . GLN GLN GLN A A 126  126  . 25.375 26.431  3.071   1.00 24.81  1 . C  ? 
ATOM   738   CB  CB  . GLN GLN GLN A A 126  126  . 25.352 26.006  1.595   1.00 24.60  1 . C  ? 
ATOM   739   CG  CG  . GLN GLN GLN A A 126  126  . 25.290 24.514  1.309   1.00 24.95  1 . C  ? 
ATOM   740   CD  CD  . GLN GLN GLN A A 126  126  . 24.003 23.902  1.807   1.00 26.51  1 . C  ? 
ATOM   741   OE1 OE1 . GLN GLN GLN A A 126  126  . 22.926 24.271  1.354   1.00 27.50  1 . O  ? 
ATOM   742   NE2 NE2 . GLN GLN GLN A A 126  126  . 24.100 22.980  2.759   1.00 27.91  1 . N  ? 
ATOM   743   C   C   . GLN GLN GLN A A 126  126  . 26.532 25.751  3.789   1.00 24.27  1 . C  ? 
ATOM   744   O   O   . GLN GLN GLN A A 126  126  . 27.697 26.040  3.491   1.00 24.11  1 . O  ? 
ATOM   745   N   N   . VAL VAL VAL A A 127  127  . 26.210 24.825  4.696   1.00 22.93  1 . N  ? 
ATOM   746   CA  CA  . VAL VAL VAL A A 127  127  . 27.228 23.971  5.323   1.00 22.79  1 . C  ? 
ATOM   747   CB  CB  . VAL VAL VAL A A 127  127  . 26.718 23.277  6.605   1.00 22.30  1 . C  ? 
ATOM   748   CG1 CG1 . VAL VAL VAL A A 127  127  . 27.804 22.412  7.238   1.00 22.39  1 . C  ? 
ATOM   749   CG2 CG2 . VAL VAL VAL A A 127  127  . 26.256 24.308  7.617   1.00 21.99  1 . C  ? 
ATOM   750   C   C   . VAL VAL VAL A A 127  127  . 27.637 22.925  4.286   1.00 23.48  1 . C  ? 
ATOM   751   O   O   . VAL VAL VAL A A 127  127  . 26.773 22.327  3.643   1.00 23.21  1 . O  ? 
ATOM   752   N   N   . LEU LEU LEU A A 128  128  . 28.945 22.706  4.119   1.00 23.67  1 . N  ? 
ATOM   753   CA  CA  . LEU LEU LEU A A 128  128  . 29.442 21.719  3.142   1.00 23.98  1 . C  ? 
ATOM   754   CB  CB  . LEU LEU LEU A A 128  128  . 30.793 22.155  2.559   1.00 23.33  1 . C  ? 
ATOM   755   CG  CG  . LEU LEU LEU A A 128  128  . 30.792 23.559  1.944   1.00 23.14  1 . C  ? 
ATOM   756   CD1 CD1 . LEU LEU LEU A A 128  128  . 32.183 23.891  1.453   1.00 23.65  1 . C  ? 
ATOM   757   CD2 CD2 . LEU LEU LEU A A 128  128  . 29.779 23.701  0.812   1.00 22.76  1 . C  ? 
ATOM   758   C   C   . LEU LEU LEU A A 128  128  . 29.506 20.323  3.750   1.00 24.10  1 . C  ? 
ATOM   759   O   O   . LEU LEU LEU A A 128  128  . 30.581 19.743  3.907   1.00 24.32  1 . O  ? 
ATOM   760   N   N   . TYR TYR TYR A A 129  129  . 28.327 19.796  4.075   1.00 23.79  1 . N  ? 
ATOM   761   CA  CA  . TYR TYR TYR A A 129  129  . 28.181 18.471  4.672   1.00 24.55  1 . C  ? 
ATOM   762   CB  CB  . TYR TYR TYR A A 129  129  . 28.160 18.565  6.204   1.00 24.18  1 . C  ? 
ATOM   763   CG  CG  . TYR TYR TYR A A 129  129  . 27.864 17.236  6.864   1.00 24.38  1 . C  ? 
ATOM   764   CD1 CD1 . TYR TYR TYR A A 129  129  . 28.739 16.153  6.729   1.00 23.41  1 . C  ? 
ATOM   765   CE1 CE1 . TYR TYR TYR A A 129  129  . 28.445 14.930  7.305   1.00 23.48  1 . C  ? 
ATOM   766   CZ  CZ  . TYR TYR TYR A A 129  129  . 27.276 14.778  8.049   1.00 24.24  1 . C  ? 
ATOM   767   OH  OH  . TYR TYR TYR A A 129  129  . 26.947 13.570  8.633   1.00 24.12  1 . O  ? 
ATOM   768   CE2 CE2 . TYR TYR TYR A A 129  129  . 26.411 15.839  8.206   1.00 24.24  1 . C  ? 
ATOM   769   CD2 CD2 . TYR TYR TYR A A 129  129  . 26.703 17.054  7.611   1.00 24.24  1 . C  ? 
ATOM   770   C   C   . TYR TYR TYR A A 129  129  . 26.910 17.806  4.163   1.00 25.13  1 . C  ? 
ATOM   771   O   O   . TYR TYR TYR A A 129  129  . 25.802 18.338  4.364   1.00 24.79  1 . O  ? 
ATOM   772   N   N   . ALA ALA ALA A A 130  130  . 27.050 16.656  3.507   1.00 24.89  1 . N  ? 
ATOM   773   CA  CA  . ALA ALA ALA A A 130  130  . 25.886 15.979  2.918   1.00 25.93  1 . C  ? 
ATOM   774   CB  CB  . ALA ALA ALA A A 130  130  . 26.282 15.087  1.747   1.00 25.22  1 . C  ? 
ATOM   775   C   C   . ALA ALA ALA A A 130  130  . 25.143 15.190  3.997   1.00 26.32  1 . C  ? 
ATOM   776   O   O   . ALA ALA ALA A A 130  130  . 25.157 13.965  4.026   1.00 28.78  1 . O  ? 
ATOM   777   N   N   . GLY GLY GLY A A 131  131  . 24.482 15.927  4.872   1.00 27.26  1 . N  ? 
ATOM   778   CA  CA  . GLY GLY GLY A A 131  131  . 23.772 15.358  6.003   1.00 28.56  1 . C  ? 
ATOM   779   C   C   . GLY GLY GLY A A 131  131  . 23.342 16.431  6.984   1.00 29.01  1 . C  ? 
ATOM   780   O   O   . GLY GLY GLY A A 131  131  . 23.483 17.633  6.714   1.00 28.20  1 . O  ? 
ATOM   781   N   N   . GLU GLU GLU A A 132  132  . 22.826 15.987  8.125   1.00 29.36  1 . N  ? 
ATOM   782   CA  CA  . GLU GLU GLU A A 132  132  . 22.341 16.888  9.167   1.00 31.88  1 . C  ? 
ATOM   783   CB  CB  . GLU GLU GLU A A 132  132  . 20.870 17.251  8.917   1.00 32.97  1 . C  ? 
ATOM   784   CG  CG  . GLU GLU GLU A A 132  132  . 19.887 16.102  9.154   1.00 35.25  1 . C  ? 
ATOM   785   CD  CD  . GLU GLU GLU A A 132  132  . 18.461 16.397  8.713   1.00 37.50  1 . C  ? 
ATOM   786   OE1 OE1 . GLU GLU GLU A A 132  132  . 18.169 17.523  8.264   1.00 40.10  1 . O  ? 
ATOM   787   OE2 OE2 . GLU GLU GLU A A 132  132  . 17.627 15.481  8.813   1.00 37.96  1 . O  ? 
ATOM   788   C   C   . GLU GLU GLU A A 132  132  . 22.486 16.221  10.532  1.00 30.23  1 . C  ? 
ATOM   789   O   O   . GLU GLU GLU A A 132  132  . 22.605 15.008  10.598  1.00 29.89  1 . O  ? 
ATOM   790   N   N   . PRO PRO PRO A A 133  133  . 22.439 17.004  11.621  1.00 30.91  1 . N  ? 
ATOM   791   CA  CA  . PRO PRO PRO A A 133  133  . 22.550 16.388  12.947  1.00 32.29  1 . C  ? 
ATOM   792   CB  CB  . PRO PRO PRO A A 133  133  . 22.581 17.583  13.905  1.00 30.88  1 . C  ? 
ATOM   793   CG  CG  . PRO PRO PRO A A 133  133  . 22.924 18.757  13.070  1.00 30.69  1 . C  ? 
ATOM   794   CD  CD  . PRO PRO PRO A A 133  133  . 22.367 18.469  11.710  1.00 30.42  1 . C  ? 
ATOM   795   C   C   . PRO PRO PRO A A 133  133  . 21.381 15.455  13.251  1.00 35.87  1 . C  ? 
ATOM   796   O   O   . PRO PRO PRO A A 133  133  . 20.320 15.567  12.629  1.00 33.06  1 . O  ? 
ATOM   797   N   N   . GLU GLU GLU A A 134  134  . 21.615 14.508  14.161  1.00 40.81  1 . N  ? 
ATOM   798   CA  CA  . GLU GLU GLU A A 134  134  . 20.574 13.587  14.604  1.00 45.05  1 . C  ? 
ATOM   799   CB  CB  . GLU GLU GLU A A 134  134  . 21.200 12.351  15.259  1.00 46.01  1 . C  ? 
ATOM   800   C   C   . GLU GLU GLU A A 134  134  . 19.591 14.315  15.556  1.00 47.85  1 . C  ? 
ATOM   801   O   O   . GLU GLU GLU A A 134  134  . 18.366 14.214  15.392  1.00 47.45  1 . O  ? 
ATOM   802   N   N   . ASN ASN ASN A A 135  135  . 20.136 15.071  16.513  1.00 49.44  1 . N  ? 
ATOM   803   CA  CA  . ASN ASN ASN A A 135  135  . 19.331 15.855  17.477  1.00 49.74  1 . C  ? 
ATOM   804   CB  CB  . ASN ASN ASN A A 135  135  . 19.947 15.762  18.886  1.00 49.57  1 . C  ? 
ATOM   805   CG  CG  . ASN ASN ASN A A 135  135  . 21.285 16.453  18.999  1.00 48.28  1 . C  ? 
ATOM   806   OD1 OD1 . ASN ASN ASN A A 135  135  . 21.827 16.972  18.027  1.00 53.60  1 . O  ? 
ATOM   807   ND2 ND2 . ASN ASN ASN A A 135  135  . 21.847 16.426  20.192  1.00 49.63  1 . N  ? 
ATOM   808   C   C   . ASN ASN ASN A A 135  135  . 19.142 17.315  17.025  1.00 48.37  1 . C  ? 
ATOM   809   O   O   . ASN ASN ASN A A 135  135  . 19.441 17.656  15.875  1.00 49.40  1 . O  ? 
ATOM   810   N   N   . GLY GLY GLY A A 136  136  . 18.647 18.167  17.924  1.00 45.80  1 . N  ? 
ATOM   811   CA  CA  . GLY GLY GLY A A 136  136  . 18.274 19.542  17.589  1.00 43.54  1 . C  ? 
ATOM   812   C   C   . GLY GLY GLY A A 136  136  . 19.350 20.602  17.674  1.00 41.43  1 . C  ? 
ATOM   813   O   O   . GLY GLY GLY A A 136  136  . 19.058 21.783  17.430  1.00 41.95  1 . O  ? 
ATOM   814   N   N   . TYR TYR TYR A A 137  137  . 20.584 20.216  18.019  1.00 38.86  1 . N  ? 
ATOM   815   CA  CA  . TYR TYR TYR A A 137  137  . 21.689 21.186  18.077  1.00 35.76  1 . C  ? 
ATOM   816   CB  CB  . TYR TYR TYR A A 137  137  . 22.910 20.627  18.822  1.00 37.69  1 . C  ? 
ATOM   817   CG  CG  . TYR TYR TYR A A 137  137  . 22.700 20.301  20.293  1.00 38.94  1 . C  ? 
ATOM   818   CD1 CD1 . TYR TYR TYR A A 137  137  . 21.880 21.095  21.118  1.00 41.24  1 . C  ? 
ATOM   819   CE1 CE1 . TYR TYR TYR A A 137  137  . 21.704 20.795  22.470  1.00 41.38  1 . C  ? 
ATOM   820   CZ  CZ  . TYR TYR TYR A A 137  137  . 22.358 19.688  23.016  1.00 42.54  1 . C  ? 
ATOM   821   OH  OH  . TYR TYR TYR A A 137  137  . 22.191 19.384  24.345  1.00 44.23  1 . O  ? 
ATOM   822   CE2 CE2 . TYR TYR TYR A A 137  137  . 23.183 18.899  22.224  1.00 40.66  1 . C  ? 
ATOM   823   CD2 CD2 . TYR TYR TYR A A 137  137  . 23.355 19.211  20.875  1.00 39.71  1 . C  ? 
ATOM   824   C   C   . TYR TYR TYR A A 137  137  . 22.096 21.636  16.671  1.00 31.58  1 . C  ? 
ATOM   825   O   O   . TYR TYR TYR A A 137  137  . 22.035 20.852  15.728  1.00 28.89  1 . O  ? 
ATOM   826   N   N   . LEU LEU LEU A A 138  138  . 22.490 22.907  16.558  1.00 28.65  1 . N  ? 
ATOM   827   CA  CA  . LEU LEU LEU A A 138  138  . 22.875 23.543  15.288  1.00 27.85  1 . C  ? 
ATOM   828   CB  CB  . LEU LEU LEU A A 138  138  . 24.182 22.938  14.756  1.00 26.51  1 . C  ? 
ATOM   829   CG  CG  . LEU LEU LEU A A 138  138  . 25.313 22.845  15.784  1.00 26.19  1 . C  ? 
ATOM   830   CD1 CD1 . LEU LEU LEU A A 138  138  . 26.573 22.277  15.129  1.00 26.65  1 . C  ? 
ATOM   831   CD2 CD2 . LEU LEU LEU A A 138  138  . 25.623 24.191  16.419  1.00 26.15  1 . C  ? 
ATOM   832   C   C   . LEU LEU LEU A A 138  138  . 21.769 23.566  14.210  1.00 28.14  1 . C  ? 
ATOM   833   O   O   . LEU LEU LEU A A 138  138  . 22.062 23.602  13.009  1.00 28.24  1 . O  ? 
ATOM   834   N   N   . SER SER SER A A 139  139  . 20.511 23.598  14.655  1.00 27.17  1 . N  ? 
ATOM   835   CA  CA  . SER SER SER A A 139  139  . 19.341 23.540  13.763  1.00 27.28  1 . C  ? 
ATOM   836   CB  CB  . SER SER SER A A 139  139  . 18.045 23.366  14.571  1.00 28.04  1 . C  ? 
ATOM   837   OG  OG  . SER SER SER A A 139  139  . 17.865 24.433  15.493  1.00 29.68  1 . O  ? 
ATOM   838   C   C   . SER SER SER A A 139  139  . 19.178 24.734  12.821  1.00 25.47  1 . C  ? 
ATOM   839   O   O   . SER SER SER A A 139  139  . 18.562 24.593  11.777  1.00 24.62  1 . O  ? 
ATOM   840   N   N   . SER SER SER A A 140  140  . 19.725 25.887  13.183  1.00 24.98  1 . N  ? 
ATOM   841   CA  CA  . SER SER SER A A 140  140  . 19.619 27.071  12.348  1.00 27.26  1 . C  ? 
ATOM   842   CB  CB  . SER SER SER A A 140  140  . 19.855 28.300  13.198  1.00 27.20  1 . C  ? 
ATOM   843   OG  OG  . SER SER SER A A 140  140  . 21.133 28.220  13.779  1.00 29.42  1 . O  ? 
ATOM   844   C   C   . SER SER SER A A 140  140  . 20.600 27.089  11.146  1.00 28.25  1 . C  ? 
ATOM   845   O   O   . SER SER SER A A 140  140  . 20.404 27.845  10.201  1.00 28.38  1 . O  ? 
ATOM   846   N   N   . TRP TRP TRP A A 141  141  . 21.661 26.286  11.202  1.00 28.10  1 . N  ? 
ATOM   847   CA  CA  . TRP TRP TRP A A 141  141  . 22.615 26.184  10.104  1.00 27.48  1 . C  ? 
ATOM   848   CB  CB  . TRP TRP TRP A A 141  141  . 23.847 25.369  10.510  1.00 27.07  1 . C  ? 
ATOM   849   CG  CG  . TRP TRP TRP A A 141  141  . 24.718 25.947  11.591  1.00 26.35  1 . C  ? 
ATOM   850   CD1 CD1 . TRP TRP TRP A A 141  141  . 24.414 26.953  12.456  1.00 27.35  1 . C  ? 
ATOM   851   NE1 NE1 . TRP TRP TRP A A 141  141  . 25.471 27.187  13.306  1.00 26.58  1 . N  ? 
ATOM   852   CE2 CE2 . TRP TRP TRP A A 141  141  . 26.467 26.289  13.024  1.00 26.94  1 . C  ? 
ATOM   853   CD2 CD2 . TRP TRP TRP A A 141  141  . 26.027 25.493  11.953  1.00 26.04  1 . C  ? 
ATOM   854   CE3 CE3 . TRP TRP TRP A A 141  141  . 26.874 24.491  11.464  1.00 25.88  1 . C  ? 
ATOM   855   CZ3 CZ3 . TRP TRP TRP A A 141  141  . 28.118 24.321  12.049  1.00 26.39  1 . C  ? 
ATOM   856   CH2 CH2 . TRP TRP TRP A A 141  141  . 28.539 25.131  13.115  1.00 27.13  1 . C  ? 
ATOM   857   CZ2 CZ2 . TRP TRP TRP A A 141  141  . 27.726 26.114  13.624  1.00 27.79  1 . C  ? 
ATOM   858   C   C   . TRP TRP TRP A A 141  141  . 21.933 25.495  8.935   1.00 27.80  1 . C  ? 
ATOM   859   O   O   . TRP TRP TRP A A 141  141  . 20.993 24.718  9.133   1.00 29.00  1 . O  ? 
ATOM   860   N   N   . LYS LYS LYS A A 142  142  . 22.397 25.777  7.724   1.00 27.47  1 . N  ? 
ATOM   861   CA  CA  . LYS LYS LYS A A 142  142  . 21.816 25.176  6.516   1.00 29.31  1 . C  ? 
ATOM   862   CB  CB  . LYS LYS LYS A A 142  142  . 21.908 26.129  5.316   1.00 30.50  1 . C  ? 
ATOM   863   CG  CG  . LYS LYS LYS A A 142  142  . 21.253 25.618  4.041   1.00 33.33  1 . C  ? 
ATOM   864   CD  CD  . LYS LYS LYS A A 142  142  . 19.736 25.602  4.137   1.00 36.08  1 . C  ? 
ATOM   865   CE  CE  . LYS LYS LYS A A 142  142  . 19.094 24.849  2.984   1.00 40.07  1 . C  ? 
ATOM   866   NZ  NZ  . LYS LYS LYS A A 142  142  . 19.268 25.546  1.675   1.00 42.86  1 . N  ? 
ATOM   867   C   C   . LYS LYS LYS A A 142  142  . 22.534 23.860  6.206   1.00 28.23  1 . C  ? 
ATOM   868   O   O   . LYS LYS LYS A A 142  142  . 23.659 23.849  5.697   1.00 26.75  1 . O  ? 
ATOM   869   N   N   . TRP TRP TRP A A 143  143  . 21.844 22.762  6.475   1.00 27.12  1 . N  ? 
ATOM   870   CA  CA  . TRP TRP TRP A A 143  143  . 22.418 21.430  6.380   1.00 27.13  1 . C  ? 
ATOM   871   CB  CB  . TRP TRP TRP A A 143  143  . 21.872 20.567  7.531   1.00 26.97  1 . C  ? 
ATOM   872   CG  CG  . TRP TRP TRP A A 143  143  . 22.381 21.030  8.838   1.00 26.05  1 . C  ? 
ATOM   873   CD1 CD1 . TRP TRP TRP A A 143  143  . 21.705 21.749  9.778   1.00 26.37  1 . C  ? 
ATOM   874   NE1 NE1 . TRP TRP TRP A A 143  143  . 22.521 22.020  10.844  1.00 25.95  1 . N  ? 
ATOM   875   CE2 CE2 . TRP TRP TRP A A 143  143  . 23.756 21.483  10.596  1.00 26.46  1 . C  ? 
ATOM   876   CD2 CD2 . TRP TRP TRP A A 143  143  . 23.695 20.845  9.336   1.00 26.07  1 . C  ? 
ATOM   877   CE3 CE3 . TRP TRP TRP A A 143  143  . 24.838 20.203  8.840   1.00 26.81  1 . C  ? 
ATOM   878   CZ3 CZ3 . TRP TRP TRP A A 143  143  . 25.991 20.203  9.615   1.00 26.69  1 . C  ? 
ATOM   879   CH2 CH2 . TRP TRP TRP A A 143  143  . 26.012 20.835  10.878  1.00 26.92  1 . C  ? 
ATOM   880   CZ2 CZ2 . TRP TRP TRP A A 143  143  . 24.908 21.482  11.379  1.00 26.11  1 . C  ? 
ATOM   881   C   C   . TRP TRP TRP A A 143  143  . 22.133 20.828  5.012   1.00 27.36  1 . C  ? 
ATOM   882   O   O   . TRP TRP TRP A A 143  143  . 21.692 21.537  4.103   1.00 27.11  1 . O  ? 
ATOM   883   N   N   . ASP ASP ASP A A 144  144  . 22.470 19.545  4.860   1.00 26.97  1 . N  ? 
ATOM   884   CA  CA  . ASP ASP ASP A A 144  144  . 22.073 18.724  3.728   1.00 26.98  1 . C  ? 
ATOM   885   CB  CB  . ASP ASP ASP A A 144  144  . 20.545 18.550  3.672   1.00 28.14  1 . C  ? 
ATOM   886   CG  CG  . ASP ASP ASP A A 144  144  . 19.990 17.886  4.917   1.00 30.12  1 . C  ? 
ATOM   887   OD1 OD1 . ASP ASP ASP A A 144  144  . 20.361 16.730  5.223   1.00 29.86  1 . O  ? 
ATOM   888   OD2 OD2 . ASP ASP ASP A A 144  144  . 19.186 18.535  5.603   1.00 34.14  1 . O  ? 
ATOM   889   C   C   . ASP ASP ASP A A 144  144  . 22.592 19.267  2.415   1.00 26.44  1 . C  ? 
ATOM   890   O   O   . ASP ASP ASP A A 144  144  . 21.815 19.544  1.510   1.00 25.77  1 . O  ? 
ATOM   891   N   N   . TYR TYR TYR A A 145  145  . 23.911 19.407  2.306   1.00 25.92  1 . N  ? 
ATOM   892   CA  CA  . TYR TYR TYR A A 145  145  . 24.518 19.713  1.019   1.00 25.33  1 . C  ? 
ATOM   893   CB  CB  . TYR TYR TYR A A 145  145  . 26.045 19.596  1.063   1.00 24.79  1 . C  ? 
ATOM   894   CG  CG  . TYR TYR TYR A A 145  145  . 26.669 20.113  -0.205  1.00 23.63  1 . C  ? 
ATOM   895   CD1 CD1 . TYR TYR TYR A A 145  145  . 26.886 21.475  -0.381  1.00 23.40  1 . C  ? 
ATOM   896   CE1 CE1 . TYR TYR TYR A A 145  145  . 27.433 21.967  -1.561  1.00 24.19  1 . C  ? 
ATOM   897   CZ  CZ  . TYR TYR TYR A A 145  145  . 27.748 21.090  -2.590  1.00 23.45  1 . C  ? 
ATOM   898   OH  OH  . TYR TYR TYR A A 145  145  . 28.273 21.590  -3.742  1.00 23.14  1 . O  ? 
ATOM   899   CE2 CE2 . TYR TYR TYR A A 145  145  . 27.542 19.728  -2.440  1.00 23.28  1 . C  ? 
ATOM   900   CD2 CD2 . TYR TYR TYR A A 145  145  . 27.004 19.247  -1.249  1.00 23.39  1 . C  ? 
ATOM   901   C   C   . TYR TYR TYR A A 145  145  . 23.943 18.756  -0.026  1.00 26.73  1 . C  ? 
ATOM   902   O   O   . TYR TYR TYR A A 145  145  . 23.977 17.547  0.163   1.00 27.42  1 . O  ? 
ATOM   903   N   N   . PRO PRO PRO A A 146  146  . 23.386 19.294  -1.124  1.00 29.05  1 . N  ? 
ATOM   904   CA  CA  . PRO PRO PRO A A 146  146  . 22.622 18.428  -2.020  1.00 28.15  1 . C  ? 
ATOM   905   CB  CB  . PRO PRO PRO A A 146  146  . 21.931 19.418  -2.960  1.00 28.43  1 . C  ? 
ATOM   906   CG  CG  . PRO PRO PRO A A 146  146  . 22.841 20.595  -3.008  1.00 28.65  1 . C  ? 
ATOM   907   CD  CD  . PRO PRO PRO A A 146  146  . 23.523 20.663  -1.661  1.00 28.94  1 . C  ? 
ATOM   908   C   C   . PRO PRO PRO A A 146  146  . 23.490 17.471  -2.817  1.00 29.71  1 . C  ? 
ATOM   909   O   O   . PRO PRO PRO A A 146  146  . 24.694 17.700  -2.995  1.00 29.31  1 . O  ? 
ATOM   910   N   N   . LYS LYS LYS A A 147  147  . 22.855 16.415  -3.301  1.00 31.74  1 . N  ? 
ATOM   911   CA  CA  . LYS LYS LYS A A 147  147  . 23.491 15.427  -4.155  1.00 34.57  1 . C  ? 
ATOM   912   CB  CB  . LYS LYS LYS A A 147  147  . 22.571 14.213  -4.307  1.00 37.28  1 . C  ? 
ATOM   913   CG  CG  . LYS LYS LYS A A 147  147  . 22.339 13.461  -3.007  1.00 40.93  1 . C  ? 
ATOM   914   CD  CD  . LYS LYS LYS A A 147  147  . 21.491 12.223  -3.252  1.00 45.85  1 . C  ? 
ATOM   915   CE  CE  . LYS LYS LYS A A 147  147  . 21.241 11.431  -1.976  1.00 49.51  1 . C  ? 
ATOM   916   NZ  NZ  . LYS LYS LYS A A 147  147  . 20.622 10.098  -2.264  1.00 51.55  1 . N  ? 
ATOM   917   C   C   . LYS LYS LYS A A 147  147  . 23.864 16.008  -5.533  1.00 33.93  1 . C  ? 
ATOM   918   O   O   . LYS LYS LYS A A 147  147  . 23.466 17.133  -5.874  1.00 31.99  1 . O  ? 
ATOM   919   N   N   . GLU GLU GLU A A 148  148  . 24.634 15.227  -6.300  1.00 33.26  1 . N  ? 
ATOM   920   CA  CA  . GLU GLU GLU A A 148  148  . 25.186 15.611  -7.618  1.00 33.85  1 . C  ? 
ATOM   921   CB  CB  . GLU GLU GLU A A 148  148  . 24.248 15.275  -8.806  1.00 37.69  1 . C  ? 
ATOM   922   CG  CG  . GLU GLU GLU A A 148  148  . 22.796 14.911  -8.525  1.00 41.67  1 . C  ? 
ATOM   923   CD  CD  . GLU GLU GLU A A 148  148  . 22.543 13.411  -8.502  1.00 46.37  1 . C  ? 
ATOM   924   OE1 OE1 . GLU GLU GLU A A 148  148  . 23.369 12.639  -9.034  1.00 50.81  1 . O  ? 
ATOM   925   OE2 OE2 . GLU GLU GLU A A 148  148  . 21.492 12.998  -7.962  1.00 55.82  1 . O  ? 
ATOM   926   C   C   . GLU GLU GLU A A 148  148  . 25.685 17.047  -7.723  1.00 30.43  1 . C  ? 
ATOM   927   O   O   . GLU GLU GLU A A 148  148  . 25.564 17.675  -8.770  1.00 28.10  1 . O  ? 
ATOM   928   N   N   . SER SER SER A A 149  149  . 26.272 17.551  -6.645  1.00 28.13  1 . N  ? 
ATOM   929   CA  CA  . SER SER SER A A 149  149  . 26.749 18.923  -6.601  1.00 27.05  1 . C  ? 
ATOM   930   CB  CB  . SER SER SER A A 149  149  . 25.866 19.737  -5.678  1.00 25.45  1 . C  ? 
ATOM   931   OG  OG  . SER SER SER A A 149  149  . 24.529 19.546  -6.044  1.00 25.42  1 . O  ? 
ATOM   932   C   C   . SER SER SER A A 149  149  . 28.200 18.989  -6.154  1.00 27.17  1 . C  ? 
ATOM   933   O   O   . SER SER SER A A 149  149  . 28.625 19.980  -5.542  1.00 26.41  1 . O  ? 
ATOM   934   N   N   . GLY GLY GLY A A 150  150  . 28.968 17.950  -6.487  1.00 28.29  1 . N  ? 
ATOM   935   CA  CA  . GLY GLY GLY A A 150  150  . 30.371 17.852  -6.066  1.00 27.72  1 . C  ? 
ATOM   936   C   C   . GLY GLY GLY A A 150  150  . 30.857 16.432  -5.918  1.00 27.66  1 . C  ? 
ATOM   937   O   O   . GLY GLY GLY A A 150  150  . 30.061 15.504  -5.866  1.00 26.63  1 . O  ? 
ATOM   938   N   N   . MET MET MET A A 151  151  . 32.181 16.275  -5.848  1.00 28.71  1 . N  ? 
ATOM   939   CA  CA  . MET MET MET A A 151  151  . 32.830 14.962  -5.751  1.00 28.36  1 . C  ? 
ATOM   940   CB  CB  . MET MET MET A A 151  151  . 33.444 14.587  -7.098  1.00 31.64  1 . C  ? 
ATOM   941   CG  CG  . MET MET MET A A 151  151  . 32.440 14.464  -8.249  1.00 34.88  1 . C  ? 
ATOM   942   SD  SD  . MET MET MET A A 151  151  . 32.126 12.771  -8.774  1.00 41.46  1 . S  ? 
ATOM   943   CE  CE  . MET MET MET A A 151  151  . 33.532 12.541  -9.844  1.00 40.59  1 . C  ? 
ATOM   944   C   C   . MET MET MET A A 151  151  . 33.910 14.965  -4.659  1.00 25.78  1 . C  ? 
ATOM   945   O   O   . MET MET MET A A 151  151  . 34.461 16.000  -4.311  1.00 23.59  1 . O  ? 
ATOM   946   N   N   . TYR TYR TYR A A 152  152  . 34.167 13.792  -4.093  1.00 24.47  1 . N  ? 
ATOM   947   CA  CA  . TYR TYR TYR A A 152  152  . 35.303 13.577  -3.210  1.00 21.83  1 . C  ? 
ATOM   948   CB  CB  . TYR TYR TYR A A 152  152  . 34.853 12.825  -1.973  1.00 20.90  1 . C  ? 
ATOM   949   CG  CG  . TYR TYR TYR A A 152  152  . 35.963 12.473  -1.021  1.00 19.84  1 . C  ? 
ATOM   950   CD1 CD1 . TYR TYR TYR A A 152  152  . 36.482 13.418  -0.150  1.00 19.29  1 . C  ? 
ATOM   951   CE1 CE1 . TYR TYR TYR A A 152  152  . 37.522 13.102  0.716   1.00 18.74  1 . C  ? 
ATOM   952   CZ  CZ  . TYR TYR TYR A A 152  152  . 38.037 11.815  0.730   1.00 18.20  1 . C  ? 
ATOM   953   OH  OH  . TYR TYR TYR A A 152  152  . 39.054 11.467  1.593   1.00 17.64  1 . O  ? 
ATOM   954   CE2 CE2 . TYR TYR TYR A A 152  152  . 37.531 10.863  -0.122  1.00 18.81  1 . C  ? 
ATOM   955   CD2 CD2 . TYR TYR TYR A A 152  152  . 36.505 11.192  -0.998  1.00 19.26  1 . C  ? 
ATOM   956   C   C   . TYR TYR TYR A A 152  152  . 36.350 12.795  -3.986  1.00 20.96  1 . C  ? 
ATOM   957   O   O   . TYR TYR TYR A A 152  152  . 35.999 11.917  -4.762  1.00 20.88  1 . O  ? 
ATOM   958   N   N   . TYR TYR TYR A A 153  153  . 37.619 13.138  -3.800  1.00 21.03  1 . N  ? 
ATOM   959   CA  CA  . TYR TYR TYR A A 153  153  . 38.752 12.436  -4.428  1.00 21.28  1 . C  ? 
ATOM   960   CB  CB  . TYR TYR TYR A A 153  153  . 39.436 13.288  -5.508  1.00 22.67  1 . C  ? 
ATOM   961   CG  CG  . TYR TYR TYR A A 153  153  . 38.542 13.777  -6.632  1.00 24.22  1 . C  ? 
ATOM   962   CD1 CD1 . TYR TYR TYR A A 153  153  . 37.716 14.879  -6.459  1.00 25.04  1 . C  ? 
ATOM   963   CE1 CE1 . TYR TYR TYR A A 153  153  . 36.908 15.341  -7.491  1.00 27.08  1 . C  ? 
ATOM   964   CZ  CZ  . TYR TYR TYR A A 153  153  . 36.927 14.692  -8.719  1.00 27.26  1 . C  ? 
ATOM   965   OH  OH  . TYR TYR TYR A A 153  153  . 36.119 15.128  -9.724  1.00 30.57  1 . O  ? 
ATOM   966   CE2 CE2 . TYR TYR TYR A A 153  153  . 37.744 13.601  -8.925  1.00 27.06  1 . C  ? 
ATOM   967   CD2 CD2 . TYR TYR TYR A A 153  153  . 38.549 13.151  -7.879  1.00 25.44  1 . C  ? 
ATOM   968   C   C   . TYR TYR TYR A A 153  153  . 39.787 12.114  -3.355  1.00 20.73  1 . C  ? 
ATOM   969   O   O   . TYR TYR TYR A A 153  153  . 39.968 12.891  -2.434  1.00 19.60  1 . O  ? 
ATOM   970   N   N   . ALA ALA ALA A A 154  154  . 40.496 10.997  -3.500  1.00 20.35  1 . N  ? 
ATOM   971   CA  CA  . ALA ALA ALA A A 154  154  . 41.510 10.590  -2.514  1.00 19.76  1 . C  ? 
ATOM   972   CB  CB  . ALA ALA ALA A A 154  154  . 40.876 9.737   -1.414  1.00 20.07  1 . C  ? 
ATOM   973   C   C   . ALA ALA ALA A A 154  154  . 42.655 9.827   -3.158  1.00 19.07  1 . C  ? 
ATOM   974   O   O   . ALA ALA ALA A A 154  154  . 42.445 8.831   -3.843  1.00 18.05  1 . O  ? 
ATOM   975   N   N   . LEU LEU LEU A A 155  155  . 43.859 10.333  -2.944  1.00 18.90  1 . N  ? 
ATOM   976   CA  CA  . LEU LEU LEU A A 155  155  . 45.084 9.618   -3.214  1.00 18.58  1 . C  ? 
ATOM   977   CB  CB  . LEU LEU LEU A A 155  155  . 45.690 10.020  -4.566  1.00 18.93  1 . C  ? 
ATOM   978   CG  CG  . LEU LEU LEU A A 155  155  . 46.755 9.017   -5.045  1.00 19.06  1 . C  ? 
ATOM   979   CD1 CD1 . LEU LEU LEU A A 155  155  . 46.101 7.757   -5.586  1.00 19.36  1 . C  ? 
ATOM   980   CD2 CD2 . LEU LEU LEU A A 155  155  . 47.658 9.615   -6.106  1.00 19.45  1 . C  ? 
ATOM   981   C   C   . LEU LEU LEU A A 155  155  . 46.015 9.922   -2.058  1.00 18.07  1 . C  ? 
ATOM   982   O   O   . LEU LEU LEU A A 155  155  . 46.819 10.850  -2.116  1.00 18.82  1 . O  ? 
ATOM   983   N   N   . TYR TYR TYR A A 156  156  . 45.874 9.138   -0.997  1.00 17.77  1 . N  ? 
ATOM   984   CA  CA  . TYR TYR TYR A A 156  156  . 46.572 9.367   0.273   1.00 17.62  1 . C  ? 
ATOM   985   CB  CB  . TYR TYR TYR A A 156  156  . 46.420 8.126   1.166   1.00 17.58  1 . C  ? 
ATOM   986   CG  CG  . TYR TYR TYR A A 156  156  . 46.962 8.325   2.552   1.00 17.56  1 . C  ? 
ATOM   987   CD1 CD1 . TYR TYR TYR A A 156  156  . 46.189 8.935   3.543   1.00 17.10  1 . C  ? 
ATOM   988   CE1 CE1 . TYR TYR TYR A A 156  156  . 46.713 9.157   4.807   1.00 17.65  1 . C  ? 
ATOM   989   CZ  CZ  . TYR TYR TYR A A 156  156  . 48.016 8.734   5.095   1.00 17.27  1 . C  ? 
ATOM   990   OH  OH  . TYR TYR TYR A A 156  156  . 48.549 8.927   6.323   1.00 17.03  1 . O  ? 
ATOM   991   CE2 CE2 . TYR TYR TYR A A 156  156  . 48.790 8.135   4.133   1.00 17.12  1 . C  ? 
ATOM   992   CD2 CD2 . TYR TYR TYR A A 156  156  . 48.269 7.938   2.868   1.00 17.44  1 . C  ? 
ATOM   993   C   C   . TYR TYR TYR A A 156  156  . 48.072 9.720   0.088   1.00 18.09  1 . C  ? 
ATOM   994   O   O   . TYR TYR TYR A A 156  156  . 48.756 9.065   -0.735  1.00 18.48  1 . O  ? 
ATOM   995   N   N   . PRO PRO PRO A A 157  157  . 48.605 10.707  0.821   1.00 17.52  1 . N  ? 
ATOM   996   CA  CA  . PRO PRO PRO A A 157  157  . 47.946 11.453  1.912   1.00 18.16  1 . C  ? 
ATOM   997   CB  CB  . PRO PRO PRO A A 157  157  . 49.131 11.879  2.770   1.00 17.31  1 . C  ? 
ATOM   998   CG  CG  . PRO PRO PRO A A 157  157  . 50.217 12.099  1.776   1.00 17.28  1 . C  ? 
ATOM   999   CD  CD  . PRO PRO PRO A A 157  157  . 49.970 11.194  0.604   1.00 17.48  1 . C  ? 
ATOM   1000  C   C   . PRO PRO PRO A A 157  157  . 47.074 12.659  1.503   1.00 18.36  1 . C  ? 
ATOM   1001  O   O   . PRO PRO PRO A A 157  157  . 46.599 13.393  2.373   1.00 19.05  1 . O  ? 
ATOM   1002  N   N   . ASN ASN ASN A A 158  158  . 46.839 12.832  0.209   1.00 18.78  1 . N  ? 
ATOM   1003  CA  CA  . ASN ASN ASN A A 158  158  . 45.993 13.903  -0.299  1.00 19.58  1 . C  ? 
ATOM   1004  CB  CB  . ASN ASN ASN A A 158  158  . 46.507 14.365  -1.671  1.00 19.96  1 . C  ? 
ATOM   1005  CG  CG  . ASN ASN ASN A A 158  158  . 47.806 15.129  -1.593  1.00 19.68  1 . C  ? 
ATOM   1006  OD1 OD1 . ASN ASN ASN A A 158  158  . 48.069 15.822  -0.619  1.00 20.38  1 . O  ? 
ATOM   1007  ND2 ND2 . ASN ASN ASN A A 158  158  . 48.609 15.045  -2.645  1.00 19.54  1 . N  ? 
ATOM   1008  C   C   . ASN ASN ASN A A 158  158  . 44.545 13.439  -0.475  1.00 20.25  1 . C  ? 
ATOM   1009  O   O   . ASN ASN ASN A A 158  158  . 44.297 12.316  -0.908  1.00 20.69  1 . O  ? 
ATOM   1010  N   N   . SER SER SER A A 159  159  . 43.606 14.320  -0.165  1.00 20.68  1 . N  ? 
ATOM   1011  CA  CA  . SER SER SER A A 159  159  . 42.226 14.192  -0.643  1.00 21.98  1 . C  ? 
ATOM   1012  CB  CB  . SER SER SER A A 159  159  . 41.312 13.536  0.407   1.00 23.32  1 . C  ? 
ATOM   1013  OG  OG  . SER SER SER A A 159  159  . 41.494 14.063  1.712   1.00 23.76  1 . O  ? 
ATOM   1014  C   C   . SER SER SER A A 159  159  . 41.682 15.537  -1.071  1.00 21.55  1 . C  ? 
ATOM   1015  O   O   . SER SER SER A A 159  159  . 42.253 16.592  -0.741  1.00 22.59  1 . O  ? 
ATOM   1016  N   N   . TRP TRP TRP A A 160  160  . 40.587 15.497  -1.823  1.00 21.46  1 . N  ? 
ATOM   1017  CA  CA  . TRP TRP TRP A A 160  160  . 39.975 16.692  -2.378  1.00 20.97  1 . C  ? 
ATOM   1018  CB  CB  . TRP TRP TRP A A 160  160  . 40.364 16.863  -3.835  1.00 21.04  1 . C  ? 
ATOM   1019  CG  CG  . TRP TRP TRP A A 160  160  . 41.816 17.031  -4.172  1.00 20.35  1 . C  ? 
ATOM   1020  CD1 CD1 . TRP TRP TRP A A 160  160  . 42.446 18.185  -4.473  1.00 19.69  1 . C  ? 
ATOM   1021  NE1 NE1 . TRP TRP TRP A A 160  160  . 43.756 17.947  -4.789  1.00 20.14  1 . N  ? 
ATOM   1022  CE2 CE2 . TRP TRP TRP A A 160  160  . 43.980 16.598  -4.733  1.00 20.58  1 . C  ? 
ATOM   1023  CD2 CD2 . TRP TRP TRP A A 160  160  . 42.771 15.989  -4.363  1.00 19.90  1 . C  ? 
ATOM   1024  CE3 CE3 . TRP TRP TRP A A 160  160  . 42.729 14.603  -4.215  1.00 20.03  1 . C  ? 
ATOM   1025  CZ3 CZ3 . TRP TRP TRP A A 160  160  . 43.872 13.875  -4.442  1.00 20.74  1 . C  ? 
ATOM   1026  CH2 CH2 . TRP TRP TRP A A 160  160  . 45.073 14.507  -4.813  1.00 21.23  1 . C  ? 
ATOM   1027  CZ2 CZ2 . TRP TRP TRP A A 160  160  . 45.149 15.864  -4.970  1.00 20.80  1 . C  ? 
ATOM   1028  C   C   . TRP TRP TRP A A 160  160  . 38.454 16.646  -2.358  1.00 22.05  1 . C  ? 
ATOM   1029  O   O   . TRP TRP TRP A A 160  160  . 37.858 15.582  -2.557  1.00 23.23  1 . O  ? 
ATOM   1030  N   N   . TYR TYR TYR A A 161  161  . 37.827 17.808  -2.151  1.00 21.95  1 . N  ? 
ATOM   1031  CA  CA  . TYR TYR TYR A A 161  161  . 36.393 18.002  -2.434  1.00 22.14  1 . C  ? 
ATOM   1032  CB  CB  . TYR TYR TYR A A 161  161  . 35.598 18.421  -1.187  1.00 22.35  1 . C  ? 
ATOM   1033  CG  CG  . TYR TYR TYR A A 161  161  . 35.718 17.495  0.010   1.00 22.83  1 . C  ? 
ATOM   1034  CD1 CD1 . TYR TYR TYR A A 161  161  . 36.882 17.450  0.765   1.00 23.43  1 . C  ? 
ATOM   1035  CE1 CE1 . TYR TYR TYR A A 161  161  . 36.989 16.616  1.871   1.00 23.60  1 . C  ? 
ATOM   1036  CZ  CZ  . TYR TYR TYR A A 161  161  . 35.926 15.813  2.243   1.00 23.06  1 . C  ? 
ATOM   1037  OH  OH  . TYR TYR TYR A A 161  161  . 36.077 14.992  3.330   1.00 21.48  1 . O  ? 
ATOM   1038  CE2 CE2 . TYR TYR TYR A A 161  161  . 34.747 15.841  1.519   1.00 22.55  1 . C  ? 
ATOM   1039  CD2 CD2 . TYR TYR TYR A A 161  161  . 34.654 16.678  0.406   1.00 23.60  1 . C  ? 
ATOM   1040  C   C   . TYR TYR TYR A A 161  161  . 36.263 19.089  -3.486  1.00 22.04  1 . C  ? 
ATOM   1041  O   O   . TYR TYR TYR A A 161  161  . 36.967 20.095  -3.435  1.00 21.70  1 . O  ? 
ATOM   1042  N   N   . THR THR THR A A 162  162  . 35.388 18.878  -4.458  1.00 22.43  1 . N  ? 
ATOM   1043  CA  CA  . THR THR THR A A 162  162  . 34.982 19.941  -5.387  1.00 22.94  1 . C  ? 
ATOM   1044  CB  CB  . THR THR THR A A 162  162  . 35.112 19.518  -6.848  1.00 21.52  1 . C  ? 
ATOM   1045  OG1 OG1 . THR THR THR A A 162  162  . 34.341 18.332  -7.041  1.00 21.80  1 . O  ? 
ATOM   1046  CG2 CG2 . THR THR THR A A 162  162  . 36.533 19.277  -7.195  1.00 21.20  1 . C  ? 
ATOM   1047  C   C   . THR THR THR A A 162  162  . 33.518 20.247  -5.137  1.00 24.40  1 . C  ? 
ATOM   1048  O   O   . THR THR THR A A 162  162  . 32.748 19.336  -4.780  1.00 25.30  1 . O  ? 
ATOM   1049  N   N   . TYR TYR TYR A A 163  163  . 33.140 21.515  -5.309  1.00 23.58  1 . N  ? 
ATOM   1050  CA  CA  . TYR TYR TYR A A 163  163  . 31.764 21.958  -5.061  1.00 24.20  1 . C  ? 
ATOM   1051  CB  CB  . TYR TYR TYR A A 163  163  . 31.684 22.834  -3.802  1.00 24.28  1 . C  ? 
ATOM   1052  CG  CG  . TYR TYR TYR A A 163  163  . 32.198 22.106  -2.571  1.00 25.38  1 . C  ? 
ATOM   1053  CD1 CD1 . TYR TYR TYR A A 163  163  . 31.412 21.151  -1.922  1.00 25.42  1 . C  ? 
ATOM   1054  CE1 CE1 . TYR TYR TYR A A 163  163  . 31.892 20.453  -0.821  1.00 25.28  1 . C  ? 
ATOM   1055  CZ  CZ  . TYR TYR TYR A A 163  163  . 33.176 20.696  -0.358  1.00 25.56  1 . C  ? 
ATOM   1056  OH  OH  . TYR TYR TYR A A 163  163  . 33.648 20.005  0.730   1.00 25.79  1 . O  ? 
ATOM   1057  CE2 CE2 . TYR TYR TYR A A 163  163  . 33.986 21.628  -0.989  1.00 24.99  1 . C  ? 
ATOM   1058  CD2 CD2 . TYR TYR TYR A A 163  163  . 33.503 22.318  -2.094  1.00 25.66  1 . C  ? 
ATOM   1059  C   C   . TYR TYR TYR A A 163  163  . 31.266 22.676  -6.319  1.00 25.87  1 . C  ? 
ATOM   1060  O   O   . TYR TYR TYR A A 163  163  . 31.724 23.766  -6.672  1.00 24.33  1 . O  ? 
ATOM   1061  N   N   . THR THR THR A A 164  164  . 30.370 22.004  -7.031  1.00 27.18  1 . N  ? 
ATOM   1062  CA  CA  . THR THR THR A A 164  164  . 29.845 22.481  -8.294  1.00 27.53  1 . C  ? 
ATOM   1063  CB  CB  . THR THR THR A A 164  164  . 30.361 21.628  -9.452  1.00 28.15  1 . C  ? 
ATOM   1064  OG1 OG1 . THR THR THR A A 164  164  . 30.030 20.264  -9.224  1.00 28.54  1 . O  ? 
ATOM   1065  CG2 CG2 . THR THR THR A A 164  164  . 31.860 21.740  -9.552  1.00 29.45  1 . C  ? 
ATOM   1066  C   C   . THR THR THR A A 164  164  . 28.334 22.419  -8.177  1.00 27.18  1 . C  ? 
ATOM   1067  O   O   . THR THR THR A A 164  164  . 27.726 21.418  -8.482  1.00 28.35  1 . O  ? 
ATOM   1068  N   N   . ASN ASN ASN A A 165  165  . 27.754 23.509  -7.704  1.00 28.45  1 . N  ? 
ATOM   1069  CA  CA  . ASN ASN ASN A A 165  165  . 26.366 23.562  -7.233  1.00 29.77  1 . C  ? 
ATOM   1070  CB  CB  . ASN ASN ASN A A 165  165  . 26.409 23.937  -5.746  1.00 29.99  1 . C  ? 
ATOM   1071  CG  CG  . ASN ASN ASN A A 165  165  . 25.047 23.936  -5.065  1.00 30.89  1 . C  ? 
ATOM   1072  OD1 OD1 . ASN ASN ASN A A 165  165  . 24.025 24.308  -5.645  1.00 31.07  1 . O  ? 
ATOM   1073  ND2 ND2 . ASN ASN ASN A A 165  165  . 25.043 23.557  -3.790  1.00 31.52  1 . N  ? 
ATOM   1074  C   C   . ASN ASN ASN A A 165  165  . 25.621 24.640  -8.031  1.00 30.87  1 . C  ? 
ATOM   1075  O   O   . ASN ASN ASN A A 165  165  . 26.092 25.789  -8.116  1.00 29.49  1 . O  ? 
ATOM   1076  N   N   . LYS LYS LYS A A 166  166  . 24.459 24.278  -8.573  1.00 31.31  1 . N  ? 
ATOM   1077  CA  CA  . LYS LYS LYS A A 166  166  . 23.613 25.198  -9.348  1.00 35.57  1 . C  ? 
ATOM   1078  CB  CB  . LYS LYS LYS A A 166  166  . 22.256 24.553  -9.662  1.00 35.24  1 . C  ? 
ATOM   1079  C   C   . LYS LYS LYS A A 166  166  . 23.387 26.545  -8.655  1.00 37.67  1 . C  ? 
ATOM   1080  O   O   . LYS LYS LYS A A 166  166  . 23.411 27.572  -9.322  1.00 38.87  1 . O  ? 
ATOM   1081  N   N   . ASP ASP ASP A A 167  167  . 23.212 26.527  -7.329  1.00 39.05  1 . N  ? 
ATOM   1082  CA  CA  . ASP ASP ASP A A 167  167  . 22.901 27.732  -6.531  1.00 40.80  1 . C  ? 
ATOM   1083  CB  CB  . ASP ASP ASP A A 167  167  . 21.952 27.364  -5.372  1.00 43.49  1 . C  ? 
ATOM   1084  CG  CG  . ASP ASP ASP A A 167  167  . 20.736 26.557  -5.836  1.00 47.68  1 . C  ? 
ATOM   1085  OD1 OD1 . ASP ASP ASP A A 167  167  . 20.256 26.770  -6.970  1.00 49.01  1 . O  ? 
ATOM   1086  OD2 OD2 . ASP ASP ASP A A 167  167  . 20.272 25.681  -5.071  1.00 52.93  1 . O  ? 
ATOM   1087  C   C   . ASP ASP ASP A A 167  167  . 24.124 28.491  -5.966  1.00 40.49  1 . C  ? 
ATOM   1088  O   O   . ASP ASP ASP A A 167  167  . 23.959 29.476  -5.237  1.00 38.30  1 . O  ? 
ATOM   1089  N   N   . LEU LEU LEU A A 168  168  . 25.336 28.021  -6.269  1.00 39.43  1 . N  ? 
ATOM   1090  CA  CA  . LEU LEU LEU A A 168  168  . 26.564 28.702  -5.871  1.00 38.58  1 . C  ? 
ATOM   1091  CB  CB  . LEU LEU LEU A A 168  168  . 27.435 27.791  -5.001  1.00 37.73  1 . C  ? 
ATOM   1092  CG  CG  . LEU LEU LEU A A 168  168  . 26.801 27.239  -3.721  1.00 37.43  1 . C  ? 
ATOM   1093  CD1 CD1 . LEU LEU LEU A A 168  168  . 27.762 26.278  -3.053  1.00 38.30  1 . C  ? 
ATOM   1094  CD2 CD2 . LEU LEU LEU A A 168  168  . 26.400 28.324  -2.741  1.00 37.60  1 . C  ? 
ATOM   1095  C   C   . LEU LEU LEU A A 168  168  . 27.307 29.106  -7.157  1.00 38.85  1 . C  ? 
ATOM   1096  O   O   . LEU LEU LEU A A 168  168  . 27.929 28.254  -7.807  1.00 41.35  1 . O  ? 
ATOM   1097  N   N   . PRO PRO PRO A A 169  169  . 27.218 30.390  -7.554  1.00 36.30  1 . N  ? 
ATOM   1098  CA  CA  . PRO PRO PRO A A 169  169  . 27.897 30.788  -8.809  1.00 34.13  1 . C  ? 
ATOM   1099  CB  CB  . PRO PRO PRO A A 169  169  . 27.539 32.278  -8.968  1.00 33.62  1 . C  ? 
ATOM   1100  CG  CG  . PRO PRO PRO A A 169  169  . 26.884 32.690  -7.690  1.00 33.58  1 . C  ? 
ATOM   1101  CD  CD  . PRO PRO PRO A A 169  169  . 26.354 31.463  -7.024  1.00 33.60  1 . C  ? 
ATOM   1102  C   C   . PRO PRO PRO A A 169  169  . 29.411 30.589  -8.784  1.00 32.85  1 . C  ? 
ATOM   1103  O   O   . PRO PRO PRO A A 169  169  . 29.986 30.211  -9.797  1.00 33.76  1 . O  ? 
ATOM   1104  N   N   . VAL VAL VAL A A 170  170  . 30.055 30.848  -7.646  1.00 31.97  1 . N  ? 
ATOM   1105  CA  CA  . VAL VAL VAL A A 170  170  . 31.490 30.599  -7.524  1.00 31.46  1 . C  ? 
ATOM   1106  CB  CB  . VAL VAL VAL A A 170  170  . 32.155 31.535  -6.494  1.00 31.75  1 . C  ? 
ATOM   1107  CG1 CG1 . VAL VAL VAL A A 170  170  . 33.552 31.057  -6.100  1.00 31.67  1 . C  ? 
ATOM   1108  CG2 CG2 . VAL VAL VAL A A 170  170  . 32.233 32.943  -7.061  1.00 31.90  1 . C  ? 
ATOM   1109  C   C   . VAL VAL VAL A A 170  170  . 31.687 29.115  -7.191  1.00 31.61  1 . C  ? 
ATOM   1110  O   O   . VAL VAL VAL A A 170  170  . 31.029 28.579  -6.298  1.00 31.74  1 . O  ? 
ATOM   1111  N   N   . GLN GLN GLN A A 171  171  . 32.567 28.455  -7.939  1.00 30.68  1 . N  ? 
ATOM   1112  CA  CA  . GLN GLN GLN A A 171  171  . 32.865 27.048  -7.703  1.00 30.49  1 . C  ? 
ATOM   1113  CB  CB  . GLN GLN GLN A A 171  171  . 33.076 26.298  -9.017  1.00 32.87  1 . C  ? 
ATOM   1114  CG  CG  . GLN GLN GLN A A 171  171  . 31.821 26.300  -9.889  1.00 35.23  1 . C  ? 
ATOM   1115  CD  CD  . GLN GLN GLN A A 171  171  . 31.847 25.291  -11.026 1.00 38.27  1 . C  ? 
ATOM   1116  OE1 OE1 . GLN GLN GLN A A 171  171  . 32.863 24.650  -11.299 1.00 41.58  1 . O  ? 
ATOM   1117  NE2 NE2 . GLN GLN GLN A A 171  171  . 30.722 25.152  -11.701 1.00 40.35  1 . N  ? 
ATOM   1118  C   C   . GLN GLN GLN A A 171  171  . 34.084 26.973  -6.824  1.00 27.93  1 . C  ? 
ATOM   1119  O   O   . GLN GLN GLN A A 171  171  . 34.995 27.790  -6.933  1.00 26.41  1 . O  ? 
ATOM   1120  N   N   . LEU LEU LEU A A 172  172  . 34.077 25.986  -5.942  1.00 26.60  1 . N  ? 
ATOM   1121  CA  CA  . LEU LEU LEU A A 172  172  . 35.107 25.831  -4.923  1.00 26.17  1 . C  ? 
ATOM   1122  CB  CB  . LEU LEU LEU A A 172  172  . 34.500 26.050  -3.543  1.00 27.36  1 . C  ? 
ATOM   1123  CG  CG  . LEU LEU LEU A A 172  172  . 33.894 27.411  -3.266  1.00 27.94  1 . C  ? 
ATOM   1124  CD1 CD1 . LEU LEU LEU A A 172  172  . 33.065 27.344  -2.006  1.00 30.09  1 . C  ? 
ATOM   1125  CD2 CD2 . LEU LEU LEU A A 172  172  . 34.998 28.440  -3.111  1.00 28.44  1 . C  ? 
ATOM   1126  C   C   . LEU LEU LEU A A 172  172  . 35.671 24.432  -4.945  1.00 24.11  1 . C  ? 
ATOM   1127  O   O   . LEU LEU LEU A A 172  172  . 34.970 23.465  -5.265  1.00 23.04  1 . O  ? 
ATOM   1128  N   N   . ALA ALA ALA A A 173  173  . 36.937 24.336  -4.571  1.00 23.08  1 . N  ? 
ATOM   1129  CA  CA  . ALA ALA ALA A A 173  173  . 37.570 23.054  -4.306  1.00 22.79  1 . C  ? 
ATOM   1130  CB  CB  . ALA ALA ALA A A 173  173  . 38.270 22.521  -5.550  1.00 22.64  1 . C  ? 
ATOM   1131  C   C   . ALA ALA ALA A A 173  173  . 38.566 23.217  -3.171  1.00 21.76  1 . C  ? 
ATOM   1132  O   O   . ALA ALA ALA A A 173  173  . 39.155 24.278  -3.009  1.00 22.56  1 . O  ? 
ATOM   1133  N   N   . VAL VAL VAL A A 174  174  . 38.743 22.155  -2.402  1.00 20.66  1 . N  ? 
ATOM   1134  CA  CA  . VAL VAL VAL A A 174  174  . 39.718 22.108  -1.330  1.00 20.94  1 . C  ? 
ATOM   1135  CB  CB  . VAL VAL VAL A A 174  174  . 39.037 22.060  0.061   1.00 22.12  1 . C  ? 
ATOM   1136  CG1 CG1 . VAL VAL VAL A A 174  174  . 38.316 20.733  0.296   1.00 22.85  1 . C  ? 
ATOM   1137  CG2 CG2 . VAL VAL VAL A A 174  174  . 40.040 22.334  1.174   1.00 22.01  1 . C  ? 
ATOM   1138  C   C   . VAL VAL VAL A A 174  174  . 40.611 20.880  -1.543  1.00 19.97  1 . C  ? 
ATOM   1139  O   O   . VAL VAL VAL A A 174  174  . 40.139 19.822  -1.968  1.00 18.52  1 . O  ? 
ATOM   1140  N   N   . LYS LYS LYS A A 175  175  . 41.895 21.061  -1.258  1.00 19.30  1 . N  ? 
ATOM   1141  CA  CA  . LYS LYS LYS A A 175  175  . 42.873 20.000  -1.193  1.00 18.74  1 . C  ? 
ATOM   1142  CB  CB  . LYS LYS LYS A A 175  175  . 44.076 20.311  -2.076  1.00 19.06  1 . C  ? 
ATOM   1143  CG  CG  . LYS LYS LYS A A 175  175  . 45.210 19.300  -1.964  1.00 19.67  1 . C  ? 
ATOM   1144  CD  CD  . LYS LYS LYS A A 175  175  . 46.367 19.657  -2.872  1.00 20.48  1 . C  ? 
ATOM   1145  CE  CE  . LYS LYS LYS A A 175  175  . 47.462 18.627  -2.777  1.00 20.98  1 . C  ? 
ATOM   1146  NZ  NZ  . LYS LYS LYS A A 175  175  . 48.649 19.086  -3.531  1.00 21.85  1 . N  ? 
ATOM   1147  C   C   . LYS LYS LYS A A 175  175  . 43.293 19.919  0.258   1.00 18.96  1 . C  ? 
ATOM   1148  O   O   . LYS LYS LYS A A 175  175  . 43.827 20.876  0.805   1.00 17.73  1 . O  ? 
ATOM   1149  N   N   . GLN GLN GLN A A 176  176  . 43.068 18.752  0.865   1.00 20.55  1 . N  ? 
ATOM   1150  CA  CA  . GLN GLN GLN A A 176  176  . 43.390 18.519  2.264   1.00 19.95  1 . C  ? 
ATOM   1151  CB  CB  . GLN GLN GLN A A 176  176  . 42.124 18.251  3.068   1.00 20.85  1 . C  ? 
ATOM   1152  CG  CG  . GLN GLN GLN A A 176  176  . 41.420 16.965  2.740   1.00 21.37  1 . C  ? 
ATOM   1153  CD  CD  . GLN GLN GLN A A 176  176  . 40.193 16.702  3.593   1.00 21.30  1 . C  ? 
ATOM   1154  OE1 OE1 . GLN GLN GLN A A 176  176  . 39.494 17.617  4.036   1.00 20.63  1 . O  ? 
ATOM   1155  NE2 NE2 . GLN GLN GLN A A 176  176  . 39.908 15.423  3.801   1.00 22.47  1 . N  ? 
ATOM   1156  C   C   . GLN GLN GLN A A 176  176  . 44.419 17.406  2.446   1.00 19.25  1 . C  ? 
ATOM   1157  O   O   . GLN GLN GLN A A 176  176  . 44.380 16.395  1.750   1.00 19.31  1 . O  ? 
ATOM   1158  N   N   . PHE PHE PHE A A 177  177  . 45.346 17.606  3.380   1.00 18.34  1 . N  ? 
ATOM   1159  CA  CA  . PHE PHE PHE A A 177  177  . 46.414 16.650  3.618   1.00 18.67  1 . C  ? 
ATOM   1160  CB  CB  . PHE PHE PHE A A 177  177  . 47.427 16.675  2.464   1.00 19.18  1 . C  ? 
ATOM   1161  CG  CG  . PHE PHE PHE A A 177  177  . 48.247 17.942  2.391   1.00 19.78  1 . C  ? 
ATOM   1162  CD1 CD1 . PHE PHE PHE A A 177  177  . 47.729 19.086  1.793   1.00 20.39  1 . C  ? 
ATOM   1163  CE1 CE1 . PHE PHE PHE A A 177  177  . 48.484 20.249  1.716   1.00 21.88  1 . C  ? 
ATOM   1164  CZ  CZ  . PHE PHE PHE A A 177  177  . 49.770 20.275  2.247   1.00 21.39  1 . C  ? 
ATOM   1165  CE2 CE2 . PHE PHE PHE A A 177  177  . 50.289 19.138  2.853   1.00 21.22  1 . C  ? 
ATOM   1166  CD2 CD2 . PHE PHE PHE A A 177  177  . 49.535 17.984  2.919   1.00 20.29  1 . C  ? 
ATOM   1167  C   C   . PHE PHE PHE A A 177  177  . 47.159 16.896  4.936   1.00 19.48  1 . C  ? 
ATOM   1168  O   O   . PHE PHE PHE A A 177  177  . 47.067 17.979  5.541   1.00 17.78  1 . O  ? 
ATOM   1169  N   N   . SER SER SER A A 178  178  . 47.899 15.866  5.353   1.00 19.50  1 . N  ? 
ATOM   1170  CA  CA  . SER SER SER A A 178  178  . 48.899 15.978  6.399   1.00 19.37  1 . C  ? 
ATOM   1171  CB  CB  . SER SER SER A A 178  178  . 48.605 15.012  7.536   1.00 19.84  1 . C  ? 
ATOM   1172  OG  OG  . SER SER SER A A 178  178  . 47.337 15.289  8.147   1.00 20.40  1 . O  ? 
ATOM   1173  C   C   . SER SER SER A A 178  178  . 50.218 15.642  5.746   1.00 19.37  1 . C  ? 
ATOM   1174  O   O   . SER SER SER A A 178  178  . 50.242 14.889  4.777   1.00 19.93  1 . O  ? 
ATOM   1175  N   N   . PRO PRO PRO A A 179  179  . 51.325 16.208  6.253   1.00 19.18  1 . N  ? 
ATOM   1176  CA  CA  . PRO PRO PRO A A 179  179  . 52.604 16.035  5.585   1.00 19.21  1 . C  ? 
ATOM   1177  CB  CB  . PRO PRO PRO A A 179  179  . 53.446 17.187  6.155   1.00 19.09  1 . C  ? 
ATOM   1178  CG  CG  . PRO PRO PRO A A 179  179  . 52.910 17.369  7.534   1.00 19.50  1 . C  ? 
ATOM   1179  CD  CD  . PRO PRO PRO A A 179  179  . 51.425 17.120  7.411   1.00 19.37  1 . C  ? 
ATOM   1180  C   C   . PRO PRO PRO A A 179  179  . 53.243 14.661  5.867   1.00 18.63  1 . C  ? 
ATOM   1181  O   O   . PRO PRO PRO A A 179  179  . 54.172 14.558  6.660   1.00 17.77  1 . O  ? 
ATOM   1182  N   N   . ILE ILE ILE A A 180  180  . 52.731 13.639  5.187   1.00 18.39  1 . N  ? 
ATOM   1183  CA  CA  . ILE ILE ILE A A 180  180  . 53.193 12.251  5.329   1.00 18.46  1 . C  ? 
ATOM   1184  CB  CB  . ILE ILE ILE A A 180  180  . 52.041 11.245  5.161   1.00 18.63  1 . C  ? 
ATOM   1185  CG1 CG1 . ILE ILE ILE A A 180  180  . 50.871 11.583  6.106   1.00 18.26  1 . C  ? 
ATOM   1186  CD1 CD1 . ILE ILE ILE A A 180  180  . 51.199 11.442  7.574   1.00 18.57  1 . C  ? 
ATOM   1187  CG2 CG2 . ILE ILE ILE A A 180  180  . 52.525 9.797   5.387   1.00 18.98  1 . C  ? 
ATOM   1188  C   C   . ILE ILE ILE A A 180  180  . 54.249 12.001  4.262   1.00 18.25  1 . C  ? 
ATOM   1189  O   O   . ILE ILE ILE A A 180  180  . 53.933 11.850  3.096   1.00 19.44  1 . O  ? 
ATOM   1190  N   N   . ILE ILE ILE A A 181  181  . 55.505 11.973  4.677   1.00 17.28  1 . N  ? 
ATOM   1191  CA  CA  . ILE ILE ILE A A 181  181  . 56.633 12.053  3.762   1.00 16.56  1 . C  ? 
ATOM   1192  CB  CB  . ILE ILE ILE A A 181  181  . 57.302 13.448  3.853   1.00 16.15  1 . C  ? 
ATOM   1193  CG1 CG1 . ILE ILE ILE A A 181  181  . 56.287 14.545  3.476   1.00 16.53  1 . C  ? 
ATOM   1194  CD1 CD1 . ILE ILE ILE A A 181  181  . 56.634 15.894  4.054   1.00 17.15  1 . C  ? 
ATOM   1195  CG2 CG2 . ILE ILE ILE A A 181  181  . 58.505 13.544  2.914   1.00 15.47  1 . C  ? 
ATOM   1196  C   C   . ILE ILE ILE A A 181  181  . 57.661 10.954  4.070   1.00 16.50  1 . C  ? 
ATOM   1197  O   O   . ILE ILE ILE A A 181  181  . 58.245 10.941  5.156   1.00 16.29  1 . O  ? 
ATOM   1198  N   N   . PRO PRO PRO A A 182  182  . 57.901 10.033  3.119   1.00 17.00  1 . N  ? 
ATOM   1199  CA  CA  . PRO PRO PRO A A 182  182  . 58.922 9.006   3.297   1.00 18.20  1 . C  ? 
ATOM   1200  CB  CB  . PRO PRO PRO A A 182  182  . 58.937 8.311   1.930   1.00 18.77  1 . C  ? 
ATOM   1201  CG  CG  . PRO PRO PRO A A 182  182  . 57.502 8.354   1.522   1.00 18.77  1 . C  ? 
ATOM   1202  CD  CD  . PRO PRO PRO A A 182  182  . 57.087 9.753   1.921   1.00 18.67  1 . C  ? 
ATOM   1203  C   C   . PRO PRO PRO A A 182  182  . 60.298 9.575   3.610   1.00 18.76  1 . C  ? 
ATOM   1204  O   O   . PRO PRO PRO A A 182  182  . 60.651 10.633  3.085   1.00 19.84  1 . O  ? 
ATOM   1205  N   N   . TYR TYR TYR A A 183  183  . 61.036 8.884   4.476   1.00 18.43  1 . N  ? 
ATOM   1206  CA  CA  . TYR TYR TYR A A 183  183  . 62.382 9.284   4.916   1.00 18.71  1 . C  ? 
ATOM   1207  CB  CB  . TYR TYR TYR A A 183  183  . 63.367 9.373   3.732   1.00 19.84  1 . C  ? 
ATOM   1208  CG  CG  . TYR TYR TYR A A 183  183  . 63.166 8.241   2.748   1.00 20.35  1 . C  ? 
ATOM   1209  CD1 CD1 . TYR TYR TYR A A 183  183  . 63.502 6.934   3.096   1.00 20.91  1 . C  ? 
ATOM   1210  CE1 CE1 . TYR TYR TYR A A 183  183  . 63.285 5.885   2.220   1.00 21.47  1 . C  ? 
ATOM   1211  CZ  CZ  . TYR TYR TYR A A 183  183  . 62.730 6.133   0.984   1.00 21.08  1 . C  ? 
ATOM   1212  OH  OH  . TYR TYR TYR A A 183  183  . 62.513 5.078   0.148   1.00 22.80  1 . O  ? 
ATOM   1213  CE2 CE2 . TYR TYR TYR A A 183  183  . 62.386 7.420   0.604   1.00 20.67  1 . C  ? 
ATOM   1214  CD2 CD2 . TYR TYR TYR A A 183  183  . 62.598 8.467   1.489   1.00 20.35  1 . C  ? 
ATOM   1215  C   C   . TYR TYR TYR A A 183  183  . 62.381 10.567  5.729   1.00 18.96  1 . C  ? 
ATOM   1216  O   O   . TYR TYR TYR A A 183  183  . 63.430 11.184  5.894   1.00 18.68  1 . O  ? 
ATOM   1217  N   N   . ASN ASN ASN A A 184  184  . 61.213 10.912  6.289   1.00 18.74  1 . N  ? 
ATOM   1218  CA  CA  . ASN ASN ASN A A 184  184  . 61.008 12.104  7.090   1.00 18.31  1 . C  ? 
ATOM   1219  CB  CB  . ASN ASN ASN A A 184  184  . 60.198 13.161  6.331   1.00 18.36  1 . C  ? 
ATOM   1220  CG  CG  . ASN ASN ASN A A 184  184  . 59.941 14.411  7.155   1.00 18.75  1 . C  ? 
ATOM   1221  OD1 OD1 . ASN ASN ASN A A 184  184  . 59.668 14.340  8.351   1.00 18.94  1 . O  ? 
ATOM   1222  ND2 ND2 . ASN ASN ASN A A 184  184  . 60.019 15.567  6.516   1.00 20.11  1 . N  ? 
ATOM   1223  C   C   . ASN ASN ASN A A 184  184  . 60.261 11.640  8.324   1.00 18.97  1 . C  ? 
ATOM   1224  O   O   . ASN ASN ASN A A 184  184  . 59.138 11.110  8.217   1.00 19.15  1 . O  ? 
ATOM   1225  N   N   . TYR TYR TYR A A 185  185  . 60.908 11.813  9.482   1.00 19.45  1 . N  ? 
ATOM   1226  CA  CA  . TYR TYR TYR A A 185  185  . 60.403 11.328  10.774  1.00 20.55  1 . C  ? 
ATOM   1227  CB  CB  . TYR TYR TYR A A 185  185  . 61.474 10.469  11.468  1.00 19.93  1 . C  ? 
ATOM   1228  CG  CG  . TYR TYR TYR A A 185  185  . 61.970 9.359   10.581  1.00 19.63  1 . C  ? 
ATOM   1229  CD1 CD1 . TYR TYR TYR A A 185  185  . 63.031 9.566   9.730   1.00 19.92  1 . C  ? 
ATOM   1230  CE1 CE1 . TYR TYR TYR A A 185  185  . 63.491 8.565   8.887   1.00 19.79  1 . C  ? 
ATOM   1231  CZ  CZ  . TYR TYR TYR A A 185  185  . 62.889 7.328   8.892   1.00 19.02  1 . C  ? 
ATOM   1232  OH  OH  . TYR TYR TYR A A 185  185  . 63.371 6.365   8.055   1.00 18.38  1 . O  ? 
ATOM   1233  CE2 CE2 . TYR TYR TYR A A 185  185  . 61.817 7.083   9.730   1.00 20.00  1 . C  ? 
ATOM   1234  CD2 CD2 . TYR TYR TYR A A 185  185  . 61.352 8.106   10.563  1.00 20.08  1 . C  ? 
ATOM   1235  C   C   . TYR TYR TYR A A 185  185  . 59.960 12.473  11.675  1.00 20.57  1 . C  ? 
ATOM   1236  O   O   . TYR TYR TYR A A 185  185  . 59.592 12.240  12.820  1.00 23.54  1 . O  ? 
ATOM   1237  N   N   . LYS LYS LYS A A 186  186  . 59.947 13.688  11.126  1.00 21.21  1 . N  ? 
ATOM   1238  CA  CA  . LYS LYS LYS A A 186  186  . 59.621 14.917  11.843  1.00 21.21  1 . C  ? 
ATOM   1239  CB  CB  . LYS LYS LYS A A 186  186  . 60.679 15.994  11.504  1.00 22.42  1 . C  ? 
ATOM   1240  CG  CG  . LYS LYS LYS A A 186  186  . 60.443 17.370  12.140  1.00 23.22  1 . C  ? 
ATOM   1241  CD  CD  . LYS LYS LYS A A 186  186  . 61.662 18.268  11.970  1.00 23.67  1 . C  ? 
ATOM   1242  CE  CE  . LYS LYS LYS A A 186  186  . 61.419 19.641  12.582  1.00 25.24  1 . C  ? 
ATOM   1243  NZ  NZ  . LYS LYS LYS A A 186  186  . 62.563 20.541  12.284  1.00 26.96  1 . N  ? 
ATOM   1244  C   C   . LYS LYS LYS A A 186  186  . 58.184 15.358  11.490  1.00 20.30  1 . C  ? 
ATOM   1245  O   O   . LYS LYS LYS A A 186  186  . 57.268 15.136  12.282  1.00 20.95  1 . O  ? 
ATOM   1246  N   N   . GLU GLU GLU A A 187  187  . 57.991 15.925  10.299  1.00 19.66  1 . N  ? 
ATOM   1247  CA  CA  . GLU GLU GLU A A 187  187  . 56.680 16.373  9.806   1.00 19.69  1 . C  ? 
ATOM   1248  CB  CB  . GLU GLU GLU A A 187  187  . 56.818 17.011  8.417   1.00 20.45  1 . C  ? 
ATOM   1249  CG  CG  . GLU GLU GLU A A 187  187  . 57.345 18.445  8.416   1.00 21.91  1 . C  ? 
ATOM   1250  CD  CD  . GLU GLU GLU A A 187  187  . 58.860 18.576  8.522   1.00 22.19  1 . C  ? 
ATOM   1251  OE1 OE1 . GLU GLU GLU A A 187  187  . 59.586 17.552  8.509   1.00 23.26  1 . O  ? 
ATOM   1252  OE2 OE2 . GLU GLU GLU A A 187  187  . 59.323 19.730  8.603   1.00 22.39  1 . O  ? 
ATOM   1253  C   C   . GLU GLU GLU A A 187  187  . 55.651 15.240  9.723   1.00 18.80  1 . C  ? 
ATOM   1254  O   O   . GLU GLU GLU A A 187  187  . 54.452 15.438  9.984   1.00 19.08  1 . O  ? 
ATOM   1255  N   N   . THR THR THR A A 188  188  . 56.122 14.049  9.365   1.00 17.01  1 . N  ? 
ATOM   1256  CA  CA  . THR THR THR A A 188  188  . 55.304 12.845  9.303   1.00 15.74  1 . C  ? 
ATOM   1257  CB  CB  . THR THR THR A A 188  188  . 56.181 11.646  8.843   1.00 15.43  1 . C  ? 
ATOM   1258  OG1 OG1 . THR THR THR A A 188  188  . 56.777 11.959  7.579   1.00 14.73  1 . O  ? 
ATOM   1259  CG2 CG2 . THR THR THR A A 188  188  . 55.401 10.368  8.689   1.00 15.59  1 . C  ? 
ATOM   1260  C   C   . THR THR THR A A 188  188  . 54.607 12.544  10.632  1.00 15.44  1 . C  ? 
ATOM   1261  O   O   . THR THR THR A A 188  188  . 53.572 11.913  10.625  1.00 14.49  1 . O  ? 
ATOM   1262  N   N   . SER SER SER A A 189  189  . 55.183 12.995  11.755  1.00 16.53  1 . N  ? 
ATOM   1263  CA  CA  . SER SER SER A A 189  189  . 54.587 12.846  13.089  1.00 16.31  1 . C  ? 
ATOM   1264  CB  CB  . SER SER SER A A 189  189  . 55.683 12.860  14.156  1.00 17.08  1 . C  ? 
ATOM   1265  OG  OG  . SER SER SER A A 189  189  . 56.204 14.170  14.393  1.00 17.60  1 . O  ? 
ATOM   1266  C   C   . SER SER SER A A 189  189  . 53.547 13.906  13.468  1.00 16.06  1 . C  ? 
ATOM   1267  O   O   . SER SER SER A A 189  189  . 52.876 13.764  14.486  1.00 15.32  1 . O  ? 
ATOM   1268  N   N   . TYR TYR TYR A A 190  190  . 53.425 14.967  12.685  1.00 16.64  1 . N  ? 
ATOM   1269  CA  CA  . TYR TYR TYR A A 190  190  . 52.690 16.172  13.143  1.00 17.49  1 . C  ? 
ATOM   1270  CB  CB  . TYR TYR TYR A A 190  190  . 52.974 17.368  12.233  1.00 17.92  1 . C  ? 
ATOM   1271  CG  CG  . TYR TYR TYR A A 190  190  . 54.344 18.019  12.340  1.00 18.00  1 . C  ? 
ATOM   1272  CD1 CD1 . TYR TYR TYR A A 190  190  . 55.379 17.477  13.114  1.00 18.43  1 . C  ? 
ATOM   1273  CE1 CE1 . TYR TYR TYR A A 190  190  . 56.624 18.074  13.161  1.00 18.27  1 . C  ? 
ATOM   1274  CZ  CZ  . TYR TYR TYR A A 190  190  . 56.850 19.228  12.441  1.00 19.59  1 . C  ? 
ATOM   1275  OH  OH  . TYR TYR TYR A A 190  190  . 58.086 19.852  12.486  1.00 20.10  1 . O  ? 
ATOM   1276  CE2 CE2 . TYR TYR TYR A A 190  190  . 55.850 19.773  11.657  1.00 19.06  1 . C  ? 
ATOM   1277  CD2 CD2 . TYR TYR TYR A A 190  190  . 54.613 19.168  11.612  1.00 19.10  1 . C  ? 
ATOM   1278  C   C   . TYR TYR TYR A A 190  190  . 51.180 15.945  13.220  1.00 17.68  1 . C  ? 
ATOM   1279  O   O   . TYR TYR TYR A A 190  190  . 50.601 15.354  12.315  1.00 16.30  1 . O  ? 
ATOM   1280  N   N   . PRO PRO PRO A A 191  191  . 50.546 16.388  14.325  1.00 18.69  1 . N  ? 
ATOM   1281  CA  CA  . PRO PRO PRO A A 191  191  . 49.086 16.343  14.473  1.00 19.24  1 . C  ? 
ATOM   1282  CB  CB  . PRO PRO PRO A A 191  191  . 48.891 16.409  15.988  1.00 18.82  1 . C  ? 
ATOM   1283  CG  CG  . PRO PRO PRO A A 191  191  . 50.014 17.236  16.457  1.00 18.70  1 . C  ? 
ATOM   1284  CD  CD  . PRO PRO PRO A A 191  191  . 51.180 16.926  15.538  1.00 18.84  1 . C  ? 
ATOM   1285  C   C   . PRO PRO PRO A A 191  191  . 48.485 17.556  13.793  1.00 19.76  1 . C  ? 
ATOM   1286  O   O   . PRO PRO PRO A A 191  191  . 48.048 18.487  14.451  1.00 18.94  1 . O  ? 
ATOM   1287  N   N   . VAL VAL VAL A A 192  192  . 48.502 17.541  12.464  1.00 19.79  1 . N  ? 
ATOM   1288  CA  CA  . VAL VAL VAL A A 192  192  . 48.164 18.721  11.694  1.00 20.02  1 . C  ? 
ATOM   1289  CB  CB  . VAL VAL VAL A A 192  192  . 49.387 19.653  11.527  1.00 20.52  1 . C  ? 
ATOM   1290  CG1 CG1 . VAL VAL VAL A A 192  192  . 50.376 19.149  10.472  1.00 20.82  1 . C  ? 
ATOM   1291  CG2 CG2 . VAL VAL VAL A A 192  192  . 48.942 21.073  11.216  1.00 20.92  1 . C  ? 
ATOM   1292  C   C   . VAL VAL VAL A A 192  192  . 47.562 18.346  10.353  1.00 19.84  1 . C  ? 
ATOM   1293  O   O   . VAL VAL VAL A A 192  192  . 47.894 17.288  9.802   1.00 20.22  1 . O  ? 
ATOM   1294  N   N   . ALA ALA ALA A A 193  193  . 46.669 19.214  9.868   1.00 19.46  1 . N  ? 
ATOM   1295  CA  CA  . ALA ALA ALA A A 193  193  . 46.075 19.129  8.538   1.00 19.48  1 . C  ? 
ATOM   1296  CB  CB  . ALA ALA ALA A A 193  193  . 44.711 18.485  8.623   1.00 20.03  1 . C  ? 
ATOM   1297  C   C   . ALA ALA ALA A A 193  193  . 45.964 20.514  7.881   1.00 19.56  1 . C  ? 
ATOM   1298  O   O   . ALA ALA ALA A A 193  193  . 45.681 21.508  8.544   1.00 20.14  1 . O  ? 
ATOM   1299  N   N   . VAL VAL VAL A A 194  194  . 46.213 20.563  6.580   1.00 19.54  1 . N  ? 
ATOM   1300  CA  CA  . VAL VAL VAL A A 194  194  . 46.112 21.758  5.784   1.00 19.90  1 . C  ? 
ATOM   1301  CB  CB  . VAL VAL VAL A A 194  194  . 47.390 21.984  4.953   1.00 20.39  1 . C  ? 
ATOM   1302  CG1 CG1 . VAL VAL VAL A A 194  194  . 47.195 23.098  3.936   1.00 21.46  1 . C  ? 
ATOM   1303  CG2 CG2 . VAL VAL VAL A A 194  194  . 48.548 22.368  5.858   1.00 20.41  1 . C  ? 
ATOM   1304  C   C   . VAL VAL VAL A A 194  194  . 44.900 21.610  4.877   1.00 20.01  1 . C  ? 
ATOM   1305  O   O   . VAL VAL VAL A A 194  194  . 44.638 20.530  4.373   1.00 20.19  1 . O  ? 
ATOM   1306  N   N   . PHE PHE PHE A A 195  195  . 44.168 22.702  4.687   1.00 20.28  1 . N  ? 
ATOM   1307  CA  CA  . PHE PHE PHE A A 195  195  . 43.041 22.747  3.790   1.00 21.06  1 . C  ? 
ATOM   1308  CB  CB  . PHE PHE PHE A A 195  195  . 41.717 22.934  4.559   1.00 21.43  1 . C  ? 
ATOM   1309  CG  CG  . PHE PHE PHE A A 195  195  . 41.490 21.920  5.638   1.00 20.88  1 . C  ? 
ATOM   1310  CD1 CD1 . PHE PHE PHE A A 195  195  . 42.026 22.116  6.910   1.00 21.36  1 . C  ? 
ATOM   1311  CE1 CE1 . PHE PHE PHE A A 195  195  . 41.825 21.191  7.918   1.00 20.77  1 . C  ? 
ATOM   1312  CZ  CZ  . PHE PHE PHE A A 195  195  . 41.084 20.060  7.658   1.00 21.40  1 . C  ? 
ATOM   1313  CE2 CE2 . PHE PHE PHE A A 195  195  . 40.533 19.858  6.396   1.00 20.83  1 . C  ? 
ATOM   1314  CD2 CD2 . PHE PHE PHE A A 195  195  . 40.730 20.797  5.401   1.00 20.67  1 . C  ? 
ATOM   1315  C   C   . PHE PHE PHE A A 195  195  . 43.260 23.900  2.824   1.00 21.50  1 . C  ? 
ATOM   1316  O   O   . PHE PHE PHE A A 195  195  . 42.961 25.053  3.161   1.00 21.18  1 . O  ? 
ATOM   1317  N   N   . LYS LYS LYS A A 196  196  . 43.765 23.581  1.629   1.00 21.18  1 . N  ? 
ATOM   1318  CA  CA  . LYS LYS LYS A A 196  196  . 44.084 24.584  0.615   1.00 21.11  1 . C  ? 
ATOM   1319  CB  CB  . LYS LYS LYS A A 196  196  . 45.317 24.166  -0.185  1.00 22.56  1 . C  ? 
ATOM   1320  CG  CG  . LYS LYS LYS A A 196  196  . 45.790 25.194  -1.203  1.00 24.49  1 . C  ? 
ATOM   1321  CD  CD  . LYS LYS LYS A A 196  196  . 46.986 24.697  -2.016  1.00 26.03  1 . C  ? 
ATOM   1322  CE  CE  . LYS LYS LYS A A 196  196  . 46.537 23.791  -3.139  1.00 26.73  1 . C  ? 
ATOM   1323  NZ  NZ  . LYS LYS LYS A A 196  196  . 47.594 23.439  -4.131  1.00 26.26  1 . N  ? 
ATOM   1324  C   C   . LYS LYS LYS A A 196  196  . 42.875 24.752  -0.305  1.00 20.90  1 . C  ? 
ATOM   1325  O   O   . LYS LYS LYS A A 196  196  . 42.605 23.904  -1.147  1.00 20.04  1 . O  ? 
ATOM   1326  N   N   . TRP TRP TRP A A 197  197  . 42.161 25.861  -0.127  1.00 20.00  1 . N  ? 
ATOM   1327  CA  CA  . TRP TRP TRP A A 197  197  . 40.977 26.169  -0.904  1.00 19.62  1 . C  ? 
ATOM   1328  CB  CB  . TRP TRP TRP A A 197  197  . 39.988 26.997  -0.078  1.00 19.17  1 . C  ? 
ATOM   1329  CG  CG  . TRP TRP TRP A A 197  197  . 39.271 26.199  0.923   1.00 17.69  1 . C  ? 
ATOM   1330  CD1 CD1 . TRP TRP TRP A A 197  197  . 39.664 25.934  2.199   1.00 17.28  1 . C  ? 
ATOM   1331  NE1 NE1 . TRP TRP TRP A A 197  197  . 38.729 25.148  2.826   1.00 17.34  1 . N  ? 
ATOM   1332  CE2 CE2 . TRP TRP TRP A A 197  197  . 37.710 24.892  1.947   1.00 17.54  1 . C  ? 
ATOM   1333  CD2 CD2 . TRP TRP TRP A A 197  197  . 38.029 25.538  0.734   1.00 17.62  1 . C  ? 
ATOM   1334  CE3 CE3 . TRP TRP TRP A A 197  197  . 37.139 25.443  -0.336  1.00 17.62  1 . C  ? 
ATOM   1335  CZ3 CZ3 . TRP TRP TRP A A 197  197  . 35.979 24.697  -0.173  1.00 18.06  1 . C  ? 
ATOM   1336  CH2 CH2 . TRP TRP TRP A A 197  197  . 35.694 24.059  1.047   1.00 17.71  1 . C  ? 
ATOM   1337  CZ2 CZ2 . TRP TRP TRP A A 197  197  . 36.542 24.155  2.113   1.00 17.60  1 . C  ? 
ATOM   1338  C   C   . TRP TRP TRP A A 197  197  . 41.325 26.935  -2.154  1.00 20.75  1 . C  ? 
ATOM   1339  O   O   . TRP TRP TRP A A 197  197  . 42.204 27.799  -2.136  1.00 19.89  1 . O  ? 
ATOM   1340  N   N   . THR THR THR A A 198  198  . 40.623 26.586  -3.231  1.00 21.53  1 . N  ? 
ATOM   1341  CA  CA  . THR THR THR A A 198  198  . 40.693 27.263  -4.508  1.00 22.28  1 . C  ? 
ATOM   1342  CB  CB  . THR THR THR A A 198  198  . 41.274 26.341  -5.604  1.00 22.94  1 . C  ? 
ATOM   1343  OG1 OG1 . THR THR THR A A 198  198  . 42.557 25.836  -5.185  1.00 22.58  1 . O  ? 
ATOM   1344  CG2 CG2 . THR THR THR A A 198  198  . 41.456 27.100  -6.932  1.00 22.95  1 . C  ? 
ATOM   1345  C   C   . THR THR THR A A 198  198  . 39.271 27.660  -4.876  1.00 22.96  1 . C  ? 
ATOM   1346  O   O   . THR THR THR A A 198  198  . 38.387 26.825  -4.846  1.00 23.55  1 . O  ? 
ATOM   1347  N   N   . ALA ALA ALA A A 199  199  . 39.065 28.928  -5.233  1.00 23.78  1 . N  ? 
ATOM   1348  CA  CA  . ALA ALA ALA A A 199  199  . 37.755 29.446  -5.637  1.00 24.38  1 . C  ? 
ATOM   1349  CB  CB  . ALA ALA ALA A A 199  199  . 37.253 30.431  -4.612  1.00 25.78  1 . C  ? 
ATOM   1350  C   C   . ALA ALA ALA A A 199  199  . 37.847 30.127  -6.983  1.00 25.12  1 . C  ? 
ATOM   1351  O   O   . ALA ALA ALA A A 199  199  . 38.778 30.877  -7.224  1.00 27.21  1 . O  ? 
ATOM   1352  N   N   . TYR TYR TYR A A 200  200  . 36.877 29.866  -7.856  1.00 26.04  1 . N  ? 
ATOM   1353  CA  CA  . TYR TYR TYR A A 200  200  . 36.886 30.377  -9.223  1.00 25.86  1 . C  ? 
ATOM   1354  CB  CB  . TYR TYR TYR A A 200  200  . 37.365 29.278  -10.175 1.00 27.43  1 . C  ? 
ATOM   1355  CG  CG  . TYR TYR TYR A A 200  200  . 37.137 29.592  -11.651 1.00 29.02  1 . C  ? 
ATOM   1356  CD1 CD1 . TYR TYR TYR A A 200  200  . 37.764 30.682  -12.263 1.00 29.68  1 . C  ? 
ATOM   1357  CE1 CE1 . TYR TYR TYR A A 200  200  . 37.560 30.966  -13.607 1.00 30.95  1 . C  ? 
ATOM   1358  CZ  CZ  . TYR TYR TYR A A 200  200  . 36.720 30.155  -14.350 1.00 30.94  1 . C  ? 
ATOM   1359  OH  OH  . TYR TYR TYR A A 200  200  . 36.493 30.406  -15.676 1.00 33.71  1 . O  ? 
ATOM   1360  CE2 CE2 . TYR TYR TYR A A 200  200  . 36.096 29.075  -13.766 1.00 31.63  1 . C  ? 
ATOM   1361  CD2 CD2 . TYR TYR TYR A A 200  200  . 36.297 28.805  -12.423 1.00 30.31  1 . C  ? 
ATOM   1362  C   C   . TYR TYR TYR A A 200  200  . 35.495 30.878  -9.641  1.00 24.76  1 . C  ? 
ATOM   1363  O   O   . TYR TYR TYR A A 200  200  . 34.484 30.251  -9.338  1.00 22.06  1 . O  ? 
ATOM   1364  N   N   . ASN ASN ASN A A 201  201  . 35.466 32.011  -10.336 1.00 25.19  1 . N  ? 
ATOM   1365  CA  CA  . ASN ASN ASN A A 201  201  . 34.220 32.639  -10.762 1.00 26.49  1 . C  ? 
ATOM   1366  CB  CB  . ASN ASN ASN A A 201  201  . 34.205 34.117  -10.351 1.00 26.55  1 . C  ? 
ATOM   1367  CG  CG  . ASN ASN ASN A A 201  201  . 32.859 34.807  -10.632 1.00 27.81  1 . C  ? 
ATOM   1368  OD1 OD1 . ASN ASN ASN A A 201  201  . 31.893 34.199  -11.123 1.00 28.06  1 . O  ? 
ATOM   1369  ND2 ND2 . ASN ASN ASN A A 201  201  . 32.800 36.089  -10.322 1.00 28.96  1 . N  ? 
ATOM   1370  C   C   . ASN ASN ASN A A 201  201  . 34.035 32.479  -12.277 1.00 26.72  1 . C  ? 
ATOM   1371  O   O   . ASN ASN ASN A A 201  201  . 34.604 33.248  -13.042 1.00 27.63  1 . O  ? 
ATOM   1372  N   N   . PRO PRO PRO A A 202  202  . 33.239 31.480  -12.707 1.00 27.10  1 . N  ? 
ATOM   1373  CA  CA  . PRO PRO PRO A A 202  202  . 32.977 31.293  -14.127 1.00 28.42  1 . C  ? 
ATOM   1374  CB  CB  . PRO PRO PRO A A 202  202  . 32.478 29.841  -14.191 1.00 27.65  1 . C  ? 
ATOM   1375  CG  CG  . PRO PRO PRO A A 202  202  . 31.724 29.677  -12.920 1.00 27.44  1 . C  ? 
ATOM   1376  CD  CD  . PRO PRO PRO A A 202  202  . 32.540 30.454  -11.906 1.00 27.54  1 . C  ? 
ATOM   1377  C   C   . PRO PRO PRO A A 202  202  . 31.897 32.233  -14.701 1.00 29.98  1 . C  ? 
ATOM   1378  O   O   . PRO PRO PRO A A 202  202  . 31.657 32.194  -15.909 1.00 29.07  1 . O  ? 
ATOM   1379  N   N   . THR THR THR A A 203  203  . 31.257 33.055  -13.860 1.00 32.22  1 . N  ? 
ATOM   1380  CA  CA  . THR THR THR A A 203  203  . 30.149 33.897  -14.309 1.00 33.99  1 . C  ? 
ATOM   1381  CB  CB  . THR THR THR A A 203  203  . 29.093 34.102  -13.209 1.00 32.81  1 . C  ? 
ATOM   1382  OG1 OG1 . THR THR THR A A 203  203  . 29.597 35.009  -12.227 1.00 31.93  1 . O  ? 
ATOM   1383  CG2 CG2 . THR THR THR A A 203  203  . 28.698 32.780  -12.556 1.00 34.30  1 . C  ? 
ATOM   1384  C   C   . THR THR THR A A 203  203  . 30.644 35.275  -14.756 1.00 36.31  1 . C  ? 
ATOM   1385  O   O   . THR THR THR A A 203  203  . 31.783 35.661  -14.492 1.00 36.17  1 . O  ? 
ATOM   1386  N   N   . ASN ASN ASN A A 204  204  . 29.744 36.019  -15.389 1.00 39.26  1 . N  ? 
ATOM   1387  CA  CA  . ASN ASN ASN A A 204  204  . 30.011 37.401  -15.837 1.00 43.03  1 . C  ? 
ATOM   1388  CB  CB  . ASN ASN ASN A A 204  204  . 29.282 37.667  -17.170 1.00 46.76  1 . C  ? 
ATOM   1389  CG  CG  . ASN ASN ASN A A 204  204  . 27.775 37.486  -17.063 1.00 51.26  1 . C  ? 
ATOM   1390  OD1 OD1 . ASN ASN ASN A A 204  204  . 27.229 37.324  -15.968 1.00 53.69  1 . O  ? 
ATOM   1391  ND2 ND2 . ASN ASN ASN A A 204  204  . 27.095 37.495  -18.210 1.00 55.17  1 . N  ? 
ATOM   1392  C   C   . ASN ASN ASN A A 204  204  . 29.666 38.508  -14.814 1.00 40.62  1 . C  ? 
ATOM   1393  O   O   . ASN ASN ASN A A 204  204  . 29.644 39.681  -15.175 1.00 39.18  1 . O  ? 
ATOM   1394  N   N   . LYS LYS LYS A A 205  205  . 29.393 38.149  -13.558 1.00 38.66  1 . N  ? 
ATOM   1395  CA  CA  . LYS LYS LYS A A 205  205  . 29.251 39.142  -12.488 1.00 39.62  1 . C  ? 
ATOM   1396  CB  CB  . LYS LYS LYS A A 205  205  . 27.816 39.164  -11.976 1.00 41.84  1 . C  ? 
ATOM   1397  CG  CG  . LYS LYS LYS A A 205  205  . 26.827 39.811  -12.922 1.00 45.43  1 . C  ? 
ATOM   1398  CD  CD  . LYS LYS LYS A A 205  205  . 25.523 40.127  -12.206 1.00 46.51  1 . C  ? 
ATOM   1399  CE  CE  . LYS LYS LYS A A 205  205  . 24.525 40.761  -13.151 1.00 47.93  1 . C  ? 
ATOM   1400  NZ  NZ  . LYS LYS LYS A A 205  205  . 23.279 41.072  -12.410 1.00 49.77  1 . N  ? 
ATOM   1401  C   C   . LYS LYS LYS A A 205  205  . 30.201 38.905  -11.303 1.00 37.80  1 . C  ? 
ATOM   1402  O   O   . LYS LYS LYS A A 205  205  . 30.567 37.769  -11.001 1.00 36.38  1 . O  ? 
ATOM   1403  N   N   . ASN ASN ASN A A 206  206  . 30.566 39.995  -10.633 1.00 34.88  1 . N  ? 
ATOM   1404  CA  CA  . ASN ASN ASN A A 206  206  . 31.251 39.936  -9.347  1.00 34.79  1 . C  ? 
ATOM   1405  CB  CB  . ASN ASN ASN A A 206  206  . 31.465 41.342  -8.781  1.00 35.94  1 . C  ? 
ATOM   1406  CG  CG  . ASN ASN ASN A A 206  206  . 32.528 42.125  -9.533  1.00 38.18  1 . C  ? 
ATOM   1407  OD1 OD1 . ASN ASN ASN A A 206  206  . 33.107 41.648  -10.503 1.00 39.56  1 . O  ? 
ATOM   1408  ND2 ND2 . ASN ASN ASN A A 206  206  . 32.791 43.335  -9.077  1.00 39.49  1 . N  ? 
ATOM   1409  C   C   . ASN ASN ASN A A 206  206  . 30.463 39.125  -8.331  1.00 33.16  1 . C  ? 
ATOM   1410  O   O   . ASN ASN ASN A A 206  206  . 29.235 39.239  -8.263  1.00 32.22  1 . O  ? 
ATOM   1411  N   N   . VAL VAL VAL A A 207  207  . 31.169 38.319  -7.538  1.00 30.61  1 . N  ? 
ATOM   1412  CA  CA  . VAL VAL VAL A A 207  207  . 30.523 37.500  -6.502  1.00 30.48  1 . C  ? 
ATOM   1413  CB  CB  . VAL VAL VAL A A 207  207  . 30.404 36.012  -6.923  1.00 28.89  1 . C  ? 
ATOM   1414  CG1 CG1 . VAL VAL VAL A A 207  207  . 29.662 35.202  -5.882  1.00 28.32  1 . C  ? 
ATOM   1415  CG2 CG2 . VAL VAL VAL A A 207  207  . 29.695 35.885  -8.260  1.00 29.21  1 . C  ? 
ATOM   1416  C   C   . VAL VAL VAL A A 207  207  . 31.307 37.615  -5.201  1.00 29.31  1 . C  ? 
ATOM   1417  O   O   . VAL VAL VAL A A 207  207  . 32.508 37.348  -5.187  1.00 26.00  1 . O  ? 
ATOM   1418  N   N   . ASP ASP ASP A A 208  208  . 30.610 38.023  -4.132  1.00 30.24  1 . N  ? 
ATOM   1419  CA  CA  . ASP ASP ASP A A 208  208  . 31.133 37.972  -2.769  1.00 30.85  1 . C  ? 
ATOM   1420  CB  CB  . ASP ASP ASP A A 208  208  . 30.355 38.881  -1.825  1.00 34.53  1 . C  ? 
ATOM   1421  CG  CG  . ASP ASP ASP A A 208  208  . 30.515 40.346  -2.161  1.00 40.43  1 . C  ? 
ATOM   1422  OD1 OD1 . ASP ASP ASP A A 208  208  . 31.616 40.754  -2.613  1.00 42.64  1 . O  ? 
ATOM   1423  OD2 OD2 . ASP ASP ASP A A 208  208  . 29.530 41.095  -1.965  1.00 48.45  1 . O  ? 
ATOM   1424  C   C   . ASP ASP ASP A A 208  208  . 31.057 36.550  -2.243  1.00 29.26  1 . C  ? 
ATOM   1425  O   O   . ASP ASP ASP A A 208  208  . 30.024 35.900  -2.330  1.00 27.09  1 . O  ? 
ATOM   1426  N   N   . VAL VAL VAL A A 209  209  . 32.171 36.093  -1.682  1.00 28.25  1 . N  ? 
ATOM   1427  CA  CA  . VAL VAL VAL A A 209  209  . 32.334 34.727  -1.220  1.00 26.66  1 . C  ? 
ATOM   1428  CB  CB  . VAL VAL VAL A A 209  209  . 33.292 33.957  -2.152  1.00 26.99  1 . C  ? 
ATOM   1429  CG1 CG1 . VAL VAL VAL A A 209  209  . 33.493 32.528  -1.676  1.00 27.37  1 . C  ? 
ATOM   1430  CG2 CG2 . VAL VAL VAL A A 209  209  . 32.766 33.964  -3.580  1.00 27.50  1 . C  ? 
ATOM   1431  C   C   . VAL VAL VAL A A 209  209  . 32.946 34.767  0.167   1.00 25.79  1 . C  ? 
ATOM   1432  O   O   . VAL VAL VAL A A 209  209  . 33.900 35.515  0.404   1.00 24.68  1 . O  ? 
ATOM   1433  N   N   . SER SER SER A A 210  210  . 32.403 33.957  1.069   1.00 25.48  1 . N  ? 
ATOM   1434  CA  CA  . SER SER SER A A 210  210  . 33.069 33.640  2.333   1.00 26.48  1 . C  ? 
ATOM   1435  CB  CB  . SER SER SER A A 210  210  . 32.334 34.243  3.540   1.00 27.62  1 . C  ? 
ATOM   1436  OG  OG  . SER SER SER A A 210  210  . 32.296 35.653  3.480   1.00 30.33  1 . O  ? 
ATOM   1437  C   C   . SER SER SER A A 210  210  . 33.188 32.136  2.539   1.00 24.45  1 . C  ? 
ATOM   1438  O   O   . SER SER SER A A 210  210  . 32.291 31.389  2.177   1.00 26.05  1 . O  ? 
ATOM   1439  N   N   . ILE ILE ILE A A 211  211  . 34.307 31.711  3.119   1.00 23.12  1 . N  ? 
ATOM   1440  CA  CA  . ILE ILE ILE A A 211  211  . 34.530 30.328  3.522   1.00 22.40  1 . C  ? 
ATOM   1441  CB  CB  . ILE ILE ILE A A 211  211  . 35.749 29.720  2.805   1.00 23.01  1 . C  ? 
ATOM   1442  CG1 CG1 . ILE ILE ILE A A 211  211  . 35.523 29.735  1.283   1.00 24.07  1 . C  ? 
ATOM   1443  CD1 CD1 . ILE ILE ILE A A 211  211  . 36.768 29.471  0.464   1.00 24.70  1 . C  ? 
ATOM   1444  CG2 CG2 . ILE ILE ILE A A 211  211  . 36.018 28.293  3.295   1.00 22.99  1 . C  ? 
ATOM   1445  C   C   . ILE ILE ILE A A 211  211  . 34.768 30.362  5.032   1.00 21.57  1 . C  ? 
ATOM   1446  O   O   . ILE ILE ILE A A 211  211  . 35.620 31.105  5.490   1.00 21.23  1 . O  ? 
ATOM   1447  N   N   . MET MET MET A A 212  212  . 34.011 29.565  5.786   1.00 21.16  1 . N  ? 
ATOM   1448  CA  CA  . MET MET MET A A 212  212  . 34.130 29.524  7.247   1.00 21.86  1 . C  ? 
ATOM   1449  CB  CB  . MET MET MET A A 212  212  . 32.850 30.014  7.922   1.00 22.52  1 . C  ? 
ATOM   1450  CG  CG  . MET MET MET A A 212  212  . 32.894 30.020  9.452   1.00 23.44  1 . C  ? 
ATOM   1451  SD  SD  . MET MET MET A A 212  212  . 31.376 30.641  10.220  1.00 23.75  1 . S  ? 
ATOM   1452  CE  CE  . MET MET MET A A 212  212  . 30.182 29.512  9.518   1.00 22.97  1 . C  ? 
ATOM   1453  C   C   . MET MET MET A A 212  212  . 34.434 28.120  7.739   1.00 21.50  1 . C  ? 
ATOM   1454  O   O   . MET MET MET A A 212  212  . 33.731 27.154  7.384   1.00 21.11  1 . O  ? 
ATOM   1455  N   N   . PHE PHE PHE A A 213  213  . 35.459 28.041  8.591   1.00 21.28  1 . N  ? 
ATOM   1456  CA  CA  . PHE PHE PHE A A 213  213  . 35.844 26.818  9.263   1.00 21.00  1 . C  ? 
ATOM   1457  CB  CB  . PHE PHE PHE A A 213  213  . 37.371 26.722  9.276   1.00 21.18  1 . C  ? 
ATOM   1458  CG  CG  . PHE PHE PHE A A 213  213  . 37.933 25.353  9.587   1.00 20.42  1 . C  ? 
ATOM   1459  CD1 CD1 . PHE PHE PHE A A 213  213  . 37.138 24.213  9.724   1.00 20.56  1 . C  ? 
ATOM   1460  CE1 CE1 . PHE PHE PHE A A 213  213  . 37.708 22.973  9.992   1.00 19.94  1 . C  ? 
ATOM   1461  CZ  CZ  . PHE PHE PHE A A 213  213  . 39.078 22.849  10.095  1.00 19.49  1 . C  ? 
ATOM   1462  CE2 CE2 . PHE PHE PHE A A 213  213  . 39.887 23.959  9.938   1.00 19.50  1 . C  ? 
ATOM   1463  CD2 CD2 . PHE PHE PHE A A 213  213  . 39.316 25.199  9.679   1.00 20.54  1 . C  ? 
ATOM   1464  C   C   . PHE PHE PHE A A 213  213  . 35.310 26.916  10.679  1.00 21.61  1 . C  ? 
ATOM   1465  O   O   . PHE PHE PHE A A 213  213  . 35.630 27.866  11.385  1.00 22.61  1 . O  ? 
ATOM   1466  N   N   . THR THR THR A A 214  214  . 34.481 25.957  11.081  1.00 21.93  1 . N  ? 
ATOM   1467  CA  CA  . THR THR THR A A 214  214  . 34.014 25.838  12.477  1.00 22.11  1 . C  ? 
ATOM   1468  CB  CB  . THR THR THR A A 214  214  . 32.475 25.780  12.573  1.00 21.30  1 . C  ? 
ATOM   1469  OG1 OG1 . THR THR THR A A 214  214  . 31.951 24.830  11.633  1.00 20.79  1 . O  ? 
ATOM   1470  CG2 CG2 . THR THR THR A A 214  214  . 31.897 27.152  12.282  1.00 21.65  1 . C  ? 
ATOM   1471  C   C   . THR THR THR A A 214  214  . 34.589 24.590  13.128  1.00 22.01  1 . C  ? 
ATOM   1472  O   O   . THR THR THR A A 214  214  . 34.763 23.568  12.479  1.00 21.25  1 . O  ? 
ATOM   1473  N   N   . TRP TRP TRP A A 215  215  . 34.872 24.687  14.419  1.00 23.14  1 . N  ? 
ATOM   1474  CA  CA  . TRP TRP TRP A A 215  215  . 35.457 23.581  15.166  1.00 22.89  1 . C  ? 
ATOM   1475  CB  CB  . TRP TRP TRP A A 215  215  . 36.986 23.604  15.072  1.00 23.10  1 . C  ? 
ATOM   1476  CG  CG  . TRP TRP TRP A A 215  215  . 37.588 22.289  15.411  1.00 23.61  1 . C  ? 
ATOM   1477  CD1 CD1 . TRP TRP TRP A A 215  215  . 38.073 21.914  16.619  1.00 24.03  1 . C  ? 
ATOM   1478  NE1 NE1 . TRP TRP TRP A A 215  215  . 38.505 20.613  16.579  1.00 24.93  1 . N  ? 
ATOM   1479  CE2 CE2 . TRP TRP TRP A A 215  215  . 38.312 20.118  15.315  1.00 25.18  1 . C  ? 
ATOM   1480  CD2 CD2 . TRP TRP TRP A A 215  215  . 37.733 21.153  14.547  1.00 24.62  1 . C  ? 
ATOM   1481  CE3 CE3 . TRP TRP TRP A A 215  215  . 37.420 20.900  13.203  1.00 25.47  1 . C  ? 
ATOM   1482  CZ3 CZ3 . TRP TRP TRP A A 215  215  . 37.726 19.624  12.665  1.00 24.39  1 . C  ? 
ATOM   1483  CH2 CH2 . TRP TRP TRP A A 215  215  . 38.310 18.634  13.454  1.00 24.47  1 . C  ? 
ATOM   1484  CZ2 CZ2 . TRP TRP TRP A A 215  215  . 38.607 18.851  14.778  1.00 24.29  1 . C  ? 
ATOM   1485  C   C   . TRP TRP TRP A A 215  215  . 35.018 23.638  16.614  1.00 22.69  1 . C  ? 
ATOM   1486  O   O   . TRP TRP TRP A A 215  215  . 35.113 24.688  17.249  1.00 23.92  1 . O  ? 
ATOM   1487  N   N   . GLN GLN GLN A A 216  216  . 34.524 22.510  17.117  1.00 22.29  1 . N  ? 
ATOM   1488  CA  CA  . GLN GLN GLN A A 216  216  . 34.143 22.366  18.516  1.00 23.33  1 . C  ? 
ATOM   1489  CB  CB  . GLN GLN GLN A A 216  216  . 33.266 21.133  18.700  1.00 24.36  1 . C  ? 
ATOM   1490  CG  CG  . GLN GLN GLN A A 216  216  . 32.781 20.873  20.131  1.00 25.07  1 . C  ? 
ATOM   1491  CD  CD  . GLN GLN GLN A A 216  216  . 31.734 19.769  20.160  1.00 24.93  1 . C  ? 
ATOM   1492  OE1 OE1 . GLN GLN GLN A A 216  216  . 30.736 19.841  19.447  1.00 26.30  1 . O  ? 
ATOM   1493  NE2 NE2 . GLN GLN GLN A A 216  216  . 31.965 18.733  20.953  1.00 23.86  1 . N  ? 
ATOM   1494  C   C   . GLN GLN GLN A A 216  216  . 35.379 22.219  19.379  1.00 24.94  1 . C  ? 
ATOM   1495  O   O   . GLN GLN GLN A A 216  216  . 36.347 21.528  18.992  1.00 23.57  1 . O  ? 
ATOM   1496  N   N   . ASN ASN ASN A A 217  217  . 35.356 22.880  20.541  1.00 24.93  1 . N  ? 
ATOM   1497  CA  CA  . ASN ASN ASN A A 217  217  . 36.394 22.674  21.548  1.00 25.21  1 . C  ? 
ATOM   1498  CB  CB  . ASN ASN ASN A A 217  217  . 36.314 23.707  22.670  1.00 25.51  1 . C  ? 
ATOM   1499  CG  CG  . ASN ASN ASN A A 217  217  . 37.421 23.547  23.691  1.00 25.54  1 . C  ? 
ATOM   1500  OD1 OD1 . ASN ASN ASN A A 217  217  . 37.888 22.435  23.951  1.00 25.11  1 . O  ? 
ATOM   1501  ND2 ND2 . ASN ASN ASN A A 217  217  . 37.850 24.659  24.274  1.00 25.46  1 . N  ? 
ATOM   1502  C   C   . ASN ASN ASN A A 217  217  . 36.194 21.267  22.058  1.00 23.93  1 . C  ? 
ATOM   1503  O   O   . ASN ASN ASN A A 217  217  . 35.334 21.013  22.883  1.00 24.06  1 . O  ? 
ATOM   1504  N   N   . MET MET MET A A 218  218  . 36.992 20.353  21.524  1.00 24.47  1 . N  ? 
ATOM   1505  CA  CA  . MET MET MET A A 218  218  . 36.853 18.926  21.820  1.00 24.59  1 . C  ? 
ATOM   1506  CB  CB  . MET MET MET A A 218  218  . 37.230 18.093  20.577  1.00 23.86  1 . C  ? 
ATOM   1507  CG  CG  . MET MET MET A A 218  218  . 36.159 18.127  19.507  1.00 23.80  1 . C  ? 
ATOM   1508  SD  SD  . MET MET MET A A 218  218  . 36.629 17.244  18.022  1.00 24.32  1 . S  ? 
ATOM   1509  CE  CE  . MET MET MET A A 218  218  . 36.470 15.573  18.670  1.00 24.27  1 . C  ? 
ATOM   1510  C   C   . MET MET MET A A 218  218  . 37.635 18.461  23.053  1.00 24.25  1 . C  ? 
ATOM   1511  O   O   . MET MET MET A A 218  218  . 37.665 17.272  23.334  1.00 24.37  1 . O  ? 
ATOM   1512  N   N   . ILE ILE ILE A A 219  219  . 38.244 19.371  23.814  1.00 25.21  1 . N  ? 
ATOM   1513  CA  CA  . ILE ILE ILE A A 219  219  . 38.859 18.952  25.079  1.00 25.05  1 . C  ? 
ATOM   1514  CB  CB  . ILE ILE ILE A A 219  219  . 39.600 20.084  25.805  1.00 25.35  1 . C  ? 
ATOM   1515  CG1 CG1 . ILE ILE ILE A A 219  219  . 40.764 20.633  24.964  1.00 24.59  1 . C  ? 
ATOM   1516  CD1 CD1 . ILE ILE ILE A A 219  219  . 41.763 19.610  24.433  1.00 24.45  1 . C  ? 
ATOM   1517  CG2 CG2 . ILE ILE ILE A A 219  219  . 40.136 19.599  27.142  1.00 26.46  1 . C  ? 
ATOM   1518  C   C   . ILE ILE ILE A A 219  219  . 37.755 18.358  25.956  1.00 25.88  1 . C  ? 
ATOM   1519  O   O   . ILE ILE ILE A A 219  219  . 36.657 18.943  26.100  1.00 24.76  1 . O  ? 
ATOM   1520  N   N   . GLY GLY GLY A A 220  220  . 38.045 17.166  26.477  1.00 24.90  1 . N  ? 
ATOM   1521  CA  CA  . GLY GLY GLY A A 220  220  . 37.085 16.354  27.189  1.00 25.27  1 . C  ? 
ATOM   1522  C   C   . GLY GLY GLY A A 220  220  . 36.199 15.456  26.346  1.00 26.39  1 . C  ? 
ATOM   1523  O   O   . GLY GLY GLY A A 220  220  . 35.381 14.740  26.905  1.00 25.80  1 . O  ? 
ATOM   1524  N   N   . PHE PHE PHE A A 221  221  . 36.352 15.479  25.017  1.00 27.66  1 . N  ? 
ATOM   1525  CA  CA  . PHE PHE PHE A A 221  221  . 35.644 14.546  24.110  1.00 29.03  1 . C  ? 
ATOM   1526  CB  CB  . PHE PHE PHE A A 221  221  . 36.040 14.884  22.664  1.00 30.68  1 . C  ? 
ATOM   1527  CG  CG  . PHE PHE PHE A A 221  221  . 35.526 13.923  21.628  1.00 33.09  1 . C  ? 
ATOM   1528  CD1 CD1 . PHE PHE PHE A A 221  221  . 34.189 13.932  21.266  1.00 34.25  1 . C  ? 
ATOM   1529  CE1 CE1 . PHE PHE PHE A A 221  221  . 33.711 13.070  20.302  1.00 34.46  1 . C  ? 
ATOM   1530  CZ  CZ  . PHE PHE PHE A A 221  221  . 34.579 12.186  19.676  1.00 37.47  1 . C  ? 
ATOM   1531  CE2 CE2 . PHE PHE PHE A A 221  221  . 35.927 12.165  20.018  1.00 37.48  1 . C  ? 
ATOM   1532  CD2 CD2 . PHE PHE PHE A A 221  221  . 36.396 13.037  20.984  1.00 35.79  1 . C  ? 
ATOM   1533  C   C   . PHE PHE PHE A A 221  221  . 35.950 13.054  24.427  1.00 29.76  1 . C  ? 
ATOM   1534  O   O   . PHE PHE PHE A A 221  221  . 35.118 12.165  24.223  1.00 28.20  1 . O  ? 
ATOM   1535  N   N   . PHE PHE PHE A A 222  222  . 37.169 12.792  24.878  1.00 31.87  1 . N  ? 
ATOM   1536  CA  CA  . PHE PHE PHE A A 222  222  . 37.530 11.514  25.493  1.00 33.62  1 . C  ? 
ATOM   1537  CB  CB  . PHE PHE PHE A A 222  222  . 38.290 10.610  24.517  1.00 35.19  1 . C  ? 
ATOM   1538  CG  CG  . PHE PHE PHE A A 222  222  . 39.657 11.124  24.162  1.00 37.90  1 . C  ? 
ATOM   1539  CD1 CD1 . PHE PHE PHE A A 222  222  . 39.819 12.030  23.123  1.00 36.85  1 . C  ? 
ATOM   1540  CE1 CE1 . PHE PHE PHE A A 222  222  . 41.081 12.513  22.806  1.00 39.28  1 . C  ? 
ATOM   1541  CZ  CZ  . PHE PHE PHE A A 222  222  . 42.201 12.099  23.528  1.00 39.05  1 . C  ? 
ATOM   1542  CE2 CE2 . PHE PHE PHE A A 222  222  . 42.062 11.194  24.567  1.00 39.17  1 . C  ? 
ATOM   1543  CD2 CD2 . PHE PHE PHE A A 222  222  . 40.795 10.706  24.882  1.00 40.14  1 . C  ? 
ATOM   1544  C   C   . PHE PHE PHE A A 222  222  . 38.402 11.814  26.692  1.00 34.69  1 . C  ? 
ATOM   1545  O   O   . PHE PHE PHE A A 222  222  . 39.061 12.863  26.753  1.00 32.43  1 . O  ? 
ATOM   1546  N   N   . GLY GLY GLY A A 223  223  . 38.406 10.880  27.640  1.00 38.17  1 . N  ? 
ATOM   1547  CA  CA  . GLY GLY GLY A A 223  223  . 39.296 10.946  28.799  1.00 39.04  1 . C  ? 
ATOM   1548  C   C   . GLY GLY GLY A A 223  223  . 38.724 11.587  30.045  1.00 40.22  1 . C  ? 
ATOM   1549  O   O   . GLY GLY GLY A A 223  223  . 39.382 11.566  31.086  1.00 44.27  1 . O  ? 
ATOM   1550  N   N   . LYS LYS LYS A A 224  224  . 37.517 12.151  29.952  1.00 40.53  1 . N  ? 
ATOM   1551  CA  CA  . LYS LYS LYS A A 224  224  . 36.830 12.747  31.105  1.00 41.62  1 . C  ? 
ATOM   1552  CB  CB  . LYS LYS LYS A A 224  224  . 36.488 14.211  30.842  1.00 39.95  1 . C  ? 
ATOM   1553  CG  CG  . LYS LYS LYS A A 224  224  . 37.524 15.188  31.351  1.00 38.47  1 . C  ? 
ATOM   1554  CD  CD  . LYS LYS LYS A A 224  224  . 36.988 16.604  31.316  1.00 37.63  1 . C  ? 
ATOM   1555  CE  CE  . LYS LYS LYS A A 224  224  . 37.909 17.542  32.063  1.00 37.00  1 . C  ? 
ATOM   1556  NZ  NZ  . LYS LYS LYS A A 224  224  . 37.377 18.923  32.016  1.00 37.48  1 . N  ? 
ATOM   1557  C   C   . LYS LYS LYS A A 224  224  . 35.548 11.994  31.384  1.00 44.83  1 . C  ? 
ATOM   1558  O   O   . LYS LYS LYS A A 224  224  . 34.681 11.891  30.515  1.00 47.61  1 . O  ? 
ATOM   1559  N   N   . GLN GLN GLN A A 225  225  . 35.410 11.500  32.607  1.00 48.69  1 . N  ? 
ATOM   1560  CA  CA  . GLN GLN GLN A A 225  225  . 34.240 10.712  32.988  1.00 50.34  1 . C  ? 
ATOM   1561  CB  CB  . GLN GLN GLN A A 225  225  . 34.563 9.873   34.226  1.00 53.11  1 . C  ? 
ATOM   1562  CG  CG  . GLN GLN GLN A A 225  225  . 33.584 8.748   34.485  1.00 56.60  1 . C  ? 
ATOM   1563  CD  CD  . GLN GLN GLN A A 225  225  . 33.534 7.732   33.352  1.00 58.30  1 . C  ? 
ATOM   1564  OE1 OE1 . GLN GLN GLN A A 225  225  . 34.573 7.267   32.874  1.00 60.17  1 . O  ? 
ATOM   1565  NE2 NE2 . GLN GLN GLN A A 225  225  . 32.326 7.389   32.913  1.00 57.93  1 . N  ? 
ATOM   1566  C   C   . GLN GLN GLN A A 225  225  . 32.999 11.575  33.228  1.00 48.95  1 . C  ? 
ATOM   1567  O   O   . GLN GLN GLN A A 225  225  . 31.892 11.152  32.904  1.00 49.07  1 . O  ? 
ATOM   1568  N   N   . VAL VAL VAL A A 226  226  . 33.186 12.771  33.788  1.00 48.29  1 . N  ? 
ATOM   1569  CA  CA  . VAL VAL VAL A A 226  226  . 32.073 13.703  34.063  1.00 47.62  1 . C  ? 
ATOM   1570  CB  CB  . VAL VAL VAL A A 226  226  . 31.603 13.651  35.543  1.00 49.49  1 . C  ? 
ATOM   1571  CG1 CG1 . VAL VAL VAL A A 226  226  . 30.694 12.464  35.770  1.00 50.48  1 . C  ? 
ATOM   1572  CG2 CG2 . VAL VAL VAL A A 226  226  . 32.790 13.624  36.507  1.00 51.41  1 . C  ? 
ATOM   1573  C   C   . VAL VAL VAL A A 226  226  . 32.471 15.133  33.771  1.00 44.64  1 . C  ? 
ATOM   1574  O   O   . VAL VAL VAL A A 226  226  . 33.664 15.455  33.743  1.00 43.85  1 . O  ? 
ATOM   1575  N   N   . ASN ASN ASN A A 227  227  . 31.459 15.989  33.603  1.00 42.09  1 . N  ? 
ATOM   1576  CA  CA  . ASN ASN ASN A A 227  227  . 31.653 17.415  33.304  1.00 39.48  1 . C  ? 
ATOM   1577  CB  CB  . ASN ASN ASN A A 227  227  . 32.174 18.172  34.533  1.00 41.44  1 . C  ? 
ATOM   1578  CG  CG  . ASN ASN ASN A A 227  227  . 31.247 18.074  35.741  1.00 44.00  1 . C  ? 
ATOM   1579  OD1 OD1 . ASN ASN ASN A A 227  227  . 30.009 18.020  35.618  1.00 41.43  1 . O  ? 
ATOM   1580  ND2 ND2 . ASN ASN ASN A A 227  227  . 31.850 18.078  36.929  1.00 44.54  1 . N  ? 
ATOM   1581  C   C   . ASN ASN ASN A A 227  227  . 32.619 17.580  32.111  1.00 35.73  1 . C  ? 
ATOM   1582  O   O   . ASN ASN ASN A A 227  227  . 33.654 18.245  32.199  1.00 32.33  1 . O  ? 
ATOM   1583  N   N   . VAL VAL VAL A A 228  228  . 32.257 16.936  31.011  1.00 33.55  1 . N  ? 
ATOM   1584  CA  CA  . VAL VAL VAL A A 228  228  . 33.136 16.804  29.845  1.00 33.29  1 . C  ? 
ATOM   1585  CB  CB  . VAL VAL VAL A A 228  228  . 32.500 15.920  28.734  1.00 33.01  1 . C  ? 
ATOM   1586  CG1 CG1 . VAL VAL VAL A A 228  228  . 32.389 14.488  29.198  1.00 33.83  1 . C  ? 
ATOM   1587  CG2 CG2 . VAL VAL VAL A A 228  228  . 31.130 16.424  28.291  1.00 34.22  1 . C  ? 
ATOM   1588  C   C   . VAL VAL VAL A A 228  228  . 33.655 18.135  29.254  1.00 32.30  1 . C  ? 
ATOM   1589  O   O   . VAL VAL VAL A A 228  228  . 34.780 18.173  28.748  1.00 31.51  1 . O  ? 
ATOM   1590  N   N   . ASN ASN ASN A A 229  229  . 32.865 19.212  29.350  1.00 30.94  1 . N  ? 
ATOM   1591  CA  CA  . ASN ASN ASN A A 229  229  . 33.240 20.534  28.816  1.00 29.79  1 . C  ? 
ATOM   1592  CB  CB  . ASN ASN ASN A A 229  229  . 32.007 21.213  28.220  1.00 31.35  1 . C  ? 
ATOM   1593  CG  CG  . ASN ASN ASN A A 229  229  . 31.485 20.487  27.010  1.00 31.37  1 . C  ? 
ATOM   1594  OD1 OD1 . ASN ASN ASN A A 229  229  . 32.242 20.221  26.083  1.00 34.01  1 . O  ? 
ATOM   1595  ND2 ND2 . ASN ASN ASN A A 229  229  . 30.200 20.166  27.000  1.00 30.85  1 . N  ? 
ATOM   1596  C   C   . ASN ASN ASN A A 229  229  . 33.858 21.483  29.814  1.00 28.48  1 . C  ? 
ATOM   1597  O   O   . ASN ASN ASN A A 229  229  . 34.382 22.531  29.431  1.00 27.37  1 . O  ? 
ATOM   1598  N   N   . SER SER SER A A 230  230  . 33.832 21.121  31.090  1.00 28.87  1 . N  ? 
ATOM   1599  CA  CA  . SER SER SER A A 230  230  . 34.140 22.071  32.163  1.00 28.35  1 . C  ? 
ATOM   1600  CB  CB  . SER SER SER A A 230  230  . 33.797 21.479  33.538  1.00 30.10  1 . C  ? 
ATOM   1601  OG  OG  . SER SER SER A A 230  230  . 34.059 22.440  34.543  1.00 31.80  1 . O  ? 
ATOM   1602  C   C   . SER SER SER A A 230  230  . 35.578 22.573  32.148  1.00 27.54  1 . C  ? 
ATOM   1603  O   O   . SER SER SER A A 230  230  . 36.528 21.789  32.139  1.00 27.37  1 . O  ? 
ATOM   1604  N   N   . GLY GLY GLY A A 231  231  . 35.709 23.898  32.155  1.00 26.07  1 . N  ? 
ATOM   1605  CA  CA  . GLY GLY GLY A A 231  231  . 36.980 24.574  32.029  1.00 25.39  1 . C  ? 
ATOM   1606  C   C   . GLY GLY GLY A A 231  231  . 37.385 24.914  30.609  1.00 25.62  1 . C  ? 
ATOM   1607  O   O   . GLY GLY GLY A A 231  231  . 38.360 25.646  30.416  1.00 27.22  1 . O  ? 
ATOM   1608  N   N   . ASN ASN ASN A A 232  232  . 36.668 24.397  29.610  1.00 26.69  1 . N  ? 
ATOM   1609  CA  CA  . ASN ASN ASN A A 232  232  . 37.041 24.654  28.206  1.00 26.56  1 . C  ? 
ATOM   1610  CB  CB  . ASN ASN ASN A A 232  232  . 36.207 23.826  27.218  1.00 25.68  1 . C  ? 
ATOM   1611  CG  CG  . ASN ASN ASN A A 232  232  . 36.618 22.363  27.176  1.00 25.11  1 . C  ? 
ATOM   1612  OD1 OD1 . ASN ASN ASN A A 232  232  . 37.566 21.951  27.836  1.00 23.67  1 . O  ? 
ATOM   1613  ND2 ND2 . ASN ASN ASN A A 232  232  . 35.890 21.570  26.400  1.00 24.61  1 . N  ? 
ATOM   1614  C   C   . ASN ASN ASN A A 232  232  . 36.879 26.124  27.881  1.00 27.26  1 . C  ? 
ATOM   1615  O   O   . ASN ASN ASN A A 232  232  . 35.878 26.746  28.271  1.00 28.03  1 . O  ? 
ATOM   1616  N   N   . PHE PHE PHE A A 233  233  . 37.872 26.671  27.187  1.00 26.30  1 . N  ? 
ATOM   1617  CA  CA  . PHE PHE PHE A A 233  233  . 37.828 28.055  26.762  1.00 26.78  1 . C  ? 
ATOM   1618  CB  CB  . PHE PHE PHE A A 233  233  . 38.389 28.980  27.854  1.00 26.56  1 . C  ? 
ATOM   1619  CG  CG  . PHE PHE PHE A A 233  233  . 39.893 29.134  27.843  1.00 26.36  1 . C  ? 
ATOM   1620  CD1 CD1 . PHE PHE PHE A A 233  233  . 40.715 28.166  28.420  1.00 27.52  1 . C  ? 
ATOM   1621  CE1 CE1 . PHE PHE PHE A A 233  233  . 42.092 28.312  28.434  1.00 26.44  1 . C  ? 
ATOM   1622  CZ  CZ  . PHE PHE PHE A A 233  233  . 42.674 29.438  27.885  1.00 26.99  1 . C  ? 
ATOM   1623  CE2 CE2 . PHE PHE PHE A A 233  233  . 41.873 30.408  27.302  1.00 27.18  1 . C  ? 
ATOM   1624  CD2 CD2 . PHE PHE PHE A A 233  233  . 40.489 30.256  27.293  1.00 27.03  1 . C  ? 
ATOM   1625  C   C   . PHE PHE PHE A A 233  233  . 38.571 28.232  25.449  1.00 26.10  1 . C  ? 
ATOM   1626  O   O   . PHE PHE PHE A A 233  233  . 39.511 27.503  25.155  1.00 26.88  1 . O  ? 
ATOM   1627  N   N   . ASN ASN ASN A A 234  234  . 38.130 29.216  24.672  1.00 25.87  1 . N  ? 
ATOM   1628  CA  CA  . ASN ASN ASN A A 234  234  . 38.678 29.502  23.361  1.00 25.54  1 . C  ? 
ATOM   1629  CB  CB  . ASN ASN ASN A A 234  234  . 37.579 29.403  22.297  1.00 25.40  1 . C  ? 
ATOM   1630  CG  CG  . ASN ASN ASN A A 234  234  . 36.788 28.119  22.375  1.00 25.25  1 . C  ? 
ATOM   1631  OD1 OD1 . ASN ASN ASN A A 234  234  . 37.278 27.113  22.875  1.00 25.58  1 . O  ? 
ATOM   1632  ND2 ND2 . ASN ASN ASN A A 234  234  . 35.550 28.139  21.865  1.00 25.45  1 . N  ? 
ATOM   1633  C   C   . ASN ASN ASN A A 234  234  . 39.239 30.920  23.353  1.00 26.03  1 . C  ? 
ATOM   1634  O   O   . ASN ASN ASN A A 234  234  . 38.675 31.807  23.979  1.00 26.93  1 . O  ? 
ATOM   1635  N   N   . LYS LYS LYS A A 235  235  . 40.312 31.130  22.603  1.00 26.05  1 . N  ? 
ATOM   1636  CA  CA  . LYS LYS LYS A A 235  235  . 40.919 32.435  22.436  1.00 27.25  1 . C  ? 
ATOM   1637  CB  CB  . LYS LYS LYS A A 235  235  . 42.056 32.610  23.440  1.00 28.45  1 . C  ? 
ATOM   1638  CG  CG  . LYS LYS LYS A A 235  235  . 43.272 31.743  23.180  1.00 30.55  1 . C  ? 
ATOM   1639  CD  CD  . LYS LYS LYS A A 235  235  . 44.316 31.835  24.286  1.00 32.52  1 . C  ? 
ATOM   1640  CE  CE  . LYS LYS LYS A A 235  235  . 45.434 30.833  24.021  1.00 33.43  1 . C  ? 
ATOM   1641  NZ  NZ  . LYS LYS LYS A A 235  235  . 46.453 30.790  25.088  1.00 34.66  1 . N  ? 
ATOM   1642  C   C   . LYS LYS LYS A A 235  235  . 41.434 32.621  21.002  1.00 29.14  1 . C  ? 
ATOM   1643  O   O   . LYS LYS LYS A A 235  235  . 41.764 31.648  20.310  1.00 28.75  1 . O  ? 
ATOM   1644  N   N   . ILE ILE ILE A A 236  236  . 41.515 33.880  20.571  1.00 29.84  1 . N  ? 
ATOM   1645  CA  CA  . ILE ILE ILE A A 236  236  . 41.963 34.231  19.235  1.00 28.27  1 . C  ? 
ATOM   1646  CB  CB  . ILE ILE ILE A A 236  236  . 41.145 35.396  18.653  1.00 28.84  1 . C  ? 
ATOM   1647  CG1 CG1 . ILE ILE ILE A A 236  236  . 39.655 35.042  18.616  1.00 29.66  1 . C  ? 
ATOM   1648  CD1 CD1 . ILE ILE ILE A A 236  236  . 39.273 33.865  17.743  1.00 30.31  1 . C  ? 
ATOM   1649  CG2 CG2 . ILE ILE ILE A A 236  236  . 41.633 35.797  17.261  1.00 28.89  1 . C  ? 
ATOM   1650  C   C   . ILE ILE ILE A A 236  236  . 43.408 34.645  19.324  1.00 30.07  1 . C  ? 
ATOM   1651  O   O   . ILE ILE ILE A A 236  236  . 43.780 35.401  20.222  1.00 29.79  1 . O  ? 
ATOM   1652  N   N   . ILE ILE ILE A A 237  237  . 44.212 34.149  18.384  1.00 30.41  1 . N  ? 
ATOM   1653  CA  CA  . ILE ILE ILE A A 237  237  . 45.611 34.509  18.258  1.00 31.70  1 . C  ? 
ATOM   1654  CB  CB  . ILE ILE ILE A A 237  237  . 46.509 33.252  18.371  1.00 32.75  1 . C  ? 
ATOM   1655  CG1 CG1 . ILE ILE ILE A A 237  237  . 46.211 32.475  19.663  1.00 32.90  1 . C  ? 
ATOM   1656  CD1 CD1 . ILE ILE ILE A A 237  237  . 46.537 33.219  20.950  1.00 33.93  1 . C  ? 
ATOM   1657  CG2 CG2 . ILE ILE ILE A A 237  237  . 47.998 33.606  18.298  1.00 32.20  1 . C  ? 
ATOM   1658  C   C   . ILE ILE ILE A A 237  237  . 45.802 35.183  16.894  1.00 33.39  1 . C  ? 
ATOM   1659  O   O   . ILE ILE ILE A A 237  237  . 45.299 34.685  15.873  1.00 33.19  1 . O  ? 
ATOM   1660  N   N   . LYS LYS LYS A A 238  238  . 46.506 36.312  16.878  1.00 33.03  1 . N  ? 
ATOM   1661  CA  CA  . LYS LYS LYS A A 238  238  . 46.892 36.979  15.634  1.00 37.42  1 . C  ? 
ATOM   1662  CB  CB  . LYS LYS LYS A A 238  238  . 46.288 38.382  15.532  1.00 39.50  1 . C  ? 
ATOM   1663  CG  CG  . LYS LYS LYS A A 238  238  . 44.772 38.417  15.549  1.00 40.36  1 . C  ? 
ATOM   1664  CD  CD  . LYS LYS LYS A A 238  238  . 44.241 39.807  15.250  1.00 44.15  1 . C  ? 
ATOM   1665  CE  CE  . LYS LYS LYS A A 238  238  . 42.730 39.865  15.439  1.00 48.34  1 . C  ? 
ATOM   1666  NZ  NZ  . LYS LYS LYS A A 238  238  . 42.176 41.250  15.364  1.00 50.65  1 . N  ? 
ATOM   1667  C   C   . LYS LYS LYS A A 238  238  . 48.406 37.075  15.586  1.00 40.10  1 . C  ? 
ATOM   1668  O   O   . LYS LYS LYS A A 238  238  . 49.041 37.492  16.559  1.00 41.33  1 . O  ? 
ATOM   1669  N   N   . ASP ASP ASP A A 239  239  . 48.978 36.670  14.457  1.00 41.93  1 . N  ? 
ATOM   1670  CA  CA  . ASP ASP ASP A A 239  239  . 50.418 36.724  14.239  1.00 44.04  1 . C  ? 
ATOM   1671  CB  CB  . ASP ASP ASP A A 239  239  . 50.987 35.304  14.204  1.00 44.28  1 . C  ? 
ATOM   1672  CG  CG  . ASP ASP ASP A A 239  239  . 52.487 35.262  14.403  1.00 47.09  1 . C  ? 
ATOM   1673  OD1 OD1 . ASP ASP ASP A A 239  239  . 53.239 35.602  13.466  1.00 48.96  1 . O  ? 
ATOM   1674  OD2 OD2 . ASP ASP ASP A A 239  239  . 52.921 34.849  15.503  1.00 48.75  1 . O  ? 
ATOM   1675  C   C   . ASP ASP ASP A A 239  239  . 50.659 37.452  12.923  1.00 46.05  1 . C  ? 
ATOM   1676  O   O   . ASP ASP ASP A A 239  239  . 50.205 36.994  11.877  1.00 45.70  1 . O  ? 
ATOM   1677  N   N   . LYS LYS LYS A A 240  240  . 51.354 38.586  12.983  1.00 51.95  1 . N  ? 
ATOM   1678  CA  CA  . LYS LYS LYS A A 240  240  . 51.608 39.419  11.804  1.00 60.07  1 . C  ? 
ATOM   1679  CB  CB  . LYS LYS LYS A A 240  240  . 50.698 40.655  11.830  1.00 63.11  1 . C  ? 
ATOM   1680  CG  CG  . LYS LYS LYS A A 240  240  . 50.516 41.336  10.482  1.00 66.89  1 . C  ? 
ATOM   1681  CD  CD  . LYS LYS LYS A A 240  240  . 49.859 42.709  10.607  1.00 70.74  1 . C  ? 
ATOM   1682  CE  CE  . LYS LYS LYS A A 240  240  . 48.503 42.655  11.307  1.00 72.16  1 . C  ? 
ATOM   1683  NZ  NZ  . LYS LYS LYS A A 240  240  . 47.738 43.926  11.153  1.00 72.26  1 . N  ? 
ATOM   1684  C   C   . LYS LYS LYS A A 240  240  . 53.080 39.796  11.759  1.00 63.85  1 . C  ? 
ATOM   1685  O   O   . LYS LYS LYS A A 240  240  . 53.476 40.848  12.255  1.00 73.01  1 . O  ? 
ATOM   1686  N   N   . SER SER SER A A 241  241  . 53.888 38.909  11.175  1.00 73.20  1 . N  ? 
ATOM   1687  CA  CA  . SER SER SER A A 241  241  . 55.347 39.067  11.108  1.00 82.30  1 . C  ? 
ATOM   1688  CB  CB  . SER SER SER A A 241  241  . 56.047 37.775  11.570  1.00 82.43  1 . C  ? 
ATOM   1689  OG  OG  . SER SER SER A A 241  241  . 55.722 36.675  10.737  1.00 81.16  1 . O  ? 
ATOM   1690  C   C   . SER SER SER A A 241  241  . 55.807 39.481  9.695   1.00 90.77  1 . C  ? 
ATOM   1691  O   O   . SER SER SER A A 241  241  . 56.572 38.759  9.043   1.00 95.06  1 . O  ? 
ATOM   1692  N   N   . LYS LYS LYS A A 242  242  . 55.330 40.649  9.246   1.00 92.43  1 . N  ? 
ATOM   1693  CA  CA  . LYS LYS LYS A A 242  242  . 55.684 41.252  7.940   1.00 93.18  1 . C  ? 
ATOM   1694  CB  CB  . LYS LYS LYS A A 242  242  . 57.194 41.542  7.855   1.00 88.84  1 . C  ? 
ATOM   1695  C   C   . LYS LYS LYS A A 242  242  . 55.202 40.451  6.705   1.00 94.73  1 . C  ? 
ATOM   1696  O   O   . LYS LYS LYS A A 242  242  . 54.264 40.869  6.018   1.00 96.23  1 . O  ? 
ATOM   1697  N   N   . ASP ASP ASP A A 243  243  . 55.846 39.311  6.440   1.00 94.55  1 . N  ? 
ATOM   1698  CA  CA  . ASP ASP ASP A A 243  243  . 55.535 38.447  5.273   1.00 88.91  1 . C  ? 
ATOM   1699  CB  CB  . ASP ASP ASP A A 243  243  . 56.737 37.539  4.933   1.00 87.12  1 . C  ? 
ATOM   1700  CG  CG  . ASP ASP ASP A A 243  243  . 57.191 36.651  6.112   1.00 86.18  1 . C  ? 
ATOM   1701  OD1 OD1 . ASP ASP ASP A A 243  243  . 56.488 36.549  7.142   1.00 84.02  1 . O  ? 
ATOM   1702  OD2 OD2 . ASP ASP ASP A A 243  243  . 58.277 36.048  6.003   1.00 86.78  1 . O  ? 
ATOM   1703  C   C   . ASP ASP ASP A A 243  243  . 54.267 37.573  5.380   1.00 84.64  1 . C  ? 
ATOM   1704  O   O   . ASP ASP ASP A A 243  243  . 53.782 37.067  4.359   1.00 87.11  1 . O  ? 
ATOM   1705  N   N   . SER SER SER A A 244  244  . 53.758 37.380  6.600   1.00 72.66  1 . N  ? 
ATOM   1706  CA  CA  . SER SER SER A A 244  244  . 52.663 36.446  6.857   1.00 68.39  1 . C  ? 
ATOM   1707  CB  CB  . SER SER SER A A 244  244  . 53.240 35.082  7.292   1.00 70.05  1 . C  ? 
ATOM   1708  OG  OG  . SER SER SER A A 244  244  . 52.221 34.139  7.618   1.00 66.74  1 . O  ? 
ATOM   1709  C   C   . SER SER SER A A 244  244  . 51.715 36.984  7.935   1.00 62.16  1 . C  ? 
ATOM   1710  O   O   . SER SER SER A A 244  244  . 52.167 37.304  9.035   1.00 62.09  1 . O  ? 
ATOM   1711  N   N   . GLU GLU GLU A A 245  245  . 50.421 37.102  7.613   1.00 54.39  1 . N  ? 
ATOM   1712  CA  CA  . GLU GLU GLU A A 245  245  . 49.383 37.333  8.630   1.00 48.42  1 . C  ? 
ATOM   1713  CB  CB  . GLU GLU GLU A A 245  245  . 48.474 38.516  8.293   1.00 49.45  1 . C  ? 
ATOM   1714  CG  CG  . GLU GLU GLU A A 245  245  . 47.550 38.873  9.472   1.00 54.20  1 . C  ? 
ATOM   1715  CD  CD  . GLU GLU GLU A A 245  245  . 46.575 40.014  9.202   1.00 57.57  1 . C  ? 
ATOM   1716  OE1 OE1 . GLU GLU GLU A A 245  245  . 46.829 40.844  8.292   1.00 59.05  1 . O  ? 
ATOM   1717  OE2 OE2 . GLU GLU GLU A A 245  245  . 45.548 40.080  9.926   1.00 58.39  1 . O  ? 
ATOM   1718  C   C   . GLU GLU GLU A A 245  245  . 48.538 36.064  8.848   1.00 41.41  1 . C  ? 
ATOM   1719  O   O   . GLU GLU GLU A A 245  245  . 47.851 35.598  7.933   1.00 38.94  1 . O  ? 
ATOM   1720  N   N   . ILE ILE ILE A A 246  246  . 48.585 35.534  10.068  1.00 34.48  1 . N  ? 
ATOM   1721  CA  CA  . ILE ILE ILE A A 246  246  . 47.792 34.372  10.466  1.00 32.45  1 . C  ? 
ATOM   1722  CB  CB  . ILE ILE ILE A A 246  246  . 48.705 33.226  10.963  1.00 30.88  1 . C  ? 
ATOM   1723  CG1 CG1 . ILE ILE ILE A A 246  246  . 49.552 32.687  9.797   1.00 30.18  1 . C  ? 
ATOM   1724  CD1 CD1 . ILE ILE ILE A A 246  246  . 50.618 31.688  10.193  1.00 29.81  1 . C  ? 
ATOM   1725  CG2 CG2 . ILE ILE ILE A A 246  246  . 47.883 32.101  11.572  1.00 31.70  1 . C  ? 
ATOM   1726  C   C   . ILE ILE ILE A A 246  246  . 46.795 34.766  11.563  1.00 31.38  1 . C  ? 
ATOM   1727  O   O   . ILE ILE ILE A A 246  246  . 47.146 35.507  12.488  1.00 31.41  1 . O  ? 
ATOM   1728  N   N   . VAL VAL VAL A A 247  247  . 45.566 34.256  11.451  1.00 28.41  1 . N  ? 
ATOM   1729  CA  CA  . VAL VAL VAL A A 247  247  . 44.552 34.390  12.495  1.00 27.58  1 . C  ? 
ATOM   1730  CB  CB  . VAL VAL VAL A A 247  247  . 43.360 35.260  12.029  1.00 27.54  1 . C  ? 
ATOM   1731  CG1 CG1 . VAL VAL VAL A A 247  247  . 42.323 35.406  13.131  1.00 27.35  1 . C  ? 
ATOM   1732  CG2 CG2 . VAL VAL VAL A A 247  247  . 43.833 36.630  11.567  1.00 27.31  1 . C  ? 
ATOM   1733  C   C   . VAL VAL VAL A A 247  247  . 44.049 32.997  12.866  1.00 26.55  1 . C  ? 
ATOM   1734  O   O   . VAL VAL VAL A A 247  247  . 43.682 32.201  11.999  1.00 26.85  1 . O  ? 
ATOM   1735  N   N   . ALA ALA ALA A A 248  248  . 43.987 32.727  14.159  1.00 25.93  1 . N  ? 
ATOM   1736  CA  CA  . ALA ALA ALA A A 248  248  . 43.659 31.402  14.668  1.00 26.49  1 . C  ? 
ATOM   1737  CB  CB  . ALA ALA ALA A A 248  248  . 44.941 30.667  15.015  1.00 27.10  1 . C  ? 
ATOM   1738  C   C   . ALA ALA ALA A A 248  248  . 42.773 31.468  15.896  1.00 26.81  1 . C  ? 
ATOM   1739  O   O   . ALA ALA ALA A A 248  248  . 42.782 32.451  16.635  1.00 30.05  1 . O  ? 
ATOM   1740  N   N   . ALA ALA ALA A A 249  249  . 41.998 30.416  16.103  1.00 26.31  1 . N  ? 
ATOM   1741  CA  CA  . ALA ALA ALA A A 249  249  . 41.370 30.156  17.390  1.00 26.64  1 . C  ? 
ATOM   1742  CB  CB  . ALA ALA ALA A A 249  249  . 39.915 29.802  17.200  1.00 26.58  1 . C  ? 
ATOM   1743  C   C   . ALA ALA ALA A A 249  249  . 42.127 28.997  18.057  1.00 28.03  1 . C  ? 
ATOM   1744  O   O   . ALA ALA ALA A A 249  249  . 42.469 28.017  17.400  1.00 29.00  1 . O  ? 
ATOM   1745  N   N   . VAL VAL VAL A A 250  250  . 42.425 29.138  19.345  1.00 27.95  1 . N  ? 
ATOM   1746  CA  CA  . VAL VAL VAL A A 250  250  . 43.011 28.067  20.137  1.00 26.82  1 . C  ? 
ATOM   1747  CB  CB  . VAL VAL VAL A A 250  250  . 44.285 28.542  20.855  1.00 26.28  1 . C  ? 
ATOM   1748  CG1 CG1 . VAL VAL VAL A A 250  250  . 44.823 27.468  21.784  1.00 25.20  1 . C  ? 
ATOM   1749  CG2 CG2 . VAL VAL VAL A A 250  250  . 45.346 28.954  19.838  1.00 26.67  1 . C  ? 
ATOM   1750  C   C   . VAL VAL VAL A A 250  250  . 41.966 27.643  21.146  1.00 27.02  1 . C  ? 
ATOM   1751  O   O   . VAL VAL VAL A A 250  250  . 41.519 28.441  21.945  1.00 27.12  1 . O  ? 
ATOM   1752  N   N   . MET MET MET A A 251  251  . 41.599 26.370  21.108  1.00 28.54  1 . N  ? 
ATOM   1753  CA  CA  . MET MET MET A A 251  251  . 40.567 25.813  21.951  1.00 27.14  1 . C  ? 
ATOM   1754  CB  CB  . MET MET MET A A 251  251  . 39.565 25.065  21.081  1.00 27.76  1 . C  ? 
ATOM   1755  CG  CG  . MET MET MET A A 251  251  . 38.786 25.986  20.144  1.00 28.61  1 . C  ? 
ATOM   1756  SD  SD  . MET MET MET A A 251  251  . 38.170 25.143  18.691  1.00 29.31  1 . S  ? 
ATOM   1757  CE  CE  . MET MET MET A A 251  251  . 39.706 25.128  17.751  1.00 31.15  1 . C  ? 
ATOM   1758  C   C   . MET MET MET A A 251  251  . 41.225 24.869  22.942  1.00 27.56  1 . C  ? 
ATOM   1759  O   O   . MET MET MET A A 251  251  . 41.648 23.769  22.574  1.00 27.07  1 . O  ? 
ATOM   1760  N   N   . GLY GLY GLY A A 252  252  . 41.298 25.302  24.202  1.00 27.74  1 . N  ? 
ATOM   1761  CA  CA  . GLY GLY GLY A A 252  252  . 41.933 24.527  25.272  1.00 27.86  1 . C  ? 
ATOM   1762  C   C   . GLY GLY GLY A A 252  252  . 41.108 24.452  26.529  1.00 28.70  1 . C  ? 
ATOM   1763  O   O   . GLY GLY GLY A A 252  252  . 39.877 24.496  26.483  1.00 27.79  1 . O  ? 
ATOM   1764  N   N   . ASN ASN ASN A A 253  253  . 41.802 24.309  27.658  1.00 31.26  1 . N  ? 
ATOM   1765  CA  CA  . ASN ASN ASN A A 253  253  . 41.174 24.188  28.974  1.00 32.17  1 . C  ? 
ATOM   1766  CB  CB  . ASN ASN ASN A A 253  253  . 41.075 22.714  29.392  1.00 32.42  1 . C  ? 
ATOM   1767  CG  CG  . ASN ASN ASN A A 253  253  . 40.180 22.503  30.619  1.00 33.19  1 . C  ? 
ATOM   1768  OD1 OD1 . ASN ASN ASN A A 253  253  . 40.624 22.680  31.760  1.00 34.89  1 . O  ? 
ATOM   1769  ND2 ND2 . ASN ASN ASN A A 253  253  . 38.925 22.120  30.392  1.00 31.45  1 . N  ? 
ATOM   1770  C   C   . ASN ASN ASN A A 253  253  . 41.952 25.016  29.999  1.00 33.06  1 . C  ? 
ATOM   1771  O   O   . ASN ASN ASN A A 253  253  . 43.157 25.215  29.851  1.00 31.44  1 . O  ? 
ATOM   1772  N   N   . ILE ILE ILE A A 254  254  . 41.250 25.518  31.021  1.00 34.97  1 . N  ? 
ATOM   1773  CA  CA  . ILE ILE ILE A A 254  254  . 41.904 26.345  32.062  1.00 36.30  1 . C  ? 
ATOM   1774  CB  CB  . ILE ILE ILE A A 254  254  . 40.908 27.108  32.988  1.00 36.06  1 . C  ? 
ATOM   1775  CG1 CG1 . ILE ILE ILE A A 254  254  . 39.907 26.165  33.669  1.00 35.83  1 . C  ? 
ATOM   1776  CD1 CD1 . ILE ILE ILE A A 254  254  . 39.189 26.776  34.862  1.00 36.04  1 . C  ? 
ATOM   1777  CG2 CG2 . ILE ILE ILE A A 254  254  . 40.196 28.203  32.198  1.00 37.29  1 . C  ? 
ATOM   1778  C   C   . ILE ILE ILE A A 254  254  . 42.892 25.554  32.922  1.00 34.76  1 . C  ? 
ATOM   1779  O   O   . ILE ILE ILE A A 254  254  . 43.842 26.129  33.438  1.00 31.44  1 . O  ? 
ATOM   1780  N   N   . SER SER SER A A 255  255  . 42.656 24.248  33.065  1.00 35.08  1 . N  ? 
ATOM   1781  CA  CA  . SER SER SER A A 255  255  . 43.553 23.370  33.817  1.00 37.65  1 . C  ? 
ATOM   1782  CB  CB  . SER SER SER A A 255  255  . 42.946 21.977  33.949  1.00 37.50  1 . C  ? 
ATOM   1783  OG  OG  . SER SER SER A A 255  255  . 43.839 21.096  34.611  1.00 37.58  1 . O  ? 
ATOM   1784  C   C   . SER SER SER A A 255  255  . 44.925 23.260  33.162  1.00 40.58  1 . C  ? 
ATOM   1785  O   O   . SER SER SER A A 255  255  . 45.042 23.348  31.940  1.00 42.03  1 . O  ? 
ATOM   1786  N   N   . ASN ASN ASN A A 256  256  . 45.954 23.099  33.992  1.00 43.93  1 . N  ? 
ATOM   1787  CA  CA  . ASN ASN ASN A A 256  256  . 47.312 22.781  33.538  1.00 46.09  1 . C  ? 
ATOM   1788  CB  CB  . ASN ASN ASN A A 256  256  . 48.298 23.761  34.160  1.00 47.23  1 . C  ? 
ATOM   1789  CG  CG  . ASN ASN ASN A A 256  256  . 48.167 25.146  33.575  1.00 50.32  1 . C  ? 
ATOM   1790  OD1 OD1 . ASN ASN ASN A A 256  256  . 48.285 25.313  32.364  1.00 57.02  1 . O  ? 
ATOM   1791  ND2 ND2 . ASN ASN ASN A A 256  256  . 47.934 26.149  34.418  1.00 49.63  1 . N  ? 
ATOM   1792  C   C   . ASN ASN ASN A A 256  256  . 47.704 21.323  33.838  1.00 45.71  1 . C  ? 
ATOM   1793  O   O   . ASN ASN ASN A A 256  256  . 48.870 20.951  33.715  1.00 46.25  1 . O  ? 
ATOM   1794  N   N   . ASP ASP ASP A A 257  257  . 46.717 20.501  34.194  1.00 46.31  1 . N  ? 
ATOM   1795  CA  CA  . ASP ASP ASP A A 257  257  . 46.909 19.060  34.377  1.00 49.02  1 . C  ? 
ATOM   1796  CB  CB  . ASP ASP ASP A A 257  257  . 45.579 18.366  34.765  1.00 51.16  1 . C  ? 
ATOM   1797  CG  CG  . ASP ASP ASP A A 257  257  . 45.177 18.609  36.230  1.00 52.30  1 . C  ? 
ATOM   1798  OD1 OD1 . ASP ASP ASP A A 257  257  . 45.860 19.397  36.936  1.00 50.89  1 . O  ? 
ATOM   1799  OD2 OD2 . ASP ASP ASP A A 257  257  . 44.174 17.996  36.675  1.00 52.20  1 . O  ? 
ATOM   1800  C   C   . ASP ASP ASP A A 257  257  . 47.490 18.383  33.131  1.00 48.55  1 . C  ? 
ATOM   1801  O   O   . ASP ASP ASP A A 257  257  . 47.047 18.621  32.006  1.00 47.18  1 . O  ? 
ATOM   1802  N   N   . ASN ASN ASN A A 258  258  . 48.491 17.545  33.364  1.00 49.88  1 . N  ? 
ATOM   1803  CA  CA  . ASN ASN ASN A A 258  258  . 49.138 16.754  32.330  1.00 48.87  1 . C  ? 
ATOM   1804  CB  CB  . ASN ASN ASN A A 258  258  . 50.635 16.629  32.637  1.00 50.02  1 . C  ? 
ATOM   1805  CG  CG  . ASN ASN ASN A A 258  258  . 51.297 17.983  32.857  1.00 53.98  1 . C  ? 
ATOM   1806  OD1 OD1 . ASN ASN ASN A A 258  258  . 51.164 18.904  32.038  1.00 52.48  1 . O  ? 
ATOM   1807  ND2 ND2 . ASN ASN ASN A A 258  258  . 52.005 18.120  33.978  1.00 55.62  1 . N  ? 
ATOM   1808  C   C   . ASN ASN ASN A A 258  258  . 48.445 15.393  32.291  1.00 46.70  1 . C  ? 
ATOM   1809  O   O   . ASN ASN ASN A A 258  258  . 48.918 14.416  32.865  1.00 48.63  1 . O  ? 
ATOM   1810  N   N   . GLU GLU GLU A A 259  259  . 47.282 15.365  31.654  1.00 46.79  1 . N  ? 
ATOM   1811  CA  CA  . GLU GLU GLU A A 259  259  . 46.513 14.139  31.467  1.00 45.34  1 . C  ? 
ATOM   1812  CB  CB  . GLU GLU GLU A A 259  259  . 45.201 14.183  32.254  1.00 50.42  1 . C  ? 
ATOM   1813  CG  CG  . GLU GLU GLU A A 259  259  . 45.368 14.257  33.773  1.00 52.94  1 . C  ? 
ATOM   1814  CD  CD  . GLU GLU GLU A A 259  259  . 46.098 13.056  34.378  1.00 56.04  1 . C  ? 
ATOM   1815  OE1 OE1 . GLU GLU GLU A A 259  259  . 46.031 11.934  33.813  1.00 59.04  1 . O  ? 
ATOM   1816  OE2 OE2 . GLU GLU GLU A A 259  259  . 46.737 13.230  35.439  1.00 54.86  1 . O  ? 
ATOM   1817  C   C   . GLU GLU GLU A A 259  259  . 46.224 13.970  30.000  1.00 41.04  1 . C  ? 
ATOM   1818  O   O   . GLU GLU GLU A A 259  259  . 46.309 14.923  29.231  1.00 41.22  1 . O  ? 
ATOM   1819  N   N   . GLU GLU GLU A A 260  260  . 45.872 12.750  29.616  1.00 39.02  1 . N  ? 
ATOM   1820  CA  CA  . GLU GLU GLU A A 260  260  . 45.638 12.426  28.211  1.00 38.92  1 . C  ? 
ATOM   1821  CB  CB  . GLU GLU GLU A A 260  260  . 45.447 10.911  27.994  1.00 42.09  1 . C  ? 
ATOM   1822  CG  CG  . GLU GLU GLU A A 260  260  . 44.058 10.323  28.268  1.00 45.54  1 . C  ? 
ATOM   1823  CD  CD  . GLU GLU GLU A A 260  260  . 43.628 10.387  29.727  1.00 51.01  1 . C  ? 
ATOM   1824  OE1 OE1 . GLU GLU GLU A A 260  260  . 44.451 10.747  30.616  1.00 53.16  1 . O  ? 
ATOM   1825  OE2 OE2 . GLU GLU GLU A A 260  260  . 42.448 10.045  29.990  1.00 58.71  1 . O  ? 
ATOM   1826  C   C   . GLU GLU GLU A A 260  260  . 44.501 13.239  27.590  1.00 37.22  1 . C  ? 
ATOM   1827  O   O   . GLU GLU GLU A A 260  260  . 44.514 13.478  26.380  1.00 39.44  1 . O  ? 
ATOM   1828  N   N   . TRP TRP TRP A A 261  261  . 43.529 13.655  28.409  1.00 34.06  1 . N  ? 
ATOM   1829  CA  CA  . TRP TRP TRP A A 261  261  . 42.412 14.483  27.928  1.00 31.15  1 . C  ? 
ATOM   1830  CB  CB  . TRP TRP TRP A A 261  261  . 41.211 14.419  28.882  1.00 31.84  1 . C  ? 
ATOM   1831  CG  CG  . TRP TRP TRP A A 261  261  . 41.450 14.984  30.261  1.00 31.77  1 . C  ? 
ATOM   1832  CD1 CD1 . TRP TRP TRP A A 261  261  . 41.774 14.283  31.378  1.00 32.19  1 . C  ? 
ATOM   1833  NE1 NE1 . TRP TRP TRP A A 261  261  . 41.924 15.129  32.443  1.00 34.06  1 . N  ? 
ATOM   1834  CE2 CE2 . TRP TRP TRP A A 261  261  . 41.686 16.413  32.031  1.00 32.67  1 . C  ? 
ATOM   1835  CD2 CD2 . TRP TRP TRP A A 261  261  . 41.377 16.359  30.654  1.00 31.70  1 . C  ? 
ATOM   1836  CE3 CE3 . TRP TRP TRP A A 261  261  . 41.092 17.556  29.975  1.00 31.58  1 . C  ? 
ATOM   1837  CZ3 CZ3 . TRP TRP TRP A A 261  261  . 41.127 18.756  30.686  1.00 31.47  1 . C  ? 
ATOM   1838  CH2 CH2 . TRP TRP TRP A A 261  261  . 41.426 18.769  32.067  1.00 31.54  1 . C  ? 
ATOM   1839  CZ2 CZ2 . TRP TRP TRP A A 261  261  . 41.697 17.611  32.753  1.00 31.18  1 . C  ? 
ATOM   1840  C   C   . TRP TRP TRP A A 261  261  . 42.776 15.940  27.651  1.00 28.85  1 . C  ? 
ATOM   1841  O   O   . TRP TRP TRP A A 261  261  . 42.103 16.583  26.863  1.00 28.89  1 . O  ? 
ATOM   1842  N   N   . ASN ASN ASN A A 262  262  . 43.817 16.467  28.295  1.00 28.19  1 . N  ? 
ATOM   1843  CA  CA  . ASN ASN ASN A A 262  262  . 44.105 17.907  28.226  1.00 27.84  1 . C  ? 
ATOM   1844  CB  CB  . ASN ASN ASN A A 262  262  . 44.641 18.428  29.566  1.00 28.64  1 . C  ? 
ATOM   1845  CG  CG  . ASN ASN ASN A A 262  262  . 44.491 19.948  29.728  1.00 30.42  1 . C  ? 
ATOM   1846  OD1 OD1 . ASN ASN ASN A A 262  262  . 43.826 20.626  28.931  1.00 29.32  1 . O  ? 
ATOM   1847  ND2 ND2 . ASN ASN ASN A A 262  262  . 45.120 20.488  30.772  1.00 30.50  1 . N  ? 
ATOM   1848  C   C   . ASN ASN ASN A A 262  262  . 45.072 18.268  27.109  1.00 27.40  1 . C  ? 
ATOM   1849  O   O   . ASN ASN ASN A A 262  262  . 45.954 17.488  26.744  1.00 27.41  1 . O  ? 
ATOM   1850  N   N   . GLY GLY GLY A A 263  263  . 44.895 19.474  26.585  1.00 25.52  1 . N  ? 
ATOM   1851  CA  CA  . GLY GLY GLY A A 263  263  . 45.729 20.005  25.541  1.00 25.33  1 . C  ? 
ATOM   1852  C   C   . GLY GLY GLY A A 263  263  . 44.961 21.077  24.792  1.00 26.58  1 . C  ? 
ATOM   1853  O   O   . GLY GLY GLY A A 263  263  . 44.051 21.694  25.357  1.00 27.35  1 . O  ? 
ATOM   1854  N   N   . GLU GLU GLU A A 264  264  . 45.304 21.263  23.517  1.00 25.62  1 . N  ? 
ATOM   1855  CA  CA  . GLU GLU GLU A A 264  264  . 44.709 22.299  22.673  1.00 26.27  1 . C  ? 
ATOM   1856  CB  CB  . GLU GLU GLU A A 264  264  . 45.675 23.491  22.535  1.00 26.73  1 . C  ? 
ATOM   1857  CG  CG  . GLU GLU GLU A A 264  264  . 45.799 24.381  23.753  1.00 27.50  1 . C  ? 
ATOM   1858  CD  CD  . GLU GLU GLU A A 264  264  . 46.767 25.547  23.556  1.00 29.46  1 . C  ? 
ATOM   1859  OE1 OE1 . GLU GLU GLU A A 264  264  . 46.832 26.413  24.467  1.00 29.97  1 . O  ? 
ATOM   1860  OE2 OE2 . GLU GLU GLU A A 264  264  . 47.482 25.620  22.510  1.00 29.93  1 . O  ? 
ATOM   1861  C   C   . GLU GLU GLU A A 264  264  . 44.371 21.771  21.271  1.00 25.54  1 . C  ? 
ATOM   1862  O   O   . GLU GLU GLU A A 264  264  . 45.094 20.943  20.717  1.00 25.97  1 . O  ? 
ATOM   1863  N   N   . TYR TYR TYR A A 265  265  . 43.255 22.239  20.720  1.00 24.99  1 . N  ? 
ATOM   1864  CA  CA  . TYR TYR TYR A A 265  265  . 42.976 22.160  19.289  1.00 24.37  1 . C  ? 
ATOM   1865  CB  CB  . TYR TYR TYR A A 265  265  . 41.565 21.650  18.996  1.00 23.88  1 . C  ? 
ATOM   1866  CG  CG  . TYR TYR TYR A A 265  265  . 41.296 20.201  19.294  1.00 24.17  1 . C  ? 
ATOM   1867  CD1 CD1 . TYR TYR TYR A A 265  265  . 41.051 19.783  20.592  1.00 24.30  1 . C  ? 
ATOM   1868  CE1 CE1 . TYR TYR TYR A A 265  265  . 40.780 18.464  20.876  1.00 25.02  1 . C  ? 
ATOM   1869  CZ  CZ  . TYR TYR TYR A A 265  265  . 40.731 17.529  19.848  1.00 25.82  1 . C  ? 
ATOM   1870  OH  OH  . TYR TYR TYR A A 265  265  . 40.442 16.210  20.150  1.00 25.56  1 . O  ? 
ATOM   1871  CE2 CE2 . TYR TYR TYR A A 265  265  . 40.944 17.925  18.542  1.00 24.69  1 . C  ? 
ATOM   1872  CD2 CD2 . TYR TYR TYR A A 265  265  . 41.224 19.257  18.275  1.00 24.45  1 . C  ? 
ATOM   1873  C   C   . TYR TYR TYR A A 265  265  . 43.072 23.589  18.767  1.00 24.80  1 . C  ? 
ATOM   1874  O   O   . TYR TYR TYR A A 265  265  . 42.748 24.540  19.494  1.00 24.58  1 . O  ? 
ATOM   1875  N   N   . SER SER SER A A 266  266  . 43.478 23.738  17.507  1.00 23.89  1 . N  ? 
ATOM   1876  CA  CA  . SER SER SER A A 266  266  . 43.478 25.043  16.868  1.00 24.03  1 . C  ? 
ATOM   1877  CB  CB  . SER SER SER A A 266  266  . 44.843 25.710  16.972  1.00 24.29  1 . C  ? 
ATOM   1878  OG  OG  . SER SER SER A A 266  266  . 44.790 27.038  16.486  1.00 24.81  1 . O  ? 
ATOM   1879  C   C   . SER SER SER A A 266  266  . 43.047 24.958  15.421  1.00 23.65  1 . C  ? 
ATOM   1880  O   O   . SER SER SER A A 266  266  . 43.337 23.978  14.747  1.00 23.91  1 . O  ? 
ATOM   1881  N   N   . ILE ILE ILE A A 267  267  . 42.310 25.976  14.976  1.00 24.14  1 . N  ? 
ATOM   1882  CA  CA  . ILE ILE ILE A A 267  267  . 41.987 26.187  13.551  1.00 23.46  1 . C  ? 
ATOM   1883  CB  CB  . ILE ILE ILE A A 267  267  . 40.511 25.918  13.201  1.00 23.70  1 . C  ? 
ATOM   1884  CG1 CG1 . ILE ILE ILE A A 267  267  . 39.542 26.817  13.992  1.00 23.52  1 . C  ? 
ATOM   1885  CD1 CD1 . ILE ILE ILE A A 267  267  . 38.145 26.836  13.395  1.00 23.82  1 . C  ? 
ATOM   1886  CG2 CG2 . ILE ILE ILE A A 267  267  . 40.185 24.455  13.453  1.00 23.78  1 . C  ? 
ATOM   1887  C   C   . ILE ILE ILE A A 267  267  . 42.365 27.601  13.177  1.00 22.62  1 . C  ? 
ATOM   1888  O   O   . ILE ILE ILE A A 267  267  . 42.385 28.481  14.013  1.00 22.94  1 . O  ? 
ATOM   1889  N   N   . GLY GLY GLY A A 268  268  . 42.699 27.804  11.918  1.00 23.30  1 . N  ? 
ATOM   1890  CA  CA  . GLY GLY GLY A A 268  268  . 43.178 29.088  11.479  1.00 22.82  1 . C  ? 
ATOM   1891  C   C   . GLY GLY GLY A A 268  268  . 43.318 29.198  9.995   1.00 23.28  1 . C  ? 
ATOM   1892  O   O   . GLY GLY GLY A A 268  268  . 43.092 28.231  9.262   1.00 23.62  1 . O  ? 
ATOM   1893  N   N   . VAL VAL VAL A A 269  269  . 43.700 30.394  9.570   1.00 23.69  1 . N  ? 
ATOM   1894  CA  CA  . VAL VAL VAL A A 269  269  . 43.834 30.732  8.168   1.00 25.33  1 . C  ? 
ATOM   1895  CB  CB  . VAL VAL VAL A A 269  269  . 42.499 31.298  7.607   1.00 26.88  1 . C  ? 
ATOM   1896  CG1 CG1 . VAL VAL VAL A A 269  269  . 42.204 32.708  8.141   1.00 26.80  1 . C  ? 
ATOM   1897  CG2 CG2 . VAL VAL VAL A A 269  269  . 42.483 31.270  6.080   1.00 27.51  1 . C  ? 
ATOM   1898  C   C   . VAL VAL VAL A A 269  269  . 44.970 31.740  8.003   1.00 25.96  1 . C  ? 
ATOM   1899  O   O   . VAL VAL VAL A A 269  269  . 45.299 32.487  8.928   1.00 25.82  1 . O  ? 
ATOM   1900  N   N   . LYS LYS LYS A A 270  270  . 45.589 31.720  6.835   1.00 26.04  1 . N  ? 
ATOM   1901  CA  CA  . LYS LYS LYS A A 270  270  . 46.637 32.663  6.490   1.00 28.11  1 . C  ? 
ATOM   1902  CB  CB  . LYS LYS LYS A A 270  270  . 47.862 31.923  5.936   1.00 28.52  1 . C  ? 
ATOM   1903  CG  CG  . LYS LYS LYS A A 270  270  . 49.010 32.848  5.532   1.00 30.09  1 . C  ? 
ATOM   1904  CD  CD  . LYS LYS LYS A A 270  270  . 50.333 32.119  5.340   1.00 30.96  1 . C  ? 
ATOM   1905  CE  CE  . LYS LYS LYS A A 270  270  . 51.277 32.939  4.458   1.00 32.94  1 . C  ? 
ATOM   1906  NZ  NZ  . LYS LYS LYS A A 270  270  . 52.689 32.464  4.512   1.00 34.48  1 . N  ? 
ATOM   1907  C   C   . LYS LYS LYS A A 270  270  . 46.071 33.660  5.464   1.00 29.33  1 . C  ? 
ATOM   1908  O   O   . LYS LYS LYS A A 270  270  . 45.450 33.257  4.457   1.00 27.53  1 . O  ? 
ATOM   1909  N   N   . LYS LYS LYS A A 271  271  . 46.287 34.951  5.725   1.00 29.53  1 . N  ? 
ATOM   1910  CA  CA  . LYS LYS LYS A A 271  271  . 45.795 36.010  4.848   1.00 31.63  1 . C  ? 
ATOM   1911  CB  CB  . LYS LYS LYS A A 271  271  . 45.976 37.402  5.478   1.00 34.57  1 . C  ? 
ATOM   1912  CG  CG  . LYS LYS LYS A A 271  271  . 45.157 38.496  4.807   1.00 36.34  1 . C  ? 
ATOM   1913  CD  CD  . LYS LYS LYS A A 271  271  . 45.286 39.843  5.500   1.00 37.71  1 . C  ? 
ATOM   1914  CE  CE  . LYS LYS LYS A A 271  271  . 44.295 40.867  4.956   1.00 39.10  1 . C  ? 
ATOM   1915  NZ  NZ  . LYS LYS LYS A A 271  271  . 44.510 41.123  3.498   1.00 40.65  1 . N  ? 
ATOM   1916  C   C   . LYS LYS LYS A A 271  271  . 46.541 35.974  3.536   1.00 32.32  1 . C  ? 
ATOM   1917  O   O   . LYS LYS LYS A A 271  271  . 47.766 35.818  3.515   1.00 33.98  1 . O  ? 
ATOM   1918  N   N   . VAL VAL VAL A A 272  272  . 45.792 36.098  2.449   1.00 31.65  1 . N  ? 
ATOM   1919  CA  CA  . VAL VAL VAL A A 272  272  . 46.361 36.272  1.121   1.00 31.95  1 . C  ? 
ATOM   1920  CB  CB  . VAL VAL VAL A A 272  272  . 46.028 35.068  0.197   1.00 30.80  1 . C  ? 
ATOM   1921  CG1 CG1 . VAL VAL VAL A A 272  272  . 46.553 33.786  0.824   1.00 31.31  1 . C  ? 
ATOM   1922  CG2 CG2 . VAL VAL VAL A A 272  272  . 44.534 34.947  -0.078  1.00 30.87  1 . C  ? 
ATOM   1923  C   C   . VAL VAL VAL A A 272  272  . 45.843 37.600  0.558   1.00 31.50  1 . C  ? 
ATOM   1924  O   O   . VAL VAL VAL A A 272  272  . 44.845 38.119  1.049   1.00 31.50  1 . O  ? 
ATOM   1925  N   N   . PRO PRO PRO A A 273  273  . 46.530 38.164  -0.454  1.00 33.06  1 . N  ? 
ATOM   1926  CA  CA  . PRO PRO PRO A A 273  273  . 46.028 39.357  -1.143  1.00 33.22  1 . C  ? 
ATOM   1927  CB  CB  . PRO PRO PRO A A 273  273  . 46.928 39.452  -2.388  1.00 33.99  1 . C  ? 
ATOM   1928  CG  CG  . PRO PRO PRO A A 273  273  . 48.201 38.779  -1.994  1.00 34.49  1 . C  ? 
ATOM   1929  CD  CD  . PRO PRO PRO A A 273  273  . 47.895 37.804  -0.890  1.00 33.70  1 . C  ? 
ATOM   1930  C   C   . PRO PRO PRO A A 273  273  . 44.561 39.233  -1.562  1.00 33.35  1 . C  ? 
ATOM   1931  O   O   . PRO PRO PRO A A 273  273  . 44.158 38.213  -2.136  1.00 33.19  1 . O  ? 
ATOM   1932  N   N   . GLY GLY GLY A A 274  274  . 43.770 40.254  -1.244  1.00 34.21  1 . N  ? 
ATOM   1933  CA  CA  . GLY GLY GLY A A 274  274  . 42.382 40.309  -1.667  1.00 34.28  1 . C  ? 
ATOM   1934  C   C   . GLY GLY GLY A A 274  274  . 41.378 39.541  -0.825  1.00 36.20  1 . C  ? 
ATOM   1935  O   O   . GLY GLY GLY A A 274  274  . 40.220 39.396  -1.248  1.00 37.67  1 . O  ? 
ATOM   1936  N   N   . VAL VAL VAL A A 275  275  . 41.779 39.045  0.351   1.00 34.73  1 . N  ? 
ATOM   1937  CA  CA  . VAL VAL VAL A A 275  275  . 40.800 38.493  1.305   1.00 34.53  1 . C  ? 
ATOM   1938  CB  CB  . VAL VAL VAL A A 275  275  . 40.920 36.951  1.528   1.00 34.12  1 . C  ? 
ATOM   1939  CG1 CG1 . VAL VAL VAL A A 275  275  . 41.182 36.224  0.216   1.00 33.24  1 . C  ? 
ATOM   1940  CG2 CG2 . VAL VAL VAL A A 275  275  . 41.971 36.596  2.567   1.00 34.32  1 . C  ? 
ATOM   1941  C   C   . VAL VAL VAL A A 275  275  . 40.895 39.211  2.633   1.00 32.93  1 . C  ? 
ATOM   1942  O   O   . VAL VAL VAL A A 275  275  . 41.945 39.726  2.997   1.00 33.51  1 . O  ? 
ATOM   1943  N   N   . ASP ASP ASP A A 276  276  . 39.788 39.219  3.353   1.00 31.53  1 . N  ? 
ATOM   1944  CA  CA  . ASP ASP ASP A A 276  276  . 39.754 39.700  4.720   1.00 32.69  1 . C  ? 
ATOM   1945  CB  CB  . ASP ASP ASP A A 276  276  . 38.739 40.833  4.874   1.00 35.56  1 . C  ? 
ATOM   1946  CG  CG  . ASP ASP ASP A A 276  276  . 39.187 42.108  4.181   1.00 40.28  1 . C  ? 
ATOM   1947  OD1 OD1 . ASP ASP ASP A A 276  276  . 40.372 42.489  4.337   1.00 46.77  1 . O  ? 
ATOM   1948  OD2 OD2 . ASP ASP ASP A A 276  276  . 38.364 42.718  3.466   1.00 42.43  1 . O  ? 
ATOM   1949  C   C   . ASP ASP ASP A A 276  276  . 39.361 38.533  5.593   1.00 31.23  1 . C  ? 
ATOM   1950  O   O   . ASP ASP ASP A A 276  276  . 38.645 37.629  5.139   1.00 30.89  1 . O  ? 
ATOM   1951  N   N   . ILE ILE ILE A A 277  277  . 39.810 38.581  6.847   1.00 29.69  1 . N  ? 
ATOM   1952  CA  CA  . ILE ILE ILE A A 277  277  . 39.549 37.540  7.837   1.00 29.46  1 . C  ? 
ATOM   1953  CB  CB  . ILE ILE ILE A A 277  277  . 40.860 37.103  8.531   1.00 29.22  1 . C  ? 
ATOM   1954  CG1 CG1 . ILE ILE ILE A A 277  277  . 41.847 36.547  7.501   1.00 29.97  1 . C  ? 
ATOM   1955  CD1 CD1 . ILE ILE ILE A A 277  277  . 43.282 36.598  7.943   1.00 30.27  1 . C  ? 
ATOM   1956  CG2 CG2 . ILE ILE ILE A A 277  277  . 40.595 36.039  9.586   1.00 29.67  1 . C  ? 
ATOM   1957  C   C   . ILE ILE ILE A A 277  277  . 38.573 38.070  8.889   1.00 28.51  1 . C  ? 
ATOM   1958  O   O   . ILE ILE ILE A A 277  277  . 38.722 39.183  9.365   1.00 28.27  1 . O  ? 
ATOM   1959  N   N   . SER SER SER A A 278  278  . 37.581 37.264  9.245   1.00 27.85  1 . N  ? 
ATOM   1960  CA  CA  . SER SER SER A A 278  278  . 36.792 37.501  10.450  1.00 28.83  1 . C  ? 
ATOM   1961  CB  CB  . SER SER SER A A 278  278  . 35.385 38.022  10.098  1.00 27.61  1 . C  ? 
ATOM   1962  OG  OG  . SER SER SER A A 278  278  . 34.510 37.015  9.642   1.00 27.96  1 . O  ? 
ATOM   1963  C   C   . SER SER SER A A 278  278  . 36.760 36.239  11.321  1.00 30.44  1 . C  ? 
ATOM   1964  O   O   . SER SER SER A A 278  278  . 37.188 35.155  10.884  1.00 30.93  1 . O  ? 
ATOM   1965  N   N   . TYR TYR TYR A A 279  279  . 36.268 36.390  12.551  1.00 30.86  1 . N  ? 
ATOM   1966  CA  CA  . TYR TYR TYR A A 279  279  . 36.323 35.324  13.547  1.00 31.30  1 . C  ? 
ATOM   1967  CB  CB  . TYR TYR TYR A A 279  279  . 37.723 35.241  14.162  1.00 30.96  1 . C  ? 
ATOM   1968  CG  CG  . TYR TYR TYR A A 279  279  . 38.231 36.545  14.764  1.00 32.65  1 . C  ? 
ATOM   1969  CD1 CD1 . TYR TYR TYR A A 279  279  . 37.899 36.924  16.071  1.00 32.60  1 . C  ? 
ATOM   1970  CE1 CE1 . TYR TYR TYR A A 279  279  . 38.367 38.102  16.614  1.00 31.77  1 . C  ? 
ATOM   1971  CZ  CZ  . TYR TYR TYR A A 279  279  . 39.170 38.926  15.852  1.00 33.97  1 . C  ? 
ATOM   1972  OH  OH  . TYR TYR TYR A A 279  279  . 39.667 40.109  16.364  1.00 37.72  1 . O  ? 
ATOM   1973  CE2 CE2 . TYR TYR TYR A A 279  279  . 39.512 38.574  14.562  1.00 32.94  1 . C  ? 
ATOM   1974  CD2 CD2 . TYR TYR TYR A A 279  279  . 39.046 37.393  14.028  1.00 32.94  1 . C  ? 
ATOM   1975  C   C   . TYR TYR TYR A A 279  279  . 35.297 35.460  14.667  1.00 31.55  1 . C  ? 
ATOM   1976  O   O   . TYR TYR TYR A A 279  279  . 34.733 36.518  14.888  1.00 30.27  1 . O  ? 
ATOM   1977  N   N   . LYS LYS LYS A A 280  280  . 35.055 34.344  15.344  1.00 30.93  1 . N  ? 
ATOM   1978  CA  CA  . LYS LYS LYS A A 280  280  . 34.253 34.304  16.544  1.00 30.13  1 . C  ? 
ATOM   1979  CB  CB  . LYS LYS LYS A A 280  280  . 32.791 34.035  16.219  1.00 30.47  1 . C  ? 
ATOM   1980  CG  CG  . LYS LYS LYS A A 280  280  . 31.851 34.317  17.380  1.00 30.99  1 . C  ? 
ATOM   1981  CD  CD  . LYS LYS LYS A A 280  280  . 30.402 34.078  16.990  1.00 31.98  1 . C  ? 
ATOM   1982  CE  CE  . LYS LYS LYS A A 280  280  . 29.431 34.181  18.169  1.00 31.71  1 . C  ? 
ATOM   1983  NZ  NZ  . LYS LYS LYS A A 280  280  . 29.484 35.503  18.859  1.00 31.70  1 . N  ? 
ATOM   1984  C   C   . LYS LYS LYS A A 280  280  . 34.847 33.216  17.439  1.00 30.89  1 . C  ? 
ATOM   1985  O   O   . LYS LYS LYS A A 280  280  . 34.746 32.012  17.135  1.00 32.36  1 . O  ? 
ATOM   1986  N   N   . ALA ALA ALA A A 281  281  . 35.484 33.652  18.526  1.00 29.11  1 . N  ? 
ATOM   1987  CA  CA  . ALA ALA ALA A A 281  281  . 36.157 32.755  19.443  1.00 28.72  1 . C  ? 
ATOM   1988  CB  CB  . ALA ALA ALA A A 281  281  . 36.858 33.549  20.529  1.00 28.45  1 . C  ? 
ATOM   1989  C   C   . ALA ALA ALA A A 281  281  . 35.230 31.723  20.065  1.00 29.31  1 . C  ? 
ATOM   1990  O   O   . ALA ALA ALA A A 281  281  . 35.630 30.572  20.273  1.00 29.45  1 . O  ? 
ATOM   1991  N   N   . LYS LYS LYS A A 282  282  . 33.990 32.117  20.342  1.00 29.45  1 . N  ? 
ATOM   1992  CA  CA  . LYS LYS LYS A A 282  282  . 33.094 31.300  21.147  1.00 28.35  1 . C  ? 
ATOM   1993  CB  CB  . LYS LYS LYS A A 282  282  . 33.109 31.803  22.585  1.00 27.95  1 . C  ? 
ATOM   1994  CG  CG  . LYS LYS LYS A A 282  282  . 32.362 30.938  23.580  1.00 29.66  1 . C  ? 
ATOM   1995  CD  CD  . LYS LYS LYS A A 282  282  . 32.542 31.453  25.005  1.00 29.84  1 . C  ? 
ATOM   1996  CE  CE  . LYS LYS LYS A A 282  282  . 31.572 30.757  25.936  1.00 31.92  1 . C  ? 
ATOM   1997  NZ  NZ  . LYS LYS LYS A A 282  282  . 31.835 31.043  27.376  1.00 33.94  1 . N  ? 
ATOM   1998  C   C   . LYS LYS LYS A A 282  282  . 31.683 31.327  20.586  1.00 28.69  1 . C  ? 
ATOM   1999  O   O   . LYS LYS LYS A A 282  282  . 31.063 32.382  20.511  1.00 29.94  1 . O  ? 
ATOM   2000  N   N   . PHE PHE PHE A A 283  283  . 31.207 30.165  20.157  1.00 26.18  1 . N  ? 
ATOM   2001  CA  CA  . PHE PHE PHE A A 283  283  . 29.796 29.923  19.966  1.00 26.19  1 . C  ? 
ATOM   2002  CB  CB  . PHE PHE PHE A A 283  283  . 29.401 29.926  18.479  1.00 25.09  1 . C  ? 
ATOM   2003  CG  CG  . PHE PHE PHE A A 283  283  . 29.865 28.717  17.699  1.00 24.59  1 . C  ? 
ATOM   2004  CD1 CD1 . PHE PHE PHE A A 283  283  . 31.163 28.650  17.181  1.00 24.18  1 . C  ? 
ATOM   2005  CE1 CE1 . PHE PHE PHE A A 283  283  . 31.586 27.548  16.458  1.00 23.50  1 . C  ? 
ATOM   2006  CZ  CZ  . PHE PHE PHE A A 283  283  . 30.711 26.509  16.218  1.00 24.55  1 . C  ? 
ATOM   2007  CE2 CE2 . PHE PHE PHE A A 283  283  . 29.411 26.573  16.712  1.00 24.56  1 . C  ? 
ATOM   2008  CD2 CD2 . PHE PHE PHE A A 283  283  . 29.000 27.671  17.449  1.00 23.73  1 . C  ? 
ATOM   2009  C   C   . PHE PHE PHE A A 283  283  . 29.474 28.599  20.658  1.00 27.64  1 . C  ? 
ATOM   2010  O   O   . PHE PHE PHE A A 283  283  . 30.375 27.804  20.961  1.00 27.67  1 . O  ? 
ATOM   2011  N   N   . VAL VAL VAL A A 284  284  . 28.190 28.379  20.908  1.00 26.83  1 . N  ? 
ATOM   2012  CA  CA  . VAL VAL VAL A A 284  284  . 27.727 27.235  21.672  1.00 26.86  1 . C  ? 
ATOM   2013  CB  CB  . VAL VAL VAL A A 284  284  . 26.507 27.648  22.524  1.00 27.62  1 . C  ? 
ATOM   2014  CG1 CG1 . VAL VAL VAL A A 284  284  . 25.924 26.474  23.288  1.00 26.72  1 . C  ? 
ATOM   2015  CG2 CG2 . VAL VAL VAL A A 284  284  . 26.909 28.769  23.483  1.00 28.02  1 . C  ? 
ATOM   2016  C   C   . VAL VAL VAL A A 284  284  . 27.360 26.115  20.719  1.00 27.69  1 . C  ? 
ATOM   2017  O   O   . VAL VAL VAL A A 284  284  . 26.493 26.292  19.872  1.00 28.34  1 . O  ? 
ATOM   2018  N   N   . THR THR THR A A 285  285  . 28.021 24.964  20.852  1.00 28.18  1 . N  ? 
ATOM   2019  CA  CA  . THR THR THR A A 285  285  . 27.707 23.790  20.017  1.00 28.23  1 . C  ? 
ATOM   2020  CB  CB  . THR THR THR A A 285  285  . 28.903 22.818  19.910  1.00 28.76  1 . C  ? 
ATOM   2021  OG1 OG1 . THR THR THR A A 285  285  . 29.246 22.294  21.201  1.00 27.50  1 . O  ? 
ATOM   2022  CG2 CG2 . THR THR THR A A 285  285  . 30.107 23.535  19.332  1.00 29.29  1 . C  ? 
ATOM   2023  C   C   . THR THR THR A A 285  285  . 26.476 23.044  20.528  1.00 28.79  1 . C  ? 
ATOM   2024  O   O   . THR THR THR A A 285  285  . 25.769 22.398  19.758  1.00 27.26  1 . O  ? 
ATOM   2025  N   N   . THR THR THR A A 286  286  . 26.214 23.146  21.829  1.00 29.74  1 . N  ? 
ATOM   2026  CA  CA  . THR THR THR A A 286  286  . 25.013 22.563  22.429  1.00 31.64  1 . C  ? 
ATOM   2027  CB  CB  . THR THR THR A A 286  286  . 25.335 22.068  23.857  1.00 32.01  1 . C  ? 
ATOM   2028  OG1 OG1 . THR THR THR A A 286  286  . 26.004 23.108  24.582  1.00 31.35  1 . O  ? 
ATOM   2029  CG2 CG2 . THR THR THR A A 286  286  . 26.230 20.819  23.798  1.00 31.54  1 . C  ? 
ATOM   2030  C   C   . THR THR THR A A 286  286  . 23.793 23.527  22.448  1.00 33.31  1 . C  ? 
ATOM   2031  O   O   . THR THR THR A A 286  286  . 23.011 23.510  23.389  1.00 35.04  1 . O  ? 
ATOM   2032  N   N   . GLY GLY GLY A A 287  287  . 23.649 24.352  21.406  1.00 32.52  1 . N  ? 
ATOM   2033  CA  CA  . GLY GLY GLY A A 287  287  . 22.520 25.276  21.213  1.00 31.71  1 . C  ? 
ATOM   2034  C   C   . GLY GLY GLY A A 287  287  . 22.074 25.178  19.758  1.00 32.66  1 . C  ? 
ATOM   2035  O   O   . GLY GLY GLY A A 287  287  . 22.530 24.290  19.020  1.00 29.55  1 . O  ? 
ATOM   2036  N   N   . ASP ASP ASP A A 288  288  . 21.183 26.074  19.330  1.00 33.28  1 . N  ? 
ATOM   2037  CA  CA  . ASP ASP ASP A A 288  288  . 20.664 26.027  17.938  1.00 33.61  1 . C  ? 
ATOM   2038  CB  CB  . ASP ASP ASP A A 288  288  . 19.302 26.730  17.804  1.00 35.43  1 . C  ? 
ATOM   2039  CG  CG  . ASP ASP ASP A A 288  288  . 19.364 28.221  18.058  1.00 35.47  1 . C  ? 
ATOM   2040  OD1 OD1 . ASP ASP ASP A A 288  288  . 20.463 28.799  18.175  1.00 35.82  1 . O  ? 
ATOM   2041  OD2 OD2 . ASP ASP ASP A A 288  288  . 18.274 28.818  18.156  1.00 42.18  1 . O  ? 
ATOM   2042  C   C   . ASP ASP ASP A A 288  288  . 21.632 26.551  16.872  1.00 31.86  1 . C  ? 
ATOM   2043  O   O   . ASP ASP ASP A A 288  288  . 21.364 26.425  15.683  1.00 32.34  1 . O  ? 
ATOM   2044  N   N   . GLY GLY GLY A A 289  289  . 22.720 27.176  17.307  1.00 31.74  1 . N  ? 
ATOM   2045  CA  CA  . GLY GLY GLY A A 289  289  . 23.774 27.633  16.416  1.00 32.62  1 . C  ? 
ATOM   2046  C   C   . GLY GLY GLY A A 289  289  . 23.612 29.031  15.855  1.00 31.86  1 . C  ? 
ATOM   2047  O   O   . GLY GLY GLY A A 289  289  . 24.535 29.531  15.189  1.00 30.09  1 . O  ? 
ATOM   2048  N   N   . SER SER SER A A 290  290  . 22.466 29.669  16.135  1.00 30.81  1 . N  ? 
ATOM   2049  CA  CA  . SER SER SER A A 290  290  . 22.115 30.978  15.555  1.00 29.01  1 . C  ? 
ATOM   2050  CB  CB  . SER SER SER A A 290  290  . 20.648 31.339  15.821  1.00 29.85  1 . C  ? 
ATOM   2051  OG  OG  . SER SER SER A A 290  290  . 20.315 31.256  17.199  1.00 31.58  1 . O  ? 
ATOM   2052  C   C   . SER SER SER A A 290  290  . 23.037 32.091  16.010  1.00 26.95  1 . C  ? 
ATOM   2053  O   O   . SER SER SER A A 290  290  . 23.243 33.036  15.270  1.00 27.12  1 . O  ? 
ATOM   2054  N   N   . ASP ASP ASP A A 291  291  . 23.626 31.964  17.193  1.00 26.36  1 . N  ? 
ATOM   2055  CA  CA  . ASP ASP ASP A A 291  291  . 24.657 32.902  17.640  1.00 27.73  1 . C  ? 
ATOM   2056  CB  CB  . ASP ASP ASP A A 291  291  . 25.230 32.516  19.023  1.00 29.31  1 . C  ? 
ATOM   2057  CG  CG  . ASP ASP ASP A A 291  291  . 25.824 31.098  19.079  1.00 30.67  1 . C  ? 
ATOM   2058  OD1 OD1 . ASP ASP ASP A A 291  291  . 25.526 30.244  18.215  1.00 34.22  1 . O  ? 
ATOM   2059  OD2 OD2 . ASP ASP ASP A A 291  291  . 26.574 30.829  20.032  1.00 30.71  1 . O  ? 
ATOM   2060  C   C   . ASP ASP ASP A A 291  291  . 25.786 33.086  16.604  1.00 28.74  1 . C  ? 
ATOM   2061  O   O   . ASP ASP ASP A A 291  291  . 26.305 34.197  16.428  1.00 29.53  1 . O  ? 
ATOM   2062  N   N   . LEU LEU LEU A A 292  292  . 26.144 32.008  15.909  1.00 27.10  1 . N  ? 
ATOM   2063  CA  CA  . LEU LEU LEU A A 292  292  . 27.095 32.094  14.800  1.00 26.85  1 . C  ? 
ATOM   2064  CB  CB  . LEU LEU LEU A A 292  292  . 27.923 30.808  14.719  1.00 26.10  1 . C  ? 
ATOM   2065  CG  CG  . LEU LEU LEU A A 292  292  . 28.979 30.746  13.615  1.00 24.91  1 . C  ? 
ATOM   2066  CD1 CD1 . LEU LEU LEU A A 292  292  . 30.126 31.678  13.932  1.00 24.03  1 . C  ? 
ATOM   2067  CD2 CD2 . LEU LEU LEU A A 292  292  . 29.443 29.305  13.469  1.00 25.52  1 . C  ? 
ATOM   2068  C   C   . LEU LEU LEU A A 292  292  . 26.420 32.362  13.453  1.00 25.16  1 . C  ? 
ATOM   2069  O   O   . LEU LEU LEU A A 292  292  . 26.871 33.205  12.698  1.00 23.59  1 . O  ? 
ATOM   2070  N   N   . TRP TRP TRP A A 293  293  . 25.356 31.627  13.161  1.00 25.82  1 . N  ? 
ATOM   2071  CA  CA  . TRP TRP TRP A A 293  293  . 24.785 31.590  11.815  1.00 27.05  1 . C  ? 
ATOM   2072  CB  CB  . TRP TRP TRP A A 293  293  . 23.839 30.396  11.667  1.00 26.25  1 . C  ? 
ATOM   2073  CG  CG  . TRP TRP TRP A A 293  293  . 23.666 29.944  10.228  1.00 28.17  1 . C  ? 
ATOM   2074  CD1 CD1 . TRP TRP TRP A A 293  293  . 22.568 30.145  9.417   1.00 27.33  1 . C  ? 
ATOM   2075  NE1 NE1 . TRP TRP TRP A A 293  293  . 22.785 29.578  8.184   1.00 27.98  1 . N  ? 
ATOM   2076  CE2 CE2 . TRP TRP TRP A A 293  293  . 24.041 29.025  8.155   1.00 27.89  1 . C  ? 
ATOM   2077  CD2 CD2 . TRP TRP TRP A A 293  293  . 24.626 29.227  9.430   1.00 27.62  1 . C  ? 
ATOM   2078  CE3 CE3 . TRP TRP TRP A A 293  293  . 25.923 28.734  9.671   1.00 28.17  1 . C  ? 
ATOM   2079  CZ3 CZ3 . TRP TRP TRP A A 293  293  . 26.584 28.053  8.649   1.00 27.63  1 . C  ? 
ATOM   2080  CH2 CH2 . TRP TRP TRP A A 293  293  . 25.971 27.861  7.390   1.00 28.25  1 . C  ? 
ATOM   2081  CZ2 CZ2 . TRP TRP TRP A A 293  293  . 24.708 28.340  7.123   1.00 27.79  1 . C  ? 
ATOM   2082  C   C   . TRP TRP TRP A A 293  293  . 24.075 32.877  11.362  1.00 29.72  1 . C  ? 
ATOM   2083  O   O   . TRP TRP TRP A A 293  293  . 24.125 33.216  10.166  1.00 28.84  1 . O  ? 
ATOM   2084  N   N   . HIS HIS HIS A A 294  294  . 23.417 33.582  12.290  1.00 31.85  1 . N  ? 
ATOM   2085  CA  CA  . HIS HIS HIS A A 294  294  . 22.788 34.879  11.960  1.00 34.07  1 . C  ? 
ATOM   2086  CB  CB  . HIS HIS HIS A A 294  294  . 21.924 35.458  13.122  1.00 35.74  1 . C  ? 
ATOM   2087  CG  CG  . HIS HIS HIS A A 294  294  . 22.671 36.344  14.071  1.00 39.46  1 . C  ? 
ATOM   2088  ND1 ND1 . HIS HIS HIS A A 294  294  . 23.293 35.867  15.209  1.00 44.42  1 . N  ? 
ATOM   2089  CE1 CE1 . HIS HIS HIS A A 294  294  . 23.880 36.870  15.847  1.00 44.54  1 . C  ? 
ATOM   2090  NE2 NE2 . HIS HIS HIS A A 294  294  . 23.662 37.982  15.162  1.00 44.42  1 . N  ? 
ATOM   2091  CD2 CD2 . HIS HIS HIS A A 294  294  . 22.895 37.683  14.056  1.00 43.19  1 . C  ? 
ATOM   2092  C   C   . HIS HIS HIS A A 294  294  . 23.833 35.888  11.461  1.00 32.36  1 . C  ? 
ATOM   2093  O   O   . HIS HIS HIS A A 294  294  . 23.511 36.768  10.684  1.00 33.93  1 . O  ? 
ATOM   2094  N   N   . GLU GLU GLU A A 295  295  . 25.078 35.757  11.895  1.00 32.02  1 . N  ? 
ATOM   2095  CA  CA  . GLU GLU GLU A A 295  295  . 26.164 36.598  11.374  1.00 32.62  1 . C  ? 
ATOM   2096  CB  CB  . GLU GLU GLU A A 295  295  . 27.350 36.584  12.329  1.00 32.85  1 . C  ? 
ATOM   2097  CG  CG  . GLU GLU GLU A A 295  295  . 27.010 37.134  13.710  1.00 34.02  1 . C  ? 
ATOM   2098  CD  CD  . GLU GLU GLU A A 295  295  . 28.132 36.984  14.703  1.00 33.97  1 . C  ? 
ATOM   2099  OE1 OE1 . GLU GLU GLU A A 295  295  . 29.302 36.873  14.289  1.00 34.58  1 . O  ? 
ATOM   2100  OE2 OE2 . GLU GLU GLU A A 295  295  . 27.835 36.985  15.904  1.00 34.60  1 . O  ? 
ATOM   2101  C   C   . GLU GLU GLU A A 295  295  . 26.616 36.148  9.985   1.00 33.02  1 . C  ? 
ATOM   2102  O   O   . GLU GLU GLU A A 295  295  . 26.676 36.944  9.044   1.00 32.58  1 . O  ? 
ATOM   2103  N   N   . PHE PHE PHE A A 296  296  . 26.925 34.858  9.874   1.00 33.26  1 . N  ? 
ATOM   2104  CA  CA  . PHE PHE PHE A A 296  296  . 27.515 34.285  8.659   1.00 30.67  1 . C  ? 
ATOM   2105  CB  CB  . PHE PHE PHE A A 296  296  . 28.006 32.854  8.922   1.00 29.18  1 . C  ? 
ATOM   2106  CG  CG  . PHE PHE PHE A A 296  296  . 28.689 32.223  7.739   1.00 27.83  1 . C  ? 
ATOM   2107  CD1 CD1 . PHE PHE PHE A A 296  296  . 29.948 32.650  7.348   1.00 27.60  1 . C  ? 
ATOM   2108  CE1 CE1 . PHE PHE PHE A A 296  296  . 30.582 32.079  6.250   1.00 27.44  1 . C  ? 
ATOM   2109  CZ  CZ  . PHE PHE PHE A A 296  296  . 29.957 31.076  5.533   1.00 26.94  1 . C  ? 
ATOM   2110  CE2 CE2 . PHE PHE PHE A A 296  296  . 28.691 30.647  5.905   1.00 27.17  1 . C  ? 
ATOM   2111  CD2 CD2 . PHE PHE PHE A A 296  296  . 28.055 31.227  6.993   1.00 26.56  1 . C  ? 
ATOM   2112  C   C   . PHE PHE PHE A A 296  296  . 26.574 34.292  7.466   1.00 29.69  1 . C  ? 
ATOM   2113  O   O   . PHE PHE PHE A A 296  296  . 26.996 34.648  6.372   1.00 27.02  1 . O  ? 
ATOM   2114  N   N   . SER SER SER A A 297  297  . 25.323 33.884  7.683   1.00 30.11  1 . N  ? 
ATOM   2115  CA  CA  . SER SER SER A A 297  297  . 24.317 33.835  6.615   1.00 32.58  1 . C  ? 
ATOM   2116  CB  CB  . SER SER SER A A 297  297  . 23.113 32.949  7.018   1.00 33.29  1 . C  ? 
ATOM   2117  OG  OG  . SER SER SER A A 297  297  . 22.428 33.468  8.146   1.00 32.24  1 . O  ? 
ATOM   2118  C   C   . SER SER SER A A 297  297  . 23.815 35.200  6.118   1.00 34.18  1 . C  ? 
ATOM   2119  O   O   . SER SER SER A A 297  297  . 23.227 35.270  5.040   1.00 34.45  1 . O  ? 
ATOM   2120  N   N   . LYS LYS LYS A A 298  298  . 24.046 36.268  6.882   1.00 36.02  1 . N  ? 
ATOM   2121  CA  CA  . LYS LYS LYS A A 298  298  . 23.710 37.627  6.432   1.00 38.55  1 . C  ? 
ATOM   2122  CB  CB  . LYS LYS LYS A A 298  298  . 23.628 38.613  7.620   1.00 40.18  1 . C  ? 
ATOM   2123  CG  CG  . LYS LYS LYS A A 298  298  . 23.172 40.037  7.275   1.00 45.17  1 . C  ? 
ATOM   2124  CD  CD  . LYS LYS LYS A A 298  298  . 21.998 40.044  6.292   1.00 49.49  1 . C  ? 
ATOM   2125  CE  CE  . LYS LYS LYS A A 298  298  . 21.232 41.357  6.249   1.00 51.41  1 . C  ? 
ATOM   2126  NZ  NZ  . LYS LYS LYS A A 298  298  . 20.045 41.198  5.363   1.00 51.53  1 . N  ? 
ATOM   2127  C   C   . LYS LYS LYS A A 298  298  . 24.681 38.143  5.362   1.00 36.71  1 . C  ? 
ATOM   2128  O   O   . LYS LYS LYS A A 298  298  . 24.274 38.372  4.226   1.00 36.89  1 . O  ? 
ATOM   2129  N   N   . ASN ASN ASN A A 299  299  . 25.949 38.324  5.725   1.00 34.74  1 . N  ? 
ATOM   2130  CA  CA  . ASN ASN ASN A A 299  299  . 26.963 38.838  4.791   1.00 34.03  1 . C  ? 
ATOM   2131  CB  CB  . ASN ASN ASN A A 299  299  . 27.229 40.317  5.094   1.00 34.57  1 . C  ? 
ATOM   2132  CG  CG  . ASN ASN ASN A A 299  299  . 27.802 40.539  6.491   1.00 38.31  1 . C  ? 
ATOM   2133  OD1 OD1 . ASN ASN ASN A A 299  299  . 27.920 39.600  7.298   1.00 40.22  1 . O  ? 
ATOM   2134  ND2 ND2 . ASN ASN ASN A A 299  299  . 28.151 41.787  6.792   1.00 38.85  1 . N  ? 
ATOM   2135  C   C   . ASN ASN ASN A A 299  299  . 28.299 38.039  4.749   1.00 32.09  1 . C  ? 
ATOM   2136  O   O   . ASN ASN ASN A A 299  299  . 29.236 38.465  4.106   1.00 29.61  1 . O  ? 
ATOM   2137  N   N   . GLY GLY GLY A A 300  300  . 28.381 36.895  5.427   1.00 32.54  1 . N  ? 
ATOM   2138  CA  CA  . GLY GLY GLY A A 300  300  . 29.615 36.102  5.455   1.00 32.62  1 . C  ? 
ATOM   2139  C   C   . GLY GLY GLY A A 300  300  . 30.739 36.685  6.288   1.00 31.13  1 . C  ? 
ATOM   2140  O   O   . GLY GLY GLY A A 300  300  . 31.900 36.316  6.110   1.00 31.22  1 . O  ? 
ATOM   2141  N   N   . ILE ILE ILE A A 301  301  . 30.392 37.580  7.206   1.00 30.43  1 . N  ? 
ATOM   2142  CA  CA  . ILE ILE ILE A A 301  301  . 31.362 38.249  8.060   1.00 30.97  1 . C  ? 
ATOM   2143  CB  CB  . ILE ILE ILE A A 301  301  . 31.493 39.747  7.706   1.00 32.26  1 . C  ? 
ATOM   2144  CG1 CG1 . ILE ILE ILE A A 301  301  . 32.065 39.890  6.283   1.00 33.17  1 . C  ? 
ATOM   2145  CD1 CD1 . ILE ILE ILE A A 301  301  . 32.067 41.306  5.728   1.00 34.26  1 . C  ? 
ATOM   2146  CG2 CG2 . ILE ILE ILE A A 301  301  . 32.404 40.476  8.698   1.00 32.96  1 . C  ? 
ATOM   2147  C   C   . ILE ILE ILE A A 301  301  . 30.925 38.030  9.514   1.00 31.01  1 . C  ? 
ATOM   2148  O   O   . ILE ILE ILE A A 301  301  . 29.763 38.190  9.861   1.00 31.38  1 . O  ? 
ATOM   2149  N   N   . LEU LEU LEU A A 302  302  . 31.870 37.611  10.342  1.00 30.91  1 . N  ? 
ATOM   2150  CA  CA  . LEU LEU LEU A A 302  302  . 31.624 37.360  11.750  1.00 30.51  1 . C  ? 
ATOM   2151  CB  CB  . LEU LEU LEU A A 302  302  . 32.458 36.156  12.186  1.00 29.52  1 . C  ? 
ATOM   2152  CG  CG  . LEU LEU LEU A A 302  302  . 32.284 34.872  11.347  1.00 28.77  1 . C  ? 
ATOM   2153  CD1 CD1 . LEU LEU LEU A A 302  302  . 33.110 33.746  11.937  1.00 29.82  1 . C  ? 
ATOM   2154  CD2 CD2 . LEU LEU LEU A A 302  302  . 30.837 34.401  11.263  1.00 27.69  1 . C  ? 
ATOM   2155  C   C   . LEU LEU LEU A A 302  302  . 31.919 38.606  12.609  1.00 31.92  1 . C  ? 
ATOM   2156  O   O   . LEU LEU LEU A A 302  302  . 32.509 39.593  12.142  1.00 33.29  1 . O  ? 
ATOM   2157  N   N   . ASP ASP ASP A A 303  303  . 31.488 38.548  13.864  1.00 33.27  1 . N  ? 
ATOM   2158  CA  CA  . ASP ASP ASP A A 303  303  . 31.507 39.709  14.767  1.00 34.64  1 . C  ? 
ATOM   2159  CB  CB  . ASP ASP ASP A A 303  303  . 30.523 39.516  15.940  1.00 35.72  1 . C  ? 
ATOM   2160  CG  CG  . ASP ASP ASP A A 303  303  . 30.822 38.279  16.802  1.00 38.04  1 . C  ? 
ATOM   2161  OD1 OD1 . ASP ASP ASP A A 303  303  . 31.993 37.828  16.914  1.00 37.50  1 . O  ? 
ATOM   2162  OD2 OD2 . ASP ASP ASP A A 303  303  . 29.853 37.755  17.399  1.00 40.08  1 . O  ? 
ATOM   2163  C   C   . ASP ASP ASP A A 303  303  . 32.878 40.119  15.315  1.00 35.76  1 . C  ? 
ATOM   2164  O   O   . ASP ASP ASP A A 303  303  . 32.999 41.213  15.887  1.00 35.30  1 . O  ? 
ATOM   2165  N   N   . ASN ASN ASN A A 304  304  . 33.885 39.249  15.163  1.00 34.94  1 . N  ? 
ATOM   2166  CA  CA  . ASN ASN ASN A A 304  304  . 35.254 39.481  15.681  1.00 36.18  1 . C  ? 
ATOM   2167  CB  CB  . ASN ASN ASN A A 304  304  . 35.930 40.678  14.981  1.00 35.46  1 . C  ? 
ATOM   2168  CG  CG  . ASN ASN ASN A A 304  304  . 36.238 40.404  13.521  1.00 37.33  1 . C  ? 
ATOM   2169  OD1 OD1 . ASN ASN ASN A A 304  304  . 36.090 39.282  13.043  1.00 35.71  1 . O  ? 
ATOM   2170  ND2 ND2 . ASN ASN ASN A A 304  304  . 36.676 41.436  12.803  1.00 37.67  1 . N  ? 
ATOM   2171  C   C   . ASN ASN ASN A A 304  304  . 35.330 39.608  17.214  1.00 35.43  1 . C  ? 
ATOM   2172  O   O   . ASN ASN ASN A A 304  304  . 36.218 40.281  17.737  1.00 33.49  1 . O  ? 
ATOM   2173  N   N   . LYS LYS LYS A A 305  305  . 34.414 38.936  17.913  1.00 37.08  1 . N  ? 
ATOM   2174  CA  CA  . LYS LYS LYS A A 305  305  . 34.415 38.903  19.376  1.00 40.08  1 . C  ? 
ATOM   2175  CB  CB  . LYS LYS LYS A A 305  305  . 33.020 38.629  19.940  1.00 42.56  1 . C  ? 
ATOM   2176  CG  CG  . LYS LYS LYS A A 305  305  . 32.072 39.811  19.833  1.00 47.35  1 . C  ? 
ATOM   2177  CD  CD  . LYS LYS LYS A A 305  305  . 30.695 39.455  20.378  1.00 52.40  1 . C  ? 
ATOM   2178  CE  CE  . LYS LYS LYS A A 305  305  . 29.674 40.553  20.100  1.00 55.41  1 . C  ? 
ATOM   2179  NZ  NZ  . LYS LYS LYS A A 305  305  . 28.287 40.007  20.064  1.00 56.71  1 . N  ? 
ATOM   2180  C   C   . LYS LYS LYS A A 305  305  . 35.358 37.821  19.856  1.00 39.14  1 . C  ? 
ATOM   2181  O   O   . LYS LYS LYS A A 305  305  . 35.314 36.696  19.349  1.00 37.91  1 . O  ? 
ATOM   2182  N   N   . ASP ASP ASP A A 306  306  . 36.188 38.181  20.835  1.00 39.04  1 . N  ? 
ATOM   2183  CA  CA  . ASP ASP ASP A A 306  306  . 37.121 37.276  21.497  1.00 38.53  1 . C  ? 
ATOM   2184  CB  CB  . ASP ASP ASP A A 306  306  . 38.546 37.856  21.405  1.00 38.33  1 . C  ? 
ATOM   2185  CG  CG  . ASP ASP ASP A A 306  306  . 39.610 36.954  22.054  1.00 43.23  1 . C  ? 
ATOM   2186  OD1 OD1 . ASP ASP ASP A A 306  306  . 39.484 35.707  21.995  1.00 43.46  1 . O  ? 
ATOM   2187  OD2 OD2 . ASP ASP ASP A A 306  306  . 40.584 37.498  22.636  1.00 45.21  1 . O  ? 
ATOM   2188  C   C   . ASP ASP ASP A A 306  306  . 36.672 37.040  22.953  1.00 35.63  1 . C  ? 
ATOM   2189  O   O   . ASP ASP ASP A A 306  306  . 37.299 37.508  23.898  1.00 37.47  1 . O  ? 
ATOM   2190  N   N   . ASP ASP ASP A A 307  307  . 35.580 36.306  23.119  1.00 34.28  1 . N  ? 
ATOM   2191  CA  CA  . ASP ASP ASP A A 307  307  . 35.106 35.904  24.449  1.00 34.42  1 . C  ? 
ATOM   2192  CB  CB  . ASP ASP ASP A A 307  307  . 33.591 35.622  24.417  1.00 34.86  1 . C  ? 
ATOM   2193  CG  CG  . ASP ASP ASP A A 307  307  . 33.005 35.301  25.796  1.00 36.27  1 . C  ? 
ATOM   2194  OD1 OD1 . ASP ASP ASP A A 307  307  . 33.692 35.477  26.824  1.00 38.85  1 . O  ? 
ATOM   2195  OD2 OD2 . ASP ASP ASP A A 307  307  . 31.833 34.871  25.866  1.00 37.29  1 . O  ? 
ATOM   2196  C   C   . ASP ASP ASP A A 307  307  . 35.879 34.667  24.958  1.00 35.39  1 . C  ? 
ATOM   2197  O   O   . ASP ASP ASP A A 307  307  . 35.515 33.524  24.658  1.00 34.06  1 . O  ? 
ATOM   2198  N   N   . GLU GLU GLU A A 308  308  . 36.901 34.918  25.777  1.00 36.92  1 . N  ? 
ATOM   2199  CA  CA  . GLU GLU GLU A A 308  308  . 37.736 33.875  26.389  1.00 37.42  1 . C  ? 
ATOM   2200  CB  CB  . GLU GLU GLU A A 308  308  . 39.140 34.424  26.629  1.00 37.69  1 . C  ? 
ATOM   2201  CG  CG  . GLU GLU GLU A A 308  308  . 39.796 34.953  25.370  1.00 38.59  1 . C  ? 
ATOM   2202  CD  CD  . GLU GLU GLU A A 308  308  . 41.242 35.340  25.565  1.00 39.89  1 . C  ? 
ATOM   2203  OE1 OE1 . GLU GLU GLU A A 308  308  . 41.823 35.070  26.638  1.00 43.97  1 . O  ? 
ATOM   2204  OE2 OE2 . GLU GLU GLU A A 308  308  . 41.812 35.914  24.626  1.00 43.25  1 . O  ? 
ATOM   2205  C   C   . GLU GLU GLU A A 308  308  . 37.200 33.255  27.695  1.00 38.86  1 . C  ? 
ATOM   2206  O   O   . GLU GLU GLU A A 308  308  . 37.922 32.526  28.380  1.00 38.41  1 . O  ? 
ATOM   2207  N   N   . THR THR THR A A 309  309  . 35.934 33.516  28.018  1.00 40.13  1 . N  ? 
ATOM   2208  CA  CA  . THR THR THR A A 309  309  . 35.322 33.050  29.254  1.00 38.82  1 . C  ? 
ATOM   2209  CB  CB  . THR THR THR A A 309  309  . 33.954 33.736  29.470  1.00 39.06  1 . C  ? 
ATOM   2210  OG1 OG1 . THR THR THR A A 309  309  . 34.170 35.141  29.523  1.00 38.19  1 . O  ? 
ATOM   2211  CG2 CG2 . THR THR THR A A 309  309  . 33.295 33.306  30.773  1.00 41.19  1 . C  ? 
ATOM   2212  C   C   . THR THR THR A A 309  309  . 35.126 31.547  29.184  1.00 38.48  1 . C  ? 
ATOM   2213  O   O   . THR THR THR A A 309  309  . 34.514 31.062  28.220  1.00 38.45  1 . O  ? 
ATOM   2214  N   N   . PRO PRO PRO A A 310  310  . 35.614 30.808  30.208  1.00 38.30  1 . N  ? 
ATOM   2215  CA  CA  . PRO PRO PRO A A 310  310  . 35.405 29.356  30.286  1.00 36.41  1 . C  ? 
ATOM   2216  CB  CB  . PRO PRO PRO A A 310  310  . 36.044 28.977  31.620  1.00 36.65  1 . C  ? 
ATOM   2217  CG  CG  . PRO PRO PRO A A 310  310  . 37.050 30.033  31.893  1.00 37.82  1 . C  ? 
ATOM   2218  CD  CD  . PRO PRO PRO A A 310  310  . 36.536 31.289  31.261  1.00 38.70  1 . C  ? 
ATOM   2219  C   C   . PRO PRO PRO A A 310  310  . 33.944 28.931  30.290  1.00 37.07  1 . C  ? 
ATOM   2220  O   O   . PRO PRO PRO A A 310  310  . 33.079 29.715  30.684  1.00 41.24  1 . O  ? 
ATOM   2221  N   N   . THR THR THR A A 311  311  . 33.682 27.695  29.880  1.00 35.10  1 . N  ? 
ATOM   2222  CA  CA  . THR THR THR A A 311  311  . 32.332 27.109  29.945  1.00 34.75  1 . C  ? 
ATOM   2223  CB  CB  . THR THR THR A A 311  311  . 31.915 26.408  28.628  1.00 33.60  1 . C  ? 
ATOM   2224  OG1 OG1 . THR THR THR A A 311  311  . 30.567 25.925  28.728  1.00 31.54  1 . O  ? 
ATOM   2225  CG2 CG2 . THR THR THR A A 311  311  . 32.808 25.233  28.299  1.00 34.77  1 . C  ? 
ATOM   2226  C   C   . THR THR THR A A 311  311  . 32.239 26.121  31.102  1.00 36.44  1 . C  ? 
ATOM   2227  O   O   . THR THR THR A A 311  311  . 33.256 25.644  31.603  1.00 33.59  1 . O  ? 
ATOM   2228  N   N   . LYS LYS LYS A A 312  312  . 31.006 25.816  31.506  1.00 37.89  1 . N  ? 
ATOM   2229  CA  CA  . LYS LYS LYS A A 312  312  . 30.741 24.860  32.580  1.00 39.68  1 . C  ? 
ATOM   2230  CB  CB  . LYS LYS LYS A A 312  312  . 29.800 25.454  33.641  1.00 38.42  1 . C  ? 
ATOM   2231  C   C   . LYS LYS LYS A A 312  312  . 30.163 23.606  31.958  1.00 39.50  1 . C  ? 
ATOM   2232  O   O   . LYS LYS LYS A A 312  312  . 30.856 22.605  31.841  1.00 42.21  1 . O  ? 
ATOM   2233  N   N   . GLN GLN GLN A A 313  313  . 28.911 23.680  31.527  1.00 39.28  1 . N  ? 
ATOM   2234  CA  CA  . GLN GLN GLN A A 313  313  . 28.200 22.544  30.962  1.00 43.25  1 . C  ? 
ATOM   2235  CB  CB  . GLN GLN GLN A A 313  313  . 26.793 22.459  31.581  1.00 47.56  1 . C  ? 
ATOM   2236  CG  CG  . GLN GLN GLN A A 313  313  . 26.028 21.158  31.316  1.00 51.33  1 . C  ? 
ATOM   2237  CD  CD  . GLN GLN GLN A A 313  313  . 26.327 20.041  32.321  1.00 56.02  1 . C  ? 
ATOM   2238  OE1 OE1 . GLN GLN GLN A A 313  313  . 27.403 19.996  32.936  1.00 53.72  1 . O  ? 
ATOM   2239  NE2 NE2 . GLN GLN GLN A A 313  313  . 25.365 19.120  32.483  1.00 56.45  1 . N  ? 
ATOM   2240  C   C   . GLN GLN GLN A A 313  313  . 28.108 22.607  29.424  1.00 40.47  1 . C  ? 
ATOM   2241  O   O   . GLN GLN GLN A A 313  313  . 28.107 21.569  28.773  1.00 39.83  1 . O  ? 
ATOM   2242  N   N   . ASP ASP ASP A A 314  314  . 28.002 23.804  28.846  1.00 38.91  1 . N  ? 
ATOM   2243  CA  CA  . ASP ASP ASP A A 314  314  . 27.844 23.935  27.380  1.00 38.26  1 . C  ? 
ATOM   2244  CB  CB  . ASP ASP ASP A A 314  314  . 27.547 25.385  26.961  1.00 38.10  1 . C  ? 
ATOM   2245  CG  CG  . ASP ASP ASP A A 314  314  . 26.203 25.890  27.449  1.00 40.99  1 . C  ? 
ATOM   2246  OD1 OD1 . ASP ASP ASP A A 314  314  . 25.195 25.131  27.444  1.00 42.12  1 . O  ? 
ATOM   2247  OD2 OD2 . ASP ASP ASP A A 314  314  . 26.168 27.083  27.820  1.00 42.22  1 . O  ? 
ATOM   2248  C   C   . ASP ASP ASP A A 314  314  . 29.088 23.487  26.605  1.00 34.88  1 . C  ? 
ATOM   2249  O   O   . ASP ASP ASP A A 314  314  . 30.224 23.825  26.967  1.00 34.23  1 . O  ? 
ATOM   2250  N   N   . GLY GLY GLY A A 315  315  . 28.857 22.727  25.542  1.00 33.35  1 . N  ? 
ATOM   2251  CA  CA  . GLY GLY GLY A A 315  315  . 29.848 22.557  24.483  1.00 32.36  1 . C  ? 
ATOM   2252  C   C   . GLY GLY GLY A A 315  315  . 30.052 23.903  23.801  1.00 31.80  1 . C  ? 
ATOM   2253  O   O   . GLY GLY GLY A A 315  315  . 29.075 24.606  23.520  1.00 30.77  1 . O  ? 
ATOM   2254  N   N   . ILE ILE ILE A A 316  316  . 31.312 24.272  23.569  1.00 29.98  1 . N  ? 
ATOM   2255  CA  CA  . ILE ILE ILE A A 316  316  . 31.657 25.504  22.848  1.00 30.58  1 . C  ? 
ATOM   2256  CB  CB  . ILE ILE ILE A A 316  316  . 32.333 26.557  23.751  1.00 30.31  1 . C  ? 
ATOM   2257  CG1 CG1 . ILE ILE ILE A A 316  316  . 33.585 25.995  24.427  1.00 30.25  1 . C  ? 
ATOM   2258  CD1 CD1 . ILE ILE ILE A A 316  316  . 34.470 27.039  25.076  1.00 31.08  1 . C  ? 
ATOM   2259  CG2 CG2 . ILE ILE ILE A A 316  316  . 31.330 27.022  24.790  1.00 31.20  1 . C  ? 
ATOM   2260  C   C   . ILE ILE ILE A A 316  316  . 32.547 25.213  21.641  1.00 30.58  1 . C  ? 
ATOM   2261  O   O   . ILE ILE ILE A A 316  316  . 33.139 24.122  21.521  1.00 29.38  1 . O  ? 
ATOM   2262  N   N   . GLY GLY GLY A A 317  317  . 32.620 26.202  20.756  1.00 30.09  1 . N  ? 
ATOM   2263  CA  CA  . GLY GLY GLY A A 317  317  . 33.416 26.115  19.529  1.00 30.75  1 . C  ? 
ATOM   2264  C   C   . GLY GLY GLY A A 317  317  . 33.896 27.459  19.007  1.00 29.52  1 . C  ? 
ATOM   2265  O   O   . GLY GLY GLY A A 317  317  . 33.521 28.510  19.520  1.00 28.90  1 . O  ? 
ATOM   2266  N   N   . SER SER SER A A 318  318  . 34.736 27.401  17.978  1.00 28.85  1 . N  ? 
ATOM   2267  CA  CA  . SER SER SER A A 318  318  . 35.330 28.574  17.367  1.00 27.59  1 . C  ? 
ATOM   2268  CB  CB  . SER SER SER A A 318  318  . 36.835 28.607  17.625  1.00 28.28  1 . C  ? 
ATOM   2269  OG  OG  . SER SER SER A A 318  318  . 37.115 28.497  19.012  1.00 28.50  1 . O  ? 
ATOM   2270  C   C   . SER SER SER A A 318  318  . 35.077 28.560  15.874  1.00 26.99  1 . C  ? 
ATOM   2271  O   O   . SER SER SER A A 318  318  . 34.842 27.508  15.274  1.00 25.80  1 . O  ? 
ATOM   2272  N   N   . ALA ALA ALA A A 319  319  . 35.134 29.748  15.291  1.00 27.30  1 . N  ? 
ATOM   2273  CA  CA  . ALA ALA ALA A A 319  319  . 34.833 29.957  13.885  1.00 27.28  1 . C  ? 
ATOM   2274  CB  CB  . ALA ALA ALA A A 319  319  . 33.429 30.496  13.742  1.00 27.68  1 . C  ? 
ATOM   2275  C   C   . ALA ALA ALA A A 319  319  . 35.838 30.934  13.291  1.00 27.12  1 . C  ? 
ATOM   2276  O   O   . ALA ALA ALA A A 319  319  . 36.093 31.995  13.865  1.00 27.90  1 . O  ? 
ATOM   2277  N   N   . ILE ILE ILE A A 320  320  . 36.421 30.555  12.160  1.00 26.32  1 . N  ? 
ATOM   2278  CA  CA  . ILE ILE ILE A A 320  320  . 37.366 31.398  11.416  1.00 26.21  1 . C  ? 
ATOM   2279  CB  CB  . ILE ILE ILE A A 320  320  . 38.779 30.775  11.395  1.00 27.01  1 . C  ? 
ATOM   2280  CG1 CG1 . ILE ILE ILE A A 320  320  . 39.361 30.662  12.805  1.00 26.88  1 . C  ? 
ATOM   2281  CD1 CD1 . ILE ILE ILE A A 320  320  . 39.748 31.980  13.459  1.00 27.47  1 . C  ? 
ATOM   2282  CG2 CG2 . ILE ILE ILE A A 320  320  . 39.719 31.563  10.492  1.00 28.66  1 . C  ? 
ATOM   2283  C   C   . ILE ILE ILE A A 320  320  . 36.846 31.487  9.990   1.00 25.79  1 . C  ? 
ATOM   2284  O   O   . ILE ILE ILE A A 320  320  . 36.631 30.458  9.346   1.00 25.87  1 . O  ? 
ATOM   2285  N   N   . ALA ALA ALA A A 321  321  . 36.645 32.714  9.510   1.00 26.23  1 . N  ? 
ATOM   2286  CA  CA  . ALA ALA ALA A A 321  321  . 36.101 32.970  8.179   1.00 26.22  1 . C  ? 
ATOM   2287  CB  CB  . ALA ALA ALA A A 321  321  . 34.702 33.556  8.289   1.00 26.44  1 . C  ? 
ATOM   2288  C   C   . ALA ALA ALA A A 321  321  . 36.993 33.887  7.348   1.00 26.13  1 . C  ? 
ATOM   2289  O   O   . ALA ALA ALA A A 321  321  . 37.680 34.740  7.881   1.00 27.49  1 . O  ? 
ATOM   2290  N   N   . VAL VAL VAL A A 322  322  . 37.014 33.668  6.036   1.00 27.02  1 . N  ? 
ATOM   2291  CA  CA  . VAL VAL VAL A A 322  322  . 37.622 34.617  5.098   1.00 27.87  1 . C  ? 
ATOM   2292  CB  CB  . VAL VAL VAL A A 322  322  . 38.791 34.045  4.263   1.00 28.97  1 . C  ? 
ATOM   2293  CG1 CG1 . VAL VAL VAL A A 322  322  . 40.013 33.839  5.141   1.00 31.08  1 . C  ? 
ATOM   2294  CG2 CG2 . VAL VAL VAL A A 322  322  . 38.412 32.758  3.526   1.00 29.17  1 . C  ? 
ATOM   2295  C   C   . VAL VAL VAL A A 322  322  . 36.531 35.086  4.164   1.00 26.87  1 . C  ? 
ATOM   2296  O   O   . VAL VAL VAL A A 322  322  . 35.655 34.308  3.818   1.00 26.12  1 . O  ? 
ATOM   2297  N   N   . ASN ASN ASN A A 323  323  . 36.581 36.359  3.779   1.00 27.49  1 . N  ? 
ATOM   2298  CA  CA  . ASN ASN ASN A A 323  323  . 35.630 36.910  2.812   1.00 28.24  1 . C  ? 
ATOM   2299  CB  CB  . ASN ASN ASN A A 323  323  . 34.566 37.798  3.485   1.00 28.71  1 . C  ? 
ATOM   2300  CG  CG  . ASN ASN ASN A A 323  323  . 35.157 38.988  4.219   1.00 30.94  1 . C  ? 
ATOM   2301  OD1 OD1 . ASN ASN ASN A A 323  323  . 35.724 38.849  5.319   1.00 33.24  1 . O  ? 
ATOM   2302  ND2 ND2 . ASN ASN ASN A A 323  323  . 35.002 40.169  3.641   1.00 31.64  1 . N  ? 
ATOM   2303  C   C   . ASN ASN ASN A A 323  323  . 36.385 37.631  1.703   1.00 28.10  1 . C  ? 
ATOM   2304  O   O   . ASN ASN ASN A A 323  323  . 37.412 38.269  1.941   1.00 29.02  1 . O  ? 
ATOM   2305  N   N   . PHE PHE PHE A A 324  324  . 35.889 37.497  0.483   1.00 27.36  1 . N  ? 
ATOM   2306  CA  CA  . PHE PHE PHE A A 324  324  . 36.528 38.123  -0.664  1.00 27.51  1 . C  ? 
ATOM   2307  CB  CB  . PHE PHE PHE A A 324  324  . 37.738 37.292  -1.146  1.00 27.60  1 . C  ? 
ATOM   2308  CG  CG  . PHE PHE PHE A A 324  324  . 37.437 35.825  -1.351  1.00 27.46  1 . C  ? 
ATOM   2309  CD1 CD1 . PHE PHE PHE A A 324  324  . 37.475 34.935  -0.286  1.00 27.13  1 . C  ? 
ATOM   2310  CE1 CE1 . PHE PHE PHE A A 324  324  . 37.186 33.587  -0.467  1.00 28.13  1 . C  ? 
ATOM   2311  CZ  CZ  . PHE PHE PHE A A 324  324  . 36.864 33.105  -1.727  1.00 30.09  1 . C  ? 
ATOM   2312  CE2 CE2 . PHE PHE PHE A A 324  324  . 36.832 33.983  -2.809  1.00 30.36  1 . C  ? 
ATOM   2313  CD2 CD2 . PHE PHE PHE A A 324  324  . 37.114 35.338  -2.611  1.00 29.13  1 . C  ? 
ATOM   2314  C   C   . PHE PHE PHE A A 324  324  . 35.534 38.322  -1.787  1.00 28.98  1 . C  ? 
ATOM   2315  O   O   . PHE PHE PHE A A 324  324  . 34.448 37.741  -1.785  1.00 28.44  1 . O  ? 
ATOM   2316  N   N   . LYS LYS LYS A A 325  325  . 35.926 39.177  -2.729  1.00 32.02  1 . N  ? 
ATOM   2317  CA  CA  . LYS LYS LYS A A 325  325  . 35.160 39.492  -3.924  1.00 33.38  1 . C  ? 
ATOM   2318  CB  CB  . LYS LYS LYS A A 325  325  . 35.096 41.014  -4.079  1.00 37.37  1 . C  ? 
ATOM   2319  CG  CG  . LYS LYS LYS A A 325  325  . 34.267 41.506  -5.260  1.00 42.43  1 . C  ? 
ATOM   2320  CD  CD  . LYS LYS LYS A A 325  325  . 34.184 43.034  -5.303  1.00 45.91  1 . C  ? 
ATOM   2321  CE  CE  . LYS LYS LYS A A 325  325  . 33.274 43.623  -4.224  1.00 47.75  1 . C  ? 
ATOM   2322  NZ  NZ  . LYS LYS LYS A A 325  325  . 31.837 43.257  -4.407  1.00 47.97  1 . N  ? 
ATOM   2323  C   C   . LYS LYS LYS A A 325  325  . 35.889 38.880  -5.106  1.00 31.56  1 . C  ? 
ATOM   2324  O   O   . LYS LYS LYS A A 325  325  . 37.074 39.135  -5.281  1.00 32.51  1 . O  ? 
ATOM   2325  N   N   . LEU LEU LEU A A 326  326  . 35.205 38.051  -5.889  1.00 30.56  1 . N  ? 
ATOM   2326  CA  CA  . LEU LEU LEU A A 326  326  . 35.795 37.477  -7.088  1.00 32.54  1 . C  ? 
ATOM   2327  CB  CB  . LEU LEU LEU A A 326  326  . 35.586 35.958  -7.179  1.00 33.24  1 . C  ? 
ATOM   2328  CG  CG  . LEU LEU LEU A A 326  326  . 36.602 34.964  -6.584  1.00 33.33  1 . C  ? 
ATOM   2329  CD1 CD1 . LEU LEU LEU A A 326  326  . 36.164 33.545  -6.925  1.00 32.38  1 . C  ? 
ATOM   2330  CD2 CD2 . LEU LEU LEU A A 326  326  . 38.026 35.177  -7.062  1.00 33.40  1 . C  ? 
ATOM   2331  C   C   . LEU LEU LEU A A 326  326  . 35.195 38.132  -8.320  1.00 34.39  1 . C  ? 
ATOM   2332  O   O   . LEU LEU LEU A A 326  326  . 33.976 38.108  -8.514  1.00 35.02  1 . O  ? 
ATOM   2333  N   N   . GLN GLN GLN A A 327  327  . 36.063 38.695  -9.159  1.00 34.54  1 . N  ? 
ATOM   2334  CA  CA  . GLN GLN GLN A A 327  327  . 35.663 39.230  -10.452 1.00 34.68  1 . C  ? 
ATOM   2335  CB  CB  . GLN GLN GLN A A 327  327  . 36.721 40.211  -10.952 1.00 37.62  1 . C  ? 
ATOM   2336  CG  CG  . GLN GLN GLN A A 327  327  . 36.861 41.431  -10.059 1.00 40.50  1 . C  ? 
ATOM   2337  CD  CD  . GLN GLN GLN A A 327  327  . 38.047 42.291  -10.427 1.00 45.74  1 . C  ? 
ATOM   2338  OE1 OE1 . GLN GLN GLN A A 327  327  . 37.886 43.438  -10.853 1.00 50.10  1 . O  ? 
ATOM   2339  NE2 NE2 . GLN GLN GLN A A 327  327  . 39.249 41.743  -10.271 1.00 48.24  1 . N  ? 
ATOM   2340  C   C   . GLN GLN GLN A A 327  327  . 35.480 38.088  -11.442 1.00 33.37  1 . C  ? 
ATOM   2341  O   O   . GLN GLN GLN A A 327  327  . 35.972 36.991  -11.203 1.00 31.49  1 . O  ? 
ATOM   2342  N   N   . PRO PRO PRO A A 328  328  . 34.772 38.331  -12.561 1.00 33.74  1 . N  ? 
ATOM   2343  CA  CA  . PRO PRO PRO A A 328  328  . 34.601 37.292  -13.573 1.00 33.38  1 . C  ? 
ATOM   2344  CB  CB  . PRO PRO PRO A A 328  328  . 33.976 38.059  -14.736 1.00 34.00  1 . C  ? 
ATOM   2345  CG  CG  . PRO PRO PRO A A 328  328  . 33.164 39.104  -14.067 1.00 32.75  1 . C  ? 
ATOM   2346  CD  CD  . PRO PRO PRO A A 328  328  . 33.990 39.536  -12.898 1.00 33.06  1 . C  ? 
ATOM   2347  C   C   . PRO PRO PRO A A 328  328  . 35.930 36.681  -13.999 1.00 32.67  1 . C  ? 
ATOM   2348  O   O   . PRO PRO PRO A A 328  328  . 36.895 37.416  -14.209 1.00 29.64  1 . O  ? 
ATOM   2349  N   N   . GLY GLY GLY A A 329  329  . 35.980 35.344  -14.061 1.00 32.88  1 . N  ? 
ATOM   2350  CA  CA  . GLY GLY GLY A A 329  329  . 37.190 34.599  -14.458 1.00 30.52  1 . C  ? 
ATOM   2351  C   C   . GLY GLY GLY A A 329  329  . 38.357 34.596  -13.473 1.00 30.84  1 . C  ? 
ATOM   2352  O   O   . GLY GLY GLY A A 329  329  . 39.405 34.011  -13.771 1.00 29.99  1 . O  ? 
ATOM   2353  N   N   . GLN GLN GLN A A 330  330  . 38.196 35.232  -12.309 1.00 29.63  1 . N  ? 
ATOM   2354  CA  CA  . GLN GLN GLN A A 330  330  . 39.256 35.316  -11.314 1.00 30.27  1 . C  ? 
ATOM   2355  CB  CB  . GLN GLN GLN A A 330  330  . 39.056 36.549  -10.439 1.00 31.30  1 . C  ? 
ATOM   2356  CG  CG  . GLN GLN GLN A A 330  330  . 40.158 36.804  -9.411  1.00 32.10  1 . C  ? 
ATOM   2357  CD  CD  . GLN GLN GLN A A 330  330  . 39.843 37.956  -8.461  1.00 32.53  1 . C  ? 
ATOM   2358  OE1 OE1 . GLN GLN GLN A A 330  330  . 38.796 38.612  -8.566  1.00 31.50  1 . O  ? 
ATOM   2359  NE2 NE2 . GLN GLN GLN A A 330  330  . 40.760 38.208  -7.522  1.00 32.12  1 . N  ? 
ATOM   2360  C   C   . GLN GLN GLN A A 330  330  . 39.287 34.044  -10.435 1.00 30.95  1 . C  ? 
ATOM   2361  O   O   . GLN GLN GLN A A 330  330  . 38.241 33.457  -10.116 1.00 29.24  1 . O  ? 
ATOM   2362  N   N   . THR THR THR A A 331  331  . 40.498 33.642  -10.053 1.00 30.41  1 . N  ? 
ATOM   2363  CA  CA  . THR THR THR A A 331  331  . 40.724 32.510  -9.164  1.00 31.83  1 . C  ? 
ATOM   2364  CB  CB  . THR THR THR A A 331  331  . 41.611 31.421  -9.830  1.00 32.78  1 . C  ? 
ATOM   2365  OG1 OG1 . THR THR THR A A 331  331  . 40.964 30.910  -10.993 1.00 32.64  1 . O  ? 
ATOM   2366  CG2 CG2 . THR THR THR A A 331  331  . 41.869 30.245  -8.893  1.00 33.26  1 . C  ? 
ATOM   2367  C   C   . THR THR THR A A 331  331  . 41.441 33.063  -7.944  1.00 31.92  1 . C  ? 
ATOM   2368  O   O   . THR THR THR A A 331  331  . 42.216 34.008  -8.063  1.00 32.03  1 . O  ? 
ATOM   2369  N   N   . ILE ILE ILE A A 332  332  . 41.187 32.466  -6.784  1.00 31.29  1 . N  ? 
ATOM   2370  CA  CA  . ILE ILE ILE A A 332  332  . 41.940 32.765  -5.579  1.00 31.93  1 . C  ? 
ATOM   2371  CB  CB  . ILE ILE ILE A A 332  332  . 41.219 33.833  -4.730  1.00 34.48  1 . C  ? 
ATOM   2372  CG1 CG1 . ILE ILE ILE A A 332  332  . 42.187 34.532  -3.779  1.00 36.41  1 . C  ? 
ATOM   2373  CD1 CD1 . ILE ILE ILE A A 332  332  . 41.649 35.850  -3.252  1.00 39.16  1 . C  ? 
ATOM   2374  CG2 CG2 . ILE ILE ILE A A 332  332  . 40.062 33.231  -3.937  1.00 35.81  1 . C  ? 
ATOM   2375  C   C   . ILE ILE ILE A A 332  332  . 42.185 31.494  -4.748  1.00 31.46  1 . C  ? 
ATOM   2376  O   O   . ILE ILE ILE A A 332  332  . 41.360 30.567  -4.731  1.00 28.94  1 . O  ? 
ATOM   2377  N   N   . GLU GLU GLU A A 333  333  . 43.309 31.488  -4.039  1.00 30.03  1 . N  ? 
ATOM   2378  CA  CA  . GLU GLU GLU A A 333  333  . 43.730 30.353  -3.233  1.00 31.20  1 . C  ? 
ATOM   2379  CB  CB  . GLU GLU GLU A A 333  333  . 45.012 29.735  -3.819  1.00 32.09  1 . C  ? 
ATOM   2380  CG  CG  . GLU GLU GLU A A 333  333  . 45.548 28.514  -3.076  1.00 34.55  1 . C  ? 
ATOM   2381  CD  CD  . GLU GLU GLU A A 333  333  . 46.856 27.969  -3.670  1.00 36.79  1 . C  ? 
ATOM   2382  OE1 OE1 . GLU GLU GLU A A 333  333  . 46.854 27.571  -4.864  1.00 35.71  1 . O  ? 
ATOM   2383  OE2 OE2 . GLU GLU GLU A A 333  333  . 47.878 27.934  -2.933  1.00 37.67  1 . O  ? 
ATOM   2384  C   C   . GLU GLU GLU A A 333  333  . 43.957 30.855  -1.803  1.00 30.07  1 . C  ? 
ATOM   2385  O   O   . GLU GLU GLU A A 333  333  . 44.686 31.829  -1.593  1.00 30.83  1 . O  ? 
ATOM   2386  N   N   . VAL VAL VAL A A 334  334  . 43.336 30.189  -0.833  1.00 26.69  1 . N  ? 
ATOM   2387  CA  CA  . VAL VAL VAL A A 334  334  . 43.482 30.553  0.568   1.00 26.93  1 . C  ? 
ATOM   2388  CB  CB  . VAL VAL VAL A A 334  334  . 42.301 31.437  1.060   1.00 27.68  1 . C  ? 
ATOM   2389  CG1 CG1 . VAL VAL VAL A A 334  334  . 40.976 30.910  0.594   1.00 28.49  1 . C  ? 
ATOM   2390  CG2 CG2 . VAL VAL VAL A A 334  334  . 42.305 31.582  2.575   1.00 29.20  1 . C  ? 
ATOM   2391  C   C   . VAL VAL VAL A A 334  334  . 43.634 29.279  1.402   1.00 25.01  1 . C  ? 
ATOM   2392  O   O   . VAL VAL VAL A A 334  334  . 42.838 28.365  1.259   1.00 24.99  1 . O  ? 
ATOM   2393  N   N   . PRO PRO PRO A A 335  335  . 44.660 29.214  2.274   1.00 24.58  1 . N  ? 
ATOM   2394  CA  CA  . PRO PRO PRO A A 335  335  . 44.847 28.015  3.080   1.00 23.29  1 . C  ? 
ATOM   2395  CB  CB  . PRO PRO PRO A A 335  335  . 46.372 27.862  3.091   1.00 24.06  1 . C  ? 
ATOM   2396  CG  CG  . PRO PRO PRO A A 335  335  . 46.883 29.260  3.068   1.00 24.66  1 . C  ? 
ATOM   2397  CD  CD  . PRO PRO PRO A A 335  335  . 45.839 30.106  2.373   1.00 24.67  1 . C  ? 
ATOM   2398  C   C   . PRO PRO PRO A A 335  335  . 44.340 28.135  4.510   1.00 22.60  1 . C  ? 
ATOM   2399  O   O   . PRO PRO PRO A A 335  335  . 44.672 29.100  5.206   1.00 22.11  1 . O  ? 
ATOM   2400  N   N   . PHE PHE PHE A A 336  336  . 43.569 27.139  4.941   1.00 21.19  1 . N  ? 
ATOM   2401  CA  CA  . PHE PHE PHE A A 336  336  . 43.207 26.953  6.331   1.00 20.38  1 . C  ? 
ATOM   2402  CB  CB  . PHE PHE PHE A A 336  336  . 41.738 26.545  6.468   1.00 21.15  1 . C  ? 
ATOM   2403  CG  CG  . PHE PHE PHE A A 336  336  . 40.754 27.661  6.262   1.00 21.48  1 . C  ? 
ATOM   2404  CD1 CD1 . PHE PHE PHE A A 336  336  . 40.464 28.126  4.985   1.00 21.81  1 . C  ? 
ATOM   2405  CE1 CE1 . PHE PHE PHE A A 336  336  . 39.539 29.141  4.784   1.00 21.94  1 . C  ? 
ATOM   2406  CZ  CZ  . PHE PHE PHE A A 336  336  . 38.882 29.692  5.872   1.00 22.08  1 . C  ? 
ATOM   2407  CE2 CE2 . PHE PHE PHE A A 336  336  . 39.148 29.222  7.154   1.00 22.61  1 . C  ? 
ATOM   2408  CD2 CD2 . PHE PHE PHE A A 336  336  . 40.087 28.220  7.345   1.00 22.03  1 . C  ? 
ATOM   2409  C   C   . PHE PHE PHE A A 336  336  . 44.062 25.822  6.905   1.00 20.49  1 . C  ? 
ATOM   2410  O   O   . PHE PHE PHE A A 336  336  . 44.704 25.081  6.166   1.00 21.21  1 . O  ? 
ATOM   2411  N   N   . ALA ALA ALA A A 337  337  . 44.050 25.680  8.224   1.00 19.86  1 . N  ? 
ATOM   2412  CA  CA  . ALA ALA ALA A A 337  337  . 44.764 24.599  8.886   1.00 20.57  1 . C  ? 
ATOM   2413  CB  CB  . ALA ALA ALA A A 337  337  . 46.199 25.004  9.191   1.00 20.28  1 . C  ? 
ATOM   2414  C   C   . ALA ALA ALA A A 337  337  . 44.046 24.164  10.151  1.00 20.47  1 . C  ? 
ATOM   2415  O   O   . ALA ALA ALA A A 337  337  . 43.238 24.914  10.685  1.00 20.97  1 . O  ? 
ATOM   2416  N   N   . LEU LEU LEU A A 338  338  . 44.333 22.935  10.589  1.00 20.36  1 . N  ? 
ATOM   2417  CA  CA  . LEU LEU LEU A A 338  338  . 43.837 22.377  11.842  1.00 20.23  1 . C  ? 
ATOM   2418  CB  CB  . LEU LEU LEU A A 338  338  . 42.726 21.368  11.581  1.00 20.10  1 . C  ? 
ATOM   2419  CG  CG  . LEU LEU LEU A A 338  338  . 42.332 20.398  12.702  1.00 19.89  1 . C  ? 
ATOM   2420  CD1 CD1 . LEU LEU LEU A A 338  338  . 41.537 21.102  13.788  1.00 20.77  1 . C  ? 
ATOM   2421  CD2 CD2 . LEU LEU LEU A A 338  338  . 41.560 19.220  12.149  1.00 19.49  1 . C  ? 
ATOM   2422  C   C   . LEU LEU LEU A A 338  338  . 45.006 21.686  12.536  1.00 22.07  1 . C  ? 
ATOM   2423  O   O   . LEU LEU LEU A A 338  338  . 45.727 20.922  11.896  1.00 21.04  1 . O  ? 
ATOM   2424  N   N   . SER SER SER A A 339  339  . 45.195 21.971  13.829  1.00 22.61  1 . N  ? 
ATOM   2425  CA  CA  . SER SER SER A A 339  339  . 46.191 21.287  14.662  1.00 23.36  1 . C  ? 
ATOM   2426  CB  CB  . SER SER SER A A 339  339  . 47.341 22.224  15.033  1.00 24.77  1 . C  ? 
ATOM   2427  OG  OG  . SER SER SER A A 339  339  . 46.918 23.164  15.994  1.00 25.80  1 . O  ? 
ATOM   2428  C   C   . SER SER SER A A 339  339  . 45.552 20.777  15.938  1.00 24.00  1 . C  ? 
ATOM   2429  O   O   . SER SER SER A A 339  339  . 44.536 21.324  16.401  1.00 24.67  1 . O  ? 
ATOM   2430  N   N   . TRP TRP TRP A A 340  340  . 46.123 19.708  16.493  1.00 23.84  1 . N  ? 
ATOM   2431  CA  CA  . TRP TRP TRP A A 340  340  . 45.682 19.191  17.790  1.00 23.64  1 . C  ? 
ATOM   2432  CB  CB  . TRP TRP TRP A A 340  340  . 44.632 18.062  17.637  1.00 23.25  1 . C  ? 
ATOM   2433  CG  CG  . TRP TRP TRP A A 340  340  . 45.029 16.872  16.790  1.00 24.25  1 . C  ? 
ATOM   2434  CD1 CD1 . TRP TRP TRP A A 340  340  . 45.470 15.661  17.246  1.00 24.49  1 . C  ? 
ATOM   2435  NE1 NE1 . TRP TRP TRP A A 340  340  . 45.716 14.812  16.184  1.00 25.09  1 . N  ? 
ATOM   2436  CE2 CE2 . TRP TRP TRP A A 340  340  . 45.444 15.473  15.016  1.00 23.56  1 . C  ? 
ATOM   2437  CD2 CD2 . TRP TRP TRP A A 340  340  . 44.999 16.772  15.356  1.00 23.41  1 . C  ? 
ATOM   2438  CE3 CE3 . TRP TRP TRP A A 340  340  . 44.634 17.655  14.323  1.00 23.03  1 . C  ? 
ATOM   2439  CZ3 CZ3 . TRP TRP TRP A A 340  340  . 44.728 17.222  13.002  1.00 22.34  1 . C  ? 
ATOM   2440  CH2 CH2 . TRP TRP TRP A A 340  340  . 45.175 15.915  12.694  1.00 22.61  1 . C  ? 
ATOM   2441  CZ2 CZ2 . TRP TRP TRP A A 340  340  . 45.538 15.032  13.689  1.00 23.14  1 . C  ? 
ATOM   2442  C   C   . TRP TRP TRP A A 340  340  . 46.902 18.783  18.633  1.00 24.80  1 . C  ? 
ATOM   2443  O   O   . TRP TRP TRP A A 340  340  . 47.596 17.819  18.328  1.00 25.08  1 . O  ? 
ATOM   2444  N   N   . ASP ASP ASP A A 341  341  . 47.179 19.568  19.670  1.00 24.97  1 . N  ? 
ATOM   2445  CA  CA  . ASP ASP ASP A A 341  341  . 48.250 19.288  20.625  1.00 24.53  1 . C  ? 
ATOM   2446  CB  CB  . ASP ASP ASP A A 341  341  . 48.927 20.579  21.056  1.00 26.04  1 . C  ? 
ATOM   2447  CG  CG  . ASP ASP ASP A A 341  341  . 50.103 20.350  21.988  1.00 27.12  1 . C  ? 
ATOM   2448  OD1 OD1 . ASP ASP ASP A A 341  341  . 50.526 19.184  22.176  1.00 26.55  1 . O  ? 
ATOM   2449  OD2 OD2 . ASP ASP ASP A A 341  341  . 50.610 21.362  22.520  1.00 26.99  1 . O  ? 
ATOM   2450  C   C   . ASP ASP ASP A A 341  341  . 47.651 18.569  21.821  1.00 24.26  1 . C  ? 
ATOM   2451  O   O   . ASP ASP ASP A A 341  341  . 47.183 19.185  22.760  1.00 22.78  1 . O  ? 
ATOM   2452  N   N   . LEU LEU LEU A A 342  342  . 47.617 17.248  21.713  1.00 25.15  1 . N  ? 
ATOM   2453  CA  CA  . LEU LEU LEU A A 342  342  . 47.159 16.357  22.755  1.00 26.13  1 . C  ? 
ATOM   2454  CB  CB  . LEU LEU LEU A A 342  342  . 46.003 15.509  22.240  1.00 26.60  1 . C  ? 
ATOM   2455  CG  CG  . LEU LEU LEU A A 342  342  . 44.699 16.288  22.044  1.00 28.05  1 . C  ? 
ATOM   2456  CD1 CD1 . LEU LEU LEU A A 342  342  . 43.748 15.547  21.114  1.00 28.43  1 . C  ? 
ATOM   2457  CD2 CD2 . LEU LEU LEU A A 342  342  . 44.043 16.543  23.401  1.00 28.15  1 . C  ? 
ATOM   2458  C   C   . LEU LEU LEU A A 342  342  . 48.382 15.509  23.082  1.00 26.44  1 . C  ? 
ATOM   2459  O   O   . LEU LEU LEU A A 342  342  . 48.534 14.414  22.539  1.00 28.03  1 . O  ? 
ATOM   2460  N   N   . PRO PRO PRO A A 343  343  . 49.286 16.042  23.923  1.00 23.99  1 . N  ? 
ATOM   2461  CA  CA  . PRO PRO PRO A A 343  343  . 50.628 15.482  24.064  1.00 24.61  1 . C  ? 
ATOM   2462  CB  CB  . PRO PRO PRO A A 343  343  . 51.345 16.504  24.964  1.00 24.23  1 . C  ? 
ATOM   2463  CG  CG  . PRO PRO PRO A A 343  343  . 50.248 17.127  25.754  1.00 24.42  1 . C  ? 
ATOM   2464  CD  CD  . PRO PRO PRO A A 343  343  . 49.079 17.196  24.813  1.00 23.93  1 . C  ? 
ATOM   2465  C   C   . PRO PRO PRO A A 343  343  . 50.723 14.070  24.652  1.00 23.92  1 . C  ? 
ATOM   2466  O   O   . PRO PRO PRO A A 343  343  . 51.682 13.372  24.354  1.00 24.19  1 . O  ? 
ATOM   2467  N   N   . ILE ILE ILE A A 344  344  . 49.733 13.650  25.427  1.00 23.52  1 . N  ? 
ATOM   2468  CA  CA  . ILE ILE ILE A A 344  344  . 49.823 12.427  26.217  1.00 24.95  1 . C  ? 
ATOM   2469  CB  CB  . ILE ILE ILE A A 344  344  . 49.535 12.722  27.731  1.00 25.69  1 . C  ? 
ATOM   2470  CG1 CG1 . ILE ILE ILE A A 344  344  . 50.636 13.635  28.301  1.00 26.33  1 . C  ? 
ATOM   2471  CD1 CD1 . ILE ILE ILE A A 344  344  . 50.325 14.219  29.665  1.00 27.01  1 . C  ? 
ATOM   2472  CG2 CG2 . ILE ILE ILE A A 344  344  . 49.440 11.442  28.561  1.00 25.84  1 . C  ? 
ATOM   2473  C   C   . ILE ILE ILE A A 344  344  . 48.861 11.377  25.692  1.00 25.36  1 . C  ? 
ATOM   2474  O   O   . ILE ILE ILE A A 344  344  . 47.675 11.641  25.533  1.00 26.63  1 . O  ? 
ATOM   2475  N   N   . MET MET MET A A 345  345  . 49.370 10.174  25.458  1.00 25.17  1 . N  ? 
ATOM   2476  CA  CA  . MET MET MET A A 345  345  . 48.508 9.015   25.223  1.00 26.19  1 . C  ? 
ATOM   2477  CB  CB  . MET MET MET A A 345  345  . 48.945 8.228   23.987  1.00 26.26  1 . C  ? 
ATOM   2478  CG  CG  . MET MET MET A A 345  345  . 50.355 7.656   24.014  1.00 26.47  1 . C  ? 
ATOM   2479  SD  SD  . MET MET MET A A 345  345  . 50.730 6.751   22.503  1.00 27.17  1 . S  ? 
ATOM   2480  CE  CE  . MET MET MET A A 345  345  . 52.521 6.759   22.597  1.00 26.25  1 . C  ? 
ATOM   2481  C   C   . MET MET MET A A 345  345  . 48.508 8.110   26.461  1.00 26.91  1 . C  ? 
ATOM   2482  O   O   . MET MET MET A A 345  345  . 49.552 7.890   27.088  1.00 27.45  1 . O  ? 
ATOM   2483  N   N   . LYS LYS LYS A A 346  346  . 47.335 7.598   26.809  1.00 26.58  1 . N  ? 
ATOM   2484  CA  CA  . LYS LYS LYS A A 346  346  . 47.178 6.711   27.939  1.00 27.13  1 . C  ? 
ATOM   2485  CB  CB  . LYS LYS LYS A A 346  346  . 46.238 7.327   28.974  1.00 30.72  1 . C  ? 
ATOM   2486  CG  CG  . LYS LYS LYS A A 346  346  . 45.979 6.428   30.185  1.00 33.93  1 . C  ? 
ATOM   2487  CD  CD  . LYS LYS LYS A A 346  346  . 45.479 7.238   31.367  1.00 37.33  1 . C  ? 
ATOM   2488  CE  CE  . LYS LYS LYS A A 346  346  . 45.000 6.340   32.496  1.00 41.92  1 . C  ? 
ATOM   2489  NZ  NZ  . LYS LYS LYS A A 346  346  . 43.709 5.674   32.131  1.00 45.21  1 . N  ? 
ATOM   2490  C   C   . LYS LYS LYS A A 346  346  . 46.628 5.382   27.463  1.00 24.63  1 . C  ? 
ATOM   2491  O   O   . LYS LYS LYS A A 346  346  . 45.711 5.357   26.688  1.00 23.86  1 . O  ? 
ATOM   2492  N   N   . PHE PHE PHE A A 347  347  . 47.196 4.281   27.949  1.00 23.19  1 . N  ? 
ATOM   2493  CA  CA  . PHE PHE PHE A A 347  347  . 46.683 2.940   27.668  1.00 22.31  1 . C  ? 
ATOM   2494  CB  CB  . PHE PHE PHE A A 347  347  . 47.840 2.043   27.228  1.00 21.94  1 . C  ? 
ATOM   2495  CG  CG  . PHE PHE PHE A A 347  347  . 48.492 2.517   25.950  1.00 21.83  1 . C  ? 
ATOM   2496  CD1 CD1 . PHE PHE PHE A A 347  347  . 47.754 2.614   24.773  1.00 22.33  1 . C  ? 
ATOM   2497  CE1 CE1 . PHE PHE PHE A A 347  347  . 48.325 3.073   23.604  1.00 22.37  1 . C  ? 
ATOM   2498  CZ  CZ  . PHE PHE PHE A A 347  347  . 49.664 3.423   23.584  1.00 22.25  1 . C  ? 
ATOM   2499  CE2 CE2 . PHE PHE PHE A A 347  347  . 50.404 3.332   24.742  1.00 22.06  1 . C  ? 
ATOM   2500  CD2 CD2 . PHE PHE PHE A A 347  347  . 49.813 2.888   25.920  1.00 22.27  1 . C  ? 
ATOM   2501  C   C   . PHE PHE PHE A A 347  347  . 45.917 2.377   28.873  1.00 22.22  1 . C  ? 
ATOM   2502  O   O   . PHE PHE PHE A A 347  347  . 46.055 2.871   29.979  1.00 22.59  1 . O  ? 
ATOM   2503  N   N   . GLY GLY GLY A A 348  348  . 45.105 1.346   28.642  1.00 22.48  1 . N  ? 
ATOM   2504  CA  CA  . GLY GLY GLY A A 348  348  . 44.164 0.845   29.636  1.00 22.66  1 . C  ? 
ATOM   2505  C   C   . GLY GLY GLY A A 348  348  . 44.798 0.363   30.925  1.00 23.60  1 . C  ? 
ATOM   2506  O   O   . GLY GLY GLY A A 348  348  . 44.177 0.416   31.988  1.00 23.71  1 . O  ? 
ATOM   2507  N   N   . GLY GLY GLY A A 349  349  . 46.042 -0.096  30.825  1.00 23.73  1 . N  ? 
ATOM   2508  CA  CA  . GLY GLY GLY A A 349  349  . 46.811 -0.539  31.970  1.00 24.01  1 . C  ? 
ATOM   2509  C   C   . GLY GLY GLY A A 349  349  . 47.432 0.573   32.783  1.00 23.24  1 . C  ? 
ATOM   2510  O   O   . GLY GLY GLY A A 349  349  . 48.095 0.295   33.756  1.00 23.60  1 . O  ? 
ATOM   2511  N   N   . GLY GLY GLY A A 350  350  . 47.249 1.826   32.379  1.00 23.78  1 . N  ? 
ATOM   2512  CA  CA  . GLY GLY GLY A A 350  350  . 47.677 2.964   33.173  1.00 23.57  1 . C  ? 
ATOM   2513  C   C   . GLY GLY GLY A A 350  350  . 48.883 3.705   32.650  1.00 24.31  1 . C  ? 
ATOM   2514  O   O   . GLY GLY GLY A A 350  350  . 49.113 4.851   33.040  1.00 26.43  1 . O  ? 
ATOM   2515  N   N   . ASP ASP ASP A A 351  351  . 49.652 3.094   31.756  1.00 24.70  1 . N  ? 
ATOM   2516  CA  CA  . ASP ASP ASP A A 351  351  . 50.850 3.759   31.235  1.00 23.86  1 . C  ? 
ATOM   2517  CB  CB  . ASP ASP ASP A A 351  351  . 51.677 2.824   30.345  1.00 24.88  1 . C  ? 
ATOM   2518  CG  CG  . ASP ASP ASP A A 351  351  . 52.706 1.999   31.124  1.00 26.80  1 . C  ? 
ATOM   2519  OD1 OD1 . ASP ASP ASP A A 351  351  . 52.764 2.128   32.364  1.00 27.18  1 . O  ? 
ATOM   2520  OD2 OD2 . ASP ASP ASP A A 351  351  . 53.475 1.216   30.479  1.00 27.69  1 . O  ? 
ATOM   2521  C   C   . ASP ASP ASP A A 351  351  . 50.441 4.972   30.428  1.00 23.39  1 . C  ? 
ATOM   2522  O   O   . ASP ASP ASP A A 351  351  . 49.505 4.892   29.622  1.00 22.59  1 . O  ? 
ATOM   2523  N   N   . LYS LYS LYS A A 352  352  . 51.148 6.073   30.666  1.00 22.94  1 . N  ? 
ATOM   2524  CA  CA  . LYS LYS LYS A A 352  352  . 51.001 7.312   29.948  1.00 24.30  1 . C  ? 
ATOM   2525  CB  CB  . LYS LYS LYS A A 352  352  . 50.674 8.444   30.923  1.00 26.82  1 . C  ? 
ATOM   2526  CG  CG  . LYS LYS LYS A A 352  352  . 49.314 8.342   31.596  1.00 30.22  1 . C  ? 
ATOM   2527  CD  CD  . LYS LYS LYS A A 352  352  . 49.139 9.383   32.704  1.00 33.70  1 . C  ? 
ATOM   2528  CE  CE  . LYS LYS LYS A A 352  352  . 48.268 8.837   33.825  1.00 38.45  1 . C  ? 
ATOM   2529  NZ  NZ  . LYS LYS LYS A A 352  352  . 47.892 9.834   34.864  1.00 41.85  1 . N  ? 
ATOM   2530  C   C   . LYS LYS LYS A A 352  352  . 52.336 7.629   29.249  1.00 23.52  1 . C  ? 
ATOM   2531  O   O   . LYS LYS LYS A A 352  352  . 53.392 7.619   29.898  1.00 23.29  1 . O  ? 
ATOM   2532  N   N   . TRP TRP TRP A A 353  353  . 52.278 7.916   27.949  1.00 21.10  1 . N  ? 
ATOM   2533  CA  CA  . TRP TRP TRP A A 353  353  . 53.452 8.266   27.153  1.00 21.34  1 . C  ? 
ATOM   2534  CB  CB  . TRP TRP TRP A A 353  353  . 53.705 7.196   26.107  1.00 21.18  1 . C  ? 
ATOM   2535  CG  CG  . TRP TRP TRP A A 353  353  . 53.829 5.786   26.602  1.00 20.83  1 . C  ? 
ATOM   2536  CD1 CD1 . TRP TRP TRP A A 353  353  . 52.810 4.900   26.827  1.00 20.50  1 . C  ? 
ATOM   2537  NE1 NE1 . TRP TRP TRP A A 353  353  . 53.315 3.700   27.242  1.00 20.41  1 . N  ? 
ATOM   2538  CE2 CE2 . TRP TRP TRP A A 353  353  . 54.681 3.777   27.274  1.00 20.47  1 . C  ? 
ATOM   2539  CD2 CD2 . TRP TRP TRP A A 353  353  . 55.040 5.073   26.859  1.00 20.62  1 . C  ? 
ATOM   2540  CE3 CE3 . TRP TRP TRP A A 353  353  . 56.392 5.412   26.811  1.00 21.57  1 . C  ? 
ATOM   2541  CZ3 CZ3 . TRP TRP TRP A A 353  353  . 57.340 4.451   27.182  1.00 21.18  1 . C  ? 
ATOM   2542  CH2 CH2 . TRP TRP TRP A A 353  353  . 56.950 3.178   27.582  1.00 20.69  1 . C  ? 
ATOM   2543  CZ2 CZ2 . TRP TRP TRP A A 353  353  . 55.628 2.816   27.624  1.00 20.94  1 . C  ? 
ATOM   2544  C   C   . TRP TRP TRP A A 353  353  . 53.252 9.583   26.411  1.00 21.75  1 . C  ? 
ATOM   2545  O   O   . TRP TRP TRP A A 353  353  . 52.126 9.929   26.030  1.00 23.47  1 . O  ? 
ATOM   2546  N   N   . TYR TYR TYR A A 354  354  . 54.337 10.309  26.171  1.00 22.25  1 . N  ? 
ATOM   2547  CA  CA  . TYR TYR TYR A A 354  354  . 54.285 11.441  25.251  1.00 22.71  1 . C  ? 
ATOM   2548  CB  CB  . TYR TYR TYR A A 354  354  . 55.426 12.416  25.494  1.00 22.70  1 . C  ? 
ATOM   2549  CG  CG  . TYR TYR TYR A A 354  354  . 55.327 13.082  26.827  1.00 23.43  1 . C  ? 
ATOM   2550  CD1 CD1 . TYR TYR TYR A A 354  354  . 54.373 14.073  27.064  1.00 24.38  1 . C  ? 
ATOM   2551  CE1 CE1 . TYR TYR TYR A A 354  354  . 54.274 14.686  28.316  1.00 25.26  1 . C  ? 
ATOM   2552  CZ  CZ  . TYR TYR TYR A A 354  354  . 55.140 14.285  29.341  1.00 25.94  1 . C  ? 
ATOM   2553  OH  OH  . TYR TYR TYR A A 354  354  . 55.068 14.844  30.582  1.00 28.19  1 . O  ? 
ATOM   2554  CE2 CE2 . TYR TYR TYR A A 354  354  . 56.084 13.299  29.120  1.00 25.29  1 . C  ? 
ATOM   2555  CD2 CD2 . TYR TYR TYR A A 354  354  . 56.170 12.708  27.871  1.00 24.27  1 . C  ? 
ATOM   2556  C   C   . TYR TYR TYR A A 354  354  . 54.320 10.965  23.798  1.00 23.50  1 . C  ? 
ATOM   2557  O   O   . TYR TYR TYR A A 354  354  . 55.031 10.031  23.470  1.00 22.51  1 . O  ? 
ATOM   2558  N   N   . LYS LYS LYS A A 355  355  . 53.570 11.646  22.936  1.00 23.59  1 . N  ? 
ATOM   2559  CA  CA  . LYS LYS LYS A A 355  355  . 53.561 11.379  21.502  1.00 22.81  1 . C  ? 
ATOM   2560  CB  CB  . LYS LYS LYS A A 355  355  . 52.292 11.968  20.866  1.00 23.01  1 . C  ? 
ATOM   2561  CG  CG  . LYS LYS LYS A A 355  355  . 51.018 11.309  21.368  1.00 24.77  1 . C  ? 
ATOM   2562  CD  CD  . LYS LYS LYS A A 355  355  . 49.796 12.014  20.804  1.00 26.80  1 . C  ? 
ATOM   2563  CE  CE  . LYS LYS LYS A A 355  355  . 48.512 11.535  21.453  1.00 28.36  1 . C  ? 
ATOM   2564  NZ  NZ  . LYS LYS LYS A A 355  355  . 47.389 12.436  21.052  1.00 29.79  1 . N  ? 
ATOM   2565  C   C   . LYS LYS LYS A A 355  355  . 54.809 11.941  20.825  1.00 21.54  1 . C  ? 
ATOM   2566  O   O   . LYS LYS LYS A A 355  355  . 55.404 12.893  21.300  1.00 21.80  1 . O  ? 
ATOM   2567  N   N   . MET MET MET A A 356  356  . 55.166 11.357  19.692  1.00 20.93  1 . N  ? 
ATOM   2568  CA  CA  . MET MET MET A A 356  356  . 56.404 11.677  18.968  1.00 20.89  1 . C  ? 
ATOM   2569  CB  CB  . MET MET MET A A 356  356  . 56.493 10.868  17.657  1.00 21.40  1 . C  ? 
ATOM   2570  CG  CG  . MET MET MET A A 356  356  . 57.817 11.008  16.893  1.00 22.49  1 . C  ? 
ATOM   2571  SD  SD  . MET MET MET A A 356  356  . 59.185 10.234  17.775  1.00 23.64  1 . S  ? 
ATOM   2572  CE  CE  . MET MET MET A A 356  356  . 60.064 11.677  18.334  1.00 24.14  1 . C  ? 
ATOM   2573  C   C   . MET MET MET A A 356  356  . 56.562 13.158  18.655  1.00 20.46  1 . C  ? 
ATOM   2574  O   O   . MET MET MET A A 356  356  . 57.639 13.708  18.875  1.00 20.14  1 . O  ? 
ATOM   2575  N   N   . TYR TYR TYR A A 357  357  . 55.511 13.794  18.132  1.00 19.62  1 . N  ? 
ATOM   2576  CA  CA  . TYR TYR TYR A A 357  357  . 55.601 15.194  17.718  1.00 20.58  1 . C  ? 
ATOM   2577  CB  CB  . TYR TYR TYR A A 357  357  . 54.276 15.714  17.129  1.00 20.23  1 . C  ? 
ATOM   2578  CG  CG  . TYR TYR TYR A A 357  357  . 53.247 16.040  18.174  1.00 20.68  1 . C  ? 
ATOM   2579  CD1 CD1 . TYR TYR TYR A A 357  357  . 52.381 15.068  18.632  1.00 20.29  1 . C  ? 
ATOM   2580  CE1 CE1 . TYR TYR TYR A A 357  357  . 51.452 15.342  19.607  1.00 21.10  1 . C  ? 
ATOM   2581  CZ  CZ  . TYR TYR TYR A A 357  357  . 51.370 16.607  20.143  1.00 21.49  1 . C  ? 
ATOM   2582  OH  OH  . TYR TYR TYR A A 357  357  . 50.440 16.838  21.117  1.00 22.83  1 . O  ? 
ATOM   2583  CE2 CE2 . TYR TYR TYR A A 357  357  . 52.212 17.611  19.706  1.00 21.70  1 . C  ? 
ATOM   2584  CD2 CD2 . TYR TYR TYR A A 357  357  . 53.150 17.327  18.721  1.00 21.46  1 . C  ? 
ATOM   2585  C   C   . TYR TYR TYR A A 357  357  . 56.080 16.139  18.849  1.00 20.91  1 . C  ? 
ATOM   2586  O   O   . TYR TYR TYR A A 357  357  . 56.620 17.203  18.553  1.00 20.97  1 . O  ? 
ATOM   2587  N   N   . THR THR THR A A 358  358  . 55.869 15.753  20.110  1.00 21.61  1 . N  ? 
ATOM   2588  CA  CA  . THR THR THR A A 358  358  . 56.286 16.566  21.268  1.00 23.53  1 . C  ? 
ATOM   2589  CB  CB  . THR THR THR A A 358  358  . 55.891 15.933  22.624  1.00 23.05  1 . C  ? 
ATOM   2590  OG1 OG1 . THR THR THR A A 358  358  . 56.491 14.638  22.757  1.00 23.38  1 . O  ? 
ATOM   2591  CG2 CG2 . THR THR THR A A 358  358  . 54.368 15.826  22.769  1.00 23.50  1 . C  ? 
ATOM   2592  C   C   . THR THR THR A A 358  358  . 57.782 16.848  21.308  1.00 24.66  1 . C  ? 
ATOM   2593  O   O   . THR THR THR A A 358  358  . 58.210 17.797  21.964  1.00 25.60  1 . O  ? 
ATOM   2594  N   N   . LYS LYS LYS A A 359  359  . 58.567 16.024  20.617  1.00 25.64  1 . N  ? 
ATOM   2595  CA  CA  . LYS LYS LYS A A 359  359  . 59.989 16.297  20.396  1.00 26.56  1 . C  ? 
ATOM   2596  CB  CB  . LYS LYS LYS A A 359  359  . 60.617 15.159  19.579  1.00 28.43  1 . C  ? 
ATOM   2597  CG  CG  . LYS LYS LYS A A 359  359  . 62.103 15.354  19.297  1.00 30.38  1 . C  ? 
ATOM   2598  CD  CD  . LYS LYS LYS A A 359  359  . 62.758 14.105  18.725  1.00 33.21  1 . C  ? 
ATOM   2599  CE  CE  . LYS LYS LYS A A 359  359  . 64.261 14.307  18.535  1.00 34.32  1 . C  ? 
ATOM   2600  NZ  NZ  . LYS LYS LYS A A 359  359  . 64.943 13.032  18.166  1.00 36.20  1 . N  ? 
ATOM   2601  C   C   . LYS LYS LYS A A 359  359  . 60.262 17.639  19.711  1.00 26.35  1 . C  ? 
ATOM   2602  O   O   . LYS LYS LYS A A 359  359  . 61.258 18.283  20.003  1.00 27.38  1 . O  ? 
ATOM   2603  N   N   . TYR TYR TYR A A 360  360  . 59.398 18.035  18.779  1.00 26.32  1 . N  ? 
ATOM   2604  CA  CA  . TYR TYR TYR A A 360  360  . 59.602 19.227  17.964  1.00 25.74  1 . C  ? 
ATOM   2605  CB  CB  . TYR TYR TYR A A 360  360  . 59.281 18.900  16.508  1.00 25.88  1 . C  ? 
ATOM   2606  CG  CG  . TYR TYR TYR A A 360  360  . 59.928 17.611  16.077  1.00 25.05  1 . C  ? 
ATOM   2607  CD1 CD1 . TYR TYR TYR A A 360  360  . 61.310 17.532  15.913  1.00 24.83  1 . C  ? 
ATOM   2608  CE1 CE1 . TYR TYR TYR A A 360  360  . 61.925 16.350  15.522  1.00 24.87  1 . C  ? 
ATOM   2609  CZ  CZ  . TYR TYR TYR A A 360  360  . 61.159 15.223  15.314  1.00 24.50  1 . C  ? 
ATOM   2610  OH  OH  . TYR TYR TYR A A 360  360  . 61.779 14.061  14.959  1.00 23.95  1 . O  ? 
ATOM   2611  CE2 CE2 . TYR TYR TYR A A 360  360  . 59.777 15.269  15.480  1.00 25.07  1 . C  ? 
ATOM   2612  CD2 CD2 . TYR TYR TYR A A 360  360  . 59.168 16.454  15.871  1.00 24.66  1 . C  ? 
ATOM   2613  C   C   . TYR TYR TYR A A 360  360  . 58.824 20.457  18.425  1.00 26.80  1 . C  ? 
ATOM   2614  O   O   . TYR TYR TYR A A 360  360  . 59.210 21.576  18.084  1.00 29.98  1 . O  ? 
ATOM   2615  N   N   . PHE PHE PHE A A 361  361  . 57.758 20.264  19.203  1.00 26.80  1 . N  ? 
ATOM   2616  CA  CA  . PHE PHE PHE A A 361  361  . 56.915 21.375  19.682  1.00 26.24  1 . C  ? 
ATOM   2617  CB  CB  . PHE PHE PHE A A 361  361  . 55.518 21.242  19.065  1.00 24.80  1 . C  ? 
ATOM   2618  CG  CG  . PHE PHE PHE A A 361  361  . 55.505 21.441  17.589  1.00 24.28  1 . C  ? 
ATOM   2619  CD1 CD1 . PHE PHE PHE A A 361  361  . 55.653 22.719  17.043  1.00 24.51  1 . C  ? 
ATOM   2620  CE1 CE1 . PHE PHE PHE A A 361  361  . 55.638 22.907  15.666  1.00 23.66  1 . C  ? 
ATOM   2621  CZ  CZ  . PHE PHE PHE A A 361  361  . 55.483 21.818  14.825  1.00 23.40  1 . C  ? 
ATOM   2622  CE2 CE2 . PHE PHE PHE A A 361  361  . 55.334 20.549  15.353  1.00 23.22  1 . C  ? 
ATOM   2623  CD2 CD2 . PHE PHE PHE A A 361  361  . 55.349 20.361  16.726  1.00 23.95  1 . C  ? 
ATOM   2624  C   C   . PHE PHE PHE A A 361  361  . 56.773 21.527  21.208  1.00 26.71  1 . C  ? 
ATOM   2625  O   O   . PHE PHE PHE A A 361  361  . 56.174 22.507  21.663  1.00 26.67  1 . O  ? 
ATOM   2626  N   N   . GLY GLY GLY A A 362  362  . 57.293 20.569  21.982  1.00 26.69  1 . N  ? 
ATOM   2627  CA  CA  . GLY GLY GLY A A 362  362  . 57.169 20.576  23.437  1.00 26.80  1 . C  ? 
ATOM   2628  C   C   . GLY GLY GLY A A 362  362  . 56.091 19.648  23.942  1.00 28.50  1 . C  ? 
ATOM   2629  O   O   . GLY GLY GLY A A 362  362  . 55.296 19.120  23.156  1.00 29.07  1 . O  ? 
ATOM   2630  N   N   . LYS LYS LYS A A 363  363  . 56.051 19.475  25.268  1.00 28.83  1 . N  ? 
ATOM   2631  CA  CA  . LYS LYS LYS A A 363  363  . 55.184 18.497  25.931  1.00 28.99  1 . C  ? 
ATOM   2632  CB  CB  . LYS LYS LYS A A 363  363  . 56.049 17.579  26.806  1.00 29.88  1 . C  ? 
ATOM   2633  CG  CG  . LYS LYS LYS A A 363  363  . 57.028 16.723  26.036  1.00 30.97  1 . C  ? 
ATOM   2634  CD  CD  . LYS LYS LYS A A 363  363  . 57.968 15.966  26.954  1.00 31.94  1 . C  ? 
ATOM   2635  CE  CE  . LYS LYS LYS A A 363  363  . 58.755 14.964  26.119  1.00 33.55  1 . C  ? 
ATOM   2636  NZ  NZ  . LYS LYS LYS A A 363  363  . 59.826 14.292  26.884  1.00 34.22  1 . N  ? 
ATOM   2637  C   C   . LYS LYS LYS A A 363  363  . 54.065 19.081  26.819  1.00 28.77  1 . C  ? 
ATOM   2638  O   O   . LYS LYS LYS A A 363  363  . 53.239 18.307  27.324  1.00 27.94  1 . O  ? 
ATOM   2639  N   N   . ASN ASN ASN A A 364  364  . 54.017 20.406  27.014  1.00 29.15  1 . N  ? 
ATOM   2640  CA  CA  . ASN ASN ASN A A 364  364  . 53.066 21.007  27.989  1.00 29.78  1 . C  ? 
ATOM   2641  CB  CB  . ASN ASN ASN A A 364  364  . 53.612 22.334  28.563  1.00 31.16  1 . C  ? 
ATOM   2642  CG  CG  . ASN ASN ASN A A 364  364  . 53.568 23.493  27.573  1.00 33.37  1 . C  ? 
ATOM   2643  OD1 OD1 . ASN ASN ASN A A 364  364  . 53.056 23.374  26.457  1.00 35.97  1 . O  ? 
ATOM   2644  ND2 ND2 . ASN ASN ASN A A 364  364  . 54.116 24.631  27.986  1.00 32.76  1 . N  ? 
ATOM   2645  C   C   . ASN ASN ASN A A 364  364  . 51.617 21.171  27.504  1.00 28.50  1 . C  ? 
ATOM   2646  O   O   . ASN ASN ASN A A 364  364  . 50.766 21.635  28.261  1.00 27.57  1 . O  ? 
ATOM   2647  N   N   . GLY GLY GLY A A 365  365  . 51.334 20.783  26.258  1.00 27.85  1 . N  ? 
ATOM   2648  CA  CA  . GLY GLY GLY A A 365  365  . 49.973 20.843  25.728  1.00 27.84  1 . C  ? 
ATOM   2649  C   C   . GLY GLY GLY A A 365  365  . 49.468 22.250  25.414  1.00 27.73  1 . C  ? 
ATOM   2650  O   O   . GLY GLY GLY A A 365  365  . 48.273 22.456  25.319  1.00 25.91  1 . O  ? 
ATOM   2651  N   N   . LYS LYS LYS A A 366  366  . 50.375 23.209  25.226  1.00 28.30  1 . N  ? 
ATOM   2652  CA  CA  . LYS LYS LYS A A 366  366  . 50.004 24.610  24.957  1.00 29.33  1 . C  ? 
ATOM   2653  CB  CB  . LYS LYS LYS A A 366  366  . 50.422 25.519  26.133  1.00 31.13  1 . C  ? 
ATOM   2654  CG  CG  . LYS LYS LYS A A 366  366  . 49.939 25.077  27.505  1.00 32.50  1 . C  ? 
ATOM   2655  CD  CD  . LYS LYS LYS A A 366  366  . 48.423 25.117  27.641  1.00 34.63  1 . C  ? 
ATOM   2656  CE  CE  . LYS LYS LYS A A 366  366  . 48.002 24.886  29.082  1.00 36.60  1 . C  ? 
ATOM   2657  NZ  NZ  . LYS LYS LYS A A 366  366  . 46.551 24.530  29.212  1.00 39.39  1 . N  ? 
ATOM   2658  C   C   . LYS LYS LYS A A 366  366  . 50.671 25.087  23.666  1.00 27.25  1 . C  ? 
ATOM   2659  O   O   . LYS LYS LYS A A 366  366  . 51.116 26.231  23.571  1.00 27.30  1 . O  ? 
ATOM   2660  N   N   . ASN ASN ASN A A 367  367  . 50.713 24.205  22.668  1.00 26.36  1 . N  ? 
ATOM   2661  CA  CA  . ASN ASN ASN A A 367  367  . 51.523 24.410  21.460  1.00 26.13  1 . C  ? 
ATOM   2662  CB  CB  . ASN ASN ASN A A 367  367  . 52.740 23.474  21.489  1.00 26.20  1 . C  ? 
ATOM   2663  CG  CG  . ASN ASN ASN A A 367  367  . 53.491 23.543  22.809  1.00 26.17  1 . C  ? 
ATOM   2664  OD1 OD1 . ASN ASN ASN A A 367  367  . 53.459 22.597  23.618  1.00 25.99  1 . O  ? 
ATOM   2665  ND2 ND2 . ASN ASN ASN A A 367  367  . 54.129 24.687  23.058  1.00 24.57  1 . N  ? 
ATOM   2666  C   C   . ASN ASN ASN A A 367  367  . 50.762 24.261  20.140  1.00 24.84  1 . C  ? 
ATOM   2667  O   O   . ASN ASN ASN A A 367  367  . 51.392 24.177  19.084  1.00 23.42  1 . O  ? 
ATOM   2668  N   N   . SER SER SER A A 368  368  . 49.426 24.293  20.193  1.00 24.51  1 . N  ? 
ATOM   2669  CA  CA  . SER SER SER A A 368  368  . 48.602 24.086  19.007  1.00 24.45  1 . C  ? 
ATOM   2670  CB  CB  . SER SER SER A A 368  368  . 47.121 23.969  19.363  1.00 25.01  1 . C  ? 
ATOM   2671  OG  OG  . SER SER SER A A 368  368  . 46.609 25.198  19.858  1.00 25.50  1 . O  ? 
ATOM   2672  C   C   . SER SER SER A A 368  368  . 48.816 25.182  17.981  1.00 25.39  1 . C  ? 
ATOM   2673  O   O   . SER SER SER A A 368  368  . 48.796 24.918  16.769  1.00 26.79  1 . O  ? 
ATOM   2674  N   N   . PHE PHE PHE A A 369  369  . 49.031 26.410  18.445  1.00 24.76  1 . N  ? 
ATOM   2675  CA  CA  . PHE PHE PHE A A 369  369  . 49.222 27.511  17.525  1.00 23.78  1 . C  ? 
ATOM   2676  CB  CB  . PHE PHE PHE A A 369  369  . 49.147 28.875  18.212  1.00 24.13  1 . C  ? 
ATOM   2677  CG  CG  . PHE PHE PHE A A 369  369  . 49.342 30.006  17.256  1.00 24.84  1 . C  ? 
ATOM   2678  CD1 CD1 . PHE PHE PHE A A 369  369  . 48.311 30.365  16.379  1.00 25.35  1 . C  ? 
ATOM   2679  CE1 CE1 . PHE PHE PHE A A 369  369  . 48.485 31.381  15.455  1.00 26.23  1 . C  ? 
ATOM   2680  CZ  CZ  . PHE PHE PHE A A 369  369  . 49.717 32.035  15.368  1.00 26.71  1 . C  ? 
ATOM   2681  CE2 CE2 . PHE PHE PHE A A 369  369  . 50.756 31.675  16.224  1.00 25.83  1 . C  ? 
ATOM   2682  CD2 CD2 . PHE PHE PHE A A 369  369  . 50.566 30.661  17.162  1.00 25.01  1 . C  ? 
ATOM   2683  C   C   . PHE PHE PHE A A 369  369  . 50.527 27.371  16.765  1.00 22.64  1 . C  ? 
ATOM   2684  O   O   . PHE PHE PHE A A 369  369  . 50.559 27.617  15.569  1.00 21.94  1 . O  ? 
ATOM   2685  N   N   . ALA ALA ALA A A 370  370  . 51.603 27.022  17.474  1.00 22.87  1 . N  ? 
ATOM   2686  CA  CA  . ALA ALA ALA A A 370  370  . 52.922 26.791  16.861  1.00 21.87  1 . C  ? 
ATOM   2687  CB  CB  . ALA ALA ALA A A 370  370  . 53.939 26.377  17.921  1.00 21.51  1 . C  ? 
ATOM   2688  C   C   . ALA ALA ALA A A 370  370  . 52.852 25.727  15.758  1.00 21.04  1 . C  ? 
ATOM   2689  O   O   . ALA ALA ALA A A 370  370  . 53.427 25.896  14.701  1.00 21.77  1 . O  ? 
ATOM   2690  N   N   . ILE ILE ILE A A 371  371  . 52.131 24.641  16.012  1.00 21.70  1 . N  ? 
ATOM   2691  CA  CA  . ILE ILE ILE A A 371  371  . 51.961 23.578  15.019  1.00 21.67  1 . C  ? 
ATOM   2692  CB  CB  . ILE ILE ILE A A 371  371  . 51.236 22.355  15.606  1.00 21.37  1 . C  ? 
ATOM   2693  CG1 CG1 . ILE ILE ILE A A 371  371  . 52.073 21.727  16.735  1.00 21.27  1 . C  ? 
ATOM   2694  CD1 CD1 . ILE ILE ILE A A 371  371  . 51.290 20.849  17.694  1.00 20.73  1 . C  ? 
ATOM   2695  CG2 CG2 . ILE ILE ILE A A 371  371  . 51.000 21.295  14.531  1.00 21.29  1 . C  ? 
ATOM   2696  C   C   . ILE ILE ILE A A 371  371  . 51.221 24.127  13.802  1.00 22.01  1 . C  ? 
ATOM   2697  O   O   . ILE ILE ILE A A 371  371  . 51.693 23.984  12.674  1.00 21.92  1 . O  ? 
ATOM   2698  N   N   . LEU LEU LEU A A 372  372  . 50.097 24.791  14.050  1.00 21.84  1 . N  ? 
ATOM   2699  CA  CA  . LEU LEU LEU A A 372  372  . 49.302 25.441  13.014  1.00 23.61  1 . C  ? 
ATOM   2700  CB  CB  . LEU LEU LEU A A 372  372  . 48.078 26.115  13.652  1.00 25.46  1 . C  ? 
ATOM   2701  CG  CG  . LEU LEU LEU A A 372  372  . 46.942 26.554  12.707  1.00 27.22  1 . C  ? 
ATOM   2702  CD1 CD1 . LEU LEU LEU A A 372  372  . 45.591 25.985  13.103  1.00 27.75  1 . C  ? 
ATOM   2703  CD2 CD2 . LEU LEU LEU A A 372  372  . 46.842 28.069  12.639  1.00 28.35  1 . C  ? 
ATOM   2704  C   C   . LEU LEU LEU A A 372  372  . 50.103 26.436  12.146  1.00 24.56  1 . C  ? 
ATOM   2705  O   O   . LEU LEU LEU A A 372  372  . 50.037 26.383  10.916  1.00 23.00  1 . O  ? 
ATOM   2706  N   N   . LYS LYS LYS A A 373  373  . 50.875 27.308  12.801  1.00 25.12  1 . N  ? 
ATOM   2707  CA  CA  . LYS LYS LYS A A 373  373  . 51.685 28.312  12.131  1.00 27.28  1 . C  ? 
ATOM   2708  CB  CB  . LYS LYS LYS A A 373  373  . 52.392 29.181  13.182  1.00 29.74  1 . C  ? 
ATOM   2709  CG  CG  . LYS LYS LYS A A 373  373  . 53.302 30.258  12.606  1.00 31.44  1 . C  ? 
ATOM   2710  CD  CD  . LYS LYS LYS A A 373  373  . 54.016 31.054  13.689  1.00 32.60  1 . C  ? 
ATOM   2711  CE  CE  . LYS LYS LYS A A 373  373  . 54.974 32.038  13.029  1.00 34.96  1 . C  ? 
ATOM   2712  NZ  NZ  . LYS LYS LYS A A 373  373  . 55.432 33.118  13.951  1.00 36.28  1 . N  ? 
ATOM   2713  C   C   . LYS LYS LYS A A 373  373  . 52.728 27.684  11.180  1.00 27.94  1 . C  ? 
ATOM   2714  O   O   . LYS LYS LYS A A 373  373  . 52.847 28.080  10.029  1.00 28.06  1 . O  ? 
ATOM   2715  N   N   . GLU GLU GLU A A 374  374  . 53.481 26.714  11.695  1.00 27.90  1 . N  ? 
ATOM   2716  CA  CA  . GLU GLU GLU A A 374  374  . 54.386 25.897  10.897  1.00 27.56  1 . C  ? 
ATOM   2717  CB  CB  . GLU GLU GLU A A 374  374  . 54.931 24.760  11.775  1.00 30.38  1 . C  ? 
ATOM   2718  CG  CG  . GLU GLU GLU A A 374  374  . 55.941 23.822  11.131  1.00 33.74  1 . C  ? 
ATOM   2719  CD  CD  . GLU GLU GLU A A 374  374  . 57.275 24.469  10.817  1.00 36.03  1 . C  ? 
ATOM   2720  OE1 OE1 . GLU GLU GLU A A 374  374  . 57.533 25.627  11.215  1.00 36.98  1 . O  ? 
ATOM   2721  OE2 OE2 . GLU GLU GLU A A 374  374  . 58.086 23.795  10.162  1.00 40.85  1 . O  ? 
ATOM   2722  C   C   . GLU GLU GLU A A 374  374  . 53.682 25.354  9.637   1.00 25.45  1 . C  ? 
ATOM   2723  O   O   . GLU GLU GLU A A 374  374  . 54.208 25.477  8.537   1.00 24.93  1 . O  ? 
ATOM   2724  N   N   . ALA ALA ALA A A 375  375  . 52.474 24.807  9.790   1.00 23.54  1 . N  ? 
ATOM   2725  CA  CA  . ALA ALA ALA A A 375  375  . 51.712 24.320  8.648   1.00 22.48  1 . C  ? 
ATOM   2726  CB  CB  . ALA ALA ALA A A 375  375  . 50.488 23.547  9.101   1.00 22.58  1 . C  ? 
ATOM   2727  C   C   . ALA ALA ALA A A 375  375  . 51.326 25.407  7.646   1.00 22.96  1 . C  ? 
ATOM   2728  O   O   . ALA ALA ALA A A 375  375  . 51.548 25.237  6.443   1.00 20.88  1 . O  ? 
ATOM   2729  N   N   . LEU LEU LEU A A 376  376  . 50.771 26.517  8.138   1.00 23.26  1 . N  ? 
ATOM   2730  CA  CA  . LEU LEU LEU A A 376  376  . 50.343 27.619  7.269   1.00 23.47  1 . C  ? 
ATOM   2731  CB  CB  . LEU LEU LEU A A 376  376  . 49.500 28.643  8.051   1.00 24.13  1 . C  ? 
ATOM   2732  CG  CG  . LEU LEU LEU A A 376  376  . 48.107 28.166  8.457   1.00 24.15  1 . C  ? 
ATOM   2733  CD1 CD1 . LEU LEU LEU A A 376  376  . 47.473 29.152  9.428   1.00 25.04  1 . C  ? 
ATOM   2734  CD2 CD2 . LEU LEU LEU A A 376  376  . 47.204 27.987  7.241   1.00 24.08  1 . C  ? 
ATOM   2735  C   C   . LEU LEU LEU A A 376  376  . 51.481 28.327  6.540   1.00 23.35  1 . C  ? 
ATOM   2736  O   O   . LEU LEU LEU A A 376  376  . 51.262 28.831  5.455   1.00 24.71  1 . O  ? 
ATOM   2737  N   N   . ASN ASN ASN A A 377  377  . 52.681 28.359  7.108   1.00 24.11  1 . N  ? 
ATOM   2738  CA  CA  . ASN ASN ASN A A 377  377  . 53.836 28.971  6.421   1.00 26.36  1 . C  ? 
ATOM   2739  CB  CB  . ASN ASN ASN A A 377  377  . 54.748 29.721  7.423   1.00 27.69  1 . C  ? 
ATOM   2740  CG  CG  . ASN ASN ASN A A 377  377  . 54.098 30.978  7.992   1.00 28.04  1 . C  ? 
ATOM   2741  OD1 OD1 . ASN ASN ASN A A 377  377  . 53.153 31.520  7.422   1.00 29.59  1 . O  ? 
ATOM   2742  ND2 ND2 . ASN ASN ASN A A 377  377  . 54.597 31.432  9.124   1.00 28.87  1 . N  ? 
ATOM   2743  C   C   . ASN ASN ASN A A 377  377  . 54.694 27.987  5.612   1.00 26.68  1 . C  ? 
ATOM   2744  O   O   . ASN ASN ASN A A 377  377  . 55.561 28.434  4.873   1.00 24.68  1 . O  ? 
ATOM   2745  N   N   . ASN ASN ASN A A 378  378  . 54.473 26.673  5.753   1.00 26.39  1 . N  ? 
ATOM   2746  CA  CA  . ASN ASN ASN A A 378  378  . 55.288 25.680  5.029   1.00 26.95  1 . C  ? 
ATOM   2747  CB  CB  . ASN ASN ASN A A 378  378  . 56.170 24.941  6.035   1.00 27.51  1 . C  ? 
ATOM   2748  CG  CG  . ASN ASN ASN A A 378  378  . 57.209 25.845  6.650   1.00 28.89  1 . C  ? 
ATOM   2749  OD1 OD1 . ASN ASN ASN A A 378  378  . 58.162 26.213  5.993   1.00 29.47  1 . O  ? 
ATOM   2750  ND2 ND2 . ASN ASN ASN A A 378  378  . 57.034 26.200  7.911   1.00 30.25  1 . N  ? 
ATOM   2751  C   C   . ASN ASN ASN A A 378  378  . 54.541 24.667  4.134   1.00 25.64  1 . C  ? 
ATOM   2752  O   O   . ASN ASN ASN A A 378  378  . 55.177 23.802  3.554   1.00 24.27  1 . O  ? 
ATOM   2753  N   N   . TYR TYR TYR A A 379  379  . 53.224 24.801  3.991   1.00 25.53  1 . N  ? 
ATOM   2754  CA  CA  . TYR TYR TYR A A 379  379  . 52.403 23.775  3.328   1.00 25.43  1 . C  ? 
ATOM   2755  CB  CB  . TYR TYR TYR A A 379  379  . 50.892 24.052  3.483   1.00 23.91  1 . C  ? 
ATOM   2756  CG  CG  . TYR TYR TYR A A 379  379  . 50.375 25.199  2.655   1.00 24.59  1 . C  ? 
ATOM   2757  CD1 CD1 . TYR TYR TYR A A 379  379  . 50.372 26.517  3.153   1.00 25.60  1 . C  ? 
ATOM   2758  CE1 CE1 . TYR TYR TYR A A 379  379  . 49.906 27.580  2.383   1.00 24.49  1 . C  ? 
ATOM   2759  CZ  CZ  . TYR TYR TYR A A 379  379  . 49.430 27.337  1.121   1.00 25.18  1 . C  ? 
ATOM   2760  OH  OH  . TYR TYR TYR A A 379  379  . 48.956 28.357  0.347   1.00 29.62  1 . O  ? 
ATOM   2761  CE2 CE2 . TYR TYR TYR A A 379  379  . 49.410 26.053  0.607   1.00 25.64  1 . C  ? 
ATOM   2762  CD2 CD2 . TYR TYR TYR A A 379  379  . 49.878 24.989  1.378   1.00 24.18  1 . C  ? 
ATOM   2763  C   C   . TYR TYR TYR A A 379  379  . 52.763 23.563  1.858   1.00 26.13  1 . C  ? 
ATOM   2764  O   O   . TYR TYR TYR A A 379  379  . 52.607 22.466  1.347   1.00 26.47  1 . O  ? 
ATOM   2765  N   N   . GLN GLN GLN A A 380  380  . 53.243 24.609  1.189   1.00 28.34  1 . N  ? 
ATOM   2766  CA  CA  . GLN GLN GLN A A 380  380  . 53.655 24.514  -0.226  1.00 29.47  1 . C  ? 
ATOM   2767  CB  CB  . GLN GLN GLN A A 380  380  . 53.888 25.892  -0.845  1.00 30.44  1 . C  ? 
ATOM   2768  CG  CG  . GLN GLN GLN A A 380  380  . 52.588 26.649  -1.046  1.00 32.59  1 . C  ? 
ATOM   2769  CD  CD  . GLN GLN GLN A A 380  380  . 52.800 28.130  -1.312  1.00 34.36  1 . C  ? 
ATOM   2770  OE1 OE1 . GLN GLN GLN A A 380  380  . 53.285 28.849  -0.448  1.00 38.52  1 . O  ? 
ATOM   2771  NE2 NE2 . GLN GLN GLN A A 380  380  . 52.405 28.595  -2.484  1.00 33.49  1 . N  ? 
ATOM   2772  C   C   . GLN GLN GLN A A 380  380  . 54.877 23.647  -0.393  1.00 27.92  1 . C  ? 
ATOM   2773  O   O   . GLN GLN GLN A A 380  380  . 54.965 22.887  -1.355  1.00 28.79  1 . O  ? 
ATOM   2774  N   N   . LYS LYS LYS A A 381  381  . 55.808 23.761  0.539   1.00 27.17  1 . N  ? 
ATOM   2775  CA  CA  . LYS LYS LYS A A 381  381  . 56.958 22.874  0.576   1.00 29.68  1 . C  ? 
ATOM   2776  CB  CB  . LYS LYS LYS A A 381  381  . 57.941 23.334  1.642   1.00 32.64  1 . C  ? 
ATOM   2777  CG  CG  . LYS LYS LYS A A 381  381  . 59.272 22.599  1.634   1.00 38.15  1 . C  ? 
ATOM   2778  CD  CD  . LYS LYS LYS A A 381  381  . 60.109 22.977  2.863   1.00 44.69  1 . C  ? 
ATOM   2779  CE  CE  . LYS LYS LYS A A 381  381  . 59.709 22.145  4.084   1.00 49.19  1 . C  ? 
ATOM   2780  NZ  NZ  . LYS LYS LYS A A 381  381  . 59.905 22.869  5.372   1.00 51.53  1 . N  ? 
ATOM   2781  C   C   . LYS LYS LYS A A 381  381  . 56.529 21.412  0.830   1.00 27.03  1 . C  ? 
ATOM   2782  O   O   . LYS LYS LYS A A 381  381  . 57.059 20.478  0.222   1.00 26.92  1 . O  ? 
ATOM   2783  N   N   . TRP TRP TRP A A 382  382  . 55.566 21.225  1.716   1.00 24.98  1 . N  ? 
ATOM   2784  CA  CA  . TRP TRP TRP A A 382  382  . 55.061 19.887  2.029   1.00 24.03  1 . C  ? 
ATOM   2785  CB  CB  . TRP TRP TRP A A 382  382  . 54.120 19.936  3.230   1.00 22.89  1 . C  ? 
ATOM   2786  CG  CG  . TRP TRP TRP A A 382  382  . 54.759 20.410  4.506   1.00 22.65  1 . C  ? 
ATOM   2787  CD1 CD1 . TRP TRP TRP A A 382  382  . 56.100 20.598  4.751   1.00 22.86  1 . C  ? 
ATOM   2788  NE1 NE1 . TRP TRP TRP A A 382  382  . 56.281 21.009  6.045   1.00 23.03  1 . N  ? 
ATOM   2789  CE2 CE2 . TRP TRP TRP A A 382  382  . 55.063 21.075  6.669   1.00 22.14  1 . C  ? 
ATOM   2790  CD2 CD2 . TRP TRP TRP A A 382  382  . 54.086 20.694  5.737   1.00 21.14  1 . C  ? 
ATOM   2791  CE3 CE3 . TRP TRP TRP A A 382  382  . 52.747 20.678  6.133   1.00 20.51  1 . C  ? 
ATOM   2792  CZ3 CZ3 . TRP TRP TRP A A 382  382  . 52.426 21.032  7.423   1.00 21.29  1 . C  ? 
ATOM   2793  CH2 CH2 . TRP TRP TRP A A 382  382  . 53.414 21.391  8.344   1.00 21.38  1 . C  ? 
ATOM   2794  CZ2 CZ2 . TRP TRP TRP A A 382  382  . 54.741 21.429  7.985   1.00 22.78  1 . C  ? 
ATOM   2795  C   C   . TRP TRP TRP A A 382  382  . 54.357 19.243  0.829   1.00 24.27  1 . C  ? 
ATOM   2796  O   O   . TRP TRP TRP A A 382  382  . 54.473 18.030  0.613   1.00 24.66  1 . O  ? 
ATOM   2797  N   N   . GLU GLU GLU A A 383  383  . 53.633 20.053  0.060   1.00 23.44  1 . N  ? 
ATOM   2798  CA  CA  . GLU GLU GLU A A 383  383  . 52.947 19.578  -1.134  1.00 24.52  1 . C  ? 
ATOM   2799  CB  CB  . GLU GLU GLU A A 383  383  . 52.129 20.688  -1.782  1.00 25.40  1 . C  ? 
ATOM   2800  CG  CG  . GLU GLU GLU A A 383  383  . 50.795 20.968  -1.135  1.00 26.67  1 . C  ? 
ATOM   2801  CD  CD  . GLU GLU GLU A A 383  383  . 50.059 22.054  -1.889  1.00 28.99  1 . C  ? 
ATOM   2802  OE1 OE1 . GLU GLU GLU A A 383  383  . 50.378 23.257  -1.714  1.00 30.23  1 . O  ? 
ATOM   2803  OE2 OE2 . GLU GLU GLU A A 383  383  . 49.175 21.690  -2.694  1.00 30.03  1 . O  ? 
ATOM   2804  C   C   . GLU GLU GLU A A 383  383  . 53.922 19.041  -2.166  1.00 24.64  1 . C  ? 
ATOM   2805  O   O   . GLU GLU GLU A A 383  383  . 53.713 17.958  -2.745  1.00 23.27  1 . O  ? 
ATOM   2806  N   N   . LYS LYS LYS A A 384  384  . 54.982 19.806  -2.390  1.00 25.49  1 . N  ? 
ATOM   2807  CA  CA  . LYS LYS LYS A A 384  384  . 55.978 19.444  -3.386  1.00 27.52  1 . C  ? 
ATOM   2808  CB  CB  . LYS LYS LYS A A 384  384  . 56.808 20.675  -3.847  1.00 30.96  1 . C  ? 
ATOM   2809  CG  CG  . LYS LYS LYS A A 384  384  . 58.238 20.824  -3.322  1.00 35.81  1 . C  ? 
ATOM   2810  CD  CD  . LYS LYS LYS A A 384  384  . 59.288 20.233  -4.270  1.00 39.66  1 . C  ? 
ATOM   2811  CE  CE  . LYS LYS LYS A A 384  384  . 60.725 20.649  -3.913  1.00 42.70  1 . C  ? 
ATOM   2812  NZ  NZ  . LYS LYS LYS A A 384  384  . 61.212 20.145  -2.585  1.00 44.32  1 . N  ? 
ATOM   2813  C   C   . LYS LYS LYS A A 384  384  . 56.806 18.241  -2.894  1.00 26.13  1 . C  ? 
ATOM   2814  O   O   . LYS LYS LYS A A 384  384  . 57.170 17.392  -3.683  1.00 25.86  1 . O  ? 
ATOM   2815  N   N   . MET MET MET A A 385  385  . 57.050 18.143  -1.592  1.00 26.25  1 . N  ? 
ATOM   2816  CA  CA  . MET MET MET A A 385  385  . 57.658 16.927  -1.016  1.00 26.74  1 . C  ? 
ATOM   2817  CB  CB  . MET MET MET A A 385  385  . 57.997 17.112  0.462   1.00 27.12  1 . C  ? 
ATOM   2818  CG  CG  . MET MET MET A A 385  385  . 59.260 17.927  0.677   1.00 27.54  1 . C  ? 
ATOM   2819  SD  SD  . MET MET MET A A 385  385  . 59.459 18.353  2.408   1.00 29.20  1 . S  ? 
ATOM   2820  CE  CE  . MET MET MET A A 385  385  . 60.281 16.905  3.039   1.00 30.83  1 . C  ? 
ATOM   2821  C   C   . MET MET MET A A 385  385  . 56.797 15.672  -1.212  1.00 25.39  1 . C  ? 
ATOM   2822  O   O   . MET MET MET A A 385  385  . 57.331 14.612  -1.517  1.00 25.37  1 . O  ? 
ATOM   2823  N   N   . ILE ILE ILE A A 386  386  . 55.479 15.808  -1.062  1.00 23.88  1 . N  ? 
ATOM   2824  CA  CA  . ILE ILE ILE A A 386  386  . 54.555 14.710  -1.304  1.00 22.71  1 . C  ? 
ATOM   2825  CB  CB  . ILE ILE ILE A A 386  386  . 53.150 14.994  -0.729  1.00 23.20  1 . C  ? 
ATOM   2826  CG1 CG1 . ILE ILE ILE A A 386  386  . 53.192 15.003  0.809   1.00 23.20  1 . C  ? 
ATOM   2827  CD1 CD1 . ILE ILE ILE A A 386  386  . 51.989 15.683  1.447   1.00 23.82  1 . C  ? 
ATOM   2828  CG2 CG2 . ILE ILE ILE A A 386  386  . 52.148 13.956  -1.197  1.00 23.10  1 . C  ? 
ATOM   2829  C   C   . ILE ILE ILE A A 386  386  . 54.535 14.375  -2.808  1.00 22.78  1 . C  ? 
ATOM   2830  O   O   . ILE ILE ILE A A 386  386  . 54.588 13.196  -3.185  1.00 20.83  1 . O  ? 
ATOM   2831  N   N   . ASP ASP ASP A A 387  387  . 54.490 15.404  -3.658  1.00 22.54  1 . N  ? 
ATOM   2832  CA  CA  . ASP ASP ASP A A 387  387  . 54.533 15.194  -5.102  1.00 22.52  1 . C  ? 
ATOM   2833  CB  CB  . ASP ASP ASP A A 387  387  . 54.416 16.514  -5.877  1.00 24.51  1 . C  ? 
ATOM   2834  CG  CG  . ASP ASP ASP A A 387  387  . 53.014 17.125  -5.822  1.00 26.37  1 . C  ? 
ATOM   2835  OD1 OD1 . ASP ASP ASP A A 387  387  . 52.016 16.429  -5.474  1.00 25.74  1 . O  ? 
ATOM   2836  OD2 OD2 . ASP ASP ASP A A 387  387  . 52.921 18.324  -6.157  1.00 28.33  1 . O  ? 
ATOM   2837  C   C   . ASP ASP ASP A A 387  387  . 55.807 14.478  -5.539  1.00 21.65  1 . C  ? 
ATOM   2838  O   O   . ASP ASP ASP A A 387  387  . 55.760 13.632  -6.412  1.00 20.11  1 . O  ? 
ATOM   2839  N   N   . ASP ASP ASP A A 388  388  . 56.932 14.828  -4.925  1.00 21.68  1 . N  ? 
ATOM   2840  CA  CA  . ASP ASP ASP A A 388  388  . 58.218 14.248  -5.275  1.00 23.00  1 . C  ? 
ATOM   2841  CB  CB  . ASP ASP ASP A A 388  388  . 59.376 14.896  -4.488  1.00 24.57  1 . C  ? 
ATOM   2842  CG  CG  . ASP ASP ASP A A 388  388  . 59.780 16.272  -5.012  1.00 27.09  1 . C  ? 
ATOM   2843  OD1 OD1 . ASP ASP ASP A A 388  388  . 59.329 16.688  -6.091  1.00 29.25  1 . O  ? 
ATOM   2844  OD2 OD2 . ASP ASP ASP A A 388  388  . 60.571 16.958  -4.309  1.00 30.52  1 . O  ? 
ATOM   2845  C   C   . ASP ASP ASP A A 388  388  . 58.250 12.727  -5.056  1.00 22.22  1 . C  ? 
ATOM   2846  O   O   . ASP ASP ASP A A 388  388  . 58.849 12.023  -5.860  1.00 22.15  1 . O  ? 
ATOM   2847  N   N   A TRP TRP TRP A A 389  389  . 57.624 12.226  -3.988  0.50 22.01  1 . N  ? 
ATOM   2848  N   N   B TRP TRP TRP A A 389  389  . 57.641 12.271  -3.965  0.50 21.85  1 . N  ? 
ATOM   2849  CA  CA  A TRP TRP TRP A A 389  389  . 57.602 10.777  -3.723  0.50 22.29  1 . C  ? 
ATOM   2850  CA  CA  B TRP TRP TRP A A 389  389  . 57.547 10.859  -3.644  0.50 22.02  1 . C  ? 
ATOM   2851  CB  CB  A TRP TRP TRP A A 389  389  . 57.709 10.466  -2.224  0.50 22.47  1 . C  ? 
ATOM   2852  CB  CB  B TRP TRP TRP A A 389  389  . 57.168 10.685  -2.175  0.50 22.00  1 . C  ? 
ATOM   2853  CG  CG  A TRP TRP TRP A A 389  389  . 56.434 10.537  -1.419  0.50 22.79  1 . C  ? 
ATOM   2854  CG  CG  B TRP TRP TRP A A 389  389  . 56.499 9.379   -1.849  0.50 22.36  1 . C  ? 
ATOM   2855  CD1 CD1 A TRP TRP TRP A A 389  389  . 55.997 11.596  -0.703  0.50 23.24  1 . C  ? 
ATOM   2856  CD1 CD1 B TRP TRP TRP A A 389  389  . 56.906 8.123   -2.219  0.50 22.25  1 . C  ? 
ATOM   2857  NE1 NE1 A TRP TRP TRP A A 389  389  . 54.824 11.292  -0.062  0.50 23.92  1 . N  ? 
ATOM   2858  NE1 NE1 B TRP TRP TRP A A 389  389  . 56.043 7.177   -1.709  0.50 22.40  1 . N  ? 
ATOM   2859  CE2 CE2 A TRP TRP TRP A A 389  389  . 54.482 10.002  -0.360  0.50 23.45  1 . C  ? 
ATOM   2860  CE2 CE2 B TRP TRP TRP A A 389  389  . 55.066 7.814   -0.987  0.50 22.36  1 . C  ? 
ATOM   2861  CD2 CD2 A TRP TRP TRP A A 389  389  . 55.477 9.489   -1.204  0.50 22.85  1 . C  ? 
ATOM   2862  CD2 CD2 B TRP TRP TRP A A 389  389  . 55.323 9.200   -1.050  0.50 22.18  1 . C  ? 
ATOM   2863  CE3 CE3 A TRP TRP TRP A A 389  389  . 55.366 8.172   -1.647  0.50 23.24  1 . C  ? 
ATOM   2864  CE3 CE3 B TRP TRP TRP A A 389  389  . 54.472 10.074  -0.377  0.50 22.65  1 . C  ? 
ATOM   2865  CZ3 CZ3 A TRP TRP TRP A A 389  389  . 54.278 7.422   -1.236  0.50 22.98  1 . C  ? 
ATOM   2866  CZ3 CZ3 B TRP TRP TRP A A 389  389  . 53.396 9.548   0.323   0.50 22.86  1 . C  ? 
ATOM   2867  CH2 CH2 A TRP TRP TRP A A 389  389  . 53.300 7.962   -0.411  0.50 23.30  1 . C  ? 
ATOM   2868  CH2 CH2 B TRP TRP TRP A A 389  389  . 53.162 8.170   0.361   0.50 22.95  1 . C  ? 
ATOM   2869  CZ2 CZ2 A TRP TRP TRP A A 389  389  . 53.383 9.247   0.046   0.50 23.73  1 . C  ? 
ATOM   2870  CZ2 CZ2 B TRP TRP TRP A A 389  389  . 53.984 7.289   -0.288  0.50 22.33  1 . C  ? 
ATOM   2871  C   C   A TRP TRP TRP A A 389  389  . 56.416 10.031  -4.316  0.50 22.81  1 . C  ? 
ATOM   2872  C   C   B TRP TRP TRP A A 389  389  . 56.552 10.135  -4.533  0.50 22.57  1 . C  ? 
ATOM   2873  O   O   A TRP TRP TRP A A 389  389  . 56.405 8.804   -4.291  0.50 24.55  1 . O  ? 
ATOM   2874  O   O   B TRP TRP TRP A A 389  389  . 56.851 9.052   -5.015  0.50 24.52  1 . O  ? 
ATOM   2875  N   N   . GLN GLN GLN A A 390  390  . 55.391 10.737  -4.776  1.00 22.68  1 . N  ? 
ATOM   2876  CA  CA  . GLN GLN GLN A A 390  390  . 54.337 10.094  -5.576  1.00 24.22  1 . C  ? 
ATOM   2877  CB  CB  . GLN GLN GLN A A 390  390  . 52.973 10.753  -5.335  1.00 24.44  1 . C  ? 
ATOM   2878  CG  CG  . GLN GLN GLN A A 390  390  . 52.424 10.494  -3.938  1.00 24.35  1 . C  ? 
ATOM   2879  CD  CD  . GLN GLN GLN A A 390  390  . 50.962 10.894  -3.759  1.00 24.51  1 . C  ? 
ATOM   2880  OE1 OE1 . GLN GLN GLN A A 390  390  . 50.497 11.893  -4.311  1.00 23.49  1 . O  ? 
ATOM   2881  NE2 NE2 . GLN GLN GLN A A 390  390  . 50.241 10.132  -2.945  1.00 25.49  1 . N  ? 
ATOM   2882  C   C   . GLN GLN GLN A A 390  390  . 54.649 10.057  -7.075  1.00 25.38  1 . C  ? 
ATOM   2883  O   O   . GLN GLN GLN A A 390  390  . 54.202 9.133   -7.746  1.00 25.50  1 . O  ? 
ATOM   2884  N   N   . LYS LYS LYS A A 391  391  . 55.422 11.032  -7.579  1.00 27.57  1 . N  ? 
ATOM   2885  CA  CA  . LYS LYS LYS A A 391  391  . 55.625 11.231  -9.027  1.00 31.18  1 . C  ? 
ATOM   2886  CB  CB  . LYS LYS LYS A A 391  391  . 56.491 12.468  -9.328  1.00 35.63  1 . C  ? 
ATOM   2887  CG  CG  . LYS LYS LYS A A 391  391  . 56.430 12.915  -10.786 1.00 40.85  1 . C  ? 
ATOM   2888  CD  CD  . LYS LYS LYS A A 391  391  . 57.365 14.075  -11.101 1.00 45.44  1 . C  ? 
ATOM   2889  CE  CE  . LYS LYS LYS A A 391  391  . 57.084 14.602  -12.508 1.00 51.12  1 . C  ? 
ATOM   2890  NZ  NZ  . LYS LYS LYS A A 391  391  . 57.874 15.829  -12.851 1.00 54.55  1 . N  ? 
ATOM   2891  C   C   . LYS LYS LYS A A 391  391  . 56.204 10.038  -9.794  1.00 28.77  1 . C  ? 
ATOM   2892  O   O   . LYS LYS LYS A A 391  391  . 55.705 9.727   -10.866 1.00 28.07  1 . O  ? 
ATOM   2893  N   N   . PRO PRO PRO A A 392  392  . 57.256 9.388   -9.271  1.00 28.19  1 . N  ? 
ATOM   2894  CA  CA  . PRO PRO PRO A A 392  392  . 57.857 8.257   -9.989  1.00 27.74  1 . C  ? 
ATOM   2895  CB  CB  . PRO PRO PRO A A 392  392  . 58.923 7.736   -9.017  1.00 29.24  1 . C  ? 
ATOM   2896  CG  CG  . PRO PRO PRO A A 392  392  . 59.225 8.888   -8.117  1.00 29.48  1 . C  ? 
ATOM   2897  CD  CD  . PRO PRO PRO A A 392  392  . 57.939 9.637   -7.988  1.00 29.34  1 . C  ? 
ATOM   2898  C   C   . PRO PRO PRO A A 392  392  . 56.860 7.148   -10.317 1.00 27.43  1 . C  ? 
ATOM   2899  O   O   . PRO PRO PRO A A 392  392  . 56.975 6.521   -11.362 1.00 29.72  1 . O  ? 
ATOM   2900  N   N   . ILE ILE ILE A A 393  393  . 55.896 6.920   -9.423  1.00 26.33  1 . N  ? 
ATOM   2901  CA  CA  . ILE ILE ILE A A 393  393  . 54.843 5.920   -9.619  1.00 25.06  1 . C  ? 
ATOM   2902  CB  CB  . ILE ILE ILE A A 393  393  . 54.303 5.406   -8.260  1.00 25.90  1 . C  ? 
ATOM   2903  CG1 CG1 . ILE ILE ILE A A 393  393  . 55.457 4.729   -7.483  1.00 27.63  1 . C  ? 
ATOM   2904  CD1 CD1 . ILE ILE ILE A A 393  393  . 55.178 4.469   -6.016  1.00 28.41  1 . C  ? 
ATOM   2905  CG2 CG2 . ILE ILE ILE A A 393  393  . 53.146 4.429   -8.453  1.00 24.47  1 . C  ? 
ATOM   2906  C   C   . ILE ILE ILE A A 393  393  . 53.728 6.482   -10.492 1.00 22.95  1 . C  ? 
ATOM   2907  O   O   . ILE ILE ILE A A 393  393  . 53.270 5.798   -11.408 1.00 22.48  1 . O  ? 
ATOM   2908  N   N   . LEU LEU LEU A A 394  394  . 53.288 7.711   -10.219 1.00 22.05  1 . N  ? 
ATOM   2909  CA  CA  . LEU LEU LEU A A 394  394  . 52.191 8.313   -10.990 1.00 22.30  1 . C  ? 
ATOM   2910  CB  CB  . LEU LEU LEU A A 394  394  . 51.663 9.601   -10.334 1.00 23.07  1 . C  ? 
ATOM   2911  CG  CG  . LEU LEU LEU A A 394  394  . 50.970 9.437   -8.974  1.00 24.18  1 . C  ? 
ATOM   2912  CD1 CD1 . LEU LEU LEU A A 394  394  . 50.551 10.794  -8.432  1.00 24.38  1 . C  ? 
ATOM   2913  CD2 CD2 . LEU LEU LEU A A 394  394  . 49.773 8.509   -9.060  1.00 24.05  1 . C  ? 
ATOM   2914  C   C   . LEU LEU LEU A A 394  394  . 52.518 8.567   -12.458 1.00 21.19  1 . C  ? 
ATOM   2915  O   O   . LEU LEU LEU A A 394  394  . 51.629 8.490   -13.302 1.00 20.48  1 . O  ? 
ATOM   2916  N   N   . SER SER SER A A 395  395  . 53.781 8.855   -12.751 1.00 21.12  1 . N  ? 
ATOM   2917  CA  CA  . SER SER SER A A 395  395  . 54.233 9.110   -14.116 1.00 22.53  1 . C  ? 
ATOM   2918  CB  CB  . SER SER SER A A 395  395  . 55.382 10.119  -14.095 1.00 22.11  1 . C  ? 
ATOM   2919  OG  OG  . SER SER SER A A 395  395  . 56.502 9.532   -13.490 1.00 23.33  1 . O  ? 
ATOM   2920  C   C   . SER SER SER A A 395  395  . 54.670 7.843   -14.885 1.00 24.11  1 . C  ? 
ATOM   2921  O   O   . SER SER SER A A 395  395  . 55.057 7.942   -16.061 1.00 26.87  1 . O  ? 
ATOM   2922  N   N   . ASN ASN ASN A A 396  396  . 54.637 6.674   -14.232 1.00 22.57  1 . N  ? 
ATOM   2923  CA  CA  . ASN ASN ASN A A 396  396  . 54.933 5.419   -14.887 1.00 21.35  1 . C  ? 
ATOM   2924  CB  CB  . ASN ASN ASN A A 396  396  . 55.465 4.394   -13.889 1.00 21.40  1 . C  ? 
ATOM   2925  CG  CG  . ASN ASN ASN A A 396  396  . 55.870 3.090   -14.553 1.00 21.23  1 . C  ? 
ATOM   2926  OD1 OD1 . ASN ASN ASN A A 396  396  . 55.500 2.813   -15.707 1.00 21.10  1 . O  ? 
ATOM   2927  ND2 ND2 . ASN ASN ASN A A 396  396  . 56.629 2.279   -13.832 1.00 20.47  1 . N  ? 
ATOM   2928  C   C   . ASN ASN ASN A A 396  396  . 53.642 4.925   -15.542 1.00 21.64  1 . C  ? 
ATOM   2929  O   O   . ASN ASN ASN A A 396  396  . 52.820 4.234   -14.920 1.00 20.29  1 . O  ? 
ATOM   2930  N   N   . LYS LYS LYS A A 397  397  . 53.483 5.285   -16.806 1.00 20.93  1 . N  ? 
ATOM   2931  CA  CA  . LYS LYS LYS A A 397  397  . 52.272 4.995   -17.545 1.00 21.63  1 . C  ? 
ATOM   2932  CB  CB  . LYS LYS LYS A A 397  397  . 52.125 5.960   -18.730 1.00 22.24  1 . C  ? 
ATOM   2933  CG  CG  . LYS LYS LYS A A 397  397  . 52.241 7.449   -18.407 1.00 23.09  1 . C  ? 
ATOM   2934  CD  CD  . LYS LYS LYS A A 397  397  . 51.315 7.955   -17.316 1.00 25.75  1 . C  ? 
ATOM   2935  CE  CE  . LYS LYS LYS A A 397  397  . 49.858 7.632   -17.581 1.00 29.25  1 . C  ? 
ATOM   2936  NZ  NZ  . LYS LYS LYS A A 397  397  . 48.965 8.416   -16.676 1.00 32.22  1 . N  ? 
ATOM   2937  C   C   . LYS LYS LYS A A 397  397  . 52.146 3.530   -18.003 1.00 20.58  1 . C  ? 
ATOM   2938  O   O   . LYS LYS LYS A A 397  397  . 51.129 3.175   -18.594 1.00 21.49  1 . O  ? 
ATOM   2939  N   N   . SER SER SER A A 398  398  . 53.165 2.698   -17.764 1.00 20.18  1 . N  ? 
ATOM   2940  CA  CA  . SER SER SER A A 398  398  . 53.044 1.230   -17.944 1.00 19.95  1 . C  ? 
ATOM   2941  CB  CB  . SER SER SER A A 398  398  . 54.419 0.552   -17.919 1.00 20.43  1 . C  ? 
ATOM   2942  OG  OG  . SER SER SER A A 398  398  . 54.939 0.503   -16.603 1.00 20.64  1 . O  ? 
ATOM   2943  C   C   . SER SER SER A A 398  398  . 52.156 0.530   -16.910 1.00 19.95  1 . C  ? 
ATOM   2944  O   O   . SER SER SER A A 398  398  . 51.712 -0.592  -17.143 1.00 20.20  1 . O  ? 
ATOM   2945  N   N   . LYS LYS LYS A A 399  399  . 51.912 1.182   -15.773 1.00 20.20  1 . N  ? 
ATOM   2946  CA  CA  . LYS LYS LYS A A 399  399  . 51.101 0.635   -14.705 1.00 20.16  1 . C  ? 
ATOM   2947  CB  CB  . LYS LYS LYS A A 399  399  . 51.762 0.879   -13.350 1.00 21.37  1 . C  ? 
ATOM   2948  CG  CG  . LYS LYS LYS A A 399  399  . 53.029 0.069   -13.169 1.00 21.62  1 . C  ? 
ATOM   2949  CD  CD  . LYS LYS LYS A A 399  399  . 53.742 0.393   -11.878 1.00 22.35  1 . C  ? 
ATOM   2950  CE  CE  . LYS LYS LYS A A 399  399  . 55.000 -0.458  -11.765 1.00 23.80  1 . C  ? 
ATOM   2951  NZ  NZ  . LYS LYS LYS A A 399  399  . 55.756 -0.138  -10.524 1.00 24.74  1 . N  ? 
ATOM   2952  C   C   . LYS LYS LYS A A 399  399  . 49.720 1.252   -14.739 1.00 19.67  1 . C  ? 
ATOM   2953  O   O   . LYS LYS LYS A A 399  399  . 49.581 2.455   -14.848 1.00 19.66  1 . O  ? 
ATOM   2954  N   N   . PRO PRO PRO A A 400  400  . 48.681 0.424   -14.618 1.00 19.76  1 . N  ? 
ATOM   2955  CA  CA  . PRO PRO PRO A A 400  400  . 47.311 0.950   -14.699 1.00 19.97  1 . C  ? 
ATOM   2956  CB  CB  . PRO PRO PRO A A 400  400  . 46.454 -0.312  -14.791 1.00 20.01  1 . C  ? 
ATOM   2957  CG  CG  . PRO PRO PRO A A 400  400  . 47.257 -1.341  -14.106 1.00 20.47  1 . C  ? 
ATOM   2958  CD  CD  . PRO PRO PRO A A 400  400  . 48.712 -1.004  -14.279 1.00 19.46  1 . C  ? 
ATOM   2959  C   C   . PRO PRO PRO A A 400  400  . 46.936 1.787   -13.485 1.00 18.84  1 . C  ? 
ATOM   2960  O   O   . PRO PRO PRO A A 400  400  . 47.509 1.610   -12.416 1.00 17.77  1 . O  ? 
ATOM   2961  N   N   . ASP ASP ASP A A 401  401  . 46.020 2.732   -13.683 1.00 18.27  1 . N  ? 
ATOM   2962  CA  CA  . ASP ASP ASP A A 401  401  . 45.636 3.670   -12.625 1.00 18.14  1 . C  ? 
ATOM   2963  CB  CB  . ASP ASP ASP A A 401  401  . 44.709 4.771   -13.171 1.00 18.82  1 . C  ? 
ATOM   2964  CG  CG  . ASP ASP ASP A A 401  401  . 45.500 5.973   -13.764 1.00 20.59  1 . C  ? 
ATOM   2965  OD1 OD1 . ASP ASP ASP A A 401  401  . 46.673 6.189   -13.421 1.00 20.73  1 . O  ? 
ATOM   2966  OD2 OD2 . ASP ASP ASP A A 401  401  . 44.941 6.731   -14.567 1.00 23.61  1 . O  ? 
ATOM   2967  C   C   . ASP ASP ASP A A 401  401  . 45.031 3.006   -11.388 1.00 17.18  1 . C  ? 
ATOM   2968  O   O   . ASP ASP ASP A A 401  401  . 45.273 3.462   -10.281 1.00 17.24  1 . O  ? 
ATOM   2969  N   N   . TRP TRP TRP A A 402  402  . 44.276 1.927   -11.579 1.00 17.21  1 . N  ? 
ATOM   2970  CA  CA  . TRP TRP TRP A A 402  402  . 43.602 1.213   -10.478 1.00 17.46  1 . C  ? 
ATOM   2971  CB  CB  . TRP TRP TRP A A 402  402  . 42.696 0.070   -10.992 1.00 17.40  1 . C  ? 
ATOM   2972  CG  CG  . TRP TRP TRP A A 402  402  . 43.416 -1.066  -11.676 1.00 17.45  1 . C  ? 
ATOM   2973  CD1 CD1 . TRP TRP TRP A A 402  402  . 43.515 -1.265  -13.002 1.00 17.79  1 . C  ? 
ATOM   2974  NE1 NE1 . TRP TRP TRP A A 402  402  . 44.243 -2.402  -13.268 1.00 18.28  1 . N  ? 
ATOM   2975  CE2 CE2 . TRP TRP TRP A A 402  402  . 44.638 -2.957  -12.088 1.00 17.97  1 . C  ? 
ATOM   2976  CD2 CD2 . TRP TRP TRP A A 402  402  . 44.128 -2.145  -11.057 1.00 17.81  1 . C  ? 
ATOM   2977  CE3 CE3 . TRP TRP TRP A A 402  402  . 44.385 -2.504  -9.732  1.00 18.47  1 . C  ? 
ATOM   2978  CZ3 CZ3 . TRP TRP TRP A A 402  402  . 45.132 -3.645  -9.487  1.00 18.94  1 . C  ? 
ATOM   2979  CH2 CH2 . TRP TRP TRP A A 402  402  . 45.619 -4.435  -10.545 1.00 18.57  1 . C  ? 
ATOM   2980  CZ2 CZ2 . TRP TRP TRP A A 402  402  . 45.389 -4.096  -11.843 1.00 18.47  1 . C  ? 
ATOM   2981  C   C   . TRP TRP TRP A A 402  402  . 44.618 0.680   -9.461  1.00 17.03  1 . C  ? 
ATOM   2982  O   O   . TRP TRP TRP A A 402  402  . 44.383 0.725   -8.272  1.00 17.49  1 . O  ? 
ATOM   2983  N   N   . TYR TYR TYR A A 403  403  . 45.758 0.213   -9.948  1.00 16.78  1 . N  ? 
ATOM   2984  CA  CA  . TYR TYR TYR A A 403  403  . 46.819 -0.266  -9.101  1.00 17.12  1 . C  ? 
ATOM   2985  CB  CB  . TYR TYR TYR A A 403  403  . 47.917 -0.944  -9.952  1.00 18.06  1 . C  ? 
ATOM   2986  CG  CG  . TYR TYR TYR A A 403  403  . 49.227 -1.188  -9.218  1.00 18.82  1 . C  ? 
ATOM   2987  CD1 CD1 . TYR TYR TYR A A 403  403  . 49.391 -2.279  -8.381  1.00 19.28  1 . C  ? 
ATOM   2988  CE1 CE1 . TYR TYR TYR A A 403  403  . 50.585 -2.498  -7.713  1.00 19.42  1 . C  ? 
ATOM   2989  CZ  CZ  . TYR TYR TYR A A 403  403  . 51.622 -1.582  -7.849  1.00 20.29  1 . C  ? 
ATOM   2990  OH  OH  . TYR TYR TYR A A 403  403  . 52.825 -1.746  -7.188  1.00 20.12  1 . O  ? 
ATOM   2991  CE2 CE2 . TYR TYR TYR A A 403  403  . 51.467 -0.480  -8.664  1.00 20.04  1 . C  ? 
ATOM   2992  CD2 CD2 . TYR TYR TYR A A 403  403  . 50.279 -0.288  -9.333  1.00 19.98  1 . C  ? 
ATOM   2993  C   C   . TYR TYR TYR A A 403  403  . 47.368 0.877   -8.231  1.00 17.05  1 . C  ? 
ATOM   2994  O   O   . TYR TYR TYR A A 403  403  . 47.660 0.680   -7.067  1.00 16.64  1 . O  ? 
ATOM   2995  N   N   . LYS LYS LYS A A 404  404  . 47.466 2.075   -8.794  1.00 17.67  1 . N  ? 
ATOM   2996  CA  CA  . LYS LYS LYS A A 404  404  . 48.014 3.222   -8.071  1.00 18.13  1 . C  ? 
ATOM   2997  CB  CB  . LYS LYS LYS A A 404  404  . 48.383 4.349   -9.045  1.00 18.75  1 . C  ? 
ATOM   2998  CG  CG  . LYS LYS LYS A A 404  404  . 49.451 3.956   -10.053 1.00 19.33  1 . C  ? 
ATOM   2999  CD  CD  . LYS LYS LYS A A 404  404  . 49.605 4.973   -11.170 1.00 20.96  1 . C  ? 
ATOM   3000  CE  CE  . LYS LYS LYS A A 404  404  . 50.500 4.416   -12.269 1.00 22.15  1 . C  ? 
ATOM   3001  NZ  NZ  . LYS LYS LYS A A 404  404  . 50.858 5.435   -13.293 1.00 22.31  1 . N  ? 
ATOM   3002  C   C   . LYS LYS LYS A A 404  404  . 47.045 3.697   -7.006  1.00 17.70  1 . C  ? 
ATOM   3003  O   O   . LYS LYS LYS A A 404  404  . 47.464 4.072   -5.910  1.00 18.10  1 . O  ? 
ATOM   3004  N   N   . THR THR THR A A 405  405  . 45.750 3.644   -7.327  1.00 18.19  1 . N  ? 
ATOM   3005  CA  CA  . THR THR THR A A 405  405  . 44.676 3.915   -6.378  1.00 17.76  1 . C  ? 
ATOM   3006  CB  CB  . THR THR THR A A 405  405  . 43.309 3.592   -7.005  1.00 17.94  1 . C  ? 
ATOM   3007  OG1 OG1 . THR THR THR A A 405  405  . 43.243 4.188   -8.300  1.00 17.96  1 . O  ? 
ATOM   3008  CG2 CG2 . THR THR THR A A 405  405  . 42.156 4.111   -6.137  1.00 17.70  1 . C  ? 
ATOM   3009  C   C   . THR THR THR A A 405  405  . 44.848 3.079   -5.113  1.00 18.42  1 . C  ? 
ATOM   3010  O   O   . THR THR THR A A 405  405  . 44.802 3.607   -4.009  1.00 18.82  1 . O  ? 
ATOM   3011  N   N   . ALA ALA ALA A A 406  406  . 45.072 1.776   -5.291  1.00 18.05  1 . N  ? 
ATOM   3012  CA  CA  . ALA ALA ALA A A 406  406  . 45.213 0.856   -4.166  1.00 18.15  1 . C  ? 
ATOM   3013  CB  CB  . ALA ALA ALA A A 406  406  . 45.106 -0.590  -4.634  1.00 18.42  1 . C  ? 
ATOM   3014  C   C   . ALA ALA ALA A A 406  406  . 46.521 1.069   -3.443  1.00 17.93  1 . C  ? 
ATOM   3015  O   O   . ALA ALA ALA A A 406  406  . 46.546 1.215   -2.232  1.00 18.77  1 . O  ? 
ATOM   3016  N   N   . LEU LEU LEU A A 407  407  . 47.604 1.092   -4.198  1.00 18.14  1 . N  ? 
ATOM   3017  CA  CA  . LEU LEU LEU A A 407  407  . 48.955 1.266   -3.643  1.00 18.41  1 . C  ? 
ATOM   3018  CB  CB  . LEU LEU LEU A A 407  407  . 49.947 1.405   -4.791  1.00 18.63  1 . C  ? 
ATOM   3019  CG  CG  . LEU LEU LEU A A 407  407  . 51.413 1.432   -4.423  1.00 19.25  1 . C  ? 
ATOM   3020  CD1 CD1 . LEU LEU LEU A A 407  407  . 51.878 0.030   -4.040  1.00 19.30  1 . C  ? 
ATOM   3021  CD2 CD2 . LEU LEU LEU A A 407  407  . 52.211 1.963   -5.597  1.00 20.19  1 . C  ? 
ATOM   3022  C   C   . LEU LEU LEU A A 407  407  . 49.075 2.469   -2.676  1.00 17.46  1 . C  ? 
ATOM   3023  O   O   . LEU LEU LEU A A 407  407  . 49.598 2.329   -1.546  1.00 16.65  1 . O  ? 
ATOM   3024  N   N   . PHE PHE PHE A A 408  408  . 48.567 3.619   -3.102  1.00 16.67  1 . N  ? 
ATOM   3025  CA  CA  . PHE PHE PHE A A 408  408  . 48.628 4.830   -2.264  1.00 17.09  1 . C  ? 
ATOM   3026  CB  CB  . PHE PHE PHE A A 408  408  . 48.568 6.130   -3.079  1.00 17.55  1 . C  ? 
ATOM   3027  CG  CG  . PHE PHE PHE A A 408  408  . 49.826 6.402   -3.854  1.00 18.76  1 . C  ? 
ATOM   3028  CD1 CD1 . PHE PHE PHE A A 408  408  . 51.012 6.681   -3.196  1.00 19.25  1 . C  ? 
ATOM   3029  CE1 CE1 . PHE PHE PHE A A 408  408  . 52.187 6.908   -3.909  1.00 19.97  1 . C  ? 
ATOM   3030  CZ  CZ  . PHE PHE PHE A A 408  408  . 52.177 6.881   -5.293  1.00 19.54  1 . C  ? 
ATOM   3031  CE2 CE2 . PHE PHE PHE A A 408  408  . 50.995 6.617   -5.954  1.00 19.36  1 . C  ? 
ATOM   3032  CD2 CD2 . PHE PHE PHE A A 408  408  . 49.830 6.376   -5.242  1.00 19.29  1 . C  ? 
ATOM   3033  C   C   . PHE PHE PHE A A 408  408  . 47.587 4.840   -1.184  1.00 16.29  1 . C  ? 
ATOM   3034  O   O   . PHE PHE PHE A A 408  408  . 47.915 5.102   -0.030  1.00 15.64  1 . O  ? 
ATOM   3035  N   N   . ASN ASN ASN A A 409  409  . 46.342 4.527   -1.528  1.00 16.51  1 . N  ? 
ATOM   3036  CA  CA  . ASN ASN ASN A A 409  409  . 45.268 4.594   -0.527  1.00 16.42  1 . C  ? 
ATOM   3037  CB  CB  . ASN ASN ASN A A 409  409  . 43.886 4.673   -1.192  1.00 16.34  1 . C  ? 
ATOM   3038  CG  CG  . ASN ASN ASN A A 409  409  . 43.651 6.031   -1.841  1.00 16.37  1 . C  ? 
ATOM   3039  OD1 OD1 . ASN ASN ASN A A 409  409  . 43.916 7.077   -1.224  1.00 15.69  1 . O  ? 
ATOM   3040  ND2 ND2 . ASN ASN ASN A A 409  409  . 43.174 6.034   -3.073  1.00 16.23  1 . N  ? 
ATOM   3041  C   C   . ASN ASN ASN A A 409  409  . 45.328 3.529   0.561   1.00 16.71  1 . C  ? 
ATOM   3042  O   O   . ASN ASN ASN A A 409  409  . 44.919 3.809   1.691   1.00 16.61  1 . O  ? 
ATOM   3043  N   N   . GLU GLU GLU A A 410  410  . 45.899 2.359   0.274   1.00 16.95  1 . N  ? 
ATOM   3044  CA  CA  . GLU GLU GLU A A 410  410  . 46.167 1.356   1.335   1.00 18.06  1 . C  ? 
ATOM   3045  CB  CB  . GLU GLU GLU A A 410  410  . 46.830 0.063   0.785   1.00 18.64  1 . C  ? 
ATOM   3046  CG  CG  . GLU GLU GLU A A 410  410  . 45.941 -0.879  -0.031  1.00 19.48  1 . C  ? 
ATOM   3047  CD  CD  . GLU GLU GLU A A 410  410  . 44.547 -1.086  0.567   1.00 20.65  1 . C  ? 
ATOM   3048  OE1 OE1 . GLU GLU GLU A A 410  410  . 44.466 -1.528  1.738   1.00 21.40  1 . O  ? 
ATOM   3049  OE2 OE2 . GLU GLU GLU A A 410  410  . 43.543 -0.792  -0.122  1.00 20.25  1 . O  ? 
ATOM   3050  C   C   . GLU GLU GLU A A 410  410  . 47.031 1.921   2.450   1.00 18.22  1 . C  ? 
ATOM   3051  O   O   . GLU GLU GLU A A 410  410  . 46.877 1.516   3.614   1.00 19.21  1 . O  ? 
ATOM   3052  N   N   . LEU LEU LEU A A 411  411  . 47.918 2.869   2.117   1.00 18.47  1 . N  ? 
ATOM   3053  CA  CA  . LEU LEU LEU A A 411  411  . 48.761 3.563   3.121   1.00 18.30  1 . C  ? 
ATOM   3054  CB  CB  . LEU LEU LEU A A 411  411  . 49.765 4.504   2.445   1.00 19.43  1 . C  ? 
ATOM   3055  CG  CG  . LEU LEU LEU A A 411  411  . 50.820 3.838   1.556   1.00 19.66  1 . C  ? 
ATOM   3056  CD1 CD1 . LEU LEU LEU A A 411  411  . 51.636 4.873   0.794   1.00 20.43  1 . C  ? 
ATOM   3057  CD2 CD2 . LEU LEU LEU A A 411  411  . 51.733 2.991   2.409   1.00 19.82  1 . C  ? 
ATOM   3058  C   C   . LEU LEU LEU A A 411  411  . 48.026 4.362   4.187   1.00 18.00  1 . C  ? 
ATOM   3059  O   O   . LEU LEU LEU A A 411  411  . 48.646 4.724   5.192   1.00 18.43  1 . O  ? 
ATOM   3060  N   N   . TYR TYR TYR A A 412  412  . 46.728 4.637   3.988   1.00 17.66  1 . N  ? 
ATOM   3061  CA  CA  . TYR TYR TYR A A 412  412  . 45.886 5.196   5.049   1.00 17.49  1 . C  ? 
ATOM   3062  CB  CB  . TYR TYR TYR A A 412  412  . 44.384 5.115   4.710   1.00 16.84  1 . C  ? 
ATOM   3063  CG  CG  . TYR TYR TYR A A 412  412  . 43.725 3.852   5.202   1.00 16.68  1 . C  ? 
ATOM   3064  CD1 CD1 . TYR TYR TYR A A 412  412  . 43.753 2.678   4.449   1.00 16.93  1 . C  ? 
ATOM   3065  CE1 CE1 . TYR TYR TYR A A 412  412  . 43.178 1.511   4.928   1.00 16.68  1 . C  ? 
ATOM   3066  CZ  CZ  . TYR TYR TYR A A 412  412  . 42.593 1.510   6.165   1.00 16.30  1 . C  ? 
ATOM   3067  OH  OH  . TYR TYR TYR A A 412  412  . 42.046 0.364   6.657   1.00 16.96  1 . O  ? 
ATOM   3068  CE2 CE2 . TYR TYR TYR A A 412  412  . 42.547 2.644   6.924   1.00 16.79  1 . C  ? 
ATOM   3069  CD2 CD2 . TYR TYR TYR A A 412  412  . 43.116 3.810   6.450   1.00 16.96  1 . C  ? 
ATOM   3070  C   C   . TYR TYR TYR A A 412  412  . 46.168 4.512   6.409   1.00 18.04  1 . C  ? 
ATOM   3071  O   O   . TYR TYR TYR A A 412  412  . 46.211 5.182   7.440   1.00 17.85  1 . O  ? 
ATOM   3072  N   N   . TYR TYR TYR A A 413  413  . 46.374 3.187   6.398   1.00 18.91  1 . N  ? 
ATOM   3073  CA  CA  . TYR TYR TYR A A 413  413  . 46.452 2.414   7.629   1.00 18.90  1 . C  ? 
ATOM   3074  CB  CB  . TYR TYR TYR A A 413  413  . 46.312 0.888   7.372   1.00 18.94  1 . C  ? 
ATOM   3075  CG  CG  . TYR TYR TYR A A 413  413  . 46.067 0.128   8.673   1.00 17.94  1 . C  ? 
ATOM   3076  CD1 CD1 . TYR TYR TYR A A 413  413  . 44.822 0.161   9.292   1.00 17.17  1 . C  ? 
ATOM   3077  CE1 CE1 . TYR TYR TYR A A 413  413  . 44.599 -0.479  10.503  1.00 17.11  1 . C  ? 
ATOM   3078  CZ  CZ  . TYR TYR TYR A A 413  413  . 45.631 -1.156  11.135  1.00 17.49  1 . C  ? 
ATOM   3079  OH  OH  . TYR TYR TYR A A 413  413  . 45.396 -1.771  12.360  1.00 17.73  1 . O  ? 
ATOM   3080  CE2 CE2 . TYR TYR TYR A A 413  413  . 46.889 -1.196  10.546  1.00 17.36  1 . C  ? 
ATOM   3081  CD2 CD2 . TYR TYR TYR A A 413  413  . 47.101 -0.545  9.325   1.00 17.84  1 . C  ? 
ATOM   3082  C   C   . TYR TYR TYR A A 413  413  . 47.673 2.727   8.504   1.00 20.04  1 . C  ? 
ATOM   3083  O   O   . TYR TYR TYR A A 413  413  . 47.614 2.520   9.730   1.00 19.85  1 . O  ? 
ATOM   3084  N   N   . LEU LEU LEU A A 414  414  . 48.758 3.233   7.909   1.00 20.82  1 . N  ? 
ATOM   3085  CA  CA  . LEU LEU LEU A A 414  414  . 49.951 3.593   8.682   1.00 21.36  1 . C  ? 
ATOM   3086  CB  CB  . LEU LEU LEU A A 414  414  . 51.108 4.067   7.781   1.00 22.35  1 . C  ? 
ATOM   3087  CG  CG  . LEU LEU LEU A A 414  414  . 51.829 3.010   6.941   1.00 24.11  1 . C  ? 
ATOM   3088  CD1 CD1 . LEU LEU LEU A A 414  414  . 52.838 3.667   6.000   1.00 24.80  1 . C  ? 
ATOM   3089  CD2 CD2 . LEU LEU LEU A A 414  414  . 52.516 1.993   7.820   1.00 24.62  1 . C  ? 
ATOM   3090  C   C   . LEU LEU LEU A A 414  414  . 49.676 4.662   9.729   1.00 20.88  1 . C  ? 
ATOM   3091  O   O   . LEU LEU LEU A A 414  414  . 50.185 4.580   10.833  1.00 19.94  1 . O  ? 
ATOM   3092  N   N   . ALA ALA ALA A A 415  415  . 48.900 5.674   9.360   1.00 21.49  1 . N  ? 
ATOM   3093  CA  CA  . ALA ALA ALA A A 415  415  . 48.464 6.699   10.302  1.00 21.37  1 . C  ? 
ATOM   3094  CB  CB  . ALA ALA ALA A A 415  415  . 48.219 8.011   9.574   1.00 21.71  1 . C  ? 
ATOM   3095  C   C   . ALA ALA ALA A A 415  415  . 47.195 6.255   11.059  1.00 21.12  1 . C  ? 
ATOM   3096  O   O   . ALA ALA ALA A A 415  415  . 47.052 6.521   12.243  1.00 20.79  1 . O  ? 
ATOM   3097  N   N   . ASP ASP ASP A A 416  416  . 46.287 5.567   10.377  1.00 21.31  1 . N  ? 
ATOM   3098  CA  CA  . ASP ASP ASP A A 416  416  . 45.000 5.214   10.976  1.00 21.41  1 . C  ? 
ATOM   3099  CB  CB  . ASP ASP ASP A A 416  416  . 43.906 5.056   9.899   1.00 23.25  1 . C  ? 
ATOM   3100  CG  CG  . ASP ASP ASP A A 416  416  . 42.778 6.071   10.033  1.00 22.88  1 . C  ? 
ATOM   3101  OD1 OD1 . ASP ASP ASP A A 416  416  . 42.793 6.940   10.936  1.00 22.99  1 . O  ? 
ATOM   3102  OD2 OD2 . ASP ASP ASP A A 416  416  . 41.891 6.016   9.165   1.00 26.50  1 . O  ? 
ATOM   3103  C   C   . ASP ASP ASP A A 416  416  . 44.956 3.976   11.851  1.00 20.91  1 . C  ? 
ATOM   3104  O   O   . ASP ASP ASP A A 416  416  . 43.924 3.743   12.492  1.00 20.77  1 . O  ? 
ATOM   3105  N   N   . GLY GLY GLY A A 417  417  . 46.030 3.183   11.888  1.00 20.18  1 . N  ? 
ATOM   3106  CA  CA  . GLY GLY GLY A A 417  417  . 46.011 1.889   12.580  1.00 19.04  1 . C  ? 
ATOM   3107  C   C   . GLY GLY GLY A A 417  417  . 46.314 1.941   14.064  1.00 19.00  1 . C  ? 
ATOM   3108  O   O   . GLY GLY GLY A A 417  417  . 47.057 1.090   14.579  1.00 18.88  1 . O  ? 
ATOM   3109  N   N   . GLY GLY GLY A A 418  418  . 45.760 2.931   14.752  1.00 18.65  1 . N  ? 
ATOM   3110  CA  CA  . GLY GLY GLY A A 418  418  . 45.976 3.114   16.187  1.00 18.95  1 . C  ? 
ATOM   3111  C   C   . GLY GLY GLY A A 418  418  . 47.426 3.324   16.537  1.00 20.04  1 . C  ? 
ATOM   3112  O   O   . GLY GLY GLY A A 418  418  . 47.894 2.847   17.566  1.00 19.83  1 . O  ? 
ATOM   3113  N   N   . THR THR THR A A 419  419  . 48.131 4.051   15.669  1.00 20.05  1 . N  ? 
ATOM   3114  CA  CA  . THR THR THR A A 419  419  . 49.601 4.081   15.663  1.00 19.93  1 . C  ? 
ATOM   3115  CB  CB  . THR THR THR A A 419  419  . 50.094 4.782   14.378  1.00 20.23  1 . C  ? 
ATOM   3116  OG1 OG1 . THR THR THR A A 419  419  . 49.409 4.215   13.254  1.00 20.09  1 . O  ? 
ATOM   3117  CG2 CG2 . THR THR THR A A 419  419  . 51.581 4.656   14.193  1.00 19.88  1 . C  ? 
ATOM   3118  C   C   . THR THR THR A A 419  419  . 50.146 4.779   16.913  1.00 18.91  1 . C  ? 
ATOM   3119  O   O   . THR THR THR A A 419  419  . 49.708 5.869   17.252  1.00 20.31  1 . O  ? 
ATOM   3120  N   N   . ALA ALA ALA A A 420  420  . 51.064 4.115   17.601  1.00 18.53  1 . N  ? 
ATOM   3121  CA  CA  . ALA ALA ALA A A 420  420  . 51.661 4.597   18.839  1.00 18.66  1 . C  ? 
ATOM   3122  CB  CB  . ALA ALA ALA A A 420  420  . 51.435 3.581   19.951  1.00 18.59  1 . C  ? 
ATOM   3123  C   C   . ALA ALA ALA A A 420  420  . 53.149 4.802   18.607  1.00 19.14  1 . C  ? 
ATOM   3124  O   O   . ALA ALA ALA A A 420  420  . 53.832 3.897   18.134  1.00 19.56  1 . O  ? 
ATOM   3125  N   N   . TRP TRP TRP A A 421  421  . 53.646 5.987   18.935  1.00 19.26  1 . N  ? 
ATOM   3126  CA  CA  . TRP TRP TRP A A 421  421  . 55.032 6.351   18.678  1.00 19.76  1 . C  ? 
ATOM   3127  CB  CB  . TRP TRP TRP A A 421  421  . 55.145 7.013   17.302  1.00 19.78  1 . C  ? 
ATOM   3128  CG  CG  . TRP TRP TRP A A 421  421  . 56.502 7.106   16.698  1.00 18.98  1 . C  ? 
ATOM   3129  CD1 CD1 . TRP TRP TRP A A 421  421  . 57.636 6.452   17.094  1.00 19.10  1 . C  ? 
ATOM   3130  NE1 NE1 . TRP TRP TRP A A 421  421  . 58.673 6.762   16.257  1.00 18.70  1 . N  ? 
ATOM   3131  CE2 CE2 . TRP TRP TRP A A 421  421  . 58.227 7.607   15.278  1.00 17.49  1 . C  ? 
ATOM   3132  CD2 CD2 . TRP TRP TRP A A 421  421  . 56.859 7.842   15.520  1.00 18.14  1 . C  ? 
ATOM   3133  CE3 CE3 . TRP TRP TRP A A 421  421  . 56.155 8.676   14.642  1.00 17.63  1 . C  ? 
ATOM   3134  CZ3 CZ3 . TRP TRP TRP A A 421  421  . 56.845 9.248   13.563  1.00 16.77  1 . C  ? 
ATOM   3135  CH2 CH2 . TRP TRP TRP A A 421  421  . 58.205 8.998   13.365  1.00 16.45  1 . C  ? 
ATOM   3136  CZ2 CZ2 . TRP TRP TRP A A 421  421  . 58.911 8.186   14.204  1.00 16.78  1 . C  ? 
ATOM   3137  C   C   . TRP TRP TRP A A 421  421  . 55.452 7.276   19.813  1.00 20.82  1 . C  ? 
ATOM   3138  O   O   . TRP TRP TRP A A 421  421  . 55.170 8.476   19.798  1.00 22.69  1 . O  ? 
ATOM   3139  N   N   . GLU GLU GLU A A 422  422  . 56.110 6.701   20.813  1.00 20.82  1 . N  ? 
ATOM   3140  CA  CA  . GLU GLU GLU A A 422  422  . 56.365 7.395   22.072  1.00 21.29  1 . C  ? 
ATOM   3141  CB  CB  . GLU GLU GLU A A 422  422  . 56.326 6.413   23.246  1.00 21.65  1 . C  ? 
ATOM   3142  CG  CG  . GLU GLU GLU A A 422  422  . 57.355 5.291   23.256  1.00 22.25  1 . C  ? 
ATOM   3143  CD  CD  . GLU GLU GLU A A 422  422  . 58.710 5.688   23.781  1.00 22.56  1 . C  ? 
ATOM   3144  OE1 OE1 . GLU GLU GLU A A 422  422  . 59.672 4.953   23.468  1.00 24.06  1 . O  ? 
ATOM   3145  OE2 OE2 . GLU GLU GLU A A 422  422  . 58.821 6.702   24.500  1.00 22.38  1 . O  ? 
ATOM   3146  C   C   . GLU GLU GLU A A 422  422  . 57.631 8.262   22.115  1.00 21.50  1 . C  ? 
ATOM   3147  O   O   . GLU GLU GLU A A 422  422  . 58.623 7.981   21.444  1.00 19.91  1 . O  ? 
ATOM   3148  N   N   . ASN ASN ASN A A 423  423  . 57.571 9.316   22.932  1.00 22.68  1 . N  ? 
ATOM   3149  CA  CA  . ASN ASN ASN A A 423  423  . 58.700 10.222  23.167  1.00 25.11  1 . C  ? 
ATOM   3150  CB  CB  . ASN ASN ASN A A 423  423  . 58.477 11.566  22.457  1.00 25.67  1 . C  ? 
ATOM   3151  CG  CG  . ASN ASN ASN A A 423  423  . 59.691 12.479  22.532  1.00 25.84  1 . C  ? 
ATOM   3152  OD1 OD1 . ASN ASN ASN A A 423  423  . 60.819 12.018  22.420  1.00 26.44  1 . O  ? 
ATOM   3153  ND2 ND2 . ASN ASN ASN A A 423  423  . 59.460 13.781  22.725  1.00 26.28  1 . N  ? 
ATOM   3154  C   C   . ASN ASN ASN A A 423  423  . 58.910 10.412  24.659  1.00 25.97  1 . C  ? 
ATOM   3155  O   O   . ASN ASN ASN A A 423  423  . 59.133 11.529  25.143  1.00 27.85  1 . O  ? 
ATOM   3156  N   N   . GLY GLY GLY A A 424  424  . 58.859 9.295   25.377  1.00 26.89  1 . N  ? 
ATOM   3157  CA  CA  . GLY GLY GLY A A 424  424  . 59.106 9.260   26.801  1.00 27.14  1 . C  ? 
ATOM   3158  C   C   . GLY GLY GLY A A 424  424  . 57.868 8.886   27.555  1.00 28.70  1 . C  ? 
ATOM   3159  O   O   . GLY GLY GLY A A 424  424  . 56.761 9.199   27.126  1.00 29.69  1 . O  ? 
ATOM   3160  N   N   . LYS LYS LYS A A 425  425  . 58.066 8.227   28.691  1.00 31.43  1 . N  ? 
ATOM   3161  CA  CA  . LYS LYS LYS A A 425  425  . 56.979 7.908   29.623  1.00 35.32  1 . C  ? 
ATOM   3162  CB  CB  . LYS LYS LYS A A 425  425  . 57.377 6.720   30.510  1.00 36.58  1 . C  ? 
ATOM   3163  CG  CG  . LYS LYS LYS A A 425  425  . 56.228 5.879   31.034  1.00 38.84  1 . C  ? 
ATOM   3164  CD  CD  . LYS LYS LYS A A 425  425  . 56.671 4.435   31.183  1.00 42.01  1 . C  ? 
ATOM   3165  CE  CE  . LYS LYS LYS A A 425  425  . 55.612 3.562   31.831  1.00 44.77  1 . C  ? 
ATOM   3166  NZ  NZ  . LYS LYS LYS A A 425  425  . 55.937 2.097   31.700  1.00 45.49  1 . N  ? 
ATOM   3167  C   C   . LYS LYS LYS A A 425  425  . 56.715 9.156   30.467  1.00 35.31  1 . C  ? 
ATOM   3168  O   O   . LYS LYS LYS A A 425  425  . 57.646 9.859   30.821  1.00 36.78  1 . O  ? 
ATOM   3169  N   N   . VAL VAL VAL A A 426  426  . 55.452 9.434   30.781  1.00 36.39  1 . N  ? 
ATOM   3170  CA  CA  . VAL VAL VAL A A 426  426  . 55.101 10.615  31.594  1.00 36.98  1 . C  ? 
ATOM   3171  CB  CB  . VAL VAL VAL A A 426  426  . 53.568 10.858  31.631  1.00 34.81  1 . C  ? 
ATOM   3172  CG1 CG1 . VAL VAL VAL A A 426  426  . 53.192 12.015  32.565  1.00 34.26  1 . C  ? 
ATOM   3173  CG2 CG2 . VAL VAL VAL A A 426  426  . 53.050 11.135  30.231  1.00 34.11  1 . C  ? 
ATOM   3174  C   C   . VAL VAL VAL A A 426  426  . 55.674 10.433  33.010  1.00 38.60  1 . C  ? 
ATOM   3175  O   O   . VAL VAL VAL A A 426  426  . 55.362 9.455   33.676  1.00 37.82  1 . O  ? 
ATOM   3176  N   N   . GLY GLY GLY A A 427  427  . 56.528 11.365  33.433  1.00 45.82  1 . N  ? 
ATOM   3177  CA  CA  . GLY GLY GLY A A 427  427  . 57.246 11.275  34.723  1.00 50.64  1 . C  ? 
ATOM   3178  C   C   . GLY GLY GLY A A 427  427  . 58.751 11.047  34.606  1.00 53.14  1 . C  ? 
ATOM   3179  O   O   . GLY GLY GLY A A 427  427  . 59.513 11.582  35.404  1.00 58.45  1 . O  ? 
ATOM   3180  N   N   . GLU GLU GLU A A 428  428  . 59.176 10.246  33.628  1.00 56.70  1 . N  ? 
ATOM   3181  CA  CA  . GLU GLU GLU A A 428  428  . 60.606 9.985   33.359  1.00 57.87  1 . C  ? 
ATOM   3182  CB  CB  . GLU GLU GLU A A 428  428  . 60.793 8.680   32.564  1.00 61.60  1 . C  ? 
ATOM   3183  CG  CG  . GLU GLU GLU A A 428  428  . 60.837 7.406   33.405  1.00 66.37  1 . C  ? 
ATOM   3184  CD  CD  . GLU GLU GLU A A 428  428  . 59.474 6.937   33.909  1.00 68.99  1 . C  ? 
ATOM   3185  OE1 OE1 . GLU GLU GLU A A 428  428  . 58.717 7.746   34.497  1.00 70.15  1 . O  ? 
ATOM   3186  OE2 OE2 . GLU GLU GLU A A 428  428  . 59.167 5.734   33.740  1.00 71.24  1 . O  ? 
ATOM   3187  C   C   . GLU GLU GLU A A 428  428  . 61.237 11.142  32.596  1.00 55.91  1 . C  ? 
ATOM   3188  O   O   . GLU GLU GLU A A 428  428  . 61.644 12.130  33.196  1.00 56.43  1 . O  ? 
ATOM   3189  N   N   . LYS LYS LYS A A 431  431  . 65.356 11.512  29.901  1.00 89.40  1 . N  ? 
ATOM   3190  CA  CA  . LYS LYS LYS A A 431  431  . 65.548 11.449  28.449  1.00 90.97  1 . C  ? 
ATOM   3191  CB  CB  . LYS LYS LYS A A 431  431  . 66.756 12.308  28.037  1.00 87.59  1 . C  ? 
ATOM   3192  C   C   . LYS LYS LYS A A 431  431  . 65.696 9.999   27.942  1.00 90.63  1 . C  ? 
ATOM   3193  O   O   . LYS LYS LYS A A 431  431  . 65.810 9.060   28.736  1.00 89.14  1 . O  ? 
ATOM   3194  N   N   . ARG ARG ARG A A 432  432  . 65.697 9.845   26.616  1.00 87.71  1 . N  ? 
ATOM   3195  CA  CA  . ARG ARG ARG A A 432  432  . 65.695 8.533   25.948  1.00 83.94  1 . C  ? 
ATOM   3196  CB  CB  . ARG ARG ARG A A 432  432  . 64.258 8.064   25.729  1.00 82.01  1 . C  ? 
ATOM   3197  CG  CG  . ARG ARG ARG A A 432  432  . 63.669 7.279   26.877  1.00 81.18  1 . C  ? 
ATOM   3198  CD  CD  . ARG ARG ARG A A 432  432  . 64.189 5.850   26.913  1.00 81.04  1 . C  ? 
ATOM   3199  NE  NE  . ARG ARG ARG A A 432  432  . 63.144 4.934   27.367  1.00 81.45  1 . N  ? 
ATOM   3200  CZ  CZ  . ARG ARG ARG A A 432  432  . 62.109 4.513   26.633  1.00 78.88  1 . C  ? 
ATOM   3201  NH1 NH1 . ARG ARG ARG A A 432  432  . 61.940 4.900   25.360  1.00 70.78  1 . N  ? 
ATOM   3202  NH2 NH2 . ARG ARG ARG A A 432  432  . 61.229 3.681   27.186  1.00 80.66  1 . N  ? 
ATOM   3203  C   C   . ARG ARG ARG A A 432  432  . 66.398 8.560   24.586  1.00 84.75  1 . C  ? 
ATOM   3204  O   O   . ARG ARG ARG A A 432  432  . 66.353 9.568   23.867  1.00 79.19  1 . O  ? 
ATOM   3205  N   N   . THR THR THR A A 433  433  . 67.013 7.429   24.233  1.00 83.88  1 . N  ? 
ATOM   3206  CA  CA  . THR THR THR A A 433  433  . 67.697 7.252   22.940  1.00 79.71  1 . C  ? 
ATOM   3207  CB  CB  . THR THR THR A A 433  433  . 68.845 6.206   23.036  1.00 81.99  1 . C  ? 
ATOM   3208  OG1 OG1 . THR THR THR A A 433  433  . 68.441 5.097   23.861  1.00 82.07  1 . O  ? 
ATOM   3209  CG2 CG2 . THR THR THR A A 433  433  . 70.108 6.838   23.626  1.00 80.78  1 . C  ? 
ATOM   3210  C   C   . THR THR THR A A 433  433  . 66.714 6.856   21.819  1.00 73.62  1 . C  ? 
ATOM   3211  O   O   . THR THR THR A A 433  433  . 66.669 7.516   20.776  1.00 65.81  1 . O  ? 
ATOM   3212  N   N   . ASN ASN ASN A A 434  434  . 65.931 5.793   22.042  1.00 67.50  1 . N  ? 
ATOM   3213  CA  CA  . ASN ASN ASN A A 434  434  . 64.999 5.264   21.021  1.00 61.64  1 . C  ? 
ATOM   3214  CB  CB  . ASN ASN ASN A A 434  434  . 65.209 3.748   20.796  1.00 63.57  1 . C  ? 
ATOM   3215  CG  CG  . ASN ASN ASN A A 434  434  . 66.432 3.434   19.926  1.00 62.27  1 . C  ? 
ATOM   3216  OD1 OD1 . ASN ASN ASN A A 434  434  . 67.340 2.709   20.346  1.00 62.74  1 . O  ? 
ATOM   3217  ND2 ND2 . ASN ASN ASN A A 434  434  . 66.451 3.970   18.703  1.00 58.89  1 . N  ? 
ATOM   3218  C   C   . ASN ASN ASN A A 434  434  . 63.532 5.552   21.337  1.00 50.84  1 . C  ? 
ATOM   3219  O   O   . ASN ASN ASN A A 434  434  . 63.147 5.675   22.496  1.00 53.49  1 . O  ? 
ATOM   3220  N   N   . ASN ASN ASN A A 435  435  . 62.743 5.650   20.269  1.00 40.70  1 . N  ? 
ATOM   3221  CA  CA  . ASN ASN ASN A A 435  435  . 61.339 6.039   20.309  1.00 33.61  1 . C  ? 
ATOM   3222  CB  CB  . ASN ASN ASN A A 435  435  . 61.106 7.227   19.397  1.00 32.82  1 . C  ? 
ATOM   3223  CG  CG  . ASN ASN ASN A A 435  435  . 61.756 8.492   19.908  1.00 33.20  1 . C  ? 
ATOM   3224  OD1 OD1 . ASN ASN ASN A A 435  435  . 62.758 8.927   19.381  1.00 36.60  1 . O  ? 
ATOM   3225  ND2 ND2 . ASN ASN ASN A A 435  435  . 61.185 9.081   20.936  1.00 32.06  1 . N  ? 
ATOM   3226  C   C   . ASN ASN ASN A A 435  435  . 60.521 4.859   19.824  1.00 29.31  1 . C  ? 
ATOM   3227  O   O   . ASN ASN ASN A A 435  435  . 60.433 4.593   18.615  1.00 26.51  1 . O  ? 
ATOM   3228  N   N   . MET MET MET A A 436  436  . 59.959 4.126   20.776  1.00 25.91  1 . N  ? 
ATOM   3229  CA  CA  . MET MET MET A A 436  436  . 59.233 2.899   20.476  1.00 23.87  1 . C  ? 
ATOM   3230  CB  CB  . MET MET MET A A 436  436  . 58.870 2.168   21.781  1.00 24.88  1 . C  ? 
ATOM   3231  CG  CG  . MET MET MET A A 436  436  . 60.085 1.557   22.499  1.00 24.74  1 . C  ? 
ATOM   3232  SD  SD  . MET MET MET A A 436  436  . 59.706 0.462   23.885  1.00 24.13  1 . S  ? 
ATOM   3233  CE  CE  . MET MET MET A A 436  436  . 58.894 1.642   24.954  1.00 25.11  1 . C  ? 
ATOM   3234  C   C   . MET MET MET A A 436  436  . 58.000 3.169   19.612  1.00 22.09  1 . C  ? 
ATOM   3235  O   O   . MET MET MET A A 436  436  . 57.386 4.228   19.714  1.00 20.78  1 . O  ? 
ATOM   3236  N   N   . PHE PHE PHE A A 437  437  . 57.675 2.214   18.751  1.00 20.75  1 . N  ? 
ATOM   3237  CA  CA  . PHE PHE PHE A A 437  437  . 56.603 2.330   17.750  1.00 20.47  1 . C  ? 
ATOM   3238  CB  CB  . PHE PHE PHE A A 437  437  . 57.224 2.481   16.348  1.00 20.13  1 . C  ? 
ATOM   3239  CG  CG  . PHE PHE PHE A A 437  437  . 56.232 2.696   15.215  1.00 18.76  1 . C  ? 
ATOM   3240  CD1 CD1 . PHE PHE PHE A A 437  437  . 55.723 1.633   14.505  1.00 18.26  1 . C  ? 
ATOM   3241  CE1 CE1 . PHE PHE PHE A A 437  437  . 54.859 1.825   13.432  1.00 18.18  1 . C  ? 
ATOM   3242  CZ  CZ  . PHE PHE PHE A A 437  437  . 54.504 3.090   13.045  1.00 18.11  1 . C  ? 
ATOM   3243  CE2 CE2 . PHE PHE PHE A A 437  437  . 55.022 4.171   13.732  1.00 19.57  1 . C  ? 
ATOM   3244  CD2 CD2 . PHE PHE PHE A A 437  437  . 55.897 3.972   14.800  1.00 19.37  1 . C  ? 
ATOM   3245  C   C   . PHE PHE PHE A A 437  437  . 55.709 1.088   17.796  1.00 20.57  1 . C  ? 
ATOM   3246  O   O   . PHE PHE PHE A A 437  437  . 56.154 -0.003  18.116  1.00 20.15  1 . O  ? 
ATOM   3247  N   N   . GLY GLY GLY A A 438  438  . 54.438 1.278   17.472  1.00 20.47  1 . N  ? 
ATOM   3248  CA  CA  . GLY GLY GLY A A 438  438  . 53.497 0.184   17.358  1.00 20.28  1 . C  ? 
ATOM   3249  C   C   . GLY GLY GLY A A 438  438  . 52.338 0.551   16.426  1.00 19.83  1 . C  ? 
ATOM   3250  O   O   . GLY GLY GLY A A 438  438  . 51.707 1.601   16.575  1.00 19.64  1 . O  ? 
ATOM   3251  N   N   . LEU LEU LEU A A 439  439  . 52.070 -0.334  15.483  1.00 18.63  1 . N  ? 
ATOM   3252  CA  CA  . LEU LEU LEU A A 439  439  . 50.907 -0.287  14.628  1.00 18.69  1 . C  ? 
ATOM   3253  CB  CB  . LEU LEU LEU A A 439  439  . 51.376 -0.381  13.180  1.00 19.55  1 . C  ? 
ATOM   3254  CG  CG  . LEU LEU LEU A A 439  439  . 50.366 -0.287  12.046  1.00 20.11  1 . C  ? 
ATOM   3255  CD1 CD1 . LEU LEU LEU A A 439  439  . 49.646 1.060   12.063  1.00 20.25  1 . C  ? 
ATOM   3256  CD2 CD2 . LEU LEU LEU A A 439  439  . 51.102 -0.482  10.725  1.00 20.12  1 . C  ? 
ATOM   3257  C   C   . LEU LEU LEU A A 439  439  . 50.050 -1.497  14.977  1.00 18.58  1 . C  ? 
ATOM   3258  O   O   . LEU LEU LEU A A 439  439  . 50.581 -2.601  15.178  1.00 18.48  1 . O  ? 
ATOM   3259  N   N   . LEU LEU LEU A A 440  440  . 48.734 -1.304  15.057  1.00 18.07  1 . N  ? 
ATOM   3260  CA  CA  . LEU LEU LEU A A 440  440  . 47.821 -2.394  15.414  1.00 17.93  1 . C  ? 
ATOM   3261  CB  CB  . LEU LEU LEU A A 440  440  . 46.441 -1.857  15.793  1.00 18.14  1 . C  ? 
ATOM   3262  CG  CG  . LEU LEU LEU A A 440  440  . 46.238 -1.087  17.102  1.00 17.77  1 . C  ? 
ATOM   3263  CD1 CD1 . LEU LEU LEU A A 440  440  . 44.809 -0.552  17.155  1.00 17.67  1 . C  ? 
ATOM   3264  CD2 CD2 . LEU LEU LEU A A 440  440  . 46.515 -1.994  18.292  1.00 18.41  1 . C  ? 
ATOM   3265  C   C   . LEU LEU LEU A A 440  440  . 47.627 -3.386  14.276  1.00 18.54  1 . C  ? 
ATOM   3266  O   O   . LEU LEU LEU A A 440  440  . 47.658 -3.022  13.113  1.00 19.20  1 . O  ? 
ATOM   3267  N   N   . GLU GLU GLU A A 441  441  . 47.425 -4.647  14.625  1.00 19.15  1 . N  ? 
ATOM   3268  CA  CA  . GLU GLU GLU A A 441  441  . 46.888 -5.644  13.690  1.00 19.33  1 . C  ? 
ATOM   3269  CB  CB  . GLU GLU GLU A A 441  441  . 46.653 -6.973  14.433  1.00 19.61  1 . C  ? 
ATOM   3270  CG  CG  . GLU GLU GLU A A 441  441  . 45.935 -8.058  13.650  1.00 20.03  1 . C  ? 
ATOM   3271  CD  CD  . GLU GLU GLU A A 441  441  . 45.821 -9.396  14.382  1.00 20.21  1 . C  ? 
ATOM   3272  OE1 OE1 . GLU GLU GLU A A 441  441  . 46.474 -9.627  15.410  1.00 20.27  1 . O  ? 
ATOM   3273  OE2 OE2 . GLU GLU GLU A A 441  441  . 45.055 -10.243 13.900  1.00 22.67  1 . O  ? 
ATOM   3274  C   C   . GLU GLU GLU A A 441  441  . 45.578 -5.114  13.104  1.00 19.84  1 . C  ? 
ATOM   3275  O   O   . GLU GLU GLU A A 441  441  . 45.379 -5.165  11.895  1.00 20.19  1 . O  ? 
ATOM   3276  N   N   . CYS CYS CYS A A 442  442  . 44.694 -4.656  13.996  1.00 19.58  1 . N  ? 
ATOM   3277  CA  CA  . CYS CYS CYS A A 442  442  . 43.434 -3.987  13.679  1.00 19.83  1 . C  ? 
ATOM   3278  CB  CB  . CYS CYS CYS A A 442  442  . 42.486 -4.883  12.879  1.00 20.70  1 . C  ? 
ATOM   3279  SG  SG  . CYS CYS CYS A A 442  442  . 41.852 -6.369  13.678  1.00 21.97  1 . S  ? 
ATOM   3280  C   C   . CYS CYS CYS A A 442  442  . 42.780 -3.516  14.985  1.00 20.49  1 . C  ? 
ATOM   3281  O   O   . CYS CYS CYS A A 442  442  . 43.377 -3.633  16.070  1.00 20.96  1 . O  ? 
ATOM   3282  N   N   . PHE PHE PHE A A 443  443  . 41.583 -2.952  14.900  1.00 20.21  1 . N  ? 
ATOM   3283  CA  CA  . PHE PHE PHE A A 443  443  . 40.877 -2.497  16.110  1.00 20.19  1 . C  ? 
ATOM   3284  CB  CB  . PHE PHE PHE A A 443  443  . 40.006 -1.267  15.801  1.00 19.24  1 . C  ? 
ATOM   3285  CG  CG  . PHE PHE PHE A A 443  443  . 40.816 -0.037  15.515  1.00 18.65  1 . C  ? 
ATOM   3286  CD1 CD1 . PHE PHE PHE A A 443  443  . 41.231 0.789   16.543  1.00 18.55  1 . C  ? 
ATOM   3287  CE1 CE1 . PHE PHE PHE A A 443  443  . 42.006 1.911   16.299  1.00 18.26  1 . C  ? 
ATOM   3288  CZ  CZ  . PHE PHE PHE A A 443  443  . 42.399 2.214   15.010  1.00 18.64  1 . C  ? 
ATOM   3289  CE2 CE2 . PHE PHE PHE A A 443  443  . 42.004 1.385   13.964  1.00 19.76  1 . C  ? 
ATOM   3290  CD2 CD2 . PHE PHE PHE A A 443  443  . 41.228 0.256   14.223  1.00 19.11  1 . C  ? 
ATOM   3291  C   C   . PHE PHE PHE A A 443  443  . 40.100 -3.615  16.812  1.00 20.10  1 . C  ? 
ATOM   3292  O   O   . PHE PHE PHE A A 443  443  . 40.032 -3.632  18.039  1.00 19.10  1 . O  ? 
ATOM   3293  N   N   . ASP ASP ASP A A 444  444  . 39.562 -4.564  16.039  1.00 21.68  1 . N  ? 
ATOM   3294  CA  CA  . ASP ASP ASP A A 444  444  . 38.848 -5.723  16.603  1.00 22.19  1 . C  ? 
ATOM   3295  CB  CB  . ASP ASP ASP A A 444  444  . 38.171 -6.537  15.506  1.00 23.67  1 . C  ? 
ATOM   3296  CG  CG  . ASP ASP ASP A A 444  444  . 37.002 -5.814  14.885  1.00 24.43  1 . C  ? 
ATOM   3297  OD1 OD1 . ASP ASP ASP A A 444  444  . 36.037 -5.516  15.626  1.00 25.76  1 . O  ? 
ATOM   3298  OD2 OD2 . ASP ASP ASP A A 444  444  . 37.051 -5.557  13.663  1.00 24.62  1 . O  ? 
ATOM   3299  C   C   . ASP ASP ASP A A 444  444  . 39.785 -6.635  17.364  1.00 22.45  1 . C  ? 
ATOM   3300  O   O   . ASP ASP ASP A A 444  444  . 39.441 -7.117  18.446  1.00 23.12  1 . O  ? 
ATOM   3301  N   N   . TYR TYR TYR A A 445  445  . 40.960 -6.872  16.775  1.00 20.54  1 . N  ? 
ATOM   3302  CA  CA  . TYR TYR TYR A A 445  445  . 41.979 -7.723  17.346  1.00 19.55  1 . C  ? 
ATOM   3303  CB  CB  . TYR TYR TYR A A 445  445  . 42.468 -8.749  16.313  1.00 20.14  1 . C  ? 
ATOM   3304  CG  CG  . TYR TYR TYR A A 445  445  . 41.411 -9.506  15.521  1.00 20.25  1 . C  ? 
ATOM   3305  CD1 CD1 . TYR TYR TYR A A 445  445  . 40.159 -9.825  16.067  1.00 22.03  1 . C  ? 
ATOM   3306  CE1 CE1 . TYR TYR TYR A A 445  445  . 39.211 -10.536 15.324  1.00 22.36  1 . C  ? 
ATOM   3307  CZ  CZ  . TYR TYR TYR A A 445  445  . 39.531 -10.963 14.035  1.00 21.82  1 . C  ? 
ATOM   3308  OH  OH  . TYR TYR TYR A A 445  445  . 38.623 -11.676 13.285  1.00 22.95  1 . O  ? 
ATOM   3309  CE2 CE2 . TYR TYR TYR A A 445  445  . 40.777 -10.682 13.490  1.00 21.27  1 . C  ? 
ATOM   3310  CD2 CD2 . TYR TYR TYR A A 445  445  . 41.698 -9.965  14.229  1.00 20.67  1 . C  ? 
ATOM   3311  C   C   . TYR TYR TYR A A 445  445  . 43.097 -6.772  17.763  1.00 19.18  1 . C  ? 
ATOM   3312  O   O   . TYR TYR TYR A A 445  445  . 44.042 -6.517  16.998  1.00 17.26  1 . O  ? 
ATOM   3313  N   N   . ASN ASN ASN A A 446  446  . 42.979 -6.256  18.991  1.00 18.58  1 . N  ? 
ATOM   3314  CA  CA  . ASN ASN ASN A A 446  446  . 43.648 -5.029  19.395  1.00 18.50  1 . C  ? 
ATOM   3315  CB  CB  . ASN ASN ASN A A 446  446  . 42.800 -4.275  20.427  1.00 18.25  1 . C  ? 
ATOM   3316  CG  CG  . ASN ASN ASN A A 446  446  . 43.158 -2.795  20.509  1.00 17.64  1 . C  ? 
ATOM   3317  OD1 OD1 . ASN ASN ASN A A 446  446  . 44.110 -2.395  21.190  1.00 16.66  1 . O  ? 
ATOM   3318  ND2 ND2 . ASN ASN ASN A A 446  446  . 42.363 -1.964  19.834  1.00 18.03  1 . N  ? 
ATOM   3319  C   C   . ASN ASN ASN A A 446  446  . 45.054 -5.301  19.912  1.00 19.79  1 . C  ? 
ATOM   3320  O   O   . ASN ASN ASN A A 446  446  . 45.348 -5.108  21.094  1.00 19.37  1 . O  ? 
ATOM   3321  N   N   . TYR TYR TYR A A 447  447  . 45.916 -5.742  18.998  1.00 21.43  1 . N  ? 
ATOM   3322  CA  CA  . TYR TYR TYR A A 447  447  . 47.296 -6.145  19.312  1.00 22.26  1 . C  ? 
ATOM   3323  CB  CB  . TYR TYR TYR A A 447  447  . 47.479 -7.642  19.069  1.00 22.60  1 . C  ? 
ATOM   3324  CG  CG  . TYR TYR TYR A A 447  447  . 46.382 -8.470  19.685  1.00 23.69  1 . C  ? 
ATOM   3325  CD1 CD1 . TYR TYR TYR A A 447  447  . 46.116 -8.403  21.059  1.00 24.50  1 . C  ? 
ATOM   3326  CE1 CE1 . TYR TYR TYR A A 447  447  . 45.088 -9.153  21.625  1.00 24.95  1 . C  ? 
ATOM   3327  CZ  CZ  . TYR TYR TYR A A 447  447  . 44.323 -9.982  20.811  1.00 25.11  1 . C  ? 
ATOM   3328  OH  OH  . TYR TYR TYR A A 447  447  . 43.311 -10.735 21.326  1.00 27.85  1 . O  ? 
ATOM   3329  CE2 CE2 . TYR TYR TYR A A 447  447  . 44.571 -10.061 19.458  1.00 24.78  1 . C  ? 
ATOM   3330  CD2 CD2 . TYR TYR TYR A A 447  447  . 45.596 -9.306  18.902  1.00 24.06  1 . C  ? 
ATOM   3331  C   C   . TYR TYR TYR A A 447  447  . 48.308 -5.341  18.480  1.00 21.57  1 . C  ? 
ATOM   3332  O   O   . TYR TYR TYR A A 447  447  . 48.189 -5.242  17.244  1.00 20.29  1 . O  ? 
ATOM   3333  N   N   . TYR TYR TYR A A 448  448  . 49.296 -4.770  19.167  1.00 20.94  1 . N  ? 
ATOM   3334  CA  CA  . TYR TYR TYR A A 448  448  . 50.356 -4.043  18.504  1.00 21.06  1 . C  ? 
ATOM   3335  CB  CB  . TYR TYR TYR A A 448  448  . 51.044 -3.059  19.448  1.00 21.36  1 . C  ? 
ATOM   3336  CG  CG  . TYR TYR TYR A A 448  448  . 50.222 -1.817  19.632  1.00 22.01  1 . C  ? 
ATOM   3337  CD1 CD1 . TYR TYR TYR A A 448  448  . 50.126 -0.880  18.602  1.00 22.15  1 . C  ? 
ATOM   3338  CE1 CE1 . TYR TYR TYR A A 448  448  . 49.334 0.246   18.722  1.00 22.28  1 . C  ? 
ATOM   3339  CZ  CZ  . TYR TYR TYR A A 448  448  . 48.634 0.456   19.883  1.00 22.14  1 . C  ? 
ATOM   3340  OH  OH  . TYR TYR TYR A A 448  448  . 47.873 1.569   20.016  1.00 22.92  1 . O  ? 
ATOM   3341  CE2 CE2 . TYR TYR TYR A A 448  448  . 48.703 -0.460  20.926  1.00 22.98  1 . C  ? 
ATOM   3342  CD2 CD2 . TYR TYR TYR A A 448  448  . 49.485 -1.597  20.796  1.00 21.92  1 . C  ? 
ATOM   3343  C   C   . TYR TYR TYR A A 448  448  . 51.360 -4.990  17.862  1.00 21.54  1 . C  ? 
ATOM   3344  O   O   . TYR TYR TYR A A 448  448  . 51.818 -5.938  18.492  1.00 21.65  1 . O  ? 
ATOM   3345  N   N   . GLU GLU GLU A A 449  449  . 51.652 -4.715  16.589  1.00 21.40  1 . N  ? 
ATOM   3346  CA  CA  . GLU GLU GLU A A 449  449  . 52.720 -5.353  15.803  1.00 22.09  1 . C  ? 
ATOM   3347  CB  CB  . GLU GLU GLU A A 449  449  . 54.100 -4.898  16.299  1.00 21.44  1 . C  ? 
ATOM   3348  CG  CG  . GLU GLU GLU A A 449  449  . 54.331 -3.409  16.123  1.00 21.73  1 . C  ? 
ATOM   3349  CD  CD  . GLU GLU GLU A A 449  449  . 54.372 -2.946  14.676  1.00 21.93  1 . C  ? 
ATOM   3350  OE1 OE1 . GLU GLU GLU A A 449  449  . 54.456 -3.787  13.744  1.00 22.53  1 . O  ? 
ATOM   3351  OE2 OE2 . GLU GLU GLU A A 449  449  . 54.310 -1.708  14.468  1.00 22.53  1 . O  ? 
ATOM   3352  C   C   . GLU GLU GLU A A 449  449  . 52.671 -6.865  15.652  1.00 21.91  1 . C  ? 
ATOM   3353  O   O   . GLU GLU GLU A A 449  449  . 53.715 -7.527  15.499  1.00 23.98  1 . O  ? 
ATOM   3354  N   N   . THR THR THR A A 450  450  . 51.466 -7.402  15.586  1.00 20.58  1 . N  ? 
ATOM   3355  CA  CA  . THR THR THR A A 450  450  . 51.296 -8.841  15.480  1.00 20.11  1 . C  ? 
ATOM   3356  CB  CB  . THR THR THR A A 450  450  . 49.850 -9.200  15.161  1.00 20.12  1 . C  ? 
ATOM   3357  OG1 OG1 . THR THR THR A A 450  450  . 49.016 -8.788  16.248  1.00 19.38  1 . O  ? 
ATOM   3358  CG2 CG2 . THR THR THR A A 450  450  . 49.678 -10.677 14.990  1.00 20.72  1 . C  ? 
ATOM   3359  C   C   . THR THR THR A A 450  450  . 52.243 -9.364  14.418  1.00 21.03  1 . C  ? 
ATOM   3360  O   O   . THR THR THR A A 450  450  . 52.073 -9.072  13.231  1.00 19.97  1 . O  ? 
ATOM   3361  N   N   . LEU LEU LEU A A 451  451  . 53.249 -10.124 14.864  1.00 21.94  1 . N  ? 
ATOM   3362  CA  CA  . LEU LEU LEU A A 451  451  . 54.379 -10.484 14.021  1.00 21.96  1 . C  ? 
ATOM   3363  CB  CB  . LEU LEU LEU A A 451  451  . 55.387 -11.340 14.773  1.00 23.16  1 . C  ? 
ATOM   3364  CG  CG  . LEU LEU LEU A A 451  451  . 56.681 -11.465 13.950  1.00 23.66  1 . C  ? 
ATOM   3365  CD1 CD1 . LEU LEU LEU A A 451  451  . 57.781 -10.602 14.516  1.00 24.09  1 . C  ? 
ATOM   3366  CD2 CD2 . LEU LEU LEU A A 451  451  . 57.074 -12.930 13.852  1.00 25.19  1 . C  ? 
ATOM   3367  C   C   . LEU LEU LEU A A 451  451  . 54.009 -11.197 12.755  1.00 22.31  1 . C  ? 
ATOM   3368  O   O   . LEU LEU LEU A A 451  451  . 54.550 -10.888 11.700  1.00 23.11  1 . O  ? 
ATOM   3369  N   N   . ASP ASP ASP A A 452  452  . 53.125 -12.180 12.847  1.00 24.17  1 . N  ? 
ATOM   3370  CA  CA  . ASP ASP ASP A A 452  452  . 52.746 -12.943 11.662  1.00 25.78  1 . C  ? 
ATOM   3371  CB  CB  . ASP ASP ASP A A 452  452  . 51.946 -14.193 12.007  1.00 29.13  1 . C  ? 
ATOM   3372  CG  CG  . ASP ASP ASP A A 452  452  . 50.606 -13.900 12.641  1.00 31.66  1 . C  ? 
ATOM   3373  OD1 OD1 . ASP ASP ASP A A 452  452  . 50.578 -13.422 13.801  1.00 34.78  1 . O  ? 
ATOM   3374  OD2 OD2 . ASP ASP ASP A A 452  452  . 49.586 -14.236 11.997  1.00 36.50  1 . O  ? 
ATOM   3375  C   C   . ASP ASP ASP A A 452  452  . 52.031 -12.085 10.624  1.00 24.26  1 . C  ? 
ATOM   3376  O   O   . ASP ASP ASP A A 452  452  . 52.144 -12.346 9.429   1.00 24.88  1 . O  ? 
ATOM   3377  N   N   . VAL VAL VAL A A 453  453  . 51.352 -11.038 11.083  1.00 22.34  1 . N  ? 
ATOM   3378  CA  CA  . VAL VAL VAL A A 453  453  . 50.666 -10.102 10.196  1.00 21.45  1 . C  ? 
ATOM   3379  CB  CB  . VAL VAL VAL A A 453  453  . 49.530 -9.357  10.948  1.00 21.84  1 . C  ? 
ATOM   3380  CG1 CG1 . VAL VAL VAL A A 453  453  . 48.814 -8.358  10.060  1.00 21.61  1 . C  ? 
ATOM   3381  CG2 CG2 . VAL VAL VAL A A 453  453  . 48.524 -10.360 11.499  1.00 22.39  1 . C  ? 
ATOM   3382  C   C   . VAL VAL VAL A A 453  453  . 51.661 -9.117  9.587   1.00 19.34  1 . C  ? 
ATOM   3383  O   O   . VAL VAL VAL A A 453  453  . 51.604 -8.860  8.402   1.00 19.48  1 . O  ? 
ATOM   3384  N   N   . ARG ARG ARG A A 454  454  . 52.579 -8.592  10.395  1.00 18.16  1 . N  ? 
ATOM   3385  CA  CA  . ARG ARG ARG A A 454  454  . 53.534 -7.592  9.936   1.00 17.63  1 . C  ? 
ATOM   3386  CB  CB  . ARG ARG ARG A A 454  454  . 54.258 -6.918  11.110  1.00 17.85  1 . C  ? 
ATOM   3387  CG  CG  . ARG ARG ARG A A 454  454  . 55.532 -7.599  11.608  1.00 18.05  1 . C  ? 
ATOM   3388  CD  CD  . ARG ARG ARG A A 454  454  . 56.140 -6.864  12.785  1.00 18.43  1 . C  ? 
ATOM   3389  NE  NE  . ARG ARG ARG A A 454  454  . 56.292 -5.436  12.513  1.00 17.85  1 . N  ? 
ATOM   3390  CZ  CZ  . ARG ARG ARG A A 454  454  . 57.259 -4.903  11.772  1.00 18.60  1 . C  ? 
ATOM   3391  NH1 NH1 . ARG ARG ARG A A 454  454  . 58.209 -5.671  11.214  1.00 18.75  1 . N  ? 
ATOM   3392  NH2 NH2 . ARG ARG ARG A A 454  454  . 57.273 -3.590  11.577  1.00 18.36  1 . N  ? 
ATOM   3393  C   C   . ARG ARG ARG A A 454  454  . 54.536 -8.151  8.930   1.00 17.78  1 . C  ? 
ATOM   3394  O   O   . ARG ARG ARG A A 454  454  . 55.090 -7.387  8.163   1.00 17.78  1 . O  ? 
ATOM   3395  N   N   . PHE PHE PHE A A 455  455  . 54.776 -9.462  8.971   1.00 17.04  1 . N  ? 
ATOM   3396  CA  CA  . PHE PHE PHE A A 455  455  . 55.500 -10.203 7.919   1.00 17.97  1 . C  ? 
ATOM   3397  CB  CB  . PHE PHE PHE A A 455  455  . 55.348 -11.715 8.152   1.00 18.42  1 . C  ? 
ATOM   3398  CG  CG  . PHE PHE PHE A A 455  455  . 56.033 -12.580 7.129   1.00 18.52  1 . C  ? 
ATOM   3399  CD1 CD1 . PHE PHE PHE A A 455  455  . 57.419 -12.738 7.145   1.00 18.65  1 . C  ? 
ATOM   3400  CE1 CE1 . PHE PHE PHE A A 455  455  . 58.055 -13.551 6.216   1.00 19.15  1 . C  ? 
ATOM   3401  CZ  CZ  . PHE PHE PHE A A 455  455  . 57.302 -14.232 5.259   1.00 19.08  1 . C  ? 
ATOM   3402  CE2 CE2 . PHE PHE PHE A A 455  455  . 55.913 -14.076 5.236   1.00 19.33  1 . C  ? 
ATOM   3403  CD2 CD2 . PHE PHE PHE A A 455  455  . 55.291 -13.258 6.169   1.00 18.27  1 . C  ? 
ATOM   3404  C   C   . PHE PHE PHE A A 455  455  . 55.035 -9.859  6.512   1.00 17.80  1 . C  ? 
ATOM   3405  O   O   . PHE PHE PHE A A 455  455  . 55.846 -9.771  5.587   1.00 18.21  1 . O  ? 
ATOM   3406  N   N   . TYR TYR TYR A A 456  456  . 53.735 -9.657  6.371   1.00 18.13  1 . N  ? 
ATOM   3407  CA  CA  . TYR TYR TYR A A 456  456  . 53.128 -9.163  5.126   1.00 18.26  1 . C  ? 
ATOM   3408  CB  CB  . TYR TYR TYR A A 456  456  . 51.736 -9.776  4.938   1.00 17.97  1 . C  ? 
ATOM   3409  CG  CG  . TYR TYR TYR A A 456  456  . 51.712 -11.287 4.944   1.00 18.26  1 . C  ? 
ATOM   3410  CD1 CD1 . TYR TYR TYR A A 456  456  . 51.632 -11.995 6.138   1.00 18.61  1 . C  ? 
ATOM   3411  CE1 CE1 . TYR TYR TYR A A 456  456  . 51.617 -13.375 6.165   1.00 18.56  1 . C  ? 
ATOM   3412  CZ  CZ  . TYR TYR TYR A A 456  456  . 51.668 -14.064 4.984   1.00 19.19  1 . C  ? 
ATOM   3413  OH  OH  . TYR TYR TYR A A 456  456  . 51.641 -15.423 4.997   1.00 19.27  1 . O  ? 
ATOM   3414  CE2 CE2 . TYR TYR TYR A A 456  456  . 51.732 -13.386 3.773   1.00 19.81  1 . C  ? 
ATOM   3415  CD2 CD2 . TYR TYR TYR A A 456  456  . 51.750 -12.005 3.763   1.00 18.93  1 . C  ? 
ATOM   3416  C   C   . TYR TYR TYR A A 456  456  . 52.998 -7.628  5.160   1.00 18.47  1 . C  ? 
ATOM   3417  O   O   . TYR TYR TYR A A 456  456  . 53.305 -6.955  4.186   1.00 18.31  1 . O  ? 
ATOM   3418  N   N   . GLY GLY GLY A A 457  457  . 52.516 -7.090  6.275   1.00 18.49  1 . N  ? 
ATOM   3419  CA  CA  . GLY GLY GLY A A 457  457  . 52.061 -5.701  6.333   1.00 18.78  1 . C  ? 
ATOM   3420  C   C   . GLY GLY GLY A A 457  457  . 53.084 -4.592  6.578   1.00 19.16  1 . C  ? 
ATOM   3421  O   O   . GLY GLY GLY A A 457  457  . 52.728 -3.425  6.457   1.00 19.89  1 . O  ? 
ATOM   3422  N   N   . SER SER SER A A 458  458  . 54.338 -4.932  6.900   1.00 18.25  1 . N  ? 
ATOM   3423  CA  CA  . SER SER SER A A 458  458  . 55.387 -3.934  7.184   1.00 17.36  1 . C  ? 
ATOM   3424  CB  CB  . SER SER SER A A 458  458  . 56.365 -4.468  8.220   1.00 16.78  1 . C  ? 
ATOM   3425  OG  OG  . SER SER SER A A 458  458  . 57.039 -5.591  7.714   1.00 17.01  1 . O  ? 
ATOM   3426  C   C   . SER SER SER A A 458  458  . 56.179 -3.418  5.969   1.00 17.16  1 . C  ? 
ATOM   3427  O   O   . SER SER SER A A 458  458  . 57.087 -2.597  6.142   1.00 17.11  1 . O  ? 
ATOM   3428  N   N   . PHE PHE PHE A A 459  459  . 55.829 -3.840  4.750   1.00 16.63  1 . N  ? 
ATOM   3429  CA  CA  . PHE PHE PHE A A 459  459  . 56.538 -3.359  3.565   1.00 16.53  1 . C  ? 
ATOM   3430  CB  CB  . PHE PHE PHE A A 459  459  . 56.049 -4.056  2.277   1.00 16.63  1 . C  ? 
ATOM   3431  CG  CG  . PHE PHE PHE A A 459  459  . 56.670 -5.425  2.095   1.00 17.36  1 . C  ? 
ATOM   3432  CD1 CD1 . PHE PHE PHE A A 459  459  . 56.133 -6.530  2.742   1.00 17.83  1 . C  ? 
ATOM   3433  CE1 CE1 . PHE PHE PHE A A 459  459  . 56.719 -7.779  2.644   1.00 18.08  1 . C  ? 
ATOM   3434  CZ  CZ  . PHE PHE PHE A A 459  459  . 57.874 -7.934  1.920   1.00 17.78  1 . C  ? 
ATOM   3435  CE2 CE2 . PHE PHE PHE A A 459  459  . 58.432 -6.832  1.276   1.00 18.01  1 . C  ? 
ATOM   3436  CD2 CD2 . PHE PHE PHE A A 459  459  . 57.834 -5.585  1.377   1.00 16.99  1 . C  ? 
ATOM   3437  C   C   . PHE PHE PHE A A 459  459  . 56.596 -1.827  3.428   1.00 16.73  1 . C  ? 
ATOM   3438  O   O   . PHE PHE PHE A A 459  459  . 57.661 -1.278  3.139   1.00 16.97  1 . O  ? 
ATOM   3439  N   N   . PRO PRO PRO A A 460  460  . 55.478 -1.123  3.656   1.00 16.56  1 . N  ? 
ATOM   3440  CA  CA  . PRO PRO PRO A A 460  460  . 55.609 0.343   3.579   1.00 17.87  1 . C  ? 
ATOM   3441  CB  CB  . PRO PRO PRO A A 460  460  . 54.196 0.841   3.894   1.00 17.72  1 . C  ? 
ATOM   3442  CG  CG  . PRO PRO PRO A A 460  460  . 53.320 -0.282  3.477   1.00 17.83  1 . C  ? 
ATOM   3443  CD  CD  . PRO PRO PRO A A 460  460  . 54.085 -1.532  3.817   1.00 16.79  1 . C  ? 
ATOM   3444  C   C   . PRO PRO PRO A A 460  460  . 56.649 0.942   4.554   1.00 18.15  1 . C  ? 
ATOM   3445  O   O   . PRO PRO PRO A A 460  460  . 57.388 1.855   4.175   1.00 18.35  1 . O  ? 
ATOM   3446  N   N   . LEU LEU LEU A A 461  461  . 56.728 0.407   5.771   1.00 18.65  1 . N  ? 
ATOM   3447  CA  CA  . LEU LEU LEU A A 461  461  . 57.704 0.894   6.736   1.00 19.95  1 . C  ? 
ATOM   3448  CB  CB  . LEU LEU LEU A A 461  461  . 57.433 0.306   8.102   1.00 21.12  1 . C  ? 
ATOM   3449  CG  CG  . LEU LEU LEU A A 461  461  . 56.165 0.833   8.728   1.00 22.63  1 . C  ? 
ATOM   3450  CD1 CD1 . LEU LEU LEU A A 461  461  . 55.832 0.011   9.958   1.00 24.39  1 . C  ? 
ATOM   3451  CD2 CD2 . LEU LEU LEU A A 461  461  . 56.264 2.316   9.075   1.00 23.18  1 . C  ? 
ATOM   3452  C   C   . LEU LEU LEU A A 461  461  . 59.155 0.642   6.325   1.00 19.93  1 . C  ? 
ATOM   3453  O   O   . LEU LEU LEU A A 461  461  . 59.962 1.563   6.356   1.00 19.56  1 . O  ? 
ATOM   3454  N   N   . VAL VAL VAL A A 462  462  . 59.483 -0.574  5.891   1.00 19.90  1 . N  ? 
ATOM   3455  CA  CA  . VAL VAL VAL A A 462  462  . 60.864 -0.867  5.475   1.00 19.07  1 . C  ? 
ATOM   3456  CB  CB  . VAL VAL VAL A A 462  462  . 61.141 -2.398  5.306   1.00 18.80  1 . C  ? 
ATOM   3457  CG1 CG1 . VAL VAL VAL A A 462  462  . 60.513 -2.979  4.039   1.00 19.15  1 . C  ? 
ATOM   3458  CG2 CG2 . VAL VAL VAL A A 462  462  . 62.629 -2.650  5.303   1.00 19.73  1 . C  ? 
ATOM   3459  C   C   . VAL VAL VAL A A 462  462  . 61.232 -0.057  4.221   1.00 18.27  1 . C  ? 
ATOM   3460  O   O   . VAL VAL VAL A A 462  462  . 62.353 0.446   4.106   1.00 17.05  1 . O  ? 
ATOM   3461  N   N   . MET MET MET A A 463  463  . 60.285 0.084   3.302   1.00 18.71  1 . N  ? 
ATOM   3462  CA  CA  . MET MET MET A A 463  463  . 60.550 0.779   2.022   1.00 19.43  1 . C  ? 
ATOM   3463  CB  CB  . MET MET MET A A 463  463  . 59.518 0.360   0.963   1.00 20.23  1 . C  ? 
ATOM   3464  CG  CG  . MET MET MET A A 463  463  . 59.632 -1.129  0.627   1.00 21.51  1 . C  ? 
ATOM   3465  SD  SD  . MET MET MET A A 463  463  . 58.313 -1.755  -0.404  1.00 23.02  1 . S  ? 
ATOM   3466  CE  CE  . MET MET MET A A 463  463  . 58.737 -0.949  -1.933  1.00 22.84  1 . C  ? 
ATOM   3467  C   C   . MET MET MET A A 463  463  . 60.630 2.301   2.123   1.00 19.04  1 . C  ? 
ATOM   3468  O   O   . MET MET MET A A 463  463  . 61.429 2.931   1.413   1.00 18.57  1 . O  ? 
ATOM   3469  N   N   . LEU LEU LEU A A 464  464  . 59.803 2.878   3.004   1.00 18.68  1 . N  ? 
ATOM   3470  CA  CA  . LEU LEU LEU A A 464  464  . 59.616 4.324   3.090   1.00 18.31  1 . C  ? 
ATOM   3471  CB  CB  . LEU LEU LEU A A 464  464  . 58.166 4.637   2.754   1.00 18.09  1 . C  ? 
ATOM   3472  CG  CG  . LEU LEU LEU A A 464  464  . 57.643 4.113   1.408   1.00 18.05  1 . C  ? 
ATOM   3473  CD1 CD1 . LEU LEU LEU A A 464  464  . 56.138 4.306   1.356   1.00 18.60  1 . C  ? 
ATOM   3474  CD2 CD2 . LEU LEU LEU A A 464  464  . 58.306 4.805   0.223   1.00 17.56  1 . C  ? 
ATOM   3475  C   C   . LEU LEU LEU A A 464  464  . 60.016 4.993   4.443   1.00 18.89  1 . C  ? 
ATOM   3476  O   O   . LEU LEU LEU A A 464  464  . 60.404 6.163   4.446   1.00 19.49  1 . O  ? 
ATOM   3477  N   N   . TRP TRP TRP A A 465  465  . 59.924 4.262   5.564   1.00 18.60  1 . N  ? 
ATOM   3478  CA  CA  . TRP TRP TRP A A 465  465  . 60.336 4.745   6.898   1.00 17.72  1 . C  ? 
ATOM   3479  CB  CB  . TRP TRP TRP A A 465  465  . 59.082 5.112   7.712   1.00 17.18  1 . C  ? 
ATOM   3480  CG  CG  . TRP TRP TRP A A 465  465  . 58.362 6.311   7.162   1.00 16.52  1 . C  ? 
ATOM   3481  CD1 CD1 . TRP TRP TRP A A 465  465  . 58.666 7.618   7.390   1.00 16.24  1 . C  ? 
ATOM   3482  NE1 NE1 . TRP TRP TRP A A 465  465  . 57.798 8.436   6.701   1.00 15.99  1 . N  ? 
ATOM   3483  CE2 CE2 . TRP TRP TRP A A 465  465  . 56.915 7.662   6.007   1.00 16.21  1 . C  ? 
ATOM   3484  CD2 CD2 . TRP TRP TRP A A 465  465  . 57.240 6.311   6.272   1.00 16.68  1 . C  ? 
ATOM   3485  CE3 CE3 . TRP TRP TRP A A 465  465  . 56.459 5.302   5.693   1.00 16.66  1 . C  ? 
ATOM   3486  CZ3 CZ3 . TRP TRP TRP A A 465  465  . 55.413 5.665   4.853   1.00 17.26  1 . C  ? 
ATOM   3487  CH2 CH2 . TRP TRP TRP A A 465  465  . 55.120 7.027   4.601   1.00 17.01  1 . C  ? 
ATOM   3488  CZ2 CZ2 . TRP TRP TRP A A 465  465  . 55.861 8.033   5.166   1.00 16.67  1 . C  ? 
ATOM   3489  C   C   . TRP TRP TRP A A 465  465  . 61.215 3.712   7.646   1.00 18.13  1 . C  ? 
ATOM   3490  O   O   . TRP TRP TRP A A 465  465  . 60.835 3.220   8.707   1.00 18.13  1 . O  ? 
ATOM   3491  N   N   . PRO PRO PRO A A 466  466  . 62.388 3.354   7.073   1.00 18.27  1 . N  ? 
ATOM   3492  CA  CA  . PRO PRO PRO A A 466  466  . 63.140 2.188   7.568   1.00 18.37  1 . C  ? 
ATOM   3493  CB  CB  . PRO PRO PRO A A 466  466  . 64.343 2.091   6.595   1.00 18.13  1 . C  ? 
ATOM   3494  CG  CG  . PRO PRO PRO A A 466  466  . 64.417 3.427   5.914   1.00 18.18  1 . C  ? 
ATOM   3495  CD  CD  . PRO PRO PRO A A 466  466  . 62.987 3.895   5.838   1.00 18.10  1 . C  ? 
ATOM   3496  C   C   . PRO PRO PRO A A 466  466  . 63.624 2.249   9.023   1.00 19.33  1 . C  ? 
ATOM   3497  O   O   . PRO PRO PRO A A 466  466  . 63.797 1.192   9.645   1.00 20.09  1 . O  ? 
ATOM   3498  N   N   . ASP ASP ASP A A 467  467  . 63.868 3.448   9.546   1.00 18.87  1 . N  ? 
ATOM   3499  CA  CA  . ASP ASP ASP A A 467  467  . 64.260 3.602   10.941  1.00 19.42  1 . C  ? 
ATOM   3500  CB  CB  . ASP ASP ASP A A 467  467  . 64.612 5.052   11.255  1.00 20.24  1 . C  ? 
ATOM   3501  CG  CG  . ASP ASP ASP A A 467  467  . 65.878 5.531   10.548  1.00 21.04  1 . C  ? 
ATOM   3502  OD1 OD1 . ASP ASP ASP A A 467  467  . 66.629 4.731   9.944   1.00 22.23  1 . O  ? 
ATOM   3503  OD2 OD2 . ASP ASP ASP A A 467  467  . 66.115 6.749   10.590  1.00 21.13  1 . O  ? 
ATOM   3504  C   C   . ASP ASP ASP A A 467  467  . 63.166 3.147   11.921  1.00 19.18  1 . C  ? 
ATOM   3505  O   O   . ASP ASP ASP A A 467  467  . 63.472 2.628   12.998  1.00 18.40  1 . O  ? 
ATOM   3506  N   N   . ILE ILE ILE A A 468  468  . 61.902 3.376   11.556  1.00 18.22  1 . N  ? 
ATOM   3507  CA  CA  . ILE ILE ILE A A 468  468  . 60.787 2.883   12.339  1.00 17.75  1 . C  ? 
ATOM   3508  CB  CB  . ILE ILE ILE A A 468  468  . 59.429 3.440   11.840  1.00 17.29  1 . C  ? 
ATOM   3509  CG1 CG1 . ILE ILE ILE A A 468  468  . 59.322 4.935   12.137  1.00 17.15  1 . C  ? 
ATOM   3510  CD1 CD1 . ILE ILE ILE A A 468  468  . 58.129 5.642   11.489  1.00 16.57  1 . C  ? 
ATOM   3511  CG2 CG2 . ILE ILE ILE A A 468  468  . 58.264 2.742   12.546  1.00 17.51  1 . C  ? 
ATOM   3512  C   C   . ILE ILE ILE A A 468  468  . 60.798 1.350   12.288  1.00 17.63  1 . C  ? 
ATOM   3513  O   O   . ILE ILE ILE A A 468  468  . 60.685 0.693   13.308  1.00 17.21  1 . O  ? 
ATOM   3514  N   N   . GLU GLU GLU A A 469  469  . 60.903 0.801   11.084  1.00 18.16  1 . N  ? 
ATOM   3515  CA  CA  . GLU GLU GLU A A 469  469  . 60.898 -0.639  10.879  1.00 18.50  1 . C  ? 
ATOM   3516  CB  CB  . GLU GLU GLU A A 469  469  . 61.055 -0.945  9.390   1.00 19.04  1 . C  ? 
ATOM   3517  CG  CG  . GLU GLU GLU A A 469  469  . 61.318 -2.397  9.038   1.00 19.50  1 . C  ? 
ATOM   3518  CD  CD  . GLU GLU GLU A A 469  469  . 60.253 -3.361  9.546   1.00 20.07  1 . C  ? 
ATOM   3519  OE1 OE1 . GLU GLU GLU A A 469  469  . 59.083 -2.953  9.696   1.00 19.32  1 . O  ? 
ATOM   3520  OE2 OE2 . GLU GLU GLU A A 469  469  . 60.591 -4.549  9.780   1.00 19.74  1 . O  ? 
ATOM   3521  C   C   . GLU GLU GLU A A 469  469  . 61.998 -1.333  11.678  1.00 18.92  1 . C  ? 
ATOM   3522  O   O   . GLU GLU GLU A A 469  469  . 61.740 -2.328  12.343  1.00 20.02  1 . O  ? 
ATOM   3523  N   N   . LYS LYS LYS A A 470  470  . 63.216 -0.812  11.598  1.00 18.61  1 . N  ? 
ATOM   3524  CA  CA  . LYS LYS LYS A A 470  470  . 64.324 -1.339  12.379  1.00 19.25  1 . C  ? 
ATOM   3525  CB  CB  . LYS LYS LYS A A 470  470  . 65.642 -0.672  11.982  1.00 19.21  1 . C  ? 
ATOM   3526  CG  CG  . LYS LYS LYS A A 470  470  . 66.148 -1.164  10.630  1.00 20.02  1 . C  ? 
ATOM   3527  CD  CD  . LYS LYS LYS A A 470  470  . 67.356 -0.362  10.176  1.00 20.76  1 . C  ? 
ATOM   3528  CE  CE  . LYS LYS LYS A A 470  470  . 67.840 -0.827  8.812   1.00 21.83  1 . C  ? 
ATOM   3529  NZ  NZ  . LYS LYS LYS A A 470  470  . 68.747 0.182   8.200   1.00 22.16  1 . N  ? 
ATOM   3530  C   C   . LYS LYS LYS A A 470  470  . 64.080 -1.254  13.891  1.00 19.09  1 . C  ? 
ATOM   3531  O   O   . LYS LYS LYS A A 470  470  . 64.371 -2.208  14.620  1.00 19.09  1 . O  ? 
ATOM   3532  N   N   . GLN GLN GLN A A 471  471  . 63.514 -0.141  14.348  1.00 19.05  1 . N  ? 
ATOM   3533  CA  CA  . GLN GLN GLN A A 471  471  . 63.164 0.005   15.765  1.00 19.29  1 . C  ? 
ATOM   3534  CB  CB  . GLN GLN GLN A A 471  471  . 62.635 1.414   16.052  1.00 19.39  1 . C  ? 
ATOM   3535  CG  CG  . GLN GLN GLN A A 471  471  . 61.991 1.588   17.415  1.00 19.74  1 . C  ? 
ATOM   3536  CD  CD  . GLN GLN GLN A A 471  471  . 62.924 1.253   18.568  1.00 21.12  1 . C  ? 
ATOM   3537  OE1 OE1 . GLN GLN GLN A A 471  471  . 64.149 1.407   18.471  1.00 22.50  1 . O  ? 
ATOM   3538  NE2 NE2 . GLN GLN GLN A A 471  471  . 62.347 0.803   19.679  1.00 21.67  1 . N  ? 
ATOM   3539  C   C   . GLN GLN GLN A A 471  471  . 62.151 -1.058  16.205  1.00 18.49  1 . C  ? 
ATOM   3540  O   O   . GLN GLN GLN A A 471  471  . 62.298 -1.652  17.259  1.00 19.54  1 . O  ? 
ATOM   3541  N   N   . VAL VAL VAL A A 472  472  . 61.120 -1.292  15.412  1.00 18.27  1 . N  ? 
ATOM   3542  CA  CA  . VAL VAL VAL A A 472  472  . 60.136 -2.328  15.749  1.00 18.37  1 . C  ? 
ATOM   3543  CB  CB  . VAL VAL VAL A A 472  472  . 58.985 -2.369  14.716  1.00 18.83  1 . C  ? 
ATOM   3544  CG1 CG1 . VAL VAL VAL A A 472  472  . 58.097 -3.604  14.879  1.00 19.52  1 . C  ? 
ATOM   3545  CG2 CG2 . VAL VAL VAL A A 472  472  . 58.148 -1.111  14.826  1.00 18.95  1 . C  ? 
ATOM   3546  C   C   . VAL VAL VAL A A 472  472  . 60.821 -3.692  15.854  1.00 17.77  1 . C  ? 
ATOM   3547  O   O   . VAL VAL VAL A A 472  472  . 60.546 -4.466  16.749  1.00 16.09  1 . O  ? 
ATOM   3548  N   N   . MET MET MET A A 473  473  . 61.714 -3.983  14.926  1.00 18.46  1 . N  ? 
ATOM   3549  CA  CA  . MET MET MET A A 473  473  . 62.373 -5.285  14.925  1.00 19.61  1 . C  ? 
ATOM   3550  CB  CB  . MET MET MET A A 473  473  . 63.047 -5.559  13.579  1.00 20.29  1 . C  ? 
ATOM   3551  CG  CG  . MET MET MET A A 473  473  . 62.057 -5.866  12.458  1.00 20.79  1 . C  ? 
ATOM   3552  SD  SD  . MET MET MET A A 473  473  . 60.745 -7.084  12.787  1.00 21.47  1 . S  ? 
ATOM   3553  CE  CE  . MET MET MET A A 473  473  . 61.789 -8.529  13.050  1.00 23.72  1 . C  ? 
ATOM   3554  C   C   . MET MET MET A A 473  473  . 63.336 -5.443  16.098  1.00 19.35  1 . C  ? 
ATOM   3555  O   O   . MET MET MET A A 473  473  . 63.419 -6.540  16.660  1.00 19.73  1 . O  ? 
ATOM   3556  N   N   . ARG ARG ARG A A 474  474  . 64.017 -4.365  16.497  1.00 19.07  1 . N  ? 
ATOM   3557  CA  CA  . ARG ARG ARG A A 474  474  . 64.813 -4.377  17.737  1.00 19.74  1 . C  ? 
ATOM   3558  CB  CB  . ARG ARG ARG A A 474  474  . 65.629 -3.092  17.916  1.00 20.39  1 . C  ? 
ATOM   3559  CG  CG  . ARG ARG ARG A A 474  474  . 66.818 -2.983  16.954  1.00 21.39  1 . C  ? 
ATOM   3560  CD  CD  . ARG ARG ARG A A 474  474  . 67.767 -1.853  17.337  1.00 21.04  1 . C  ? 
ATOM   3561  NE  NE  . ARG ARG ARG A A 474  474  . 67.062 -0.576  17.300  1.00 20.90  1 . N  ? 
ATOM   3562  CZ  CZ  . ARG ARG ARG A A 474  474  . 67.008 0.280   16.279  1.00 19.96  1 . C  ? 
ATOM   3563  NH1 NH1 . ARG ARG ARG A A 474  474  . 67.662 0.065   15.138  1.00 19.52  1 . N  ? 
ATOM   3564  NH2 NH2 . ARG ARG ARG A A 474  474  . 66.288 1.401   16.422  1.00 20.70  1 . N  ? 
ATOM   3565  C   C   . ARG ARG ARG A A 474  474  . 63.935 -4.606  18.963  1.00 20.23  1 . C  ? 
ATOM   3566  O   O   . ARG ARG ARG A A 474  474  . 64.359 -5.267  19.907  1.00 20.90  1 . O  ? 
ATOM   3567  N   N   . GLN GLN GLN A A 475  475  . 62.704 -4.096  18.948  1.00 19.52  1 . N  ? 
ATOM   3568  CA  CA  . GLN GLN GLN A A 475  475  . 61.768 -4.380  20.035  1.00 19.42  1 . C  ? 
ATOM   3569  CB  CB  . GLN GLN GLN A A 475  475  . 60.425 -3.629  19.860  1.00 18.45  1 . C  ? 
ATOM   3570  CG  CG  . GLN GLN GLN A A 475  475  . 60.542 -2.128  20.059  1.00 18.14  1 . C  ? 
ATOM   3571  CD  CD  . GLN GLN GLN A A 475  475  . 59.439 -1.276  19.421  1.00 18.35  1 . C  ? 
ATOM   3572  OE1 OE1 . GLN GLN GLN A A 475  475  . 59.620 -0.079  19.288  1.00 17.75  1 . O  ? 
ATOM   3573  NE2 NE2 . GLN GLN GLN A A 475  475  . 58.319 -1.871  19.024  1.00 18.21  1 . N  ? 
ATOM   3574  C   C   . GLN GLN GLN A A 475  475  . 61.528 -5.884  20.141  1.00 20.32  1 . C  ? 
ATOM   3575  O   O   . GLN GLN GLN A A 475  475  . 61.511 -6.435  21.238  1.00 21.92  1 . O  ? 
ATOM   3576  N   N   . PHE PHE PHE A A 476  476  . 61.326 -6.532  19.005  1.00 21.02  1 . N  ? 
ATOM   3577  CA  CA  . PHE PHE PHE A A 476  476  . 61.127 -7.984  18.942  1.00 21.38  1 . C  ? 
ATOM   3578  CB  CB  . PHE PHE PHE A A 476  476  . 60.665 -8.427  17.541  1.00 21.40  1 . C  ? 
ATOM   3579  CG  CG  . PHE PHE PHE A A 476  476  . 59.171 -8.391  17.368  1.00 21.35  1 . C  ? 
ATOM   3580  CD1 CD1 . PHE PHE PHE A A 476  476  . 58.380 -9.411  17.890  1.00 21.21  1 . C  ? 
ATOM   3581  CE1 CE1 . PHE PHE PHE A A 476  476  . 56.999 -9.387  17.745  1.00 22.05  1 . C  ? 
ATOM   3582  CZ  CZ  . PHE PHE PHE A A 476  476  . 56.387 -8.336  17.066  1.00 21.68  1 . C  ? 
ATOM   3583  CE2 CE2 . PHE PHE PHE A A 476  476  . 57.162 -7.315  16.532  1.00 21.54  1 . C  ? 
ATOM   3584  CD2 CD2 . PHE PHE PHE A A 476  476  . 58.549 -7.342  16.687  1.00 21.72  1 . C  ? 
ATOM   3585  C   C   . PHE PHE PHE A A 476  476  . 62.381 -8.762  19.359  1.00 21.81  1 . C  ? 
ATOM   3586  O   O   . PHE PHE PHE A A 476  476  . 62.266 -9.778  20.067  1.00 21.22  1 . O  ? 
ATOM   3587  N   N   . ALA ALA ALA A A 477  477  . 63.558 -8.283  18.946  1.00 21.76  1 . N  ? 
ATOM   3588  CA  CA  . ALA ALA ALA A A 477  477  . 64.828 -8.906  19.355  1.00 22.56  1 . C  ? 
ATOM   3589  CB  CB  . ALA ALA ALA A A 477  477  . 66.007 -8.174  18.759  1.00 22.11  1 . C  ? 
ATOM   3590  C   C   . ALA ALA ALA A A 477  477  . 64.960 -8.958  20.884  1.00 23.43  1 . C  ? 
ATOM   3591  O   O   . ALA ALA ALA A A 477  477  . 65.298 -10.007 21.438  1.00 22.85  1 . O  ? 
ATOM   3592  N   N   . ASP ASP ASP A A 478  478  . 64.659 -7.829  21.533  1.00 23.66  1 . N  ? 
ATOM   3593  CA  CA  . ASP ASP ASP A A 478  478  . 64.686 -7.702  22.996  1.00 24.71  1 . C  ? 
ATOM   3594  CB  CB  . ASP ASP ASP A A 478  478  . 64.427 -6.235  23.413  1.00 24.12  1 . C  ? 
ATOM   3595  CG  CG  . ASP ASP ASP A A 478  478  . 65.528 -5.279  22.977  1.00 24.30  1 . C  ? 
ATOM   3596  OD1 OD1 . ASP ASP ASP A A 478  478  . 66.532 -5.706  22.387  1.00 24.23  1 . O  ? 
ATOM   3597  OD2 OD2 . ASP ASP ASP A A 478  478  . 65.393 -4.065  23.221  1.00 26.05  1 . O  ? 
ATOM   3598  C   C   . ASP ASP ASP A A 478  478  . 63.695 -8.612  23.749  1.00 25.17  1 . C  ? 
ATOM   3599  O   O   . ASP ASP ASP A A 478  478  . 63.856 -8.820  24.936  1.00 27.65  1 . O  ? 
ATOM   3600  N   N   . THR THR THR A A 479  479  . 62.673 -9.143  23.087  1.00 26.85  1 . N  ? 
ATOM   3601  CA  CA  . THR THR THR A A 479  479  . 61.705 -10.035 23.750  1.00 27.04  1 . C  ? 
ATOM   3602  CB  CB  . THR THR THR A A 479  479  . 60.290 -9.866  23.162  1.00 26.86  1 . C  ? 
ATOM   3603  OG1 OG1 . THR THR THR A A 479  479  . 60.254 -10.398 21.837  1.00 25.89  1 . O  ? 
ATOM   3604  CG2 CG2 . THR THR THR A A 479  479  . 59.855 -8.411  23.166  1.00 27.10  1 . C  ? 
ATOM   3605  C   C   . THR THR THR A A 479  479  . 62.020 -11.529 23.663  1.00 27.54  1 . C  ? 
ATOM   3606  O   O   . THR THR THR A A 479  479  . 61.334 -12.344 24.288  1.00 28.66  1 . O  ? 
ATOM   3607  N   N   . ILE ILE ILE A A 480  480  . 63.021 -11.901 22.881  1.00 28.31  1 . N  ? 
ATOM   3608  CA  CA  . ILE ILE ILE A A 480  480  . 63.224 -13.306 22.525  1.00 31.25  1 . C  ? 
ATOM   3609  CB  CB  . ILE ILE ILE A A 480  480  . 64.380 -13.491 21.491  1.00 32.30  1 . C  ? 
ATOM   3610  CG1 CG1 . ILE ILE ILE A A 480  480  . 64.434 -14.913 20.948  1.00 32.69  1 . C  ? 
ATOM   3611  CD1 CD1 . ILE ILE ILE A A 480  480  . 63.219 -15.332 20.162  1.00 32.84  1 . C  ? 
ATOM   3612  CG2 CG2 . ILE ILE ILE A A 480  480  . 65.745 -13.126 22.072  1.00 32.51  1 . C  ? 
ATOM   3613  C   C   . ILE ILE ILE A A 480  480  . 63.426 -14.171 23.761  1.00 30.97  1 . C  ? 
ATOM   3614  O   O   . ILE ILE ILE A A 480  480  . 62.793 -15.226 23.906  1.00 31.33  1 . O  ? 
ATOM   3615  N   N   . ASN ASN ASN A A 481  481  . 64.262 -13.698 24.670  1.00 31.53  1 . N  ? 
ATOM   3616  CA  CA  . ASN ASN ASN A A 481  481  . 64.610 -14.480 25.841  1.00 33.17  1 . C  ? 
ATOM   3617  CB  CB  . ASN ASN ASN A A 481  481  . 66.101 -14.357 26.110  1.00 32.79  1 . C  ? 
ATOM   3618  CG  CG  . ASN ASN ASN A A 481  481  . 66.919 -15.110 25.084  1.00 32.95  1 . C  ? 
ATOM   3619  OD1 OD1 . ASN ASN ASN A A 481  481  . 66.562 -16.236 24.699  1.00 31.25  1 . O  ? 
ATOM   3620  ND2 ND2 . ASN ASN ASN A A 481  481  . 68.007 -14.500 24.621  1.00 33.73  1 . N  ? 
ATOM   3621  C   C   . ASN ASN ASN A A 481  481  . 63.786 -14.184 27.080  1.00 34.01  1 . C  ? 
ATOM   3622  O   O   . ASN ASN ASN A A 481  481  . 64.008 -14.802 28.116  1.00 35.40  1 . O  ? 
ATOM   3623  N   N   . VAL VAL VAL A A 482  482  . 62.809 -13.288 26.965  1.00 34.92  1 . N  ? 
ATOM   3624  CA  CA  . VAL VAL VAL A A 482  482  . 61.879 -13.044 28.066  1.00 35.63  1 . C  ? 
ATOM   3625  CB  CB  . VAL VAL VAL A A 482  482  . 60.847 -11.941 27.752  1.00 36.13  1 . C  ? 
ATOM   3626  CG1 CG1 . VAL VAL VAL A A 482  482  . 59.792 -11.829 28.863  1.00 35.26  1 . C  ? 
ATOM   3627  CG2 CG2 . VAL VAL VAL A A 482  482  . 61.557 -10.598 27.559  1.00 36.40  1 . C  ? 
ATOM   3628  C   C   . VAL VAL VAL A A 482  482  . 61.172 -14.348 28.374  1.00 35.59  1 . C  ? 
ATOM   3629  O   O   . VAL VAL VAL A A 482  482  . 60.804 -15.073 27.468  1.00 32.58  1 . O  ? 
ATOM   3630  N   N   . GLN GLN GLN A A 483  483  . 61.043 -14.646 29.666  1.00 40.80  1 . N  ? 
ATOM   3631  CA  CA  . GLN GLN GLN A A 483  483  . 60.322 -15.822 30.154  1.00 43.78  1 . C  ? 
ATOM   3632  CB  CB  . GLN GLN GLN A A 483  483  . 61.318 -16.822 30.777  1.00 44.92  1 . C  ? 
ATOM   3633  CG  CG  . GLN GLN GLN A A 483  483  . 60.731 -18.069 31.444  1.00 47.56  1 . C  ? 
ATOM   3634  CD  CD  . GLN GLN GLN A A 483  483  . 60.256 -19.149 30.468  1.00 50.19  1 . C  ? 
ATOM   3635  OE1 OE1 . GLN GLN GLN A A 483  483  . 60.978 -19.542 29.537  1.00 48.72  1 . O  ? 
ATOM   3636  NE2 NE2 . GLN GLN GLN A A 483  483  . 59.042 -19.663 30.697  1.00 49.84  1 . N  ? 
ATOM   3637  C   C   . GLN GLN GLN A A 483  483  . 59.285 -15.303 31.164  1.00 43.30  1 . C  ? 
ATOM   3638  O   O   . GLN GLN GLN A A 483  483  . 59.630 -14.554 32.062  1.00 46.12  1 . O  ? 
ATOM   3639  N   N   . ASP ASP ASP A A 484  484  . 58.016 -15.665 30.971  1.00 45.39  1 . N  ? 
ATOM   3640  CA  CA  . ASP ASP ASP A A 484  484  . 56.927 -15.366 31.917  1.00 44.58  1 . C  ? 
ATOM   3641  CB  CB  . ASP ASP ASP A A 484  484  . 55.954 -14.319 31.344  1.00 45.44  1 . C  ? 
ATOM   3642  CG  CG  . ASP ASP ASP A A 484  484  . 54.854 -13.892 32.339  1.00 45.82  1 . C  ? 
ATOM   3643  OD1 OD1 . ASP ASP ASP A A 484  484  . 54.654 -14.557 33.387  1.00 44.41  1 . O  ? 
ATOM   3644  OD2 OD2 . ASP ASP ASP A A 484  484  . 54.179 -12.872 32.060  1.00 44.48  1 . O  ? 
ATOM   3645  C   C   . ASP ASP ASP A A 484  484  . 56.219 -16.692 32.194  1.00 47.13  1 . C  ? 
ATOM   3646  O   O   . ASP ASP ASP A A 484  484  . 55.359 -17.133 31.414  1.00 42.50  1 . O  ? 
ATOM   3647  N   N   . SER SER SER A A 485  485  . 56.588 -17.307 33.317  1.00 49.17  1 . N  ? 
ATOM   3648  CA  CA  . SER SER SER A A 485  485  . 56.139 -18.662 33.679  1.00 52.67  1 . C  ? 
ATOM   3649  CB  CB  . SER SER SER A A 485  485  . 57.096 -19.268 34.726  1.00 55.31  1 . C  ? 
ATOM   3650  OG  OG  . SER SER SER A A 485  485  . 58.437 -19.287 34.242  1.00 58.10  1 . O  ? 
ATOM   3651  C   C   . SER SER SER A A 485  485  . 54.692 -18.745 34.192  1.00 52.13  1 . C  ? 
ATOM   3652  O   O   . SER SER SER A A 485  485  . 54.146 -19.844 34.303  1.00 54.75  1 . O  ? 
ATOM   3653  N   N   . SER SER SER A A 486  486  . 54.075 -17.606 34.515  1.00 49.45  1 . N  ? 
ATOM   3654  CA  CA  . SER SER SER A A 486  486  . 52.681 -17.606 34.944  1.00 47.95  1 . C  ? 
ATOM   3655  CB  CB  . SER SER SER A A 486  486  . 52.245 -16.234 35.479  1.00 48.51  1 . C  ? 
ATOM   3656  OG  OG  . SER SER SER A A 486  486  . 52.032 -15.299 34.443  1.00 46.17  1 . O  ? 
ATOM   3657  C   C   . SER SER SER A A 486  486  . 51.817 -18.039 33.773  1.00 49.24  1 . C  ? 
ATOM   3658  O   O   . SER SER SER A A 486  486  . 52.138 -17.746 32.618  1.00 50.42  1 . O  ? 
ATOM   3659  N   N   . GLU GLU GLU A A 487  487  . 50.737 -18.755 34.077  1.00 48.26  1 . N  ? 
ATOM   3660  CA  CA  . GLU GLU GLU A A 487  487  . 49.887 -19.356 33.055  1.00 48.70  1 . C  ? 
ATOM   3661  CB  CB  . GLU GLU GLU A A 487  487  . 49.465 -20.764 33.477  1.00 51.60  1 . C  ? 
ATOM   3662  CG  CG  . GLU GLU GLU A A 487  487  . 50.642 -21.734 33.453  1.00 54.40  1 . C  ? 
ATOM   3663  CD  CD  . GLU GLU GLU A A 487  487  . 50.324 -23.115 33.977  1.00 58.71  1 . C  ? 
ATOM   3664  OE1 OE1 . GLU GLU GLU A A 487  487  . 49.148 -23.401 34.296  1.00 64.90  1 . O  ? 
ATOM   3665  OE2 OE2 . GLU GLU GLU A A 487  487  . 51.269 -23.925 34.068  1.00 62.55  1 . O  ? 
ATOM   3666  C   C   . GLU GLU GLU A A 487  487  . 48.674 -18.495 32.719  1.00 47.70  1 . C  ? 
ATOM   3667  O   O   . GLU GLU GLU A A 487  487  . 48.220 -17.699 33.535  1.00 51.79  1 . O  ? 
ATOM   3668  N   N   . PHE PHE PHE A A 488  488  . 48.181 -18.646 31.494  1.00 44.35  1 . N  ? 
ATOM   3669  CA  CA  . PHE PHE PHE A A 488  488  . 46.969 -17.977 31.028  1.00 42.87  1 . C  ? 
ATOM   3670  CB  CB  . PHE PHE PHE A A 488  488  . 47.295 -16.898 29.968  1.00 44.75  1 . C  ? 
ATOM   3671  CG  CG  . PHE PHE PHE A A 488  488  . 47.691 -17.445 28.603  1.00 44.21  1 . C  ? 
ATOM   3672  CD1 CD1 . PHE PHE PHE A A 488  488  . 48.981 -17.920 28.364  1.00 43.21  1 . C  ? 
ATOM   3673  CE1 CE1 . PHE PHE PHE A A 488  488  . 49.340 -18.422 27.120  1.00 41.11  1 . C  ? 
ATOM   3674  CZ  CZ  . PHE PHE PHE A A 488  488  . 48.419 -18.436 26.089  1.00 42.32  1 . C  ? 
ATOM   3675  CE2 CE2 . PHE PHE PHE A A 488  488  . 47.133 -17.959 26.302  1.00 44.20  1 . C  ? 
ATOM   3676  CD2 CD2 . PHE PHE PHE A A 488  488  . 46.776 -17.460 27.549  1.00 44.65  1 . C  ? 
ATOM   3677  C   C   . PHE PHE PHE A A 488  488  . 46.033 -19.036 30.481  1.00 42.19  1 . C  ? 
ATOM   3678  O   O   . PHE PHE PHE A A 488  488  . 46.479 -20.107 30.093  1.00 39.25  1 . O  ? 
ATOM   3679  N   N   . LYS LYS LYS A A 489  489  . 44.738 -18.737 30.472  1.00 45.46  1 . N  ? 
ATOM   3680  CA  CA  . LYS LYS LYS A A 489  489  . 43.731 -19.637 29.902  1.00 47.91  1 . C  ? 
ATOM   3681  CB  CB  . LYS LYS LYS A A 489  489  . 42.353 -19.388 30.543  1.00 48.90  1 . C  ? 
ATOM   3682  CG  CG  . LYS LYS LYS A A 489  489  . 41.244 -20.311 30.035  1.00 50.74  1 . C  ? 
ATOM   3683  CD  CD  . LYS LYS LYS A A 489  489  . 39.973 -20.176 30.856  1.00 52.41  1 . C  ? 
ATOM   3684  CE  CE  . LYS LYS LYS A A 489  489  . 38.854 -21.004 30.251  1.00 55.24  1 . C  ? 
ATOM   3685  NZ  NZ  . LYS LYS LYS A A 489  489  . 37.575 -20.853 31.005  1.00 56.69  1 . N  ? 
ATOM   3686  C   C   . LYS LYS LYS A A 489  489  . 43.649 -19.443 28.382  1.00 47.02  1 . C  ? 
ATOM   3687  O   O   . LYS LYS LYS A A 489  489  . 43.271 -18.362 27.917  1.00 47.55  1 . O  ? 
ATOM   3688  N   N   . VAL VAL VAL A A 490  490  . 43.972 -20.495 27.624  1.00 45.36  1 . N  ? 
ATOM   3689  CA  CA  . VAL VAL VAL A A 490  490  . 43.832 -20.485 26.164  1.00 44.36  1 . C  ? 
ATOM   3690  CB  CB  . VAL VAL VAL A A 490  490  . 44.557 -21.677 25.495  1.00 43.75  1 . C  ? 
ATOM   3691  CG1 CG1 . VAL VAL VAL A A 490  490  . 44.380 -21.646 23.975  1.00 43.87  1 . C  ? 
ATOM   3692  CG2 CG2 . VAL VAL VAL A A 490  490  . 46.039 -21.665 25.832  1.00 42.82  1 . C  ? 
ATOM   3693  C   C   . VAL VAL VAL A A 490  490  . 42.346 -20.510 25.786  1.00 46.08  1 . C  ? 
ATOM   3694  O   O   . VAL VAL VAL A A 490  490  . 41.597 -21.393 26.221  1.00 47.18  1 . O  ? 
ATOM   3695  N   N   . GLY GLY GLY A A 491  491  . 41.935 -19.551 24.957  1.00 46.60  1 . N  ? 
ATOM   3696  CA  CA  . GLY GLY GLY A A 491  491  . 40.515 -19.304 24.681  1.00 47.02  1 . C  ? 
ATOM   3697  C   C   . GLY GLY GLY A A 491  491  . 39.790 -20.326 23.827  1.00 46.56  1 . C  ? 
ATOM   3698  O   O   . GLY GLY GLY A A 491  491  . 38.611 -20.573 24.042  1.00 48.83  1 . O  ? 
ATOM   3699  N   N   . SER SER SER A A 492  492  . 40.480 -20.906 22.849  1.00 47.60  1 . N  ? 
ATOM   3700  CA  CA  . SER SER SER A A 492  492  . 39.832 -21.770 21.855  1.00 50.84  1 . C  ? 
ATOM   3701  CB  CB  . SER SER SER A A 492  492  . 40.768 -22.036 20.669  1.00 50.08  1 . C  ? 
ATOM   3702  OG  OG  . SER SER SER A A 492  492  . 41.927 -22.740 21.086  1.00 50.80  1 . O  ? 
ATOM   3703  C   C   . SER SER SER A A 492  492  . 39.356 -23.099 22.433  1.00 52.76  1 . C  ? 
ATOM   3704  O   O   . SER SER SER A A 492  492  . 38.298 -23.602 22.043  1.00 56.36  1 . O  ? 
ATOM   3705  N   N   . ASN ASN ASN A A 493  493  . 40.148 -23.667 23.340  1.00 55.74  1 . N  ? 
ATOM   3706  CA  CA  . ASN ASN ASN A A 493  493  . 39.841 -24.973 23.964  1.00 57.85  1 . C  ? 
ATOM   3707  CB  CB  . ASN ASN ASN A A 493  493  . 40.968 -26.012 23.736  1.00 57.41  1 . C  ? 
ATOM   3708  CG  CG  . ASN ASN ASN A A 493  493  . 42.369 -25.472 24.017  1.00 58.57  1 . C  ? 
ATOM   3709  OD1 OD1 . ASN ASN ASN A A 493  493  . 42.534 -24.369 24.526  1.00 60.54  1 . O  ? 
ATOM   3710  ND2 ND2 . ASN ASN ASN A A 493  493  . 43.386 -26.258 23.681  1.00 59.77  1 . N  ? 
ATOM   3711  C   C   . ASN ASN ASN A A 493  493  . 39.490 -24.836 25.450  1.00 58.31  1 . C  ? 
ATOM   3712  O   O   . ASN ASN ASN A A 493  493  . 38.444 -25.328 25.890  1.00 63.37  1 . O  ? 
ATOM   3713  N   N   . GLY GLY GLY A A 494  494  . 40.332 -24.126 26.199  1.00 56.28  1 . N  ? 
ATOM   3714  CA  CA  . GLY GLY GLY A A 494  494  . 40.179 -23.980 27.650  1.00 54.65  1 . C  ? 
ATOM   3715  C   C   . GLY GLY GLY A A 494  494  . 41.454 -24.273 28.419  1.00 54.14  1 . C  ? 
ATOM   3716  O   O   . GLY GLY GLY A A 494  494  . 41.571 -23.875 29.575  1.00 54.73  1 . O  ? 
ATOM   3717  N   N   . ALA ALA ALA A A 495  495  . 42.399 -24.970 27.779  1.00 54.41  1 . N  ? 
ATOM   3718  CA  CA  . ALA ALA ALA A A 495  495  . 43.674 -25.369 28.385  1.00 54.10  1 . C  ? 
ATOM   3719  CB  CB  . ALA ALA ALA A A 495  495  . 44.518 -26.127 27.367  1.00 53.00  1 . C  ? 
ATOM   3720  C   C   . ALA ALA ALA A A 495  495  . 44.481 -24.206 28.952  1.00 54.79  1 . C  ? 
ATOM   3721  O   O   . ALA ALA ALA A A 495  495  . 44.392 -23.078 28.468  1.00 57.85  1 . O  ? 
ATOM   3722  N   N   . MET MET MET A A 496  496  . 45.260 -24.504 29.987  1.00 55.26  1 . N  ? 
ATOM   3723  CA  CA  . MET MET MET A A 496  496  . 46.183 -23.545 30.582  1.00 54.36  1 . C  ? 
ATOM   3724  CB  CB  . MET MET MET A A 496  496  . 46.332 -23.810 32.083  1.00 56.26  1 . C  ? 
ATOM   3725  CG  CG  . MET MET MET A A 496  496  . 45.035 -23.731 32.898  1.00 58.05  1 . C  ? 
ATOM   3726  SD  SD  . MET MET MET A A 496  496  . 44.284 -22.090 33.120  1.00 59.86  1 . S  ? 
ATOM   3727  CE  CE  . MET MET MET A A 496  496  . 45.608 -21.176 33.914  1.00 59.57  1 . C  ? 
ATOM   3728  C   C   . MET MET MET A A 496  496  . 47.538 -23.666 29.881  1.00 53.70  1 . C  ? 
ATOM   3729  O   O   . MET MET MET A A 496  496  . 47.892 -24.736 29.381  1.00 54.40  1 . O  ? 
ATOM   3730  N   N   . ALA ALA ALA A A 497  497  . 48.290 -22.568 29.841  1.00 50.60  1 . N  ? 
ATOM   3731  CA  CA  . ALA ALA ALA A A 497  497  . 49.592 -22.539 29.164  1.00 49.37  1 . C  ? 
ATOM   3732  CB  CB  . ALA ALA ALA A A 497  497  . 49.406 -22.449 27.649  1.00 47.83  1 . C  ? 
ATOM   3733  C   C   . ALA ALA ALA A A 497  497  . 50.465 -21.390 29.656  1.00 45.00  1 . C  ? 
ATOM   3734  O   O   . ALA ALA ALA A A 497  497  . 49.966 -20.368 30.107  1.00 42.23  1 . O  ? 
ATOM   3735  N   N   . VAL VAL VAL A A 498  498  . 51.774 -21.570 29.538  1.00 43.86  1 . N  ? 
ATOM   3736  CA  CA  . VAL VAL VAL A A 498  498  . 52.752 -20.566 29.966  1.00 42.83  1 . C  ? 
ATOM   3737  CB  CB  . VAL VAL VAL A A 498  498  . 54.176 -21.177 29.964  1.00 44.40  1 . C  ? 
ATOM   3738  CG1 CG1 . VAL VAL VAL A A 498  498  . 55.239 -20.127 30.239  1.00 44.58  1 . C  ? 
ATOM   3739  CG2 CG2 . VAL VAL VAL A A 498  498  . 54.273 -22.294 30.997  1.00 45.78  1 . C  ? 
ATOM   3740  C   C   . VAL VAL VAL A A 498  498  . 52.678 -19.346 29.030  1.00 40.60  1 . C  ? 
ATOM   3741  O   O   . VAL VAL VAL A A 498  498  . 52.550 -19.501 27.822  1.00 39.26  1 . O  ? 
ATOM   3742  N   N   . LYS LYS LYS A A 499  499  . 52.779 -18.147 29.605  1.00 40.56  1 . N  ? 
ATOM   3743  CA  CA  . LYS LYS LYS A A 499  499  . 52.594 -16.864 28.888  1.00 38.47  1 . C  ? 
ATOM   3744  CB  CB  . LYS LYS LYS A A 499  499  . 52.637 -15.698 29.891  1.00 39.44  1 . C  ? 
ATOM   3745  CG  CG  . LYS LYS LYS A A 499  499  . 52.502 -14.284 29.314  1.00 40.21  1 . C  ? 
ATOM   3746  CD  CD  . LYS LYS LYS A A 499  499  . 51.209 -14.164 28.513  1.00 41.92  1 . C  ? 
ATOM   3747  CE  CE  . LYS LYS LYS A A 499  499  . 50.578 -12.789 28.605  1.00 40.86  1 . C  ? 
ATOM   3748  NZ  NZ  . LYS LYS LYS A A 499  499  . 49.126 -12.872 28.281  1.00 40.76  1 . N  ? 
ATOM   3749  C   C   . LYS LYS LYS A A 499  499  . 53.640 -16.606 27.803  1.00 37.98  1 . C  ? 
ATOM   3750  O   O   . LYS LYS LYS A A 499  499  . 53.305 -16.303 26.648  1.00 38.39  1 . O  ? 
ATOM   3751  N   N   . LYS LYS LYS A A 500  500  . 54.901 -16.724 28.195  1.00 35.71  1 . N  ? 
ATOM   3752  CA  CA  . LYS LYS LYS A A 500  500  . 56.031 -16.442 27.327  1.00 34.74  1 . C  ? 
ATOM   3753  CB  CB  . LYS LYS LYS A A 500  500  . 56.492 -14.995 27.554  1.00 32.97  1 . C  ? 
ATOM   3754  CG  CG  . LYS LYS LYS A A 500  500  . 57.687 -14.570 26.737  1.00 33.04  1 . C  ? 
ATOM   3755  CD  CD  . LYS LYS LYS A A 500  500  . 57.439 -14.658 25.238  1.00 32.95  1 . C  ? 
ATOM   3756  CE  CE  . LYS LYS LYS A A 500  500  . 58.612 -14.080 24.461  1.00 33.13  1 . C  ? 
ATOM   3757  NZ  NZ  . LYS LYS LYS A A 500  500  . 59.868 -14.879 24.557  1.00 33.39  1 . N  ? 
ATOM   3758  C   C   . LYS LYS LYS A A 500  500  . 57.169 -17.435 27.595  1.00 34.15  1 . C  ? 
ATOM   3759  O   O   . LYS LYS LYS A A 500  500  . 57.694 -17.512 28.712  1.00 32.44  1 . O  ? 
ATOM   3760  N   N   . VAL VAL VAL A A 501  501  . 57.554 -18.162 26.554  1.00 34.45  1 . N  ? 
ATOM   3761  CA  CA  . VAL VAL VAL A A 501  501  . 58.634 -19.130 26.624  1.00 35.19  1 . C  ? 
ATOM   3762  CB  CB  . VAL VAL VAL A A 501  501  . 58.291 -20.387 25.796  1.00 35.97  1 . C  ? 
ATOM   3763  CG1 CG1 . VAL VAL VAL A A 501  501  . 59.463 -21.361 25.741  1.00 36.26  1 . C  ? 
ATOM   3764  CG2 CG2 . VAL VAL VAL A A 501  501  . 57.059 -21.075 26.370  1.00 35.97  1 . C  ? 
ATOM   3765  C   C   . VAL VAL VAL A A 501  501  . 59.919 -18.488 26.106  1.00 35.27  1 . C  ? 
ATOM   3766  O   O   . VAL VAL VAL A A 501  501  . 59.919 -17.844 25.058  1.00 38.67  1 . O  ? 
ATOM   3767  N   N   . GLN GLN GLN A A 502  502  . 61.008 -18.693 26.840  1.00 35.24  1 . N  ? 
ATOM   3768  CA  CA  . GLN GLN GLN A A 502  502  . 62.345 -18.260 26.435  1.00 35.67  1 . C  ? 
ATOM   3769  CB  CB  . GLN GLN GLN A A 502  502  . 63.380 -18.714 27.477  1.00 37.31  1 . C  ? 
ATOM   3770  CG  CG  . GLN GLN GLN A A 502  502  . 64.843 -18.401 27.160  1.00 40.61  1 . C  ? 
ATOM   3771  CD  CD  . GLN GLN GLN A A 502  502  . 65.491 -19.428 26.228  1.00 44.56  1 . C  ? 
ATOM   3772  OE1 OE1 . GLN GLN GLN A A 502  502  . 65.228 -20.639 26.336  1.00 47.02  1 . O  ? 
ATOM   3773  NE2 NE2 . GLN GLN GLN A A 502  502  . 66.329 -18.948 25.288  1.00 44.52  1 . N  ? 
ATOM   3774  C   C   . GLN GLN GLN A A 502  502  . 62.689 -18.801 25.035  1.00 32.62  1 . C  ? 
ATOM   3775  O   O   . GLN GLN GLN A A 502  502  . 62.508 -19.976 24.753  1.00 31.58  1 . O  ? 
ATOM   3776  N   N   . GLY GLY GLY A A 503  503  . 63.140 -17.917 24.154  1.00 30.11  1 . N  ? 
ATOM   3777  CA  CA  . GLY GLY GLY A A 503  503  . 63.536 -18.304 22.802  1.00 29.39  1 . C  ? 
ATOM   3778  C   C   . GLY GLY GLY A A 503  503  . 62.424 -18.415 21.764  1.00 27.85  1 . C  ? 
ATOM   3779  O   O   . GLY GLY GLY A A 503  503  . 62.698 -18.748 20.616  1.00 28.13  1 . O  ? 
ATOM   3780  N   N   . MET MET MET A A 504  504  . 61.182 -18.166 22.165  1.00 26.70  1 . N  ? 
ATOM   3781  CA  CA  . MET MET MET A A 504  504  . 60.046 -18.147 21.250  1.00 27.81  1 . C  ? 
ATOM   3782  CB  CB  . MET MET MET A A 504  504  . 58.864 -18.930 21.812  1.00 28.95  1 . C  ? 
ATOM   3783  CG  CG  . MET MET MET A A 504  504  . 59.148 -20.403 22.110  1.00 30.43  1 . C  ? 
ATOM   3784  SD  SD  . MET MET MET A A 504  504  . 59.793 -21.406 20.756  1.00 32.82  1 . S  ? 
ATOM   3785  CE  CE  . MET MET MET A A 504  504  . 58.544 -21.156 19.489  1.00 31.86  1 . C  ? 
ATOM   3786  C   C   . MET MET MET A A 504  504  . 59.639 -16.691 21.061  1.00 26.17  1 . C  ? 
ATOM   3787  O   O   . MET MET MET A A 504  504  . 59.499 -15.939 22.044  1.00 25.91  1 . O  ? 
ATOM   3788  N   N   . ILE ILE ILE A A 505  505  . 59.474 -16.298 19.801  1.00 25.15  1 . N  ? 
ATOM   3789  CA  CA  . ILE ILE ILE A A 505  505  . 59.078 -14.929 19.453  1.00 24.87  1 . C  ? 
ATOM   3790  CB  CB  . ILE ILE ILE A A 505  505  . 59.269 -14.666 17.930  1.00 26.02  1 . C  ? 
ATOM   3791  CG1 CG1 . ILE ILE ILE A A 505  505  . 60.736 -14.362 17.637  1.00 27.33  1 . C  ? 
ATOM   3792  CD1 CD1 . ILE ILE ILE A A 505  505  . 61.238 -12.996 18.099  1.00 28.05  1 . C  ? 
ATOM   3793  CG2 CG2 . ILE ILE ILE A A 505  505  . 58.388 -13.539 17.390  1.00 27.00  1 . C  ? 
ATOM   3794  C   C   . ILE ILE ILE A A 505  505  . 57.636 -14.721 19.874  1.00 23.63  1 . C  ? 
ATOM   3795  O   O   . ILE ILE ILE A A 505  505  . 56.816 -15.615 19.694  1.00 22.81  1 . O  ? 
ATOM   3796  N   N   . PRO PRO PRO A A 506  506  . 57.314 -13.539 20.425  1.00 24.29  1 . N  ? 
ATOM   3797  CA  CA  . PRO PRO PRO A A 506  506  . 55.934 -13.255 20.800  1.00 23.90  1 . C  ? 
ATOM   3798  CB  CB  . PRO PRO PRO A A 506  506  . 56.058 -11.999 21.651  1.00 24.71  1 . C  ? 
ATOM   3799  CG  CG  . PRO PRO PRO A A 506  506  . 57.241 -11.328 21.115  1.00 24.66  1 . C  ? 
ATOM   3800  CD  CD  . PRO PRO PRO A A 506  506  . 58.200 -12.431 20.803  1.00 24.91  1 . C  ? 
ATOM   3801  C   C   . PRO PRO PRO A A 506  506  . 55.033 -12.996 19.600  1.00 24.64  1 . C  ? 
ATOM   3802  O   O   . PRO PRO PRO A A 506  506  . 55.496 -12.557 18.543  1.00 24.48  1 . O  ? 
ATOM   3803  N   N   . HIS HIS HIS A A 507  507  . 53.753 -13.303 19.786  1.00 23.40  1 . N  ? 
ATOM   3804  CA  CA  . HIS HIS HIS A A 507  507  . 52.715 -13.034 18.820  1.00 22.10  1 . C  ? 
ATOM   3805  CB  CB  . HIS HIS HIS A A 507  507  . 51.389 -13.579 19.367  1.00 22.38  1 . C  ? 
ATOM   3806  CG  CG  . HIS HIS HIS A A 507  507  . 50.224 -13.389 18.456  1.00 22.09  1 . C  ? 
ATOM   3807  ND1 ND1 . HIS HIS HIS A A 507  507  . 49.364 -12.322 18.571  1.00 22.24  1 . N  ? 
ATOM   3808  CE1 CE1 . HIS HIS HIS A A 507  507  . 48.438 -12.400 17.631  1.00 22.77  1 . C  ? 
ATOM   3809  NE2 NE2 . HIS HIS HIS A A 507  507  . 48.661 -13.485 16.915  1.00 22.24  1 . N  ? 
ATOM   3810  CD2 CD2 . HIS HIS HIS A A 507  507  . 49.763 -14.133 17.425  1.00 22.59  1 . C  ? 
ATOM   3811  C   C   . HIS HIS HIS A A 507  507  . 52.605 -11.533 18.549  1.00 21.37  1 . C  ? 
ATOM   3812  O   O   . HIS HIS HIS A A 507  507  . 52.413 -11.118 17.411  1.00 20.71  1 . O  ? 
ATOM   3813  N   N   . ASP ASP ASP A A 508  508  . 52.718 -10.737 19.610  1.00 21.49  1 . N  ? 
ATOM   3814  CA  CA  . ASP ASP ASP A A 508  508  . 52.464 -9.293  19.567  1.00 20.61  1 . C  ? 
ATOM   3815  CB  CB  . ASP ASP ASP A A 508  508  . 50.968 -9.015  19.665  1.00 20.90  1 . C  ? 
ATOM   3816  CG  CG  . ASP ASP ASP A A 508  508  . 50.330 -9.581  20.954  1.00 21.02  1 . C  ? 
ATOM   3817  OD1 OD1 . ASP ASP ASP A A 508  508  . 50.429 -8.945  22.021  1.00 19.62  1 . O  ? 
ATOM   3818  OD2 OD2 . ASP ASP ASP A A 508  508  . 49.708 -10.658 20.874  1.00 20.58  1 . O  ? 
ATOM   3819  C   C   . ASP ASP ASP A A 508  508  . 53.178 -8.608  20.699  1.00 20.86  1 . C  ? 
ATOM   3820  O   O   . ASP ASP ASP A A 508  508  . 53.717 -9.269  21.589  1.00 20.54  1 . O  ? 
ATOM   3821  N   N   . LEU LEU LEU A A 509  509  . 53.178 -7.278  20.657  1.00 20.77  1 . N  ? 
ATOM   3822  CA  CA  . LEU LEU LEU A A 509  509  . 53.798 -6.462  21.686  1.00 20.74  1 . C  ? 
ATOM   3823  CB  CB  . LEU LEU LEU A A 509  509  . 54.738 -5.448  21.037  1.00 20.57  1 . C  ? 
ATOM   3824  CG  CG  . LEU LEU LEU A A 509  509  . 55.816 -6.038  20.137  1.00 20.18  1 . C  ? 
ATOM   3825  CD1 CD1 . LEU LEU LEU A A 509  509  . 56.612 -4.909  19.568  1.00 19.73  1 . C  ? 
ATOM   3826  CD2 CD2 . LEU LEU LEU A A 509  509  . 56.746 -6.989  20.897  1.00 20.80  1 . C  ? 
ATOM   3827  C   C   . LEU LEU LEU A A 509  509  . 52.784 -5.731  22.561  1.00 22.10  1 . C  ? 
ATOM   3828  O   O   . LEU LEU LEU A A 509  509  . 53.070 -4.629  23.034  1.00 22.61  1 . O  ? 
ATOM   3829  N   N   . GLY GLY GLY A A 510  510  . 51.621 -6.351  22.794  1.00 22.50  1 . N  ? 
ATOM   3830  CA  CA  . GLY GLY GLY A A 510  510  . 50.634 -5.836  23.728  1.00 22.65  1 . C  ? 
ATOM   3831  C   C   . GLY GLY GLY A A 510  510  . 49.385 -5.287  23.069  1.00 23.53  1 . C  ? 
ATOM   3832  O   O   . GLY GLY GLY A A 510  510  . 49.188 -5.442  21.870  1.00 24.89  1 . O  ? 
ATOM   3833  N   N   . SER SER SER A A 511  511  . 48.554 -4.637  23.882  1.00 22.49  1 . N  ? 
ATOM   3834  CA  CA  . SER SER SER A A 511  511  . 47.252 -4.125  23.484  1.00 21.39  1 . C  ? 
ATOM   3835  CB  CB  . SER SER SER A A 511  511  . 46.162 -5.068  23.992  1.00 21.78  1 . C  ? 
ATOM   3836  OG  OG  . SER SER SER A A 511  511  . 44.874 -4.534  23.753  1.00 21.47  1 . O  ? 
ATOM   3837  C   C   . SER SER SER A A 511  511  . 47.044 -2.739  24.074  1.00 20.49  1 . C  ? 
ATOM   3838  O   O   . SER SER SER A A 511  511  . 47.528 -2.458  25.175  1.00 19.55  1 . O  ? 
ATOM   3839  N   N   . SER SER SER A A 512  512  . 46.323 -1.879  23.355  1.00 20.40  1 . N  ? 
ATOM   3840  CA  CA  . SER SER SER A A 512  512  . 45.999 -0.529  23.855  1.00 20.98  1 . C  ? 
ATOM   3841  CB  CB  . SER SER SER A A 512  512  . 45.293 0.321   22.789  1.00 20.98  1 . C  ? 
ATOM   3842  OG  OG  . SER SER SER A A 512  512  . 44.022 -0.217  22.443  1.00 20.83  1 . O  ? 
ATOM   3843  C   C   . SER SER SER A A 512  512  . 45.134 -0.542  25.127  1.00 21.78  1 . C  ? 
ATOM   3844  O   O   . SER SER SER A A 512  512  . 45.134 0.446   25.874  1.00 22.17  1 . O  ? 
ATOM   3845  N   N   . TYR TYR TYR A A 513  513  . 44.405 -1.638  25.351  1.00 21.84  1 . N  ? 
ATOM   3846  CA  CA  . TYR TYR TYR A A 513  513  . 43.642 -1.850  26.582  1.00 24.16  1 . C  ? 
ATOM   3847  CB  CB  . TYR TYR TYR A A 513  513  . 42.590 -2.940  26.370  1.00 26.06  1 . C  ? 
ATOM   3848  CG  CG  . TYR TYR TYR A A 513  513  . 41.496 -2.543  25.417  1.00 27.56  1 . C  ? 
ATOM   3849  CD1 CD1 . TYR TYR TYR A A 513  513  . 40.497 -1.677  25.823  1.00 28.68  1 . C  ? 
ATOM   3850  CE1 CE1 . TYR TYR TYR A A 513  513  . 39.485 -1.300  24.961  1.00 31.71  1 . C  ? 
ATOM   3851  CZ  CZ  . TYR TYR TYR A A 513  513  . 39.459 -1.805  23.672  1.00 32.40  1 . C  ? 
ATOM   3852  OH  OH  . TYR TYR TYR A A 513  513  . 38.445 -1.428  22.835  1.00 33.16  1 . O  ? 
ATOM   3853  CE2 CE2 . TYR TYR TYR A A 513  513  . 40.447 -2.676  23.236  1.00 31.27  1 . C  ? 
ATOM   3854  CD2 CD2 . TYR TYR TYR A A 513  513  . 41.461 -3.038  24.113  1.00 29.56  1 . C  ? 
ATOM   3855  C   C   . TYR TYR TYR A A 513  513  . 44.474 -2.239  27.802  1.00 24.82  1 . C  ? 
ATOM   3856  O   O   . TYR TYR TYR A A 513  513  . 43.937 -2.302  28.913  1.00 24.65  1 . O  ? 
ATOM   3857  N   N   . ALA ALA ALA A A 514  514  . 45.764 -2.519  27.591  1.00 24.58  1 . N  ? 
ATOM   3858  CA  CA  . ALA ALA ALA A A 514  514  . 46.669 -2.968  28.625  1.00 22.88  1 . C  ? 
ATOM   3859  CB  CB  . ALA ALA ALA A A 514  514  . 46.924 -4.466  28.479  1.00 23.05  1 . C  ? 
ATOM   3860  C   C   . ALA ALA ALA A A 514  514  . 47.947 -2.123  28.587  1.00 22.09  1 . C  ? 
ATOM   3861  O   O   . ALA ALA ALA A A 514  514  . 47.851 -0.905  28.795  1.00 21.23  1 . O  ? 
ATOM   3862  N   N   . LEU LEU LEU A A 515  515  . 49.119 -2.720  28.335  1.00 22.20  1 . N  ? 
ATOM   3863  CA  CA  . LEU LEU LEU A A 515  515  . 50.400 -2.000  28.378  1.00 22.30  1 . C  ? 
ATOM   3864  CB  CB  . LEU LEU LEU A A 515  515  . 51.160 -2.348  29.665  1.00 22.56  1 . C  ? 
ATOM   3865  CG  CG  . LEU LEU LEU A A 515  515  . 50.475 -2.046  30.999  1.00 22.98  1 . C  ? 
ATOM   3866  CD1 CD1 . LEU LEU LEU A A 515  515  . 51.257 -2.627  32.180  1.00 23.51  1 . C  ? 
ATOM   3867  CD2 CD2 . LEU LEU LEU A A 515  515  . 50.314 -0.552  31.182  1.00 23.43  1 . C  ? 
ATOM   3868  C   C   . LEU LEU LEU A A 515  515  . 51.268 -2.324  27.144  1.00 23.26  1 . C  ? 
ATOM   3869  O   O   . LEU LEU LEU A A 515  515  . 52.085 -3.250  27.181  1.00 22.56  1 . O  ? 
ATOM   3870  N   N   . PRO PRO PRO A A 516  516  . 51.095 -1.556  26.043  1.00 23.26  1 . N  ? 
ATOM   3871  CA  CA  . PRO PRO PRO A A 516  516  . 51.916 -1.767  24.862  1.00 22.80  1 . C  ? 
ATOM   3872  CB  CB  . PRO PRO PRO A A 516  516  . 51.497 -0.627  23.934  1.00 23.57  1 . C  ? 
ATOM   3873  CG  CG  . PRO PRO PRO A A 516  516  . 50.078 -0.353  24.304  1.00 23.49  1 . C  ? 
ATOM   3874  CD  CD  . PRO PRO PRO A A 516  516  . 50.062 -0.529  25.802  1.00 23.96  1 . C  ? 
ATOM   3875  C   C   . PRO PRO PRO A A 516  516  . 53.400 -1.697  25.174  1.00 23.03  1 . C  ? 
ATOM   3876  O   O   . PRO PRO PRO A A 516  516  . 53.838 -0.900  26.035  1.00 21.89  1 . O  ? 
ATOM   3877  N   N   . TRP TRP TRP A A 517  517  . 54.157 -2.562  24.508  1.00 22.69  1 . N  ? 
ATOM   3878  CA  CA  . TRP TRP TRP A A 517  517  . 55.616 -2.673  24.696  1.00 23.69  1 . C  ? 
ATOM   3879  CB  CB  . TRP TRP TRP A A 517  517  . 56.325 -1.320  24.554  1.00 22.28  1 . C  ? 
ATOM   3880  CG  CG  . TRP TRP TRP A A 517  517  . 56.022 -0.613  23.282  1.00 22.32  1 . C  ? 
ATOM   3881  CD1 CD1 . TRP TRP TRP A A 517  517  . 56.265 -1.064  22.016  1.00 22.23  1 . C  ? 
ATOM   3882  NE1 NE1 . TRP TRP TRP A A 517  517  . 55.850 -0.135  21.099  1.00 21.83  1 . N  ? 
ATOM   3883  CE2 CE2 . TRP TRP TRP A A 517  517  . 55.355 0.953   21.766  1.00 21.77  1 . C  ? 
ATOM   3884  CD2 CD2 . TRP TRP TRP A A 517  517  . 55.441 0.683   23.140  1.00 21.52  1 . C  ? 
ATOM   3885  CE3 CE3 . TRP TRP TRP A A 517  517  . 54.983 1.646   24.044  1.00 21.51  1 . C  ? 
ATOM   3886  CZ3 CZ3 . TRP TRP TRP A A 517  517  . 54.466 2.823   23.556  1.00 21.40  1 . C  ? 
ATOM   3887  CH2 CH2 . TRP TRP TRP A A 517  517  . 54.394 3.067   22.183  1.00 21.22  1 . C  ? 
ATOM   3888  CZ2 CZ2 . TRP TRP TRP A A 517  517  . 54.825 2.150   21.273  1.00 21.35  1 . C  ? 
ATOM   3889  C   C   . TRP TRP TRP A A 517  517  . 56.041 -3.338  26.014  1.00 24.74  1 . C  ? 
ATOM   3890  O   O   . TRP TRP TRP A A 517  517  . 57.085 -3.935  26.046  1.00 26.19  1 . O  ? 
ATOM   3891  N   N   . ILE ILE ILE A A 518  518  . 55.240 -3.249  27.077  1.00 27.04  1 . N  ? 
ATOM   3892  CA  CA  . ILE ILE ILE A A 518  518  . 55.609 -3.779  28.399  1.00 29.64  1 . C  ? 
ATOM   3893  CB  CB  . ILE ILE ILE A A 518  518  . 55.112 -2.852  29.531  1.00 30.86  1 . C  ? 
ATOM   3894  CG1 CG1 . ILE ILE ILE A A 518  518  . 55.486 -1.386  29.249  1.00 31.21  1 . C  ? 
ATOM   3895  CD1 CD1 . ILE ILE ILE A A 518  518  . 56.969 -1.105  29.050  1.00 30.05  1 . C  ? 
ATOM   3896  CG2 CG2 . ILE ILE ILE A A 518  518  . 55.661 -3.305  30.892  1.00 31.41  1 . C  ? 
ATOM   3897  C   C   . ILE ILE ILE A A 518  518  . 55.052 -5.190  28.611  1.00 29.21  1 . C  ? 
ATOM   3898  O   O   . ILE ILE ILE A A 518  518  . 55.803 -6.106  28.953  1.00 32.02  1 . O  ? 
ATOM   3899  N   N   . LYS LYS LYS A A 519  519  . 53.745 -5.354  28.430  1.00 27.40  1 . N  ? 
ATOM   3900  CA  CA  . LYS LYS LYS A A 519  519  . 53.091 -6.664  28.533  1.00 27.70  1 . C  ? 
ATOM   3901  CB  CB  . LYS LYS LYS A A 519  519  . 51.779 -6.564  29.317  1.00 30.12  1 . C  ? 
ATOM   3902  CG  CG  . LYS LYS LYS A A 519  519  . 51.927 -6.120  30.769  1.00 32.84  1 . C  ? 
ATOM   3903  CD  CD  . LYS LYS LYS A A 519  519  . 52.672 -7.140  31.623  1.00 36.78  1 . C  ? 
ATOM   3904  CE  CE  . LYS LYS LYS A A 519  519  . 52.526 -6.838  33.119  1.00 40.47  1 . C  ? 
ATOM   3905  NZ  NZ  . LYS LYS LYS A A 519  519  . 53.235 -7.847  33.964  1.00 42.19  1 . N  ? 
ATOM   3906  C   C   . LYS LYS LYS A A 519  519  . 52.835 -7.232  27.137  1.00 26.51  1 . C  ? 
ATOM   3907  O   O   . LYS LYS LYS A A 519  519  . 51.885 -6.861  26.457  1.00 25.12  1 . O  ? 
ATOM   3908  N   N   . ILE ILE ILE A A 520  520  . 53.715 -8.120  26.705  1.00 26.60  1 . N  ? 
ATOM   3909  CA  CA  . ILE ILE ILE A A 520  520  . 53.641 -8.710  25.371  1.00 26.08  1 . C  ? 
ATOM   3910  CB  CB  . ILE ILE ILE A A 520  520  . 55.047 -9.086  24.833  1.00 26.69  1 . C  ? 
ATOM   3911  CG1 CG1 . ILE ILE ILE A A 520  520  . 55.670 -10.254 25.637  1.00 26.85  1 . C  ? 
ATOM   3912  CD1 CD1 . ILE ILE ILE A A 520  520  . 57.094 -10.596 25.250  1.00 27.43  1 . C  ? 
ATOM   3913  CG2 CG2 . ILE ILE ILE A A 520  520  . 55.930 -7.845  24.814  1.00 26.34  1 . C  ? 
ATOM   3914  C   C   . ILE ILE ILE A A 520  520  . 52.710 -9.915  25.394  1.00 26.68  1 . C  ? 
ATOM   3915  O   O   . ILE ILE ILE A A 520  520  . 52.255 -10.341 26.461  1.00 27.44  1 . O  ? 
ATOM   3916  N   N   . ASN ASN ASN A A 521  521  . 52.425 -10.465 24.215  1.00 25.11  1 . N  ? 
ATOM   3917  CA  CA  . ASN ASN ASN A A 521  521  . 51.518 -11.604 24.086  1.00 25.11  1 . C  ? 
ATOM   3918  CB  CB  . ASN ASN ASN A A 521  521  . 52.157 -12.892 24.638  1.00 24.34  1 . C  ? 
ATOM   3919  CG  CG  . ASN ASN ASN A A 521  521  . 53.074 -13.551 23.644  1.00 25.29  1 . C  ? 
ATOM   3920  OD1 OD1 . ASN ASN ASN A A 521  521  . 53.179 -13.118 22.486  1.00 25.80  1 . O  ? 
ATOM   3921  ND2 ND2 . ASN ASN ASN A A 521  521  . 53.759 -14.608 24.083  1.00 25.24  1 . N  ? 
ATOM   3922  C   C   . ASN ASN ASN A A 521  521  . 50.142 -11.360 24.710  1.00 24.86  1 . C  ? 
ATOM   3923  O   O   . ASN ASN ASN A A 521  521  . 49.657 -12.177 25.475  1.00 23.51  1 . O  ? 
ATOM   3924  N   N   . ALA ALA ALA A A 522  522  . 49.519 -10.234 24.360  1.00 24.91  1 . N  ? 
ATOM   3925  CA  CA  . ALA ALA ALA A A 522  522  . 48.143 -9.968  24.770  1.00 24.91  1 . C  ? 
ATOM   3926  CB  CB  . ALA ALA ALA A A 522  522  . 47.748 -8.552  24.413  1.00 24.66  1 . C  ? 
ATOM   3927  C   C   . ALA ALA ALA A A 522  522  . 47.181 -10.981 24.132  1.00 25.33  1 . C  ? 
ATOM   3928  O   O   . ALA ALA ALA A A 522  522  . 46.168 -11.353 24.741  1.00 25.52  1 . O  ? 
ATOM   3929  N   N   . TYR TYR TYR A A 523  523  . 47.509 -11.432 22.917  1.00 24.81  1 . N  ? 
ATOM   3930  CA  CA  . TYR TYR TYR A A 523  523  . 46.731 -12.478 22.219  1.00 26.10  1 . C  ? 
ATOM   3931  CB  CB  . TYR TYR TYR A A 523  523  . 47.366 -12.755 20.867  1.00 24.96  1 . C  ? 
ATOM   3932  CG  CG  . TYR TYR TYR A A 523  523  . 46.851 -13.944 20.088  1.00 24.51  1 . C  ? 
ATOM   3933  CD1 CD1 . TYR TYR TYR A A 523  523  . 45.716 -13.844 19.290  1.00 24.64  1 . C  ? 
ATOM   3934  CE1 CE1 . TYR TYR TYR A A 523  523  . 45.255 -14.932 18.562  1.00 24.19  1 . C  ? 
ATOM   3935  CZ  CZ  . TYR TYR TYR A A 523  523  . 45.952 -16.141 18.615  1.00 23.99  1 . C  ? 
ATOM   3936  OH  OH  . TYR TYR TYR A A 523  523  . 45.530 -17.230 17.880  1.00 24.09  1 . O  ? 
ATOM   3937  CE2 CE2 . TYR TYR TYR A A 523  523  . 47.076 -16.253 19.400  1.00 24.03  1 . C  ? 
ATOM   3938  CD2 CD2 . TYR TYR TYR A A 523  523  . 47.523 -15.160 20.121  1.00 24.39  1 . C  ? 
ATOM   3939  C   C   . TYR TYR TYR A A 523  523  . 46.659 -13.781 23.022  1.00 27.28  1 . C  ? 
ATOM   3940  O   O   . TYR TYR TYR A A 523  523  . 47.682 -14.315 23.416  1.00 26.19  1 . O  ? 
ATOM   3941  N   N   . ASP ASP ASP A A 524  524  . 45.446 -14.278 23.249  1.00 30.90  1 . N  ? 
ATOM   3942  CA  CA  . ASP ASP ASP A A 524  524  . 45.243 -15.478 24.089  1.00 34.72  1 . C  ? 
ATOM   3943  CB  CB  . ASP ASP ASP A A 524  524  . 44.776 -15.071 25.500  1.00 37.10  1 . C  ? 
ATOM   3944  CG  CG  . ASP ASP ASP A A 524  524  . 43.453 -14.302 25.497  1.00 38.25  1 . C  ? 
ATOM   3945  OD1 OD1 . ASP ASP ASP A A 524  524  . 42.744 -14.263 24.458  1.00 42.67  1 . O  ? 
ATOM   3946  OD2 OD2 . ASP ASP ASP A A 524  524  . 43.124 -13.725 26.549  1.00 39.20  1 . O  ? 
ATOM   3947  C   C   . ASP ASP ASP A A 524  524  . 44.302 -16.531 23.514  1.00 36.17  1 . C  ? 
ATOM   3948  O   O   . ASP ASP ASP A A 524  524  . 44.053 -17.523 24.169  1.00 36.37  1 . O  ? 
ATOM   3949  N   N   . TRP TRP TRP A A 525  525  . 43.805 -16.337 22.297  1.00 39.31  1 . N  ? 
ATOM   3950  CA  CA  . TRP TRP TRP A A 525  525  . 42.872 -17.285 21.706  1.00 44.16  1 . C  ? 
ATOM   3951  CB  CB  . TRP TRP TRP A A 525  525  . 42.178 -16.680 20.481  1.00 49.09  1 . C  ? 
ATOM   3952  CG  CG  . TRP TRP TRP A A 525  525  . 40.907 -17.392 20.163  1.00 57.37  1 . C  ? 
ATOM   3953  CD1 CD1 . TRP TRP TRP A A 525  525  . 40.648 -18.197 19.080  1.00 59.96  1 . C  ? 
ATOM   3954  NE1 NE1 . TRP TRP TRP A A 525  525  . 39.363 -18.689 19.154  1.00 62.25  1 . N  ? 
ATOM   3955  CE2 CE2 . TRP TRP TRP A A 525  525  . 38.774 -18.219 20.302  1.00 64.01  1 . C  ? 
ATOM   3956  CD2 CD2 . TRP TRP TRP A A 525  525  . 39.724 -17.399 20.965  1.00 60.82  1 . C  ? 
ATOM   3957  CE3 CE3 . TRP TRP TRP A A 525  525  . 39.370 -16.791 22.181  1.00 61.33  1 . C  ? 
ATOM   3958  CZ3 CZ3 . TRP TRP TRP A A 525  525  . 38.092 -17.013 22.695  1.00 62.90  1 . C  ? 
ATOM   3959  CH2 CH2 . TRP TRP TRP A A 525  525  . 37.163 -17.828 22.009  1.00 65.15  1 . C  ? 
ATOM   3960  CZ2 CZ2 . TRP TRP TRP A A 525  525  . 37.484 -18.437 20.815  1.00 65.12  1 . C  ? 
ATOM   3961  C   C   . TRP TRP TRP A A 525  525  . 43.554 -18.615 21.333  1.00 42.67  1 . C  ? 
ATOM   3962  O   O   . TRP TRP TRP A A 525  525  . 42.897 -19.644 21.256  1.00 44.38  1 . O  ? 
ATOM   3963  N   N   . GLN GLN GLN A A 526  526  . 44.858 -18.569 21.072  1.00 39.78  1 . N  ? 
ATOM   3964  CA  CA  . GLN GLN GLN A A 526  526  . 45.694 -19.760 20.928  1.00 37.06  1 . C  ? 
ATOM   3965  CB  CB  . GLN GLN GLN A A 526  526  . 46.008 -20.036 19.458  1.00 38.36  1 . C  ? 
ATOM   3966  CG  CG  . GLN GLN GLN A A 526  526  . 44.799 -20.168 18.537  1.00 39.04  1 . C  ? 
ATOM   3967  CD  CD  . GLN GLN GLN A A 526  526  . 43.980 -21.436 18.761  1.00 40.17  1 . C  ? 
ATOM   3968  OE1 OE1 . GLN GLN GLN A A 526  526  . 44.242 -22.222 19.679  1.00 39.77  1 . O  ? 
ATOM   3969  NE2 NE2 . GLN GLN GLN A A 526  526  . 42.992 -21.652 17.897  1.00 39.79  1 . N  ? 
ATOM   3970  C   C   . GLN GLN GLN A A 526  526  . 46.984 -19.530 21.701  1.00 33.61  1 . C  ? 
ATOM   3971  O   O   . GLN GLN GLN A A 526  526  . 47.171 -18.475 22.297  1.00 32.21  1 . O  ? 
ATOM   3972  N   N   . ASN ASN ASN A A 527  527  . 47.871 -20.518 21.702  1.00 34.23  1 . N  ? 
ATOM   3973  CA  CA  . ASN ASN ASN A A 527  527  . 49.150 -20.393 22.391  1.00 34.10  1 . C  ? 
ATOM   3974  CB  CB  . ASN ASN ASN A A 527  527  . 49.474 -21.665 23.187  1.00 33.79  1 . C  ? 
ATOM   3975  CG  CG  . ASN ASN ASN A A 527  527  . 50.728 -21.520 24.028  1.00 34.47  1 . C  ? 
ATOM   3976  OD1 OD1 . ASN ASN ASN A A 527  527  . 51.264 -20.423 24.202  1.00 34.95  1 . O  ? 
ATOM   3977  ND2 ND2 . ASN ASN ASN A A 527  527  . 51.203 -22.627 24.556  1.00 37.80  1 . N  ? 
ATOM   3978  C   C   . ASN ASN ASN A A 527  527  . 50.252 -20.112 21.364  1.00 32.67  1 . C  ? 
ATOM   3979  O   O   . ASN ASN ASN A A 527  527  . 50.674 -21.038 20.657  1.00 34.89  1 . O  ? 
ATOM   3980  N   N   . PRO PRO PRO A A 528  528  . 50.726 -18.850 21.277  1.00 30.39  1 . N  ? 
ATOM   3981  CA  CA  . PRO PRO PRO A A 528  528  . 51.774 -18.509 20.302  1.00 30.28  1 . C  ? 
ATOM   3982  CB  CB  . PRO PRO PRO A A 528  528  . 51.858 -16.995 20.410  1.00 30.41  1 . C  ? 
ATOM   3983  CG  CG  . PRO PRO PRO A A 528  528  . 51.483 -16.712 21.823  1.00 29.93  1 . C  ? 
ATOM   3984  CD  CD  . PRO PRO PRO A A 528  528  . 50.395 -17.691 22.128  1.00 29.94  1 . C  ? 
ATOM   3985  C   C   . PRO PRO PRO A A 528  528  . 53.155 -19.108 20.583  1.00 30.20  1 . C  ? 
ATOM   3986  O   O   . PRO PRO PRO A A 528  528  . 53.995 -19.182 19.679  1.00 30.87  1 . O  ? 
ATOM   3987  N   N   . ASN ASN ASN A A 529  529  . 53.396 -19.530 21.818  1.00 29.70  1 . N  ? 
ATOM   3988  CA  CA  . ASN ASN ASN A A 529  529  . 54.680 -20.137 22.177  1.00 29.76  1 . C  ? 
ATOM   3989  CB  CB  . ASN ASN ASN A A 529  529  . 54.796 -20.269 23.691  1.00 29.46  1 . C  ? 
ATOM   3990  CG  CG  . ASN ASN ASN A A 529  529  . 54.749 -18.929 24.391  1.00 30.13  1 . C  ? 
ATOM   3991  OD1 OD1 . ASN ASN ASN A A 529  529  . 55.734 -18.181 24.398  1.00 28.84  1 . O  ? 
ATOM   3992  ND2 ND2 . ASN ASN ASN A A 529  529  . 53.597 -18.612 24.989  1.00 31.62  1 . N  ? 
ATOM   3993  C   C   . ASN ASN ASN A A 529  529  . 54.942 -21.494 21.510  1.00 28.99  1 . C  ? 
ATOM   3994  O   O   . ASN ASN ASN A A 529  529  . 56.073 -21.954 21.532  1.00 30.29  1 . O  ? 
ATOM   3995  N   N   . ILE ILE ILE A A 530  530  . 53.919 -22.134 20.939  1.00 28.54  1 . N  ? 
ATOM   3996  CA  CA  . ILE ILE ILE A A 530  530  . 54.122 -23.375 20.153  1.00 30.21  1 . C  ? 
ATOM   3997  CB  CB  . ILE ILE ILE A A 530  530  . 53.188 -24.544 20.621  1.00 31.39  1 . C  ? 
ATOM   3998  CG1 CG1 . ILE ILE ILE A A 530  530  . 51.701 -24.213 20.423  1.00 32.67  1 . C  ? 
ATOM   3999  CD1 CD1 . ILE ILE ILE A A 530  530  . 50.763 -25.363 20.737  1.00 33.95  1 . C  ? 
ATOM   4000  CG2 CG2 . ILE ILE ILE A A 530  530  . 53.470 -24.886 22.082  1.00 31.23  1 . C  ? 
ATOM   4001  C   C   . ILE ILE ILE A A 530  530  . 54.013 -23.165 18.622  1.00 30.52  1 . C  ? 
ATOM   4002  O   O   . ILE ILE ILE A A 530  530  . 54.046 -24.138 17.852  1.00 30.24  1 . O  ? 
ATOM   4003  N   N   . TRP TRP TRP A A 531  531  . 53.930 -21.911 18.168  1.00 29.80  1 . N  ? 
ATOM   4004  CA  CA  . TRP TRP TRP A A 531  531  . 53.762 -21.652 16.737  1.00 28.59  1 . C  ? 
ATOM   4005  CB  CB  . TRP TRP TRP A A 531  531  . 53.305 -20.209 16.461  1.00 28.93  1 . C  ? 
ATOM   4006  CG  CG  . TRP TRP TRP A A 531  531  . 51.812 -19.983 16.726  1.00 29.24  1 . C  ? 
ATOM   4007  CD1 CD1 . TRP TRP TRP A A 531  531  . 51.011 -20.698 17.586  1.00 28.97  1 . C  ? 
ATOM   4008  NE1 NE1 . TRP TRP TRP A A 531  531  . 49.736 -20.204 17.581  1.00 29.73  1 . N  ? 
ATOM   4009  CE2 CE2 . TRP TRP TRP A A 531  531  . 49.674 -19.145 16.713  1.00 31.14  1 . C  ? 
ATOM   4010  CD2 CD2 . TRP TRP TRP A A 531  531  . 50.972 -18.975 16.155  1.00 29.74  1 . C  ? 
ATOM   4011  CE3 CE3 . TRP TRP TRP A A 531  531  . 51.179 -17.942 15.233  1.00 29.98  1 . C  ? 
ATOM   4012  CZ3 CZ3 . TRP TRP TRP A A 531  531  . 50.092 -17.110 14.897  1.00 30.18  1 . C  ? 
ATOM   4013  CH2 CH2 . TRP TRP TRP A A 531  531  . 48.819 -17.307 15.466  1.00 29.70  1 . C  ? 
ATOM   4014  CZ2 CZ2 . TRP TRP TRP A A 531  531  . 48.589 -18.313 16.373  1.00 30.61  1 . C  ? 
ATOM   4015  C   C   . TRP TRP TRP A A 531  531  . 55.045 -22.000 16.001  1.00 28.56  1 . C  ? 
ATOM   4016  O   O   . TRP TRP TRP A A 531  531  . 56.147 -21.783 16.509  1.00 28.70  1 . O  ? 
ATOM   4017  N   N   . LYS LYS LYS A A 532  532  . 54.890 -22.593 14.824  1.00 28.16  1 . N  ? 
ATOM   4018  CA  CA  . LYS LYS LYS A A 532  532  . 56.018 -23.029 14.024  1.00 28.71  1 . C  ? 
ATOM   4019  CB  CB  . LYS LYS LYS A A 532  532  . 55.724 -24.392 13.385  1.00 29.75  1 . C  ? 
ATOM   4020  CG  CG  . LYS LYS LYS A A 532  532  . 55.178 -25.450 14.336  1.00 31.34  1 . C  ? 
ATOM   4021  CD  CD  . LYS LYS LYS A A 532  532  . 56.079 -25.681 15.551  1.00 32.61  1 . C  ? 
ATOM   4022  CE  CE  . LYS LYS LYS A A 532  532  . 55.591 -26.838 16.430  1.00 32.17  1 . C  ? 
ATOM   4023  NZ  NZ  . LYS LYS LYS A A 532  532  . 54.164 -26.741 16.842  1.00 32.62  1 . N  ? 
ATOM   4024  C   C   . LYS LYS LYS A A 532  532  . 56.435 -22.022 12.938  1.00 27.68  1 . C  ? 
ATOM   4025  O   O   . LYS LYS LYS A A 532  532  . 57.385 -22.294 12.231  1.00 27.27  1 . O  ? 
ATOM   4026  N   N   . ASP ASP ASP A A 533  533  . 55.743 -20.879 12.830  1.00 27.46  1 . N  ? 
ATOM   4027  CA  CA  . ASP ASP ASP A A 533  533  . 56.007 -19.871 11.777  1.00 27.29  1 . C  ? 
ATOM   4028  CB  CB  . ASP ASP ASP A A 533  533  . 54.762 -19.645 10.907  1.00 27.52  1 . C  ? 
ATOM   4029  CG  CG  . ASP ASP ASP A A 533  533  . 53.564 -19.111 11.700  1.00 29.82  1 . C  ? 
ATOM   4030  OD1 OD1 . ASP ASP ASP A A 533  533  . 53.556 -19.202 12.952  1.00 29.50  1 . O  ? 
ATOM   4031  OD2 OD2 . ASP ASP ASP A A 533  533  . 52.608 -18.600 11.067  1.00 31.08  1 . O  ? 
ATOM   4032  C   C   . ASP ASP ASP A A 533  533  . 56.545 -18.527 12.283  1.00 26.73  1 . C  ? 
ATOM   4033  O   O   . ASP ASP ASP A A 533  533  . 57.190 -17.819 11.524  1.00 28.34  1 . O  ? 
ATOM   4034  N   N   . LEU LEU LEU A A 534  534  . 56.311 -18.177 13.550  1.00 26.92  1 . N  ? 
ATOM   4035  CA  CA  . LEU LEU LEU A A 534  534  . 56.764 -16.891 14.086  1.00 25.29  1 . C  ? 
ATOM   4036  CB  CB  . LEU LEU LEU A A 534  534  . 56.184 -16.633 15.477  1.00 25.74  1 . C  ? 
ATOM   4037  CG  CG  . LEU LEU LEU A A 534  534  . 54.664 -16.528 15.616  1.00 25.54  1 . C  ? 
ATOM   4038  CD1 CD1 . LEU LEU LEU A A 534  534  . 54.233 -16.258 17.050  1.00 24.99  1 . C  ? 
ATOM   4039  CD2 CD2 . LEU LEU LEU A A 534  534  . 54.126 -15.446 14.712  1.00 27.19  1 . C  ? 
ATOM   4040  C   C   . LEU LEU LEU A A 534  534  . 58.276 -16.730 14.132  1.00 25.01  1 . C  ? 
ATOM   4041  O   O   . LEU LEU LEU A A 534  534  . 58.793 -15.692 13.727  1.00 23.94  1 . O  ? 
ATOM   4042  N   N   . ASN ASN ASN A A 535  535  . 58.988 -17.743 14.618  1.00 25.17  1 . N  ? 
ATOM   4043  CA  CA  . ASN ASN ASN A A 535  535  . 60.467 -17.666 14.683  1.00 25.06  1 . C  ? 
ATOM   4044  CB  CB  . ASN ASN ASN A A 535  535  . 61.069 -18.861 15.440  1.00 25.80  1 . C  ? 
ATOM   4045  CG  CG  . ASN ASN ASN A A 535  535  . 60.941 -18.713 16.952  1.00 25.62  1 . C  ? 
ATOM   4046  OD1 OD1 . ASN ASN ASN A A 535  535  . 60.105 -17.948 17.439  1.00 25.96  1 . O  ? 
ATOM   4047  ND2 ND2 . ASN ASN ASN A A 535  535  . 61.775 -19.435 17.697  1.00 24.78  1 . N  ? 
ATOM   4048  C   C   . ASN ASN ASN A A 535  535  . 61.126 -17.505 13.319  1.00 23.72  1 . C  ? 
ATOM   4049  O   O   . ASN ASN ASN A A 535  535  . 62.035 -16.700 13.176  1.00 22.40  1 . O  ? 
ATOM   4050  N   N   . SER SER SER A A 536  536  . 60.642 -18.249 12.325  1.00 22.75  1 . N  ? 
ATOM   4051  CA  CA  . SER SER SER A A 536  536  . 61.116 -18.128 10.953  1.00 22.08  1 . C  ? 
ATOM   4052  CB  CB  . SER SER SER A A 536  536  . 60.449 -19.183 10.071  1.00 22.88  1 . C  ? 
ATOM   4053  OG  OG  . SER SER SER A A 536  536  . 60.983 -20.440 10.367  1.00 26.87  1 . O  ? 
ATOM   4054  C   C   . SER SER SER A A 536  536  . 60.814 -16.756 10.357  1.00 20.72  1 . C  ? 
ATOM   4055  O   O   . SER SER SER A A 536  536  . 61.695 -16.134 9.761   1.00 20.46  1 . O  ? 
ATOM   4056  N   N   . LYS LYS LYS A A 537  537  . 59.552 -16.330 10.470  1.00 18.75  1 . N  ? 
ATOM   4057  CA  CA  . LYS LYS LYS A A 537  537  . 59.140 -15.025 9.963   1.00 18.85  1 . C  ? 
ATOM   4058  CB  CB  . LYS LYS LYS A A 537  537  . 57.657 -14.770 10.189  1.00 18.54  1 . C  ? 
ATOM   4059  CG  CG  . LYS LYS LYS A A 537  537  . 56.783 -15.527 9.243   1.00 19.00  1 . C  ? 
ATOM   4060  CD  CD  . LYS LYS LYS A A 537  537  . 55.331 -15.377 9.621   1.00 19.53  1 . C  ? 
ATOM   4061  CE  CE  . LYS LYS LYS A A 537  537  . 54.469 -16.104 8.614   1.00 20.41  1 . C  ? 
ATOM   4062  NZ  NZ  . LYS LYS LYS A A 537  537  . 53.067 -16.184 9.077   1.00 22.03  1 . N  ? 
ATOM   4063  C   C   . LYS LYS LYS A A 537  537  . 59.943 -13.910 10.594  1.00 18.73  1 . C  ? 
ATOM   4064  O   O   . LYS LYS LYS A A 537  537  . 60.306 -12.983 9.899   1.00 18.86  1 . O  ? 
ATOM   4065  N   N   . TYR TYR TYR A A 538  538  . 60.216 -14.020 11.895  1.00 19.31  1 . N  ? 
ATOM   4066  CA  CA  . TYR TYR TYR A A 538  538  . 61.088 -13.087 12.600  1.00 20.40  1 . C  ? 
ATOM   4067  CB  CB  . TYR TYR TYR A A 538  538  . 61.239 -13.443 14.102  1.00 20.75  1 . C  ? 
ATOM   4068  CG  CG  . TYR TYR TYR A A 538  538  . 62.314 -12.616 14.775  1.00 21.32  1 . C  ? 
ATOM   4069  CD1 CD1 . TYR TYR TYR A A 538  538  . 62.107 -11.266 15.042  1.00 21.29  1 . C  ? 
ATOM   4070  CE1 CE1 . TYR TYR TYR A A 538  538  . 63.103 -10.489 15.617  1.00 22.24  1 . C  ? 
ATOM   4071  CZ  CZ  . TYR TYR TYR A A 538  538  . 64.338 -11.056 15.910  1.00 22.27  1 . C  ? 
ATOM   4072  OH  OH  . TYR TYR TYR A A 538  538  . 65.323 -10.281 16.468  1.00 22.83  1 . O  ? 
ATOM   4073  CE2 CE2 . TYR TYR TYR A A 538  538  . 64.575 -12.387 15.643  1.00 21.79  1 . C  ? 
ATOM   4074  CD2 CD2 . TYR TYR TYR A A 538  538  . 63.569 -13.162 15.074  1.00 21.90  1 . C  ? 
ATOM   4075  C   C   . TYR TYR TYR A A 538  538  . 62.463 -13.003 11.933  1.00 20.53  1 . C  ? 
ATOM   4076  O   O   . TYR TYR TYR A A 538  538  . 62.940 -11.907 11.624  1.00 23.02  1 . O  ? 
ATOM   4077  N   N   . VAL VAL VAL A A 539  539  . 63.081 -14.152 11.684  1.00 19.56  1 . N  ? 
ATOM   4078  CA  CA  . VAL VAL VAL A A 539  539  . 64.392 -14.184 11.050  1.00 19.33  1 . C  ? 
ATOM   4079  CB  CB  . VAL VAL VAL A A 539  539  . 64.958 -15.634 10.979  1.00 19.62  1 . C  ? 
ATOM   4080  CG1 CG1 . VAL VAL VAL A A 539  539  . 66.228 -15.686 10.146  1.00 19.13  1 . C  ? 
ATOM   4081  CG2 CG2 . VAL VAL VAL A A 539  539  . 65.250 -16.162 12.380  1.00 19.91  1 . C  ? 
ATOM   4082  C   C   . VAL VAL VAL A A 539  539  . 64.324 -13.552 9.652   1.00 19.09  1 . C  ? 
ATOM   4083  O   O   . VAL VAL VAL A A 539  539  . 65.145 -12.706 9.305   1.00 18.59  1 . O  ? 
ATOM   4084  N   N   . LEU LEU LEU A A 540  540  . 63.340 -13.974 8.870   1.00 19.15  1 . N  ? 
ATOM   4085  CA  CA  . LEU LEU LEU A A 540  540  . 63.121 -13.429 7.521   1.00 19.46  1 . C  ? 
ATOM   4086  CB  CB  . LEU LEU LEU A A 540  540  . 61.944 -14.134 6.860   1.00 19.54  1 . C  ? 
ATOM   4087  CG  CG  . LEU LEU LEU A A 540  540  . 62.262 -15.577 6.411   1.00 19.91  1 . C  ? 
ATOM   4088  CD1 CD1 . LEU LEU LEU A A 540  540  . 60.993 -16.348 6.128   1.00 19.72  1 . C  ? 
ATOM   4089  CD2 CD2 . LEU LEU LEU A A 540  540  . 63.146 -15.582 5.177   1.00 19.80  1 . C  ? 
ATOM   4090  C   C   . LEU LEU LEU A A 540  540  . 62.926 -11.904 7.505   1.00 19.32  1 . C  ? 
ATOM   4091  O   O   . LEU LEU LEU A A 540  540  . 63.484 -11.223 6.653   1.00 18.65  1 . O  ? 
ATOM   4092  N   N   . LEU LEU LEU A A 541  541  . 62.162 -11.388 8.462   1.00 19.01  1 . N  ? 
ATOM   4093  CA  CA  . LEU LEU LEU A A 541  541  . 61.994 -9.943  8.624   1.00 19.41  1 . C  ? 
ATOM   4094  CB  CB  . LEU LEU LEU A A 541  541  . 60.986 -9.635  9.734   1.00 19.25  1 . C  ? 
ATOM   4095  CG  CG  . LEU LEU LEU A A 541  541  . 59.518 -9.669  9.307   1.00 19.13  1 . C  ? 
ATOM   4096  CD1 CD1 . LEU LEU LEU A A 541  541  . 58.603 -9.848  10.506  1.00 18.93  1 . C  ? 
ATOM   4097  CD2 CD2 . LEU LEU LEU A A 541  541  . 59.127 -8.405  8.569   1.00 19.21  1 . C  ? 
ATOM   4098  C   C   . LEU LEU LEU A A 541  541  . 63.318 -9.208  8.893   1.00 19.61  1 . C  ? 
ATOM   4099  O   O   . LEU LEU LEU A A 541  541  . 63.577 -8.172  8.282   1.00 18.15  1 . O  ? 
ATOM   4100  N   N   . VAL VAL VAL A A 542  542  . 64.139 -9.750  9.800   1.00 19.93  1 . N  ? 
ATOM   4101  CA  CA  . VAL VAL VAL A A 542  542  . 65.455 -9.158  10.129  1.00 20.56  1 . C  ? 
ATOM   4102  CB  CB  . VAL VAL VAL A A 542  542  . 66.193 -9.994  11.207  1.00 21.77  1 . C  ? 
ATOM   4103  CG1 CG1 . VAL VAL VAL A A 542  542  . 67.674 -9.625  11.334  1.00 22.48  1 . C  ? 
ATOM   4104  CG2 CG2 . VAL VAL VAL A A 542  542  . 65.506 -9.864  12.563  1.00 21.84  1 . C  ? 
ATOM   4105  C   C   . VAL VAL VAL A A 542  542  . 66.316 -9.016  8.860   1.00 20.85  1 . C  ? 
ATOM   4106  O   O   . VAL VAL VAL A A 542  542  . 66.848 -7.924  8.568   1.00 21.84  1 . O  ? 
ATOM   4107  N   N   . TYR TYR TYR A A 543  543  . 66.423 -10.102 8.093   1.00 20.20  1 . N  ? 
ATOM   4108  CA  CA  . TYR TYR TYR A A 543  543  . 67.231 -10.097 6.880   1.00 19.27  1 . C  ? 
ATOM   4109  CB  CB  . TYR TYR TYR A A 543  543  . 67.531 -11.512 6.382   1.00 20.29  1 . C  ? 
ATOM   4110  CG  CG  . TYR TYR TYR A A 543  543  . 68.638 -11.531 5.316   1.00 20.44  1 . C  ? 
ATOM   4111  CD1 CD1 . TYR TYR TYR A A 543  543  . 69.911 -11.053 5.602   1.00 20.25  1 . C  ? 
ATOM   4112  CE1 CE1 . TYR TYR TYR A A 543  543  . 70.904 -11.022 4.630   1.00 21.37  1 . C  ? 
ATOM   4113  CZ  CZ  . TYR TYR TYR A A 543  543  . 70.633 -11.479 3.360   1.00 21.27  1 . C  ? 
ATOM   4114  OH  OH  . TYR TYR TYR A A 543  543  . 71.619 -11.449 2.404   1.00 22.27  1 . O  ? 
ATOM   4115  CE2 CE2 . TYR TYR TYR A A 543  543  . 69.370 -11.943 3.038   1.00 21.73  1 . C  ? 
ATOM   4116  CD2 CD2 . TYR TYR TYR A A 543  543  . 68.380 -11.971 4.013   1.00 21.34  1 . C  ? 
ATOM   4117  C   C   . TYR TYR TYR A A 543  543  . 66.594 -9.245  5.783   1.00 19.19  1 . C  ? 
ATOM   4118  O   O   . TYR TYR TYR A A 543  543  . 67.290 -8.572  5.037   1.00 17.88  1 . O  ? 
ATOM   4119  N   N   . ARG ARG ARG A A 544  544  . 65.268 -9.249  5.711   1.00 19.70  1 . N  ? 
ATOM   4120  CA  CA  . ARG ARG ARG A A 544  544  . 64.555 -8.327  4.831   1.00 20.12  1 . C  ? 
ATOM   4121  CB  CB  . ARG ARG ARG A A 544  544  . 63.041 -8.414  5.027   1.00 18.92  1 . C  ? 
ATOM   4122  CG  CG  . ARG ARG ARG A A 544  544  . 62.297 -7.684  3.932   1.00 19.10  1 . C  ? 
ATOM   4123  CD  CD  . ARG ARG ARG A A 544  544  . 60.862 -7.418  4.320   1.00 19.31  1 . C  ? 
ATOM   4124  NE  NE  . ARG ARG ARG A A 544  544  . 60.765 -6.549  5.482   1.00 19.29  1 . N  ? 
ATOM   4125  CZ  CZ  . ARG ARG ARG A A 544  544  . 59.623 -6.066  5.968   1.00 19.79  1 . C  ? 
ATOM   4126  NH1 NH1 . ARG ARG ARG A A 544  544  . 58.450 -6.360  5.393   1.00 20.64  1 . N  ? 
ATOM   4127  NH2 NH2 . ARG ARG ARG A A 544  544  . 59.658 -5.271  7.030   1.00 18.70  1 . N  ? 
ATOM   4128  C   C   . ARG ARG ARG A A 544  544  . 65.003 -6.883  5.041   1.00 20.14  1 . C  ? 
ATOM   4129  O   O   . ARG ARG ARG A A 544  544  . 65.337 -6.181  4.079   1.00 20.45  1 . O  ? 
ATOM   4130  N   N   . ASP ASP ASP A A 545  545  . 65.023 -6.464  6.301   1.00 20.38  1 . N  ? 
ATOM   4131  CA  CA  . ASP ASP ASP A A 545  545  . 65.310 -5.070  6.637   1.00 21.47  1 . C  ? 
ATOM   4132  CB  CB  . ASP ASP ASP A A 545  545  . 64.955 -4.805  8.088   1.00 21.06  1 . C  ? 
ATOM   4133  CG  CG  . ASP ASP ASP A A 545  545  . 63.484 -4.994  8.356   1.00 22.06  1 . C  ? 
ATOM   4134  OD1 OD1 . ASP ASP ASP A A 545  545  . 62.690 -5.094  7.378   1.00 21.49  1 . O  ? 
ATOM   4135  OD2 OD2 . ASP ASP ASP A A 545  545  . 63.125 -5.047  9.544   1.00 22.02  1 . O  ? 
ATOM   4136  C   C   . ASP ASP ASP A A 545  545  . 66.754 -4.663  6.330   1.00 22.33  1 . C  ? 
ATOM   4137  O   O   . ASP ASP ASP A A 545  545  . 67.007 -3.519  5.967   1.00 22.65  1 . O  ? 
ATOM   4138  N   N   . TYR TYR TYR A A 546  546  . 67.684 -5.606  6.475   1.00 22.40  1 . N  ? 
ATOM   4139  CA  CA  . TYR TYR TYR A A 546  546  . 69.060 -5.414  6.015   1.00 22.73  1 . C  ? 
ATOM   4140  CB  CB  . TYR TYR TYR A A 546  546  . 69.919 -6.596  6.484   1.00 23.85  1 . C  ? 
ATOM   4141  CG  CG  . TYR TYR TYR A A 546  546  . 71.353 -6.614  5.990   1.00 25.00  1 . C  ? 
ATOM   4142  CD1 CD1 . TYR TYR TYR A A 546  546  . 72.302 -5.724  6.502   1.00 25.43  1 . C  ? 
ATOM   4143  CE1 CE1 . TYR TYR TYR A A 546  546  . 73.620 -5.747  6.066   1.00 25.05  1 . C  ? 
ATOM   4144  CZ  CZ  . TYR TYR TYR A A 546  546  . 74.005 -6.683  5.121   1.00 24.84  1 . C  ? 
ATOM   4145  OH  OH  . TYR TYR TYR A A 546  546  . 75.298 -6.716  4.687   1.00 25.03  1 . O  ? 
ATOM   4146  CE2 CE2 . TYR TYR TYR A A 546  546  . 73.092 -7.579  4.608   1.00 24.59  1 . C  ? 
ATOM   4147  CD2 CD2 . TYR TYR TYR A A 546  546  . 71.774 -7.547  5.042   1.00 24.44  1 . C  ? 
ATOM   4148  C   C   . TYR TYR TYR A A 546  546  . 69.108 -5.256  4.484   1.00 21.77  1 . C  ? 
ATOM   4149  O   O   . TYR TYR TYR A A 546  546  . 69.650 -4.282  3.960   1.00 21.92  1 . O  ? 
ATOM   4150  N   N   . VAL VAL VAL A A 547  547  . 68.487 -6.177  3.767   1.00 21.43  1 . N  ? 
ATOM   4151  CA  CA  . VAL VAL VAL A A 547  547  . 68.563 -6.182  2.299   1.00 21.68  1 . C  ? 
ATOM   4152  CB  CB  . VAL VAL VAL A A 547  547  . 67.961 -7.492  1.723   1.00 21.51  1 . C  ? 
ATOM   4153  CG1 CG1 . VAL VAL VAL A A 547  547  . 67.920 -7.455  0.197   1.00 21.71  1 . C  ? 
ATOM   4154  CG2 CG2 . VAL VAL VAL A A 547  547  . 68.777 -8.699  2.168   1.00 21.21  1 . C  ? 
ATOM   4155  C   C   . VAL VAL VAL A A 547  547  . 67.890 -4.944  1.651   1.00 22.43  1 . C  ? 
ATOM   4156  O   O   . VAL VAL VAL A A 547  547  . 68.482 -4.287  0.782   1.00 22.12  1 . O  ? 
ATOM   4157  N   N   . LEU LEU LEU A A 548  548  . 66.661 -4.625  2.063   1.00 22.04  1 . N  ? 
ATOM   4158  CA  CA  . LEU LEU LEU A A 548  548  . 65.926 -3.523  1.435   1.00 22.68  1 . C  ? 
ATOM   4159  CB  CB  . LEU LEU LEU A A 548  548  . 64.432 -3.733  1.615   1.00 23.39  1 . C  ? 
ATOM   4160  CG  CG  . LEU LEU LEU A A 548  548  . 63.885 -5.036  1.025   1.00 23.84  1 . C  ?
[truncated: 851,869 more chars]
