# Supplementary material for: Reaction Mechanism of Glycoside Hydrolase Family 116 Utilizes Perpendicular Protonation
Source: ACS Catal. 2023 Apr 14;13(9):5850–63. doi: 10.1021/acscatal.3c00620 (PMC10167657; doi:10.1021/acscatal.3c00620)
Supplement: Supplementary file 2 — cs3c00620_si_002.zip [file cs3c00620_si_002.zip › 8I5R_coord_15509.cif]

data_UNNAMED
# 
loop_
_atom_site.group_PDB 
_atom_site.id 
_atom_site.auth_atom_id 
_atom_site.label_atom_id 
_atom_site.label_alt_id 
_atom_site.auth_comp_id 
_atom_site.label_comp_id 
_atom_site.pdbx_auth_comp_id 
_atom_site.auth_asym_id 
_atom_site.label_asym_id 
_atom_site.auth_seq_id 
_atom_site.label_seq_id 
_atom_site.pdbx_PDB_ins_code 
_atom_site.Cartn_x 
_atom_site.Cartn_y 
_atom_site.Cartn_z 
_atom_site.occupancy 
_atom_site.B_iso_or_equiv 
_atom_site.pdbx_PDB_model_num 
_atom_site.label_entity_id 
_atom_site.type_symbol 
_atom_site.pdbx_formal_charge 
ATOM   1    N   N   . ASP ASP ASP A A 31   31   . 87.555 47.405 90.713  1.00 47.54 1 . N  ? 
ATOM   2    CA  CA  . ASP ASP ASP A A 31   31   . 86.733 46.668 89.692  1.00 44.46 1 . C  ? 
ATOM   3    CB  CB  . ASP ASP ASP A A 31   31   . 86.355 47.594 88.506  1.00 44.25 1 . C  ? 
ATOM   4    CG  CG  . ASP ASP ASP A A 31   31   . 85.592 46.863 87.368  1.00 46.07 1 . C  ? 
ATOM   5    OD1 OD1 . ASP ASP ASP A A 31   31   . 85.234 45.664 87.507  1.00 42.72 1 . O  ? 
ATOM   6    OD2 OD2 . ASP ASP ASP A A 31   31   . 85.355 47.501 86.316  1.00 45.10 1 . O  ? 
ATOM   7    C   C   . ASP ASP ASP A A 31   31   . 87.463 45.390 89.225  1.00 43.05 1 . C  ? 
ATOM   8    O   O   . ASP ASP ASP A A 31   31   . 88.346 45.449 88.379  1.00 42.60 1 . O  ? 
ATOM   9    N   N   . LYS LYS LYS A A 32   32   . 87.079 44.255 89.815  1.00 41.91 1 . N  ? 
ATOM   10   CA  CA  . LYS LYS LYS A A 32   32   . 87.562 42.903 89.458  1.00 39.83 1 . C  ? 
ATOM   11   CB  CB  . LYS LYS LYS A A 32   32   . 87.973 42.148 90.742  1.00 40.00 1 . C  ? 
ATOM   12   C   C   . LYS LYS LYS A A 32   32   . 86.515 42.055 88.688  1.00 37.06 1 . C  ? 
ATOM   13   O   O   . LYS LYS LYS A A 32   32   . 86.802 40.933 88.289  1.00 39.05 1 . O  ? 
ATOM   14   N   N   . ILE ILE ILE A A 33   33   . 85.315 42.599 88.480  1.00 32.85 1 . N  ? 
ATOM   15   CA  CA  . ILE ILE ILE A A 33   33   . 84.201 41.852 87.871  1.00 31.44 1 . C  ? 
ATOM   16   CB  CB  . ILE ILE ILE A A 33   33   . 82.815 42.300 88.430  1.00 32.07 1 . C  ? 
ATOM   17   CG1 CG1 . ILE ILE ILE A A 33   33   . 81.669 41.381 87.948  1.00 32.22 1 . C  ? 
ATOM   18   CD1 CD1 . ILE ILE ILE A A 33   33   . 81.558 40.039 88.626  1.00 30.57 1 . C  ? 
ATOM   19   CG2 CG2 . ILE ILE ILE A A 33   33   . 82.496 43.756 88.101  1.00 30.24 1 . C  ? 
ATOM   20   C   C   . ILE ILE ILE A A 33   33   . 84.262 41.954 86.358  1.00 33.32 1 . C  ? 
ATOM   21   O   O   . ILE ILE ILE A A 33   33   . 83.932 40.975 85.678  1.00 34.14 1 . O  ? 
ATOM   22   N   N   . SER SER SER A A 34   34   . 84.700 43.107 85.835  1.00 35.05 1 . N  ? 
ATOM   23   CA  CA  . SER SER SER A A 34   34   . 84.807 43.332 84.367  1.00 37.93 1 . C  ? 
ATOM   24   CB  CB  . SER SER SER A A 34   34   . 85.493 44.664 84.059  1.00 38.97 1 . C  ? 
ATOM   25   OG  OG  . SER SER SER A A 34   34   . 84.656 45.725 84.467  1.00 42.26 1 . O  ? 
ATOM   26   C   C   . SER SER SER A A 34   34   . 85.535 42.215 83.630  1.00 38.89 1 . C  ? 
ATOM   27   O   O   . SER SER SER A A 34   34   . 85.080 41.777 82.566  1.00 40.71 1 . O  ? 
ATOM   28   N   N   . HIS HIS HIS A A 35   35   . 86.640 41.753 84.210  1.00 41.23 1 . N  ? 
ATOM   29   CA  CA  . HIS HIS HIS A A 35   35   . 87.410 40.609 83.683  1.00 41.94 1 . C  ? 
ATOM   30   CB  CB  . HIS HIS HIS A A 35   35   . 88.645 40.337 84.565  1.00 42.89 1 . C  ? 
ATOM   31   C   C   . HIS HIS HIS A A 35   35   . 86.581 39.316 83.547  1.00 43.18 1 . C  ? 
ATOM   32   O   O   . HIS HIS HIS A A 35   35   . 86.879 38.500 82.661  1.00 46.88 1 . O  ? 
ATOM   33   N   N   . LYS LYS LYS A A 36   36   . 85.566 39.129 84.412  1.00 39.22 1 . N  ? 
ATOM   34   CA  CA  . LYS LYS LYS A A 36   36   . 84.688 37.939 84.379  1.00 36.98 1 . C  ? 
ATOM   35   CB  CB  . LYS LYS LYS A A 36   36   . 84.167 37.612 85.788  1.00 39.48 1 . C  ? 
ATOM   36   CG  CG  . LYS LYS LYS A A 36   36   . 85.232 37.498 86.881  1.00 39.67 1 . C  ? 
ATOM   37   CD  CD  . LYS LYS LYS A A 36   36   . 86.289 36.457 86.540  1.00 42.62 1 . C  ? 
ATOM   38   CE  CE  . LYS LYS LYS A A 36   36   . 87.200 36.181 87.724  1.00 44.48 1 . C  ? 
ATOM   39   NZ  NZ  . LYS LYS LYS A A 36   36   . 88.340 35.305 87.346  1.00 47.30 1 . N  ? 
ATOM   40   C   C   . LYS LYS LYS A A 36   36   . 83.502 38.026 83.397  1.00 34.69 1 . C  ? 
ATOM   41   O   O   . LYS LYS LYS A A 36   36   . 82.760 37.046 83.246  1.00 31.46 1 . O  ? 
ATOM   42   N   N   . ILE ILE ILE A A 37   37   . 83.347 39.164 82.702  1.00 31.49 1 . N  ? 
ATOM   43   CA  CA  . ILE ILE ILE A A 37   37   . 82.259 39.354 81.719  1.00 29.17 1 . C  ? 
ATOM   44   CB  CB  . ILE ILE ILE A A 37   37   . 81.142 40.272 82.283  1.00 28.86 1 . C  ? 
ATOM   45   CG1 CG1 . ILE ILE ILE A A 37   37   . 81.697 41.651 82.657  1.00 28.80 1 . C  ? 
ATOM   46   CD1 CD1 . ILE ILE ILE A A 37   37   . 80.717 42.608 83.311  1.00 29.92 1 . C  ? 
ATOM   47   CG2 CG2 . ILE ILE ILE A A 37   37   . 80.514 39.588 83.489  1.00 29.53 1 . C  ? 
ATOM   48   C   C   . ILE ILE ILE A A 37   37   . 82.873 39.910 80.441  1.00 30.29 1 . C  ? 
ATOM   49   O   O   . ILE ILE ILE A A 37   37   . 84.042 40.238 80.427  1.00 36.29 1 . O  ? 
ATOM   50   N   N   A ASP ASP ASP A A 38   38   . 82.111 39.983 79.362  0.50 29.48 1 . N  ? 
ATOM   51   N   N   B ASP ASP ASP A A 38   38   . 82.070 40.059 79.395  0.50 29.50 1 . N  ? 
ATOM   52   CA  CA  A ASP ASP ASP A A 38   38   . 82.686 40.499 78.122  0.50 30.40 1 . C  ? 
ATOM   53   CA  CA  B ASP ASP ASP A A 38   38   . 82.610 40.437 78.089  0.50 30.80 1 . C  ? 
ATOM   54   CB  CB  A ASP ASP ASP A A 38   38   . 82.828 39.426 77.045  0.50 31.34 1 . C  ? 
ATOM   55   CB  CB  B ASP ASP ASP A A 38   38   . 82.523 39.250 77.122  0.50 31.97 1 . C  ? 
ATOM   56   CG  CG  A ASP ASP ASP A A 38   38   . 84.001 39.705 76.099  0.50 32.92 1 . C  ? 
ATOM   57   CG  CG  B ASP ASP ASP A A 38   38   . 83.530 38.138 77.457  0.50 33.87 1 . C  ? 
ATOM   58   OD1 OD1 A ASP ASP ASP A A 38   38   . 84.558 40.824 76.140  0.50 35.68 1 . O  ? 
ATOM   59   OD1 OD1 B ASP ASP ASP A A 38   38   . 84.737 38.431 77.627  0.50 35.41 1 . O  ? 
ATOM   60   OD2 OD2 A ASP ASP ASP A A 38   38   . 84.374 38.804 75.325  0.50 34.29 1 . O  ? 
ATOM   61   OD2 OD2 B ASP ASP ASP A A 38   38   . 83.114 36.961 77.533  0.50 36.06 1 . O  ? 
ATOM   62   C   C   A ASP ASP ASP A A 38   38   . 81.855 41.666 77.653  0.50 26.10 1 . C  ? 
ATOM   63   C   C   B ASP ASP ASP A A 38   38   . 81.922 41.681 77.528  0.50 26.59 1 . C  ? 
ATOM   64   O   O   A ASP ASP ASP A A 38   38   . 80.845 41.508 76.970  0.50 28.40 1 . O  ? 
ATOM   65   O   O   B ASP ASP ASP A A 38   38   . 81.109 41.597 76.590  0.50 28.19 1 . O  ? 
ATOM   66   N   N   . ILE ILE ILE A A 39   39   . 82.302 42.843 78.056  1.00 24.66 1 . N  ? 
ATOM   67   CA  CA  . ILE ILE ILE A A 39   39   . 81.733 44.101 77.563  1.00 19.98 1 . C  ? 
ATOM   68   CB  CB  . ILE ILE ILE A A 39   39   . 81.597 45.116 78.687  1.00 19.47 1 . C  ? 
ATOM   69   CG1 CG1 . ILE ILE ILE A A 39   39   . 80.748 44.541 79.819  1.00 19.31 1 . C  ? 
ATOM   70   CD1 CD1 . ILE ILE ILE A A 39   39   . 80.777 45.341 81.088  1.00 20.74 1 . C  ? 
ATOM   71   CG2 CG2 . ILE ILE ILE A A 39   39   . 80.968 46.408 78.160  1.00 19.41 1 . C  ? 
ATOM   72   C   C   . ILE ILE ILE A A 39   39   . 82.618 44.641 76.442  1.00 19.15 1 . C  ? 
ATOM   73   O   O   . ILE ILE ILE A A 39   39   . 83.833 44.804 76.617  1.00 19.11 1 . O  ? 
ATOM   74   N   N   . PRO PRO PRO A A 40   40   . 82.042 44.910 75.280  1.00 18.36 1 . N  ? 
ATOM   75   CA  CA  . PRO PRO PRO A A 40   40   . 82.842 45.492 74.182  1.00 18.29 1 . C  ? 
ATOM   76   CB  CB  . PRO PRO PRO A A 40   40   . 81.867 45.525 73.011  1.00 19.28 1 . C  ? 
ATOM   77   CG  CG  . PRO PRO PRO A A 40   40   . 80.525 45.561 73.651  1.00 21.66 1 . C  ? 
ATOM   78   CD  CD  . PRO PRO PRO A A 40   40   . 80.616 44.800 74.933  1.00 20.69 1 . C  ? 
ATOM   79   C   C   . PRO PRO PRO A A 40   40   . 83.370 46.878 74.509  1.00 18.35 1 . C  ? 
ATOM   80   O   O   . PRO PRO PRO A A 40   40   . 82.726 47.672 75.228  1.00 17.07 1 . O  ? 
ATOM   81   N   N   . ASP ASP ASP A A 41   41   . 84.566 47.189 74.013  1.00 18.45 1 . N  ? 
ATOM   82   CA  CA  . ASP ASP ASP A A 41   41   . 85.130 48.506 74.285  1.00 20.42 1 . C  ? 
ATOM   83   CB  CB  . ASP ASP ASP A A 41   41   . 86.559 48.627 73.738  1.00 24.02 1 . C  ? 
ATOM   84   CG  CG  . ASP ASP ASP A A 41   41   . 87.550 47.698 74.444  1.00 29.36 1 . C  ? 
ATOM   85   OD1 OD1 . ASP ASP ASP A A 41   41   . 87.340 47.348 75.633  1.00 31.98 1 . O  ? 
ATOM   86   OD2 OD2 . ASP ASP ASP A A 41   41   . 88.545 47.321 73.781  1.00 34.72 1 . O  ? 
ATOM   87   C   C   . ASP ASP ASP A A 41   41   . 84.308 49.644 73.726  1.00 18.46 1 . C  ? 
ATOM   88   O   O   . ASP ASP ASP A A 41   41   . 84.388 50.752 74.257  1.00 18.10 1 . O  ? 
ATOM   89   N   N   . SER SER SER A A 42   42   . 83.515 49.391 72.685  1.00 15.53 1 . N  ? 
ATOM   90   CA  CA  . SER SER SER A A 42   42   . 82.686 50.424 72.087  1.00 14.92 1 . C  ? 
ATOM   91   CB  CB  . SER SER SER A A 42   42   . 82.400 50.118 70.635  1.00 15.32 1 . C  ? 
ATOM   92   OG  OG  . SER SER SER A A 42   42   . 81.746 48.899 70.480  1.00 16.42 1 . O  ? 
ATOM   93   C   C   . SER SER SER A A 42   42   . 81.373 50.655 72.845  1.00 13.75 1 . C  ? 
ATOM   94   O   O   . SER SER SER A A 42   42   . 80.600 51.528 72.456  1.00 13.66 1 . O  ? 
ATOM   95   N   N   . ALA ALA ALA A A 43   43   . 81.121 49.920 73.926  1.00 13.23 1 . N  ? 
ATOM   96   CA  CA  . ALA ALA ALA A A 43   43   . 79.923 50.240 74.727  1.00 13.36 1 . C  ? 
ATOM   97   CB  CB  . ALA ALA ALA A A 43   43   . 79.768 49.295 75.896  1.00 14.30 1 . C  ? 
ATOM   98   C   C   . ALA ALA ALA A A 43   43   . 79.974 51.663 75.215  1.00 13.18 1 . C  ? 
ATOM   99   O   O   . ALA ALA ALA A A 43   43   . 81.038 52.171 75.659  1.00 13.86 1 . O  ? 
ATOM   100  N   N   . TRP TRP TRP A A 44   44   . 78.828 52.342 75.141  1.00 12.63 1 . N  ? 
ATOM   101  CA  CA  . TRP TRP TRP A A 44   44   . 78.663 53.607 75.824  1.00 12.39 1 . C  ? 
ATOM   102  CB  CB  . TRP TRP TRP A A 44   44   . 77.332 54.257 75.425  1.00 13.12 1 . C  ? 
ATOM   103  CG  CG  . TRP TRP TRP A A 44   44   . 77.074 55.582 76.111  1.00 12.68 1 . C  ? 
ATOM   104  CD1 CD1 . TRP TRP TRP A A 44   44   . 77.655 56.761 75.825  1.00 12.83 1 . C  ? 
ATOM   105  NE1 NE1 . TRP TRP TRP A A 44   44   . 77.208 57.725 76.668  1.00 12.76 1 . N  ? 
ATOM   106  CE2 CE2 . TRP TRP TRP A A 44   44   . 76.295 57.185 77.533  1.00 12.34 1 . C  ? 
ATOM   107  CD2 CD2 . TRP TRP TRP A A 44   44   . 76.178 55.827 77.203  1.00 12.53 1 . C  ? 
ATOM   108  CE3 CE3 . TRP TRP TRP A A 44   44   . 75.312 55.022 77.943  1.00 12.74 1 . C  ? 
ATOM   109  CZ3 CZ3 . TRP TRP TRP A A 44   44   . 74.549 55.613 78.959  1.00 13.23 1 . C  ? 
ATOM   110  CH2 CH2 . TRP TRP TRP A A 44   44   . 74.685 56.990 79.253  1.00 12.76 1 . C  ? 
ATOM   111  CZ2 CZ2 . TRP TRP TRP A A 44   44   . 75.570 57.772 78.572  1.00 12.16 1 . C  ? 
ATOM   112  C   C   . TRP TRP TRP A A 44   44   . 78.685 53.382 77.326  1.00 13.05 1 . C  ? 
ATOM   113  O   O   . TRP TRP TRP A A 44   44   . 78.104 52.420 77.793  1.00 13.86 1 . O  ? 
ATOM   114  N   N   A THR THR THR A A 45   45   . 79.388 54.241 78.072  0.50 13.02 1 . N  ? 
ATOM   115  N   N   B THR THR THR A A 45   45   . 79.312 54.279 78.077  0.50 13.28 1 . N  ? 
ATOM   116  CA  CA  A THR THR THR A A 45   45   . 79.513 54.081 79.526  0.50 13.21 1 . C  ? 
ATOM   117  CA  CA  B THR THR THR A A 45   45   . 79.402 54.061 79.501  0.50 13.64 1 . C  ? 
ATOM   118  CB  CB  A THR THR THR A A 45   45   . 80.939 53.676 79.931  0.50 14.08 1 . C  ? 
ATOM   119  CB  CB  B THR THR THR A A 45   45   . 80.693 53.314 79.827  0.50 14.81 1 . C  ? 
ATOM   120  OG1 OG1 A THR THR THR A A 45   45   . 81.760 54.841 80.003  0.50 15.21 1 . O  ? 
ATOM   121  OG1 OG1 B THR THR THR A A 45   45   . 80.687 52.965 81.213  0.50 16.53 1 . O  ? 
ATOM   122  CG2 CG2 A THR THR THR A A 45   45   . 81.511 52.685 78.924  0.50 13.99 1 . C  ? 
ATOM   123  CG2 CG2 B THR THR THR A A 45   45   . 81.895 54.168 79.466  0.50 14.56 1 . C  ? 
ATOM   124  C   C   A THR THR THR A A 45   45   . 79.129 55.334 80.296  0.50 13.36 1 . C  ? 
ATOM   125  C   C   B THR THR THR A A 45   45   . 79.257 55.308 80.346  0.50 13.59 1 . C  ? 
ATOM   126  O   O   A THR THR THR A A 45   45   . 79.214 56.448 79.778  0.50 12.87 1 . O  ? 
ATOM   127  O   O   B THR THR THR A A 45   45   . 79.661 56.394 79.939  0.50 13.02 1 . O  ? 
ATOM   128  N   N   . ILE ILE ILE A A 46   46   . 78.664 55.134 81.521  1.00 12.43 1 . N  ? 
ATOM   129  CA  CA  . ILE ILE ILE A A 46   46   . 78.415 56.216 82.468  1.00 12.96 1 . C  ? 
ATOM   130  CB  CB  . ILE ILE ILE A A 46   46   . 77.100 56.965 82.154  1.00 13.78 1 . C  ? 
ATOM   131  CG1 CG1 . ILE ILE ILE A A 46   46   . 76.968 58.222 82.989  1.00 14.63 1 . C  ? 
ATOM   132  CD1 CD1 . ILE ILE ILE A A 46   46   . 75.902 59.181 82.489  1.00 15.83 1 . C  ? 
ATOM   133  CG2 CG2 . ILE ILE ILE A A 46   46   . 75.882 56.036 82.313  1.00 13.97 1 . C  ? 
ATOM   134  C   C   . ILE ILE ILE A A 46   46   . 78.441 55.601 83.860  1.00 13.01 1 . C  ? 
ATOM   135  O   O   . ILE ILE ILE A A 46   46   . 78.130 54.428 84.035  1.00 12.69 1 . O  ? 
ATOM   136  N   N   . GLY GLY GLY A A 47   47   . 78.824 56.396 84.859  1.00 12.74 1 . N  ? 
ATOM   137  CA  CA  . GLY GLY GLY A A 47   47   . 78.733 55.956 86.244  1.00 13.29 1 . C  ? 
ATOM   138  C   C   . GLY GLY GLY A A 47   47   . 77.291 55.836 86.717  1.00 13.84 1 . C  ? 
ATOM   139  O   O   . GLY GLY GLY A A 47   47   . 76.466 56.705 86.456  1.00 14.35 1 . O  ? 
ATOM   140  N   N   . ILE ILE ILE A A 48   48   . 77.008 54.754 87.446  1.00 14.15 1 . N  ? 
ATOM   141  CA  CA  . ILE ILE ILE A A 48   48   . 75.725 54.628 88.158  1.00 14.86 1 . C  ? 
ATOM   142  CB  CB  . ILE ILE ILE A A 48   48   . 75.544 53.255 88.813  1.00 15.39 1 . C  ? 
ATOM   143  CG1 CG1 . ILE ILE ILE A A 48   48   . 75.612 52.128 87.778  1.00 15.49 1 . C  ? 
ATOM   144  CD1 CD1 . ILE ILE ILE A A 48   48   . 75.552 50.740 88.356  1.00 15.60 1 . C  ? 
ATOM   145  CG2 CG2 . ILE ILE ILE A A 48   48   . 74.246 53.211 89.623  1.00 16.30 1 . C  ? 
ATOM   146  C   C   . ILE ILE ILE A A 48   48   . 75.638 55.764 89.160  1.00 15.70 1 . C  ? 
ATOM   147  O   O   . ILE ILE ILE A A 48   48   . 76.562 55.981 89.963  1.00 15.21 1 . O  ? 
ATOM   148  N   N   . GLY GLY GLY A A 49   49   . 74.566 56.539 89.039  1.00 14.91 1 . N  ? 
ATOM   149  CA  CA  . GLY GLY GLY A A 49   49   . 74.322 57.682 89.905  1.00 15.88 1 . C  ? 
ATOM   150  C   C   . GLY GLY GLY A A 49   49   . 75.028 58.962 89.445  1.00 17.65 1 . C  ? 
ATOM   151  O   O   . GLY GLY GLY A A 49   49   . 74.982 59.972 90.148  1.00 18.00 1 . O  ? 
ATOM   152  N   N   . GLU GLU GLU A A 50   50   . 75.647 58.940 88.270  1.00 18.15 1 . N  ? 
ATOM   153  CA  CA  . GLU GLU GLU A A 50   50   . 76.348 60.131 87.754  1.00 20.00 1 . C  ? 
ATOM   154  CB  CB  . GLU GLU GLU A A 50   50   . 77.183 59.781 86.511  1.00 23.65 1 . C  ? 
ATOM   155  CG  CG  . GLU GLU GLU A A 50   50   . 78.370 60.704 86.247  1.00 27.60 1 . C  ? 
ATOM   156  CD  CD  . GLU GLU GLU A A 50   50   . 79.308 60.221 85.132  1.00 30.87 1 . C  ? 
ATOM   157  OE1 OE1 . GLU GLU GLU A A 50   50   . 79.779 59.049 85.096  1.00 27.81 1 . O  ? 
ATOM   158  OE2 OE2 . GLU GLU GLU A A 50   50   . 79.610 61.051 84.247  1.00 36.00 1 . O  ? 
ATOM   159  C   C   . GLU GLU GLU A A 50   50   . 75.361 61.241 87.466  1.00 20.81 1 . C  ? 
ATOM   160  O   O   . GLU GLU GLU A A 50   50   . 74.224 61.004 87.023  1.00 21.37 1 . O  ? 
ATOM   161  N   N   . LYS LYS LYS A A 51   51   . 75.747 62.465 87.825  1.00 21.06 1 . N  ? 
ATOM   162  CA  CA  . LYS LYS LYS A A 51   51   . 74.980 63.646 87.494  1.00 24.36 1 . C  ? 
ATOM   163  CB  CB  . LYS LYS LYS A A 51   51   . 75.008 64.682 88.620  1.00 28.39 1 . C  ? 
ATOM   164  CG  CG  . LYS LYS LYS A A 51   51   . 74.378 64.194 89.895  1.00 33.03 1 . C  ? 
ATOM   165  CD  CD  . LYS LYS LYS A A 51   51   . 72.865 64.205 89.795  1.00 37.23 1 . C  ? 
ATOM   166  CE  CE  . LYS LYS LYS A A 51   51   . 72.211 63.882 91.131  1.00 41.09 1 . C  ? 
ATOM   167  NZ  NZ  . LYS LYS LYS A A 51   51   . 70.729 63.923 90.970  1.00 44.73 1 . N  ? 
ATOM   168  C   C   . LYS LYS LYS A A 51   51   . 75.653 64.172 86.253  1.00 24.43 1 . C  ? 
ATOM   169  O   O   . LYS LYS LYS A A 51   51   . 76.867 64.042 86.089  1.00 29.00 1 . O  ? 
ATOM   170  N   N   . PHE PHE PHE A A 52   52   . 74.861 64.681 85.342  1.00 21.68 1 . N  ? 
ATOM   171  CA  CA  . PHE PHE PHE A A 52   52   . 75.366 65.259 84.116  1.00 21.46 1 . C  ? 
ATOM   172  CB  CB  . PHE PHE PHE A A 52   52   . 74.703 64.594 82.911  1.00 19.82 1 . C  ? 
ATOM   173  CG  CG  . PHE PHE PHE A A 52   52   . 75.284 65.023 81.615  1.00 19.19 1 . C  ? 
ATOM   174  CD1 CD1 . PHE PHE PHE A A 52   52   . 76.520 64.549 81.223  1.00 19.63 1 . C  ? 
ATOM   175  CE1 CE1 . PHE PHE PHE A A 52   52   . 77.076 64.947 80.017  1.00 21.44 1 . C  ? 
ATOM   176  CZ  CZ  . PHE PHE PHE A A 52   52   . 76.394 65.831 79.188  1.00 20.10 1 . C  ? 
ATOM   177  CE2 CE2 . PHE PHE PHE A A 52   52   . 75.156 66.298 79.575  1.00 19.99 1 . C  ? 
ATOM   178  CD2 CD2 . PHE PHE PHE A A 52   52   . 74.608 65.906 80.784  1.00 19.20 1 . C  ? 
ATOM   179  C   C   . PHE PHE PHE A A 52   52   . 75.017 66.714 84.197  1.00 22.12 1 . C  ? 
ATOM   180  O   O   . PHE PHE PHE A A 52   52   . 73.888 67.035 84.545  1.00 23.61 1 . O  ? 
ATOM   181  N   N   . LYS LYS LYS A A 53   53   . 75.978 67.593 83.896  1.00 25.38 1 . N  ? 
ATOM   182  CA  CA  . LYS LYS LYS A A 53   53   . 75.830 69.023 84.159  1.00 29.50 1 . C  ? 
ATOM   183  CB  CB  . LYS LYS LYS A A 53   53   . 77.156 69.595 84.664  1.00 34.46 1 . C  ? 
ATOM   184  CG  CG  . LYS LYS LYS A A 53   53   . 77.713 68.933 85.924  1.00 41.87 1 . C  ? 
ATOM   185  CD  CD  . LYS LYS LYS A A 53   53   . 79.032 69.607 86.344  1.00 48.12 1 . C  ? 
ATOM   186  CE  CE  . LYS LYS LYS A A 53   53   . 80.035 68.661 87.006  1.00 53.77 1 . C  ? 
ATOM   187  NZ  NZ  . LYS LYS LYS A A 53   53   . 79.622 68.262 88.380  1.00 57.99 1 . N  ? 
ATOM   188  C   C   . LYS LYS LYS A A 53   53   . 75.396 69.805 82.933  1.00 29.91 1 . C  ? 
ATOM   189  O   O   . LYS LYS LYS A A 53   53   . 74.721 70.813 83.043  1.00 35.91 1 . O  ? 
ATOM   190  N   N   . ASN ASN ASN A A 54   54   . 75.747 69.334 81.756  1.00 26.06 1 . N  ? 
ATOM   191  CA  CA  . ASN ASN ASN A A 54   54   . 75.573 70.175 80.589  1.00 32.33 1 . C  ? 
ATOM   192  CB  CB  . ASN ASN ASN A A 54   54   . 76.811 70.000 79.703  1.00 36.44 1 . C  ? 
ATOM   193  CG  CG  . ASN ASN ASN A A 54   54   . 77.016 71.152 78.716  1.00 43.78 1 . C  ? 
ATOM   194  OD1 OD1 . ASN ASN ASN A A 54   54   . 76.451 72.246 78.873  1.00 47.30 1 . O  ? 
ATOM   195  ND2 ND2 . ASN ASN ASN A A 54   54   . 77.823 70.897 77.673  1.00 46.21 1 . N  ? 
ATOM   196  C   C   . ASN ASN ASN A A 54   54   . 74.293 69.901 79.776  1.00 27.83 1 . C  ? 
ATOM   197  O   O   . ASN ASN ASN A A 54   54   . 74.294 70.185 78.570  1.00 26.09 1 . O  ? 
ATOM   198  N   N   . ALA ALA ALA A A 55   55   . 73.226 69.333 80.372  1.00 23.19 1 . N  ? 
ATOM   199  CA  CA  . ALA ALA ALA A A 55   55   . 72.172 68.761 79.514  1.00 19.46 1 . C  ? 
ATOM   200  CB  CB  . ALA ALA ALA A A 55   55   . 71.215 67.892 80.284  1.00 20.06 1 . C  ? 
ATOM   201  C   C   . ALA ALA ALA A A 55   55   . 71.394 69.810 78.747  1.00 18.34 1 . C  ? 
ATOM   202  O   O   . ALA ALA ALA A A 55   55   . 71.104 70.897 79.266  1.00 18.00 1 . O  ? 
ATOM   203  N   N   . GLY GLY GLY A A 56   56   . 71.018 69.469 77.523  1.00 16.31 1 . N  ? 
ATOM   204  CA  CA  . GLY GLY GLY A A 56   56   . 70.205 70.363 76.707  1.00 15.85 1 . C  ? 
ATOM   205  C   C   . GLY GLY GLY A A 56   56   . 68.729 70.240 77.002  1.00 16.00 1 . C  ? 
ATOM   206  O   O   . GLY GLY GLY A A 56   56   . 68.259 69.263 77.601  1.00 16.39 1 . O  ? 
ATOM   207  N   N   . HIS HIS HIS A A 57   57   . 67.980 71.236 76.538  1.00 16.23 1 . N  ? 
ATOM   208  CA  CA  . HIS HIS HIS A A 57   57   . 66.550 71.292 76.733  1.00 16.71 1 . C  ? 
ATOM   209  CB  CB  . HIS HIS HIS A A 57   57   . 66.270 72.250 77.903  1.00 18.07 1 . C  ? 
ATOM   210  CG  CG  . HIS HIS HIS A A 57   57   . 66.948 71.818 79.162  1.00 20.48 1 . C  ? 
ATOM   211  ND1 ND1 . HIS HIS HIS A A 57   57   . 66.565 70.690 79.858  1.00 21.19 1 . N  ? 
ATOM   212  CE1 CE1 . HIS HIS HIS A A 57   57   . 67.371 70.518 80.888  1.00 22.92 1 . C  ? 
ATOM   213  NE2 NE2 . HIS HIS HIS A A 57   57   . 68.266 71.492 80.882  1.00 22.33 1 . N  ? 
ATOM   214  CD2 CD2 . HIS HIS HIS A A 57   57   . 68.036 72.309 79.807  1.00 22.02 1 . C  ? 
ATOM   215  C   C   . HIS HIS HIS A A 57   57   . 65.916 71.753 75.448  1.00 16.83 1 . C  ? 
ATOM   216  O   O   . HIS HIS HIS A A 57   57   . 66.633 72.212 74.563  1.00 17.56 1 . O  ? 
ATOM   217  N   N   . PRO PRO PRO A A 58   58   . 64.583 71.639 75.322  1.00 16.66 1 . N  ? 
ATOM   218  CA  CA  . PRO PRO PRO A A 58   58   . 63.923 72.090 74.078  1.00 16.87 1 . C  ? 
ATOM   219  CB  CB  . PRO PRO PRO A A 58   58   . 62.452 71.795 74.338  1.00 17.01 1 . C  ? 
ATOM   220  CG  CG  . PRO PRO PRO A A 58   58   . 62.457 70.714 75.337  1.00 16.90 1 . C  ? 
ATOM   221  CD  CD  . PRO PRO PRO A A 58   58   . 63.636 70.965 76.215  1.00 16.45 1 . C  ? 
ATOM   222  C   C   . PRO PRO PRO A A 58   58   . 64.155 73.554 73.779  1.00 19.60 1 . C  ? 
ATOM   223  O   O   . PRO PRO PRO A A 58   58   . 64.183 74.362 74.707  1.00 20.74 1 . O  ? 
ATOM   224  N   N   . ASN ASN ASN A A 59   59   . 64.300 73.893 72.503  1.00 19.84 1 . N  ? 
ATOM   225  CA  CA  . ASN ASN ASN A A 59   59   . 64.598 75.274 72.075  1.00 20.77 1 . C  ? 
ATOM   226  CB  CB  . ASN ASN ASN A A 59   59   . 65.831 75.307 71.205  1.00 21.43 1 . C  ? 
ATOM   227  CG  CG  . ASN ASN ASN A A 59   59   . 65.662 74.533 69.903  1.00 20.06 1 . C  ? 
ATOM   228  OD1 OD1 . ASN ASN ASN A A 59   59   . 64.554 74.223 69.479  1.00 20.17 1 . O  ? 
ATOM   229  ND2 ND2 . ASN ASN ASN A A 59   59   . 66.757 74.239 69.274  1.00 21.64 1 . N  ? 
ATOM   230  C   C   . ASN ASN ASN A A 59   59   . 63.417 75.951 71.379  1.00 23.12 1 . C  ? 
ATOM   231  O   O   . ASN ASN ASN A A 59   59   . 63.600 76.969 70.691  1.00 24.00 1 . O  ? 
ATOM   232  N   N   . VAL VAL VAL A A 60   60   . 62.235 75.362 71.518  1.00 22.93 1 . N  ? 
ATOM   233  CA  CA  . VAL VAL VAL A A 60   60   . 61.013 75.907 70.939  1.00 25.65 1 . C  ? 
ATOM   234  CB  CB  . VAL VAL VAL A A 60   60   . 60.183 74.861 70.168  1.00 23.92 1 . C  ? 
ATOM   235  CG1 CG1 . VAL VAL VAL A A 60   60   . 60.950 74.410 68.924  1.00 26.77 1 . C  ? 
ATOM   236  CG2 CG2 . VAL VAL VAL A A 60   60   . 59.747 73.659 71.013  1.00 23.88 1 . C  ? 
ATOM   237  C   C   . VAL VAL VAL A A 60   60   . 60.199 76.571 72.050  1.00 27.13 1 . C  ? 
ATOM   238  O   O   . VAL VAL VAL A A 60   60   . 60.392 76.287 73.228  1.00 25.22 1 . O  ? 
ATOM   239  N   N   . LYS LYS LYS A A 61   61   . 59.290 77.455 71.666  1.00 32.34 1 . N  ? 
ATOM   240  CA  CA  . LYS LYS LYS A A 61   61   . 58.427 78.116 72.657  1.00 34.65 1 . C  ? 
ATOM   241  CB  CB  . LYS LYS LYS A A 61   61   . 57.918 79.478 72.130  1.00 37.43 1 . C  ? 
ATOM   242  CG  CG  . LYS LYS LYS A A 61   61   . 57.572 80.473 73.237  1.00 42.39 1 . C  ? 
ATOM   243  CD  CD  . LYS LYS LYS A A 61   61   . 57.210 81.871 72.715  1.00 41.99 1 . C  ? 
ATOM   244  CE  CE  . LYS LYS LYS A A 61   61   . 55.966 81.849 71.838  1.00 42.05 1 . C  ? 
ATOM   245  NZ  NZ  . LYS LYS LYS A A 61   61   . 55.394 83.208 71.639  1.00 39.52 1 . N  ? 
ATOM   246  C   C   . LYS LYS LYS A A 61   61   . 57.265 77.216 73.095  1.00 31.32 1 . C  ? 
ATOM   247  O   O   . LYS LYS LYS A A 61   61   . 56.843 77.285 74.241  1.00 34.34 1 . O  ? 
ATOM   248  N   N   . TYR TYR TYR A A 62   62   . 56.770 76.366 72.201  1.00 28.59 1 . N  ? 
ATOM   249  CA  CA  . TYR TYR TYR A A 62   62   . 55.659 75.456 72.483  1.00 25.25 1 . C  ? 
ATOM   250  CB  CB  . TYR TYR TYR A A 62   62   . 54.987 74.974 71.166  1.00 28.79 1 . C  ? 
ATOM   251  CG  CG  . TYR TYR TYR A A 62   62   . 55.886 74.239 70.125  1.00 29.54 1 . C  ? 
ATOM   252  CD1 CD1 . TYR TYR TYR A A 62   62   . 56.546 74.935 69.086  1.00 28.35 1 . C  ? 
ATOM   253  CE1 CE1 . TYR TYR TYR A A 62   62   . 57.354 74.255 68.148  1.00 28.81 1 . C  ? 
ATOM   254  CZ  CZ  . TYR TYR TYR A A 62   62   . 57.486 72.841 68.238  1.00 29.17 1 . C  ? 
ATOM   255  OH  OH  . TYR TYR TYR A A 62   62   . 58.258 72.070 67.357  1.00 26.23 1 . O  ? 
ATOM   256  CE2 CE2 . TYR TYR TYR A A 62   62   . 56.804 72.152 69.239  1.00 29.26 1 . C  ? 
ATOM   257  CD2 CD2 . TYR TYR TYR A A 62   62   . 56.026 72.832 70.170  1.00 30.12 1 . C  ? 
ATOM   258  C   C   . TYR TYR TYR A A 62   62   . 56.097 74.258 73.359  1.00 26.00 1 . C  ? 
ATOM   259  O   O   . TYR TYR TYR A A 62   62   . 57.270 73.888 73.319  1.00 23.82 1 . O  ? 
ATOM   260  N   N   . PRO PRO PRO A A 63   63   . 55.182 73.655 74.143  1.00 23.81 1 . N  ? 
ATOM   261  CA  CA  . PRO PRO PRO A A 63   63   . 55.548 72.507 74.997  1.00 22.30 1 . C  ? 
ATOM   262  CB  CB  . PRO PRO PRO A A 63   63   . 54.232 72.069 75.599  1.00 24.56 1 . C  ? 
ATOM   263  CG  CG  . PRO PRO PRO A A 63   63   . 53.430 73.342 75.649  1.00 24.58 1 . C  ? 
ATOM   264  CD  CD  . PRO PRO PRO A A 63   63   . 53.797 74.114 74.428  1.00 25.24 1 . C  ? 
ATOM   265  C   C   . PRO PRO PRO A A 63   63   . 56.167 71.337 74.238  1.00 21.54 1 . C  ? 
ATOM   266  O   O   . PRO PRO PRO A A 63   63   . 55.726 71.029 73.133  1.00 21.74 1 . O  ? 
ATOM   267  N   N   . MET MET MET A A 64   64   . 57.172 70.714 74.843  1.00 19.16 1 . N  ? 
ATOM   268  CA  CA  . MET MET MET A A 64   64   . 57.935 69.640 74.169  1.00 17.43 1 . C  ? 
ATOM   269  CB  CB  . MET MET MET A A 64   64   . 59.082 70.217 73.369  1.00 18.38 1 . C  ? 
ATOM   270  CG  CG  . MET MET MET A A 64   64   . 59.896 69.145 72.626  1.00 18.24 1 . C  ? 
ATOM   271  SD  SD  . MET MET MET A A 64   64   . 60.768 69.888 71.256  1.00 20.44 1 . S  ? 
ATOM   272  CE  CE  . MET MET MET A A 64   64   . 59.495 69.783 70.032  1.00 19.40 1 . C  ? 
ATOM   273  C   C   . MET MET MET A A 64   64   . 58.458 68.659 75.204  1.00 16.50 1 . C  ? 
ATOM   274  O   O   . MET MET MET A A 64   64   . 58.871 69.054 76.289  1.00 17.33 1 . O  ? 
ATOM   275  N   N   . ILE ILE ILE A A 65   65   . 58.477 67.367 74.859  1.00 15.87 1 . N  ? 
ATOM   276  CA  CA  . ILE ILE ILE A A 65   65   . 58.949 66.361 75.794  1.00 14.88 1 . C  ? 
ATOM   277  CB  CB  . ILE ILE ILE A A 65   65   . 58.793 64.922 75.236  1.00 15.13 1 . C  ? 
ATOM   278  CG1 CG1 . ILE ILE ILE A A 65   65   . 57.316 64.573 75.057  1.00 15.82 1 . C  ? 
ATOM   279  CD1 CD1 . ILE ILE ILE A A 65   65   . 57.086 63.383 74.134  1.00 15.76 1 . C  ? 
ATOM   280  CG2 CG2 . ILE ILE ILE A A 65   65   . 59.461 63.934 76.189  1.00 15.40 1 . C  ? 
ATOM   281  C   C   . ILE ILE ILE A A 65   65   . 60.426 66.578 76.195  1.00 14.69 1 . C  ? 
ATOM   282  O   O   . ILE ILE ILE A A 65   65   . 61.281 66.829 75.349  1.00 14.80 1 . O  ? 
ATOM   283  N   N   . ASP ASP ASP A A 66   66   . 60.682 66.526 77.497  1.00 14.97 1 . N  ? 
ATOM   284  CA  CA  . ASP ASP ASP A A 66   66   . 62.047 66.545 78.012  1.00 15.50 1 . C  ? 
ATOM   285  CB  CB  . ASP ASP ASP A A 66   66   . 62.530 67.969 78.346  1.00 16.81 1 . C  ? 
ATOM   286  CG  CG  . ASP ASP ASP A A 66   66   . 63.982 68.013 78.797  1.00 17.12 1 . C  ? 
ATOM   287  OD1 OD1 . ASP ASP ASP A A 66   66   . 64.621 66.932 78.925  1.00 15.27 1 . O  ? 
ATOM   288  OD2 OD2 . ASP ASP ASP A A 66   66   . 64.500 69.143 79.026  1.00 17.85 1 . O  ? 
ATOM   289  C   C   . ASP ASP ASP A A 66   66   . 62.060 65.643 79.220  1.00 15.39 1 . C  ? 
ATOM   290  O   O   . ASP ASP ASP A A 66   66   . 61.739 66.073 80.338  1.00 16.58 1 . O  ? 
ATOM   291  N   N   . ASP ASP ASP A A 67   67   . 62.457 64.379 79.014  1.00 14.26 1 . N  ? 
ATOM   292  CA  CA  . ASP ASP ASP A A 67   67   . 62.456 63.401 80.104  1.00 14.27 1 . C  ? 
ATOM   293  CB  CB  . ASP ASP ASP A A 67   67   . 62.126 61.998 79.573  1.00 14.47 1 . C  ? 
ATOM   294  CG  CG  . ASP ASP ASP A A 67   67   . 60.726 61.869 79.059  1.00 15.56 1 . C  ? 
ATOM   295  OD1 OD1 . ASP ASP ASP A A 67   67   . 59.804 62.546 79.575  1.00 15.69 1 . O  ? 
ATOM   296  OD2 OD2 . ASP ASP ASP A A 67   67   . 60.522 61.044 78.140  1.00 17.24 1 . O  ? 
ATOM   297  C   C   . ASP ASP ASP A A 67   67   . 63.770 63.349 80.894  1.00 13.85 1 . C  ? 
ATOM   298  O   O   . ASP ASP ASP A A 67   67   . 63.946 62.468 81.728  1.00 15.12 1 . O  ? 
ATOM   299  N   N   A SER SER SER A A 68   68   . 64.678 64.284 80.674  0.50 13.06 1 . N  ? 
ATOM   300  N   N   B SER SER SER A A 68   68   . 64.650 64.300 80.579  0.50 13.88 1 . N  ? 
ATOM   301  CA  CA  A SER SER SER A A 68   68   . 65.964 64.276 81.379  0.50 12.79 1 . C  ? 
ATOM   302  CA  CA  B SER SER SER A A 68   68   . 65.978 64.441 81.147  0.50 14.36 1 . C  ? 
ATOM   303  CB  CB  A SER SER SER A A 68   68   . 65.875 63.867 82.895  0.50 12.40 1 . C  ? 
ATOM   304  CB  CB  B SER SER SER A A 68   68   . 65.960 64.463 82.678  0.50 15.41 1 . C  ? 
ATOM   305  OG  OG  A SER SER SER A A 68   68   . 65.934 62.437 83.171  0.50 11.57 1 . O  ? 
ATOM   306  OG  OG  B SER SER SER A A 68   68   . 67.095 65.212 83.131  0.50 18.16 1 . O  ? 
ATOM   307  C   C   A SER SER SER A A 68   68   . 66.918 63.337 80.686  0.50 12.26 1 . C  ? 
ATOM   308  C   C   B SER SER SER A A 68   68   . 66.924 63.365 80.640  0.50 12.98 1 . C  ? 
ATOM   309  O   O   A SER SER SER A A 68   68   . 66.549 62.556 79.809  0.50 12.29 1 . O  ? 
ATOM   310  O   O   B SER SER SER A A 68   68   . 66.554 62.529 79.817  0.50 12.75 1 . O  ? 
ATOM   311  N   N   . TYR TYR TYR A A 69   69   . 68.157 63.422 81.138  1.00 12.78 1 . N  ? 
ATOM   312  CA  CA  . TYR TYR TYR A A 69   69   . 69.227 62.536 80.687  1.00 12.70 1 . C  ? 
ATOM   313  CB  CB  . TYR TYR TYR A A 69   69   . 70.574 63.271 80.815  1.00 13.65 1 . C  ? 
ATOM   314  CG  CG  . TYR TYR TYR A A 69   69   . 70.906 63.703 82.226  1.00 13.87 1 . C  ? 
ATOM   315  CD1 CD1 . TYR TYR TYR A A 69   69   . 71.406 62.809 83.135  1.00 14.85 1 . C  ? 
ATOM   316  CE1 CE1 . TYR TYR TYR A A 69   69   . 71.684 63.178 84.442  1.00 16.21 1 . C  ? 
ATOM   317  CZ  CZ  . TYR TYR TYR A A 69   69   . 71.466 64.484 84.835  1.00 17.14 1 . C  ? 
ATOM   318  OH  OH  . TYR TYR TYR A A 69   69   . 71.808 64.790 86.142  1.00 19.74 1 . O  ? 
ATOM   319  CE2 CE2 . TYR TYR TYR A A 69   69   . 70.941 65.397 83.962  1.00 16.32 1 . C  ? 
ATOM   320  CD2 CD2 . TYR TYR TYR A A 69   69   . 70.674 65.019 82.656  1.00 15.90 1 . C  ? 
ATOM   321  C   C   . TYR TYR TYR A A 69   69   . 69.292 61.176 81.379  1.00 12.99 1 . C  ? 
ATOM   322  O   O   . TYR TYR TYR A A 69   69   . 70.185 60.395 81.032  1.00 13.04 1 . O  ? 
ATOM   323  N   N   . VAL VAL VAL A A 70   70   . 68.420 60.899 82.370  1.00 12.19 1 . N  ? 
ATOM   324  CA  CA  . VAL VAL VAL A A 70   70   . 68.451 59.607 83.055  1.00 12.60 1 . C  ? 
ATOM   325  CB  CB  . VAL VAL VAL A A 70   70   . 67.936 59.717 84.497  1.00 13.18 1 . C  ? 
ATOM   326  CG1 CG1 . VAL VAL VAL A A 70   70   . 67.985 58.354 85.176  1.00 13.72 1 . C  ? 
ATOM   327  CG2 CG2 . VAL VAL VAL A A 70   70   . 68.801 60.711 85.258  1.00 13.90 1 . C  ? 
ATOM   328  C   C   . VAL VAL VAL A A 70   70   . 67.666 58.636 82.192  1.00 12.43 1 . C  ? 
ATOM   329  O   O   . VAL VAL VAL A A 70   70   . 66.456 58.473 82.335  1.00 13.24 1 . O  ? 
ATOM   330  N   N   . GLN GLN GLN A A 71   71   . 68.400 57.996 81.295  1.00 12.48 1 . N  ? 
ATOM   331  CA  CA  . GLN GLN GLN A A 71   71   . 67.841 57.085 80.288  1.00 11.96 1 . C  ? 
ATOM   332  CB  CB  . GLN GLN GLN A A 71   71   . 67.756 57.754 78.912  1.00 12.03 1 . C  ? 
ATOM   333  CG  CG  . GLN GLN GLN A A 71   71   . 66.987 59.080 78.844  1.00 12.61 1 . C  ? 
ATOM   334  CD  CD  . GLN GLN GLN A A 71   71   . 65.547 58.955 79.291  1.00 13.13 1 . C  ? 
ATOM   335  OE1 OE1 . GLN GLN GLN A A 71   71   . 64.927 57.896 79.246  1.00 12.83 1 . O  ? 
ATOM   336  NE2 NE2 . GLN GLN GLN A A 71   71   . 64.991 60.076 79.718  1.00 13.37 1 . N  ? 
ATOM   337  C   C   . GLN GLN GLN A A 71   71   . 68.749 55.874 80.179  1.00 12.04 1 . C  ? 
ATOM   338  O   O   . GLN GLN GLN A A 71   71   . 69.839 55.807 80.763  1.00 12.70 1 . O  ? 
ATOM   339  N   N   . GLY GLY GLY A A 72   72   . 68.268 54.898 79.441  1.00 11.71 1 . N  ? 
ATOM   340  CA  CA  . GLY GLY GLY A A 72   72   . 69.070 53.716 79.122  1.00 11.94 1 . C  ? 
ATOM   341  C   C   . GLY GLY GLY A A 72   72   . 68.557 53.038 77.884  1.00 11.70 1 . C  ? 
ATOM   342  O   O   . GLY GLY GLY A A 72   72   . 67.558 53.415 77.297  1.00 12.12 1 . O  ? 
ATOM   343  N   N   . ALA ALA ALA A A 73   73   . 69.278 51.994 77.484  1.00 11.79 1 . N  ? 
ATOM   344  CA  CA  . ALA ALA ALA A A 73   73   . 68.872 51.164 76.353  1.00 11.92 1 . C  ? 
ATOM   345  CB  CB  . ALA ALA ALA A A 73   73   . 69.979 50.163 76.041  1.00 12.65 1 . C  ? 
ATOM   346  C   C   . ALA ALA ALA A A 73   73   . 67.571 50.418 76.687  1.00 12.29 1 . C  ? 
ATOM   347  O   O   . ALA ALA ALA A A 73   73   . 67.416 49.863 77.767  1.00 12.99 1 . O  ? 
ATOM   348  N   N   . PRO PRO PRO A A 74   74   . 66.597 50.398 75.770  1.00 11.41 1 . N  ? 
ATOM   349  CA  CA  . PRO PRO PRO A A 74   74   . 65.331 49.744 76.048  1.00 12.59 1 . C  ? 
ATOM   350  CB  CB  . PRO PRO PRO A A 74   74   . 64.426 50.219 74.904  1.00 13.26 1 . C  ? 
ATOM   351  CG  CG  . PRO PRO PRO A A 74   74   . 65.350 50.537 73.800  1.00 12.59 1 . C  ? 
ATOM   352  CD  CD  . PRO PRO PRO A A 74   74   . 66.575 51.095 74.464  1.00 12.89 1 . C  ? 
ATOM   353  C   C   . PRO PRO PRO A A 74   74   . 65.340 48.234 76.008  1.00 13.10 1 . C  ? 
ATOM   354  O   O   . PRO PRO PRO A A 74   74   . 66.227 47.619 75.404  1.00 14.68 1 . O  ? 
ATOM   355  N   N   . LEU LEU LEU A A 75   75   . 64.369 47.668 76.687  1.00 12.17 1 . N  ? 
ATOM   356  CA  CA  . LEU LEU LEU A A 75   75   . 64.101 46.226 76.637  1.00 12.37 1 . C  ? 
ATOM   357  CB  CB  . LEU LEU LEU A A 75   75   . 64.067 45.636 78.040  1.00 13.31 1 . C  ? 
ATOM   358  CG  CG  . LEU LEU LEU A A 75   75   . 65.406 45.761 78.774  1.00 14.99 1 . C  ? 
ATOM   359  CD1 CD1 . LEU LEU LEU A A 75   75   . 65.181 45.468 80.241  1.00 16.05 1 . C  ? 
ATOM   360  CD2 CD2 . LEU LEU LEU A A 75   75   . 66.485 44.875 78.163  1.00 15.36 1 . C  ? 
ATOM   361  C   C   . LEU LEU LEU A A 75   75   . 62.776 46.032 75.947  1.00 11.61 1 . C  ? 
ATOM   362  O   O   . LEU LEU LEU A A 75   75   . 61.866 46.848 76.099  1.00 12.10 1 . O  ? 
ATOM   363  N   N   . GLY GLY GLY A A 76   76   . 62.654 44.918 75.231  1.00 10.80 1 . N  ? 
ATOM   364  CA  CA  . GLY GLY GLY A A 76   76   . 61.423 44.532 74.536  1.00 10.59 1 . C  ? 
ATOM   365  C   C   . GLY GLY GLY A A 76   76   . 61.593 44.505 73.030  1.00 10.72 1 . C  ? 
ATOM   366  O   O   . GLY GLY GLY A A 76   76   . 62.377 45.261 72.451  1.00 11.47 1 . O  ? 
ATOM   367  N   N   . GLY GLY GLY A A 77   77   . 60.829 43.655 72.386  1.00 10.88 1 . N  ? 
ATOM   368  CA  CA  . GLY GLY GLY A A 77   77   . 60.908 43.470 70.966  1.00 11.92 1 . C  ? 
ATOM   369  C   C   . GLY GLY GLY A A 77   77   . 60.090 44.445 70.153  1.00 12.32 1 . C  ? 
ATOM   370  O   O   . GLY GLY GLY A A 77   77   . 59.308 45.267 70.677  1.00 11.89 1 . O  ? 
ATOM   371  N   N   . PHE PHE PHE A A 78   78   . 60.203 44.321 68.836  1.00 12.02 1 . N  ? 
ATOM   372  CA  CA  . PHE PHE PHE A A 78   78   . 59.458 45.186 67.930  1.00 12.54 1 . C  ? 
ATOM   373  CB  CB  . PHE PHE PHE A A 78   78   . 59.810 44.936 66.463  1.00 13.56 1 . C  ? 
ATOM   374  CG  CG  . PHE PHE PHE A A 78   78   . 61.228 45.214 66.052  1.00 13.44 1 . C  ? 
ATOM   375  CD1 CD1 . PHE PHE PHE A A 78   78   . 62.208 45.762 66.882  1.00 13.24 1 . C  ? 
ATOM   376  CE1 CE1 . PHE PHE PHE A A 78   78   . 63.493 45.967 66.409  1.00 14.77 1 . C  ? 
ATOM   377  CZ  CZ  . PHE PHE PHE A A 78   78   . 63.789 45.652 65.086  1.00 14.60 1 . C  ? 
ATOM   378  CE2 CE2 . PHE PHE PHE A A 78   78   . 62.832 45.120 64.266  1.00 14.46 1 . C  ? 
ATOM   379  CD2 CD2 . PHE PHE PHE A A 78   78   . 61.571 44.894 64.736  1.00 14.74 1 . C  ? 
ATOM   380  C   C   . PHE PHE PHE A A 78   78   . 57.951 44.912 68.035  1.00 12.67 1 . C  ? 
ATOM   381  O   O   . PHE PHE PHE A A 78   78   . 57.495 43.745 67.950  1.00 12.59 1 . O  ? 
ATOM   382  N   N   . GLY GLY GLY A A 79   79   . 57.172 45.978 68.293  1.00 11.89 1 . N  ? 
ATOM   383  CA  CA  . GLY GLY GLY A A 79   79   . 55.732 45.868 68.418  1.00 12.42 1 . C  ? 
ATOM   384  C   C   . GLY GLY GLY A A 79   79   . 55.267 45.300 69.744  1.00 12.41 1 . C  ? 
ATOM   385  O   O   . GLY GLY GLY A A 79   79   . 54.085 45.105 69.933  1.00 13.40 1 . O  ? 
ATOM   386  N   N   . ALA ALA ALA A A 80   80   . 56.189 45.057 70.679  1.00 12.16 1 . N  ? 
ATOM   387  CA  CA  . ALA ALA ALA A A 80   80   . 55.841 44.426 71.942  1.00 12.79 1 . C  ? 
ATOM   388  CB  CB  . ALA ALA ALA A A 80   80   . 57.004 43.599 72.444  1.00 13.46 1 . C  ? 
ATOM   389  C   C   . ALA ALA ALA A A 80   80   . 55.479 45.435 73.022  1.00 12.69 1 . C  ? 
ATOM   390  O   O   . ALA ALA ALA A A 80   80   . 54.973 45.049 74.075  1.00 14.65 1 . O  ? 
ATOM   391  N   N   . GLY GLY GLY A A 81   81   . 55.794 46.699 72.783  1.00 12.12 1 . N  ? 
ATOM   392  CA  CA  . GLY GLY GLY A A 81   81   . 55.852 47.703 73.872  1.00 12.41 1 . C  ? 
ATOM   393  C   C   . GLY GLY GLY A A 81   81   . 57.227 47.560 74.484  1.00 13.67 1 . C  ? 
ATOM   394  O   O   . GLY GLY GLY A A 81   81   . 57.741 46.435 74.570  1.00 16.45 1 . O  ? 
ATOM   395  N   N   . THR THR THR A A 82   82   . 57.880 48.651 74.828  1.00 12.76 1 . N  ? 
ATOM   396  CA  CA  . THR THR THR A A 82   82   . 59.222 48.582 75.381  1.00 12.34 1 . C  ? 
ATOM   397  CB  CB  . THR THR THR A A 82   82   . 60.268 49.221 74.486  1.00 14.47 1 . C  ? 
ATOM   398  OG1 OG1 . THR THR THR A A 82   82   . 59.875 50.577 74.193  1.00 15.90 1 . O  ? 
ATOM   399  CG2 CG2 . THR THR THR A A 82   82   . 60.416 48.392 73.208  1.00 15.36 1 . C  ? 
ATOM   400  C   C   . THR THR THR A A 82   82   . 59.260 49.250 76.735  1.00 12.66 1 . C  ? 
ATOM   401  O   O   . THR THR THR A A 82   82   . 58.377 50.040 77.085  1.00 11.78 1 . O  ? 
ATOM   402  N   N   . ILE ILE ILE A A 83   83   . 60.299 48.878 77.476  1.00 12.77 1 . N  ? 
ATOM   403  CA  CA  . ILE ILE ILE A A 83   83   . 60.538 49.350 78.837  1.00 13.36 1 . C  ? 
ATOM   404  CB  CB  . ILE ILE ILE A A 83   83   . 60.346 48.215 79.862  1.00 15.21 1 . C  ? 
ATOM   405  CG1 CG1 . ILE ILE ILE A A 83   83   . 58.949 47.607 79.782  1.00 14.83 1 . C  ? 
ATOM   406  CD1 CD1 . ILE ILE ILE A A 83   83   . 58.774 46.285 80.519  1.00 15.57 1 . C  ? 
ATOM   407  CG2 CG2 . ILE ILE ILE A A 83   83   . 60.507 48.760 81.262  1.00 17.31 1 . C  ? 
ATOM   408  C   C   . ILE ILE ILE A A 83   83   . 61.970 49.873 78.897  1.00 13.27 1 . C  ? 
ATOM   409  O   O   . ILE ILE ILE A A 83   83   . 62.921 49.113 78.664  1.00 14.16 1 . O  ? 
ATOM   410  N   N   . GLY GLY GLY A A 84   84   . 62.119 51.155 79.204  1.00 12.57 1 . N  ? 
ATOM   411  CA  CA  . GLY GLY GLY A A 84   84   . 63.402 51.789 79.377  1.00 12.46 1 . C  ? 
ATOM   412  C   C   . GLY GLY GLY A A 84   84   . 63.872 51.714 80.813  1.00 12.32 1 . C  ? 
ATOM   413  O   O   . GLY GLY GLY A A 84   84   . 63.340 52.393 81.691  1.00 12.84 1 . O  ? 
ATOM   414  N   N   . ARG ARG ARG A A 85   85   . 64.891 50.892 81.067  1.00 11.25 1 . N  ? 
ATOM   415  CA  CA  . ARG ARG ARG A A 85   85   . 65.593 50.838 82.326  1.00 11.37 1 . C  ? 
ATOM   416  CB  CB  . ARG ARG ARG A A 85   85   . 66.031 49.430 82.661  1.00 11.61 1 . C  ? 
ATOM   417  CG  CG  . ARG ARG ARG A A 85   85   . 66.361 49.245 84.127  1.00 12.07 1 . C  ? 
ATOM   418  CD  CD  . ARG ARG ARG A A 85   85   . 67.045 47.933 84.448  1.00 11.93 1 . C  ? 
ATOM   419  NE  NE  . ARG ARG ARG A A 85   85   . 67.357 47.869 85.869  1.00 11.89 1 . N  ? 
ATOM   420  CZ  CZ  . ARG ARG ARG A A 85   85   . 68.206 47.016 86.431  1.00 12.19 1 . C  ? 
ATOM   421  NH1 NH1 . ARG ARG ARG A A 85   85   . 68.856 46.128 85.707  1.00 12.63 1 . N  ? 
ATOM   422  NH2 NH2 . ARG ARG ARG A A 85   85   . 68.452 47.086 87.750  1.00 13.02 1 . N  ? 
ATOM   423  C   C   . ARG ARG ARG A A 85   85   . 66.807 51.743 82.221  1.00 12.10 1 . C  ? 
ATOM   424  O   O   . ARG ARG ARG A A 85   85   . 67.610 51.608 81.302  1.00 13.21 1 . O  ? 
ATOM   425  N   N   . THR THR THR A A 86   86   . 66.932 52.685 83.145  1.00 11.28 1 . N  ? 
ATOM   426  CA  CA  . THR THR THR A A 86   86   . 67.922 53.743 82.999  1.00 11.48 1 . C  ? 
ATOM   427  CB  CB  . THR THR THR A A 86   86   . 67.494 55.026 83.716  1.00 12.25 1 . C  ? 
ATOM   428  OG1 OG1 . THR THR THR A A 86   86   . 67.727 54.860 85.126  1.00 12.55 1 . O  ? 
ATOM   429  CG2 CG2 . THR THR THR A A 86   86   . 66.008 55.368 83.409  1.00 11.88 1 . C  ? 
ATOM   430  C   C   . THR THR THR A A 86   86   . 69.271 53.337 83.592  1.00 11.22 1 . C  ? 
ATOM   431  O   O   . THR THR THR A A 86   86   . 69.386 52.356 84.300  1.00 11.76 1 . O  ? 
ATOM   432  N   N   . TYR TYR TYR A A 87   87   . 70.295 54.139 83.357  1.00 11.25 1 . N  ? 
ATOM   433  CA  CA  . TYR TYR TYR A A 87   87   . 71.588 53.835 83.905  1.00 11.74 1 . C  ? 
ATOM   434  CB  CB  . TYR TYR TYR A A 87   87   . 72.651 54.745 83.284  1.00 11.55 1 . C  ? 
ATOM   435  CG  CG  . TYR TYR TYR A A 87   87   . 72.668 56.199 83.711  1.00 12.38 1 . C  ? 
ATOM   436  CD1 CD1 . TYR TYR TYR A A 87   87   . 73.268 56.595 84.916  1.00 13.01 1 . C  ? 
ATOM   437  CE1 CE1 . TYR TYR TYR A A 87   87   . 73.336 57.930 85.260  1.00 13.41 1 . C  ? 
ATOM   438  CZ  CZ  . TYR TYR TYR A A 87   87   . 72.790 58.893 84.427  1.00 14.48 1 . C  ? 
ATOM   439  OH  OH  . TYR TYR TYR A A 87   87   . 72.877 60.239 84.755  1.00 15.93 1 . O  ? 
ATOM   440  CE2 CE2 . TYR TYR TYR A A 87   87   . 72.209 58.516 83.227  1.00 13.90 1 . C  ? 
ATOM   441  CD2 CD2 . TYR TYR TYR A A 87   87   . 72.136 57.194 82.888  1.00 13.15 1 . C  ? 
ATOM   442  C   C   . TYR TYR TYR A A 87   87   . 71.645 53.916 85.426  1.00 12.80 1 . C  ? 
ATOM   443  O   O   . TYR TYR TYR A A 87   87   . 72.568 53.368 86.027  1.00 13.62 1 . O  ? 
ATOM   444  N   N   . ASN ASN ASN A A 88   88   . 70.659 54.536 86.065  1.00 12.18 1 . N  ? 
ATOM   445  CA  CA  . ASN ASN ASN A A 88   88   . 70.566 54.500 87.523  1.00 13.10 1 . C  ? 
ATOM   446  CB  CB  . ASN ASN ASN A A 88   88   . 69.864 55.752 88.043  1.00 13.72 1 . C  ? 
ATOM   447  CG  CG  . ASN ASN ASN A A 88   88   . 70.784 56.954 88.042  1.00 13.86 1 . C  ? 
ATOM   448  OD1 OD1 . ASN ASN ASN A A 88   88   . 71.989 56.794 88.040  1.00 14.36 1 . O  ? 
ATOM   449  ND2 ND2 . ASN ASN ASN A A 88   88   . 70.230 58.127 88.043  1.00 15.94 1 . N  ? 
ATOM   450  C   C   . ASN ASN ASN A A 88   88   . 69.884 53.248 88.072  1.00 13.58 1 . C  ? 
ATOM   451  O   O   . ASN ASN ASN A A 88   88   . 69.839 53.061 89.303  1.00 13.94 1 . O  ? 
ATOM   452  N   N   . GLY GLY GLY A A 89   89   . 69.341 52.405 87.201  1.00 12.18 1 . N  ? 
ATOM   453  CA  CA  . GLY GLY GLY A A 89   89   . 68.747 51.117 87.592  1.00 12.21 1 . C  ? 
ATOM   454  C   C   . GLY GLY GLY A A 89   89   . 67.228 51.066 87.549  1.00 11.74 1 . C  ? 
ATOM   455  O   O   . GLY GLY GLY A A 89   89   . 66.653 49.955 87.595  1.00 11.73 1 . O  ? 
ATOM   456  N   N   . GLY GLY GLY A A 90   90   . 66.558 52.233 87.440  1.00 11.60 1 . N  ? 
ATOM   457  CA  CA  . GLY GLY GLY A A 90   90   . 65.115 52.280 87.508  1.00 11.29 1 . C  ? 
ATOM   458  C   C   . GLY GLY GLY A A 90   90   . 64.426 51.899 86.217  1.00 10.71 1 . C  ? 
ATOM   459  O   O   . GLY GLY GLY A A 90   90   . 64.907 52.236 85.134  1.00 11.06 1 . O  ? 
ATOM   460  N   N   . PHE PHE PHE A A 91   91   . 63.283 51.229 86.340  1.00 10.53 1 . N  ? 
ATOM   461  CA  CA  . PHE PHE PHE A A 91   91   . 62.407 51.020 85.196  1.00 10.16 1 . C  ? 
ATOM   462  CB  CB  . PHE PHE PHE A A 91   91   . 61.604 49.737 85.376  1.00 10.40 1 . C  ? 
ATOM   463  CG  CG  . PHE PHE PHE A A 91   91   . 62.476 48.505 85.423  1.00 10.76 1 . C  ? 
ATOM   464  CD1 CD1 . PHE PHE PHE A A 91   91   . 63.117 48.103 86.587  1.00 9.96  1 . C  ? 
ATOM   465  CE1 CE1 . PHE PHE PHE A A 91   91   . 63.935 46.969 86.596  1.00 10.52 1 . C  ? 
ATOM   466  CZ  CZ  . PHE PHE PHE A A 91   91   . 64.112 46.235 85.439  1.00 10.51 1 . C  ? 
ATOM   467  CE2 CE2 . PHE PHE PHE A A 91   91   . 63.511 46.640 84.275  1.00 10.82 1 . C  ? 
ATOM   468  CD2 CD2 . PHE PHE PHE A A 91   91   . 62.714 47.781 84.263  1.00 10.36 1 . C  ? 
ATOM   469  C   C   . PHE PHE PHE A A 91   91   . 61.497 52.251 85.037  1.00 10.83 1 . C  ? 
ATOM   470  O   O   . PHE PHE PHE A A 91   91   . 60.548 52.438 85.808  1.00 10.63 1 . O  ? 
ATOM   471  N   N   . SER SER SER A A 92   92   . 61.880 53.122 84.088  1.00 10.47 1 . N  ? 
ATOM   472  CA  CA  . SER SER SER A A 92   92   . 61.374 54.511 84.075  1.00 11.04 1 . C  ? 
ATOM   473  CB  CB  . SER SER SER A A 92   92   . 62.510 55.495 84.451  1.00 11.11 1 . C  ? 
ATOM   474  OG  OG  . SER SER SER A A 92   92   . 63.050 55.192 85.716  1.00 11.36 1 . O  ? 
ATOM   475  C   C   . SER SER SER A A 92   92   . 60.725 54.992 82.803  1.00 11.42 1 . C  ? 
ATOM   476  O   O   . SER SER SER A A 92   92   . 59.866 55.867 82.855  1.00 12.15 1 . O  ? 
ATOM   477  N   N   . ARG ARG ARG A A 93   93   . 61.143 54.516 81.635  1.00 11.14 1 . N  ? 
ATOM   478  CA  CA  . ARG ARG ARG A A 93   93   . 60.584 55.060 80.400  1.00 11.16 1 . C  ? 
ATOM   479  CB  CB  . ARG ARG ARG A A 93   93   . 61.656 55.570 79.462  1.00 11.74 1 . C  ? 
ATOM   480  CG  CG  . ARG ARG ARG A A 93   93   . 61.037 56.370 78.332  1.00 12.05 1 . C  ? 
ATOM   481  CD  CD  . ARG ARG ARG A A 93   93   . 62.033 57.146 77.523  1.00 13.28 1 . C  ? 
ATOM   482  NE  NE  . ARG ARG ARG A A 93   93   . 62.751 56.269 76.602  1.00 13.02 1 . N  ? 
ATOM   483  CZ  CZ  . ARG ARG ARG A A 93   93   . 63.836 56.631 75.931  1.00 14.47 1 . C  ? 
ATOM   484  NH1 NH1 . ARG ARG ARG A A 93   93   . 64.374 57.829 76.095  1.00 15.27 1 . N  ? 
ATOM   485  NH2 NH2 . ARG ARG ARG A A 93   93   . 64.395 55.792 75.073  1.00 15.65 1 . N  ? 
ATOM   486  C   C   . ARG ARG ARG A A 93   93   . 59.658 54.007 79.762  1.00 11.86 1 . C  ? 
ATOM   487  O   O   . ARG ARG ARG A A 93   93   . 60.126 53.053 79.165  1.00 13.40 1 . O  ? 
ATOM   488  N   N   . TRP TRP TRP A A 94   94   . 58.351 54.194 79.936  1.00 10.53 1 . N  ? 
ATOM   489  CA  CA  . TRP TRP TRP A A 94   94   . 57.361 53.153 79.628  1.00 10.66 1 . C  ? 
ATOM   490  CB  CB  . TRP TRP TRP A A 94   94   . 56.270 53.107 80.711  1.00 10.65 1 . C  ? 
ATOM   491  CG  CG  . TRP TRP TRP A A 94   94   . 56.886 52.767 82.042  1.00 10.71 1 . C  ? 
ATOM   492  CD1 CD1 . TRP TRP TRP A A 94   94   . 57.354 53.630 83.005  1.00 10.25 1 . C  ? 
ATOM   493  NE1 NE1 . TRP TRP TRP A A 94   94   . 57.923 52.912 84.047  1.00 11.12 1 . N  ? 
ATOM   494  CE2 CE2 . TRP TRP TRP A A 94   94   . 57.774 51.579 83.779  1.00 10.57 1 . C  ? 
ATOM   495  CD2 CD2 . TRP TRP TRP A A 94   94   . 57.126 51.463 82.527  1.00 10.29 1 . C  ? 
ATOM   496  CE3 CE3 . TRP TRP TRP A A 94   94   . 56.898 50.182 82.006  1.00 10.92 1 . C  ? 
ATOM   497  CZ3 CZ3 . TRP TRP TRP A A 94   94   . 57.266 49.090 82.751  1.00 11.48 1 . C  ? 
ATOM   498  CH2 CH2 . TRP TRP TRP A A 94   94   . 57.896 49.228 83.992  1.00 11.35 1 . C  ? 
ATOM   499  CZ2 CZ2 . TRP TRP TRP A A 94   94   . 58.159 50.454 84.529  1.00 10.73 1 . C  ? 
ATOM   500  C   C   . TRP TRP TRP A A 94   94   . 56.759 53.418 78.286  1.00 11.25 1 . C  ? 
ATOM   501  O   O   . TRP TRP TRP A A 94   94   . 56.077 54.448 78.075  1.00 12.14 1 . O  ? 
ATOM   502  N   N   . HIS HIS HIS A A 95   95   . 56.995 52.501 77.345  1.00 11.28 1 . N  ? 
ATOM   503  CA  CA  . HIS HIS HIS A A 95   95   . 56.399 52.564 76.034  1.00 11.39 1 . C  ? 
ATOM   504  CB  CB  . HIS HIS HIS A A 95   95   . 57.469 52.612 74.978  1.00 11.66 1 . C  ? 
ATOM   505  CG  CG  . HIS HIS HIS A A 95   95   . 58.240 53.871 74.931  1.00 12.41 1 . C  ? 
ATOM   506  ND1 ND1 . HIS HIS HIS A A 95   95   . 59.103 54.157 73.902  1.00 13.20 1 . N  ? 
ATOM   507  CE1 CE1 . HIS HIS HIS A A 95   95   . 59.646 55.343 74.099  1.00 13.47 1 . C  ? 
ATOM   508  NE2 NE2 . HIS HIS HIS A A 95   95   . 59.124 55.864 75.189  1.00 13.14 1 . N  ? 
ATOM   509  CD2 CD2 . HIS HIS HIS A A 95   95   . 58.238 54.962 75.731  1.00 12.72 1 . C  ? 
ATOM   510  C   C   . HIS HIS HIS A A 95   95   . 55.458 51.375 75.827  1.00 13.09 1 . C  ? 
ATOM   511  O   O   . HIS HIS HIS A A 95   95   . 55.274 50.890 74.709  1.00 15.00 1 . O  ? 
ATOM   512  N   N   . LEU LEU LEU A A 96   96   . 54.853 50.896 76.891  1.00 13.23 1 . N  ? 
ATOM   513  CA  CA  . LEU LEU LEU A A 96   96   . 54.009 49.684 76.829  1.00 14.15 1 . C  ? 
ATOM   514  CB  CB  . LEU LEU LEU A A 96   96   . 53.845 49.087 78.217  1.00 15.17 1 . C  ? 
ATOM   515  CG  CG  . LEU LEU LEU A A 96   96   . 55.107 48.431 78.793  1.00 16.26 1 . C  ? 
ATOM   516  CD1 CD1 . LEU LEU LEU A A 96   96   . 54.824 47.768 80.126  1.00 17.07 1 . C  ? 
ATOM   517  CD2 CD2 . LEU LEU LEU A A 96   96   . 55.729 47.409 77.860  1.00 16.96 1 . C  ? 
ATOM   518  C   C   . LEU LEU LEU A A 96   96   . 52.671 49.968 76.182  1.00 14.98 1 . C  ? 
ATOM   519  O   O   . LEU LEU LEU A A 96   96   . 52.094 49.067 75.557  1.00 15.09 1 . O  ? 
ATOM   520  N   N   . GLU GLU GLU A A 97   97   . 52.182 51.196 76.333  1.00 14.00 1 . N  ? 
ATOM   521  CA  CA  . GLU GLU GLU A A 97   97   . 51.018 51.688 75.611  1.00 15.02 1 . C  ? 
ATOM   522  CB  CB  . GLU GLU GLU A A 97   97   . 50.360 52.801 76.392  1.00 15.87 1 . C  ? 
ATOM   523  CG  CG  . GLU GLU GLU A A 97   97   . 49.029 53.246 75.800  1.00 18.43 1 . C  ? 
ATOM   524  CD  CD  . GLU GLU GLU A A 97   97   . 48.373 54.385 76.574  1.00 22.68 1 . C  ? 
ATOM   525  OE1 OE1 . GLU GLU GLU A A 97   97   . 48.883 54.772 77.650  1.00 23.31 1 . O  ? 
ATOM   526  OE2 OE2 . GLU GLU GLU A A 97   97   . 47.339 54.917 76.071  1.00 27.00 1 . O  ? 
ATOM   527  C   C   . GLU GLU GLU A A 97   97   . 51.520 52.184 74.263  1.00 14.58 1 . C  ? 
ATOM   528  O   O   . GLU GLU GLU A A 97   97   . 52.194 53.187 74.183  1.00 15.36 1 . O  ? 
ATOM   529  N   N   . ILE ILE ILE A A 98   98   . 51.230 51.427 73.208  1.00 14.55 1 . N  ? 
ATOM   530  CA  CA  . ILE ILE ILE A A 98   98   . 51.908 51.615 71.925  1.00 15.11 1 . C  ? 
ATOM   531  CB  CB  . ILE ILE ILE A A 98   98   . 51.496 50.537 70.890  1.00 16.44 1 . C  ? 
ATOM   532  CG1 CG1 . ILE ILE ILE A A 98   98   . 51.781 49.155 71.437  1.00 19.96 1 . C  ? 
ATOM   533  CD1 CD1 . ILE ILE ILE A A 98   98   . 53.202 48.923 71.782  1.00 19.53 1 . C  ? 
ATOM   534  CG2 CG2 . ILE ILE ILE A A 98   98   . 52.191 50.743 69.536  1.00 15.64 1 . C  ? 
ATOM   535  C   C   . ILE ILE ILE A A 98   98   . 51.615 52.991 71.379  1.00 15.33 1 . C  ? 
ATOM   536  O   O   . ILE ILE ILE A A 98   98   . 50.453 53.354 71.158  1.00 15.49 1 . O  ? 
ATOM   537  N   N   . GLY GLY GLY A A 99   99   . 52.682 53.741 71.127  1.00 13.14 1 . N  ? 
ATOM   538  CA  CA  . GLY GLY GLY A A 99   99   . 52.568 55.112 70.610  1.00 14.15 1 . C  ? 
ATOM   539  C   C   . GLY GLY GLY A A 99   99   . 52.678 56.195 71.655  1.00 14.31 1 . C  ? 
ATOM   540  O   O   . GLY GLY GLY A A 99   99   . 52.748 57.368 71.297  1.00 14.78 1 . O  ? 
ATOM   541  N   N   . LYS LYS LYS A A 100  100  . 52.741 55.832 72.938  1.00 14.76 1 . N  ? 
ATOM   542  CA  CA  . LYS LYS LYS A A 100  100  . 52.830 56.802 74.033  1.00 15.93 1 . C  ? 
ATOM   543  CB  CB  . LYS LYS LYS A A 100  100  . 51.692 56.599 75.041  1.00 17.51 1 . C  ? 
ATOM   544  CG  CG  . LYS LYS LYS A A 100  100  . 50.378 57.276 74.695  1.00 22.38 1 . C  ? 
ATOM   545  CD  CD  . LYS LYS LYS A A 100  100  . 49.875 56.894 73.338  1.00 24.89 1 . C  ? 
ATOM   546  CE  CE  . LYS LYS LYS A A 100  100  . 48.450 57.364 73.100  1.00 25.92 1 . C  ? 
ATOM   547  NZ  NZ  . LYS LYS LYS A A 100  100  . 48.035 56.797 71.801  1.00 26.10 1 . N  ? 
ATOM   548  C   C   . LYS LYS LYS A A 100  100  . 54.152 56.638 74.775  1.00 14.82 1 . C  ? 
ATOM   549  O   O   . LYS LYS LYS A A 100  100  . 54.727 55.528 74.865  1.00 14.22 1 . O  ? 
ATOM   550  N   N   . ASN ASN ASN A A 101  101  . 54.636 57.752 75.290  1.00 14.25 1 . N  ? 
ATOM   551  CA  CA  . ASN ASN ASN A A 101  101  . 55.846 57.822 76.097  1.00 14.28 1 . C  ? 
ATOM   552  CB  CB  . ASN ASN ASN A A 101  101  . 56.822 58.831 75.453  1.00 14.19 1 . C  ? 
ATOM   553  CG  CG  . ASN ASN ASN A A 101  101  . 58.075 59.092 76.310  1.00 14.99 1 . C  ? 
ATOM   554  OD1 OD1 . ASN ASN ASN A A 101  101  . 58.948 58.240 76.427  1.00 14.80 1 . O  ? 
ATOM   555  ND2 ND2 . ASN ASN ASN A A 101  101  . 58.179 60.287 76.871  1.00 16.33 1 . N  ? 
ATOM   556  C   C   . ASN ASN ASN A A 101  101  . 55.462 58.266 77.487  1.00 15.09 1 . C  ? 
ATOM   557  O   O   . ASN ASN ASN A A 101  101  . 54.935 59.354 77.633  1.00 15.79 1 . O  ? 
ATOM   558  N   N   . LYS LYS LYS A A 102  102  . 55.675 57.421 78.489  1.00 13.91 1 . N  ? 
ATOM   559  CA  CA  . LYS LYS LYS A A 102  102  . 55.339 57.774 79.864  1.00 14.45 1 . C  ? 
ATOM   560  CB  CB  . LYS LYS LYS A A 102  102  . 54.241 56.870 80.394  1.00 16.83 1 . C  ? 
ATOM   561  CG  CG  . LYS LYS LYS A A 102  102  . 53.746 57.255 81.786  1.00 20.93 1 . C  ? 
ATOM   562  CD  CD  . LYS LYS LYS A A 102  102  . 52.674 56.262 82.227  1.00 25.72 1 . C  ? 
ATOM   563  CE  CE  . LYS LYS LYS A A 102  102  . 52.234 56.523 83.666  1.00 30.47 1 . C  ? 
ATOM   564  NZ  NZ  . LYS LYS LYS A A 102  102  . 51.019 57.368 83.704  1.00 36.19 1 . N  ? 
ATOM   565  C   C   . LYS LYS LYS A A 102  102  . 56.600 57.602 80.691  1.00 14.19 1 . C  ? 
ATOM   566  O   O   . LYS LYS LYS A A 102  102  . 57.061 56.465 80.873  1.00 13.38 1 . O  ? 
ATOM   567  N   N   . TYR TYR TYR A A 103  103  . 57.116 58.695 81.254  1.00 12.04 1 . N  ? 
ATOM   568  CA  CA  . TYR TYR TYR A A 103  103  . 58.350 58.652 82.024  1.00 12.51 1 . C  ? 
ATOM   569  CB  CB  . TYR TYR TYR A A 103  103  . 59.308 59.729 81.580  1.00 12.99 1 . C  ? 
ATOM   570  CG  CG  . TYR TYR TYR A A 103  103  . 60.679 59.563 82.168  1.00 13.21 1 . C  ? 
ATOM   571  CD1 CD1 . TYR TYR TYR A A 103  103  . 60.969 60.057 83.427  1.00 14.51 1 . C  ? 
ATOM   572  CE1 CE1 . TYR TYR TYR A A 103  103  . 62.214 59.897 84.002  1.00 15.19 1 . C  ? 
ATOM   573  CZ  CZ  . TYR TYR TYR A A 103  103  . 63.204 59.174 83.337  1.00 14.99 1 . C  ? 
ATOM   574  OH  OH  . TYR TYR TYR A A 103  103  . 64.436 59.060 83.936  1.00 16.05 1 . O  ? 
ATOM   575  CE2 CE2 . TYR TYR TYR A A 103  103  . 62.922 58.651 82.081  1.00 13.38 1 . C  ? 
ATOM   576  CD2 CD2 . TYR TYR TYR A A 103  103  . 61.670 58.826 81.516  1.00 13.09 1 . C  ? 
ATOM   577  C   C   . TYR TYR TYR A A 103  103  . 58.010 58.768 83.484  1.00 13.29 1 . C  ? 
ATOM   578  O   O   . TYR TYR TYR A A 103  103  . 57.587 59.837 83.963  1.00 14.02 1 . O  ? 
ATOM   579  N   N   . THR THR THR A A 104  104  . 58.136 57.663 84.177  1.00 13.03 1 . N  ? 
ATOM   580  CA  CA  . THR THR THR A A 104  104  . 57.843 57.569 85.611  1.00 14.73 1 . C  ? 
ATOM   581  CB  CB  . THR THR THR A A 104  104  . 56.335 57.612 85.893  1.00 16.58 1 . C  ? 
ATOM   582  OG1 OG1 . THR THR THR A A 104  104  . 56.134 57.831 87.304  1.00 22.54 1 . O  ? 
ATOM   583  CG2 CG2 . THR THR THR A A 104  104  . 55.641 56.356 85.474  1.00 17.58 1 . C  ? 
ATOM   584  C   C   . THR THR THR A A 104  104  . 58.506 56.298 86.150  1.00 13.93 1 . C  ? 
ATOM   585  O   O   . THR THR THR A A 104  104  . 58.327 55.217 85.617  1.00 13.72 1 . O  ? 
ATOM   586  N   N   . THR THR THR A A 105  105  . 59.280 56.438 87.216  1.00 13.19 1 . N  ? 
ATOM   587  CA  CA  . THR THR THR A A 105  105  . 59.925 55.290 87.835  1.00 13.10 1 . C  ? 
ATOM   588  CB  CB  . THR THR THR A A 105  105  . 61.126 55.723 88.675  1.00 13.22 1 . C  ? 
ATOM   589  OG1 OG1 . THR THR THR A A 105  105  . 62.028 56.459 87.822  1.00 13.70 1 . O  ? 
ATOM   590  CG2 CG2 . THR THR THR A A 105  105  . 61.812 54.536 89.282  1.00 14.16 1 . C  ? 
ATOM   591  C   C   . THR THR THR A A 105  105  . 58.921 54.507 88.666  1.00 12.57 1 . C  ? 
ATOM   592  O   O   . THR THR THR A A 105  105  . 58.253 55.054 89.557  1.00 13.32 1 . O  ? 
ATOM   593  N   N   . VAL VAL VAL A A 106  106  . 58.774 53.230 88.348  1.00 11.59 1 . N  ? 
ATOM   594  CA  CA  . VAL VAL VAL A A 106  106  . 57.950 52.325 89.166  1.00 11.21 1 . C  ? 
ATOM   595  CB  CB  . VAL VAL VAL A A 106  106  . 57.261 51.242 88.305  1.00 11.71 1 . C  ? 
ATOM   596  CG1 CG1 . VAL VAL VAL A A 106  106  . 56.469 50.275 89.185  1.00 12.72 1 . C  ? 
ATOM   597  CG2 CG2 . VAL VAL VAL A A 106  106  . 56.316 51.909 87.335  1.00 12.07 1 . C  ? 
ATOM   598  C   C   . VAL VAL VAL A A 106  106  . 58.886 51.752 90.213  1.00 11.55 1 . C  ? 
ATOM   599  O   O   . VAL VAL VAL A A 106  106  . 59.683 50.839 89.950  1.00 10.22 1 . O  ? 
ATOM   600  N   N   . TYR TYR TYR A A 107  107  . 58.836 52.322 91.422  1.00 11.53 1 . N  ? 
ATOM   601  CA  CA  . TYR TYR TYR A A 107  107  . 59.895 52.041 92.394  1.00 11.60 1 . C  ? 
ATOM   602  CB  CB  . TYR TYR TYR A A 107  107  . 59.791 53.001 93.607  1.00 12.25 1 . C  ? 
ATOM   603  CG  CG  . TYR TYR TYR A A 107  107  . 60.100 54.421 93.203  1.00 13.71 1 . C  ? 
ATOM   604  CD1 CD1 . TYR TYR TYR A A 107  107  . 61.397 54.807 92.979  1.00 15.93 1 . C  ? 
ATOM   605  CE1 CE1 . TYR TYR TYR A A 107  107  . 61.712 56.099 92.566  1.00 17.01 1 . C  ? 
ATOM   606  CZ  CZ  . TYR TYR TYR A A 107  107  . 60.704 57.008 92.381  1.00 18.97 1 . C  ? 
ATOM   607  OH  OH  . TYR TYR TYR A A 107  107  . 61.049 58.293 91.988  1.00 22.22 1 . O  ? 
ATOM   608  CE2 CE2 . TYR TYR TYR A A 107  107  . 59.389 56.664 92.602  1.00 17.37 1 . C  ? 
ATOM   609  CD2 CD2 . TYR TYR TYR A A 107  107  . 59.086 55.351 93.023  1.00 15.25 1 . C  ? 
ATOM   610  C   C   . TYR TYR TYR A A 107  107  . 59.984 50.610 92.884  1.00 10.61 1 . C  ? 
ATOM   611  O   O   . TYR TYR TYR A A 107  107  . 61.079 50.170 93.208  1.00 10.63 1 . O  ? 
ATOM   612  N   N   . ALA ALA ALA A A 108  108  . 58.884 49.851 92.861  1.00 10.49 1 . N  ? 
ATOM   613  CA  CA  . ALA ALA ALA A A 108  108  . 58.913 48.457 93.291  1.00 10.39 1 . C  ? 
ATOM   614  CB  CB  . ALA ALA ALA A A 108  108  . 57.500 47.903 93.450  1.00 11.03 1 . C  ? 
ATOM   615  C   C   . ALA ALA ALA A A 108  108  . 59.696 47.564 92.328  1.00 10.51 1 . C  ? 
ATOM   616  O   O   . ALA ALA ALA A A 108  108  . 60.017 46.441 92.685  1.00 11.67 1 . O  ? 
ATOM   617  N   N   . ASN ASN ASN A A 109  109  . 59.948 48.047 91.106  1.00 10.11 1 . N  ? 
ATOM   618  CA  CA  . ASN ASN ASN A A 109  109  . 60.635 47.236 90.084  1.00 10.34 1 . C  ? 
ATOM   619  CB  CB  . ASN ASN ASN A A 109  109  . 60.207 47.661 88.690  1.00 10.54 1 . C  ? 
ATOM   620  CG  CG  . ASN ASN ASN A A 109  109  . 58.709 47.501 88.435  1.00 11.22 1 . C  ? 
ATOM   621  OD1 OD1 . ASN ASN ASN A A 109  109  . 57.946 47.042 89.291  1.00 11.01 1 . O  ? 
ATOM   622  ND2 ND2 . ASN ASN ASN A A 109  109  . 58.297 47.909 87.262  1.00 10.95 1 . N  ? 
ATOM   623  C   C   . ASN ASN ASN A A 109  109  . 62.140 47.393 90.227  1.00 10.69 1 . C  ? 
ATOM   624  O   O   . ASN ASN ASN A A 109  109  . 62.682 48.405 89.836  1.00 10.64 1 . O  ? 
ATOM   625  N   N   . GLN GLN GLN A A 110  110  . 62.817 46.398 90.801  1.00 9.98  1 . N  ? 
ATOM   626  CA  CA  . GLN GLN GLN A A 110  110  . 64.256 46.547 91.126  1.00 10.65 1 . C  ? 
ATOM   627  CB  CB  . GLN GLN GLN A A 110  110  . 64.462 47.193 92.497  1.00 10.37 1 . C  ? 
ATOM   628  CG  CG  . GLN GLN GLN A A 110  110  . 63.775 48.517 92.728  1.00 10.26 1 . C  ? 
ATOM   629  CD  CD  . GLN GLN GLN A A 110  110  . 64.349 49.693 91.928  1.00 10.81 1 . C  ? 
ATOM   630  OE1 OE1 . GLN GLN GLN A A 110  110  . 65.385 49.606 91.258  1.00 12.72 1 . O  ? 
ATOM   631  NE2 NE2 . GLN GLN GLN A A 110  110  . 63.613 50.769 91.932  1.00 11.72 1 . N  ? 
ATOM   632  C   C   . GLN GLN GLN A A 110  110  . 64.959 45.218 91.206  1.00 10.86 1 . C  ? 
ATOM   633  O   O   . GLN GLN GLN A A 110  110  . 64.325 44.197 91.394  1.00 11.05 1 . O  ? 
ATOM   634  N   N   . PHE PHE PHE A A 111  111  . 66.279 45.280 91.120  1.00 10.66 1 . N  ? 
ATOM   635  CA  CA  . PHE PHE PHE A A 111  111  . 67.119 44.242 91.664  1.00 11.27 1 . C  ? 
ATOM   636  CB  CB  . PHE PHE PHE A A 111  111  . 68.196 43.841 90.665  1.00 11.88 1 . C  ? 
ATOM   637  CG  CG  . PHE PHE PHE A A 111  111  . 67.687 42.963 89.562  1.00 11.83 1 . C  ? 
ATOM   638  CD1 CD1 . PHE PHE PHE A A 111  111  . 67.573 41.589 89.775  1.00 12.36 1 . C  ? 
ATOM   639  CE1 CE1 . PHE PHE PHE A A 111  111  . 67.084 40.768 88.782  1.00 12.45 1 . C  ? 
ATOM   640  CZ  CZ  . PHE PHE PHE A A 111  111  . 66.770 41.291 87.539  1.00 11.72 1 . C  ? 
ATOM   641  CE2 CE2 . PHE PHE PHE A A 111  111  . 66.889 42.637 87.300  1.00 12.67 1 . C  ? 
ATOM   642  CD2 CD2 . PHE PHE PHE A A 111  111  . 67.370 43.474 88.304  1.00 12.52 1 . C  ? 
ATOM   643  C   C   . PHE PHE PHE A A 111  111  . 67.725 44.762 92.955  1.00 12.15 1 . C  ? 
ATOM   644  O   O   . PHE PHE PHE A A 111  111  . 68.086 45.943 93.073  1.00 11.23 1 . O  ? 
ATOM   645  N   N   . SER SER SER A A 112  112  . 67.804 43.855 93.904  1.00 11.50 1 . N  ? 
ATOM   646  CA  CA  . SER SER SER A A 112  112  . 68.390 44.127 95.215  1.00 12.40 1 . C  ? 
ATOM   647  CB  CB  . SER SER SER A A 112  112  . 67.308 44.208 96.295  1.00 12.25 1 . C  ? 
ATOM   648  OG  OG  . SER SER SER A A 112  112  . 66.374 45.250 96.059  1.00 12.72 1 . O  ? 
ATOM   649  C   C   . SER SER SER A A 112  112  . 69.392 43.039 95.551  1.00 12.78 1 . C  ? 
ATOM   650  O   O   . SER SER SER A A 112  112  . 69.280 41.902 95.090  1.00 12.35 1 . O  ? 
ATOM   651  N   N   . VAL VAL VAL A A 113  113  . 70.340 43.384 96.424  1.00 13.48 1 . N  ? 
ATOM   652  CA  CA  . VAL VAL VAL A A 113  113  . 71.379 42.432 96.840  1.00 14.14 1 . C  ? 
ATOM   653  CB  CB  . VAL VAL VAL A A 113  113  . 72.748 42.809 96.219  1.00 16.23 1 . C  ? 
ATOM   654  CG1 CG1 . VAL VAL VAL A A 113  113  . 73.275 44.129 96.766  1.00 18.16 1 . C  ? 
ATOM   655  CG2 CG2 . VAL VAL VAL A A 113  113  . 73.757 41.684 96.413  1.00 18.64 1 . C  ? 
ATOM   656  C   C   . VAL VAL VAL A A 113  113  . 71.514 42.371 98.356  1.00 13.47 1 . C  ? 
ATOM   657  O   O   . VAL VAL VAL A A 113  113  . 71.342 43.367 99.009  1.00 15.62 1 . O  ? 
ATOM   658  N   N   . PHE PHE PHE A A 114  114  . 71.783 41.178 98.864  1.00 13.93 1 . N  ? 
ATOM   659  CA  CA  . PHE PHE PHE A A 114  114  . 72.122 40.931 100.268 1.00 14.55 1 . C  ? 
ATOM   660  CB  CB  . PHE PHE PHE A A 114  114  . 71.074 40.031 100.931 1.00 15.48 1 . C  ? 
ATOM   661  CG  CG  . PHE PHE PHE A A 114  114  . 71.489 39.485 102.279 1.00 15.19 1 . C  ? 
ATOM   662  CD1 CD1 . PHE PHE PHE A A 114  114  . 71.204 40.185 103.435 1.00 15.69 1 . C  ? 
ATOM   663  CE1 CE1 . PHE PHE PHE A A 114  114  . 71.622 39.699 104.686 1.00 15.94 1 . C  ? 
ATOM   664  CZ  CZ  . PHE PHE PHE A A 114  114  . 72.261 38.505 104.760 1.00 16.12 1 . C  ? 
ATOM   665  CE2 CE2 . PHE PHE PHE A A 114  114  . 72.533 37.769 103.623 1.00 16.28 1 . C  ? 
ATOM   666  CD2 CD2 . PHE PHE PHE A A 114  114  . 72.155 38.264 102.365 1.00 16.02 1 . C  ? 
ATOM   667  C   C   . PHE PHE PHE A A 114  114  . 73.481 40.232 100.273 1.00 14.91 1 . C  ? 
ATOM   668  O   O   . PHE PHE PHE A A 114  114  . 73.715 39.318 99.471  1.00 14.13 1 . O  ? 
ATOM   669  N   N   . GLN GLN GLN A A 115  115  . 74.373 40.677 101.156 1.00 15.86 1 . N  ? 
ATOM   670  CA  CA  . GLN GLN GLN A A 115  115  . 75.646 39.965 101.342 1.00 16.41 1 . C  ? 
ATOM   671  CB  CB  . GLN GLN GLN A A 115  115  . 76.798 40.653 100.618 1.00 17.93 1 . C  ? 
ATOM   672  CG  CG  . GLN GLN GLN A A 115  115  . 76.626 40.633 99.113  1.00 18.64 1 . C  ? 
ATOM   673  CD  CD  . GLN GLN GLN A A 115  115  . 77.818 41.150 98.341  1.00 21.63 1 . C  ? 
ATOM   674  OE1 OE1 . GLN GLN GLN A A 115  115  . 78.941 41.227 98.868  1.00 20.91 1 . O  ? 
ATOM   675  NE2 NE2 . GLN GLN GLN A A 115  115  . 77.598 41.458 97.051  1.00 20.55 1 . N  ? 
ATOM   676  C   C   . GLN GLN GLN A A 115  115  . 75.987 39.840 102.820 1.00 17.17 1 . C  ? 
ATOM   677  O   O   . GLN GLN GLN A A 115  115  . 75.819 40.799 103.566 1.00 18.40 1 . O  ? 
ATOM   678  N   N   . LYS LYS LYS A A 116  116  . 76.493 38.677 103.191 1.00 18.09 1 . N  ? 
ATOM   679  CA  CA  . LYS LYS LYS A A 116  116  . 77.011 38.471 104.556 1.00 20.15 1 . C  ? 
ATOM   680  CB  CB  . LYS LYS LYS A A 116  116  . 76.000 37.708 105.412 1.00 22.89 1 . C  ? 
ATOM   681  CG  CG  . LYS LYS LYS A A 116  116  . 76.348 37.799 106.893 1.00 25.87 1 . C  ? 
ATOM   682  CD  CD  . LYS LYS LYS A A 116  116  . 75.150 37.469 107.751 1.00 30.60 1 . C  ? 
ATOM   683  CE  CE  . LYS LYS LYS A A 116  116  . 75.087 36.016 108.113 1.00 33.29 1 . C  ? 
ATOM   684  NZ  NZ  . LYS LYS LYS A A 116  116  . 75.380 35.882 109.571 1.00 36.88 1 . N  ? 
ATOM   685  C   C   . LYS LYS LYS A A 116  116  . 78.311 37.714 104.538 1.00 19.61 1 . C  ? 
ATOM   686  O   O   . LYS LYS LYS A A 116  116  . 78.395 36.635 103.990 1.00 20.02 1 . O  ? 
ATOM   687  N   N   . VAL VAL VAL A A 117  117  . 79.334 38.294 105.170 1.00 21.68 1 . N  ? 
ATOM   688  CA  CA  . VAL VAL VAL A A 117  117  . 80.645 37.651 105.215 1.00 23.76 1 . C  ? 
ATOM   689  CB  CB  . VAL VAL VAL A A 117  117  . 81.752 38.682 105.513 1.00 26.00 1 . C  ? 
ATOM   690  CG1 CG1 . VAL VAL VAL A A 117  117  . 83.117 38.004 105.576 1.00 26.89 1 . C  ? 
ATOM   691  CG2 CG2 . VAL VAL VAL A A 117  117  . 81.760 39.778 104.451 1.00 27.32 1 . C  ? 
ATOM   692  C   C   . VAL VAL VAL A A 117  117  . 80.616 36.588 106.322 1.00 26.81 1 . C  ? 
ATOM   693  O   O   . VAL VAL VAL A A 117  117  . 80.136 36.854 107.416 1.00 25.54 1 . O  ? 
ATOM   694  N   N   . GLU GLU GLU A A 118  118  . 81.104 35.398 106.029 1.00 29.23 1 . N  ? 
ATOM   695  CA  CA  . GLU GLU GLU A A 118  118  . 81.191 34.352 107.064 1.00 37.26 1 . C  ? 
ATOM   696  CB  CB  . GLU GLU GLU A A 118  118  . 81.832 33.072 106.527 1.00 40.27 1 . C  ? 
ATOM   697  CG  CG  . GLU GLU GLU A A 118  118  . 81.194 31.809 107.076 1.00 45.12 1 . C  ? 
ATOM   698  CD  CD  . GLU GLU GLU A A 118  118  . 81.669 30.566 106.356 1.00 47.83 1 . C  ? 
ATOM   699  OE1 OE1 . GLU GLU GLU A A 118  118  . 82.810 30.142 106.630 1.00 54.55 1 . O  ? 
ATOM   700  OE2 OE2 . GLU GLU GLU A A 118  118  . 80.910 30.022 105.512 1.00 47.82 1 . O  ? 
ATOM   701  C   C   . GLU GLU GLU A A 118  118  . 81.989 34.876 108.245 1.00 35.08 1 . C  ? 
ATOM   702  O   O   . GLU GLU GLU A A 118  118  . 83.087 35.404 108.063 1.00 34.44 1 . O  ? 
ATOM   703  N   N   . GLY GLY GLY A A 119  119  . 81.403 34.777 109.439 1.00 39.49 1 . N  ? 
ATOM   704  CA  CA  . GLY GLY GLY A A 119  119  . 82.026 35.271 110.673 1.00 40.16 1 . C  ? 
ATOM   705  C   C   . GLY GLY GLY A A 119  119  . 81.406 36.548 111.210 1.00 43.32 1 . C  ? 
ATOM   706  O   O   . GLY GLY GLY A A 119  119  . 81.677 36.940 112.353 1.00 40.53 1 . O  ? 
ATOM   707  N   N   . ASN ASN ASN A A 120  120  . 80.588 37.218 110.396 1.00 41.68 1 . N  ? 
ATOM   708  CA  CA  . ASN ASN ASN A A 120  120  . 79.895 38.421 110.839 1.00 41.16 1 . C  ? 
ATOM   709  CB  CB  . ASN ASN ASN A A 120  120  . 79.799 39.436 109.703 1.00 42.06 1 . C  ? 
ATOM   710  CG  CG  . ASN ASN ASN A A 120  120  . 81.144 40.021 109.340 1.00 43.98 1 . C  ? 
ATOM   711  OD1 OD1 . ASN ASN ASN A A 120  120  . 82.175 39.637 109.896 1.00 51.03 1 . O  ? 
ATOM   712  ND2 ND2 . ASN ASN ASN A A 120  120  . 81.148 40.958 108.410 1.00 42.88 1 . N  ? 
ATOM   713  C   C   . ASN ASN ASN A A 120  120  . 78.516 38.064 111.356 1.00 38.48 1 . C  ? 
ATOM   714  O   O   . ASN ASN ASN A A 120  120  . 77.900 37.106 110.896 1.00 40.25 1 . O  ? 
ATOM   715  N   N   . LYS LYS LYS A A 121  121  . 78.042 38.859 112.312 1.00 38.41 1 . N  ? 
ATOM   716  CA  CA  . LYS LYS LYS A A 121  121  . 76.714 38.671 112.915 1.00 39.95 1 . C  ? 
ATOM   717  CB  CB  . LYS LYS LYS A A 121  121  . 76.566 39.417 114.270 1.00 44.80 1 . C  ? 
ATOM   718  CG  CG  . LYS LYS LYS A A 121  121  . 76.926 40.913 114.327 1.00 47.74 1 . C  ? 
ATOM   719  CD  CD  . LYS LYS LYS A A 121  121  . 78.395 41.194 114.694 1.00 51.07 1 . C  ? 
ATOM   720  CE  CE  . LYS LYS LYS A A 121  121  . 78.655 41.348 116.192 1.00 52.88 1 . C  ? 
ATOM   721  NZ  NZ  . LYS LYS LYS A A 121  121  . 78.715 42.780 116.612 1.00 55.51 1 . N  ? 
ATOM   722  C   C   . LYS LYS LYS A A 121  121  . 75.601 39.076 111.934 1.00 36.40 1 . C  ? 
ATOM   723  O   O   . LYS LYS LYS A A 121  121  . 74.620 38.355 111.778 1.00 34.78 1 . O  ? 
ATOM   724  N   N   . ASP ASP ASP A A 122  122  . 75.800 40.198 111.246 1.00 36.54 1 . N  ? 
ATOM   725  CA  CA  . ASP ASP ASP A A 122  122  . 74.806 40.775 110.311 1.00 35.00 1 . C  ? 
ATOM   726  CB  CB  . ASP ASP ASP A A 122  122  . 74.446 42.197 110.745 1.00 37.76 1 . C  ? 
ATOM   727  CG  CG  . ASP ASP ASP A A 122  122  . 73.919 42.260 112.166 1.00 42.32 1 . C  ? 
ATOM   728  OD1 OD1 . ASP ASP ASP A A 122  122  . 73.067 41.414 112.525 1.00 43.94 1 . O  ? 
ATOM   729  OD2 OD2 . ASP ASP ASP A A 122  122  . 74.365 43.156 112.924 1.00 46.62 1 . O  ? 
ATOM   730  C   C   . ASP ASP ASP A A 122  122  . 75.331 40.851 108.880 1.00 31.40 1 . C  ? 
ATOM   731  O   O   . ASP ASP ASP A A 122  122  . 76.547 40.984 108.649 1.00 27.57 1 . O  ? 
ATOM   732  N   N   . GLY GLY GLY A A 123  123  . 74.400 40.780 107.924 1.00 27.79 1 . N  ? 
ATOM   733  CA  CA  . GLY GLY GLY A A 123  123  . 74.698 41.096 106.528 1.00 24.76 1 . C  ? 
ATOM   734  C   C   . GLY GLY GLY A A 123  123  . 74.184 42.485 106.181 1.00 23.80 1 . C  ? 
ATOM   735  O   O   . GLY GLY GLY A A 123  123  . 73.645 43.170 107.037 1.00 23.95 1 . O  ? 
ATOM   736  N   N   . VAL VAL VAL A A 124  124  . 74.323 42.868 104.906 1.00 21.03 1 . N  ? 
ATOM   737  CA  CA  . VAL VAL VAL A A 124  124  . 73.861 44.146 104.413 1.00 21.84 1 . C  ? 
ATOM   738  CB  CB  . VAL VAL VAL A A 124  124  . 74.999 45.095 104.004 1.00 23.48 1 . C  ? 
ATOM   739  CG1 CG1 . VAL VAL VAL A A 124  124  . 75.879 45.404 105.218 1.00 28.55 1 . C  ? 
ATOM   740  CG2 CG2 . VAL VAL VAL A A 124  124  . 75.856 44.518 102.900 1.00 25.63 1 . C  ? 
ATOM   741  C   C   . VAL VAL VAL A A 124  124  . 72.967 43.863 103.214 1.00 19.44 1 . C  ? 
ATOM   742  O   O   . VAL VAL VAL A A 124  124  . 73.237 42.926 102.467 1.00 19.05 1 . O  ? 
ATOM   743  N   N   . ALA ALA ALA A A 125  125  . 71.942 44.685 103.051 1.00 18.88 1 . N  ? 
ATOM   744  CA  CA  . ALA ALA ALA A A 125  125  . 71.041 44.596 101.901 1.00 17.54 1 . C  ? 
ATOM   745  CB  CB  . ALA ALA ALA A A 125  125  . 69.683 44.141 102.360 1.00 18.79 1 . C  ? 
ATOM   746  C   C   . ALA ALA ALA A A 125  125  . 70.946 45.961 101.247 1.00 17.12 1 . C  ? 
ATOM   747  O   O   . ALA ALA ALA A A 125  125  . 70.942 46.959 101.937 1.00 18.06 1 . O  ? 
ATOM   748  N   N   . GLN GLN GLN A A 126  126  . 70.780 46.000 99.926  1.00 14.46 1 . N  ? 
ATOM   749  CA  CA  . GLN GLN GLN A A 126  126  . 70.813 47.272 99.194  1.00 14.48 1 . C  ? 
ATOM   750  CB  CB  . GLN GLN GLN A A 126  126  . 72.274 47.578 98.827  1.00 15.18 1 . C  ? 
ATOM   751  CG  CG  . GLN GLN GLN A A 126  126  . 72.523 48.808 97.972  1.00 15.37 1 . C  ? 
ATOM   752  CD  CD  . GLN GLN GLN A A 126  126  . 72.146 50.106 98.655  1.00 16.45 1 . C  ? 
ATOM   753  OE1 OE1 . GLN GLN GLN A A 126  126  . 72.728 50.454 99.700  1.00 18.15 1 . O  ? 
ATOM   754  NE2 NE2 . GLN GLN GLN A A 126  126  . 71.210 50.843 98.087  1.00 15.39 1 . N  ? 
ATOM   755  C   C   . GLN GLN GLN A A 126  126  . 70.007 47.108 97.912  1.00 13.46 1 . C  ? 
ATOM   756  O   O   . GLN GLN GLN A A 126  126  . 70.256 46.174 97.162  1.00 14.56 1 . O  ? 
ATOM   757  N   N   . VAL VAL VAL A A 127  127  . 69.094 48.026 97.655  1.00 12.98 1 . N  ? 
ATOM   758  CA  CA  . VAL VAL VAL A A 127  127  . 68.432 48.108 96.350  1.00 12.65 1 . C  ? 
ATOM   759  CB  CB  . VAL VAL VAL A A 127  127  . 67.210 49.052 96.385  1.00 13.07 1 . C  ? 
ATOM   760  CG1 CG1 . VAL VAL VAL A A 127  127  . 66.496 49.066 95.026  1.00 13.37 1 . C  ? 
ATOM   761  CG2 CG2 . VAL VAL VAL A A 127  127  . 66.228 48.654 97.484  1.00 13.64 1 . C  ? 
ATOM   762  C   C   . VAL VAL VAL A A 127  127  . 69.434 48.671 95.355  1.00 13.14 1 . C  ? 
ATOM   763  O   O   . VAL VAL VAL A A 127  127  . 70.134 49.668 95.653  1.00 12.54 1 . O  ? 
ATOM   764  N   N   . LEU LEU LEU A A 128  128  . 69.497 48.078 94.169  1.00 12.41 1 . N  ? 
ATOM   765  CA  CA  . LEU LEU LEU A A 128  128  . 70.441 48.560 93.150  1.00 12.77 1 . C  ? 
ATOM   766  CB  CB  . LEU LEU LEU A A 128  128  . 70.915 47.410 92.292  1.00 13.34 1 . C  ? 
ATOM   767  CG  CG  . LEU LEU LEU A A 128  128  . 71.594 46.302 93.060  1.00 14.27 1 . C  ? 
ATOM   768  CD1 CD1 . LEU LEU LEU A A 128  128  . 71.989 45.155 92.162  1.00 14.88 1 . C  ? 
ATOM   769  CD2 CD2 . LEU LEU LEU A A 128  128  . 72.804 46.802 93.855  1.00 14.57 1 . C  ? 
ATOM   770  C   C   . LEU LEU LEU A A 128  128  . 69.788 49.650 92.309  1.00 12.80 1 . C  ? 
ATOM   771  O   O   . LEU LEU LEU A A 128  128  . 69.570 49.498 91.110  1.00 12.74 1 . O  ? 
ATOM   772  N   N   . TYR TYR TYR A A 129  129  . 69.492 50.757 92.961  1.00 12.94 1 . N  ? 
ATOM   773  CA  CA  . TYR TYR TYR A A 129  129  . 68.883 51.916 92.359  1.00 13.35 1 . C  ? 
ATOM   774  CB  CB  . TYR TYR TYR A A 129  129  . 67.373 51.938 92.613  1.00 13.19 1 . C  ? 
ATOM   775  CG  CG  . TYR TYR TYR A A 129  129  . 66.676 53.150 92.032  1.00 13.27 1 . C  ? 
ATOM   776  CD1 CD1 . TYR TYR TYR A A 129  129  . 66.733 53.437 90.668  1.00 14.22 1 . C  ? 
ATOM   777  CE1 CE1 . TYR TYR TYR A A 129  129  . 66.126 54.569 90.153  1.00 13.83 1 . C  ? 
ATOM   778  CZ  CZ  . TYR TYR TYR A A 129  129  . 65.495 55.439 90.985  1.00 15.20 1 . C  ? 
ATOM   779  OH  OH  . TYR TYR TYR A A 129  129  . 64.871 56.561 90.498  1.00 17.40 1 . O  ? 
ATOM   780  CE2 CE2 . TYR TYR TYR A A 129  129  . 65.421 55.176 92.342  1.00 15.82 1 . C  ? 
ATOM   781  CD2 CD2 . TYR TYR TYR A A 129  129  . 66.024 54.040 92.844  1.00 14.42 1 . C  ? 
ATOM   782  C   C   . TYR TYR TYR A A 129  129  . 69.527 53.172 92.977  1.00 13.59 1 . C  ? 
ATOM   783  O   O   . TYR TYR TYR A A 129  129  . 69.502 53.353 94.189  1.00 13.41 1 . O  ? 
ATOM   784  N   N   . ALA ALA ALA A A 130  130  . 70.059 54.048 92.121  1.00 13.64 1 . N  ? 
ATOM   785  CA  CA  . ALA ALA ALA A A 130  130  . 70.717 55.297 92.576  1.00 14.34 1 . C  ? 
ATOM   786  CB  CB  . ALA ALA ALA A A 130  130  . 71.805 55.706 91.601  1.00 15.14 1 . C  ? 
ATOM   787  C   C   . ALA ALA ALA A A 130  130  . 69.672 56.384 92.720  1.00 15.89 1 . C  ? 
ATOM   788  O   O   . ALA ALA ALA A A 130  130  . 69.580 57.332 91.930  1.00 18.79 1 . O  ? 
ATOM   789  N   N   . GLY GLY GLY A A 131  131  . 68.822 56.199 93.711  1.00 15.72 1 . N  ? 
ATOM   790  CA  CA  . GLY GLY GLY A A 131  131  . 67.734 57.130 93.997  1.00 16.51 1 . C  ? 
ATOM   791  C   C   . GLY GLY GLY A A 131  131  . 66.859 56.565 95.095  1.00 15.66 1 . C  ? 
ATOM   792  O   O   . GLY GLY GLY A A 131  131  . 67.204 55.557 95.687  1.00 14.95 1 . O  ? 
ATOM   793  N   N   . GLU GLU GLU A A 132  132  . 65.749 57.232 95.328  1.00 17.48 1 . N  ? 
ATOM   794  CA  CA  . GLU GLU GLU A A 132  132  . 64.756 56.795 96.304  1.00 17.83 1 . C  ? 
ATOM   795  CB  CB  . GLU GLU GLU A A 132  132  . 65.086 57.322 97.702  1.00 21.20 1 . C  ? 
ATOM   796  CG  CG  . GLU GLU GLU A A 132  132  . 65.213 58.835 97.745  1.00 25.05 1 . C  ? 
ATOM   797  CD  CD  . GLU GLU GLU A A 132  132  . 65.487 59.362 99.152  1.00 29.59 1 . C  ? 
ATOM   798  OE1 OE1 . GLU GLU GLU A A 132  132  . 66.314 58.770 99.873  1.00 34.01 1 . O  ? 
ATOM   799  OE2 OE2 . GLU GLU GLU A A 132  132  . 64.857 60.365 99.540  1.00 34.20 1 . O  ? 
ATOM   800  C   C   . GLU GLU GLU A A 132  132  . 63.378 57.280 95.874  1.00 17.22 1 . C  ? 
ATOM   801  O   O   . GLU GLU GLU A A 132  132  . 63.252 58.205 95.076  1.00 18.80 1 . O  ? 
ATOM   802  N   N   . PRO PRO PRO A A 133  133  . 62.320 56.665 96.417  1.00 17.18 1 . N  ? 
ATOM   803  CA  CA  . PRO PRO PRO A A 133  133  . 60.976 57.096 96.087  1.00 18.14 1 . C  ? 
ATOM   804  CB  CB  . PRO PRO PRO A A 133  133  . 60.088 56.084 96.833  1.00 17.96 1 . C  ? 
ATOM   805  CG  CG  . PRO PRO PRO A A 133  133  . 60.942 54.887 97.013  1.00 16.11 1 . C  ? 
ATOM   806  CD  CD  . PRO PRO PRO A A 133  133  . 62.325 55.449 97.234  1.00 16.65 1 . C  ? 
ATOM   807  C   C   . PRO PRO PRO A A 133  133  . 60.694 58.522 96.567  1.00 22.51 1 . C  ? 
ATOM   808  O   O   . PRO PRO PRO A A 133  133  . 61.357 59.001 97.465  1.00 23.30 1 . O  ? 
ATOM   809  N   N   . GLU GLU GLU A A 134  134  . 59.728 59.177 95.944  1.00 31.71 1 . N  ? 
ATOM   810  CA  CA  . GLU GLU GLU A A 134  134  . 59.374 60.556 96.316  1.00 40.10 1 . C  ? 
ATOM   811  CB  CB  . GLU GLU GLU A A 134  134  . 58.618 61.271 95.179  1.00 47.36 1 . C  ? 
ATOM   812  CG  CG  . GLU GLU GLU A A 134  134  . 59.149 61.064 93.751  1.00 49.38 1 . C  ? 
ATOM   813  CD  CD  . GLU GLU GLU A A 134  134  . 60.432 61.824 93.437  1.00 55.55 1 . C  ? 
ATOM   814  OE1 OE1 . GLU GLU GLU A A 134  134  . 60.572 62.305 92.286  1.00 56.84 1 . O  ? 
ATOM   815  OE2 OE2 . GLU GLU GLU A A 134  134  . 61.314 61.936 94.314  1.00 60.35 1 . O  ? 
ATOM   816  C   C   . GLU GLU GLU A A 134  134  . 58.552 60.541 97.629  1.00 43.50 1 . C  ? 
ATOM   817  O   O   . GLU GLU GLU A A 134  134  . 58.857 61.283 98.581  1.00 44.12 1 . O  ? 
ATOM   818  N   N   . ASN ASN ASN A A 135  135  . 57.548 59.663 97.686  1.00 44.40 1 . N  ? 
ATOM   819  CA  CA  . ASN ASN ASN A A 135  135  . 56.710 59.506 98.891  1.00 44.21 1 . C  ? 
ATOM   820  CB  CB  . ASN ASN ASN A A 135  135  . 55.227 59.323 98.508  1.00 45.90 1 . C  ? 
ATOM   821  CG  CG  . ASN ASN ASN A A 135  135  . 54.929 57.977 97.894  1.00 44.69 1 . C  ? 
ATOM   822  OD1 OD1 . ASN ASN ASN A A 135  135  . 55.668 56.999 98.084  1.00 51.98 1 . O  ? 
ATOM   823  ND2 ND2 . ASN ASN ASN A A 135  135  . 53.834 57.908 97.164  1.00 45.53 1 . N  ? 
ATOM   824  C   C   . ASN ASN ASN A A 135  135  . 57.253 58.412 99.820  1.00 40.81 1 . C  ? 
ATOM   825  O   O   . ASN ASN ASN A A 135  135  . 58.456 58.109 99.775  1.00 43.42 1 . O  ? 
ATOM   826  N   N   . GLY GLY GLY A A 136  136  . 56.392 57.855 100.676 1.00 36.49 1 . N  ? 
ATOM   827  CA  CA  . GLY GLY GLY A A 136  136  . 56.800 56.934 101.739 1.00 32.16 1 . C  ? 
ATOM   828  C   C   . GLY GLY GLY A A 136  136  . 56.542 55.491 101.440 1.00 28.84 1 . C  ? 
ATOM   829  O   O   . GLY GLY GLY A A 136  136  . 56.685 54.568 102.379 1.00 27.09 1 . O  ? 
ATOM   830  N   N   . TYR TYR TYR A A 137  137  . 56.150 55.234 100.165 1.00 27.30 1 . N  ? 
ATOM   831  CA  CA  . TYR TYR TYR A A 137  137  . 56.010 53.856 99.793  1.00 20.50 1 . C  ? 
ATOM   832  CB  CB  . TYR TYR TYR A A 137  137  . 55.195 53.610 98.523  1.00 19.89 1 . C  ? 
ATOM   833  CG  CG  . TYR TYR TYR A A 137  137  . 53.733 54.021 98.554  1.00 19.25 1 . C  ? 
ATOM   834  CD1 CD1 . TYR TYR TYR A A 137  137  . 52.970 53.932 99.712  1.00 20.82 1 . C  ? 
ATOM   835  CE1 CE1 . TYR TYR TYR A A 137  137  . 51.626 54.315 99.718  1.00 22.97 1 . C  ? 
ATOM   836  CZ  CZ  . TYR TYR TYR A A 137  137  . 51.030 54.747 98.560  1.00 23.58 1 . C  ? 
ATOM   837  OH  OH  . TYR TYR TYR A A 137  137  . 49.695 55.105 98.611  1.00 26.61 1 . O  ? 
ATOM   838  CE2 CE2 . TYR TYR TYR A A 137  137  . 51.753 54.828 97.389  1.00 21.07 1 . C  ? 
ATOM   839  CD2 CD2 . TYR TYR TYR A A 137  137  . 53.106 54.455 97.393  1.00 21.04 1 . C  ? 
ATOM   840  C   C   . TYR TYR TYR A A 137  137  . 57.401 53.264 99.691  1.00 17.41 1 . C  ? 
ATOM   841  O   O   . TYR TYR TYR A A 137  137  . 58.372 53.901 99.228  1.00 16.27 1 . O  ? 
ATOM   842  N   N   . LEU LEU LEU A A 138  138  . 57.501 52.059 100.202 1.00 15.29 1 . N  ? 
ATOM   843  CA  CA  . LEU LEU LEU A A 138  138  . 58.696 51.288 100.224 1.00 15.08 1 . C  ? 
ATOM   844  CB  CB  . LEU LEU LEU A A 138  138  . 59.174 51.020 98.779  1.00 15.25 1 . C  ? 
ATOM   845  CG  CG  . LEU LEU LEU A A 138  138  . 58.108 50.388 97.890  1.00 15.23 1 . C  ? 
ATOM   846  CD1 CD1 . LEU LEU LEU A A 138  138  . 58.770 50.128 96.538  1.00 15.63 1 . C  ? 
ATOM   847  CD2 CD2 . LEU LEU LEU A A 138  138  . 57.556 49.100 98.467  1.00 14.31 1 . C  ? 
ATOM   848  C   C   . LEU LEU LEU A A 138  138  . 59.805 51.929 101.070 1.00 14.88 1 . C  ? 
ATOM   849  O   O   . LEU LEU LEU A A 138  138  . 60.999 51.678 100.854 1.00 14.64 1 . O  ? 
ATOM   850  N   N   . SER SER SER A A 139  139  . 59.405 52.692 102.086 1.00 14.74 1 . N  ? 
ATOM   851  CA  CA  . SER SER SER A A 139  139  . 60.394 53.368 102.920 1.00 15.50 1 . C  ? 
ATOM   852  CB  CB  . SER SER SER A A 139  139  . 59.679 54.305 103.885 1.00 16.11 1 . C  ? 
ATOM   853  OG  OG  . SER SER SER A A 139  139  . 58.942 53.540 104.831 1.00 17.32 1 . O  ? 
ATOM   854  C   C   . SER SER SER A A 139  139  . 61.320 52.417 103.691 1.00 14.99 1 . C  ? 
ATOM   855  O   O   . SER SER SER A A 139  139  . 62.448 52.789 104.055 1.00 16.44 1 . O  ? 
ATOM   856  N   N   . SER SER SER A A 140  140  . 60.907 51.164 103.899 1.00 14.34 1 . N  ? 
ATOM   857  CA  CA  . SER SER SER A A 140  140  . 61.741 50.191 104.591 1.00 14.95 1 . C  ? 
ATOM   858  CB  CB  . SER SER SER A A 140  140  . 60.919 49.006 105.107 1.00 16.04 1 . C  ? 
ATOM   859  OG  OG  . SER SER SER A A 140  140  . 60.548 48.149 104.033 1.00 16.85 1 . O  ? 
ATOM   860  C   C   . SER SER SER A A 140  140  . 62.933 49.658 103.800 1.00 14.73 1 . C  ? 
ATOM   861  O   O   . SER SER SER A A 140  140  . 63.875 49.132 104.369 1.00 15.33 1 . O  ? 
ATOM   862  N   N   . TRP TRP TRP A A 141  141  . 62.887 49.805 102.476 1.00 13.66 1 . N  ? 
ATOM   863  CA  CA  . TRP TRP TRP A A 141  141  . 63.937 49.293 101.612 1.00 14.18 1 . C  ? 
ATOM   864  CB  CB  . TRP TRP TRP A A 141  141  . 63.458 49.245 100.156 1.00 13.66 1 . C  ? 
ATOM   865  CG  CG  . TRP TRP TRP A A 141  141  . 62.344 48.245 99.892  1.00 13.68 1 . C  ? 
ATOM   866  CD1 CD1 . TRP TRP TRP A A 141  141  . 61.519 47.626 100.809 1.00 14.47 1 . C  ? 
ATOM   867  NE1 NE1 . TRP TRP TRP A A 141  141  . 60.620 46.790 100.161 1.00 14.13 1 . N  ? 
ATOM   868  CE2 CE2 . TRP TRP TRP A A 141  141  . 60.852 46.865 98.805  1.00 13.23 1 . C  ? 
ATOM   869  CD2 CD2 . TRP TRP TRP A A 141  141  . 61.902 47.788 98.600  1.00 13.12 1 . C  ? 
ATOM   870  CE3 CE3 . TRP TRP TRP A A 141  141  . 62.322 48.046 97.297  1.00 13.32 1 . C  ? 
ATOM   871  CZ3 CZ3 . TRP TRP TRP A A 141  141  . 61.679 47.406 96.254  1.00 13.01 1 . C  ? 
ATOM   872  CH2 CH2 . TRP TRP TRP A A 141  141  . 60.624 46.538 96.470  1.00 12.78 1 . C  ? 
ATOM   873  CZ2 CZ2 . TRP TRP TRP A A 141  141  . 60.172 46.255 97.732  1.00 13.21 1 . C  ? 
ATOM   874  C   C   . TRP TRP TRP A A 141  141  . 65.183 50.176 101.725 1.00 14.92 1 . C  ? 
ATOM   875  O   O   . TRP TRP TRP A A 141  141  . 65.060 51.328 102.086 1.00 15.75 1 . O  ? 
ATOM   876  N   N   . LYS LYS LYS A A 142  142  . 66.351 49.624 101.399 1.00 15.33 1 . N  ? 
ATOM   877  CA  CA  . LYS LYS LYS A A 142  142  . 67.599 50.397 101.445 1.00 16.35 1 . C  ? 
ATOM   878  CB  CB  . LYS LYS LYS A A 142  142  . 68.735 49.516 101.926 1.00 18.66 1 . C  ? 
ATOM   879  CG  CG  . LYS LYS LYS A A 142  142  . 70.065 50.242 102.028 1.00 23.17 1 . C  ? 
ATOM   880  CD  CD  . LYS LYS LYS A A 142  142  . 70.062 51.318 103.110 1.00 27.43 1 . C  ? 
ATOM   881  CE  CE  . LYS LYS LYS A A 142  142  . 71.445 51.974 103.209 1.00 31.04 1 . C  ? 
ATOM   882  NZ  NZ  . LYS LYS LYS A A 142  142  . 72.531 51.003 103.489 1.00 35.13 1 . N  ? 
ATOM   883  C   C   . LYS LYS LYS A A 142  142  . 67.862 51.016 100.076 1.00 15.82 1 . C  ? 
ATOM   884  O   O   . LYS LYS LYS A A 142  142  . 68.352 50.331 99.168  1.00 15.61 1 . O  ? 
ATOM   885  N   N   . TRP TRP TRP A A 143  143  . 67.561 52.307 99.978  1.00 15.08 1 . N  ? 
ATOM   886  CA  CA  . TRP TRP TRP A A 143  143  . 67.645 53.050 98.743  1.00 14.71 1 . C  ? 
ATOM   887  CB  CB  . TRP TRP TRP A A 143  143  . 66.521 54.090 98.727  1.00 14.43 1 . C  ? 
ATOM   888  CG  CG  . TRP TRP TRP A A 143  143  . 65.168 53.464 98.647  1.00 14.17 1 . C  ? 
ATOM   889  CD1 CD1 . TRP TRP TRP A A 143  143  . 64.269 53.320 99.653  1.00 14.40 1 . C  ? 
ATOM   890  NE1 NE1 . TRP TRP TRP A A 143  143  . 63.144 52.663 99.194  1.00 14.38 1 . N  ? 
ATOM   891  CE2 CE2 . TRP TRP TRP A A 143  143  . 63.332 52.323 97.881  1.00 13.87 1 . C  ? 
ATOM   892  CD2 CD2 . TRP TRP TRP A A 143  143  . 64.591 52.828 97.496  1.00 13.76 1 . C  ? 
ATOM   893  CE3 CE3 . TRP TRP TRP A A 143  143  . 65.029 52.625 96.189  1.00 13.39 1 . C  ? 
ATOM   894  CZ3 CZ3 . TRP TRP TRP A A 143  143  . 64.179 51.963 95.296  1.00 12.61 1 . C  ? 
ATOM   895  CH2 CH2 . TRP TRP TRP A A 143  143  . 62.935 51.484 95.695  1.00 12.60 1 . C  ? 
ATOM   896  CZ2 CZ2 . TRP TRP TRP A A 143  143  . 62.478 51.642 96.977  1.00 13.52 1 . C  ? 
ATOM   897  C   C   . TRP TRP TRP A A 143  143  . 69.032 53.705 98.563  1.00 15.89 1 . C  ? 
ATOM   898  O   O   . TRP TRP TRP A A 143  143  . 69.970 53.419 99.309  1.00 16.66 1 . O  ? 
ATOM   899  N   N   . ASP ASP ASP A A 144  144  . 69.134 54.547 97.541  1.00 16.34 1 . N  ? 
ATOM   900  CA  CA  . ASP ASP ASP A A 144  144  . 70.268 55.459 97.345  1.00 17.42 1 . C  ? 
ATOM   901  CB  CB  . ASP ASP ASP A A 144  144  . 70.337 56.466 98.498  1.00 19.53 1 . C  ? 
ATOM   902  CG  CG  . ASP ASP ASP A A 144  144  . 69.140 57.347 98.550  1.00 22.65 1 . C  ? 
ATOM   903  OD1 OD1 . ASP ASP ASP A A 144  144  . 68.831 57.994 97.538  1.00 24.49 1 . O  ? 
ATOM   904  OD2 OD2 . ASP ASP ASP A A 144  144  . 68.476 57.362 99.609  1.00 28.40 1 . O  ? 
ATOM   905  C   C   . ASP ASP ASP A A 144  144  . 71.570 54.699 97.190  1.00 16.99 1 . C  ? 
ATOM   906  O   O   . ASP ASP ASP A A 144  144  . 72.551 54.875 97.942  1.00 17.46 1 . O  ? 
ATOM   907  N   N   . TYR TYR TYR A A 145  145  . 71.583 53.803 96.212  1.00 14.97 1 . N  ? 
ATOM   908  CA  CA  . TYR TYR TYR A A 145  145  . 72.799 53.113 95.837  1.00 15.65 1 . C  ? 
ATOM   909  CB  CB  . TYR TYR TYR A A 145  145  . 72.609 52.312 94.536  1.00 14.89 1 . C  ? 
ATOM   910  CG  CG  . TYR TYR TYR A A 145  145  . 73.844 51.502 94.244  1.00 13.78 1 . C  ? 
ATOM   911  CD1 CD1 . TYR TYR TYR A A 145  145  . 74.041 50.263 94.862  1.00 14.08 1 . C  ? 
ATOM   912  CE1 CE1 . TYR TYR TYR A A 145  145  . 75.182 49.521 94.668  1.00 15.21 1 . C  ? 
ATOM   913  CZ  CZ  . TYR TYR TYR A A 145  145  . 76.200 50.021 93.872  1.00 14.74 1 . C  ? 
ATOM   914  OH  OH  . TYR TYR TYR A A 145  145  . 77.315 49.233 93.732  1.00 15.80 1 . O  ? 
ATOM   915  CE2 CE2 . TYR TYR TYR A A 145  145  . 76.033 51.236 93.221  1.00 14.12 1 . C  ? 
ATOM   916  CD2 CD2 . TYR TYR TYR A A 145  145  . 74.868 51.997 93.437  1.00 14.31 1 . C  ? 
ATOM   917  C   C   . TYR TYR TYR A A 145  145  . 73.900 54.194 95.657  1.00 16.65 1 . C  ? 
ATOM   918  O   O   . TYR TYR TYR A A 145  145  . 73.671 55.168 94.963  1.00 16.97 1 . O  ? 
ATOM   919  N   N   . PRO PRO PRO A A 146  146  . 75.063 54.024 96.319  1.00 18.78 1 . N  ? 
ATOM   920  CA  CA  . PRO PRO PRO A A 146  146  . 76.020 55.125 96.369  1.00 21.00 1 . C  ? 
ATOM   921  CB  CB  . PRO PRO PRO A A 146  146  . 77.027 54.653 97.421  1.00 20.15 1 . C  ? 
ATOM   922  CG  CG  . PRO PRO PRO A A 146  146  . 76.996 53.183 97.346  1.00 20.74 1 . C  ? 
ATOM   923  CD  CD  . PRO PRO PRO A A 146  146  . 75.533 52.871 97.099  1.00 18.81 1 . C  ? 
ATOM   924  C   C   . PRO PRO PRO A A 146  146  . 76.722 55.409 95.039  1.00 20.83 1 . C  ? 
ATOM   925  O   O   . PRO PRO PRO A A 146  146  . 76.876 54.518 94.211  1.00 19.66 1 . O  ? 
ATOM   926  N   N   . LYS LYS LYS A A 147  147  . 77.137 56.663 94.853  1.00 22.74 1 . N  ? 
ATOM   927  CA  CA  . LYS LYS LYS A A 147  147  . 77.977 57.061 93.713  1.00 23.65 1 . C  ? 
ATOM   928  CB  CB  . LYS LYS LYS A A 147  147  . 78.219 58.566 93.712  1.00 27.82 1 . C  ? 
ATOM   929  CG  CG  . LYS LYS LYS A A 147  147  . 77.065 59.403 93.190  1.00 32.98 1 . C  ? 
ATOM   930  CD  CD  . LYS LYS LYS A A 147  147  . 77.436 60.878 93.280  1.00 37.54 1 . C  ? 
ATOM   931  CE  CE  . LYS LYS LYS A A 147  147  . 76.597 61.755 92.359  1.00 42.37 1 . C  ? 
ATOM   932  NZ  NZ  . LYS LYS LYS A A 147  147  . 75.168 61.865 92.774  1.00 45.74 1 . N  ? 
ATOM   933  C   C   . LYS LYS LYS A A 147  147  . 79.330 56.384 93.718  1.00 21.18 1 . C  ? 
ATOM   934  O   O   . LYS LYS LYS A A 147  147  . 79.771 55.844 94.739  1.00 18.94 1 . O  ? 
ATOM   935  N   N   A GLU GLU GLU A A 148  148  . 79.979 56.435 92.554  0.50 20.79 1 . N  ? 
ATOM   936  N   N   B GLU GLU GLU A A 148  148  . 79.996 56.433 92.563  0.50 21.02 1 . N  ? 
ATOM   937  CA  CA  A GLU GLU GLU A A 148  148  . 81.317 55.882 92.342  0.50 21.36 1 . C  ? 
ATOM   938  CA  CA  B GLU GLU GLU A A 148  148  . 81.346 55.874 92.359  0.50 21.80 1 . C  ? 
ATOM   939  CB  CB  A GLU GLU GLU A A 148  148  . 82.378 56.782 93.009  0.50 23.63 1 . C  ? 
ATOM   940  CB  CB  B GLU GLU GLU A A 148  148  . 82.404 56.675 93.140  0.50 24.31 1 . C  ? 
ATOM   941  CG  CG  A GLU GLU GLU A A 148  148  . 82.393 58.193 92.456  0.50 25.45 1 . C  ? 
ATOM   942  CG  CG  B GLU GLU GLU A A 148  148  . 82.088 58.140 93.356  0.50 26.04 1 . C  ? 
ATOM   943  CD  CD  A GLU GLU GLU A A 148  148  . 83.338 59.137 93.198  0.50 28.14 1 . C  ? 
ATOM   944  CD  CD  B GLU GLU GLU A A 148  148  . 82.058 58.940 92.076  0.50 27.87 1 . C  ? 
ATOM   945  OE1 OE1 A GLU GLU GLU A A 148  148  . 83.960 58.721 94.195  0.50 31.41 1 . O  ? 
ATOM   946  OE1 OE1 B GLU GLU GLU A A 148  148  . 82.781 58.573 91.119  0.50 29.97 1 . O  ? 
ATOM   947  OE2 OE2 A GLU GLU GLU A A 148  148  . 83.447 60.308 92.780  0.50 31.07 1 . O  ? 
ATOM   948  OE2 OE2 B GLU GLU GLU A A 148  148  . 81.328 59.956 92.047  0.50 30.35 1 . O  ? 
ATOM   949  C   C   A GLU GLU GLU A A 148  148  . 81.420 54.444 92.820  0.50 20.31 1 . C  ? 
ATOM   950  C   C   B GLU GLU GLU A A 148  148  . 81.463 54.402 92.725  0.50 20.61 1 . C  ? 
ATOM   951  O   O   A GLU GLU GLU A A 148  148  . 82.409 54.053 93.416  0.50 20.18 1 . O  ? 
ATOM   952  O   O   B GLU GLU GLU A A 148  148  . 82.528 53.934 93.112  0.50 20.44 1 . O  ? 
ATOM   953  N   N   . SER SER SER A A 149  149  . 80.371 53.665 92.557  1.00 18.60 1 . N  ? 
ATOM   954  CA  CA  . SER SER SER A A 149  149  . 80.264 52.299 93.024  1.00 16.96 1 . C  ? 
ATOM   955  CB  CB  . SER SER SER A A 149  149  . 79.376 52.232 94.259  1.00 17.27 1 . C  ? 
ATOM   956  OG  OG  . SER SER SER A A 149  149  . 79.932 53.025 95.324  1.00 17.45 1 . O  ? 
ATOM   957  C   C   . SER SER SER A A 149  149  . 79.740 51.358 91.953  1.00 16.92 1 . C  ? 
ATOM   958  O   O   . SER SER SER A A 149  149  . 79.260 50.267 92.245  1.00 16.92 1 . O  ? 
ATOM   959  N   N   . GLY GLY GLY A A 150  150  . 79.962 51.718 90.691  1.00 16.00 1 . N  ? 
ATOM   960  CA  CA  . GLY GLY GLY A A 150  150  . 79.483 50.877 89.602  1.00 15.58 1 . C  ? 
ATOM   961  C   C   . GLY GLY GLY A A 150  150  . 79.272 51.672 88.328  1.00 14.23 1 . C  ? 
ATOM   962  O   O   . GLY GLY GLY A A 150  150  . 79.214 52.868 88.370  1.00 15.28 1 . O  ? 
ATOM   963  N   N   . MET MET MET A A 151  151  . 79.143 50.955 87.218  1.00 14.60 1 . N  ? 
ATOM   964  CA  CA  . MET MET MET A A 151  151  . 79.067 51.541 85.893  1.00 15.30 1 . C  ? 
ATOM   965  CB  CB  . MET MET MET A A 151  151  . 80.375 51.305 85.147  1.00 17.78 1 . C  ? 
ATOM   966  CG  CG  . MET MET MET A A 151  151  . 81.594 51.905 85.802  1.00 20.92 1 . C  ? 
ATOM   967  SD  SD  . MET MET MET A A 151  151  . 81.630 53.680 85.720  1.00 24.91 1 . S  ? 
ATOM   968  CE  CE  . MET MET MET A A 151  151  . 81.598 53.940 83.958  1.00 26.45 1 . C  ? 
ATOM   969  C   C   . MET MET MET A A 151  151  . 77.940 50.921 85.108  1.00 14.62 1 . C  ? 
ATOM   970  O   O   . MET MET MET A A 151  151  . 77.580 49.764 85.329  1.00 13.23 1 . O  ? 
ATOM   971  N   N   . TYR TYR TYR A A 152  152  . 77.381 51.715 84.195  1.00 12.45 1 . N  ? 
ATOM   972  CA  CA  . TYR TYR TYR A A 152  152  . 76.434 51.219 83.200  1.00 11.75 1 . C  ? 
ATOM   973  CB  CB  . TYR TYR TYR A A 152  152  . 75.207 52.129 83.154  1.00 11.41 1 . C  ? 
ATOM   974  CG  CG  . TYR TYR TYR A A 152  152  . 74.181 51.779 82.109  1.00 10.90 1 . C  ? 
ATOM   975  CD1 CD1 . TYR TYR TYR A A 152  152  . 73.310 50.703 82.292  1.00 10.92 1 . C  ? 
ATOM   976  CE1 CE1 . TYR TYR TYR A A 152  152  . 72.347 50.393 81.352  1.00 11.02 1 . C  ? 
ATOM   977  CZ  CZ  . TYR TYR TYR A A 152  152  . 72.238 51.143 80.206  1.00 11.49 1 . C  ? 
ATOM   978  OH  OH  . TYR TYR TYR A A 152  152  . 71.290 50.857 79.263  1.00 12.16 1 . O  ? 
ATOM   979  CE2 CE2 . TYR TYR TYR A A 152  152  . 73.116 52.192 79.973  1.00 11.15 1 . C  ? 
ATOM   980  CD2 CD2 . TYR TYR TYR A A 152  152  . 74.078 52.503 80.923  1.00 10.93 1 . C  ? 
ATOM   981  C   C   . TYR TYR TYR A A 152  152  . 77.122 51.244 81.866  1.00 11.75 1 . C  ? 
ATOM   982  O   O   . TYR TYR TYR A A 152  152  . 77.864 52.193 81.556  1.00 11.79 1 . O  ? 
ATOM   983  N   N   . TYR TYR TYR A A 153  153  . 76.870 50.211 81.072  1.00 11.42 1 . N  ? 
ATOM   984  CA  CA  . TYR TYR TYR A A 153  153  . 77.390 50.064 79.728  1.00 11.98 1 . C  ? 
ATOM   985  CB  CB  . TYR TYR TYR A A 153  153  . 78.405 48.918 79.660  1.00 12.13 1 . C  ? 
ATOM   986  CG  CG  . TYR TYR TYR A A 153  153  . 79.538 49.013 80.643  1.00 14.47 1 . C  ? 
ATOM   987  CD1 CD1 . TYR TYR TYR A A 153  153  . 79.378 48.620 81.962  1.00 16.18 1 . C  ? 
ATOM   988  CE1 CE1 . TYR TYR TYR A A 153  153  . 80.454 48.710 82.860  1.00 18.37 1 . C  ? 
ATOM   989  CZ  CZ  . TYR TYR TYR A A 153  153  . 81.676 49.204 82.398  1.00 19.11 1 . C  ? 
ATOM   990  OH  OH  . TYR TYR TYR A A 153  153  . 82.784 49.352 83.240  1.00 24.60 1 . O  ? 
ATOM   991  CE2 CE2 . TYR TYR TYR A A 153  153  . 81.835 49.573 81.108  1.00 18.77 1 . C  ? 
ATOM   992  CD2 CD2 . TYR TYR TYR A A 153  153  . 80.775 49.486 80.230  1.00 17.09 1 . C  ? 
ATOM   993  C   C   . TYR TYR TYR A A 153  153  . 76.284 49.740 78.747  1.00 11.40 1 . C  ? 
ATOM   994  O   O   . TYR TYR TYR A A 153  153  . 75.399 48.955 79.076  1.00 12.03 1 . O  ? 
ATOM   995  N   N   . ALA ALA ALA A A 154  154  . 76.327 50.279 77.519  1.00 10.51 1 . N  ? 
ATOM   996  CA  CA  . ALA ALA ALA A A 154  154  . 75.324 49.910 76.542  1.00 10.92 1 . C  ? 
ATOM   997  CB  CB  . ALA ALA ALA A A 154  154  . 74.204 50.930 76.510  1.00 11.28 1 . C  ? 
ATOM   998  C   C   . ALA ALA ALA A A 154  154  . 75.881 49.740 75.148  1.00 11.30 1 . C  ? 
ATOM   999  O   O   . ALA ALA ALA A A 154  154  . 76.583 50.606 74.654  1.00 11.15 1 . O  ? 
ATOM   1000 N   N   . LEU LEU LEU A A 155  155  . 75.524 48.644 74.524  1.00 11.56 1 . N  ? 
ATOM   1001 CA  CA  . LEU LEU LEU A A 155  155  . 75.760 48.446 73.083  1.00 12.72 1 . C  ? 
ATOM   1002 CB  CB  . LEU LEU LEU A A 155  155  . 77.097 47.780 72.758  1.00 13.50 1 . C  ? 
ATOM   1003 CG  CG  . LEU LEU LEU A A 155  155  . 77.466 47.943 71.288  1.00 13.97 1 . C  ? 
ATOM   1004 CD1 CD1 . LEU LEU LEU A A 155  155  . 77.985 49.343 70.993  1.00 14.68 1 . C  ? 
ATOM   1005 CD2 CD2 . LEU LEU LEU A A 155  155  . 78.494 46.884 70.895  1.00 15.15 1 . C  ? 
ATOM   1006 C   C   . LEU LEU LEU A A 155  155  . 74.576 47.680 72.559  1.00 12.36 1 . C  ? 
ATOM   1007 O   O   . LEU LEU LEU A A 155  155  . 74.535 46.445 72.495  1.00 12.31 1 . O  ? 
ATOM   1008 N   N   . TYR TYR TYR A A 156  156  . 73.557 48.459 72.209  1.00 12.01 1 . N  ? 
ATOM   1009 CA  CA  . TYR TYR TYR A A 156  156  . 72.228 47.927 71.894  1.00 12.23 1 . C  ? 
ATOM   1010 CB  CB  . TYR TYR TYR A A 156  156  . 71.353 49.069 71.315  1.00 12.03 1 . C  ? 
ATOM   1011 CG  CG  . TYR TYR TYR A A 156  156  . 69.914 48.643 71.139  1.00 11.69 1 . C  ? 
ATOM   1012 CD1 CD1 . TYR TYR TYR A A 156  156  . 69.010 48.623 72.221  1.00 11.44 1 . C  ? 
ATOM   1013 CE1 CE1 . TYR TYR TYR A A 156  156  . 67.722 48.133 72.063  1.00 11.83 1 . C  ? 
ATOM   1014 CZ  CZ  . TYR TYR TYR A A 156  156  . 67.311 47.690 70.836  1.00 12.75 1 . C  ? 
ATOM   1015 OH  OH  . TYR TYR TYR A A 156  156  . 66.036 47.173 70.618  1.00 13.29 1 . O  ? 
ATOM   1016 CE2 CE2 . TYR TYR TYR A A 156  156  . 68.192 47.707 69.765  1.00 12.36 1 . C  ? 
ATOM   1017 CD2 CD2 . TYR TYR TYR A A 156  156  . 69.484 48.171 69.927  1.00 11.74 1 . C  ? 
ATOM   1018 C   C   . TYR TYR TYR A A 156  156  . 72.310 46.711 70.941  1.00 11.97 1 . C  ? 
ATOM   1019 O   O   . TYR TYR TYR A A 156  156  . 72.974 46.834 69.901  1.00 12.58 1 . O  ? 
ATOM   1020 N   N   . PRO PRO PRO A A 157  157  . 71.629 45.589 71.206  1.00 11.74 1 . N  ? 
ATOM   1021 CA  CA  . PRO PRO PRO A A 157  157  . 70.533 45.429 72.180  1.00 11.55 1 . C  ? 
ATOM   1022 CB  CB  . PRO PRO PRO A A 157  157  . 69.661 44.334 71.548  1.00 11.90 1 . C  ? 
ATOM   1023 CG  CG  . PRO PRO PRO A A 157  157  . 70.661 43.495 70.764  1.00 11.87 1 . C  ? 
ATOM   1024 CD  CD  . PRO PRO PRO A A 157  157  . 71.666 44.451 70.251  1.00 12.66 1 . C  ? 
ATOM   1025 C   C   . PRO PRO PRO A A 157  157  . 70.968 45.031 73.588  1.00 11.46 1 . C  ? 
ATOM   1026 O   O   . PRO PRO PRO A A 157  157  . 70.106 44.783 74.444  1.00 12.37 1 . O  ? 
ATOM   1027 N   N   . ASN ASN ASN A A 158  158  . 72.271 44.942 73.822  1.00 10.92 1 . N  ? 
ATOM   1028 CA  CA  . ASN ASN ASN A A 158  158  . 72.803 44.618 75.142  1.00 11.06 1 . C  ? 
ATOM   1029 CB  CB  . ASN ASN ASN A A 158  158  . 74.134 43.894 74.969  1.00 12.11 1 . C  ? 
ATOM   1030 CG  CG  . ASN ASN ASN A A 158  158  . 73.984 42.543 74.365  1.00 13.00 1 . C  ? 
ATOM   1031 OD1 OD1 . ASN ASN ASN A A 158  158  . 73.011 41.830 74.630  1.00 14.99 1 . O  ? 
ATOM   1032 ND2 ND2 . ASN ASN ASN A A 158  158  . 75.016 42.113 73.641  1.00 14.42 1 . N  ? 
ATOM   1033 C   C   . ASN ASN ASN A A 158  158  . 73.092 45.842 75.996  1.00 11.18 1 . C  ? 
ATOM   1034 O   O   . ASN ASN ASN A A 158  158  . 73.485 46.895 75.474  1.00 11.50 1 . O  ? 
ATOM   1035 N   N   . SER SER SER A A 159  159  . 72.866 45.703 77.303  1.00 11.38 1 . N  ? 
ATOM   1036 CA  CA  . SER SER SER A A 159  159  . 73.403 46.629 78.287  1.00 11.26 1 . C  ? 
ATOM   1037 CB  CB  . SER SER SER A A 159  159  . 72.429 47.761 78.638  1.00 13.04 1 . C  ? 
ATOM   1038 OG  OG  . SER SER SER A A 159  159  . 71.154 47.249 78.959  1.00 15.50 1 . O  ? 
ATOM   1039 C   C   . SER SER SER A A 159  159  . 73.849 45.878 79.509  1.00 11.40 1 . C  ? 
ATOM   1040 O   O   . SER SER SER A A 159  159  . 73.511 44.688 79.695  1.00 11.70 1 . O  ? 
ATOM   1041 N   N   . TRP TRP TRP A A 160  160  . 74.657 46.556 80.314  1.00 12.05 1 . N  ? 
ATOM   1042 CA  CA  . TRP TRP TRP A A 160  160  . 75.287 45.925 81.466  1.00 12.11 1 . C  ? 
ATOM   1043 CB  CB  . TRP TRP TRP A A 160  160  . 76.738 45.494 81.185  1.00 12.93 1 . C  ? 
ATOM   1044 CG  CG  . TRP TRP TRP A A 160  160  . 77.008 44.504 80.132  1.00 12.93 1 . C  ? 
ATOM   1045 CD1 CD1 . TRP TRP TRP A A 160  160  . 77.353 43.206 80.321  1.00 13.36 1 . C  ? 
ATOM   1046 NE1 NE1 . TRP TRP TRP A A 160  160  . 77.609 42.598 79.126  1.00 13.28 1 . N  ? 
ATOM   1047 CE2 CE2 . TRP TRP TRP A A 160  160  . 77.443 43.512 78.124  1.00 13.98 1 . C  ? 
ATOM   1048 CD2 CD2 . TRP TRP TRP A A 160  160  . 77.069 44.732 78.721  1.00 12.59 1 . C  ? 
ATOM   1049 CE3 CE3 . TRP TRP TRP A A 160  160  . 76.872 45.852 77.901  1.00 13.08 1 . C  ? 
ATOM   1050 CZ3 CZ3 . TRP TRP TRP A A 160  160  . 76.988 45.697 76.545  1.00 14.21 1 . C  ? 
ATOM   1051 CH2 CH2 . TRP TRP TRP A A 160  160  . 77.366 44.466 75.989  1.00 14.41 1 . C  ? 
ATOM   1052 CZ2 CZ2 . TRP TRP TRP A A 160  160  . 77.587 43.369 76.759  1.00 14.03 1 . C  ? 
ATOM   1053 C   C   . TRP TRP TRP A A 160  160  . 75.347 46.916 82.606  1.00 12.79 1 . C  ? 
ATOM   1054 O   O   . TRP TRP TRP A A 160  160  . 75.485 48.116 82.384  1.00 12.00 1 . O  ? 
ATOM   1055 N   N   . TYR TYR TYR A A 161  161  . 75.322 46.380 83.831  1.00 12.13 1 . N  ? 
ATOM   1056 CA  CA  . TYR TYR TYR A A 161  161  . 75.659 47.134 85.020  1.00 11.94 1 . C  ? 
ATOM   1057 CB  CB  . TYR TYR TYR A A 161  161  . 74.465 47.290 85.956  1.00 12.31 1 . C  ? 
ATOM   1058 CG  CG  . TYR TYR TYR A A 161  161  . 73.231 47.993 85.386  1.00 11.69 1 . C  ? 
ATOM   1059 CD1 CD1 . TYR TYR TYR A A 161  161  . 72.394 47.323 84.512  1.00 12.42 1 . C  ? 
ATOM   1060 CE1 CE1 . TYR TYR TYR A A 161  161  . 71.266 47.901 83.991  1.00 12.30 1 . C  ? 
ATOM   1061 CZ  CZ  . TYR TYR TYR A A 161  161  . 70.913 49.174 84.386  1.00 12.33 1 . C  ? 
ATOM   1062 OH  OH  . TYR TYR TYR A A 161  161  . 69.779 49.704 83.832  1.00 13.27 1 . O  ? 
ATOM   1063 CE2 CE2 . TYR TYR TYR A A 161  161  . 71.725 49.893 85.254  1.00 11.79 1 . C  ? 
ATOM   1064 CD2 CD2 . TYR TYR TYR A A 161  161  . 72.882 49.280 85.776  1.00 12.51 1 . C  ? 
ATOM   1065 C   C   . TYR TYR TYR A A 161  161  . 76.715 46.352 85.762  1.00 12.61 1 . C  ? 
ATOM   1066 O   O   . TYR TYR TYR A A 161  161  . 76.635 45.117 85.853  1.00 12.29 1 . O  ? 
ATOM   1067 N   N   . THR THR THR A A 162  162  . 77.687 47.059 86.314  1.00 13.03 1 . N  ? 
ATOM   1068 CA  CA  . THR THR THR A A 162  162  . 78.631 46.438 87.264  1.00 14.73 1 . C  ? 
ATOM   1069 CB  CB  . THR THR THR A A 162  162  . 80.090 46.542 86.772  1.00 14.80 1 . C  ? 
ATOM   1070 OG1 OG1 . THR THR THR A A 162  162  . 80.443 47.911 86.577  1.00 16.26 1 . O  ? 
ATOM   1071 CG2 CG2 . THR THR THR A A 162  162  . 80.303 45.781 85.489  1.00 14.76 1 . C  ? 
ATOM   1072 C   C   . THR THR THR A A 162  162  . 78.499 47.124 88.591  1.00 14.85 1 . C  ? 
ATOM   1073 O   O   . THR THR THR A A 162  162  . 78.234 48.338 88.657  1.00 16.53 1 . O  ? 
ATOM   1074 N   N   . TYR TYR TYR A A 163  163  . 78.722 46.371 89.674  1.00 14.69 1 . N  ? 
ATOM   1075 CA  CA  . TYR TYR TYR A A 163  163  . 78.544 46.879 91.032  1.00 14.87 1 . C  ? 
ATOM   1076 CB  CB  . TYR TYR TYR A A 163  163  . 77.336 46.201 91.675  1.00 14.70 1 . C  ? 
ATOM   1077 CG  CG  . TYR TYR TYR A A 163  163  . 76.052 46.459 90.904  1.00 14.42 1 . C  ? 
ATOM   1078 CD1 CD1 . TYR TYR TYR A A 163  163  . 75.364 47.664 91.031  1.00 15.03 1 . C  ? 
ATOM   1079 CE1 CE1 . TYR TYR TYR A A 163  163  . 74.208 47.900 90.283  1.00 15.12 1 . C  ? 
ATOM   1080 CZ  CZ  . TYR TYR TYR A A 163  163  . 73.772 46.950 89.399  1.00 15.59 1 . C  ? 
ATOM   1081 OH  OH  . TYR TYR TYR A A 163  163  . 72.604 47.148 88.663  1.00 16.72 1 . O  ? 
ATOM   1082 CE2 CE2 . TYR TYR TYR A A 163  163  . 74.438 45.759 89.276  1.00 15.44 1 . C  ? 
ATOM   1083 CD2 CD2 . TYR TYR TYR A A 163  163  . 75.596 45.544 89.999  1.00 14.67 1 . C  ? 
ATOM   1084 C   C   . TYR TYR TYR A A 163  163  . 79.817 46.562 91.795  1.00 17.81 1 . C  ? 
ATOM   1085 O   O   . TYR TYR TYR A A 163  163  . 80.109 45.373 92.063  1.00 18.59 1 . O  ? 
ATOM   1086 N   N   . THR THR THR A A 164  164  . 80.548 47.619 92.097  1.00 18.49 1 . N  ? 
ATOM   1087 CA  CA  . THR THR THR A A 164  164  . 81.893 47.562 92.682  1.00 21.36 1 . C  ? 
ATOM   1088 CB  CB  . THR THR THR A A 164  164  . 82.941 47.967 91.619  1.00 22.10 1 . C  ? 
ATOM   1089 OG1 OG1 . THR THR THR A A 164  164  . 82.574 49.226 91.044  1.00 26.29 1 . O  ? 
ATOM   1090 CG2 CG2 . THR THR THR A A 164  164  . 83.030 46.987 90.558  1.00 22.78 1 . C  ? 
ATOM   1091 C   C   . THR THR THR A A 164  164  . 81.867 48.526 93.859  1.00 22.04 1 . C  ? 
ATOM   1092 O   O   . THR THR THR A A 164  164  . 82.148 49.704 93.746  1.00 23.45 1 . O  ? 
ATOM   1093 N   N   . ASN ASN ASN A A 165  165  . 81.485 48.007 95.014  1.00 23.05 1 . N  ? 
ATOM   1094 CA  CA  . ASN ASN ASN A A 165  165  . 81.064 48.810 96.149  1.00 25.45 1 . C  ? 
ATOM   1095 CB  CB  . ASN ASN ASN A A 165  165  . 79.584 48.512 96.351  1.00 25.65 1 . C  ? 
ATOM   1096 CG  CG  . ASN ASN ASN A A 165  165  . 78.928 49.322 97.445  1.00 27.92 1 . C  ? 
ATOM   1097 OD1 OD1 . ASN ASN ASN A A 165  165  . 79.485 49.546 98.511  1.00 28.03 1 . O  ? 
ATOM   1098 ND2 ND2 . ASN ASN ASN A A 165  165  . 77.684 49.724 97.197  1.00 28.32 1 . N  ? 
ATOM   1099 C   C   . ASN ASN ASN A A 165  165  . 81.870 48.364 97.353  1.00 26.88 1 . C  ? 
ATOM   1100 O   O   . ASN ASN ASN A A 165  165  . 81.960 47.178 97.622  1.00 23.07 1 . O  ? 
ATOM   1101 N   N   . LYS LYS LYS A A 166  166  . 82.429 49.313 98.096  1.00 32.16 1 . N  ? 
ATOM   1102 CA  CA  . LYS LYS LYS A A 166  166  . 83.294 48.943 99.234  1.00 35.42 1 . C  ? 
ATOM   1103 CB  CB  . LYS LYS LYS A A 166  166  . 84.032 50.174 99.788  1.00 40.85 1 . C  ? 
ATOM   1104 CG  CG  . LYS LYS LYS A A 166  166  . 83.153 51.234 100.434 1.00 45.55 1 . C  ? 
ATOM   1105 CD  CD  . LYS LYS LYS A A 166  166  . 83.841 52.600 100.454 1.00 49.73 1 . C  ? 
ATOM   1106 CE  CE  . LYS LYS LYS A A 166  166  . 82.901 53.702 100.921 1.00 51.41 1 . C  ? 
ATOM   1107 NZ  NZ  . LYS LYS LYS A A 166  166  . 82.368 53.465 102.289 1.00 53.12 1 . N  ? 
ATOM   1108 C   C   . LYS LYS LYS A A 166  166  . 82.576 48.131 100.338 1.00 36.48 1 . C  ? 
ATOM   1109 O   O   . LYS LYS LYS A A 166  166  . 83.221 47.371 101.053 1.00 37.09 1 . O  ? 
ATOM   1110 N   N   . ASP ASP ASP A A 167  167  . 81.252 48.254 100.433 1.00 33.33 1 . N  ? 
ATOM   1111 CA  CA  . ASP ASP ASP A A 167  167  . 80.425 47.477 101.371 1.00 33.16 1 . C  ? 
ATOM   1112 CB  CB  . ASP ASP ASP A A 167  167  . 79.227 48.322 101.828 1.00 38.66 1 . C  ? 
ATOM   1113 CG  CG  . ASP ASP ASP A A 167  167  . 79.630 49.645 102.495 1.00 43.71 1 . C  ? 
ATOM   1114 OD1 OD1 . ASP ASP ASP A A 167  167  . 80.791 49.798 102.941 1.00 47.57 1 . O  ? 
ATOM   1115 OD2 OD2 . ASP ASP ASP A A 167  167  . 78.756 50.543 102.587 1.00 51.18 1 . O  ? 
ATOM   1116 C   C   . ASP ASP ASP A A 167  167  . 79.893 46.138 100.836 1.00 32.18 1 . C  ? 
ATOM   1117 O   O   . ASP ASP ASP A A 167  167  . 79.184 45.421 101.550 1.00 31.26 1 . O  ? 
ATOM   1118 N   N   . LEU LEU LEU A A 168  168  . 80.205 45.805 99.589  1.00 27.50 1 . N  ? 
ATOM   1119 CA  CA  . LEU LEU LEU A A 168  168  . 79.750 44.578 98.962  1.00 26.65 1 . C  ? 
ATOM   1120 CB  CB  . LEU LEU LEU A A 168  168  . 78.837 44.861 97.760  1.00 27.28 1 . C  ? 
ATOM   1121 CG  CG  . LEU LEU LEU A A 168  168  . 77.533 45.600 98.097  1.00 28.71 1 . C  ? 
ATOM   1122 CD1 CD1 . LEU LEU LEU A A 168  168  . 76.843 46.057 96.823  1.00 29.20 1 . C  ? 
ATOM   1123 CD2 CD2 . LEU LEU LEU A A 168  168  . 76.584 44.732 98.914  1.00 29.60 1 . C  ? 
ATOM   1124 C   C   . LEU LEU LEU A A 168  168  . 81.007 43.808 98.558  1.00 27.47 1 . C  ? 
ATOM   1125 O   O   . LEU LEU LEU A A 168  168  . 81.548 43.975 97.453  1.00 26.91 1 . O  ? 
ATOM   1126 N   N   . PRO PRO PRO A A 169  169  . 81.506 42.961 99.464  1.00 26.04 1 . N  ? 
ATOM   1127 CA  CA  . PRO PRO PRO A A 169  169  . 82.707 42.198 99.124  1.00 24.60 1 . C  ? 
ATOM   1128 CB  CB  . PRO PRO PRO A A 169  169  . 82.888 41.263 100.330 1.00 26.10 1 . C  ? 
ATOM   1129 CG  CG  . PRO PRO PRO A A 169  169  . 81.619 41.348 101.104 1.00 26.15 1 . C  ? 
ATOM   1130 CD  CD  . PRO PRO PRO A A 169  169  . 81.046 42.692 100.840 1.00 26.19 1 . C  ? 
ATOM   1131 C   C   . PRO PRO PRO A A 169  169  . 82.626 41.392 97.852  1.00 22.54 1 . C  ? 
ATOM   1132 O   O   . PRO PRO PRO A A 169  169  . 83.627 41.263 97.166  1.00 22.80 1 . O  ? 
ATOM   1133 N   N   . VAL VAL VAL A A 170  170  . 81.450 40.856 97.509  1.00 20.06 1 . N  ? 
ATOM   1134 CA  CA  . VAL VAL VAL A A 170  170  . 81.279 40.116 96.269  1.00 19.65 1 . C  ? 
ATOM   1135 CB  CB  . VAL VAL VAL A A 170  170  . 80.234 38.989 96.410  1.00 20.14 1 . C  ? 
ATOM   1136 CG1 CG1 . VAL VAL VAL A A 170  170  . 79.716 38.496 95.064  1.00 21.21 1 . C  ? 
ATOM   1137 CG2 CG2 . VAL VAL VAL A A 170  170  . 80.878 37.818 97.120  1.00 20.40 1 . C  ? 
ATOM   1138 C   C   . VAL VAL VAL A A 170  170  . 80.869 41.131 95.212  1.00 19.54 1 . C  ? 
ATOM   1139 O   O   . VAL VAL VAL A A 170  170  . 80.012 42.011 95.474  1.00 19.41 1 . O  ? 
ATOM   1140 N   N   . GLN GLN GLN A A 171  171  . 81.574 41.089 94.100  1.00 19.26 1 . N  ? 
ATOM   1141 CA  CA  . GLN GLN GLN A A 171  171  . 81.296 42.016 92.999  1.00 20.09 1 . C  ? 
ATOM   1142 CB  CB  . GLN GLN GLN A A 171  171  . 82.582 42.414 92.296  1.00 24.23 1 . C  ? 
ATOM   1143 CG  CG  . GLN GLN GLN A A 171  171  . 83.426 43.287 93.226  1.00 25.40 1 . C  ? 
ATOM   1144 CD  CD  . GLN GLN GLN A A 171  171  . 84.586 43.961 92.560  1.00 31.06 1 . C  ? 
ATOM   1145 OE1 OE1 . GLN GLN GLN A A 171  171  . 84.940 43.666 91.425  1.00 32.55 1 . O  ? 
ATOM   1146 NE2 NE2 . GLN GLN GLN A A 171  171  . 85.218 44.865 93.292  1.00 35.43 1 . N  ? 
ATOM   1147 C   C   . GLN GLN GLN A A 171  171  . 80.297 41.349 92.084  1.00 18.86 1 . C  ? 
ATOM   1148 O   O   . GLN GLN GLN A A 171  171  . 80.308 40.133 91.916  1.00 17.02 1 . O  ? 
ATOM   1149 N   N   . LEU LEU LEU A A 172  172  . 79.403 42.158 91.512  1.00 17.48 1 . N  ? 
ATOM   1150 CA  CA  . LEU LEU LEU A A 172  172  . 78.316 41.644 90.710  1.00 18.06 1 . C  ? 
ATOM   1151 CB  CB  . LEU LEU LEU A A 172  172  . 76.972 41.813 91.402  1.00 20.69 1 . C  ? 
ATOM   1152 CG  CG  . LEU LEU LEU A A 172  172  . 76.735 41.158 92.757  1.00 24.55 1 . C  ? 
ATOM   1153 CD1 CD1 . LEU LEU LEU A A 172  172  . 75.415 41.652 93.323  1.00 27.53 1 . C  ? 
ATOM   1154 CD2 CD2 . LEU LEU LEU A A 172  172  . 76.711 39.664 92.620  1.00 25.83 1 . C  ? 
ATOM   1155 C   C   . LEU LEU LEU A A 172  172  . 78.257 42.433 89.416  1.00 16.10 1 . C  ? 
ATOM   1156 O   O   . LEU LEU LEU A A 172  172  . 78.652 43.617 89.374  1.00 16.54 1 . O  ? 
ATOM   1157 N   N   . ALA ALA ALA A A 173  173  . 77.743 41.758 88.405  1.00 15.20 1 . N  ? 
ATOM   1158 CA  CA  . ALA ALA ALA A A 173  173  . 77.451 42.371 87.109  1.00 14.60 1 . C  ? 
ATOM   1159 CB  CB  . ALA ALA ALA A A 173  173  . 78.628 42.230 86.181  1.00 14.36 1 . C  ? 
ATOM   1160 C   C   . ALA ALA ALA A A 173  173  . 76.250 41.719 86.525  1.00 14.72 1 . C  ? 
ATOM   1161 O   O   . ALA ALA ALA A A 173  173  . 75.973 40.555 86.796  1.00 13.47 1 . O  ? 
ATOM   1162 N   N   . VAL VAL VAL A A 174  174  . 75.525 42.466 85.701  1.00 13.15 1 . N  ? 
ATOM   1163 CA  CA  . VAL VAL VAL A A 174  174  . 74.421 41.856 84.981  1.00 12.63 1 . C  ? 
ATOM   1164 CB  CB  . VAL VAL VAL A A 174  174  . 73.059 42.233 85.600  1.00 13.60 1 . C  ? 
ATOM   1165 CG1 CG1 . VAL VAL VAL A A 174  174  . 72.767 43.717 85.462  1.00 14.12 1 . C  ? 
ATOM   1166 CG2 CG2 . VAL VAL VAL A A 174  174  . 71.935 41.396 84.997  1.00 13.30 1 . C  ? 
ATOM   1167 C   C   . VAL VAL VAL A A 174  174  . 74.510 42.263 83.528  1.00 13.16 1 . C  ? 
ATOM   1168 O   O   . VAL VAL VAL A A 174  174  . 74.889 43.409 83.237  1.00 13.07 1 . O  ? 
ATOM   1169 N   N   . LYS LYS LYS A A 175  175  . 74.170 41.332 82.655  1.00 12.41 1 . N  ? 
ATOM   1170 CA  CA  . LYS LYS LYS A A 175  175  . 74.007 41.611 81.232  1.00 12.54 1 . C  ? 
ATOM   1171 CB  CB  . LYS LYS LYS A A 175  175  . 74.762 40.587 80.406  1.00 13.72 1 . C  ? 
ATOM   1172 CG  CG  . LYS LYS LYS A A 175  175  . 74.622 40.779 78.915  1.00 13.69 1 . C  ? 
ATOM   1173 CD  CD  . LYS LYS LYS A A 175  175  . 75.386 39.751 78.116  1.00 14.96 1 . C  ? 
ATOM   1174 CE  CE  . LYS LYS LYS A A 175  175  . 75.169 39.877 76.627  1.00 16.19 1 . C  ? 
ATOM   1175 NZ  NZ  . LYS LYS LYS A A 175  175  . 75.846 38.752 75.938  1.00 17.77 1 . N  ? 
ATOM   1176 C   C   . LYS LYS LYS A A 175  175  . 72.519 41.508 80.937  1.00 12.46 1 . C  ? 
ATOM   1177 O   O   . LYS LYS LYS A A 175  175  . 71.900 40.455 81.199  1.00 12.95 1 . O  ? 
ATOM   1178 N   N   . GLN GLN GLN A A 176  176  . 71.931 42.567 80.370  1.00 12.08 1 . N  ? 
ATOM   1179 CA  CA  . GLN GLN GLN A A 176  176  . 70.492 42.549 80.082  1.00 11.87 1 . C  ? 
ATOM   1180 CB  CB  . GLN GLN GLN A A 176  176  . 69.679 43.498 80.967  1.00 13.35 1 . C  ? 
ATOM   1181 CG  CG  . GLN GLN GLN A A 176  176  . 70.063 44.896 80.819  1.00 14.52 1 . C  ? 
ATOM   1182 CD  CD  . GLN GLN GLN A A 176  176  . 69.329 45.847 81.712  1.00 14.78 1 . C  ? 
ATOM   1183 OE1 OE1 . GLN GLN GLN A A 176  176  . 68.950 45.550 82.842  1.00 14.76 1 . O  ? 
ATOM   1184 NE2 NE2 . GLN GLN GLN A A 176  176  . 69.193 47.064 81.214  1.00 15.60 1 . N  ? 
ATOM   1185 C   C   . GLN GLN GLN A A 176  176  . 70.242 42.791 78.613  1.00 11.21 1 . C  ? 
ATOM   1186 O   O   . GLN GLN GLN A A 176  176  . 70.940 43.546 77.989  1.00 11.20 1 . O  ? 
ATOM   1187 N   N   . PHE PHE PHE A A 177  177  . 69.281 42.076 78.036  1.00 10.51 1 . N  ? 
ATOM   1188 CA  CA  . PHE PHE PHE A A 177  177  . 68.988 42.252 76.649  1.00 11.41 1 . C  ? 
ATOM   1189 CB  CB  . PHE PHE PHE A A 177  177  . 70.087 41.587 75.807  1.00 12.23 1 . C  ? 
ATOM   1190 CG  CG  . PHE PHE PHE A A 177  177  . 70.087 40.091 75.893  1.00 14.18 1 . C  ? 
ATOM   1191 CD1 CD1 . PHE PHE PHE A A 177  177  . 70.661 39.445 76.980  1.00 16.08 1 . C  ? 
ATOM   1192 CE1 CE1 . PHE PHE PHE A A 177  177  . 70.640 38.056 77.062  1.00 17.88 1 . C  ? 
ATOM   1193 CZ  CZ  . PHE PHE PHE A A 177  177  . 70.046 37.323 76.076  1.00 16.52 1 . C  ? 
ATOM   1194 CE2 CE2 . PHE PHE PHE A A 177  177  . 69.502 37.948 74.958  1.00 17.38 1 . C  ? 
ATOM   1195 CD2 CD2 . PHE PHE PHE A A 177  177  . 69.507 39.347 74.891  1.00 16.15 1 . C  ? 
ATOM   1196 C   C   . PHE PHE PHE A A 177  177  . 67.646 41.635 76.278  1.00 10.99 1 . C  ? 
ATOM   1197 O   O   . PHE PHE PHE A A 177  177  . 67.058 40.858 77.054  1.00 11.00 1 . O  ? 
ATOM   1198 N   N   . SER SER SER A A 178  178  . 67.149 42.045 75.112  1.00 10.97 1 . N  ? 
ATOM   1199 CA  CA  . SER SER SER A A 178  178  . 66.092 41.340 74.399  1.00 10.83 1 . C  ? 
ATOM   1200 CB  CB  . SER SER SER A A 178  178  . 64.920 42.284 74.113  1.00 11.08 1 . C  ? 
ATOM   1201 OG  OG  . SER SER SER A A 178  178  . 64.319 42.762 75.330  1.00 11.83 1 . O  ? 
ATOM   1202 C   C   . SER SER SER A A 178  178  . 66.652 40.788 73.085  1.00 10.93 1 . C  ? 
ATOM   1203 O   O   . SER SER SER A A 178  178  . 67.619 41.353 72.556  1.00 10.99 1 . O  ? 
ATOM   1204 N   N   . PRO PRO PRO A A 179  179  . 66.043 39.701 72.549  1.00 11.40 1 . N  ? 
ATOM   1205 CA  CA  . PRO PRO PRO A A 179  179  . 66.606 39.059 71.349  1.00 11.66 1 . C  ? 
ATOM   1206 CB  CB  . PRO PRO PRO A A 179  179  . 66.046 37.626 71.432  1.00 11.61 1 . C  ? 
ATOM   1207 CG  CG  . PRO PRO PRO A A 179  179  . 64.733 37.818 72.131  1.00 11.18 1 . C  ? 
ATOM   1208 CD  CD  . PRO PRO PRO A A 179  179  . 65.045 38.835 73.182  1.00 11.64 1 . C  ? 
ATOM   1209 C   C   . PRO PRO PRO A A 179  179  . 66.238 39.783 70.059  1.00 12.14 1 . C  ? 
ATOM   1210 O   O   . PRO PRO PRO A A 179  179  . 65.452 39.279 69.231  1.00 12.03 1 . O  ? 
ATOM   1211 N   N   . ILE ILE ILE A A 180  180  . 66.898 40.931 69.870  1.00 11.50 1 . N  ? 
ATOM   1212 CA  CA  . ILE ILE ILE A A 180  180  . 66.736 41.766 68.681  1.00 11.99 1 . C  ? 
ATOM   1213 CB  CB  . ILE ILE ILE A A 180  180  . 66.970 43.258 69.003  1.00 12.39 1 . C  ? 
ATOM   1214 CG1 CG1 . ILE ILE ILE A A 180  180  . 66.045 43.753 70.097  1.00 13.23 1 . C  ? 
ATOM   1215 CD1 CD1 . ILE ILE ILE A A 180  180  . 64.573 43.685 69.785  1.00 13.65 1 . C  ? 
ATOM   1216 CG2 CG2 . ILE ILE ILE A A 180  180  . 66.834 44.116 67.760  1.00 12.64 1 . C  ? 
ATOM   1217 C   C   . ILE ILE ILE A A 180  180  . 67.771 41.287 67.679  1.00 11.83 1 . C  ? 
ATOM   1218 O   O   . ILE ILE ILE A A 180  180  . 68.973 41.494 67.866  1.00 12.65 1 . O  ? 
ATOM   1219 N   N   . ILE ILE ILE A A 181  181  . 67.297 40.626 66.636  1.00 11.61 1 . N  ? 
ATOM   1220 CA  CA  . ILE ILE ILE A A 181  181  . 68.183 39.871 65.705  1.00 12.06 1 . C  ? 
ATOM   1221 CB  CB  . ILE ILE ILE A A 181  181  . 68.069 38.382 65.984  1.00 12.42 1 . C  ? 
ATOM   1222 CG1 CG1 . ILE ILE ILE A A 181  181  . 68.486 38.065 67.421  1.00 13.34 1 . C  ? 
ATOM   1223 CD1 CD1 . ILE ILE ILE A A 181  181  . 67.963 36.741 67.933  1.00 14.18 1 . C  ? 
ATOM   1224 CG2 CG2 . ILE ILE ILE A A 181  181  . 68.953 37.595 64.997  1.00 13.13 1 . C  ? 
ATOM   1225 C   C   . ILE ILE ILE A A 181  181  . 67.800 40.128 64.240  1.00 11.69 1 . C  ? 
ATOM   1226 O   O   . ILE ILE ILE A A 181  181  . 66.705 39.819 63.815  1.00 11.52 1 . O  ? 
ATOM   1227 N   N   . PRO PRO PRO A A 182  182  . 68.709 40.704 63.465  1.00 11.55 1 . N  ? 
ATOM   1228 CA  CA  . PRO PRO PRO A A 182  182  . 68.461 40.896 62.046  1.00 12.44 1 . C  ? 
ATOM   1229 CB  CB  . PRO PRO PRO A A 182  182  . 69.784 41.405 61.543  1.00 12.63 1 . C  ? 
ATOM   1230 CG  CG  . PRO PRO PRO A A 182  182  . 70.295 42.187 62.686  1.00 13.17 1 . C  ? 
ATOM   1231 CD  CD  . PRO PRO PRO A A 182  182  . 69.963 41.351 63.856  1.00 12.66 1 . C  ? 
ATOM   1232 C   C   . PRO PRO PRO A A 182  182  . 68.075 39.627 61.338  1.00 12.96 1 . C  ? 
ATOM   1233 O   O   . PRO PRO PRO A A 182  182  . 68.592 38.547 61.663  1.00 12.77 1 . O  ? 
ATOM   1234 N   N   . TYR TYR TYR A A 183  183  . 67.141 39.778 60.401  1.00 12.85 1 . N  ? 
ATOM   1235 CA  CA  . TYR TYR TYR A A 183  183  . 66.624 38.736 59.517  1.00 13.79 1 . C  ? 
ATOM   1236 CB  CB  . TYR TYR TYR A A 183  183  . 67.773 38.078 58.695  1.00 14.64 1 . C  ? 
ATOM   1237 CG  CG  . TYR TYR TYR A A 183  183  . 68.743 39.076 58.151  1.00 15.24 1 . C  ? 
ATOM   1238 CD1 CD1 . TYR TYR TYR A A 183  183  . 68.355 39.992 57.175  1.00 16.89 1 . C  ? 
ATOM   1239 CE1 CE1 . TYR TYR TYR A A 183  183  . 69.254 40.939 56.697  1.00 17.82 1 . C  ? 
ATOM   1240 CZ  CZ  . TYR TYR TYR A A 183  183  . 70.526 40.990 57.222  1.00 18.63 1 . C  ? 
ATOM   1241 OH  OH  . TYR TYR TYR A A 183  183  . 71.433 41.936 56.793  1.00 20.81 1 . O  ? 
ATOM   1242 CE2 CE2 . TYR TYR TYR A A 183  183  . 70.929 40.092 58.182  1.00 17.59 1 . C  ? 
ATOM   1243 CD2 CD2 . TYR TYR TYR A A 183  183  . 70.038 39.162 58.657  1.00 17.16 1 . C  ? 
ATOM   1244 C   C   . TYR TYR TYR A A 183  183  . 65.797 37.704 60.319  1.00 13.99 1 . C  ? 
ATOM   1245 O   O   . TYR TYR TYR A A 183  183  . 65.445 36.630 59.798  1.00 15.09 1 . O  ? 
ATOM   1246 N   N   . ASN ASN ASN A A 184  184  . 65.430 38.055 61.568  1.00 13.09 1 . N  ? 
ATOM   1247 CA  CA  . ASN ASN ASN A A 184  184  . 64.654 37.238 62.457  1.00 13.06 1 . C  ? 
ATOM   1248 CB  CB  . ASN ASN ASN A A 184  184  . 65.451 36.825 63.670  1.00 13.35 1 . C  ? 
ATOM   1249 CG  CG  . ASN ASN ASN A A 184  184  . 64.657 36.045 64.672  1.00 14.46 1 . C  ? 
ATOM   1250 OD1 OD1 . ASN ASN ASN A A 184  184  . 63.515 36.395 65.012  1.00 15.60 1 . O  ? 
ATOM   1251 ND2 ND2 . ASN ASN ASN A A 184  184  . 65.289 35.027 65.240  1.00 15.19 1 . N  ? 
ATOM   1252 C   C   . ASN ASN ASN A A 184  184  . 63.434 38.082 62.810  1.00 13.01 1 . C  ? 
ATOM   1253 O   O   . ASN ASN ASN A A 184  184  . 63.593 39.197 63.295  1.00 13.75 1 . O  ? 
ATOM   1254 N   N   . TYR TYR TYR A A 185  185  . 62.256 37.588 62.445  1.00 13.30 1 . N  ? 
ATOM   1255 CA  CA  . TYR TYR TYR A A 185  185  . 60.986 38.300 62.679  1.00 13.25 1 . C  ? 
ATOM   1256 CB  CB  . TYR TYR TYR A A 185  185  . 60.166 38.392 61.369  1.00 13.65 1 . C  ? 
ATOM   1257 CG  CG  . TYR TYR TYR A A 185  185  . 60.987 38.989 60.232  1.00 14.17 1 . C  ? 
ATOM   1258 CD1 CD1 . TYR TYR TYR A A 185  185  . 61.781 38.171 59.407  1.00 15.31 1 . C  ? 
ATOM   1259 CE1 CE1 . TYR TYR TYR A A 185  185  . 62.579 38.705 58.430  1.00 14.48 1 . C  ? 
ATOM   1260 CZ  CZ  . TYR TYR TYR A A 185  185  . 62.591 40.057 58.201  1.00 14.95 1 . C  ? 
ATOM   1261 OH  OH  . TYR TYR TYR A A 185  185  . 63.370 40.588 57.235  1.00 15.05 1 . O  ? 
ATOM   1262 CE2 CE2 . TYR TYR TYR A A 185  185  . 61.816 40.894 58.992  1.00 14.57 1 . C  ? 
ATOM   1263 CD2 CD2 . TYR TYR TYR A A 185  185  . 61.039 40.358 60.000  1.00 13.65 1 . C  ? 
ATOM   1264 C   C   . TYR TYR TYR A A 185  185  . 60.193 37.660 63.801  1.00 14.40 1 . C  ? 
ATOM   1265 O   O   . TYR TYR TYR A A 185  185  . 59.039 38.037 64.009  1.00 16.58 1 . O  ? 
ATOM   1266 N   N   . LYS LYS LYS A A 186  186  . 60.790 36.714 64.538  1.00 13.70 1 . N  ? 
ATOM   1267 CA  CA  . LYS LYS LYS A A 186  186  . 60.086 35.910 65.527  1.00 14.37 1 . C  ? 
ATOM   1268 CB  CB  . LYS LYS LYS A A 186  186  . 60.332 34.404 65.300  1.00 15.66 1 . C  ? 
ATOM   1269 CG  CG  . LYS LYS LYS A A 186  186  . 59.737 33.526 66.360  1.00 17.04 1 . C  ? 
ATOM   1270 CD  CD  . LYS LYS LYS A A 186  186  . 59.801 32.050 65.935  1.00 20.90 1 . C  ? 
ATOM   1271 CE  CE  . LYS LYS LYS A A 186  186  . 59.149 31.190 67.000  1.00 23.05 1 . C  ? 
ATOM   1272 NZ  NZ  . LYS LYS LYS A A 186  186  . 59.333 29.749 66.690  1.00 24.85 1 . N  ? 
ATOM   1273 C   C   . LYS LYS LYS A A 186  186  . 60.532 36.371 66.900  1.00 13.06 1 . C  ? 
ATOM   1274 O   O   . LYS LYS LYS A A 186  186  . 59.840 37.169 67.544  1.00 12.01 1 . O  ? 
ATOM   1275 N   N   . GLU GLU GLU A A 187  187  . 61.708 35.953 67.333  1.00 13.17 1 . N  ? 
ATOM   1276 CA  CA  . GLU GLU GLU A A 187  187  . 62.245 36.359 68.637  1.00 12.90 1 . C  ? 
ATOM   1277 CB  CB  . GLU GLU GLU A A 187  187  . 63.637 35.743 68.862  1.00 14.63 1 . C  ? 
ATOM   1278 CG  CG  . GLU GLU GLU A A 187  187  . 63.611 34.270 69.243  1.00 15.93 1 . C  ? 
ATOM   1279 CD  CD  . GLU GLU GLU A A 187  187  . 63.460 33.290 68.081  1.00 18.36 1 . C  ? 
ATOM   1280 OE1 OE1 . GLU GLU GLU A A 187  187  . 63.401 33.695 66.903  1.00 16.58 1 . O  ? 
ATOM   1281 OE2 OE2 . GLU GLU GLU A A 187  187  . 63.320 32.073 68.392  1.00 19.57 1 . O  ? 
ATOM   1282 C   C   . GLU GLU GLU A A 187  187  . 62.358 37.890 68.747  1.00 12.45 1 . C  ? 
ATOM   1283 O   O   . GLU GLU GLU A A 187  187  . 62.144 38.446 69.830  1.00 11.68 1 . O  ? 
ATOM   1284 N   N   . THR THR THR A A 188  188  . 62.610 38.551 67.621  1.00 11.70 1 . N  ? 
ATOM   1285 CA  CA  . THR THR THR A A 188  188  . 62.720 40.007 67.545  1.00 11.83 1 . C  ? 
ATOM   1286 CB  CB  . THR THR THR A A 188  188  . 63.137 40.418 66.126  1.00 12.70 1 . C  ? 
ATOM   1287 OG1 OG1 . THR THR THR A A 188  188  . 64.439 39.848 65.876  1.00 12.41 1 . O  ? 
ATOM   1288 CG2 CG2 . THR THR THR A A 188  188  . 63.249 41.922 65.937  1.00 13.31 1 . C  ? 
ATOM   1289 C   C   . THR THR THR A A 188  188  . 61.419 40.700 67.994  1.00 11.78 1 . C  ? 
ATOM   1290 O   O   . THR THR THR A A 188  188  . 61.469 41.846 68.455  1.00 12.91 1 . O  ? 
ATOM   1291 N   N   . SER SER SER A A 189  189  . 60.298 39.998 67.887  1.00 10.51 1 . N  ? 
ATOM   1292 CA  CA  . SER SER SER A A 189  189  . 58.992 40.508 68.333  1.00 11.21 1 . C  ? 
ATOM   1293 CB  CB  . SER SER SER A A 189  189  . 57.876 39.861 67.482  1.00 11.80 1 . C  ? 
ATOM   1294 OG  OG  . SER SER SER A A 189  189  . 57.542 38.557 67.943  1.00 11.68 1 . O  ? 
ATOM   1295 C   C   . SER SER SER A A 189  189  . 58.670 40.305 69.807  1.00 10.53 1 . C  ? 
ATOM   1296 O   O   . SER SER SER A A 189  189  . 57.679 40.821 70.280  1.00 10.80 1 . O  ? 
ATOM   1297 N   N   . TYR TYR TYR A A 190  190  . 59.488 39.556 70.557  1.00 10.13 1 . N  ? 
ATOM   1298 CA  CA  . TYR TYR TYR A A 190  190  . 59.044 39.055 71.847  1.00 10.41 1 . C  ? 
ATOM   1299 CB  CB  . TYR TYR TYR A A 190  190  . 59.932 37.946 72.338  1.00 10.92 1 . C  ? 
ATOM   1300 CG  CG  . TYR TYR TYR A A 190  190  . 59.780 36.598 71.650  1.00 11.72 1 . C  ? 
ATOM   1301 CD1 CD1 . TYR TYR TYR A A 190  190  . 58.964 36.385 70.547  1.00 13.33 1 . C  ? 
ATOM   1302 CE1 CE1 . TYR TYR TYR A A 190  190  . 58.891 35.110 69.959  1.00 14.35 1 . C  ? 
ATOM   1303 CZ  CZ  . TYR TYR TYR A A 190  190  . 59.658 34.079 70.472  1.00 14.86 1 . C  ? 
ATOM   1304 OH  OH  . TYR TYR TYR A A 190  190  . 59.591 32.810 69.882  1.00 18.40 1 . O  ? 
ATOM   1305 CE2 CE2 . TYR TYR TYR A A 190  190  . 60.469 34.270 71.540  1.00 15.06 1 . C  ? 
ATOM   1306 CD2 CD2 . TYR TYR TYR A A 190  190  . 60.538 35.528 72.124  1.00 13.22 1 . C  ? 
ATOM   1307 C   C   . TYR TYR TYR A A 190  190  . 59.044 40.134 72.935  1.00 10.28 1 . C  ? 
ATOM   1308 O   O   . TYR TYR TYR A A 190  190  . 59.979 40.924 73.028  1.00 11.25 1 . O  ? 
ATOM   1309 N   N   . PRO PRO PRO A A 191  191  . 58.026 40.119 73.803  1.00 10.29 1 . N  ? 
ATOM   1310 CA  CA  . PRO PRO PRO A A 191  191  . 57.963 41.016 74.973  1.00 10.22 1 . C  ? 
ATOM   1311 CB  CB  . PRO PRO PRO A A 191  191  . 56.465 41.152 75.198  1.00 10.68 1 . C  ? 
ATOM   1312 CG  CG  . PRO PRO PRO A A 191  191  . 55.933 39.797 74.815  1.00 10.69 1 . C  ? 
ATOM   1313 CD  CD  . PRO PRO PRO A A 191  191  . 56.794 39.325 73.668  1.00 10.64 1 . C  ? 
ATOM   1314 C   C   . PRO PRO PRO A A 191  191  . 58.677 40.391 76.134  1.00 10.28 1 . C  ? 
ATOM   1315 O   O   . PRO PRO PRO A A 191  191  . 58.039 39.862 77.061  1.00 9.79  1 . O  ? 
ATOM   1316 N   N   . VAL VAL VAL A A 192  192  . 60.003 40.375 76.034  1.00 10.22 1 . N  ? 
ATOM   1317 CA  CA  . VAL VAL VAL A A 192  192  . 60.813 39.637 77.021  1.00 10.82 1 . C  ? 
ATOM   1318 CB  CB  . VAL VAL VAL A A 192  192  . 60.949 38.140 76.630  1.00 11.35 1 . C  ? 
ATOM   1319 CG1 CG1 . VAL VAL VAL A A 192  192  . 61.990 37.954 75.515  1.00 12.48 1 . C  ? 
ATOM   1320 CG2 CG2 . VAL VAL VAL A A 192  192  . 61.193 37.253 77.843  1.00 12.10 1 . C  ? 
ATOM   1321 C   C   . VAL VAL VAL A A 192  192  . 62.184 40.290 77.172  1.00 10.50 1 . C  ? 
ATOM   1322 O   O   . VAL VAL VAL A A 192  192  . 62.681 40.916 76.246  1.00 10.84 1 . O  ? 
ATOM   1323 N   N   . ALA ALA ALA A A 193  193  . 62.757 40.108 78.345  1.00 10.01 1 . N  ? 
ATOM   1324 CA  CA  . ALA ALA ALA A A 193  193  . 64.093 40.568 78.653  1.00 10.62 1 . C  ? 
ATOM   1325 CB  CB  . ALA ALA ALA A A 193  193  . 64.059 41.872 79.399  1.00 11.40 1 . C  ? 
ATOM   1326 C   C   . ALA ALA ALA A A 193  193  . 64.742 39.520 79.533  1.00 10.31 1 . C  ? 
ATOM   1327 O   O   . ALA ALA ALA A A 193  193  . 64.087 38.924 80.391  1.00 10.81 1 . O  ? 
ATOM   1328 N   N   . VAL VAL VAL A A 194  194  . 66.048 39.365 79.353  1.00 10.44 1 . N  ? 
ATOM   1329 CA  CA  . VAL VAL VAL A A 194  194  . 66.877 38.463 80.168  1.00 11.76 1 . C  ? 
ATOM   1330 CB  CB  . VAL VAL VAL A A 194  194  . 67.622 37.489 79.242  1.00 12.93 1 . C  ? 
ATOM   1331 CG1 CG1 . VAL VAL VAL A A 194  194  . 68.572 36.594 80.029  1.00 14.00 1 . C  ? 
ATOM   1332 CG2 CG2 . VAL VAL VAL A A 194  194  . 66.634 36.634 78.510  1.00 14.51 1 . C  ? 
ATOM   1333 C   C   . VAL VAL VAL A A 194  194  . 67.872 39.313 80.951  1.00 12.01 1 . C  ? 
ATOM   1334 O   O   . VAL VAL VAL A A 194  194  . 68.431 40.263 80.409  1.00 12.10 1 . O  ? 
ATOM   1335 N   N   . PHE PHE PHE A A 195  195  . 68.149 38.908 82.187  1.00 11.79 1 . N  ? 
ATOM   1336 CA  CA  . PHE PHE PHE A A 195  195  . 69.091 39.554 83.105  1.00 11.41 1 . C  ? 
ATOM   1337 CB  CB  . PHE PHE PHE A A 195  195  . 68.351 40.168 84.277  1.00 11.23 1 . C  ? 
ATOM   1338 CG  CG  . PHE PHE PHE A A 195  195  . 67.257 41.118 83.859  1.00 10.66 1 . C  ? 
ATOM   1339 CD1 CD1 . PHE PHE PHE A A 195  195  . 67.517 42.484 83.677  1.00 9.85  1 . C  ? 
ATOM   1340 CE1 CE1 . PHE PHE PHE A A 195  195  . 66.474 43.329 83.314  1.00 10.33 1 . C  ? 
ATOM   1341 CZ  CZ  . PHE PHE PHE A A 195  195  . 65.206 42.824 83.114  1.00 10.35 1 . C  ? 
ATOM   1342 CE2 CE2 . PHE PHE PHE A A 195  195  . 64.948 41.475 83.327  1.00 10.89 1 . C  ? 
ATOM   1343 CD2 CD2 . PHE PHE PHE A A 195  195  . 65.968 40.651 83.664  1.00 10.12 1 . C  ? 
ATOM   1344 C   C   . PHE PHE PHE A A 195  195  . 70.045 38.445 83.555  1.00 12.34 1 . C  ? 
ATOM   1345 O   O   . PHE PHE PHE A A 195  195  . 69.702 37.668 84.447  1.00 13.10 1 . O  ? 
ATOM   1346 N   N   . LYS LYS LYS A A 196  196  . 71.198 38.375 82.897  1.00 11.95 1 . N  ? 
ATOM   1347 CA  CA  . LYS LYS LYS A A 196  196  . 72.208 37.326 83.161  1.00 12.97 1 . C  ? 
ATOM   1348 CB  CB  . LYS LYS LYS A A 196  196  . 72.870 36.907 81.849  1.00 15.07 1 . C  ? 
ATOM   1349 CG  CG  . LYS LYS LYS A A 196  196  . 73.877 35.783 82.037  1.00 18.99 1 . C  ? 
ATOM   1350 CD  CD  . LYS LYS LYS A A 196  196  . 74.705 35.528 80.798  1.00 21.99 1 . C  ? 
ATOM   1351 CE  CE  . LYS LYS LYS A A 196  196  . 75.910 36.432 80.710  1.00 25.11 1 . C  ? 
ATOM   1352 NZ  NZ  . LYS LYS LYS A A 196  196  . 76.740 36.111 79.501  1.00 26.07 1 . N  ? 
ATOM   1353 C   C   . LYS LYS LYS A A 196  196  . 73.209 37.883 84.169  1.00 13.32 1 . C  ? 
ATOM   1354 O   O   . LYS LYS LYS A A 196  196  . 74.025 38.761 83.841  1.00 13.38 1 . O  ? 
ATOM   1355 N   N   . TRP TRP TRP A A 197  197  . 73.146 37.375 85.404  1.00 12.13 1 . N  ? 
ATOM   1356 CA  CA  . TRP TRP TRP A A 197  197  . 73.951 37.872 86.504  1.00 13.35 1 . C  ? 
ATOM   1357 CB  CB  . TRP TRP TRP A A 197  197  . 73.219 37.789 87.838  1.00 13.54 1 . C  ? 
ATOM   1358 CG  CG  . TRP TRP TRP A A 197  197  . 72.219 38.857 88.000  1.00 13.23 1 . C  ? 
ATOM   1359 CD1 CD1 . TRP TRP TRP A A 197  197  . 70.935 38.815 87.581  1.00 13.20 1 . C  ? 
ATOM   1360 NE1 NE1 . TRP TRP TRP A A 197  197  . 70.311 39.997 87.871  1.00 13.59 1 . N  ? 
ATOM   1361 CE2 CE2 . TRP TRP TRP A A 197  197  . 71.216 40.839 88.468  1.00 12.97 1 . C  ? 
ATOM   1362 CD2 CD2 . TRP TRP TRP A A 197  197  . 72.430 40.145 88.564  1.00 13.22 1 . C  ? 
ATOM   1363 CE3 CE3 . TRP TRP TRP A A 197  197  . 73.532 40.786 89.130  1.00 13.09 1 . C  ? 
ATOM   1364 CZ3 CZ3 . TRP TRP TRP A A 197  197  . 73.392 42.046 89.603  1.00 13.54 1 . C  ? 
ATOM   1365 CH2 CH2 . TRP TRP TRP A A 197  197  . 72.154 42.732 89.506  1.00 13.38 1 . C  ? 
ATOM   1366 CZ2 CZ2 . TRP TRP TRP A A 197  197  . 71.063 42.138 88.937  1.00 13.60 1 . C  ? 
ATOM   1367 C   C   . TRP TRP TRP A A 197  197  . 75.250 37.067 86.623  1.00 14.33 1 . C  ? 
ATOM   1368 O   O   . TRP TRP TRP A A 197  197  . 75.234 35.854 86.415  1.00 15.00 1 . O  ? 
ATOM   1369 N   N   . THR THR THR A A 198  198  . 76.343 37.771 86.932  1.00 14.71 1 . N  ? 
ATOM   1370 CA  CA  . THR THR THR A A 198  198  . 77.614 37.138 87.262  1.00 15.95 1 . C  ? 
ATOM   1371 CB  CB  . THR THR THR A A 198  198  . 78.650 37.506 86.181  1.00 15.79 1 . C  ? 
ATOM   1372 OG1 OG1 . THR THR THR A A 198  198  . 78.203 37.076 84.896  1.00 17.80 1 . O  ? 
ATOM   1373 CG2 CG2 . THR THR THR A A 198  198  . 80.008 36.861 86.461  1.00 17.04 1 . C  ? 
ATOM   1374 C   C   . THR THR THR A A 198  198  . 78.050 37.669 88.631  1.00 16.31 1 . C  ? 
ATOM   1375 O   O   . THR THR THR A A 198  198  . 77.972 38.867 88.897  1.00 16.84 1 . O  ? 
ATOM   1376 N   N   . ALA ALA ALA A A 199  199  . 78.476 36.779 89.530  1.00 16.21 1 . N  ? 
ATOM   1377 CA  CA  . ALA ALA ALA A A 199  199  . 78.957 37.168 90.845  1.00 17.44 1 . C  ? 
ATOM   1378 CB  CB  . ALA ALA ALA A A 199  199  . 78.016 36.710 91.940  1.00 17.82 1 . C  ? 
ATOM   1379 C   C   . ALA ALA ALA A A 199  199  . 80.328 36.547 91.066  1.00 18.51 1 . C  ? 
ATOM   1380 O   O   . ALA ALA ALA A A 199  199  . 80.530 35.393 90.733  1.00 18.55 1 . O  ? 
ATOM   1381 N   N   . TYR TYR TYR A A 200  200  . 81.234 37.342 91.623  1.00 19.34 1 . N  ? 
ATOM   1382 CA  CA  . TYR TYR TYR A A 200  200  . 82.624 36.879 91.842  1.00 21.31 1 . C  ? 
ATOM   1383 CB  CB  . TYR TYR TYR A A 200  200  . 83.545 37.455 90.757  1.00 22.48 1 . C  ? 
ATOM   1384 CG  CG  . TYR TYR TYR A A 200  200  . 85.040 37.239 91.020  1.00 24.94 1 . C  ? 
ATOM   1385 CD1 CD1 . TYR TYR TYR A A 200  200  . 85.573 35.960 91.046  1.00 28.19 1 . C  ? 
ATOM   1386 CE1 CE1 . TYR TYR TYR A A 200  200  . 86.931 35.744 91.278  1.00 28.07 1 . C  ? 
ATOM   1387 CZ  CZ  . TYR TYR TYR A A 200  200  . 87.759 36.814 91.479  1.00 31.14 1 . C  ? 
ATOM   1388 OH  OH  . TYR TYR TYR A A 200  200  . 89.104 36.562 91.701  1.00 35.09 1 . O  ? 
ATOM   1389 CE2 CE2 . TYR TYR TYR A A 200  200  . 87.267 38.110 91.468  1.00 29.79 1 . C  ? 
ATOM   1390 CD2 CD2 . TYR TYR TYR A A 200  200  . 85.901 38.319 91.234  1.00 29.00 1 . C  ? 
ATOM   1391 C   C   . TYR TYR TYR A A 200  200  . 83.107 37.316 93.211  1.00 19.50 1 . C  ? 
ATOM   1392 O   O   . TYR TYR TYR A A 200  200  . 82.870 38.435 93.625  1.00 18.30 1 . O  ? 
ATOM   1393 N   N   . ASN ASN ASN A A 201  201  . 83.807 36.408 93.923  1.00 21.57 1 . N  ? 
ATOM   1394 CA  CA  . ASN ASN ASN A A 201  201  . 84.334 36.725 95.255  1.00 21.09 1 . C  ? 
ATOM   1395 CB  CB  . ASN ASN ASN A A 201  201  . 83.981 35.605 96.262  1.00 22.48 1 . C  ? 
ATOM   1396 CG  CG  . ASN ASN ASN A A 201  201  . 84.400 35.957 97.691  1.00 21.90 1 . C  ? 
ATOM   1397 OD1 OD1 . ASN ASN ASN A A 201  201  . 84.971 37.014 97.936  1.00 22.10 1 . O  ? 
ATOM   1398 ND2 ND2 . ASN ASN ASN A A 201  201  . 84.088 35.074 98.649  1.00 22.41 1 . N  ? 
ATOM   1399 C   C   . ASN ASN ASN A A 201  201  . 85.868 36.903 95.193  1.00 22.68 1 . C  ? 
ATOM   1400 O   O   . ASN ASN ASN A A 201  201  . 86.580 35.897 95.180  1.00 23.29 1 . O  ? 
ATOM   1401 N   N   . PRO PRO PRO A A 202  202  . 86.354 38.158 95.148  1.00 23.89 1 . N  ? 
ATOM   1402 CA  CA  . PRO PRO PRO A A 202  202  . 87.798 38.423 95.092  1.00 24.77 1 . C  ? 
ATOM   1403 CB  CB  . PRO PRO PRO A A 202  202  . 87.848 39.871 94.570  1.00 26.02 1 . C  ? 
ATOM   1404 CG  CG  . PRO PRO PRO A A 202  202  . 86.667 40.512 95.184  1.00 25.12 1 . C  ? 
ATOM   1405 CD  CD  . PRO PRO PRO A A 202  202  . 85.604 39.428 95.235  1.00 24.40 1 . C  ? 
ATOM   1406 C   C   . PRO PRO PRO A A 202  202  . 88.471 38.375 96.483  1.00 27.55 1 . C  ? 
ATOM   1407 O   O   . PRO PRO PRO A A 202  202  . 89.704 38.562 96.566  1.00 27.55 1 . O  ? 
ATOM   1408 N   N   . THR THR THR A A 203  203  . 87.689 38.178 97.551  1.00 25.70 1 . N  ? 
ATOM   1409 CA  CA  . THR THR THR A A 203  203  . 88.199 38.243 98.936  1.00 27.37 1 . C  ? 
ATOM   1410 CB  CB  . THR THR THR A A 203  203  . 87.161 38.805 99.937  1.00 26.81 1 . C  ? 
ATOM   1411 OG1 OG1 . THR THR THR A A 203  203  . 86.201 37.784 100.256 1.00 26.37 1 . O  ? 
ATOM   1412 CG2 CG2 . THR THR THR A A 203  203  . 86.467 40.087 99.410  1.00 26.57 1 . C  ? 
ATOM   1413 C   C   . THR THR THR A A 203  203  . 88.639 36.866 99.395  1.00 28.80 1 . C  ? 
ATOM   1414 O   O   . THR THR THR A A 203  203  . 88.487 35.878 98.677  1.00 27.82 1 . O  ? 
ATOM   1415 N   N   . ASN ASN ASN A A 204  204  . 89.181 36.804 100.614 1.00 31.92 1 . N  ? 
ATOM   1416 CA  CA  . ASN ASN ASN A A 204  204  . 89.654 35.542 101.190 1.00 33.58 1 . C  ? 
ATOM   1417 CB  CB  . ASN ASN ASN A A 204  204  . 91.067 35.732 101.775 1.00 37.12 1 . C  ? 
ATOM   1418 CG  CG  . ASN ASN ASN A A 204  204  . 91.159 36.931 102.709 1.00 43.13 1 . C  ? 
ATOM   1419 OD1 OD1 . ASN ASN ASN A A 204  204  . 90.234 37.209 103.485 1.00 46.85 1 . O  ? 
ATOM   1420 ND2 ND2 . ASN ASN ASN A A 204  204  . 92.264 37.676 102.617 1.00 49.32 1 . N  ? 
ATOM   1421 C   C   . ASN ASN ASN A A 204  204  . 88.708 34.987 102.254 1.00 32.68 1 . C  ? 
ATOM   1422 O   O   . ASN ASN ASN A A 204  204  . 89.139 34.251 103.133 1.00 30.99 1 . O  ? 
ATOM   1423 N   N   . LYS LYS LYS A A 205  205  . 87.421 35.334 102.178 1.00 29.61 1 . N  ? 
ATOM   1424 CA  CA  . LYS LYS LYS A A 205  205  . 86.418 34.833 103.106 1.00 29.71 1 . C  ? 
ATOM   1425 CB  CB  . LYS LYS LYS A A 205  205  . 86.024 35.929 104.086 1.00 31.59 1 . C  ? 
ATOM   1426 CG  CG  . LYS LYS LYS A A 205  205  . 87.150 36.284 105.058 1.00 36.34 1 . C  ? 
ATOM   1427 CD  CD  . LYS LYS LYS A A 205  205  . 86.625 37.021 106.265 1.00 38.68 1 . C  ? 
ATOM   1428 CE  CE  . LYS LYS LYS A A 205  205  . 87.758 37.356 107.214 1.00 43.98 1 . C  ? 
ATOM   1429 NZ  NZ  . LYS LYS LYS A A 205  205  . 87.187 38.012 108.415 1.00 47.33 1 . N  ? 
ATOM   1430 C   C   . LYS LYS LYS A A 205  205  . 85.203 34.369 102.318 1.00 28.43 1 . C  ? 
ATOM   1431 O   O   . LYS LYS LYS A A 205  205  . 84.925 34.907 101.234 1.00 25.20 1 . O  ? 
ATOM   1432 N   N   . ASN ASN ASN A A 206  206  . 84.502 33.368 102.840 1.00 26.28 1 . N  ? 
ATOM   1433 CA  CA  . ASN ASN ASN A A 206  206  . 83.222 32.939 102.261 1.00 25.45 1 . C  ? 
ATOM   1434 CB  CB  . ASN ASN ASN A A 206  206  . 82.701 31.656 102.941 1.00 27.82 1 . C  ? 
ATOM   1435 CG  CG  . ASN ASN ASN A A 206  206  . 83.539 30.430 102.639 1.00 29.90 1 . C  ? 
ATOM   1436 OD1 OD1 . ASN ASN ASN A A 206  206  . 84.242 30.349 101.639 1.00 30.30 1 . O  ? 
ATOM   1437 ND2 ND2 . ASN ASN ASN A A 206  206  . 83.432 29.433 103.512 1.00 33.32 1 . N  ? 
ATOM   1438 C   C   . ASN ASN ASN A A 206  206  . 82.211 34.040 102.443 1.00 23.11 1 . C  ? 
ATOM   1439 O   O   . ASN ASN ASN A A 206  206  . 82.180 34.710 103.489 1.00 20.73 1 . O  ? 
ATOM   1440 N   N   . VAL VAL VAL A A 207  207  . 81.388 34.261 101.409 1.00 21.43 1 . N  ? 
ATOM   1441 CA  CA  . VAL VAL VAL A A 207  207  . 80.358 35.282 101.479 1.00 21.19 1 . C  ? 
ATOM   1442 CB  CB  . VAL VAL VAL A A 207  207  . 80.711 36.490 100.589 1.00 20.95 1 . C  ? 
ATOM   1443 CG1 CG1 . VAL VAL VAL A A 207  207  . 79.667 37.587 100.758 1.00 22.06 1 . C  ? 
ATOM   1444 CG2 CG2 . VAL VAL VAL A A 207  207  . 82.110 36.982 100.937 1.00 21.49 1 . C  ? 
ATOM   1445 C   C   . VAL VAL VAL A A 207  207  . 79.032 34.685 101.014 1.00 19.45 1 . C  ? 
ATOM   1446 O   O   . VAL VAL VAL A A 207  207  . 78.972 34.070 99.954  1.00 19.58 1 . O  ? 
ATOM   1447 N   N   . ASP ASP ASP A A 208  208  . 77.994 34.859 101.823 1.00 19.76 1 . N  ? 
ATOM   1448 CA  CA  . ASP ASP ASP A A 208  208  . 76.624 34.509 101.423 1.00 21.05 1 . C  ? 
ATOM   1449 CB  CB  . ASP ASP ASP A A 208  208  . 75.757 34.216 102.652 1.00 23.99 1 . C  ? 
ATOM   1450 CG  CG  . ASP ASP ASP A A 208  208  . 76.168 32.912 103.363 1.00 29.30 1 . C  ? 
ATOM   1451 OD1 OD1 . ASP ASP ASP A A 208  208  . 76.692 31.995 102.685 1.00 33.61 1 . O  ? 
ATOM   1452 OD2 OD2 . ASP ASP ASP A A 208  208  . 75.966 32.812 104.596 1.00 37.90 1 . O  ? 
ATOM   1453 C   C   . ASP ASP ASP A A 208  208  . 76.037 35.665 100.616 1.00 18.97 1 . C  ? 
ATOM   1454 O   O   . ASP ASP ASP A A 208  208  . 76.132 36.817 101.040 1.00 18.55 1 . O  ? 
ATOM   1455 N   N   . VAL VAL VAL A A 209  209  . 75.440 35.339 99.472  1.00 17.91 1 . N  ? 
ATOM   1456 CA  CA  . VAL VAL VAL A A 209  209  . 74.944 36.375 98.533  1.00 16.72 1 . C  ? 
ATOM   1457 CB  CB  . VAL VAL VAL A A 209  209  . 75.806 36.433 97.266  1.00 17.00 1 . C  ? 
ATOM   1458 CG1 CG1 . VAL VAL VAL A A 209  209  . 75.315 37.527 96.312  1.00 15.93 1 . C  ? 
ATOM   1459 CG2 CG2 . VAL VAL VAL A A 209  209  . 77.257 36.697 97.640  1.00 17.68 1 . C  ? 
ATOM   1460 C   C   . VAL VAL VAL A A 209  209  . 73.520 36.050 98.139  1.00 15.78 1 . C  ? 
ATOM   1461 O   O   . VAL VAL VAL A A 209  209  . 73.185 34.896 97.897  1.00 17.53 1 . O  ? 
ATOM   1462 N   N   . SER SER SER A A 210  210  . 72.677 37.071 98.089  1.00 15.84 1 . N  ? 
ATOM   1463 CA  CA  . SER SER SER A A 210  210  . 71.375 36.892 97.464  1.00 15.33 1 . C  ? 
ATOM   1464 CB  CB  . SER SER SER A A 210  210  . 70.255 36.906 98.474  1.00 16.28 1 . C  ? 
ATOM   1465 OG  OG  . SER SER SER A A 210  210  . 70.378 35.778 99.314  1.00 19.45 1 . O  ? 
ATOM   1466 C   C   . SER SER SER A A 210  210  . 71.132 38.011 96.464  1.00 14.70 1 . C  ? 
ATOM   1467 O   O   . SER SER SER A A 210  210  . 71.563 39.128 96.689  1.00 15.15 1 . O  ? 
ATOM   1468 N   N   . ILE ILE ILE A A 211  211  . 70.442 37.656 95.383  1.00 13.66 1 . N  ? 
ATOM   1469 CA  CA  . ILE ILE ILE A A 211  211  . 69.978 38.604 94.367  1.00 13.70 1 . C  ? 
ATOM   1470 CB  CB  . ILE ILE ILE A A 211  211  . 70.607 38.317 92.992  1.00 14.07 1 . C  ? 
ATOM   1471 CG1 CG1 . ILE ILE ILE A A 211  211  . 72.148 38.456 93.050  1.00 15.01 1 . C  ? 
ATOM   1472 CD1 CD1 . ILE ILE ILE A A 211  211  . 72.850 37.770 91.887  1.00 15.00 1 . C  ? 
ATOM   1473 CG2 CG2 . ILE ILE ILE A A 211  211  . 70.041 39.270 91.950  1.00 15.05 1 . C  ? 
ATOM   1474 C   C   . ILE ILE ILE A A 211  211  . 68.467 38.439 94.292  1.00 12.53 1 . C  ? 
ATOM   1475 O   O   . ILE ILE ILE A A 211  211  . 67.971 37.325 94.120  1.00 12.18 1 . O  ? 
ATOM   1476 N   N   . MET MET MET A A 212  212  . 67.745 39.549 94.408  1.00 11.93 1 . N  ? 
ATOM   1477 CA  CA  . MET MET MET A A 212  212  . 66.282 39.551 94.385  1.00 11.62 1 . C  ? 
ATOM   1478 CB  CB  . MET MET MET A A 212  212  . 65.719 40.041 95.718  1.00 11.32 1 . C  ? 
ATOM   1479 CG  CG  . MET MET MET A A 212  212  . 64.191 40.045 95.820  1.00 12.35 1 . C  ? 
ATOM   1480 SD  SD  . MET MET MET A A 212  212  . 63.511 40.483 97.428  1.00 13.21 1 . S  ? 
ATOM   1481 CE  CE  . MET MET MET A A 212  212  . 64.189 42.127 97.665  1.00 13.08 1 . C  ? 
ATOM   1482 C   C   . MET MET MET A A 212  212  . 65.758 40.480 93.299  1.00 11.56 1 . C  ? 
ATOM   1483 O   O   . MET MET MET A A 212  212  . 66.151 41.630 93.208  1.00 11.71 1 . O  ? 
ATOM   1484 N   N   . PHE PHE PHE A A 213  213  . 64.817 39.962 92.516  1.00 10.98 1 . N  ? 
ATOM   1485 CA  CA  . PHE PHE PHE A A 213  213  . 64.073 40.724 91.524  1.00 10.66 1 . C  ? 
ATOM   1486 CB  CB  . PHE PHE PHE A A 213  213  . 64.006 39.894 90.235  1.00 10.70 1 . C  ? 
ATOM   1487 CG  CG  . PHE PHE PHE A A 213  213  . 63.605 40.629 88.968  1.00 11.03 1 . C  ? 
ATOM   1488 CD1 CD1 . PHE PHE PHE A A 213  213  . 63.502 42.033 88.874  1.00 11.27 1 . C  ? 
ATOM   1489 CE1 CE1 . PHE PHE PHE A A 213  213  . 63.184 42.671 87.676  1.00 11.38 1 . C  ? 
ATOM   1490 CZ  CZ  . PHE PHE PHE A A 213  213  . 62.981 41.911 86.542  1.00 11.10 1 . C  ? 
ATOM   1491 CE2 CE2 . PHE PHE PHE A A 213  213  . 63.100 40.528 86.609  1.00 11.11 1 . C  ? 
ATOM   1492 CD2 CD2 . PHE PHE PHE A A 213  213  . 63.400 39.887 87.811  1.00 11.36 1 . C  ? 
ATOM   1493 C   C   . PHE PHE PHE A A 213  213  . 62.678 40.969 92.097  1.00 10.80 1 . C  ? 
ATOM   1494 O   O   . PHE PHE PHE A A 213  213  . 61.961 40.039 92.434  1.00 11.15 1 . O  ? 
ATOM   1495 N   N   . THR THR THR A A 214  214  . 62.286 42.238 92.162  1.00 10.60 1 . N  ? 
ATOM   1496 CA  CA  . THR THR THR A A 214  214  . 60.938 42.608 92.561  1.00 10.88 1 . C  ? 
ATOM   1497 CB  CB  . THR THR THR A A 214  214  . 60.922 43.571 93.765  1.00 10.97 1 . C  ? 
ATOM   1498 OG1 OG1 . THR THR THR A A 214  214  . 61.850 44.630 93.524  1.00 11.35 1 . O  ? 
ATOM   1499 CG2 CG2 . THR THR THR A A 214  214  . 61.306 42.853 95.039  1.00 12.09 1 . C  ? 
ATOM   1500 C   C   . THR THR THR A A 214  214  . 60.269 43.276 91.377  1.00 10.67 1 . C  ? 
ATOM   1501 O   O   . THR THR THR A A 214  214  . 60.903 43.990 90.564  1.00 10.77 1 . O  ? 
ATOM   1502 N   N   . TRP TRP TRP A A 215  215  . 58.970 43.071 91.288  1.00 9.79  1 . N  ? 
ATOM   1503 CA  CA  . TRP TRP TRP A A 215  215  . 58.151 43.651 90.230  1.00 9.89  1 . C  ? 
ATOM   1504 CB  CB  . TRP TRP TRP A A 215  215  . 58.117 42.704 89.017  1.00 9.53  1 . C  ? 
ATOM   1505 CG  CG  . TRP TRP TRP A A 215  215  . 57.706 43.382 87.710  1.00 9.30  1 . C  ? 
ATOM   1506 CD1 CD1 . TRP TRP TRP A A 215  215  . 56.487 43.380 87.156  1.00 9.21  1 . C  ? 
ATOM   1507 NE1 NE1 . TRP TRP TRP A A 215  215  . 56.467 44.126 86.021  1.00 9.70  1 . N  ? 
ATOM   1508 CE2 CE2 . TRP TRP TRP A A 215  215  . 57.702 44.661 85.819  1.00 9.60  1 . C  ? 
ATOM   1509 CD2 CD2 . TRP TRP TRP A A 215  215  . 58.528 44.181 86.848  1.00 9.39  1 . C  ? 
ATOM   1510 CE3 CE3 . TRP TRP TRP A A 215  215  . 59.874 44.561 86.868  1.00 10.08 1 . C  ? 
ATOM   1511 CZ3 CZ3 . TRP TRP TRP A A 215  215  . 60.352 45.395 85.841  1.00 9.68  1 . C  ? 
ATOM   1512 CH2 CH2 . TRP TRP TRP A A 215  215  . 59.506 45.825 84.825  1.00 9.75  1 . C  ? 
ATOM   1513 CZ2 CZ2 . TRP TRP TRP A A 215  215  . 58.187 45.450 84.772  1.00 9.76  1 . C  ? 
ATOM   1514 C   C   . TRP TRP TRP A A 215  215  . 56.738 43.903 90.724  1.00 10.14 1 . C  ? 
ATOM   1515 O   O   . TRP TRP TRP A A 215  215  . 56.116 43.039 91.357  1.00 11.28 1 . O  ? 
ATOM   1516 N   N   . GLN GLN GLN A A 216  216  . 56.208 45.062 90.371  1.00 10.18 1 . N  ? 
ATOM   1517 CA  CA  . GLN GLN GLN A A 216  216  . 54.828 45.424 90.657  1.00 10.15 1 . C  ? 
ATOM   1518 CB  CB  . GLN GLN GLN A A 216  216  . 54.670 46.922 90.574  1.00 11.20 1 . C  ? 
ATOM   1519 CG  CG  . GLN GLN GLN A A 216  216  . 53.263 47.452 90.879  1.00 12.27 1 . C  ? 
ATOM   1520 CD  CD  . GLN GLN GLN A A 216  216  . 53.291 48.951 91.090  1.00 14.14 1 . C  ? 
ATOM   1521 OE1 OE1 . GLN GLN GLN A A 216  216  . 53.973 49.406 91.995  1.00 16.75 1 . O  ? 
ATOM   1522 NE2 NE2 . GLN GLN GLN A A 216  216  . 52.584 49.697 90.278  1.00 15.54 1 . N  ? 
ATOM   1523 C   C   . GLN GLN GLN A A 216  216  . 53.902 44.769 89.643  1.00 10.08 1 . C  ? 
ATOM   1524 O   O   . GLN GLN GLN A A 216  216  . 54.194 44.733 88.427  1.00 10.07 1 . O  ? 
ATOM   1525 N   N   . ASN ASN ASN A A 217  217  . 52.764 44.279 90.121  1.00 10.06 1 . N  ? 
ATOM   1526 CA  CA  . ASN ASN ASN A A 217  217  . 51.717 43.873 89.215  1.00 9.97  1 . C  ? 
ATOM   1527 CB  CB  . ASN ASN ASN A A 217  217  . 50.628 43.102 89.951  1.00 10.00 1 . C  ? 
ATOM   1528 CG  CG  . ASN ASN ASN A A 217  217  . 49.549 42.584 89.013  1.00 10.00 1 . C  ? 
ATOM   1529 OD1 OD1 . ASN ASN ASN A A 217  217  . 49.302 43.168 87.942  1.00 10.89 1 . O  ? 
ATOM   1530 ND2 ND2 . ASN ASN ASN A A 217  217  . 48.927 41.492 89.396  1.00 10.51 1 . N  ? 
ATOM   1531 C   C   . ASN ASN ASN A A 217  217  . 51.156 45.104 88.559  1.00 10.51 1 . C  ? 
ATOM   1532 O   O   . ASN ASN ASN A A 217  217  . 50.381 45.841 89.172  1.00 10.99 1 . O  ? 
ATOM   1533 N   N   . MET MET MET A A 218  218  . 51.591 45.361 87.320  1.00 11.20 1 . N  ? 
ATOM   1534 CA  CA  . MET MET MET A A 218  218  . 51.278 46.609 86.635  1.00 12.06 1 . C  ? 
ATOM   1535 CB  CB  . MET MET MET A A 218  218  . 52.479 47.104 85.820  1.00 12.78 1 . C  ? 
ATOM   1536 CG  CG  . MET MET MET A A 218  218  . 53.644 47.572 86.700  1.00 12.83 1 . C  ? 
ATOM   1537 SD  SD  . MET MET MET A A 218  218  . 55.088 47.916 85.707  1.00 13.05 1 . S  ? 
ATOM   1538 CE  CE  . MET MET MET A A 218  218  . 54.531 49.410 84.854  1.00 15.20 1 . C  ? 
ATOM   1539 C   C   . MET MET MET A A 218  218  . 50.013 46.573 85.800  1.00 11.78 1 . C  ? 
ATOM   1540 O   O   . MET MET MET A A 218  218  . 49.739 47.509 85.038  1.00 12.41 1 . O  ? 
ATOM   1541 N   N   . ILE ILE ILE A A 219  219  . 49.199 45.536 85.955  1.00 10.97 1 . N  ? 
ATOM   1542 CA  CA  . ILE ILE ILE A A 219  219  . 47.945 45.508 85.204  1.00 11.17 1 . C  ? 
ATOM   1543 CB  CB  . ILE ILE ILE A A 219  219  . 47.198 44.158 85.360  1.00 11.64 1 . C  ? 
ATOM   1544 CG1 CG1 . ILE ILE ILE A A 219  219  . 48.032 43.015 84.768  1.00 12.25 1 . C  ? 
ATOM   1545 CD1 CD1 . ILE ILE ILE A A 219  219  . 48.469 43.158 83.318  1.00 12.76 1 . C  ? 
ATOM   1546 CG2 CG2 . ILE ILE ILE A A 219  219  . 45.819 44.228 84.659  1.00 12.04 1 . C  ? 
ATOM   1547 C   C   . ILE ILE ILE A A 219  219  . 47.115 46.673 85.757  1.00 11.43 1 . C  ? 
ATOM   1548 O   O   . ILE ILE ILE A A 219  219  . 46.986 46.826 86.975  1.00 12.18 1 . O  ? 
ATOM   1549 N   N   . GLY GLY GLY A A 220  220  . 46.653 47.514 84.833  1.00 12.26 1 . N  ? 
ATOM   1550 CA  CA  . GLY GLY GLY A A 220  220  . 45.984 48.778 85.163  1.00 14.32 1 . C  ? 
ATOM   1551 C   C   . GLY GLY GLY A A 220  220  . 46.849 50.005 85.182  1.00 14.55 1 . C  ? 
ATOM   1552 O   O   . GLY GLY GLY A A 220  220  . 46.334 51.105 85.380  1.00 15.89 1 . O  ? 
ATOM   1553 N   N   . PHE PHE PHE A A 221  221  . 48.163 49.863 84.988  1.00 13.98 1 . N  ? 
ATOM   1554 CA  CA  . PHE PHE PHE A A 221  221  . 49.077 50.989 84.850  1.00 16.05 1 . C  ? 
ATOM   1555 CB  CB  . PHE PHE PHE A A 221  221  . 50.477 50.463 84.509  1.00 17.34 1 . C  ? 
ATOM   1556 CG  CG  . PHE PHE PHE A A 221  221  . 51.576 51.529 84.408  1.00 18.54 1 . C  ? 
ATOM   1557 CD1 CD1 . PHE PHE PHE A A 221  221  . 51.978 52.225 85.525  1.00 20.37 1 . C  ? 
ATOM   1558 CE1 CE1 . PHE PHE PHE A A 221  221  . 53.024 53.130 85.467  1.00 20.77 1 . C  ? 
ATOM   1559 CZ  CZ  . PHE PHE PHE A A 221  221  . 53.696 53.336 84.268  1.00 21.56 1 . C  ? 
ATOM   1560 CE2 CE2 . PHE PHE PHE A A 221  221  . 53.334 52.601 83.133  1.00 21.25 1 . C  ? 
ATOM   1561 CD2 CD2 . PHE PHE PHE A A 221  221  . 52.285 51.694 83.228  1.00 21.37 1 . C  ? 
ATOM   1562 C   C   . PHE PHE PHE A A 221  221  . 48.614 51.915 83.749  1.00 16.67 1 . C  ? 
ATOM   1563 O   O   . PHE PHE PHE A A 221  221  . 48.772 53.140 83.860  1.00 17.95 1 . O  ? 
ATOM   1564 N   N   . PHE PHE PHE A A 222  222  . 48.074 51.345 82.674  1.00 15.72 1 . N  ? 
ATOM   1565 CA  CA  . PHE PHE PHE A A 222  222  . 47.441 52.124 81.617  1.00 17.71 1 . C  ? 
ATOM   1566 CB  CB  . PHE PHE PHE A A 222  222  . 48.399 52.395 80.460  1.00 19.35 1 . C  ? 
ATOM   1567 CG  CG  . PHE PHE PHE A A 222  222  . 48.748 51.192 79.664  1.00 19.53 1 . C  ? 
ATOM   1568 CD1 CD1 . PHE PHE PHE A A 222  222  . 49.746 50.330 80.102  1.00 20.68 1 . C  ? 
ATOM   1569 CE1 CE1 . PHE PHE PHE A A 222  222  . 50.081 49.206 79.374  1.00 20.36 1 . C  ? 
ATOM   1570 CZ  CZ  . PHE PHE PHE A A 222  222  . 49.446 48.933 78.169  1.00 22.07 1 . C  ? 
ATOM   1571 CE2 CE2 . PHE PHE PHE A A 222  222  . 48.458 49.789 77.703  1.00 21.04 1 . C  ? 
ATOM   1572 CD2 CD2 . PHE PHE PHE A A 222  222  . 48.101 50.917 78.440  1.00 21.08 1 . C  ? 
ATOM   1573 C   C   . PHE PHE PHE A A 222  222  . 46.221 51.417 81.087  1.00 18.66 1 . C  ? 
ATOM   1574 O   O   . PHE PHE PHE A A 222  222  . 46.060 50.214 81.293  1.00 18.22 1 . O  ? 
ATOM   1575 N   N   . GLY GLY GLY A A 223  223  . 45.345 52.183 80.439  1.00 18.74 1 . N  ? 
ATOM   1576 CA  CA  . GLY GLY GLY A A 223  223  . 44.259 51.623 79.671  1.00 19.70 1 . C  ? 
ATOM   1577 C   C   . GLY GLY GLY A A 223  223  . 43.011 51.274 80.444  1.00 20.52 1 . C  ? 
ATOM   1578 O   O   . GLY GLY GLY A A 223  223  . 42.006 50.878 79.843  1.00 23.68 1 . O  ? 
ATOM   1579 N   N   . LYS LYS LYS A A 224  224  . 43.054 51.408 81.757  1.00 18.79 1 . N  ? 
ATOM   1580 CA  CA  . LYS LYS LYS A A 224  224  . 41.939 51.060 82.612  1.00 20.42 1 . C  ? 
ATOM   1581 CB  CB  . LYS LYS LYS A A 224  224  . 42.431 50.102 83.684  1.00 21.11 1 . C  ? 
ATOM   1582 CG  CG  . LYS LYS LYS A A 224  224  . 41.393 49.119 84.154  1.00 21.47 1 . C  ? 
ATOM   1583 CD  CD  . LYS LYS LYS A A 224  224  . 41.942 48.190 85.206  1.00 20.15 1 . C  ? 
ATOM   1584 CE  CE  . LYS LYS LYS A A 224  224  . 40.821 47.322 85.747  1.00 20.79 1 . C  ? 
ATOM   1585 NZ  NZ  . LYS LYS LYS A A 224  224  . 41.140 46.652 87.028  1.00 19.68 1 . N  ? 
ATOM   1586 C   C   . LYS LYS LYS A A 224  224  . 41.388 52.368 83.210  1.00 21.13 1 . C  ? 
ATOM   1587 O   O   . LYS LYS LYS A A 224  224  . 42.116 53.115 83.859  1.00 23.26 1 . O  ? 
ATOM   1588 N   N   . GLN GLN GLN A A 225  225  . 40.105 52.644 82.976  1.00 22.37 1 . N  ? 
ATOM   1589 CA  CA  . GLN GLN GLN A A 225  225  . 39.526 53.966 83.295  1.00 24.63 1 . C  ? 
ATOM   1590 CB  CB  . GLN GLN GLN A A 225  225  . 38.291 54.228 82.421  1.00 27.12 1 . C  ? 
ATOM   1591 CG  CG  . GLN GLN GLN A A 225  225  . 38.511 54.089 80.911  1.00 30.23 1 . C  ? 
ATOM   1592 CD  CD  . GLN GLN GLN A A 225  225  . 39.659 54.957 80.388  1.00 32.87 1 . C  ? 
ATOM   1593 OE1 OE1 . GLN GLN GLN A A 225  225  . 39.752 56.149 80.715  1.00 31.67 1 . O  ? 
ATOM   1594 NE2 NE2 . GLN GLN GLN A A 225  225  . 40.559 54.354 79.599  1.00 33.11 1 . N  ? 
ATOM   1595 C   C   . GLN GLN GLN A A 225  225  . 39.149 54.136 84.773  1.00 25.05 1 . C  ? 
ATOM   1596 O   O   . GLN GLN GLN A A 225  225  . 39.139 55.262 85.279  1.00 26.76 1 . O  ? 
ATOM   1597 N   N   . VAL VAL VAL A A 226  226  . 38.801 53.038 85.449  1.00 22.96 1 . N  ? 
ATOM   1598 CA  CA  . VAL VAL VAL A A 226  226  . 38.462 53.044 86.882  1.00 21.71 1 . C  ? 
ATOM   1599 CB  CB  . VAL VAL VAL A A 226  226  . 36.921 53.004 87.106  1.00 23.21 1 . C  ? 
ATOM   1600 CG1 CG1 . VAL VAL VAL A A 226  226  . 36.253 54.290 86.605  1.00 25.57 1 . C  ? 
ATOM   1601 CG2 CG2 . VAL VAL VAL A A 226  226  . 36.281 51.824 86.399  1.00 23.84 1 . C  ? 
ATOM   1602 C   C   . VAL VAL VAL A A 226  226  . 39.114 51.834 87.597  1.00 21.21 1 . C  ? 
ATOM   1603 O   O   . VAL VAL VAL A A 226  226  . 39.508 50.873 86.931  1.00 21.13 1 . O  ? 
ATOM   1604 N   N   . ASN ASN ASN A A 227  227  . 39.188 51.878 88.929  1.00 20.77 1 . N  ? 
ATOM   1605 CA  CA  . ASN ASN ASN A A 227  227  . 39.521 50.697 89.747  1.00 20.81 1 . C  ? 
ATOM   1606 CB  CB  . ASN ASN ASN A A 227  227  . 38.382 49.672 89.664  1.00 23.33 1 . C  ? 
ATOM   1607 CG  CG  . ASN ASN ASN A A 227  227  . 37.084 50.167 90.289  1.00 24.05 1 . C  ? 
ATOM   1608 OD1 OD1 . ASN ASN ASN A A 227  227  . 37.102 50.806 91.329  1.00 30.12 1 . O  ? 
ATOM   1609 ND2 ND2 . ASN ASN ASN A A 227  227  . 35.965 49.858 89.662  1.00 27.15 1 . N  ? 
ATOM   1610 C   C   . ASN ASN ASN A A 227  227  . 40.841 50.054 89.253  1.00 19.47 1 . C  ? 
ATOM   1611 O   O   . ASN ASN ASN A A 227  227  . 40.885 48.868 88.891  1.00 17.44 1 . O  ? 
ATOM   1612 N   N   . VAL VAL VAL A A 228  228  . 41.903 50.850 89.213  1.00 18.25 1 . N  ? 
ATOM   1613 CA  CA  . VAL VAL VAL A A 228  228  . 43.097 50.469 88.476  1.00 17.82 1 . C  ? 
ATOM   1614 CB  CB  . VAL VAL VAL A A 228  228  . 44.084 51.638 88.281  1.00 19.04 1 . C  ? 
ATOM   1615 CG1 CG1 . VAL VAL VAL A A 228  228  . 43.417 52.776 87.489  1.00 21.14 1 . C  ? 
ATOM   1616 CG2 CG2 . VAL VAL VAL A A 228  228  . 44.699 52.110 89.591  1.00 19.45 1 . C  ? 
ATOM   1617 C   C   . VAL VAL VAL A A 228  228  . 43.843 49.224 88.971  1.00 16.13 1 . C  ? 
ATOM   1618 O   O   . VAL VAL VAL A A 228  228  . 44.523 48.595 88.172  1.00 16.10 1 . O  ? 
ATOM   1619 N   N   . ASN ASN ASN A A 229  229  . 43.756 48.885 90.258  1.00 15.14 1 . N  ? 
ATOM   1620 CA  CA  . ASN ASN ASN A A 229  229  . 44.364 47.663 90.787  1.00 15.14 1 . C  ? 
ATOM   1621 CB  CB  . ASN ASN ASN A A 229  229  . 45.049 47.900 92.134  1.00 16.47 1 . C  ? 
ATOM   1622 CG  CG  . ASN ASN ASN A A 229  229  . 46.309 48.696 91.988  1.00 17.52 1 . C  ? 
ATOM   1623 OD1 OD1 . ASN ASN ASN A A 229  229  . 47.160 48.326 91.211  1.00 18.74 1 . O  ? 
ATOM   1624 ND2 ND2 . ASN ASN ASN A A 229  229  . 46.451 49.765 92.753  1.00 19.72 1 . N  ? 
ATOM   1625 C   C   . ASN ASN ASN A A 229  229  . 43.354 46.541 90.987  1.00 15.77 1 . C  ? 
ATOM   1626 O   O   . ASN ASN ASN A A 229  229  . 43.731 45.418 91.267  1.00 14.68 1 . O  ? 
ATOM   1627 N   N   . SER SER SER A A 230  230  . 42.071 46.859 90.886  1.00 15.13 1 . N  ? 
ATOM   1628 CA  CA  . SER SER SER A A 230  230  . 41.050 45.911 91.295  1.00 15.88 1 . C  ? 
ATOM   1629 CB  CB  . SER SER SER A A 230  230  . 39.674 46.525 91.073  1.00 18.23 1 . C  ? 
ATOM   1630 OG  OG  . SER SER SER A A 230  230  . 38.732 45.660 91.627  1.00 22.75 1 . O  ? 
ATOM   1631 C   C   . SER SER SER A A 230  230  . 41.103 44.588 90.559  1.00 14.53 1 . C  ? 
ATOM   1632 O   O   . SER SER SER A A 230  230  . 41.096 44.570 89.343  1.00 14.33 1 . O  ? 
ATOM   1633 N   N   . GLY GLY GLY A A 231  231  . 41.168 43.486 91.303  1.00 12.87 1 . N  ? 
ATOM   1634 CA  CA  . GLY GLY GLY A A 231  231  . 41.221 42.148 90.717  1.00 12.85 1 . C  ? 
ATOM   1635 C   C   . GLY GLY GLY A A 231  231  . 42.630 41.662 90.372  1.00 12.38 1 . C  ? 
ATOM   1636 O   O   . GLY GLY GLY A A 231  231  . 42.823 40.513 89.952  1.00 12.63 1 . O  ? 
ATOM   1637 N   N   . ASN ASN ASN A A 232  232  . 43.646 42.520 90.554  1.00 11.32 1 . N  ? 
ATOM   1638 CA  CA  . ASN ASN ASN A A 232  232  . 45.009 42.027 90.337  1.00 10.78 1 . C  ? 
ATOM   1639 CB  CB  . ASN ASN ASN A A 232  232  . 46.048 43.143 90.410  1.00 10.76 1 . C  ? 
ATOM   1640 CG  CG  . ASN ASN ASN A A 232  232  . 45.996 44.088 89.242  1.00 10.81 1 . C  ? 
ATOM   1641 OD1 OD1 . ASN ASN ASN A A 232  232  . 45.250 43.912 88.287  1.00 11.27 1 . O  ? 
ATOM   1642 ND2 ND2 . ASN ASN ASN A A 232  232  . 46.823 45.112 89.306  1.00 11.01 1 . N  ? 
ATOM   1643 C   C   . ASN ASN ASN A A 232  232  . 45.342 40.933 91.342  1.00 11.20 1 . C  ? 
ATOM   1644 O   O   . ASN ASN ASN A A 232  232  . 44.981 40.987 92.522  1.00 11.56 1 . O  ? 
ATOM   1645 N   N   . PHE PHE PHE A A 233  233  . 46.037 39.909 90.864  1.00 10.86 1 . N  ? 
ATOM   1646 CA  CA  . PHE PHE PHE A A 233  233  . 46.508 38.858 91.723  1.00 11.17 1 . C  ? 
ATOM   1647 CB  CB  . PHE PHE PHE A A 233  233  . 45.405 37.776 91.928  1.00 11.93 1 . C  ? 
ATOM   1648 CG  CG  . PHE PHE PHE A A 233  233  . 45.313 36.782 90.831  1.00 12.44 1 . C  ? 
ATOM   1649 CD1 CD1 . PHE PHE PHE A A 233  233  . 44.684 37.106 89.629  1.00 13.15 1 . C  ? 
ATOM   1650 CE1 CE1 . PHE PHE PHE A A 233  233  . 44.606 36.147 88.612  1.00 14.16 1 . C  ? 
ATOM   1651 CZ  CZ  . PHE PHE PHE A A 233  233  . 45.154 34.886 88.806  1.00 13.89 1 . C  ? 
ATOM   1652 CE2 CE2 . PHE PHE PHE A A 233  233  . 45.772 34.555 89.992  1.00 13.71 1 . C  ? 
ATOM   1653 CD2 CD2 . PHE PHE PHE A A 233  233  . 45.857 35.504 91.000  1.00 13.89 1 . C  ? 
ATOM   1654 C   C   . PHE PHE PHE A A 233  233  . 47.760 38.242 91.175  1.00 10.96 1 . C  ? 
ATOM   1655 O   O   . PHE PHE PHE A A 233  233  . 48.022 38.317 89.966  1.00 10.80 1 . O  ? 
ATOM   1656 N   N   . ASN ASN ASN A A 234  234  . 48.513 37.612 92.061  1.00 11.05 1 . N  ? 
ATOM   1657 CA  CA  . ASN ASN ASN A A 234  234  . 49.802 37.037 91.738  1.00 11.40 1 . C  ? 
ATOM   1658 CB  CB  . ASN ASN ASN A A 234  234  . 50.912 37.714 92.516  1.00 11.65 1 . C  ? 
ATOM   1659 CG  CG  . ASN ASN ASN A A 234  234  . 50.931 39.215 92.376  1.00 11.82 1 . C  ? 
ATOM   1660 OD1 OD1 . ASN ASN ASN A A 234  234  . 50.439 39.766 91.393  1.00 11.92 1 . O  ? 
ATOM   1661 ND2 ND2 . ASN ASN ASN A A 234  234  . 51.519 39.876 93.370  1.00 11.66 1 . N  ? 
ATOM   1662 C   C   . ASN ASN ASN A A 234  234  . 49.838 35.534 92.040  1.00 11.91 1 . C  ? 
ATOM   1663 O   O   . ASN ASN ASN A A 234  234  . 49.335 35.079 93.089  1.00 12.51 1 . O  ? 
ATOM   1664 N   N   . LYS LYS LYS A A 235  235  . 50.444 34.753 91.155  1.00 12.57 1 . N  ? 
ATOM   1665 CA  CA  . LYS LYS LYS A A 235  235  . 50.618 33.319 91.386  1.00 13.58 1 . C  ? 
ATOM   1666 CB  CB  . LYS LYS LYS A A 235  235  . 49.664 32.467 90.530  1.00 15.57 1 . C  ? 
ATOM   1667 CG  CG  . LYS LYS LYS A A 235  235  . 49.780 32.652 89.060  1.00 17.06 1 . C  ? 
ATOM   1668 CD  CD  . LYS LYS LYS A A 235  235  . 48.726 31.823 88.319  1.00 20.05 1 . C  ? 
ATOM   1669 CE  CE  . LYS LYS LYS A A 235  235  . 48.825 32.103 86.848  1.00 21.78 1 . C  ? 
ATOM   1670 NZ  NZ  . LYS LYS LYS A A 235  235  . 47.754 31.358 86.122  1.00 24.03 1 . N  ? 
ATOM   1671 C   C   . LYS LYS LYS A A 235  235  . 52.038 32.916 91.111  1.00 14.40 1 . C  ? 
ATOM   1672 O   O   . LYS LYS LYS A A 235  235  . 52.741 33.583 90.367  1.00 14.00 1 . O  ? 
ATOM   1673 N   N   . ILE ILE ILE A A 236  236  . 52.466 31.833 91.734  1.00 14.28 1 . N  ? 
ATOM   1674 CA  CA  . ILE ILE ILE A A 236  236  . 53.797 31.292 91.571  1.00 14.81 1 . C  ? 
ATOM   1675 CB  CB  . ILE ILE ILE A A 236  236  . 54.419 31.007 92.946  1.00 15.99 1 . C  ? 
ATOM   1676 CG1 CG1 . ILE ILE ILE A A 236  236  . 54.566 32.317 93.736  1.00 17.14 1 . C  ? 
ATOM   1677 CD1 CD1 . ILE ILE ILE A A 236  236  . 55.578 33.300 93.237  1.00 18.02 1 . C  ? 
ATOM   1678 CG2 CG2 . ILE ILE ILE A A 236  236  . 55.749 30.279 92.837  1.00 16.66 1 . C  ? 
ATOM   1679 C   C   . ILE ILE ILE A A 236  236  . 53.724 29.999 90.760  1.00 15.66 1 . C  ? 
ATOM   1680 O   O   . ILE ILE ILE A A 236  236  . 52.888 29.122 91.046  1.00 16.41 1 . O  ? 
ATOM   1681 N   N   . ILE ILE ILE A A 237  237  . 54.602 29.884 89.771  1.00 15.81 1 . N  ? 
ATOM   1682 CA  CA  . ILE ILE ILE A A 237  237  . 54.710 28.697 88.912  1.00 18.48 1 . C  ? 
ATOM   1683 CB  CB  . ILE ILE ILE A A 237  237  . 54.675 29.055 87.414  1.00 21.49 1 . C  ? 
ATOM   1684 CG1 CG1 . ILE ILE ILE A A 237  237  . 53.466 29.925 87.048  1.00 25.04 1 . C  ? 
ATOM   1685 CD1 CD1 . ILE ILE ILE A A 237  237  . 52.154 29.441 87.541  1.00 26.50 1 . C  ? 
ATOM   1686 CG2 CG2 . ILE ILE ILE A A 237  237  . 54.733 27.783 86.559  1.00 22.86 1 . C  ? 
ATOM   1687 C   C   . ILE ILE ILE A A 237  237  . 56.067 28.070 89.227  1.00 19.16 1 . C  ? 
ATOM   1688 O   O   . ILE ILE ILE A A 237  237  . 57.095 28.764 89.207  1.00 16.72 1 . O  ? 
ATOM   1689 N   N   . LYS LYS LYS A A 238  238  . 56.089 26.774 89.523  1.00 20.54 1 . N  ? 
ATOM   1690 CA  CA  . LYS LYS LYS A A 238  238  . 57.360 26.029 89.686  1.00 22.15 1 . C  ? 
ATOM   1691 CB  CB  . LYS LYS LYS A A 238  238  . 57.439 25.361 91.038  1.00 26.05 1 . C  ? 
ATOM   1692 CG  CG  . LYS LYS LYS A A 238  238  . 57.514 26.308 92.204  1.00 28.93 1 . C  ? 
ATOM   1693 CD  CD  . LYS LYS LYS A A 238  238  . 57.118 25.619 93.493  1.00 32.32 1 . C  ? 
ATOM   1694 CE  CE  . LYS LYS LYS A A 238  238  . 57.027 26.632 94.606  1.00 32.73 1 . C  ? 
ATOM   1695 NZ  NZ  . LYS LYS LYS A A 238  238  . 56.477 26.014 95.842  1.00 34.30 1 . N  ? 
ATOM   1696 C   C   . LYS LYS LYS A A 238  238  . 57.395 24.982 88.596  1.00 24.42 1 . C  ? 
ATOM   1697 O   O   . LYS LYS LYS A A 238  238  . 56.574 24.065 88.597  1.00 24.85 1 . O  ? 
ATOM   1698 N   N   . ASP ASP ASP A A 239  239  . 58.294 25.138 87.635  1.00 21.52 1 . N  ? 
ATOM   1699 CA  CA  . ASP ASP ASP A A 239  239  . 58.392 24.233 86.520  1.00 24.02 1 . C  ? 
ATOM   1700 CB  CB  . ASP ASP ASP A A 239  239  . 58.482 25.021 85.229  1.00 26.48 1 . C  ? 
ATOM   1701 CG  CG  . ASP ASP ASP A A 239  239  . 58.513 24.131 84.014  1.00 32.02 1 . C  ? 
ATOM   1702 OD1 OD1 . ASP ASP ASP A A 239  239  . 59.034 22.982 84.087  1.00 34.55 1 . O  ? 
ATOM   1703 OD2 OD2 . ASP ASP ASP A A 239  239  . 58.035 24.577 82.966  1.00 35.80 1 . O  ? 
ATOM   1704 C   C   . ASP ASP ASP A A 239  239  . 59.626 23.402 86.775  1.00 25.22 1 . C  ? 
ATOM   1705 O   O   . ASP ASP ASP A A 239  239  . 60.735 23.898 86.654  1.00 24.29 1 . O  ? 
ATOM   1706 N   N   . LYS LYS LYS A A 240  240  . 59.414 22.147 87.167  1.00 27.91 1 . N  ? 
ATOM   1707 CA  CA  . LYS LYS LYS A A 240  240  . 60.496 21.223 87.510  1.00 33.57 1 . C  ? 
ATOM   1708 CB  CB  . LYS LYS LYS A A 240  240  . 60.276 20.598 88.885  1.00 38.95 1 . C  ? 
ATOM   1709 CG  CG  . LYS LYS LYS A A 240  240  . 60.732 21.466 90.046  1.00 43.00 1 . C  ? 
ATOM   1710 CD  CD  . LYS LYS LYS A A 240  240  . 60.706 20.712 91.376  1.00 48.28 1 . C  ? 
ATOM   1711 CE  CE  . LYS LYS LYS A A 240  240  . 59.289 20.398 91.868  1.00 52.78 1 . C  ? 
ATOM   1712 NZ  NZ  . LYS LYS LYS A A 240  240  . 58.523 21.596 92.335  1.00 54.70 1 . N  ? 
ATOM   1713 C   C   . LYS LYS LYS A A 240  240  . 60.515 20.129 86.471  1.00 38.21 1 . C  ? 
ATOM   1714 O   O   . LYS LYS LYS A A 240  240  . 59.528 19.413 86.285  1.00 41.73 1 . O  ? 
ATOM   1715 N   N   . SER SER SER A A 241  241  . 61.620 20.033 85.763  1.00 38.13 1 . N  ? 
ATOM   1716 CA  CA  . SER SER SER A A 241  241  . 61.905 18.881 84.923  1.00 45.66 1 . C  ? 
ATOM   1717 CB  CB  . SER SER SER A A 241  241  . 61.577 19.197 83.462  1.00 45.65 1 . C  ? 
ATOM   1718 OG  OG  . SER SER SER A A 241  241  . 62.293 20.330 83.000  1.00 45.58 1 . O  ? 
ATOM   1719 C   C   . SER SER SER A A 241  241  . 63.381 18.567 85.137  1.00 48.07 1 . C  ? 
ATOM   1720 O   O   . SER SER SER A A 241  241  . 64.036 19.213 85.958  1.00 55.68 1 . O  ? 
ATOM   1721 N   N   . LYS LYS LYS A A 242  242  . 63.921 17.585 84.433  1.00 47.51 1 . N  ? 
ATOM   1722 CA  CA  . LYS LYS LYS A A 242  242  . 65.323 17.229 84.652  1.00 45.43 1 . C  ? 
ATOM   1723 CB  CB  . LYS LYS LYS A A 242  242  . 65.647 15.917 83.953  1.00 46.39 1 . C  ? 
ATOM   1724 CG  CG  . LYS LYS LYS A A 242  242  . 64.896 14.732 84.547  1.00 47.23 1 . C  ? 
ATOM   1725 CD  CD  . LYS LYS LYS A A 242  242  . 65.000 13.505 83.649  1.00 48.15 1 . C  ? 
ATOM   1726 CE  CE  . LYS LYS LYS A A 242  242  . 64.015 13.535 82.488  1.00 46.66 1 . C  ? 
ATOM   1727 NZ  NZ  . LYS LYS LYS A A 242  242  . 62.692 13.002 82.902  1.00 46.15 1 . N  ? 
ATOM   1728 C   C   . LYS LYS LYS A A 242  242  . 66.216 18.376 84.171  1.00 43.64 1 . C  ? 
ATOM   1729 O   O   . LYS LYS LYS A A 242  242  . 66.058 18.867 83.034  1.00 39.67 1 . O  ? 
ATOM   1730 N   N   . ASP ASP ASP A A 243  243  . 67.085 18.854 85.079  1.00 43.49 1 . N  ? 
ATOM   1731 CA  CA  . ASP ASP ASP A A 243  243  . 68.097 19.914 84.802  1.00 41.68 1 . C  ? 
ATOM   1732 CB  CB  . ASP ASP ASP A A 243  243  . 69.109 19.422 83.752  1.00 43.63 1 . C  ? 
ATOM   1733 CG  CG  . ASP ASP ASP A A 243  243  . 69.691 18.072 84.099  1.00 46.03 1 . C  ? 
ATOM   1734 OD1 OD1 . ASP ASP ASP A A 243  243  . 70.057 17.869 85.284  1.00 45.64 1 . O  ? 
ATOM   1735 OD2 OD2 . ASP ASP ASP A A 243  243  . 69.777 17.223 83.185  1.00 44.65 1 . O  ? 
ATOM   1736 C   C   . ASP ASP ASP A A 243  243  . 67.523 21.249 84.352  1.00 39.88 1 . C  ? 
ATOM   1737 O   O   . ASP ASP ASP A A 243  243  . 68.208 22.086 83.733  1.00 35.31 1 . O  ? 
ATOM   1738 N   N   . SER SER SER A A 244  244  . 66.248 21.425 84.654  1.00 40.37 1 . N  ? 
ATOM   1739 CA  CA  . SER SER SER A A 244  244  . 65.584 22.670 84.492  1.00 40.98 1 . C  ? 
ATOM   1740 CB  CB  . SER SER SER A A 244  244  . 64.793 22.705 83.180  1.00 43.90 1 . C  ? 
ATOM   1741 OG  OG  . SER SER SER A A 244  244  . 64.621 24.044 82.706  1.00 47.14 1 . O  ? 
ATOM   1742 C   C   . SER SER SER A A 244  244  . 64.711 22.747 85.760  1.00 36.53 1 . C  ? 
ATOM   1743 O   O   . SER SER SER A A 244  244  . 63.926 21.839 86.087  1.00 39.91 1 . O  ? 
ATOM   1744 N   N   . GLU GLU GLU A A 245  245  . 64.946 23.750 86.560  1.00 28.13 1 . N  ? 
ATOM   1745 CA  CA  . GLU GLU GLU A A 245  245  . 63.904 24.194 87.465  1.00 25.77 1 . C  ? 
ATOM   1746 CB  CB  . GLU GLU GLU A A 245  245  . 64.240 23.924 88.920  1.00 31.13 1 . C  ? 
ATOM   1747 CG  CG  . GLU GLU GLU A A 245  245  . 63.257 24.593 89.881  1.00 36.55 1 . C  ? 
ATOM   1748 CD  CD  . GLU GLU GLU A A 245  245  . 63.257 24.010 91.288  1.00 42.85 1 . C  ? 
ATOM   1749 OE1 OE1 . GLU GLU GLU A A 245  245  . 64.200 23.252 91.652  1.00 49.48 1 . O  ? 
ATOM   1750 OE2 OE2 . GLU GLU GLU A A 245  245  . 62.289 24.315 92.022  1.00 45.56 1 . O  ? 
ATOM   1751 C   C   . GLU GLU GLU A A 245  245  . 63.780 25.683 87.192  1.00 20.74 1 . C  ? 
ATOM   1752 O   O   . GLU GLU GLU A A 245  245  . 64.792 26.383 87.194  1.00 18.77 1 . O  ? 
ATOM   1753 N   N   . ILE ILE ILE A A 246  246  . 62.558 26.123 86.922  1.00 17.49 1 . N  ? 
ATOM   1754 CA  CA  . ILE ILE ILE A A 246  246  . 62.243 27.550 86.794  1.00 16.56 1 . C  ? 
ATOM   1755 CB  CB  . ILE ILE ILE A A 246  246  . 61.696 27.876 85.395  1.00 17.81 1 . C  ? 
ATOM   1756 CG1 CG1 . ILE ILE ILE A A 246  246  . 62.838 27.746 84.374  1.00 18.37 1 . C  ? 
ATOM   1757 CD1 CD1 . ILE ILE ILE A A 246  246  . 62.345 27.745 82.941  1.00 19.47 1 . C  ? 
ATOM   1758 CG2 CG2 . ILE ILE ILE A A 246  246  . 61.058 29.272 85.363  1.00 18.28 1 . C  ? 
ATOM   1759 C   C   . ILE ILE ILE A A 246  246  . 61.225 27.854 87.882  1.00 16.51 1 . C  ? 
ATOM   1760 O   O   . ILE ILE ILE A A 246  246  . 60.267 27.089 88.118  1.00 16.61 1 . O  ? 
ATOM   1761 N   N   . VAL VAL VAL A A 247  247  . 61.408 28.992 88.543  1.00 14.02 1 . N  ? 
ATOM   1762 CA  CA  . VAL VAL VAL A A 247  247  . 60.411 29.513 89.457  1.00 14.57 1 . C  ? 
ATOM   1763 CB  CB  . VAL VAL VAL A A 247  247  . 60.911 29.531 90.896  1.00 15.05 1 . C  ? 
ATOM   1764 CG1 CG1 . VAL VAL VAL A A 247  247  . 59.870 30.144 91.836  1.00 15.48 1 . C  ? 
ATOM   1765 CG2 CG2 . VAL VAL VAL A A 247  247  . 61.275 28.101 91.326  1.00 16.42 1 . C  ? 
ATOM   1766 C   C   . VAL VAL VAL A A 247  247  . 60.053 30.918 88.959  1.00 13.28 1 . C  ? 
ATOM   1767 O   O   . VAL VAL VAL A A 247  247  . 60.929 31.733 88.697  1.00 13.61 1 . O  ? 
ATOM   1768 N   N   . ALA ALA ALA A A 248  248  . 58.764 31.168 88.824  1.00 13.61 1 . N  ? 
ATOM   1769 CA  CA  . ALA ALA ALA A A 248  248  . 58.266 32.432 88.250  1.00 13.55 1 . C  ? 
ATOM   1770 CB  CB  . ALA ALA ALA A A 248  248  . 57.961 32.261 86.777  1.00 14.24 1 . C  ? 
ATOM   1771 C   C   . ALA ALA ALA A A 248  248  . 57.030 32.910 88.967  1.00 14.04 1 . C  ? 
ATOM   1772 O   O   . ALA ALA ALA A A 248  248  . 56.288 32.121 89.563  1.00 14.03 1 . O  ? 
ATOM   1773 N   N   . ALA ALA ALA A A 249  249  . 56.850 34.219 88.985  1.00 12.58 1 . N  ? 
ATOM   1774 CA  CA  . ALA ALA ALA A A 249  249  . 55.619 34.847 89.452  1.00 12.63 1 . C  ? 
ATOM   1775 CB  CB  . ALA ALA ALA A A 249  249  . 55.921 36.032 90.350  1.00 12.78 1 . C  ? 
ATOM   1776 C   C   . ALA ALA ALA A A 249  249  . 54.896 35.309 88.223  1.00 12.75 1 . C  ? 
ATOM   1777 O   O   . ALA ALA ALA A A 249  249  . 55.529 35.849 87.304  1.00 15.09 1 . O  ? 
ATOM   1778 N   N   . VAL VAL VAL A A 250  250  . 53.587 35.067 88.179  1.00 11.53 1 . N  ? 
ATOM   1779 CA  CA  . VAL VAL VAL A A 250  250  . 52.714 35.564 87.146  1.00 12.22 1 . C  ? 
ATOM   1780 CB  CB  . VAL VAL VAL A A 250  250  . 51.972 34.427 86.439  1.00 13.19 1 . C  ? 
ATOM   1781 CG1 CG1 . VAL VAL VAL A A 250  250  . 50.977 35.006 85.444  1.00 13.61 1 . C  ? 
ATOM   1782 CG2 CG2 . VAL VAL VAL A A 250  250  . 52.991 33.535 85.753  1.00 14.68 1 . C  ? 
ATOM   1783 C   C   . VAL VAL VAL A A 250  250  . 51.752 36.543 87.804  1.00 12.47 1 . C  ? 
ATOM   1784 O   O   . VAL VAL VAL A A 250  250  . 50.993 36.189 88.694  1.00 12.40 1 . O  ? 
ATOM   1785 N   N   . MET MET MET A A 251  251  . 51.793 37.773 87.340  1.00 11.41 1 . N  ? 
ATOM   1786 CA  CA  . MET MET MET A A 251  251  . 51.036 38.878 87.915  1.00 11.88 1 . C  ? 
ATOM   1787 CB  CB  . MET MET MET A A 251  251  . 52.011 40.037 88.215  1.00 12.92 1 . C  ? 
ATOM   1788 CG  CG  . MET MET MET A A 251  251  . 53.045 39.701 89.279  1.00 13.49 1 . C  ? 
ATOM   1789 SD  SD  . MET MET MET A A 251  251  . 54.548 40.719 89.223  1.00 14.23 1 . S  ? 
ATOM   1790 CE  CE  . MET MET MET A A 251  251  . 55.414 39.866 87.909  1.00 13.47 1 . C  ? 
ATOM   1791 C   C   . MET MET MET A A 251  251  . 49.988 39.259 86.886  1.00 11.53 1 . C  ? 
ATOM   1792 O   O   . MET MET MET A A 251  251  . 50.289 39.825 85.828  1.00 11.17 1 . O  ? 
ATOM   1793 N   N   . GLY GLY GLY A A 252  252  . 48.733 38.942 87.196  1.00 10.85 1 . N  ? 
ATOM   1794 CA  CA  . GLY GLY GLY A A 252  252  . 47.632 39.086 86.270  1.00 11.64 1 . C  ? 
ATOM   1795 C   C   . GLY GLY GLY A A 252  252  . 46.418 39.683 86.932  1.00 12.47 1 . C  ? 
ATOM   1796 O   O   . GLY GLY GLY A A 252  252  . 46.547 40.353 87.948  1.00 11.72 1 . O  ? 
ATOM   1797 N   N   . ASN ASN ASN A A 253  253  . 45.248 39.438 86.349  1.00 12.40 1 . N  ? 
ATOM   1798 CA  CA  . ASN ASN ASN A A 253  253  . 43.992 39.940 86.891  1.00 12.52 1 . C  ? 
ATOM   1799 CB  CB  . ASN ASN ASN A A 253  253  . 43.572 41.219 86.133  1.00 13.20 1 . C  ? 
ATOM   1800 CG  CG  . ASN ASN ASN A A 253  253  . 42.391 41.927 86.766  1.00 13.86 1 . C  ? 
ATOM   1801 OD1 OD1 . ASN ASN ASN A A 253  253  . 41.232 41.541 86.535  1.00 14.91 1 . O  ? 
ATOM   1802 ND2 ND2 . ASN ASN ASN A A 253  253  . 42.652 42.969 87.540  1.00 12.80 1 . N  ? 
ATOM   1803 C   C   . ASN ASN ASN A A 253  253  . 42.970 38.791 86.767  1.00 13.61 1 . C  ? 
ATOM   1804 O   O   . ASN ASN ASN A A 253  253  . 43.059 37.957 85.849  1.00 13.20 1 . O  ? 
ATOM   1805 N   N   . ILE ILE ILE A A 254  254  . 42.007 38.772 87.680  1.00 14.82 1 . N  ? 
ATOM   1806 CA  CA  . ILE ILE ILE A A 254  254  . 40.997 37.722 87.655  1.00 16.10 1 . C  ? 
ATOM   1807 CB  CB  . ILE ILE ILE A A 254  254  . 40.177 37.667 88.969  1.00 15.96 1 . C  ? 
ATOM   1808 CG1 CG1 . ILE ILE ILE A A 254  254  . 39.402 38.964 89.170  1.00 17.33 1 . C  ? 
ATOM   1809 CD1 CD1 . ILE ILE ILE A A 254  254  . 38.445 38.919 90.341  1.00 18.71 1 . C  ? 
ATOM   1810 CG2 CG2 . ILE ILE ILE A A 254  254  . 41.087 37.255 90.121  1.00 16.07 1 . C  ? 
ATOM   1811 C   C   . ILE ILE ILE A A 254  254  . 40.083 37.830 86.450  1.00 17.07 1 . C  ? 
ATOM   1812 O   O   . ILE ILE ILE A A 254  254  . 39.425 36.834 86.086  1.00 19.43 1 . O  ? 
ATOM   1813 N   N   . SER SER SER A A 255  255  . 40.013 38.989 85.829  1.00 17.50 1 . N  ? 
ATOM   1814 CA  CA  . SER SER SER A A 255  255  . 39.193 39.127 84.615  1.00 19.89 1 . C  ? 
ATOM   1815 CB  CB  . SER SER SER A A 255  255  . 39.080 40.587 84.241  1.00 20.91 1 . C  ? 
ATOM   1816 OG  OG  . SER SER SER A A 255  255  . 38.226 40.727 83.147  1.00 18.69 1 . O  ? 
ATOM   1817 C   C   . SER SER SER A A 255  255  . 39.751 38.334 83.430  1.00 23.38 1 . C  ? 
ATOM   1818 O   O   . SER SER SER A A 255  255  . 40.958 38.317 83.187  1.00 20.98 1 . O  ? 
ATOM   1819 N   N   . ASN ASN ASN A A 256  256  . 38.861 37.636 82.710  1.00 26.52 1 . N  ? 
ATOM   1820 CA  CA  . ASN ASN ASN A A 256  256  . 39.224 36.984 81.429  1.00 30.19 1 . C  ? 
ATOM   1821 CB  CB  . ASN ASN ASN A A 256  256  . 38.568 35.611 81.299  1.00 33.30 1 . C  ? 
ATOM   1822 CG  CG  . ASN ASN ASN A A 256  256  . 39.033 34.648 82.372  1.00 37.49 1 . C  ? 
ATOM   1823 OD1 OD1 . ASN ASN ASN A A 256  256  . 40.229 34.374 82.496  1.00 41.07 1 . O  ? 
ATOM   1824 ND2 ND2 . ASN ASN ASN A A 256  256  . 38.100 34.148 83.176  1.00 40.33 1 . N  ? 
ATOM   1825 C   C   . ASN ASN ASN A A 256  256  . 38.892 37.839 80.205  1.00 32.05 1 . C  ? 
ATOM   1826 O   O   . ASN ASN ASN A A 256  256  . 38.984 37.347 79.062  1.00 33.73 1 . O  ? 
ATOM   1827 N   N   . ASP ASP ASP A A 257  257  . 38.550 39.110 80.433  1.00 31.45 1 . N  ? 
ATOM   1828 CA  CA  . ASP ASP ASP A A 257  257  . 38.244 40.060 79.364  1.00 33.39 1 . C  ? 
ATOM   1829 CB  CB  . ASP ASP ASP A A 257  257  . 37.800 41.400 79.945  1.00 35.12 1 . C  ? 
ATOM   1830 CG  CG  . ASP ASP ASP A A 257  257  . 36.427 41.325 80.638  1.00 40.19 1 . C  ? 
ATOM   1831 OD1 OD1 . ASP ASP ASP A A 257  257  . 35.782 40.232 80.634  1.00 42.86 1 . O  ? 
ATOM   1832 OD2 OD2 . ASP ASP ASP A A 257  257  . 36.015 42.377 81.186  1.00 40.66 1 . O  ? 
ATOM   1833 C   C   . ASP ASP ASP A A 257  257  . 39.417 40.350 78.448  1.00 33.69 1 . C  ? 
ATOM   1834 O   O   . ASP ASP ASP A A 257  257  . 40.568 40.447 78.895  1.00 30.32 1 . O  ? 
ATOM   1835 N   N   . ASN ASN ASN A A 258  258  . 39.096 40.597 77.185  1.00 31.45 1 . N  ? 
ATOM   1836 CA  CA  . ASN ASN ASN A A 258  258  . 40.102 40.828 76.169  1.00 33.71 1 . C  ? 
ATOM   1837 CB  CB  . ASN ASN ASN A A 258  258  . 39.810 39.948 74.942  1.00 33.82 1 . C  ? 
ATOM   1838 CG  CG  . ASN ASN ASN A A 258  258  . 39.708 38.459 75.298  1.00 37.59 1 . C  ? 
ATOM   1839 OD1 OD1 . ASN ASN ASN A A 258  258  . 38.634 37.856 75.174  1.00 41.77 1 . O  ? 
ATOM   1840 ND2 ND2 . ASN ASN ASN A A 258  258  . 40.815 37.859 75.753  1.00 35.70 1 . N  ? 
ATOM   1841 C   C   . ASN ASN ASN A A 258  258  . 40.104 42.312 75.870  1.00 31.32 1 . C  ? 
ATOM   1842 O   O   . ASN ASN ASN A A 258  258  . 39.379 42.792 75.021  1.00 33.75 1 . O  ? 
ATOM   1843 N   N   . GLU GLU GLU A A 259  259  . 40.940 43.043 76.605  1.00 31.99 1 . N  ? 
ATOM   1844 CA  CA  . GLU GLU GLU A A 259  259  . 41.040 44.500 76.515  1.00 30.32 1 . C  ? 
ATOM   1845 CB  CB  . GLU GLU GLU A A 259  259  . 40.350 45.146 77.718  1.00 34.44 1 . C  ? 
ATOM   1846 CG  CG  . GLU GLU GLU A A 259  259  . 38.844 44.929 77.793  1.00 40.01 1 . C  ? 
ATOM   1847 CD  CD  . GLU GLU GLU A A 259  259  . 38.083 45.534 76.620  1.00 44.17 1 . C  ? 
ATOM   1848 OE1 OE1 . GLU GLU GLU A A 259  259  . 38.598 46.480 75.973  1.00 47.54 1 . O  ? 
ATOM   1849 OE2 OE2 . GLU GLU GLU A A 259  259  . 36.959 45.054 76.339  1.00 47.47 1 . O  ? 
ATOM   1850 C   C   . GLU GLU GLU A A 259  259  . 42.500 44.920 76.523  1.00 26.03 1 . C  ? 
ATOM   1851 O   O   . GLU GLU GLU A A 259  259  . 43.340 44.174 77.001  1.00 23.50 1 . O  ? 
ATOM   1852 N   N   . GLU GLU GLU A A 260  260  . 42.772 46.131 76.066  1.00 21.10 1 . N  ? 
ATOM   1853 CA  CA  . GLU GLU GLU A A 260  260  . 44.143 46.669 76.018  1.00 22.90 1 . C  ? 
ATOM   1854 CB  CB  . GLU GLU GLU A A 260  260  . 44.093 48.127 75.537  1.00 27.08 1 . C  ? 
ATOM   1855 CG  CG  . GLU GLU GLU A A 260  260  . 45.327 48.981 75.810  1.00 29.76 1 . C  ? 
ATOM   1856 CD  CD  . GLU GLU GLU A A 260  260  . 45.062 50.478 75.694  1.00 31.04 1 . C  ? 
ATOM   1857 OE1 OE1 . GLU GLU GLU A A 260  260  . 43.970 50.968 76.081  1.00 35.24 1 . O  ? 
ATOM   1858 OE2 OE2 . GLU GLU GLU A A 260  260  . 45.968 51.166 75.207  1.00 34.78 1 . O  ? 
ATOM   1859 C   C   . GLU GLU GLU A A 260  260  . 44.854 46.607 77.365  1.00 20.49 1 . C  ? 
ATOM   1860 O   O   . GLU GLU GLU A A 260  260  . 46.081 46.407 77.427  1.00 19.90 1 . O  ? 
ATOM   1861 N   N   . TRP TRP TRP A A 261  261  . 44.109 46.841 78.448  1.00 18.01 1 . N  ? 
ATOM   1862 CA  CA  . TRP TRP TRP A A 261  261  . 44.711 46.849 79.778  1.00 17.04 1 . C  ? 
ATOM   1863 CB  CB  . TRP TRP TRP A A 261  261  . 43.864 47.651 80.800  1.00 17.16 1 . C  ? 
ATOM   1864 CG  CG  . TRP TRP TRP A A 261  261  . 42.505 47.100 81.058  1.00 18.71 1 . C  ? 
ATOM   1865 CD1 CD1 . TRP TRP TRP A A 261  261  . 41.331 47.494 80.461  1.00 21.16 1 . C  ? 
ATOM   1866 NE1 NE1 . TRP TRP TRP A A 261  261  . 40.285 46.765 80.958  1.00 22.25 1 . N  ? 
ATOM   1867 CE2 CE2 . TRP TRP TRP A A 261  261  . 40.755 45.888 81.902  1.00 20.92 1 . C  ? 
ATOM   1868 CD2 CD2 . TRP TRP TRP A A 261  261  . 42.155 46.076 81.991  1.00 18.35 1 . C  ? 
ATOM   1869 CE3 CE3 . TRP TRP TRP A A 261  261  . 42.875 45.309 82.900  1.00 17.63 1 . C  ? 
ATOM   1870 CZ3 CZ3 . TRP TRP TRP A A 261  261  . 42.213 44.395 83.673  1.00 19.42 1 . C  ? 
ATOM   1871 CH2 CH2 . TRP TRP TRP A A 261  261  . 40.813 44.198 83.549  1.00 20.64 1 . C  ? 
ATOM   1872 CZ2 CZ2 . TRP TRP TRP A A 261  261  . 40.078 44.941 82.673  1.00 20.79 1 . C  ? 
ATOM   1873 C   C   . TRP TRP TRP A A 261  261  . 45.041 45.493 80.385  1.00 15.88 1 . C  ? 
ATOM   1874 O   O   . TRP TRP TRP A A 261  261  . 45.855 45.427 81.313  1.00 14.68 1 . O  ? 
ATOM   1875 N   N   . ASN ASN ASN A A 262  262  . 44.418 44.421 79.899  1.00 14.86 1 . N  ? 
ATOM   1876 CA  CA  . ASN ASN ASN A A 262  262  . 44.493 43.128 80.574  1.00 15.11 1 . C  ? 
ATOM   1877 CB  CB  . ASN ASN ASN A A 262  262  . 43.140 42.430 80.545  1.00 15.60 1 . C  ? 
ATOM   1878 CG  CG  . ASN ASN ASN A A 262  262  . 42.992 41.374 81.614  1.00 16.23 1 . C  ? 
ATOM   1879 OD1 OD1 . ASN ASN ASN A A 262  262  . 43.778 41.265 82.555  1.00 14.99 1 . O  ? 
ATOM   1880 ND2 ND2 . ASN ASN ASN A A 262  262  . 41.927 40.575 81.493  1.00 18.15 1 . N  ? 
ATOM   1881 C   C   . ASN ASN ASN A A 262  262  . 45.560 42.240 79.942  1.00 13.53 1 . C  ? 
ATOM   1882 O   O   . ASN ASN ASN A A 262  262  . 45.845 42.332 78.739  1.00 15.07 1 . O  ? 
ATOM   1883 N   N   . GLY GLY GLY A A 263  263  . 46.140 41.397 80.787  1.00 12.52 1 . N  ? 
ATOM   1884 CA  CA  . GLY GLY GLY A A 263  263  . 47.224 40.533 80.384  1.00 12.78 1 . C  ? 
ATOM   1885 C   C   . GLY GLY GLY A A 263  263  . 47.973 40.110 81.631  1.00 11.81 1 . C  ? 
ATOM   1886 O   O   . GLY GLY GLY A A 263  263  . 47.409 40.076 82.743  1.00 12.03 1 . O  ? 
ATOM   1887 N   N   . GLU GLU GLU A A 264  264  . 49.260 39.848 81.479  1.00 11.16 1 . N  ? 
ATOM   1888 CA  CA  . GLU GLU GLU A A 264  264  . 50.077 39.372 82.582  1.00 12.16 1 . C  ? 
ATOM   1889 CB  CB  . GLU GLU GLU A A 264  264  . 50.208 37.848 82.543  1.00 14.78 1 . C  ? 
ATOM   1890 CG  CG  . GLU GLU GLU A A 264  264  . 48.967 37.073 82.774  1.00 16.42 1 . C  ? 
ATOM   1891 CD  CD  . GLU GLU GLU A A 264  264  . 49.156 35.564 82.625  1.00 17.51 1 . C  ? 
ATOM   1892 OE1 OE1 . GLU GLU GLU A A 264  264  . 48.278 34.853 83.159  1.00 18.28 1 . O  ? 
ATOM   1893 OE2 OE2 . GLU GLU GLU A A 264  264  . 50.144 35.067 81.994  1.00 17.10 1 . O  ? 
ATOM   1894 C   C   . GLU GLU GLU A A 264  264  . 51.484 39.883 82.442  1.00 11.81 1 . C  ? 
ATOM   1895 O   O   . GLU GLU GLU A A 264  264  . 51.965 39.991 81.335  1.00 12.19 1 . O  ? 
ATOM   1896 N   N   . TYR TYR TYR A A 265  265  . 52.133 40.136 83.570  1.00 10.51 1 . N  ? 
ATOM   1897 CA  CA  . TYR TYR TYR A A 265  265  . 53.603 40.244 83.662  1.00 10.50 1 . C  ? 
ATOM   1898 CB  CB  . TYR TYR TYR A A 265  265  . 54.013 41.466 84.513  1.00 10.60 1 . C  ? 
ATOM   1899 CG  CG  . TYR TYR TYR A A 265  265  . 53.649 42.739 83.874  1.00 10.58 1 . C  ? 
ATOM   1900 CD1 CD1 . TYR TYR TYR A A 265  265  . 52.350 43.254 83.978  1.00 11.53 1 . C  ? 
ATOM   1901 CE1 CE1 . TYR TYR TYR A A 265  265  . 52.016 44.462 83.370  1.00 12.00 1 . C  ? 
ATOM   1902 CZ  CZ  . TYR TYR TYR A A 265  265  . 52.969 45.150 82.657  1.00 11.82 1 . C  ? 
ATOM   1903 OH  OH  . TYR TYR TYR A A 265  265  . 52.660 46.346 82.061  1.00 13.43 1 . O  ? 
ATOM   1904 CE2 CE2 . TYR TYR TYR A A 265  265  . 54.260 44.651 82.549  1.00 11.58 1 . C  ? 
ATOM   1905 CD2 CD2 . TYR TYR TYR A A 265  265  . 54.577 43.448 83.152  1.00 11.16 1 . C  ? 
ATOM   1906 C   C   . TYR TYR TYR A A 265  265  . 54.144 38.998 84.375  1.00 10.65 1 . C  ? 
ATOM   1907 O   O   . TYR TYR TYR A A 265  265  . 53.464 38.392 85.254  1.00 11.57 1 . O  ? 
ATOM   1908 N   N   . SER SER SER A A 266  266  . 55.360 38.591 84.015  1.00 11.17 1 . N  ? 
ATOM   1909 CA  CA  . SER SER SER A A 266  266  . 56.035 37.547 84.761  1.00 11.65 1 . C  ? 
ATOM   1910 CB  CB  . SER SER SER A A 266  266  . 55.901 36.195 84.033  1.00 12.33 1 . C  ? 
ATOM   1911 OG  OG  . SER SER SER A A 266  266  . 56.485 35.158 84.783  1.00 16.47 1 . O  ? 
ATOM   1912 C   C   . SER SER SER A A 266  266  . 57.501 37.872 85.005  1.00 10.75 1 . C  ? 
ATOM   1913 O   O   . SER SER SER A A 266  266  . 58.163 38.482 84.146  1.00 10.95 1 . O  ? 
ATOM   1914 N   N   . ILE ILE ILE A A 267  267  . 57.988 37.514 86.198  1.00 10.37 1 . N  ? 
ATOM   1915 CA  CA  . ILE ILE ILE A A 267  267  . 59.419 37.519 86.468  1.00 10.97 1 . C  ? 
ATOM   1916 CB  CB  . ILE ILE ILE A A 267  267  . 59.867 38.603 87.463  1.00 11.25 1 . C  ? 
ATOM   1917 CG1 CG1 . ILE ILE ILE A A 267  267  . 59.131 38.478 88.800  1.00 11.76 1 . C  ? 
ATOM   1918 CD1 CD1 . ILE ILE ILE A A 267  267  . 59.787 39.196 89.947  1.00 12.27 1 . C  ? 
ATOM   1919 CG2 CG2 . ILE ILE ILE A A 267  267  . 59.640 39.994 86.847  1.00 11.30 1 . C  ? 
ATOM   1920 C   C   . ILE ILE ILE A A 267  267  . 59.797 36.141 86.964  1.00 11.37 1 . C  ? 
ATOM   1921 O   O   . ILE ILE ILE A A 267  267  . 58.982 35.431 87.581  1.00 11.90 1 . O  ? 
ATOM   1922 N   N   . GLY GLY GLY A A 268  268  . 61.038 35.750 86.732  1.00 11.11 1 . N  ? 
ATOM   1923 CA  CA  . GLY GLY GLY A A 268  268  . 61.439 34.427 87.207  1.00 11.44 1 . C  ? 
ATOM   1924 C   C   . GLY GLY GLY A A 268  268  . 62.903 34.198 87.053  1.00 12.10 1 . C  ? 
ATOM   1925 O   O   . GLY GLY GLY A A 268  268  . 63.633 35.083 86.599  1.00 11.02 1 . O  ? 
ATOM   1926 N   N   . VAL VAL VAL A A 269  269  . 63.330 33.003 87.462  1.00 12.72 1 . N  ? 
ATOM   1927 CA  CA  . VAL VAL VAL A A 269  269  . 64.742 32.652 87.513  1.00 12.92 1 . C  ? 
ATOM   1928 CB  CB  . VAL VAL VAL A A 269  269  . 65.327 33.038 88.885  1.00 13.57 1 . C  ? 
ATOM   1929 CG1 CG1 . VAL VAL VAL A A 269  269  . 64.798 32.126 89.996  1.00 14.15 1 . C  ? 
ATOM   1930 CG2 CG2 . VAL VAL VAL A A 269  269  . 66.852 33.064 88.884  1.00 14.10 1 . C  ? 
ATOM   1931 C   C   . VAL VAL VAL A A 269  269  . 64.865 31.174 87.194  1.00 13.62 1 . C  ? 
ATOM   1932 O   O   . VAL VAL VAL A A 269  269  . 63.939 30.399 87.463  1.00 13.22 1 . O  ? 
ATOM   1933 N   N   . LYS LYS LYS A A 270  270  . 66.007 30.794 86.652  1.00 13.89 1 . N  ? 
ATOM   1934 CA  CA  . LYS LYS LYS A A 270  270  . 66.302 29.390 86.375  1.00 15.90 1 . C  ? 
ATOM   1935 CB  CB  . LYS LYS LYS A A 270  270  . 66.816 29.213 84.957  1.00 18.30 1 . C  ? 
ATOM   1936 CG  CG  . LYS LYS LYS A A 270  270  . 67.049 27.772 84.553  1.00 21.27 1 . C  ? 
ATOM   1937 CD  CD  . LYS LYS LYS A A 270  270  . 67.341 27.639 83.069  1.00 23.91 1 . C  ? 
ATOM   1938 CE  CE  . LYS LYS LYS A A 270  270  . 67.667 26.180 82.761  1.00 26.60 1 . C  ? 
ATOM   1939 NZ  NZ  . LYS LYS LYS A A 270  270  . 67.648 25.955 81.292  1.00 29.68 1 . N  ? 
ATOM   1940 C   C   . LYS LYS LYS A A 270  270  . 67.332 28.928 87.393  1.00 16.49 1 . C  ? 
ATOM   1941 O   O   . LYS LYS LYS A A 270  270  . 68.340 29.578 87.606  1.00 16.92 1 . O  ? 
ATOM   1942 N   N   . LYS LYS LYS A A 271  271  . 67.072 27.782 88.013  1.00 17.94 1 . N  ? 
ATOM   1943 CA  CA  . LYS LYS LYS A A 271  271  . 68.020 27.208 88.943  1.00 18.87 1 . C  ? 
ATOM   1944 CB  CB  . LYS LYS LYS A A 271  271  . 67.415 25.984 89.624  1.00 21.68 1 . C  ? 
ATOM   1945 CG  CG  . LYS LYS LYS A A 271  271  . 68.181 25.635 90.892  1.00 25.52 1 . C  ? 
ATOM   1946 CD  CD  . LYS LYS LYS A A 271  271  . 67.478 24.623 91.752  1.00 29.71 1 . C  ? 
ATOM   1947 CE  CE  . LYS LYS LYS A A 271  271  . 68.184 24.483 93.087  1.00 32.77 1 . C  ? 
ATOM   1948 NZ  NZ  . LYS LYS LYS A A 271  271  . 69.671 24.316 92.940  1.00 36.57 1 . N  ? 
ATOM   1949 C   C   . LYS LYS LYS A A 271  271  . 69.323 26.842 88.238  1.00 19.03 1 . C  ? 
ATOM   1950 O   O   . LYS LYS LYS A A 271  271  . 69.340 26.364 87.105  1.00 19.57 1 . O  ? 
ATOM   1951 N   N   . VAL VAL VAL A A 272  272  . 70.416 27.096 88.934  1.00 18.97 1 . N  ? 
ATOM   1952 CA  CA  . VAL VAL VAL A A 272  272  . 71.729 26.654 88.502  1.00 19.93 1 . C  ? 
ATOM   1953 CB  CB  . VAL VAL VAL A A 272  272  . 72.598 27.808 87.969  1.00 20.86 1 . C  ? 
ATOM   1954 CG1 CG1 . VAL VAL VAL A A 272  272  . 71.929 28.514 86.785  1.00 22.53 1 . C  ? 
ATOM   1955 CG2 CG2 . VAL VAL VAL A A 272  272  . 72.926 28.790 89.059  1.00 22.23 1 . C  ? 
ATOM   1956 C   C   . VAL VAL VAL A A 272  272  . 72.387 25.963 89.685  1.00 19.70 1 . C  ? 
ATOM   1957 O   O   . VAL VAL VAL A A 272  272  . 72.011 26.181 90.830  1.00 19.38 1 . O  ? 
ATOM   1958 N   N   . PRO PRO PRO A A 273  273  . 73.400 25.132 89.408  1.00 21.71 1 . N  ? 
ATOM   1959 CA  CA  . PRO PRO PRO A A 273  273  . 74.068 24.476 90.523  1.00 22.22 1 . C  ? 
ATOM   1960 CB  CB  . PRO PRO PRO A A 273  273  . 75.148 23.621 89.834  1.00 21.99 1 . C  ? 
ATOM   1961 CG  CG  . PRO PRO PRO A A 273  273  . 74.642 23.386 88.454  1.00 21.93 1 . C  ? 
ATOM   1962 CD  CD  . PRO PRO PRO A A 273  273  . 73.824 24.613 88.102  1.00 22.12 1 . C  ? 
ATOM   1963 C   C   . PRO PRO PRO A A 273  273  . 74.661 25.458 91.512  1.00 22.07 1 . C  ? 
ATOM   1964 O   O   . PRO PRO PRO A A 273  273  . 75.257 26.457 91.116  1.00 24.94 1 . O  ? 
ATOM   1965 N   N   . GLY GLY GLY A A 274  274  . 74.466 25.185 92.795  1.00 22.33 1 . N  ? 
ATOM   1966 CA  CA  . GLY GLY GLY A A 274  274  . 74.980 25.993 93.871  1.00 21.08 1 . C  ? 
ATOM   1967 C   C   . GLY GLY GLY A A 274  274  . 74.085 27.130 94.333  1.00 22.28 1 . C  ? 
ATOM   1968 O   O   . GLY GLY GLY A A 274  274  . 74.463 27.845 95.260  1.00 22.51 1 . O  ? 
ATOM   1969 N   N   . VAL VAL VAL A A 275  275  . 72.907 27.301 93.712  1.00 20.49 1 . N  ? 
ATOM   1970 CA  CA  . VAL VAL VAL A A 275  275  . 71.979 28.358 94.159  1.00 21.60 1 . C  ? 
ATOM   1971 CB  CB  . VAL VAL VAL A A 275  275  . 71.749 29.484 93.096  1.00 23.64 1 . C  ? 
ATOM   1972 CG1 CG1 . VAL VAL VAL A A 275  275  . 73.035 29.774 92.345  1.00 23.15 1 . C  ? 
ATOM   1973 CG2 CG2 . VAL VAL VAL A A 275  275  . 70.596 29.173 92.162  1.00 25.72 1 . C  ? 
ATOM   1974 C   C   . VAL VAL VAL A A 275  275  . 70.655 27.775 94.599  1.00 20.70 1 . C  ? 
ATOM   1975 O   O   . VAL VAL VAL A A 275  275  . 70.205 26.784 94.044  1.00 22.45 1 . O  ? 
ATOM   1976 N   N   . ASP ASP ASP A A 276  276  . 70.058 28.381 95.614  1.00 20.12 1 . N  ? 
ATOM   1977 CA  CA  . ASP ASP ASP A A 276  276  . 68.708 28.056 96.029  1.00 21.24 1 . C  ? 
ATOM   1978 CB  CB  . ASP ASP ASP A A 276  276  . 68.635 27.877 97.530  1.00 23.91 1 . C  ? 
ATOM   1979 CG  CG  . ASP ASP ASP A A 276  276  . 69.394 26.663 97.994  1.00 29.47 1 . C  ? 
ATOM   1980 OD1 OD1 . ASP ASP ASP A A 276  276  . 69.370 25.643 97.286  1.00 32.91 1 . O  ? 
ATOM   1981 OD2 OD2 . ASP ASP ASP A A 276  276  . 70.007 26.731 99.070  1.00 34.69 1 . O  ? 
ATOM   1982 C   C   . ASP ASP ASP A A 276  276  . 67.800 29.212 95.617  1.00 20.50 1 . C  ? 
ATOM   1983 O   O   . ASP ASP ASP A A 276  276  . 68.251 30.337 95.518  1.00 20.58 1 . O  ? 
ATOM   1984 N   N   . ILE ILE ILE A A 277  277  . 66.531 28.905 95.396  1.00 17.53 1 . N  ? 
ATOM   1985 CA  CA  . ILE ILE ILE A A 277  277  . 65.539 29.914 94.992  1.00 16.39 1 . C  ? 
ATOM   1986 CB  CB  . ILE ILE ILE A A 277  277  . 64.788 29.469 93.720  1.00 16.42 1 . C  ? 
ATOM   1987 CG1 CG1 . ILE ILE ILE A A 277  277  . 65.750 29.307 92.541  1.00 16.92 1 . C  ? 
ATOM   1988 CD1 CD1 . ILE ILE ILE A A 277  277  . 65.151 28.613 91.357  1.00 15.96 1 . C  ? 
ATOM   1989 CG2 CG2 . ILE ILE ILE A A 277  277  . 63.681 30.477 93.373  1.00 16.40 1 . C  ? 
ATOM   1990 C   C   . ILE ILE ILE A A 277  277  . 64.526 30.127 96.117  1.00 16.57 1 . C  ? 
ATOM   1991 O   O   . ILE ILE ILE A A 277  277  . 64.034 29.155 96.707  1.00 16.96 1 . O  ? 
ATOM   1992 N   N   . SER SER SER A A 278  278  . 64.163 31.370 96.394  1.00 14.25 1 . N  ? 
ATOM   1993 CA  CA  . SER SER SER A A 278  278  . 63.048 31.656 97.267  1.00 14.52 1 . C  ? 
ATOM   1994 CB  CB  . SER SER SER A A 278  278  . 63.495 32.119 98.662  1.00 14.90 1 . C  ? 
ATOM   1995 OG  OG  . SER SER SER A A 278  278  . 64.182 33.373 98.641  1.00 14.72 1 . O  ? 
ATOM   1996 C   C   . SER SER SER A A 278  278  . 62.175 32.705 96.611  1.00 14.06 1 . C  ? 
ATOM   1997 O   O   . SER SER SER A A 278  278  . 62.559 33.324 95.613  1.00 13.75 1 . O  ? 
ATOM   1998 N   N   . TYR TYR TYR A A 279  279  . 60.968 32.849 97.129  1.00 13.57 1 . N  ? 
ATOM   1999 CA  CA  . TYR TYR TYR A A 279  279  . 60.016 33.782 96.540  1.00 13.36 1 . C  ? 
ATOM   2000 CB  CB  . TYR TYR TYR A A 279  279  . 59.259 33.107 95.397  1.00 13.67 1 . C  ? 
ATOM   2001 CG  CG  . TYR TYR TYR A A 279  279  . 58.440 31.926 95.848  1.00 14.30 1 . C  ? 
ATOM   2002 CD1 CD1 . TYR TYR TYR A A 279  279  . 57.148 32.099 96.304  1.00 14.95 1 . C  ? 
ATOM   2003 CE1 CE1 . TYR TYR TYR A A 279  279  . 56.386 31.014 96.738  1.00 15.18 1 . C  ? 
ATOM   2004 CZ  CZ  . TYR TYR TYR A A 279  279  . 56.924 29.742 96.682  1.00 16.25 1 . C  ? 
ATOM   2005 OH  OH  . TYR TYR TYR A A 279  279  . 56.149 28.670 97.106  1.00 17.00 1 . O  ? 
ATOM   2006 CE2 CE2 . TYR TYR TYR A A 279  279  . 58.212 29.543 96.227  1.00 15.32 1 . C  ? 
ATOM   2007 CD2 CD2 . TYR TYR TYR A A 279  279  . 58.967 30.644 95.812  1.00 14.56 1 . C  ? 
ATOM   2008 C   C   . TYR TYR TYR A A 279  279  . 59.053 34.356 97.550  1.00 13.21 1 . C  ? 
ATOM   2009 O   O   . TYR TYR TYR A A 279  279  . 58.897 33.853 98.669  1.00 13.15 1 . O  ? 
ATOM   2010 N   N   . LYS LYS LYS A A 280  280  . 58.407 35.440 97.150  1.00 12.75 1 . N  ? 
ATOM   2011 CA  CA  . LYS LYS LYS A A 280  280  . 57.244 35.929 97.852  1.00 13.83 1 . C  ? 
ATOM   2012 CB  CB  . LYS LYS LYS A A 280  280  . 57.571 37.116 98.764  1.00 14.53 1 . C  ? 
ATOM   2013 CG  CG  . LYS LYS LYS A A 280  280  . 56.381 37.544 99.597  1.00 15.42 1 . C  ? 
ATOM   2014 CD  CD  . LYS LYS LYS A A 280  280  . 56.807 38.374 100.807 1.00 16.89 1 . C  ? 
ATOM   2015 CE  CE  . LYS LYS LYS A A 280  280  . 55.592 38.876 101.572 1.00 18.52 1 . C  ? 
ATOM   2016 NZ  NZ  . LYS LYS LYS A A 280  280  . 54.742 37.746 102.064 1.00 18.78 1 . N  ? 
ATOM   2017 C   C   . LYS LYS LYS A A 280  280  . 56.232 36.335 96.813  1.00 13.41 1 . C  ? 
ATOM   2018 O   O   . LYS LYS LYS A A 280  280  . 56.468 37.220 95.995  1.00 13.79 1 . O  ? 
ATOM   2019 N   N   . ALA ALA ALA A A 281  281  . 55.069 35.685 96.826  1.00 13.44 1 . N  ? 
ATOM   2020 CA  CA  . ALA ALA ALA A A 281  281  . 54.067 35.955 95.826  1.00 13.00 1 . C  ? 
ATOM   2021 CB  CB  . ALA ALA ALA A A 281  281  . 52.954 34.895 95.952  1.00 13.73 1 . C  ? 
ATOM   2022 C   C   . ALA ALA ALA A A 281  281  . 53.416 37.322 95.886  1.00 13.47 1 . C  ? 
ATOM   2023 O   O   . ALA ALA ALA A A 281  281  . 53.098 37.899 94.846  1.00 12.68 1 . O  ? 
ATOM   2024 N   N   . LYS LYS LYS A A 282  282  . 53.224 37.862 97.095  1.00 13.88 1 . N  ? 
ATOM   2025 CA  CA  . LYS LYS LYS A A 282  282  . 52.435 39.069 97.273  1.00 14.78 1 . C  ? 
ATOM   2026 CB  CB  . LYS LYS LYS A A 282  282  . 50.984 38.701 97.602  1.00 15.80 1 . C  ? 
ATOM   2027 CG  CG  . LYS LYS LYS A A 282  282  . 50.034 39.865 97.569  1.00 17.46 1 . C  ? 
ATOM   2028 CD  CD  . LYS LYS LYS A A 282  282  . 48.610 39.389 97.836  1.00 17.56 1 . C  ? 
ATOM   2029 CE  CE  . LYS LYS LYS A A 282  282  . 47.634 40.513 97.679  1.00 19.18 1 . C  ? 
ATOM   2030 NZ  NZ  . LYS LYS LYS A A 282  282  . 46.304 40.167 98.221  1.00 19.75 1 . N  ? 
ATOM   2031 C   C   . LYS LYS LYS A A 282  282  . 52.995 39.953 98.358  1.00 15.52 1 . C  ? 
ATOM   2032 O   O   . LYS LYS LYS A A 282  282  . 53.009 39.575 99.530  1.00 16.66 1 . O  ? 
ATOM   2033 N   N   . PHE PHE PHE A A 283  283  . 53.536 41.088 97.962  1.00 14.03 1 . N  ? 
ATOM   2034 CA  CA  . PHE PHE PHE A A 283  283  . 53.815 42.176 98.877  1.00 13.92 1 . C  ? 
ATOM   2035 CB  CB  . PHE PHE PHE A A 283  283  . 55.332 42.420 99.072  1.00 14.17 1 . C  ? 
ATOM   2036 CG  CG  . PHE PHE PHE A A 283  283  . 56.028 43.082 97.912  1.00 14.48 1 . C  ? 
ATOM   2037 CD1 CD1 . PHE PHE PHE A A 283  283  . 56.540 42.330 96.871  1.00 13.82 1 . C  ? 
ATOM   2038 CE1 CE1 . PHE PHE PHE A A 283  283  . 57.182 42.944 95.786  1.00 14.47 1 . C  ? 
ATOM   2039 CZ  CZ  . PHE PHE PHE A A 283  283  . 57.318 44.318 95.733  1.00 13.96 1 . C  ? 
ATOM   2040 CE2 CE2 . PHE PHE PHE A A 283  283  . 56.827 45.082 96.791  1.00 15.02 1 . C  ? 
ATOM   2041 CD2 CD2 . PHE PHE PHE A A 283  283  . 56.198 44.461 97.862  1.00 14.92 1 . C  ? 
ATOM   2042 C   C   . PHE PHE PHE A A 283  283  . 53.072 43.405 98.394  1.00 14.28 1 . C  ? 
ATOM   2043 O   O   . PHE PHE PHE A A 283  283  . 52.702 43.531 97.224  1.00 13.59 1 . O  ? 
ATOM   2044 N   N   . VAL VAL VAL A A 284  284  . 52.822 44.336 99.320  1.00 13.54 1 . N  ? 
ATOM   2045 CA  CA  . VAL VAL VAL A A 284  284  . 52.037 45.503 99.022  1.00 13.62 1 . C  ? 
ATOM   2046 CB  CB  . VAL VAL VAL A A 284  284  . 51.159 45.884 100.222 1.00 14.93 1 . C  ? 
ATOM   2047 CG1 CG1 . VAL VAL VAL A A 284  284  . 50.445 47.189 99.950  1.00 15.57 1 . C  ? 
ATOM   2048 CG2 CG2 . VAL VAL VAL A A 284  284  . 50.131 44.774 100.472 1.00 16.89 1 . C  ? 
ATOM   2049 C   C   . VAL VAL VAL A A 284  284  . 52.982 46.627 98.587  1.00 13.39 1 . C  ? 
ATOM   2050 O   O   . VAL VAL VAL A A 284  284  . 53.874 47.052 99.348  1.00 13.73 1 . O  ? 
ATOM   2051 N   N   . THR THR THR A A 285  285  . 52.825 47.093 97.360  1.00 13.12 1 . N  ? 
ATOM   2052 CA  CA  . THR THR THR A A 285  285  . 53.652 48.168 96.820  1.00 13.66 1 . C  ? 
ATOM   2053 CB  CB  . THR THR THR A A 285  285  . 53.661 48.135 95.274  1.00 13.82 1 . C  ? 
ATOM   2054 OG1 OG1 . THR THR THR A A 285  285  . 52.342 48.326 94.797  1.00 13.92 1 . O  ? 
ATOM   2055 CG2 CG2 . THR THR THR A A 285  285  . 54.212 46.799 94.797  1.00 13.66 1 . C  ? 
ATOM   2056 C   C   . THR THR THR A A 285  285  . 53.227 49.561 97.317  1.00 15.53 1 . C  ? 
ATOM   2057 O   O   . THR THR THR A A 285  285  . 54.055 50.463 97.369  1.00 15.58 1 . O  ? 
ATOM   2058 N   N   . THR THR THR A A 286  286  . 51.949 49.711 97.679  1.00 15.77 1 . N  ? 
ATOM   2059 CA  CA  . THR THR THR A A 286  286  . 51.398 50.944 98.237  1.00 17.18 1 . C  ? 
ATOM   2060 CB  CB  . THR THR THR A A 286  286  . 49.966 51.191 97.727  1.00 17.49 1 . C  ? 
ATOM   2061 OG1 OG1 . THR THR THR A A 286  286  . 49.173 50.018 97.930  1.00 16.87 1 . O  ? 
ATOM   2062 CG2 CG2 . THR THR THR A A 286  286  . 49.938 51.536 96.250  1.00 16.98 1 . C  ? 
ATOM   2063 C   C   . THR THR THR A A 286  286  . 51.428 50.818 99.767  1.00 18.50 1 . C  ? 
ATOM   2064 O   O   . THR THR THR A A 286  286  . 50.420 51.057 100.456 1.00 20.11 1 . O  ? 
ATOM   2065 N   N   . GLY GLY GLY A A 287  287  . 52.583 50.432 100.296 1.00 16.38 1 . N  ? 
ATOM   2066 CA  CA  . GLY GLY GLY A A 287  287  . 52.837 50.289 101.731 1.00 16.39 1 . C  ? 
ATOM   2067 C   C   . GLY GLY GLY A A 287  287  . 54.317 50.542 101.945 1.00 15.52 1 . C  ? 
ATOM   2068 O   O   . GLY GLY GLY A A 287  287  . 55.033 50.913 101.000 1.00 16.18 1 . O  ? 
ATOM   2069 N   N   . ASP ASP ASP A A 288  288  . 54.809 50.296 103.155 1.00 15.78 1 . N  ? 
ATOM   2070 CA  CA  . ASP ASP ASP A A 288  288  . 56.219 50.568 103.432 1.00 16.34 1 . C  ? 
ATOM   2071 CB  CB  . ASP ASP ASP A A 288  288  . 56.434 50.931 104.936 1.00 17.35 1 . C  ? 
ATOM   2072 CG  CG  . ASP ASP ASP A A 288  288  . 56.435 49.751 105.857 1.00 21.14 1 . C  ? 
ATOM   2073 OD1 OD1 . ASP ASP ASP A A 288  288  . 56.273 48.577 105.438 1.00 18.09 1 . O  ? 
ATOM   2074 OD2 OD2 . ASP ASP ASP A A 288  288  . 56.596 50.007 107.086 1.00 22.89 1 . O  ? 
ATOM   2075 C   C   . ASP ASP ASP A A 288  288  . 57.190 49.491 102.966 1.00 14.80 1 . C  ? 
ATOM   2076 O   O   . ASP ASP ASP A A 288  288  . 58.404 49.685 103.054 1.00 15.13 1 . O  ? 
ATOM   2077 N   N   . GLY GLY GLY A A 289  289  . 56.687 48.380 102.423 1.00 14.50 1 . N  ? 
ATOM   2078 CA  CA  . GLY GLY GLY A A 289  289  . 57.534 47.349 101.902 1.00 14.55 1 . C  ? 
ATOM   2079 C   C   . GLY GLY GLY A A 289  289  . 58.180 46.406 102.852 1.00 15.13 1 . C  ? 
ATOM   2080 O   O   . GLY GLY GLY A A 289  289  . 58.949 45.540 102.425 1.00 13.97 1 . O  ? 
ATOM   2081 N   N   . SER SER SER A A 290  290  . 57.903 46.561 104.163 1.00 15.59 1 . N  ? 
ATOM   2082 CA  CA  . SER SER SER A A 290  290  . 58.617 45.784 105.143 1.00 15.56 1 . C  ? 
ATOM   2083 CB  CB  . SER SER SER A A 290  290  . 58.528 46.429 106.537 1.00 15.72 1 . C  ? 
ATOM   2084 OG  OG  . SER SER SER A A 290  290  . 57.198 46.566 106.970 1.00 18.11 1 . O  ? 
ATOM   2085 C   C   . SER SER SER A A 290  290  . 58.134 44.361 105.208 1.00 15.45 1 . C  ? 
ATOM   2086 O   O   . SER SER SER A A 290  290  . 58.869 43.508 105.677 1.00 16.04 1 . O  ? 
ATOM   2087 N   N   . ASP ASP ASP A A 291  291  . 56.940 44.110 104.692 1.00 15.85 1 . N  ? 
ATOM   2088 CA  CA  . ASP ASP ASP A A 291  291  . 56.462 42.759 104.513 1.00 16.09 1 . C  ? 
ATOM   2089 CB  CB  . ASP ASP ASP A A 291  291  . 55.014 42.715 103.910 1.00 16.59 1 . C  ? 
ATOM   2090 CG  CG  . ASP ASP ASP A A 291  291  . 54.813 43.562 102.621 1.00 18.35 1 . C  ? 
ATOM   2091 OD1 OD1 . ASP ASP ASP A A 291  291  . 55.705 44.358 102.236 1.00 19.80 1 . O  ? 
ATOM   2092 OD2 OD2 . ASP ASP ASP A A 291  291  . 53.715 43.430 101.980 1.00 19.17 1 . O  ? 
ATOM   2093 C   C   . ASP ASP ASP A A 291  291  . 57.461 41.891 103.736 1.00 16.12 1 . C  ? 
ATOM   2094 O   O   . ASP ASP ASP A A 291  291  . 57.693 40.750 104.068 1.00 18.33 1 . O  ? 
ATOM   2095 N   N   . LEU LEU LEU A A 292  292  . 58.094 42.471 102.736 1.00 15.22 1 . N  ? 
ATOM   2096 CA  CA  . LEU LEU LEU A A 292  292  . 59.134 41.778 101.996 1.00 15.31 1 . C  ? 
ATOM   2097 CB  CB  . LEU LEU LEU A A 292  292  . 59.147 42.317 100.557 1.00 14.74 1 . C  ? 
ATOM   2098 CG  CG  . LEU LEU LEU A A 292  292  . 60.241 41.699 99.684  1.00 14.73 1 . C  ? 
ATOM   2099 CD1 CD1 . LEU LEU LEU A A 292  292  . 59.982 40.241 99.334  1.00 14.52 1 . C  ? 
ATOM   2100 CD2 CD2 . LEU LEU LEU A A 292  292  . 60.377 42.546 98.421  1.00 14.81 1 . C  ? 
ATOM   2101 C   C   . LEU LEU LEU A A 292  292  . 60.524 42.012 102.625 1.00 15.53 1 . C  ? 
ATOM   2102 O   O   . LEU LEU LEU A A 292  292  . 61.316 41.081 102.791 1.00 15.24 1 . O  ? 
ATOM   2103 N   N   . TRP TRP TRP A A 293  293  . 60.840 43.280 102.905 1.00 15.65 1 . N  ? 
ATOM   2104 CA  CA  . TRP TRP TRP A A 293  293  . 62.226 43.674 103.200 1.00 15.99 1 . C  ? 
ATOM   2105 CB  CB  . TRP TRP TRP A A 293  293  . 62.418 45.202 103.169 1.00 15.88 1 . C  ? 
ATOM   2106 CG  CG  . TRP TRP TRP A A 293  293  . 63.863 45.585 103.012 1.00 16.06 1 . C  ? 
ATOM   2107 CD1 CD1 . TRP TRP TRP A A 293  293  . 64.716 46.000 103.999 1.00 15.65 1 . C  ? 
ATOM   2108 NE1 NE1 . TRP TRP TRP A A 293  293  . 65.947 46.281 103.474 1.00 16.31 1 . N  ? 
ATOM   2109 CE2 CE2 . TRP TRP TRP A A 293  293  . 65.921 46.039 102.128 1.00 17.05 1 . C  ? 
ATOM   2110 CD2 CD2 . TRP TRP TRP A A 293  293  . 64.606 45.609 101.802 1.00 16.05 1 . C  ? 
ATOM   2111 CE3 CE3 . TRP TRP TRP A A 293  293  . 64.302 45.320 100.468 1.00 16.58 1 . C  ? 
ATOM   2112 CZ3 CZ3 . TRP TRP TRP A A 293  293  . 65.316 45.417 99.516  1.00 16.91 1 . C  ? 
ATOM   2113 CH2 CH2 . TRP TRP TRP A A 293  293  . 66.591 45.871 99.869  1.00 17.24 1 . C  ? 
ATOM   2114 CZ2 CZ2 . TRP TRP TRP A A 293  293  . 66.910 46.178 101.172 1.00 17.27 1 . C  ? 
ATOM   2115 C   C   . TRP TRP TRP A A 293  293  . 62.732 43.114 104.529 1.00 17.43 1 . C  ? 
ATOM   2116 O   O   . TRP TRP TRP A A 293  293  . 63.907 42.838 104.639 1.00 16.75 1 . O  ? 
ATOM   2117 N   N   . HIS HIS HIS A A 294  294  . 61.851 42.905 105.512 1.00 17.98 1 . N  ? 
ATOM   2118 CA  CA  . HIS HIS HIS A A 294  294  . 62.303 42.276 106.786 1.00 20.57 1 . C  ? 
ATOM   2119 CB  CB  . HIS HIS HIS A A 294  294  . 61.208 42.351 107.886 1.00 22.52 1 . C  ? 
ATOM   2120 CG  CG  . HIS HIS HIS A A 294  294  . 60.250 41.194 107.909 1.00 28.96 1 . C  ? 
ATOM   2121 ND1 ND1 . HIS HIS HIS A A 294  294  . 59.053 41.192 107.213 1.00 31.46 1 . N  ? 
ATOM   2122 CE1 CE1 . HIS HIS HIS A A 294  294  . 58.422 40.051 107.430 1.00 33.77 1 . C  ? 
ATOM   2123 NE2 NE2 . HIS HIS HIS A A 294  294  . 59.153 39.320 108.256 1.00 32.98 1 . N  ? 
ATOM   2124 CD2 CD2 . HIS HIS HIS A A 294  294  . 60.294 40.015 108.581 1.00 30.99 1 . C  ? 
ATOM   2125 C   C   . HIS HIS HIS A A 294  294  . 62.841 40.856 106.577 1.00 20.07 1 . C  ? 
ATOM   2126 O   O   . HIS HIS HIS A A 294  294  . 63.727 40.394 107.306 1.00 22.26 1 . O  ? 
ATOM   2127 N   N   . GLU GLU GLU A A 295  295  . 62.338 40.165 105.551 1.00 18.21 1 . N  ? 
ATOM   2128 CA  CA  . GLU GLU GLU A A 295  295  . 62.803 38.846 105.195 1.00 18.41 1 . C  ? 
ATOM   2129 CB  CB  . GLU GLU GLU A A 295  295  . 61.760 38.124 104.330 1.00 18.20 1 . C  ? 
ATOM   2130 CG  CG  . GLU GLU GLU A A 295  295  . 60.386 38.090 104.967 1.00 19.96 1 . C  ? 
ATOM   2131 CD  CD  . GLU GLU GLU A A 295  295  . 59.316 37.426 104.123 1.00 20.12 1 . C  ? 
ATOM   2132 OE1 OE1 . GLU GLU GLU A A 295  295  . 59.588 36.973 102.968 1.00 19.91 1 . O  ? 
ATOM   2133 OE2 OE2 . GLU GLU GLU A A 295  295  . 58.172 37.363 104.655 1.00 21.40 1 . O  ? 
ATOM   2134 C   C   . GLU GLU GLU A A 295  295  . 64.142 38.922 104.461 1.00 18.05 1 . C  ? 
ATOM   2135 O   O   . GLU GLU GLU A A 295  295  . 65.113 38.271 104.819 1.00 18.38 1 . O  ? 
ATOM   2136 N   N   . PHE PHE PHE A A 296  296  . 64.197 39.763 103.438 1.00 17.05 1 . N  ? 
ATOM   2137 CA  CA  . PHE PHE PHE A A 296  296  . 65.350 39.802 102.579 1.00 16.24 1 . C  ? 
ATOM   2138 CB  CB  . PHE PHE PHE A A 296  296  . 65.064 40.702 101.364 1.00 16.35 1 . C  ? 
ATOM   2139 CG  CG  . PHE PHE PHE A A 296  296  . 66.191 40.717 100.376 1.00 15.12 1 . C  ? 
ATOM   2140 CD1 CD1 . PHE PHE PHE A A 296  296  . 66.493 39.565 99.667  1.00 14.89 1 . C  ? 
ATOM   2141 CE1 CE1 . PHE PHE PHE A A 296  296  . 67.531 39.528 98.753  1.00 14.08 1 . C  ? 
ATOM   2142 CZ  CZ  . PHE PHE PHE A A 296  296  . 68.288 40.659 98.549  1.00 14.20 1 . C  ? 
ATOM   2143 CE2 CE2 . PHE PHE PHE A A 296  296  . 68.003 41.821 99.245  1.00 14.61 1 . C  ? 
ATOM   2144 CD2 CD2 . PHE PHE PHE A A 296  296  . 66.964 41.860 100.170 1.00 14.86 1 . C  ? 
ATOM   2145 C   C   . PHE PHE PHE A A 296  296  . 66.570 40.338 103.342 1.00 17.03 1 . C  ? 
ATOM   2146 O   O   . PHE PHE PHE A A 296  296  . 67.692 39.862 103.148 1.00 16.54 1 . O  ? 
ATOM   2147 N   N   . SER SER SER A A 297  297  . 66.341 41.336 104.188 1.00 17.75 1 . N  ? 
ATOM   2148 CA  CA  . SER SER SER A A 297  297  . 67.460 42.014 104.853 1.00 19.66 1 . C  ? 
ATOM   2149 CB  CB  . SER SER SER A A 297  297  . 67.050 43.407 105.316 1.00 20.35 1 . C  ? 
ATOM   2150 OG  OG  . SER SER SER A A 297  297  . 66.143 43.336 106.379 1.00 21.51 1 . O  ? 
ATOM   2151 C   C   . SER SER SER A A 297  297  . 68.071 41.178 105.995 1.00 22.28 1 . C  ? 
ATOM   2152 O   O   . SER SER SER A A 297  297  . 69.200 41.445 106.418 1.00 21.65 1 . O  ? 
ATOM   2153 N   N   . LYS LYS LYS A A 298  298  . 67.344 40.173 106.483 1.00 21.42 1 . N  ? 
ATOM   2154 CA  CA  . LYS LYS LYS A A 298  298  . 67.860 39.312 107.550 1.00 24.32 1 . C  ? 
ATOM   2155 CB  CB  . LYS LYS LYS A A 298  298  . 66.706 38.592 108.272 1.00 27.14 1 . C  ? 
ATOM   2156 CG  CG  . LYS LYS LYS A A 298  298  . 67.148 37.750 109.478 1.00 32.47 1 . C  ? 
ATOM   2157 CD  CD  . LYS LYS LYS A A 298  298  . 67.473 38.623 110.693 1.00 39.29 1 . C  ? 
ATOM   2158 CE  CE  . LYS LYS LYS A A 298  298  . 68.370 37.922 111.720 1.00 44.07 1 . C  ? 
ATOM   2159 NZ  NZ  . LYS LYS LYS A A 298  298  . 67.932 36.528 112.003 1.00 48.89 1 . N  ? 
ATOM   2160 C   C   . LYS LYS LYS A A 298  298  . 68.895 38.324 107.020 1.00 21.91 1 . C  ? 
ATOM   2161 O   O   . LYS LYS LYS A A 298  298  . 70.025 38.273 107.508 1.00 21.00 1 . O  ? 
ATOM   2162 N   N   . ASN ASN ASN A A 299  299  . 68.534 37.542 106.009 1.00 19.92 1 . N  ? 
ATOM   2163 CA  CA  . ASN ASN ASN A A 299  299  . 69.426 36.520 105.494 1.00 20.61 1 . C  ? 
ATOM   2164 CB  CB  . ASN ASN ASN A A 299  299  . 69.125 35.230 106.244 1.00 22.50 1 . C  ? 
ATOM   2165 CG  CG  . ASN ASN ASN A A 299  299  . 67.681 34.800 106.077 1.00 24.18 1 . C  ? 
ATOM   2166 OD1 OD1 . ASN ASN ASN A A 299  299  . 66.863 35.488 105.405 1.00 23.06 1 . O  ? 
ATOM   2167 ND2 ND2 . ASN ASN ASN A A 299  299  . 67.342 33.671 106.687 1.00 27.09 1 . N  ? 
ATOM   2168 C   C   . ASN ASN ASN A A 299  299  . 69.325 36.282 103.991 1.00 18.72 1 . C  ? 
ATOM   2169 O   O   . ASN ASN ASN A A 299  299  . 69.833 35.300 103.486 1.00 19.21 1 . O  ? 
ATOM   2170 N   N   . GLY GLY GLY A A 300  300  . 68.674 37.200 103.276 1.00 17.59 1 . N  ? 
ATOM   2171 CA  CA  . GLY GLY GLY A A 300  300  . 68.561 37.089 101.815 1.00 17.19 1 . C  ? 
ATOM   2172 C   C   . GLY GLY GLY A A 300  300  . 67.635 35.984 101.345 1.00 17.22 1 . C  ? 
ATOM   2173 O   O   . GLY GLY GLY A A 300  300  . 67.749 35.552 100.216 1.00 17.13 1 . O  ? 
ATOM   2174 N   N   . ILE ILE ILE A A 301  301  . 66.744 35.511 102.226 1.00 16.40 1 . N  ? 
ATOM   2175 CA  CA  . ILE ILE ILE A A 301  301  . 65.893 34.366 101.914 1.00 16.65 1 . C  ? 
ATOM   2176 CB  CB  . ILE ILE ILE A A 301  301  . 66.277 33.103 102.735 1.00 17.78 1 . C  ? 
ATOM   2177 CG1 CG1 . ILE ILE ILE A A 301  301  . 67.689 32.597 102.356 1.00 19.11 1 . C  ? 
ATOM   2178 CD1 CD1 . ILE ILE ILE A A 301  301  . 68.275 31.526 103.263 1.00 21.63 1 . C  ? 
ATOM   2179 CG2 CG2 . ILE ILE ILE A A 301  301  . 65.272 31.992 102.451 1.00 18.75 1 . C  ? 
ATOM   2180 C   C   . ILE ILE ILE A A 301  301  . 64.452 34.785 102.191 1.00 15.72 1 . C  ? 
ATOM   2181 O   O   . ILE ILE ILE A A 301  301  . 64.131 35.322 103.262 1.00 16.49 1 . O  ? 
ATOM   2182 N   N   . LEU LEU LEU A A 302  302  . 63.583 34.585 101.203 1.00 14.47 1 . N  ? 
ATOM   2183 CA  CA  . LEU LEU LEU A A 302  302  . 62.191 34.972 101.326 1.00 15.28 1 . C  ? 
ATOM   2184 CB  CB  . LEU LEU LEU A A 302  302  . 61.640 35.412 99.971  1.00 14.97 1 . C  ? 
ATOM   2185 CG  CG  . LEU LEU LEU A A 302  302  . 62.435 36.550 99.325  1.00 14.42 1 . C  ? 
ATOM   2186 CD1 CD1 . LEU LEU LEU A A 302  302  . 61.810 36.976 97.998  1.00 14.63 1 . C  ? 
ATOM   2187 CD2 CD2 . LEU LEU LEU A A 302  302  . 62.590 37.767 100.219 1.00 15.77 1 . C  ? 
ATOM   2188 C   C   . LEU LEU LEU A A 302  302  . 61.358 33.825 101.896 1.00 16.46 1 . C  ? 
ATOM   2189 O   O   . LEU LEU LEU A A 302  302  . 61.818 32.660 101.948 1.00 17.23 1 . O  ? 
ATOM   2190 N   N   . ASP ASP ASP A A 303  303  . 60.133 34.191 102.252 1.00 17.72 1 . N  ? 
ATOM   2191 CA  CA  . ASP ASP ASP A A 303  303  . 59.208 33.280 102.985 1.00 17.64 1 . C  ? 
ATOM   2192 CB  CB  . ASP ASP ASP A A 303  303  . 58.113 34.076 103.720 1.00 18.08 1 . C  ? 
ATOM   2193 CG  CG  . ASP ASP ASP A A 303  303  . 57.216 34.943 102.799 1.00 18.82 1 . C  ? 
ATOM   2194 OD1 OD1 . ASP ASP ASP A A 303  303  . 57.190 34.761 101.556 1.00 18.15 1 . O  ? 
ATOM   2195 OD2 OD2 . ASP ASP ASP A A 303  303  . 56.514 35.832 103.341 1.00 19.36 1 . O  ? 
ATOM   2196 C   C   . ASP ASP ASP A A 303  303  . 58.590 32.121 102.179 1.00 17.79 1 . C  ? 
ATOM   2197 O   O   . ASP ASP ASP A A 303  303  . 57.983 31.209 102.778 1.00 17.26 1 . O  ? 
ATOM   2198 N   N   . ASN ASN ASN A A 304  304  . 58.686 32.163 100.848 1.00 15.94 1 . N  ? 
ATOM   2199 CA  CA  . ASN ASN ASN A A 304  304  . 58.046 31.182 99.975  1.00 16.51 1 . C  ? 
ATOM   2200 CB  CB  . ASN ASN ASN A A 304  304  . 58.687 29.811 100.091 1.00 17.40 1 . C  ? 
ATOM   2201 CG  CG  . ASN ASN ASN A A 304  304  . 60.127 29.794 99.608  1.00 20.12 1 . C  ? 
ATOM   2202 OD1 OD1 . ASN ASN ASN A A 304  304  . 60.584 30.680 98.880  1.00 17.08 1 . O  ? 
ATOM   2203 ND2 ND2 . ASN ASN ASN A A 304  304  . 60.857 28.784 100.027 1.00 23.68 1 . N  ? 
ATOM   2204 C   C   . ASN ASN ASN A A 304  304  . 56.526 31.122 100.205 1.00 15.40 1 . C  ? 
ATOM   2205 O   O   . ASN ASN ASN A A 304  304  . 55.896 30.070 100.032 1.00 17.23 1 . O  ? 
ATOM   2206 N   N   . LYS LYS LYS A A 305  305  . 55.942 32.263 100.500 1.00 15.48 1 . N  ? 
ATOM   2207 CA  CA  . LYS LYS LYS A A 305  305  . 54.524 32.355 100.786 1.00 15.95 1 . C  ? 
ATOM   2208 CB  CB  . LYS LYS LYS A A 305  305  . 54.208 33.449 101.791 1.00 17.10 1 . C  ? 
ATOM   2209 CG  CG  . LYS LYS LYS A A 305  305  . 52.746 33.589 102.124 1.00 20.23 1 . C  ? 
ATOM   2210 CD  CD  . LYS LYS LYS A A 305  305  . 52.547 34.616 103.230 1.00 23.25 1 . C  ? 
ATOM   2211 CE  CE  . LYS LYS LYS A A 305  305  . 51.089 34.678 103.646 1.00 26.13 1 . C  ? 
ATOM   2212 NZ  NZ  . LYS LYS LYS A A 305  305  . 50.884 35.832 104.564 1.00 28.12 1 . N  ? 
ATOM   2213 C   C   . LYS LYS LYS A A 305  305  . 53.757 32.593 99.493  1.00 16.72 1 . C  ? 
ATOM   2214 O   O   . LYS LYS LYS A A 305  305  . 53.861 33.650 98.857  1.00 16.58 1 . O  ? 
ATOM   2215 N   N   . ASP ASP ASP A A 306  306  . 52.959 31.602 99.110  1.00 16.53 1 . N  ? 
ATOM   2216 CA  CA  . ASP ASP ASP A A 306  306  . 51.976 31.787 98.032  1.00 16.07 1 . C  ? 
ATOM   2217 CB  CB  . ASP ASP ASP A A 306  306  . 51.603 30.438 97.445  1.00 16.48 1 . C  ? 
ATOM   2218 CG  CG  . ASP ASP ASP A A 306  306  . 52.806 29.708 96.898  1.00 20.24 1 . C  ? 
ATOM   2219 OD1 OD1 . ASP ASP ASP A A 306  306  . 53.583 29.071 97.648  1.00 22.60 1 . O  ? 
ATOM   2220 OD2 OD2 . ASP ASP ASP A A 306  306  . 53.017 29.834 95.679  1.00 25.46 1 . O  ? 
ATOM   2221 C   C   . ASP ASP ASP A A 306  306  . 50.718 32.455 98.578  1.00 14.48 1 . C  ? 
ATOM   2222 O   O   . ASP ASP ASP A A 306  306  . 50.351 32.272 99.744  1.00 15.29 1 . O  ? 
ATOM   2223 N   N   . ASP ASP ASP A A 307  307  . 50.049 33.246 97.745  1.00 15.28 1 . N  ? 
ATOM   2224 CA  CA  . ASP ASP ASP A A 307  307  . 48.841 33.930 98.146  1.00 14.65 1 . C  ? 
ATOM   2225 CB  CB  . ASP ASP ASP A A 307  307  . 49.164 35.047 99.174  1.00 16.12 1 . C  ? 
ATOM   2226 CG  CG  . ASP ASP ASP A A 307  307  . 47.951 35.774 99.659  1.00 18.47 1 . C  ? 
ATOM   2227 OD1 OD1 . ASP ASP ASP A A 307  307  . 46.799 35.515 99.173  1.00 17.51 1 . O  ? 
ATOM   2228 OD2 OD2 . ASP ASP ASP A A 307  307  . 48.165 36.658 100.532 1.00 21.30 1 . O  ? 
ATOM   2229 C   C   . ASP ASP ASP A A 307  307  . 48.198 34.535 96.914  1.00 14.39 1 . C  ? 
ATOM   2230 O   O   . ASP ASP ASP A A 307  307  . 48.643 35.571 96.407  1.00 14.22 1 . O  ? 
ATOM   2231 N   N   . GLU GLU GLU A A 308  308  . 47.165 33.873 96.414  1.00 12.53 1 . N  ? 
ATOM   2232 CA  CA  . GLU GLU GLU A A 308  308  . 46.463 34.324 95.217  1.00 13.01 1 . C  ? 
ATOM   2233 CB  CB  . GLU GLU GLU A A 308  308  . 46.024 33.117 94.380  1.00 14.14 1 . C  ? 
ATOM   2234 CG  CG  . GLU GLU GLU A A 308  308  . 47.217 32.277 93.924  1.00 14.74 1 . C  ? 
ATOM   2235 CD  CD  . GLU GLU GLU A A 308  308  . 46.885 31.240 92.840  1.00 19.37 1 . C  ? 
ATOM   2236 OE1 OE1 . GLU GLU GLU A A 308  308  . 45.821 31.383 92.195  1.00 24.11 1 . O  ? 
ATOM   2237 OE2 OE2 . GLU GLU GLU A A 308  308  . 47.693 30.298 92.620  1.00 19.70 1 . O  ? 
ATOM   2238 C   C   . GLU GLU GLU A A 308  308  . 45.304 35.260 95.476  1.00 13.04 1 . C  ? 
ATOM   2239 O   O   . GLU GLU GLU A A 308  308  . 44.543 35.538 94.566  1.00 12.70 1 . O  ? 
ATOM   2240 N   N   . THR THR THR A A 309  309  . 45.205 35.833 96.688  1.00 13.19 1 . N  ? 
ATOM   2241 CA  CA  . THR THR THR A A 309  309  . 44.098 36.711 97.001  1.00 14.04 1 . C  ? 
ATOM   2242 CB  CB  . THR THR THR A A 309  309  . 44.140 37.174 98.467  1.00 15.95 1 . C  ? 
ATOM   2243 OG1 OG1 . THR THR THR A A 309  309  . 44.213 36.046 99.344  1.00 16.22 1 . O  ? 
ATOM   2244 CG2 CG2 . THR THR THR A A 309  309  . 42.939 37.983 98.767  1.00 16.73 1 . C  ? 
ATOM   2245 C   C   . THR THR THR A A 309  309  . 44.165 37.967 96.098  1.00 14.29 1 . C  ? 
ATOM   2246 O   O   . THR THR THR A A 309  309  . 45.202 38.653 96.112  1.00 14.05 1 . O  ? 
ATOM   2247 N   N   . PRO PRO PRO A A 310  310  . 43.085 38.289 95.365  1.00 14.46 1 . N  ? 
ATOM   2248 CA  CA  . PRO PRO PRO A A 310  310  . 43.110 39.474 94.546  1.00 14.22 1 . C  ? 
ATOM   2249 CB  CB  . PRO PRO PRO A A 310  310  . 41.881 39.348 93.674  1.00 15.23 1 . C  ? 
ATOM   2250 CG  CG  . PRO PRO PRO A A 310  310  . 41.500 37.912 93.730  1.00 16.21 1 . C  ? 
ATOM   2251 CD  CD  . PRO PRO PRO A A 310  310  . 41.871 37.505 95.109  1.00 14.59 1 . C  ? 
ATOM   2252 C   C   . PRO PRO PRO A A 310  310  . 43.073 40.732 95.401  1.00 15.51 1 . C  ? 
ATOM   2253 O   O   . PRO PRO PRO A A 310  310  . 42.526 40.735 96.508  1.00 16.71 1 . O  ? 
ATOM   2254 N   N   . THR THR THR A A 311  311  . 43.711 41.771 94.921  1.00 14.63 1 . N  ? 
ATOM   2255 CA  CA  . THR THR THR A A 311  311  . 43.678 43.049 95.600  1.00 14.88 1 . C  ? 
ATOM   2256 CB  CB  . THR THR THR A A 311  311  . 44.980 43.827 95.351  1.00 15.25 1 . C  ? 
ATOM   2257 OG1 OG1 . THR THR THR A A 311  311  . 45.069 44.920 96.278  1.00 15.94 1 . O  ? 
ATOM   2258 CG2 CG2 . THR THR THR A A 311  311  . 45.054 44.333 93.957  1.00 15.38 1 . C  ? 
ATOM   2259 C   C   . THR THR THR A A 311  311  . 42.451 43.845 95.183  1.00 15.48 1 . C  ? 
ATOM   2260 O   O   . THR THR THR A A 311  311  . 41.819 43.598 94.150  1.00 15.40 1 . O  ? 
ATOM   2261 N   N   . LYS LYS LYS A A 312  312  . 42.135 44.856 95.990  1.00 17.10 1 . N  ? 
ATOM   2262 CA  CA  . LYS LYS LYS A A 312  312  . 41.064 45.812 95.693  1.00 20.28 1 . C  ? 
ATOM   2263 CB  CB  . LYS LYS LYS A A 312  312  . 40.112 45.905 96.891  1.00 23.37 1 . C  ? 
ATOM   2264 CG  CG  . LYS LYS LYS A A 312  312  . 39.320 44.623 97.108  1.00 28.13 1 . C  ? 
ATOM   2265 CD  CD  . LYS LYS LYS A A 312  312  . 38.500 44.655 98.393  1.00 34.88 1 . C  ? 
ATOM   2266 CE  CE  . LYS LYS LYS A A 312  312  . 37.616 43.412 98.530  1.00 39.36 1 . C  ? 
ATOM   2267 NZ  NZ  . LYS LYS LYS A A 312  312  . 38.407 42.238 99.001  1.00 42.15 1 . N  ? 
ATOM   2268 C   C   . LYS LYS LYS A A 312  312  . 41.658 47.178 95.316  1.00 19.73 1 . C  ? 
ATOM   2269 O   O   . LYS LYS LYS A A 312  312  . 41.743 47.507 94.144  1.00 24.20 1 . O  ? 
ATOM   2270 N   N   . GLN GLN GLN A A 313  313  . 42.088 47.973 96.280  1.00 19.89 1 . N  ? 
ATOM   2271 CA  CA  . GLN GLN GLN A A 313  313  . 42.710 49.271 96.003  1.00 20.57 1 . C  ? 
ATOM   2272 CB  CB  . GLN GLN GLN A A 313  313  . 42.190 50.321 96.979  1.00 24.92 1 . C  ? 
ATOM   2273 CG  CG  . GLN GLN GLN A A 313  313  . 40.752 50.726 96.698  1.00 31.44 1 . C  ? 
ATOM   2274 CD  CD  . GLN GLN GLN A A 313  313  . 40.364 52.027 97.386  1.00 39.57 1 . C  ? 
ATOM   2275 OE1 OE1 . GLN GLN GLN A A 313  313  . 41.171 52.971 97.483  1.00 47.43 1 . O  ? 
ATOM   2276 NE2 NE2 . GLN GLN GLN A A 313  313  . 39.119 52.097 97.861  1.00 42.29 1 . N  ? 
ATOM   2277 C   C   . GLN GLN GLN A A 313  313  . 44.239 49.255 96.078  1.00 18.07 1 . C  ? 
ATOM   2278 O   O   . GLN GLN GLN A A 313  313  . 44.892 50.027 95.360  1.00 18.43 1 . O  ? 
ATOM   2279 N   N   . ASP ASP ASP A A 314  314  . 44.808 48.428 96.952  1.00 17.16 1 . N  ? 
ATOM   2280 CA  CA  . ASP ASP ASP A A 314  314  . 46.264 48.375 97.126  1.00 18.32 1 . C  ? 
ATOM   2281 CB  CB  . ASP ASP ASP A A 314  314  . 46.670 47.455 98.263  1.00 20.68 1 . C  ? 
ATOM   2282 CG  CG  . ASP ASP ASP A A 314  314  . 46.600 48.120 99.627  1.00 25.52 1 . C  ? 
ATOM   2283 OD1 OD1 . ASP ASP ASP A A 314  314  . 47.001 49.304 99.768  1.00 32.27 1 . O  ? 
ATOM   2284 OD2 OD2 . ASP ASP ASP A A 314  314  . 46.229 47.408 100.569 1.00 30.34 1 . O  ? 
ATOM   2285 C   C   . ASP ASP ASP A A 314  314  . 46.986 47.859 95.901  1.00 15.91 1 . C  ? 
ATOM   2286 O   O   . ASP ASP ASP A A 314  314  . 46.534 46.921 95.221  1.00 15.55 1 . O  ? 
ATOM   2287 N   N   . GLY GLY GLY A A 315  315  . 48.145 48.455 95.641  1.00 14.24 1 . N  ? 
ATOM   2288 CA  CA  . GLY GLY GLY A A 315  315  . 49.056 47.892 94.636  1.00 12.96 1 . C  ? 
ATOM   2289 C   C   . GLY GLY GLY A A 315  315  . 49.775 46.711 95.226  1.00 12.03 1 . C  ? 
ATOM   2290 O   O   . GLY GLY GLY A A 315  315  . 50.088 46.683 96.424  1.00 12.40 1 . O  ? 
ATOM   2291 N   N   . ILE ILE ILE A A 316  316  . 50.039 45.692 94.391  1.00 11.28 1 . N  ? 
ATOM   2292 CA  CA  . ILE ILE ILE A A 316  316  . 50.728 44.505 94.830  1.00 11.09 1 . C  ? 
ATOM   2293 CB  CB  . ILE ILE ILE A A 316  316  . 49.748 43.296 94.971  1.00 12.09 1 . C  ? 
ATOM   2294 CG1 CG1 . ILE ILE ILE A A 316  316  . 49.172 42.893 93.621  1.00 11.54 1 . C  ? 
ATOM   2295 CD1 CD1 . ILE ILE ILE A A 316  316  . 48.276 41.650 93.682  1.00 12.96 1 . C  ? 
ATOM   2296 CG2 CG2 . ILE ILE ILE A A 316  316  . 48.657 43.614 96.004  1.00 13.26 1 . C  ? 
ATOM   2297 C   C   . ILE ILE ILE A A 316  316  . 51.867 44.157 93.868  1.00 11.30 1 . C  ? 
ATOM   2298 O   O   . ILE ILE ILE A A 316  316  . 51.912 44.660 92.741  1.00 11.28 1 . O  ? 
ATOM   2299 N   N   . GLY GLY GLY A A 317  317  . 52.785 43.340 94.338  1.00 10.96 1 . N  ? 
ATOM   2300 CA  CA  . GLY GLY GLY A A 317  317  . 53.943 42.905 93.547  1.00 11.24 1 . C  ? 
ATOM   2301 C   C   . GLY GLY GLY A A 317  317  . 54.445 41.569 94.028  1.00 10.72 1 . C  ? 
ATOM   2302 O   O   . GLY GLY GLY A A 317  317  . 53.938 41.014 95.011  1.00 11.76 1 . O  ? 
ATOM   2303 N   N   . SER SER SER A A 318  318  . 55.416 41.021 93.303  1.00 10.79 1 . N  ? 
ATOM   2304 CA  CA  . SER SER SER A A 318  318  . 56.026 39.743 93.608  1.00 10.76 1 . C  ? 
ATOM   2305 CB  CB  . SER SER SER A A 318  318  . 55.696 38.726 92.537  1.00 11.79 1 . C  ? 
ATOM   2306 OG  OG  . SER SER SER A A 318  318  . 54.319 38.464 92.455  1.00 13.83 1 . O  ? 
ATOM   2307 C   C   . SER SER SER A A 318  318  . 57.535 39.875 93.644  1.00 10.93 1 . C  ? 
ATOM   2308 O   O   . SER SER SER A A 318  318  . 58.112 40.828 93.135  1.00 11.08 1 . O  ? 
ATOM   2309 N   N   . ALA ALA ALA A A 319  319  . 58.170 38.876 94.245  1.00 10.68 1 . N  ? 
ATOM   2310 CA  CA  . ALA ALA ALA A A 319  319  . 59.617 38.835 94.436  1.00 10.92 1 . C  ? 
ATOM   2311 CB  CB  . ALA ALA ALA A A 319  319  . 59.971 39.245 95.843  1.00 11.15 1 . C  ? 
ATOM   2312 C   C   . ALA ALA ALA A A 319  319  . 60.130 37.452 94.200  1.00 11.30 1 . C  ? 
ATOM   2313 O   O   . ALA ALA ALA A A 319  319  . 59.569 36.484 94.711  1.00 11.68 1 . O  ? 
ATOM   2314 N   N   . ILE ILE ILE A A 320  320  . 61.223 37.371 93.472  1.00 11.19 1 . N  ? 
ATOM   2315 CA  CA  . ILE ILE ILE A A 320  320  . 61.955 36.131 93.187  1.00 12.41 1 . C  ? 
ATOM   2316 CB  CB  . ILE ILE ILE A A 320  320  . 61.875 35.773 91.678  1.00 13.66 1 . C  ? 
ATOM   2317 CG1 CG1 . ILE ILE ILE A A 320  320  . 60.421 35.618 91.219  1.00 13.96 1 . C  ? 
ATOM   2318 CD1 CD1 . ILE ILE ILE A A 320  320  . 59.745 34.334 91.659  1.00 14.28 1 . C  ? 
ATOM   2319 CG2 CG2 . ILE ILE ILE A A 320  320  . 62.692 34.496 91.359  1.00 15.14 1 . C  ? 
ATOM   2320 C   C   . ILE ILE ILE A A 320  320  . 63.399 36.361 93.577  1.00 13.33 1 . C  ? 
ATOM   2321 O   O   . ILE ILE ILE A A 320  320  . 64.019 37.316 93.126  1.00 12.72 1 . O  ? 
ATOM   2322 N   N   . ALA ALA ALA A A 321  321  . 63.956 35.487 94.428  1.00 13.59 1 . N  ? 
ATOM   2323 CA  CA  . ALA ALA ALA A A 321  321  . 65.337 35.635 94.872  1.00 13.68 1 . C  ? 
ATOM   2324 CB  CB  . ALA ALA ALA A A 321  321  . 65.341 36.057 96.301  1.00 14.00 1 . C  ? 
ATOM   2325 C   C   . ALA ALA ALA A A 321  321  . 66.147 34.370 94.707  1.00 14.98 1 . C  ? 
ATOM   2326 O   O   . ALA ALA ALA A A 321  321  . 65.596 33.276 94.691  1.00 15.00 1 . O  ? 
ATOM   2327 N   N   . VAL VAL VAL A A 322  322  . 67.463 34.545 94.594  1.00 14.91 1 . N  ? 
ATOM   2328 CA  CA  . VAL VAL VAL A A 322  322  . 68.396 33.414 94.687  1.00 16.15 1 . C  ? 
ATOM   2329 CB  CB  . VAL VAL VAL A A 322  322  . 69.162 33.145 93.382  1.00 17.07 1 . C  ? 
ATOM   2330 CG1 CG1 . VAL VAL VAL A A 322  322  . 68.200 32.663 92.313  1.00 17.71 1 . C  ? 
ATOM   2331 CG2 CG2 . VAL VAL VAL A A 322  322  . 69.930 34.379 92.912  1.00 17.25 1 . C  ? 
ATOM   2332 C   C   . VAL VAL VAL A A 322  322  . 69.355 33.671 95.802  1.00 16.69 1 . C  ? 
ATOM   2333 O   O   . VAL VAL VAL A A 322  322  . 69.696 34.814 96.073  1.00 17.48 1 . O  ? 
ATOM   2334 N   N   . ASN ASN ASN A A 323  323  . 69.777 32.608 96.467  1.00 15.85 1 . N  ? 
ATOM   2335 CA  CA  . ASN ASN ASN A A 323  323  . 70.788 32.732 97.494  1.00 16.92 1 . C  ? 
ATOM   2336 CB  CB  . ASN ASN ASN A A 323  323  . 70.185 32.672 98.909  1.00 19.17 1 . C  ? 
ATOM   2337 CG  CG  . ASN ASN ASN A A 323  323  . 69.444 31.374 99.194  1.00 22.37 1 . C  ? 
ATOM   2338 OD1 OD1 . ASN ASN ASN A A 323  323  . 68.300 31.152 98.746  1.00 24.88 1 . O  ? 
ATOM   2339 ND2 ND2 . ASN ASN ASN A A 323  323  . 70.076 30.510 99.976  1.00 25.05 1 . N  ? 
ATOM   2340 C   C   . ASN ASN ASN A A 323  323  . 71.844 31.665 97.258  1.00 16.60 1 . C  ? 
ATOM   2341 O   O   . ASN ASN ASN A A 323  323  . 71.541 30.531 96.840  1.00 17.25 1 . O  ? 
ATOM   2342 N   N   . PHE PHE PHE A A 324  324  . 73.079 32.051 97.511  1.00 17.67 1 . N  ? 
ATOM   2343 CA  CA  . PHE PHE PHE A A 324  324  . 74.210 31.180 97.276  1.00 18.81 1 . C  ? 
ATOM   2344 CB  CB  . PHE PHE PHE A A 324  324  . 74.578 31.118 95.787  1.00 19.31 1 . C  ? 
ATOM   2345 CG  CG  . PHE PHE PHE A A 324  324  . 74.809 32.457 95.146  1.00 19.97 1 . C  ? 
ATOM   2346 CD1 CD1 . PHE PHE PHE A A 324  324  . 73.749 33.160 94.576  1.00 19.99 1 . C  ? 
ATOM   2347 CE1 CE1 . PHE PHE PHE A A 324  324  . 73.951 34.378 93.961  1.00 20.34 1 . C  ? 
ATOM   2348 CZ  CZ  . PHE PHE PHE A A 324  324  . 75.230 34.916 93.875  1.00 20.00 1 . C  ? 
ATOM   2349 CE2 CE2 . PHE PHE PHE A A 324  324  . 76.300 34.223 94.424  1.00 20.93 1 . C  ? 
ATOM   2350 CD2 CD2 . PHE PHE PHE A A 324  324  . 76.090 32.999 95.047  1.00 20.09 1 . C  ? 
ATOM   2351 C   C   . PHE PHE PHE A A 324  324  . 75.400 31.573 98.115  1.00 20.20 1 . C  ? 
ATOM   2352 O   O   . PHE PHE PHE A A 324  324  . 75.475 32.678 98.608  1.00 20.72 1 . O  ? 
ATOM   2353 N   N   . LYS LYS LYS A A 325  325  . 76.318 30.628 98.300  1.00 20.89 1 . N  ? 
ATOM   2354 CA  CA  . LYS LYS LYS A A 325  325  . 77.575 30.901 99.024  1.00 22.91 1 . C  ? 
ATOM   2355 CB  CB  . LYS LYS LYS A A 325  325  . 77.818 29.814 100.076 1.00 26.89 1 . C  ? 
ATOM   2356 CG  CG  . LYS LYS LYS A A 325  325  . 79.117 29.987 100.875 1.00 32.19 1 . C  ? 
ATOM   2357 CD  CD  . LYS LYS LYS A A 325  325  . 79.438 28.763 101.730 1.00 35.41 1 . C  ? 
ATOM   2358 CE  CE  . LYS LYS LYS A A 325  325  . 78.396 28.514 102.811 1.00 40.18 1 . C  ? 
ATOM   2359 NZ  NZ  . LYS LYS LYS A A 325  325  . 78.164 29.691 103.702 1.00 43.39 1 . N  ? 
ATOM   2360 C   C   . LYS LYS LYS A A 325  325  . 78.711 30.956 98.011  1.00 22.13 1 . C  ? 
ATOM   2361 O   O   . LYS LYS LYS A A 325  325  . 78.836 30.053 97.199  1.00 23.91 1 . O  ? 
ATOM   2362 N   N   . LEU LEU LEU A A 326  326  . 79.511 32.022 98.028  1.00 21.65 1 . N  ? 
ATOM   2363 CA  CA  . LEU LEU LEU A A 326  326  . 80.710 32.058 97.192  1.00 23.18 1 . C  ? 
ATOM   2364 CB  CB  . LEU LEU LEU A A 326  326  . 80.856 33.336 96.377  1.00 22.92 1 . C  ? 
ATOM   2365 CG  CG  . LEU LEU LEU A A 326  326  . 79.952 33.469 95.167  1.00 23.04 1 . C  ? 
ATOM   2366 CD1 CD1 . LEU LEU LEU A A 326  326  . 80.361 34.753 94.455  1.00 21.99 1 . C  ? 
ATOM   2367 CD2 CD2 . LEU LEU LEU A A 326  326  . 79.974 32.295 94.202  1.00 22.00 1 . C  ? 
ATOM   2368 C   C   . LEU LEU LEU A A 326  326  . 81.957 31.922 98.034  1.00 22.87 1 . C  ? 
ATOM   2369 O   O   . LEU LEU LEU A A 326  326  . 82.190 32.701 98.953  1.00 21.75 1 . O  ? 
ATOM   2370 N   N   . GLN GLN GLN A A 327  327  . 82.755 30.936 97.672  1.00 25.29 1 . N  ? 
ATOM   2371 CA  CA  . GLN GLN GLN A A 327  327  . 84.060 30.760 98.287  1.00 28.73 1 . C  ? 
ATOM   2372 CB  CB  . GLN GLN GLN A A 327  327  . 84.537 29.317 98.105  1.00 31.40 1 . C  ? 
ATOM   2373 CG  CG  . GLN GLN GLN A A 327  327  . 83.533 28.260 98.555  1.00 35.50 1 . C  ? 
ATOM   2374 CD  CD  . GLN GLN GLN A A 327  327  . 84.181 26.909 98.840  1.00 42.47 1 . C  ? 
ATOM   2375 OE1 OE1 . GLN GLN GLN A A 327  327  . 85.142 26.823 99.611  1.00 46.60 1 . O  ? 
ATOM   2376 NE2 NE2 . GLN GLN GLN A A 327  327  . 83.657 25.851 98.231  1.00 45.68 1 . N  ? 
ATOM   2377 C   C   . GLN GLN GLN A A 327  327  . 85.046 31.750 97.660  1.00 28.79 1 . C  ? 
ATOM   2378 O   O   . GLN GLN GLN A A 327  327  . 84.785 32.301 96.586  1.00 26.01 1 . O  ? 
ATOM   2379 N   N   . PRO PRO PRO A A 328  328  . 86.192 31.981 98.314  1.00 28.26 1 . N  ? 
ATOM   2380 CA  CA  . PRO PRO PRO A A 328  328  . 87.207 32.834 97.698  1.00 28.33 1 . C  ? 
ATOM   2381 CB  CB  . PRO PRO PRO A A 328  328  . 88.406 32.648 98.644  1.00 29.44 1 . C  ? 
ATOM   2382 CG  CG  . PRO PRO PRO A A 328  328  . 87.738 32.486 99.983  1.00 29.47 1 . C  ? 
ATOM   2383 CD  CD  . PRO PRO PRO A A 328  328  . 86.577 31.579 99.685  1.00 29.86 1 . C  ? 
ATOM   2384 C   C   . PRO PRO PRO A A 328  328  . 87.543 32.398 96.268  1.00 27.90 1 . C  ? 
ATOM   2385 O   O   . PRO PRO PRO A A 328  328  . 87.680 31.195 95.984  1.00 26.55 1 . O  ? 
ATOM   2386 N   N   . GLY GLY GLY A A 329  329  . 87.573 33.375 95.357  1.00 27.23 1 . N  ? 
ATOM   2387 CA  CA  . GLY GLY GLY A A 329  329  . 87.859 33.130 93.960  1.00 27.15 1 . C  ? 
ATOM   2388 C   C   . GLY GLY GLY A A 329  329  . 86.784 32.459 93.121  1.00 26.82 1 . C  ? 
ATOM   2389 O   O   . GLY GLY GLY A A 329  329  . 87.036 32.136 91.964  1.00 28.18 1 . O  ? 
ATOM   2390 N   N   . GLN GLN GLN A A 330  330  . 85.589 32.263 93.678  1.00 25.22 1 . N  ? 
ATOM   2391 CA  CA  . GLN GLN GLN A A 330  330  . 84.531 31.565 92.975  1.00 24.58 1 . C  ? 
ATOM   2392 CB  CB  . GLN GLN GLN A A 330  330  . 83.626 30.815 93.957  1.00 25.61 1 . C  ? 
ATOM   2393 CG  CG  . GLN GLN GLN A A 330  330  . 82.697 29.830 93.279  1.00 27.73 1 . C  ? 
ATOM   2394 CD  CD  . GLN GLN GLN A A 330  330  . 81.804 29.079 94.263  1.00 30.62 1 . C  ? 
ATOM   2395 OE1 OE1 . GLN GLN GLN A A 330  330  . 81.935 29.210 95.478  1.00 28.03 1 . O  ? 
ATOM   2396 NE2 NE2 . GLN GLN GLN A A 330  330  . 80.880 28.283 93.723  1.00 33.12 1 . N  ? 
ATOM   2397 C   C   . GLN GLN GLN A A 330  330  . 83.676 32.555 92.179  1.00 23.03 1 . C  ? 
ATOM   2398 O   O   . GLN GLN GLN A A 330  330  . 83.413 33.661 92.662  1.00 21.43 1 . O  ? 
ATOM   2399 N   N   . THR THR THR A A 331  331  . 83.243 32.098 91.010  1.00 23.28 1 . N  ? 
ATOM   2400 CA  CA  . THR THR THR A A 331  331  . 82.285 32.799 90.123  1.00 26.35 1 . C  ? 
ATOM   2401 CB  CB  . THR THR THR A A 331  331  . 82.914 33.061 88.744  1.00 28.11 1 . C  ? 
ATOM   2402 OG1 OG1 . THR THR THR A A 331  331  . 84.080 33.862 88.922  1.00 32.51 1 . O  ? 
ATOM   2403 CG2 CG2 . THR THR THR A A 331  331  . 81.954 33.795 87.788  1.00 30.29 1 . C  ? 
ATOM   2404 C   C   . THR THR THR A A 331  331  . 81.041 31.964 89.919  1.00 25.93 1 . C  ? 
ATOM   2405 O   O   . THR THR THR A A 331  331  . 81.111 30.757 89.771  1.00 26.93 1 . O  ? 
ATOM   2406 N   N   . ILE ILE ILE A A 332  332  . 79.874 32.621 89.861  1.00 24.29 1 . N  ? 
ATOM   2407 CA  CA  . ILE ILE ILE A A 332  332  . 78.663 31.932 89.498  1.00 22.42 1 . C  ? 
ATOM   2408 CB  CB  . ILE ILE ILE A A 332  332  . 77.887 31.522 90.750  1.00 26.40 1 . C  ? 
ATOM   2409 CG1 CG1 . ILE ILE ILE A A 332  332  . 76.878 30.425 90.431  1.00 31.01 1 . C  ? 
ATOM   2410 CD1 CD1 . ILE ILE ILE A A 332  332  . 76.821 29.406 91.550  1.00 34.25 1 . C  ? 
ATOM   2411 CG2 CG2 . ILE ILE ILE A A 332  332  . 77.250 32.713 91.426  1.00 26.76 1 . C  ? 
ATOM   2412 C   C   . ILE ILE ILE A A 332  332  . 77.834 32.832 88.588  1.00 21.13 1 . C  ? 
ATOM   2413 O   O   . ILE ILE ILE A A 332  332  . 77.932 34.067 88.700  1.00 20.27 1 . O  ? 
ATOM   2414 N   N   . GLU GLU GLU A A 333  333  . 77.082 32.184 87.698  1.00 18.71 1 . N  ? 
ATOM   2415 CA  CA  . GLU GLU GLU A A 333  333  . 76.186 32.870 86.746  1.00 18.85 1 . C  ? 
ATOM   2416 CB  CB  . GLU GLU GLU A A 333  333  . 76.601 32.538 85.313  1.00 22.71 1 . C  ? 
ATOM   2417 CG  CG  . GLU GLU GLU A A 333  333  . 75.795 33.226 84.212  1.00 27.50 1 . C  ? 
ATOM   2418 CD  CD  . GLU GLU GLU A A 333  333  . 76.218 32.804 82.810  1.00 31.38 1 . C  ? 
ATOM   2419 OE1 OE1 . GLU GLU GLU A A 333  333  . 77.392 33.087 82.467  1.00 34.44 1 . O  ? 
ATOM   2420 OE2 OE2 . GLU GLU GLU A A 333  333  . 75.371 32.261 82.039  1.00 34.57 1 . O  ? 
ATOM   2421 C   C   . GLU GLU GLU A A 333  333  . 74.750 32.410 86.987  1.00 17.62 1 . C  ? 
ATOM   2422 O   O   . GLU GLU GLU A A 333  333  . 74.494 31.218 87.123  1.00 17.64 1 . O  ? 
ATOM   2423 N   N   A VAL VAL VAL A A 334  334  . 73.800 33.343 87.027  0.50 15.33 1 . N  ? 
ATOM   2424 N   N   B VAL VAL VAL A A 334  334  . 73.805 33.357 87.007  0.50 15.43 1 . N  ? 
ATOM   2425 CA  CA  A VAL VAL VAL A A 334  334  . 72.406 32.948 87.198  0.50 14.78 1 . C  ? 
ATOM   2426 CA  CA  B VAL VAL VAL A A 334  334  . 72.392 33.060 87.271  0.50 15.00 1 . C  ? 
ATOM   2427 CB  CB  A VAL VAL VAL A A 334  334  . 71.982 32.911 88.674  0.50 14.74 1 . C  ? 
ATOM   2428 CB  CB  B VAL VAL VAL A A 334  334  . 71.996 33.458 88.708  0.50 15.08 1 . C  ? 
ATOM   2429 CG1 CG1 A VAL VAL VAL A A 334  334  . 72.118 34.277 89.326  0.50 14.77 1 . C  ? 
ATOM   2430 CG1 CG1 B VAL VAL VAL A A 334  334  . 70.532 33.120 88.980  0.50 15.47 1 . C  ? 
ATOM   2431 CG2 CG2 A VAL VAL VAL A A 334  334  . 70.553 32.392 88.776  0.50 14.96 1 . C  ? 
ATOM   2432 CG2 CG2 B VAL VAL VAL A A 334  334  . 72.897 32.782 89.727  0.50 15.41 1 . C  ? 
ATOM   2433 C   C   A VAL VAL VAL A A 334  334  . 71.486 33.874 86.403  0.50 14.27 1 . C  ? 
ATOM   2434 C   C   B VAL VAL VAL A A 334  334  . 71.550 33.902 86.306  0.50 14.33 1 . C  ? 
ATOM   2435 O   O   A VAL VAL VAL A A 334  334  . 71.597 35.099 86.539  0.50 13.84 1 . O  ? 
ATOM   2436 O   O   B VAL VAL VAL A A 334  334  . 71.783 35.097 86.220  0.50 13.90 1 . O  ? 
ATOM   2437 N   N   . PRO PRO PRO A A 335  335  . 70.600 33.293 85.581  1.00 14.22 1 . N  ? 
ATOM   2438 CA  CA  . PRO PRO PRO A A 335  335  . 69.719 34.090 84.723  1.00 13.77 1 . C  ? 
ATOM   2439 CB  CB  . PRO PRO PRO A A 335  335  . 69.626 33.242 83.461  1.00 14.38 1 . C  ? 
ATOM   2440 CG  CG  . PRO PRO PRO A A 335  335  . 69.618 31.851 83.966  1.00 15.25 1 . C  ? 
ATOM   2441 CD  CD  . PRO PRO PRO A A 335  335  . 70.470 31.857 85.217  1.00 14.57 1 . C  ? 
ATOM   2442 C   C   . PRO PRO PRO A A 335  335  . 68.315 34.303 85.305  1.00 13.67 1 . C  ? 
ATOM   2443 O   O   . PRO PRO PRO A A 335  335  . 67.655 33.359 85.771  1.00 13.40 1 . O  ? 
ATOM   2444 N   N   . PHE PHE PHE A A 336  336  . 67.890 35.564 85.286  1.00 12.45 1 . N  ? 
ATOM   2445 CA  CA  . PHE PHE PHE A A 336  336  . 66.521 35.927 85.548  1.00 12.05 1 . C  ? 
ATOM   2446 CB  CB  . PHE PHE PHE A A 336  336  . 66.459 37.113 86.514  1.00 12.63 1 . C  ? 
ATOM   2447 CG  CG  . PHE PHE PHE A A 336  336  . 66.806 36.824 87.947  1.00 12.69 1 . C  ? 
ATOM   2448 CD1 CD1 . PHE PHE PHE A A 336  336  . 68.130 36.670 88.343  1.00 12.67 1 . C  ? 
ATOM   2449 CE1 CE1 . PHE PHE PHE A A 336  336  . 68.469 36.505 89.684  1.00 12.68 1 . C  ? 
ATOM   2450 CZ  CZ  . PHE PHE PHE A A 336  336  . 67.501 36.525 90.648  1.00 12.66 1 . C  ? 
ATOM   2451 CE2 CE2 . PHE PHE PHE A A 336  336  . 66.160 36.704 90.278  1.00 12.50 1 . C  ? 
ATOM   2452 CD2 CD2 . PHE PHE PHE A A 336  336  . 65.828 36.866 88.938  1.00 12.89 1 . C  ? 
ATOM   2453 C   C   . PHE PHE PHE A A 336  336  . 65.912 36.430 84.228  1.00 11.16 1 . C  ? 
ATOM   2454 O   O   . PHE PHE PHE A A 336  336  . 66.624 36.734 83.246  1.00 11.53 1 . O  ? 
ATOM   2455 N   N   . ALA ALA ALA A A 337  337  . 64.596 36.556 84.222  1.00 11.14 1 . N  ? 
ATOM   2456 CA  CA  . ALA ALA ALA A A 337  337  . 63.888 37.071 83.056  1.00 10.26 1 . C  ? 
ATOM   2457 CB  CB  . ALA ALA ALA A A 337  337  . 63.548 35.960 82.049  1.00 10.40 1 . C  ? 
ATOM   2458 C   C   . ALA ALA ALA A A 337  337  . 62.635 37.836 83.491  1.00 10.62 1 . C  ? 
ATOM   2459 O   O   . ALA ALA ALA A A 337  337  . 62.122 37.646 84.584  1.00 10.16 1 . O  ? 
ATOM   2460 N   N   . LEU LEU LEU A A 338  338  . 62.157 38.653 82.558  1.00 10.06 1 . N  ? 
ATOM   2461 CA  CA  . LEU LEU LEU A A 338  338  . 60.917 39.409 82.675  1.00 10.74 1 . C  ? 
ATOM   2462 CB  CB  . LEU LEU LEU A A 338  338  . 61.217 40.892 82.970  1.00 9.72  1 . C  ? 
ATOM   2463 CG  CG  . LEU LEU LEU A A 338  338  . 60.142 41.969 82.633  1.00 10.79 1 . C  ? 
ATOM   2464 CD1 CD1 . LEU LEU LEU A A 338  338  . 59.067 41.926 83.701  1.00 12.13 1 . C  ? 
ATOM   2465 CD2 CD2 . LEU LEU LEU A A 338  338  . 60.804 43.334 82.570  1.00 11.11 1 . C  ? 
ATOM   2466 C   C   . LEU LEU LEU A A 338  338  . 60.168 39.273 81.379  1.00 10.33 1 . C  ? 
ATOM   2467 O   O   . LEU LEU LEU A A 338  338  . 60.769 39.417 80.308  1.00 10.90 1 . O  ? 
ATOM   2468 N   N   . SER SER SER A A 339  339  . 58.866 38.982 81.453  1.00 10.63 1 . N  ? 
ATOM   2469 CA  CA  . SER SER SER A A 339  339  . 58.012 38.982 80.264  1.00 10.65 1 . C  ? 
ATOM   2470 CB  CB  . SER SER SER A A 339  339  . 57.652 37.569 79.810  1.00 11.06 1 . C  ? 
ATOM   2471 OG  OG  . SER SER SER A A 339  339  . 56.807 36.954 80.773  1.00 11.65 1 . O  ? 
ATOM   2472 C   C   . SER SER SER A A 339  339  . 56.725 39.752 80.512  1.00 11.06 1 . C  ? 
ATOM   2473 O   O   . SER SER SER A A 339  339  . 56.305 39.914 81.658  1.00 10.68 1 . O  ? 
ATOM   2474 N   N   . TRP TRP TRP A A 340  340  . 56.116 40.214 79.441  1.00 10.36 1 . N  ? 
ATOM   2475 CA  CA  . TRP TRP TRP A A 340  340  . 54.810 40.913 79.552  1.00 11.62 1 . C  ? 
ATOM   2476 CB  CB  . TRP TRP TRP A A 340  340  . 54.973 42.432 79.610  1.00 11.58 1 . C  ? 
ATOM   2477 CG  CG  . TRP TRP TRP A A 340  340  . 55.824 43.092 78.550  1.00 11.00 1 . C  ? 
ATOM   2478 CD1 CD1 . TRP TRP TRP A A 340  340  . 55.371 43.785 77.475  1.00 12.28 1 . C  ? 
ATOM   2479 NE1 NE1 . TRP TRP TRP A A 340  340  . 56.412 44.312 76.766  1.00 12.34 1 . N  ? 
ATOM   2480 CE2 CE2 . TRP TRP TRP A A 340  340  . 57.583 43.954 77.366  1.00 11.63 1 . C  ? 
ATOM   2481 CD2 CD2 . TRP TRP TRP A A 340  340  . 57.249 43.180 78.501  1.00 11.68 1 . C  ? 
ATOM   2482 CE3 CE3 . TRP TRP TRP A A 340  340  . 58.281 42.665 79.283  1.00 11.05 1 . C  ? 
ATOM   2483 CZ3 CZ3 . TRP TRP TRP A A 340  340  . 59.583 42.925 78.939  1.00 11.35 1 . C  ? 
ATOM   2484 CH2 CH2 . TRP TRP TRP A A 340  340  . 59.898 43.693 77.782  1.00 11.76 1 . C  ? 
ATOM   2485 CZ2 CZ2 . TRP TRP TRP A A 340  340  . 58.900 44.216 77.008  1.00 11.87 1 . C  ? 
ATOM   2486 C   C   . TRP TRP TRP A A 340  340  . 53.930 40.461 78.416  1.00 13.36 1 . C  ? 
ATOM   2487 O   O   . TRP TRP TRP A A 340  340  . 54.261 40.666 77.270  1.00 15.92 1 . O  ? 
ATOM   2488 N   N   . ASP ASP ASP A A 341  341  . 52.796 39.869 78.736  1.00 12.32 1 . N  ? 
ATOM   2489 CA  CA  . ASP ASP ASP A A 341  341  . 51.825 39.469 77.734  1.00 12.47 1 . C  ? 
ATOM   2490 CB  CB  . ASP ASP ASP A A 341  341  . 51.406 38.025 78.003  1.00 12.46 1 . C  ? 
ATOM   2491 CG  CG  . ASP ASP ASP A A 341  341  . 50.439 37.464 76.962  1.00 14.14 1 . C  ? 
ATOM   2492 OD1 OD1 . ASP ASP ASP A A 341  341  . 50.190 38.089 75.890  1.00 13.02 1 . O  ? 
ATOM   2493 OD2 OD2 . ASP ASP ASP A A 341  341  . 49.888 36.372 77.288  1.00 14.50 1 . O  ? 
ATOM   2494 C   C   . ASP ASP ASP A A 341  341  . 50.658 40.424 77.832  1.00 12.10 1 . C  ? 
ATOM   2495 O   O   . ASP ASP ASP A A 341  341  . 49.754 40.209 78.620  1.00 11.20 1 . O  ? 
ATOM   2496 N   N   . LEU LEU LEU A A 342  342  . 50.706 41.465 77.003  1.00 11.92 1 . N  ? 
ATOM   2497 CA  CA  . LEU LEU LEU A A 342  342  . 49.635 42.475 76.866  1.00 13.09 1 . C  ? 
ATOM   2498 CB  CB  . LEU LEU LEU A A 342  342  . 50.164 43.855 77.253  1.00 14.44 1 . C  ? 
ATOM   2499 CG  CG  . LEU LEU LEU A A 342  342  . 50.529 43.957 78.720  1.00 16.44 1 . C  ? 
ATOM   2500 CD1 CD1 . LEU LEU LEU A A 342  342  . 51.436 45.168 78.896  1.00 17.90 1 . C  ? 
ATOM   2501 CD2 CD2 . LEU LEU LEU A A 342  342  . 49.273 44.030 79.557  1.00 17.55 1 . C  ? 
ATOM   2502 C   C   . LEU LEU LEU A A 342  342  . 49.259 42.434 75.404  1.00 12.66 1 . C  ? 
ATOM   2503 O   O   . LEU LEU LEU A A 342  342  . 49.843 43.139 74.609  1.00 12.97 1 . O  ? 
ATOM   2504 N   N   . PRO PRO PRO A A 343  343  . 48.331 41.531 75.028  1.00 11.79 1 . N  ? 
ATOM   2505 CA  CA  . PRO PRO PRO A A 343  343  . 48.237 41.172 73.594  1.00 11.74 1 . C  ? 
ATOM   2506 CB  CB  . PRO PRO PRO A A 343  343  . 47.374 39.914 73.613  1.00 12.04 1 . C  ? 
ATOM   2507 CG  CG  . PRO PRO PRO A A 343  343  . 46.630 39.969 74.882  1.00 11.62 1 . C  ? 
ATOM   2508 CD  CD  . PRO PRO PRO A A 343  343  . 47.582 40.577 75.863  1.00 12.23 1 . C  ? 
ATOM   2509 C   C   . PRO PRO PRO A A 343  343  . 47.614 42.207 72.706  1.00 11.68 1 . C  ? 
ATOM   2510 O   O   . PRO PRO PRO A A 343  343  . 47.794 42.136 71.491  1.00 12.05 1 . O  ? 
ATOM   2511 N   N   . ILE ILE ILE A A 344  344  . 46.828 43.136 73.277  1.00 11.95 1 . N  ? 
ATOM   2512 CA  CA  . ILE ILE ILE A A 344  344  . 46.041 44.066 72.479  1.00 13.43 1 . C  ? 
ATOM   2513 CB  CB  . ILE ILE ILE A A 344  344  . 44.561 44.023 72.930  1.00 14.61 1 . C  ? 
ATOM   2514 CG1 CG1 . ILE ILE ILE A A 344  344  . 43.985 42.665 72.546  1.00 15.26 1 . C  ? 
ATOM   2515 CD1 CD1 . ILE ILE ILE A A 344  344  . 42.647 42.350 73.229  1.00 16.49 1 . C  ? 
ATOM   2516 CG2 CG2 . ILE ILE ILE A A 344  344  . 43.790 45.168 72.243  1.00 14.41 1 . C  ? 
ATOM   2517 C   C   . ILE ILE ILE A A 344  344  . 46.579 45.463 72.600  1.00 13.47 1 . C  ? 
ATOM   2518 O   O   . ILE ILE ILE A A 344  344  . 46.833 45.941 73.715  1.00 13.68 1 . O  ? 
ATOM   2519 N   N   . MET MET MET A A 345  345  . 46.782 46.115 71.461  1.00 13.33 1 . N  ? 
ATOM   2520 CA  CA  . MET MET MET A A 345  345  . 47.072 47.543 71.425  1.00 13.99 1 . C  ? 
ATOM   2521 CB  CB  . MET MET MET A A 345  345  . 48.274 47.895 70.549  1.00 15.00 1 . C  ? 
ATOM   2522 CG  CG  . MET MET MET A A 345  345  . 48.209 47.437 69.116  1.00 16.15 1 . C  ? 
ATOM   2523 SD  SD  . MET MET MET A A 345  345  . 49.726 47.816 68.233  1.00 16.89 1 . S  ? 
ATOM   2524 CE  CE  . MET MET MET A A 345  345  . 49.406 47.016 66.695  1.00 16.41 1 . C  ? 
ATOM   2525 C   C   . MET MET MET A A 345  345  . 45.832 48.271 70.931  1.00 14.33 1 . C  ? 
ATOM   2526 O   O   . MET MET MET A A 345  345  . 45.170 47.800 70.017  1.00 14.25 1 . O  ? 
ATOM   2527 N   N   . LYS LYS LYS A A 346  346  . 45.517 49.394 71.571  1.00 14.22 1 . N  ? 
ATOM   2528 CA  CA  . LYS LYS LYS A A 346  346  . 44.382 50.231 71.186  1.00 15.18 1 . C  ? 
ATOM   2529 CB  CB  . LYS LYS LYS A A 346  346  . 43.386 50.329 72.341  1.00 17.63 1 . C  ? 
ATOM   2530 CG  CG  . LYS LYS LYS A A 346  346  . 42.130 51.102 71.959  1.00 20.47 1 . C  ? 
ATOM   2531 CD  CD  . LYS LYS LYS A A 346  346  . 41.317 51.529 73.161  1.00 24.76 1 . C  ? 
ATOM   2532 CE  CE  . LYS LYS LYS A A 346  346  . 40.182 52.447 72.741  1.00 29.17 1 . C  ? 
ATOM   2533 NZ  NZ  . LYS LYS LYS A A 346  346  . 39.598 53.130 73.931  1.00 34.88 1 . N  ? 
ATOM   2534 C   C   . LYS LYS LYS A A 346  346  . 44.889 51.610 70.848  1.00 14.88 1 . C  ? 
ATOM   2535 O   O   . LYS LYS LYS A A 346  346  . 45.705 52.193 71.610  1.00 15.80 1 . O  ? 
ATOM   2536 N   N   . PHE PHE PHE A A 347  347  . 44.379 52.160 69.751  1.00 13.61 1 . N  ? 
ATOM   2537 CA  CA  . PHE PHE PHE A A 347  347  . 44.710 53.471 69.319  1.00 12.57 1 . C  ? 
ATOM   2538 CB  CB  . PHE PHE PHE A A 347  347  . 45.098 53.474 67.855  1.00 13.03 1 . C  ? 
ATOM   2539 CG  CG  . PHE PHE PHE A A 347  347  . 46.351 52.676 67.571  1.00 12.90 1 . C  ? 
ATOM   2540 CD1 CD1 . PHE PHE PHE A A 347  347  . 47.552 53.070 68.155  1.00 13.54 1 . C  ? 
ATOM   2541 CE1 CE1 . PHE PHE PHE A A 347  347  . 48.707 52.347 67.935  1.00 14.02 1 . C  ? 
ATOM   2542 CZ  CZ  . PHE PHE PHE A A 347  347  . 48.678 51.268 67.089  1.00 14.40 1 . C  ? 
ATOM   2543 CE2 CE2 . PHE PHE PHE A A 347  347  . 47.492 50.866 66.506  1.00 14.15 1 . C  ? 
ATOM   2544 CD2 CD2 . PHE PHE PHE A A 347  347  . 46.328 51.580 66.764  1.00 13.21 1 . C  ? 
ATOM   2545 C   C   . PHE PHE PHE A A 347  347  . 43.537 54.397 69.616  1.00 13.26 1 . C  ? 
ATOM   2546 O   O   . PHE PHE PHE A A 347  347  . 42.426 53.941 69.857  1.00 13.94 1 . O  ? 
ATOM   2547 N   N   . GLY GLY GLY A A 348  348  . 43.820 55.677 69.647  1.00 12.99 1 . N  ? 
ATOM   2548 CA  CA  . GLY GLY GLY A A 348  348  . 42.858 56.667 70.143  1.00 13.06 1 . C  ? 
ATOM   2549 C   C   . GLY GLY GLY A A 348  348  . 41.587 56.787 69.328  1.00 14.27 1 . C  ? 
ATOM   2550 O   O   . GLY GLY GLY A A 348  348  . 40.534 57.138 69.866  1.00 14.29 1 . O  ? 
ATOM   2551 N   N   . GLY GLY GLY A A 349  349  . 41.647 56.433 68.053  1.00 13.69 1 . N  ? 
ATOM   2552 CA  CA  . GLY GLY GLY A A 349  349  . 40.458 56.343 67.223  1.00 13.27 1 . C  ? 
ATOM   2553 C   C   . GLY GLY GLY A A 349  349  . 39.582 55.131 67.413  1.00 13.69 1 . C  ? 
ATOM   2554 O   O   . GLY GLY GLY A A 349  349  . 38.530 55.041 66.784  1.00 14.54 1 . O  ? 
ATOM   2555 N   N   . GLY GLY GLY A A 350  350  . 40.007 54.198 68.261  1.00 13.45 1 . N  ? 
ATOM   2556 CA  CA  . GLY GLY GLY A A 350  350  . 39.188 53.108 68.709  1.00 14.51 1 . C  ? 
ATOM   2557 C   C   . GLY GLY GLY A A 350  350  . 39.598 51.737 68.252  1.00 14.64 1 . C  ? 
ATOM   2558 O   O   . GLY GLY GLY A A 350  350  . 39.085 50.737 68.790  1.00 16.04 1 . O  ? 
ATOM   2559 N   N   . ASP ASP ASP A A 351  351  . 40.477 51.663 67.250  1.00 15.10 1 . N  ? 
ATOM   2560 CA  CA  . ASP ASP ASP A A 351  351  . 40.883 50.360 66.679  1.00 15.00 1 . C  ? 
ATOM   2561 CB  CB  . ASP ASP ASP A A 351  351  . 41.685 50.522 65.368  1.00 14.69 1 . C  ? 
ATOM   2562 CG  CG  . ASP ASP ASP A A 351  351  . 40.815 50.660 64.125  1.00 17.22 1 . C  ? 
ATOM   2563 OD1 OD1 . ASP ASP ASP A A 351  351  . 39.573 50.697 64.200  1.00 18.47 1 . O  ? 
ATOM   2564 OD2 OD2 . ASP ASP ASP A A 351  351  . 41.425 50.753 63.055  1.00 16.33 1 . O  ? 
ATOM   2565 C   C   . ASP ASP ASP A A 351  351  . 41.727 49.605 67.689  1.00 15.04 1 . C  ? 
ATOM   2566 O   O   . ASP ASP ASP A A 351  351  . 42.609 50.175 68.315  1.00 15.64 1 . O  ? 
ATOM   2567 N   N   . LYS LYS LYS A A 352  352  . 41.429 48.327 67.824  1.00 14.66 1 . N  ? 
ATOM   2568 CA  CA  . LYS LYS LYS A A 352  352  . 42.190 47.411 68.639  1.00 15.28 1 . C  ? 
ATOM   2569 CB  CB  . LYS LYS LYS A A 352  352  . 41.257 46.717 69.632  1.00 17.62 1 . C  ? 
ATOM   2570 CG  CG  . LYS LYS LYS A A 352  352  . 40.682 47.667 70.642  1.00 20.49 1 . C  ? 
ATOM   2571 CD  CD  . LYS LYS LYS A A 352  352  . 39.631 46.949 71.471  1.00 25.31 1 . C  ? 
ATOM   2572 CE  CE  . LYS LYS LYS A A 352  352  . 38.865 47.917 72.333  1.00 31.75 1 . C  ? 
ATOM   2573 NZ  NZ  . LYS LYS LYS A A 352  352  . 37.729 47.193 72.980  1.00 36.63 1 . N  ? 
ATOM   2574 C   C   . LYS LYS LYS A A 352  352  . 42.813 46.337 67.748  1.00 14.92 1 . C  ? 
ATOM   2575 O   O   . LYS LYS LYS A A 352  352  . 42.116 45.721 66.914  1.00 15.15 1 . O  ? 
ATOM   2576 N   N   . TRP TRP TRP A A 353  353  . 44.099 46.084 67.966  1.00 13.03 1 . N  ? 
ATOM   2577 CA  CA  . TRP TRP TRP A A 353  353  . 44.898 45.135 67.164  1.00 12.21 1 . C  ? 
ATOM   2578 CB  CB  . TRP TRP TRP A A 353  353  . 45.936 45.908 66.324  1.00 11.81 1 . C  ? 
ATOM   2579 CG  CG  . TRP TRP TRP A A 353  353  . 45.402 46.936 65.352  1.00 12.20 1 . C  ? 
ATOM   2580 CD1 CD1 . TRP TRP TRP A A 353  353  . 45.175 48.251 65.610  1.00 11.83 1 . C  ? 
ATOM   2581 NE1 NE1 . TRP TRP TRP A A 353  353  . 44.740 48.895 64.470  1.00 12.64 1 . N  ? 
ATOM   2582 CE2 CE2 . TRP TRP TRP A A 353  353  . 44.625 47.988 63.460  1.00 12.73 1 . C  ? 
ATOM   2583 CD2 CD2 . TRP TRP TRP A A 353  353  . 45.061 46.733 63.973  1.00 12.42 1 . C  ? 
ATOM   2584 CE3 CE3 . TRP TRP TRP A A 353  353  . 45.087 45.617 63.116  1.00 14.14 1 . C  ? 
ATOM   2585 CZ3 CZ3 . TRP TRP TRP A A 353  353  . 44.658 45.779 61.808  1.00 14.00 1 . C  ? 
ATOM   2586 CH2 CH2 . TRP TRP TRP A A 353  353  . 44.248 47.049 61.325  1.00 14.27 1 . C  ? 
ATOM   2587 CZ2 CZ2 . TRP TRP TRP A A 353  353  . 44.224 48.161 62.133  1.00 14.11 1 . C  ? 
ATOM   2588 C   C   . TRP TRP TRP A A 353  353  . 45.675 44.230 68.062  1.00 12.52 1 . C  ? 
ATOM   2589 O   O   . TRP TRP TRP A A 353  353  . 46.112 44.634 69.154  1.00 12.85 1 . O  ? 
ATOM   2590 N   N   . TYR TYR TYR A A 354  354  . 45.898 42.992 67.631  1.00 11.89 1 . N  ? 
ATOM   2591 CA  CA  . TYR TYR TYR A A 354  354  . 46.821 42.117 68.325  1.00 12.22 1 . C  ? 
ATOM   2592 CB  CB  . TYR TYR TYR A A 354  354  . 46.537 40.668 68.009  1.00 12.44 1 . C  ? 
ATOM   2593 CG  CG  . TYR TYR TYR A A 354  354  . 45.197 40.223 68.490  1.00 14.46 1 . C  ? 
ATOM   2594 CD1 CD1 . TYR TYR TYR A A 354  354  . 44.969 40.032 69.834  1.00 15.19 1 . C  ? 
ATOM   2595 CE1 CE1 . TYR TYR TYR A A 354  354  . 43.737 39.601 70.301  1.00 16.57 1 . C  ? 
ATOM   2596 CZ  CZ  . TYR TYR TYR A A 354  354  . 42.735 39.374 69.410  1.00 18.11 1 . C  ? 
ATOM   2597 OH  OH  . TYR TYR TYR A A 354  354  . 41.499 38.960 69.911  1.00 21.90 1 . O  ? 
ATOM   2598 CE2 CE2 . TYR TYR TYR A A 354  354  . 42.929 39.558 68.065  1.00 17.70 1 . C  ? 
ATOM   2599 CD2 CD2 . TYR TYR TYR A A 354  354  . 44.157 39.984 67.593  1.00 15.89 1 . C  ? 
ATOM   2600 C   C   . TYR TYR TYR A A 354  354  . 48.241 42.457 67.946  1.00 12.13 1 . C  ? 
ATOM   2601 O   O   . TYR TYR TYR A A 354  354  . 48.538 42.803 66.803  1.00 11.99 1 . O  ? 
ATOM   2602 N   N   . LYS LYS LYS A A 355  355  . 49.141 42.340 68.921  1.00 11.39 1 . N  ? 
ATOM   2603 CA  CA  . LYS LYS LYS A A 355  355  . 50.551 42.586 68.686  1.00 12.08 1 . C  ? 
ATOM   2604 CB  CB  . LYS LYS LYS A A 355  355  . 51.252 42.939 70.012  1.00 11.75 1 . C  ? 
ATOM   2605 CG  CG  . LYS LYS LYS A A 355  355  . 50.724 44.205 70.665  1.00 12.54 1 . C  ? 
ATOM   2606 CD  CD  . LYS LYS LYS A A 355  355  . 51.373 44.427 72.039  1.00 13.93 1 . C  ? 
ATOM   2607 CE  CE  . LYS LYS LYS A A 355  355  . 50.575 45.509 72.758  1.00 15.89 1 . C  ? 
ATOM   2608 NZ  NZ  . LYS LYS LYS A A 355  355  . 50.880 45.546 74.216  1.00 18.73 1 . N  ? 
ATOM   2609 C   C   . LYS LYS LYS A A 355  355  . 51.212 41.363 68.025  1.00 12.03 1 . C  ? 
ATOM   2610 O   O   . LYS LYS LYS A A 355  355  . 50.782 40.222 68.223  1.00 12.17 1 . O  ? 
ATOM   2611 N   N   . MET MET MET A A 356  356  . 52.299 41.609 67.315  1.00 12.76 1 . N  ? 
ATOM   2612 CA  CA  . MET MET MET A A 356  356  . 52.952 40.573 66.484  1.00 13.83 1 . C  ? 
ATOM   2613 CB  CB  . MET MET MET A A 356  356  . 54.209 41.107 65.817  1.00 14.31 1 . C  ? 
ATOM   2614 CG  CG  . MET MET MET A A 356  356  . 54.856 40.130 64.837  1.00 15.88 1 . C  ? 
ATOM   2615 SD  SD  . MET MET MET A A 356  356  . 53.822 40.002 63.346  1.00 18.64 1 . S  ? 
ATOM   2616 CE  CE  . MET MET MET A A 356  356  . 53.242 38.314 63.426  1.00 19.62 1 . C  ? 
ATOM   2617 C   C   . MET MET MET A A 356  356  . 53.303 39.294 67.236  1.00 12.95 1 . C  ? 
ATOM   2618 O   O   . MET MET MET A A 356  356  . 53.055 38.192 66.731  1.00 13.45 1 . O  ? 
ATOM   2619 N   N   . TYR TYR TYR A A 357  357  . 53.833 39.408 68.453  1.00 11.88 1 . N  ? 
ATOM   2620 CA  CA  . TYR TYR TYR A A 357  357  . 54.268 38.225 69.174  1.00 11.59 1 . C  ? 
ATOM   2621 CB  CB  . TYR TYR TYR A A 357  357  . 54.970 38.600 70.504  1.00 11.18 1 . C  ? 
ATOM   2622 CG  CG  . TYR TYR TYR A A 357  357  . 54.001 38.967 71.574  1.00 11.41 1 . C  ? 
ATOM   2623 CD1 CD1 . TYR TYR TYR A A 357  357  . 53.444 38.003 72.419  1.00 11.85 1 . C  ? 
ATOM   2624 CE1 CE1 . TYR TYR TYR A A 357  357  . 52.508 38.342 73.384  1.00 12.59 1 . C  ? 
ATOM   2625 CZ  CZ  . TYR TYR TYR A A 357  357  . 52.134 39.670 73.544  1.00 12.46 1 . C  ? 
ATOM   2626 OH  OH  . TYR TYR TYR A A 357  357  . 51.187 40.022 74.494  1.00 12.82 1 . O  ? 
ATOM   2627 CE2 CE2 . TYR TYR TYR A A 357  357  . 52.669 40.620 72.710  1.00 11.69 1 . C  ? 
ATOM   2628 CD2 CD2 . TYR TYR TYR A A 357  357  . 53.606 40.275 71.750  1.00 11.90 1 . C  ? 
ATOM   2629 C   C   . TYR TYR TYR A A 357  357  . 53.159 37.212 69.438  1.00 11.70 1 . C  ? 
ATOM   2630 O   O   . TYR TYR TYR A A 357  357  . 53.453 36.077 69.724  1.00 11.94 1 . O  ? 
ATOM   2631 N   N   . THR THR THR A A 358  358  . 51.901 37.643 69.368  1.00 11.13 1 . N  ? 
ATOM   2632 CA  CA  . THR THR THR A A 358  358  . 50.777 36.762 69.643  1.00 11.66 1 . C  ? 
ATOM   2633 CB  CB  . THR THR THR A A 358  358  . 49.447 37.480 69.666  1.00 11.54 1 . C  ? 
ATOM   2634 OG1 OG1 . THR THR THR A A 358  358  . 49.182 38.079 68.391  1.00 12.28 1 . O  ? 
ATOM   2635 CG2 CG2 . THR THR THR A A 358  358  . 49.424 38.520 70.775  1.00 12.10 1 . C  ? 
ATOM   2636 C   C   . THR THR THR A A 358  358  . 50.716 35.638 68.613  1.00 12.77 1 . C  ? 
ATOM   2637 O   O   . THR THR THR A A 358  358  . 50.112 34.595 68.898  1.00 14.07 1 . O  ? 
ATOM   2638 N   N   . LYS LYS LYS A A 359  359  . 51.356 35.839 67.471  1.00 12.74 1 . N  ? 
ATOM   2639 CA  CA  . LYS LYS LYS A A 359  359  . 51.492 34.771 66.481  1.00 14.96 1 . C  ? 
ATOM   2640 CB  CB  . LYS LYS LYS A A 359  359  . 52.237 35.281 65.241  1.00 17.01 1 . C  ? 
ATOM   2641 CG  CG  . LYS LYS LYS A A 359  359  . 52.498 34.208 64.195  1.00 19.70 1 . C  ? 
ATOM   2642 CD  CD  . LYS LYS LYS A A 359  359  . 53.015 34.786 62.902  1.00 23.05 1 . C  ? 
ATOM   2643 CE  CE  . LYS LYS LYS A A 359  359  . 52.964 33.688 61.829  1.00 28.21 1 . C  ? 
ATOM   2644 NZ  NZ  . LYS LYS LYS A A 359  359  . 53.523 34.153 60.537  1.00 31.38 1 . N  ? 
ATOM   2645 C   C   . LYS LYS LYS A A 359  359  . 52.171 33.533 67.077  1.00 15.59 1 . C  ? 
ATOM   2646 O   O   . LYS LYS LYS A A 359  359  . 51.822 32.390 66.715  1.00 16.01 1 . O  ? 
ATOM   2647 N   N   . TYR TYR TYR A A 360  360  . 53.108 33.754 67.985  1.00 14.41 1 . N  ? 
ATOM   2648 CA  CA  . TYR TYR TYR A A 360  360  . 53.977 32.716 68.532  1.00 15.11 1 . C  ? 
ATOM   2649 CB  CB  . TYR TYR TYR A A 360  360  . 55.402 33.273 68.591  1.00 15.60 1 . C  ? 
ATOM   2650 CG  CG  . TYR TYR TYR A A 360  360  . 55.819 33.821 67.269  1.00 15.75 1 . C  ? 
ATOM   2651 CD1 CD1 . TYR TYR TYR A A 360  360  . 55.929 32.972 66.142  1.00 17.46 1 . C  ? 
ATOM   2652 CE1 CE1 . TYR TYR TYR A A 360  360  . 56.265 33.476 64.900  1.00 17.61 1 . C  ? 
ATOM   2653 CZ  CZ  . TYR TYR TYR A A 360  360  . 56.495 34.829 64.733  1.00 18.28 1 . C  ? 
ATOM   2654 OH  OH  . TYR TYR TYR A A 360  360  . 56.830 35.334 63.498  1.00 21.19 1 . O  ? 
ATOM   2655 CE2 CE2 . TYR TYR TYR A A 360  360  . 56.383 35.686 65.822  1.00 17.00 1 . C  ? 
ATOM   2656 CD2 CD2 . TYR TYR TYR A A 360  360  . 56.044 35.179 67.070  1.00 16.03 1 . C  ? 
ATOM   2657 C   C   . TYR TYR TYR A A 360  360  . 53.517 32.169 69.895  1.00 16.76 1 . C  ? 
ATOM   2658 O   O   . TYR TYR TYR A A 360  360  . 53.881 31.056 70.278  1.00 19.50 1 . O  ? 
ATOM   2659 N   N   . PHE PHE PHE A A 361  361  . 52.731 32.946 70.644  1.00 14.76 1 . N  ? 
ATOM   2660 CA  CA  . PHE PHE PHE A A 361  361  . 52.326 32.561 72.010  1.00 14.83 1 . C  ? 
ATOM   2661 CB  CB  . PHE PHE PHE A A 361  361  . 53.012 33.490 73.027  1.00 14.00 1 . C  ? 
ATOM   2662 CG  CG  . PHE PHE PHE A A 361  361  . 54.493 33.300 73.102  1.00 13.40 1 . C  ? 
ATOM   2663 CD1 CD1 . PHE PHE PHE A A 361  361  . 55.035 32.227 73.794  1.00 13.86 1 . C  ? 
ATOM   2664 CE1 CE1 . PHE PHE PHE A A 361  361  . 56.390 32.023 73.862  1.00 14.13 1 . C  ? 
ATOM   2665 CZ  CZ  . PHE PHE PHE A A 361  361  . 57.241 32.933 73.253  1.00 14.50 1 . C  ? 
ATOM   2666 CE2 CE2 . PHE PHE PHE A A 361  361  . 56.716 33.989 72.541  1.00 14.03 1 . C  ? 
ATOM   2667 CD2 CD2 . PHE PHE PHE A A 361  361  . 55.354 34.180 72.466  1.00 13.97 1 . C  ? 
ATOM   2668 C   C   . PHE PHE PHE A A 361  361  . 50.828 32.507 72.287  1.00 15.05 1 . C  ? 
ATOM   2669 O   O   . PHE PHE PHE A A 361  361  . 50.423 32.044 73.361  1.00 17.21 1 . O  ? 
ATOM   2670 N   N   . GLY GLY GLY A A 362  362  . 50.021 33.034 71.359  1.00 15.20 1 . N  ? 
ATOM   2671 CA  CA  . GLY GLY GLY A A 362  362  . 48.600 33.169 71.536  1.00 14.99 1 . C  ? 
ATOM   2672 C   C   . GLY GLY GLY A A 362  362  . 48.147 34.576 71.842  1.00 14.91 1 . C  ? 
ATOM   2673 O   O   . GLY GLY GLY A A 362  362  . 48.973 35.477 72.104  1.00 13.09 1 . O  ? 
ATOM   2674 N   N   . LYS LYS LYS A A 363  363  . 46.839 34.727 71.843  1.00 14.85 1 . N  ? 
ATOM   2675 CA  CA  . LYS LYS LYS A A 363  363  . 46.128 36.032 71.921  1.00 15.31 1 . C  ? 
ATOM   2676 CB  CB  . LYS LYS LYS A A 363  363  . 45.194 36.202 70.715  1.00 16.13 1 . C  ? 
ATOM   2677 CG  CG  . LYS LYS LYS A A 363  363  . 45.927 36.379 69.400  1.00 17.06 1 . C  ? 
ATOM   2678 CD  CD  . LYS LYS LYS A A 363  363  . 44.985 36.422 68.214  1.00 19.02 1 . C  ? 
ATOM   2679 CE  CE  . LYS LYS LYS A A 363  363  . 45.733 36.899 66.971  1.00 22.09 1 . C  ? 
ATOM   2680 NZ  NZ  . LYS LYS LYS A A 363  363  . 44.871 36.917 65.769  1.00 25.05 1 . N  ? 
ATOM   2681 C   C   . LYS LYS LYS A A 363  363  . 45.362 36.267 73.208  1.00 14.31 1 . C  ? 
ATOM   2682 O   O   . LYS LYS LYS A A 363  363  . 44.849 37.390 73.401  1.00 14.47 1 . O  ? 
ATOM   2683 N   N   . ASN ASN ASN A A 364  364  . 45.263 35.269 74.098  1.00 14.10 1 . N  ? 
ATOM   2684 CA  CA  . ASN ASN ASN A A 364  364  . 44.370 35.376 75.246  1.00 15.79 1 . C  ? 
ATOM   2685 CB  CB  . ASN ASN ASN A A 364  364  . 43.791 34.007 75.672  1.00 18.33 1 . C  ? 
ATOM   2686 CG  CG  . ASN ASN ASN A A 364  364  . 44.771 33.151 76.446  1.00 18.84 1 . C  ? 
ATOM   2687 OD1 OD1 . ASN ASN ASN A A 364  364  . 45.954 33.459 76.576  1.00 18.97 1 . O  ? 
ATOM   2688 ND2 ND2 . ASN ASN ASN A A 364  364  . 44.280 32.041 76.969  1.00 22.10 1 . N  ? 
ATOM   2689 C   C   . ASN ASN ASN A A 364  364  . 44.919 36.131 76.457  1.00 15.35 1 . C  ? 
ATOM   2690 O   O   . ASN ASN ASN A A 364  364  . 44.216 36.309 77.463  1.00 16.33 1 . O  ? 
ATOM   2691 N   N   . GLY GLY GLY A A 365  365  . 46.171 36.575 76.364  1.00 14.76 1 . N  ? 
ATOM   2692 CA  CA  . GLY GLY GLY A A 365  365  . 46.745 37.350 77.442  1.00 14.80 1 . C  ? 
ATOM   2693 C   C   . GLY GLY GLY A A 365  365  . 47.060 36.553 78.683  1.00 15.37 1 . C  ? 
ATOM   2694 O   O   . GLY GLY GLY A A 365  365  . 47.246 37.145 79.735  1.00 17.54 1 . O  ? 
ATOM   2695 N   N   . LYS LYS LYS A A 366  366  . 47.164 35.230 78.575  1.00 14.90 1 . N  ? 
ATOM   2696 CA  CA  . LYS LYS LYS A A 366  366  . 47.474 34.386 79.742  1.00 16.00 1 . C  ? 
ATOM   2697 CB  CB  . LYS LYS LYS A A 366  366  . 46.240 33.530 80.126  1.00 18.08 1 . C  ? 
ATOM   2698 CG  CG  . LYS LYS LYS A A 366  366  . 44.955 34.333 80.384  1.00 19.76 1 . C  ? 
ATOM   2699 CD  CD  . LYS LYS LYS A A 366  366  . 44.919 35.160 81.691  1.00 21.56 1 . C  ? 
ATOM   2700 CE  CE  . LYS LYS LYS A A 366  366  . 43.529 35.784 81.946  1.00 21.88 1 . C  ? 
ATOM   2701 NZ  NZ  . LYS LYS LYS A A 366  366  . 43.450 36.599 83.198  1.00 22.70 1 . N  ? 
ATOM   2702 C   C   . LYS LYS LYS A A 366  366  . 48.730 33.533 79.513  1.00 15.08 1 . C  ? 
ATOM   2703 O   O   . LYS LYS LYS A A 366  366  . 48.845 32.377 79.964  1.00 16.86 1 . O  ? 
ATOM   2704 N   N   . ASN ASN ASN A A 367  367  . 49.693 34.114 78.822  1.00 13.86 1 . N  ? 
ATOM   2705 CA  CA  . ASN ASN ASN A A 367  367  . 50.849 33.383 78.301  1.00 13.99 1 . C  ? 
ATOM   2706 CB  CB  . ASN ASN ASN A A 367  367  . 50.788 33.378 76.767  1.00 15.15 1 . C  ? 
ATOM   2707 CG  CG  . ASN ASN ASN A A 367  367  . 49.422 32.978 76.253  1.00 16.23 1 . C  ? 
ATOM   2708 OD1 OD1 . ASN ASN ASN A A 367  367  . 48.642 33.811 75.731  1.00 18.03 1 . O  ? 
ATOM   2709 ND2 ND2 . ASN ASN ASN A A 367  367  . 49.091 31.721 76.453  1.00 15.09 1 . N  ? 
ATOM   2710 C   C   . ASN ASN ASN A A 367  367  . 52.190 33.915 78.752  1.00 13.05 1 . C  ? 
ATOM   2711 O   O   . ASN ASN ASN A A 367  367  . 53.206 33.588 78.172  1.00 13.02 1 . O  ? 
ATOM   2712 N   N   . SER SER SER A A 368  368  . 52.219 34.768 79.774  1.00 12.28 1 . N  ? 
ATOM   2713 CA  CA  . SER SER SER A A 368  368  . 53.498 35.328 80.193  1.00 12.22 1 . C  ? 
ATOM   2714 CB  CB  . SER SER SER A A 368  368  . 53.287 36.382 81.274  1.00 12.27 1 . C  ? 
ATOM   2715 OG  OG  . SER SER SER A A 368  368  . 52.832 35.811 82.468  1.00 13.14 1 . O  ? 
ATOM   2716 C   C   . SER SER SER A A 368  368  . 54.506 34.276 80.656  1.00 12.44 1 . C  ? 
ATOM   2717 O   O   . SER SER SER A A 368  368  . 55.689 34.440 80.414  1.00 12.39 1 . O  ? 
ATOM   2718 N   N   . PHE PHE PHE A A 369  369  . 54.058 33.210 81.321  1.00 12.56 1 . N  ? 
ATOM   2719 CA  CA  . PHE PHE PHE A A 369  369  . 55.001 32.186 81.762  1.00 12.87 1 . C  ? 
ATOM   2720 CB  CB  . PHE PHE PHE A A 369  369  . 54.349 31.167 82.698  1.00 13.67 1 . C  ? 
ATOM   2721 CG  CG  . PHE PHE PHE A A 369  369  . 55.318 30.108 83.102  1.00 14.25 1 . C  ? 
ATOM   2722 CD1 CD1 . PHE PHE PHE A A 369  369  . 56.370 30.440 83.940  1.00 15.41 1 . C  ? 
ATOM   2723 CE1 CE1 . PHE PHE PHE A A 369  369  . 57.340 29.521 84.296  1.00 16.59 1 . C  ? 
ATOM   2724 CZ  CZ  . PHE PHE PHE A A 369  369  . 57.273 28.255 83.742  1.00 16.32 1 . C  ? 
ATOM   2725 CE2 CE2 . PHE PHE PHE A A 369  369  . 56.245 27.916 82.871  1.00 15.87 1 . C  ? 
ATOM   2726 CD2 CD2 . PHE PHE PHE A A 369  369  . 55.273 28.851 82.528  1.00 15.42 1 . C  ? 
ATOM   2727 C   C   . PHE PHE PHE A A 369  369  . 55.667 31.479 80.564  1.00 12.81 1 . C  ? 
ATOM   2728 O   O   . PHE PHE PHE A A 369  369  . 56.881 31.254 80.569  1.00 12.74 1 . O  ? 
ATOM   2729 N   N   . ALA ALA ALA A A 370  370  . 54.874 31.165 79.544  1.00 12.75 1 . N  ? 
ATOM   2730 CA  CA  . ALA ALA ALA A A 370  370  . 55.419 30.524 78.322  1.00 12.87 1 . C  ? 
ATOM   2731 CB  CB  . ALA ALA ALA A A 370  370  . 54.308 30.248 77.321  1.00 13.32 1 . C  ? 
ATOM   2732 C   C   . ALA ALA ALA A A 370  370  . 56.531 31.368 77.685  1.00 13.34 1 . C  ? 
ATOM   2733 O   O   . ALA ALA ALA A A 370  370  . 57.567 30.858 77.268  1.00 13.95 1 . O  ? 
ATOM   2734 N   N   . ILE ILE ILE A A 371  371  . 56.332 32.691 77.656  1.00 12.37 1 . N  ? 
ATOM   2735 CA  CA  . ILE ILE ILE A A 371  371  . 57.312 33.596 77.102  1.00 11.99 1 . C  ? 
ATOM   2736 CB  CB  . ILE ILE ILE A A 371  371  . 56.739 35.034 76.940  1.00 12.49 1 . C  ? 
ATOM   2737 CG1 CG1 . ILE ILE ILE A A 371  371  . 55.499 35.008 76.027  1.00 12.17 1 . C  ? 
ATOM   2738 CD1 CD1 . ILE ILE ILE A A 371  371  . 54.624 36.247 76.066  1.00 13.18 1 . C  ? 
ATOM   2739 CG2 CG2 . ILE ILE ILE A A 371  371  . 57.789 35.993 76.419  1.00 12.24 1 . C  ? 
ATOM   2740 C   C   . ILE ILE ILE A A 371  371  . 58.582 33.604 77.958  1.00 12.10 1 . C  ? 
ATOM   2741 O   O   . ILE ILE ILE A A 371  371  . 59.698 33.545 77.426  1.00 12.04 1 . O  ? 
ATOM   2742 N   N   . LEU LEU LEU A A 372  372  . 58.395 33.711 79.263  1.00 11.96 1 . N  ? 
ATOM   2743 CA  CA  . LEU LEU LEU A A 372  372  . 59.503 33.736 80.219  1.00 13.30 1 . C  ? 
ATOM   2744 CB  CB  . LEU LEU LEU A A 372  372  . 58.948 33.914 81.627  1.00 14.30 1 . C  ? 
ATOM   2745 CG  CG  . LEU LEU LEU A A 372  372  . 59.988 34.093 82.715  1.00 16.21 1 . C  ? 
ATOM   2746 CD1 CD1 . LEU LEU LEU A A 372  372  . 60.090 35.571 83.015  1.00 17.66 1 . C  ? 
ATOM   2747 CD2 CD2 . LEU LEU LEU A A 372  372  . 59.595 33.357 83.973  1.00 19.48 1 . C  ? 
ATOM   2748 C   C   . LEU LEU LEU A A 372  372  . 60.322 32.437 80.115  1.00 13.38 1 . C  ? 
ATOM   2749 O   O   . LEU LEU LEU A A 372  372  . 61.543 32.454 80.085  1.00 13.46 1 . O  ? 
ATOM   2750 N   N   . LYS LYS LYS A A 373  373  . 59.617 31.317 80.026  1.00 13.45 1 . N  ? 
ATOM   2751 CA  CA  . LYS LYS LYS A A 373  373  . 60.275 29.989 79.949  1.00 14.38 1 . C  ? 
ATOM   2752 CB  CB  . LYS LYS LYS A A 373  373  . 59.245 28.884 79.990  1.00 16.06 1 . C  ? 
ATOM   2753 CG  CG  . LYS LYS LYS A A 373  373  . 59.879 27.486 79.965  1.00 18.34 1 . C  ? 
ATOM   2754 CD  CD  . LYS LYS LYS A A 373  373  . 58.789 26.456 80.150  1.00 21.80 1 . C  ? 
ATOM   2755 CE  CE  . LYS LYS LYS A A 373  373  . 59.294 25.098 79.697  1.00 25.04 1 . C  ? 
ATOM   2756 NZ  NZ  . LYS LYS LYS A A 373  373  . 58.600 24.030 80.454  1.00 25.63 1 . N  ? 
ATOM   2757 C   C   . LYS LYS LYS A A 373  373  . 61.108 29.860 78.688  1.00 14.99 1 . C  ? 
ATOM   2758 O   O   . LYS LYS LYS A A 373  373  . 62.248 29.425 78.743  1.00 14.81 1 . O  ? 
ATOM   2759 N   N   . GLU GLU GLU A A 374  374  . 60.582 30.305 77.562  1.00 15.73 1 . N  ? 
ATOM   2760 CA  CA  . GLU GLU GLU A A 374  374  . 61.349 30.310 76.323  1.00 17.73 1 . C  ? 
ATOM   2761 CB  CB  . GLU GLU GLU A A 374  374  . 60.493 30.840 75.177  1.00 19.96 1 . C  ? 
ATOM   2762 CG  CG  . GLU GLU GLU A A 374  374  . 61.166 30.844 73.815  1.00 24.99 1 . C  ? 
ATOM   2763 CD  CD  . GLU GLU GLU A A 374  374  . 61.391 29.461 73.215  1.00 30.94 1 . C  ? 
ATOM   2764 OE1 OE1 . GLU GLU GLU A A 374  374  . 60.816 28.460 73.711  1.00 34.73 1 . O  ? 
ATOM   2765 OE2 OE2 . GLU GLU GLU A A 374  374  . 62.152 29.396 72.211  1.00 36.86 1 . O  ? 
ATOM   2766 C   C   . GLU GLU GLU A A 374  374  . 62.649 31.113 76.488  1.00 15.77 1 . C  ? 
ATOM   2767 O   O   . GLU GLU GLU A A 374  374  . 63.726 30.686 76.055  1.00 16.73 1 . O  ? 
ATOM   2768 N   N   . ALA ALA ALA A A 375  375  . 62.589 32.261 77.183  1.00 13.12 1 . N  ? 
ATOM   2769 CA  CA  . ALA ALA ALA A A 375  375  . 63.767 33.063 77.342  1.00 12.95 1 . C  ? 
ATOM   2770 CB  CB  . ALA ALA ALA A A 375  375  . 63.400 34.455 77.851  1.00 12.91 1 . C  ? 
ATOM   2771 C   C   . ALA ALA ALA A A 375  375  . 64.762 32.387 78.269  1.00 13.20 1 . C  ? 
ATOM   2772 O   O   . ALA ALA ALA A A 375  375  . 65.944 32.361 77.985  1.00 13.68 1 . O  ? 
ATOM   2773 N   N   . LEU LEU LEU A A 376  376  . 64.290 31.819 79.380  1.00 12.57 1 . N  ? 
ATOM   2774 CA  CA  . LEU LEU LEU A A 376  376  . 65.213 31.256 80.349  1.00 14.00 1 . C  ? 
ATOM   2775 CB  CB  . LEU LEU LEU A A 376  376  . 64.542 30.957 81.675  1.00 14.03 1 . C  ? 
ATOM   2776 CG  CG  . LEU LEU LEU A A 376  376  . 64.158 32.214 82.497  1.00 14.51 1 . C  ? 
ATOM   2777 CD1 CD1 . LEU LEU LEU A A 376  376  . 63.207 31.861 83.630  1.00 15.92 1 . C  ? 
ATOM   2778 CD2 CD2 . LEU LEU LEU A A 376  376  . 65.408 32.880 83.043  1.00 14.86 1 . C  ? 
ATOM   2779 C   C   . LEU LEU LEU A A 376  376  . 65.872 30.013 79.789  1.00 14.93 1 . C  ? 
ATOM   2780 O   O   . LEU LEU LEU A A 376  376  . 67.010 29.704 80.158  1.00 17.06 1 . O  ? 
ATOM   2781 N   N   . ASN ASN ASN A A 377  377  . 65.188 29.317 78.897  1.00 15.91 1 . N  ? 
ATOM   2782 CA  CA  . ASN ASN ASN A A 377  377  . 65.813 28.106 78.299  1.00 16.91 1 . C  ? 
ATOM   2783 CB  CB  . ASN ASN ASN A A 377  377  . 64.742 27.071 78.034  1.00 18.41 1 . C  ? 
ATOM   2784 CG  CG  . ASN ASN ASN A A 377  377  . 64.245 26.439 79.308  1.00 19.04 1 . C  ? 
ATOM   2785 OD1 OD1 . ASN ASN ASN A A 377  377  . 64.942 26.433 80.326  1.00 22.45 1 . O  ? 
ATOM   2786 ND2 ND2 . ASN ASN ASN A A 377  377  . 63.040 25.940 79.277  1.00 21.57 1 . N  ? 
ATOM   2787 C   C   . ASN ASN ASN A A 377  377  . 66.643 28.348 77.051  1.00 19.12 1 . C  ? 
ATOM   2788 O   O   . ASN ASN ASN A A 377  377  . 67.375 27.452 76.614  1.00 20.02 1 . O  ? 
ATOM   2789 N   N   . ASN ASN ASN A A 378  378  . 66.555 29.532 76.461  1.00 16.63 1 . N  ? 
ATOM   2790 CA  CA  . ASN ASN ASN A A 378  378  . 67.221 29.802 75.178  1.00 17.41 1 . C  ? 
ATOM   2791 CB  CB  . ASN ASN ASN A A 378  378  . 66.184 29.907 74.075  1.00 18.49 1 . C  ? 
ATOM   2792 CG  CG  . ASN ASN ASN A A 378  378  . 65.486 28.586 73.814  1.00 21.91 1 . C  ? 
ATOM   2793 OD1 OD1 . ASN ASN ASN A A 378  378  . 66.065 27.700 73.190  1.00 26.21 1 . O  ? 
ATOM   2794 ND2 ND2 . ASN ASN ASN A A 378  378  . 64.279 28.429 74.312  1.00 20.62 1 . N  ? 
ATOM   2795 C   C   . ASN ASN ASN A A 378  378  . 68.111 31.032 75.143  1.00 16.32 1 . C  ? 
ATOM   2796 O   O   . ASN ASN ASN A A 378  378  . 68.648 31.355 74.079  1.00 17.16 1 . O  ? 
ATOM   2797 N   N   . TYR TYR TYR A A 379  379  . 68.305 31.703 76.275  1.00 15.30 1 . N  ? 
ATOM   2798 CA  CA  . TYR TYR TYR A A 379  379  . 69.012 32.966 76.260  1.00 16.50 1 . C  ? 
ATOM   2799 CB  CB  . TYR TYR TYR A A 379  379  . 68.962 33.697 77.614  1.00 17.68 1 . C  ? 
ATOM   2800 CG  CG  . TYR TYR TYR A A 379  379  . 69.838 33.087 78.648  1.00 18.55 1 . C  ? 
ATOM   2801 CD1 CD1 . TYR TYR TYR A A 379  379  . 69.364 32.065 79.453  1.00 19.98 1 . C  ? 
ATOM   2802 CE1 CE1 . TYR TYR TYR A A 379  379  . 70.179 31.472 80.393  1.00 20.46 1 . C  ? 
ATOM   2803 CZ  CZ  . TYR TYR TYR A A 379  379  . 71.469 31.916 80.544  1.00 20.66 1 . C  ? 
ATOM   2804 OH  OH  . TYR TYR TYR A A 379  379  . 72.271 31.349 81.459  1.00 26.30 1 . O  ? 
ATOM   2805 CE2 CE2 . TYR TYR TYR A A 379  379  . 71.973 32.937 79.762  1.00 21.29 1 . C  ? 
ATOM   2806 CD2 CD2 . TYR TYR TYR A A 379  379  . 71.161 33.497 78.812  1.00 19.38 1 . C  ? 
ATOM   2807 C   C   . TYR TYR TYR A A 379  379  . 70.456 32.834 75.775  1.00 16.77 1 . C  ? 
ATOM   2808 O   O   . TYR TYR TYR A A 379  379  . 70.982 33.778 75.167  1.00 16.84 1 . O  ? 
ATOM   2809 N   N   . GLN GLN GLN A A 380  380  . 71.119 31.686 76.024  1.00 18.26 1 . N  ? 
ATOM   2810 CA  CA  . GLN GLN GLN A A 380  380  . 72.522 31.542 75.589  1.00 19.60 1 . C  ? 
ATOM   2811 CB  CB  . GLN GLN GLN A A 380  380  . 73.165 30.279 76.194  1.00 20.71 1 . C  ? 
ATOM   2812 CG  CG  . GLN GLN GLN A A 380  380  . 73.378 30.382 77.691  1.00 25.36 1 . C  ? 
ATOM   2813 CD  CD  . GLN GLN GLN A A 380  380  . 73.609 29.029 78.396  1.00 29.86 1 . C  ? 
ATOM   2814 OE1 OE1 . GLN GLN GLN A A 380  380  . 72.930 28.034 78.126  1.00 34.78 1 . O  ? 
ATOM   2815 NE2 NE2 . GLN GLN GLN A A 380  380  . 74.568 29.002 79.302  1.00 31.97 1 . N  ? 
ATOM   2816 C   C   . GLN GLN GLN A A 380  380  . 72.604 31.530 74.070  1.00 18.79 1 . C  ? 
ATOM   2817 O   O   . GLN GLN GLN A A 380  380  . 73.520 32.148 73.502  1.00 19.27 1 . O  ? 
ATOM   2818 N   N   . LYS LYS LYS A A 381  381  . 71.653 30.867 73.426  1.00 18.37 1 . N  ? 
ATOM   2819 CA  CA  . LYS LYS LYS A A 381  381  . 71.538 30.854 71.973  1.00 19.43 1 . C  ? 
ATOM   2820 CB  CB  . LYS LYS LYS A A 381  381  . 70.407 29.922 71.521  1.00 23.21 1 . C  ? 
ATOM   2821 CG  CG  . LYS LYS LYS A A 381  381  . 70.343 29.721 70.020  1.00 28.49 1 . C  ? 
ATOM   2822 CD  CD  . LYS LYS LYS A A 381  381  . 69.166 28.850 69.586  1.00 34.33 1 . C  ? 
ATOM   2823 CE  CE  . LYS LYS LYS A A 381  381  . 67.874 29.645 69.521  1.00 38.59 1 . C  ? 
ATOM   2824 NZ  NZ  . LYS LYS LYS A A 381  381  . 66.671 28.764 69.575  1.00 43.47 1 . N  ? 
ATOM   2825 C   C   . LYS LYS LYS A A 381  381  . 71.310 32.277 71.441  1.00 18.42 1 . C  ? 
ATOM   2826 O   O   . LYS LYS LYS A A 381  381  . 71.918 32.712 70.465  1.00 18.06 1 . O  ? 
ATOM   2827 N   N   . TRP TRP TRP A A 382  382  . 70.439 33.012 72.122  1.00 15.99 1 . N  ? 
ATOM   2828 CA  CA  . TRP TRP TRP A A 382  382  . 70.143 34.375 71.695  1.00 15.19 1 . C  ? 
ATOM   2829 CB  CB  . TRP TRP TRP A A 382  382  . 68.990 34.926 72.525  1.00 14.27 1 . C  ? 
ATOM   2830 CG  CG  . TRP TRP TRP A A 382  382  . 67.689 34.214 72.365  1.00 14.76 1 . C  ? 
ATOM   2831 CD1 CD1 . TRP TRP TRP A A 382  382  . 67.356 33.280 71.429  1.00 14.59 1 . C  ? 
ATOM   2832 NE1 NE1 . TRP TRP TRP A A 382  382  . 66.059 32.883 71.591  1.00 15.81 1 . N  ? 
ATOM   2833 CE2 CE2 . TRP TRP TRP A A 382  382  . 65.513 33.587 72.624  1.00 15.09 1 . C  ? 
ATOM   2834 CD2 CD2 . TRP TRP TRP A A 382  382  . 66.511 34.447 73.124  1.00 14.15 1 . C  ? 
ATOM   2835 CE3 CE3 . TRP TRP TRP A A 382  382  . 66.207 35.285 74.192  1.00 14.41 1 . C  ? 
ATOM   2836 CZ3 CZ3 . TRP TRP TRP A A 382  382  . 64.898 35.262 74.699  1.00 15.09 1 . C  ? 
ATOM   2837 CH2 CH2 . TRP TRP TRP A A 382  382  . 63.937 34.407 74.171  1.00 15.03 1 . C  ? 
ATOM   2838 CZ2 CZ2 . TRP TRP TRP A A 382  382  . 64.206 33.578 73.122  1.00 15.28 1 . C  ? 
ATOM   2839 C   C   . TRP TRP TRP A A 382  382  . 71.367 35.294 71.812  1.00 14.23 1 . C  ? 
ATOM   2840 O   O   . TRP TRP TRP A A 382  382  . 71.625 36.109 70.928  1.00 15.54 1 . O  ? 
ATOM   2841 N   N   . GLU GLU GLU A A 383  383  . 72.130 35.164 72.883  1.00 14.55 1 . N  ? 
ATOM   2842 CA  CA  . GLU GLU GLU A A 383  383  . 73.363 35.947 73.044  1.00 15.98 1 . C  ? 
ATOM   2843 CB  CB  . GLU GLU GLU A A 383  383  . 74.101 35.603 74.325  1.00 18.30 1 . C  ? 
ATOM   2844 CG  CG  . GLU GLU GLU A A 383  383  . 73.433 35.984 75.629  1.00 19.39 1 . C  ? 
ATOM   2845 CD  CD  . GLU GLU GLU A A 383  383  . 74.284 35.555 76.797  1.00 21.72 1 . C  ? 
ATOM   2846 OE1 OE1 . GLU GLU GLU A A 383  383  . 74.169 34.368 77.232  1.00 26.13 1 . O  ? 
ATOM   2847 OE2 OE2 . GLU GLU GLU A A 383  383  . 75.108 36.393 77.231  1.00 21.58 1 . O  ? 
ATOM   2848 C   C   . GLU GLU GLU A A 383  383  . 74.304 35.693 71.893  1.00 16.09 1 . C  ? 
ATOM   2849 O   O   . GLU GLU GLU A A 383  383  . 74.933 36.618 71.355  1.00 14.89 1 . O  ? 
ATOM   2850 N   N   . LYS LYS LYS A A 384  384  . 74.408 34.424 71.495  1.00 17.38 1 . N  ? 
ATOM   2851 CA  CA  . LYS LYS LYS A A 384  384  . 75.312 34.072 70.396  1.00 20.04 1 . C  ? 
ATOM   2852 CB  CB  . LYS LYS LYS A A 384  384  . 75.504 32.537 70.351  1.00 23.55 1 . C  ? 
ATOM   2853 CG  CG  . LYS LYS LYS A A 384  384  . 76.413 32.022 69.231  1.00 30.64 1 . C  ? 
ATOM   2854 CD  CD  . LYS LYS LYS A A 384  384  . 77.858 32.471 69.421  1.00 35.71 1 . C  ? 
ATOM   2855 CE  CE  . LYS LYS LYS A A 384  384  . 78.833 31.516 68.744  1.00 39.89 1 . C  ? 
ATOM   2856 NZ  NZ  . LYS LYS LYS A A 384  384  . 78.523 31.399 67.296  1.00 42.81 1 . N  ? 
ATOM   2857 C   C   . LYS LYS LYS A A 384  384  . 74.806 34.639 69.069  1.00 17.72 1 . C  ? 
ATOM   2858 O   O   . LYS LYS LYS A A 384  384  . 75.607 35.122 68.263  1.00 18.85 1 . O  ? 
ATOM   2859 N   N   . MET MET MET A A 385  385  . 73.484 34.636 68.859  1.00 16.81 1 . N  ? 
ATOM   2860 CA  CA  . MET MET MET A A 385  385  . 72.900 35.232 67.654  1.00 16.76 1 . C  ? 
ATOM   2861 CB  CB  . MET MET MET A A 385  385  . 71.422 34.955 67.559  1.00 18.73 1 . C  ? 
ATOM   2862 CG  CG  . MET MET MET A A 385  385  . 71.158 33.475 67.337  1.00 21.72 1 . C  ? 
ATOM   2863 SD  SD  . MET MET MET A A 385  385  . 69.485 33.030 67.790  1.00 27.43 1 . S  ? 
ATOM   2864 CE  CE  . MET MET MET A A 385  385  . 68.799 33.249 66.219  1.00 29.11 1 . C  ? 
ATOM   2865 C   C   . MET MET MET A A 385  385  . 73.170 36.733 67.577  1.00 14.98 1 . C  ? 
ATOM   2866 O   O   . MET MET MET A A 385  385  . 73.470 37.261 66.506  1.00 14.29 1 . O  ? 
ATOM   2867 N   N   . ILE ILE ILE A A 386  386  . 73.111 37.396 68.725  1.00 14.74 1 . N  ? 
ATOM   2868 CA  CA  . ILE ILE ILE A A 386  386  . 73.438 38.818 68.770  1.00 14.59 1 . C  ? 
ATOM   2869 CB  CB  . ILE ILE ILE A A 386  386  . 72.979 39.446 70.080  1.00 14.89 1 . C  ? 
ATOM   2870 CG1 CG1 . ILE ILE ILE A A 386  386  . 71.450 39.487 70.073  1.00 16.27 1 . C  ? 
ATOM   2871 CD1 CD1 . ILE ILE ILE A A 386  386  . 70.845 39.684 71.452  1.00 15.96 1 . C  ? 
ATOM   2872 CG2 CG2 . ILE ILE ILE A A 386  386  . 73.592 40.830 70.287  1.00 14.89 1 . C  ? 
ATOM   2873 C   C   . ILE ILE ILE A A 386  386  . 74.924 39.061 68.481  1.00 14.97 1 . C  ? 
ATOM   2874 O   O   . ILE ILE ILE A A 386  386  . 75.273 39.965 67.733  1.00 15.12 1 . O  ? 
ATOM   2875 N   N   . ASP ASP ASP A A 387  387  . 75.786 38.260 69.106  1.00 15.79 1 . N  ? 
ATOM   2876 CA  CA  . ASP ASP ASP A A 387  387  . 77.216 38.383 68.882  1.00 17.33 1 . C  ? 
ATOM   2877 CB  CB  . ASP ASP ASP A A 387  387  . 77.975 37.373 69.745  1.00 18.41 1 . C  ? 
ATOM   2878 CG  CG  . ASP ASP ASP A A 387  387  . 78.036 37.758 71.227  1.00 22.02 1 . C  ? 
ATOM   2879 OD1 OD1 . ASP ASP ASP A A 387  387  . 77.780 38.924 71.628  1.00 23.44 1 . O  ? 
ATOM   2880 OD2 OD2 . ASP ASP ASP A A 387  387  . 78.398 36.872 72.024  1.00 24.09 1 . O  ? 
ATOM   2881 C   C   . ASP ASP ASP A A 387  387  . 77.522 38.163 67.407  1.00 17.74 1 . C  ? 
ATOM   2882 O   O   . ASP ASP ASP A A 387  387  . 78.324 38.899 66.830  1.00 16.88 1 . O  ? 
ATOM   2883 N   N   . ASP ASP ASP A A 388  388  . 76.884 37.169 66.803  1.00 17.34 1 . N  ? 
ATOM   2884 CA  CA  . ASP ASP ASP A A 388  388  . 77.112 36.833 65.401  1.00 18.85 1 . C  ? 
ATOM   2885 CB  CB  . ASP ASP ASP A A 388  388  . 76.308 35.610 64.950  1.00 20.53 1 . C  ? 
ATOM   2886 CG  CG  . ASP ASP ASP A A 388  388  . 76.860 34.265 65.512  1.00 25.25 1 . C  ? 
ATOM   2887 OD1 OD1 . ASP ASP ASP A A 388  388  . 77.975 34.222 66.087  1.00 26.84 1 . O  ? 
ATOM   2888 OD2 OD2 . ASP ASP ASP A A 388  388  . 76.117 33.270 65.386  1.00 32.49 1 . O  ? 
ATOM   2889 C   C   . ASP ASP ASP A A 388  388  . 76.780 38.018 64.492  1.00 17.06 1 . C  ? 
ATOM   2890 O   O   . ASP ASP ASP A A 388  388  . 77.514 38.263 63.548  1.00 19.26 1 . O  ? 
ATOM   2891 N   N   . TRP TRP TRP A A 389  389  . 75.719 38.781 64.782  1.00 15.75 1 . N  ? 
ATOM   2892 CA  CA  A TRP TRP TRP A A 389  389  . 75.415 39.924 63.929  0.50 15.68 1 . C  ? 
ATOM   2893 CA  CA  B TRP TRP TRP A A 389  389  . 75.389 39.937 63.941  0.50 16.74 1 . C  ? 
ATOM   2894 CB  CB  A TRP TRP TRP A A 389  389  . 73.909 40.230 63.845  0.50 14.95 1 . C  ? 
ATOM   2895 CB  CB  B TRP TRP TRP A A 389  389  . 73.918 40.342 64.069  0.50 17.33 1 . C  ? 
ATOM   2896 CG  CG  A TRP TRP TRP A A 389  389  . 73.149 40.893 64.960  0.50 14.10 1 . C  ? 
ATOM   2897 CG  CG  B TRP TRP TRP A A 389  389  . 73.687 41.792 63.833  0.50 18.17 1 . C  ? 
ATOM   2898 CD1 CD1 A TRP TRP TRP A A 389  389  . 72.363 40.275 65.904  0.50 13.76 1 . C  ? 
ATOM   2899 CD1 CD1 B TRP TRP TRP A A 389  389  . 74.002 42.526 62.711  0.50 18.50 1 . C  ? 
ATOM   2900 NE1 NE1 A TRP TRP TRP A A 389  389  . 71.728 41.219 66.688  0.50 13.53 1 . N  ? 
ATOM   2901 NE1 NE1 B TRP TRP TRP A A 389  389  . 73.629 43.830 62.885  0.50 18.72 1 . N  ? 
ATOM   2902 CE2 CE2 A TRP TRP TRP A A 389  389  . 72.044 42.467 66.213  0.50 13.65 1 . C  ? 
ATOM   2903 CE2 CE2 B TRP TRP TRP A A 389  389  . 73.054 43.967 64.120  0.50 19.00 1 . C  ? 
ATOM   2904 CD2 CD2 A TRP TRP TRP A A 389  389  . 72.933 42.301 65.123  0.50 13.52 1 . C  ? 
ATOM   2905 CD2 CD2 B TRP TRP TRP A A 389  389  . 73.082 42.703 64.746  0.50 18.29 1 . C  ? 
ATOM   2906 CE3 CE3 A TRP TRP TRP A A 389  389  . 73.412 43.436 64.463  0.50 13.56 1 . C  ? 
ATOM   2907 CE3 CE3 B TRP TRP TRP A A 389  389  . 72.520 42.566 66.011  0.50 18.78 1 . C  ? 
ATOM   2908 CZ3 CZ3 A TRP TRP TRP A A 389  389  . 72.980 44.694 64.899  0.50 13.73 1 . C  ? 
ATOM   2909 CZ3 CZ3 B TRP TRP TRP A A 389  389  . 71.966 43.667 66.611  0.50 19.37 1 . C  ? 
ATOM   2910 CH2 CH2 A TRP TRP TRP A A 389  389  . 72.128 44.819 65.992  0.50 13.95 1 . C  ? 
ATOM   2911 CH2 CH2 B TRP TRP TRP A A 389  389  . 71.967 44.917 65.972  0.50 19.19 1 . C  ? 
ATOM   2912 CZ2 CZ2 A TRP TRP TRP A A 389  389  . 71.634 43.718 66.656  0.50 13.67 1 . C  ? 
ATOM   2913 CZ2 CZ2 B TRP TRP TRP A A 389  389  . 72.496 45.082 64.729  0.50 18.30 1 . C  ? 
ATOM   2914 C   C   . TRP TRP TRP A A 389  389  . 76.282 41.142 64.224  1.00 16.50 1 . C  ? 
ATOM   2915 O   O   . TRP TRP TRP A A 389  389  . 76.611 41.903 63.283  1.00 18.57 1 . O  ? 
ATOM   2916 N   N   . GLN GLN GLN A A 390  390  . 76.688 41.341 65.472  1.00 14.61 1 . N  ? 
ATOM   2917 CA  CA  . GLN GLN GLN A A 390  390  . 77.524 42.493 65.818  1.00 15.37 1 . C  ? 
ATOM   2918 CB  CB  . GLN GLN GLN A A 390  390  . 77.454 42.803 67.310  1.00 15.76 1 . C  ? 
ATOM   2919 CG  CG  . GLN GLN GLN A A 390  390  . 76.066 43.262 67.763  1.00 17.54 1 . C  ? 
ATOM   2920 CD  CD  . GLN GLN GLN A A 390  390  . 76.026 43.811 69.175  1.00 17.49 1 . C  ? 
ATOM   2921 OE1 OE1 . GLN GLN GLN A A 390  390  . 76.720 43.345 70.075  1.00 19.48 1 . O  ? 
ATOM   2922 NE2 NE2 . GLN GLN GLN A A 390  390  . 75.165 44.806 69.392  1.00 21.78 1 . N  ? 
ATOM   2923 C   C   . GLN GLN GLN A A 390  390  . 78.989 42.309 65.412  1.00 17.30 1 . C  ? 
ATOM   2924 O   O   . GLN GLN GLN A A 390  390  . 79.682 43.289 65.166  1.00 15.75 1 . O  ? 
ATOM   2925 N   N   . LYS LYS LYS A A 391  391  . 79.425 41.058 65.326  1.00 18.24 1 . N  ? 
ATOM   2926 CA  CA  . LYS LYS LYS A A 391  391  . 80.852 40.759 65.112  1.00 21.27 1 . C  ? 
ATOM   2927 CB  CB  . LYS LYS LYS A A 391  391  . 81.085 39.254 65.135  1.00 25.88 1 . C  ? 
ATOM   2928 CG  CG  . LYS LYS LYS A A 391  391  . 82.537 38.873 64.887  1.00 32.31 1 . C  ? 
ATOM   2929 CD  CD  . LYS LYS LYS A A 391  391  . 82.852 37.463 65.326  1.00 37.92 1 . C  ? 
ATOM   2930 CE  CE  . LYS LYS LYS A A 391  391  . 84.317 37.129 65.007  1.00 43.39 1 . C  ? 
ATOM   2931 NZ  NZ  . LYS LYS LYS A A 391  391  . 84.749 35.799 65.537  1.00 46.36 1 . N  ? 
ATOM   2932 C   C   . LYS LYS LYS A A 391  391  . 81.482 41.362 63.861  1.00 21.02 1 . C  ? 
ATOM   2933 O   O   . LYS LYS LYS A A 391  391  . 82.603 41.879 63.945  1.00 20.66 1 . O  ? 
ATOM   2934 N   N   . PRO PRO PRO A A 392  392  . 80.793 41.325 62.706  1.00 22.33 1 . N  ? 
ATOM   2935 CA  CA  . PRO PRO PRO A A 392  392  . 81.432 41.901 61.489  1.00 24.07 1 . C  ? 
ATOM   2936 CB  CB  . PRO PRO PRO A A 392  392  . 80.358 41.730 60.405  1.00 25.73 1 . C  ? 
ATOM   2937 CG  CG  . PRO PRO PRO A A 392  392  . 79.622 40.509 60.841  1.00 25.43 1 . C  ? 
ATOM   2938 CD  CD  . PRO PRO PRO A A 392  392  . 79.578 40.560 62.357  1.00 24.36 1 . C  ? 
ATOM   2939 C   C   . PRO PRO PRO A A 392  392  . 81.848 43.353 61.630  1.00 23.10 1 . C  ? 
ATOM   2940 O   O   . PRO PRO PRO A A 392  392  . 82.886 43.745 61.097  1.00 24.00 1 . O  ? 
ATOM   2941 N   N   . ILE ILE ILE A A 393  393  . 81.056 44.147 62.338  1.00 18.21 1 . N  ? 
ATOM   2942 CA  CA  . ILE ILE ILE A A 393  393  . 81.359 45.534 62.560  1.00 18.64 1 . C  ? 
ATOM   2943 CB  CB  . ILE ILE ILE A A 393  393  . 80.071 46.345 62.807  1.00 20.58 1 . C  ? 
ATOM   2944 CG1 CG1 . ILE ILE ILE A A 393  393  . 79.334 46.490 61.456  1.00 24.21 1 . C  ? 
ATOM   2945 CD1 CD1 . ILE ILE ILE A A 393  393  . 77.868 46.826 61.565  1.00 27.64 1 . C  ? 
ATOM   2946 CG2 CG2 . ILE ILE ILE A A 393  393  . 80.378 47.707 63.360  1.00 20.81 1 . C  ? 
ATOM   2947 C   C   . ILE ILE ILE A A 393  393  . 82.357 45.659 63.699  1.00 16.80 1 . C  ? 
ATOM   2948 O   O   . ILE ILE ILE A A 393  393  . 83.359 46.372 63.568  1.00 14.77 1 . O  ? 
ATOM   2949 N   N   . LEU LEU LEU A A 394  394  . 82.120 44.988 64.824  1.00 15.93 1 . N  ? 
ATOM   2950 CA  CA  . LEU LEU LEU A A 394  394  . 82.993 45.143 65.984  1.00 15.62 1 . C  ? 
ATOM   2951 CB  CB  . LEU LEU LEU A A 394  394  . 82.456 44.393 67.210  1.00 16.56 1 . C  ? 
ATOM   2952 CG  CG  . LEU LEU LEU A A 394  394  . 81.147 44.968 67.772  1.00 17.65 1 . C  ? 
ATOM   2953 CD1 CD1 . LEU LEU LEU A A 394  394  . 80.738 44.173 68.989  1.00 17.81 1 . C  ? 
ATOM   2954 CD2 CD2 . LEU LEU LEU A A 394  394  . 81.323 46.429 68.131  1.00 19.27 1 . C  ? 
ATOM   2955 C   C   . LEU LEU LEU A A 394  394  . 84.411 44.682 65.703  1.00 15.83 1 . C  ? 
ATOM   2956 O   O   . LEU LEU LEU A A 394  394  . 85.358 45.313 66.179  1.00 15.10 1 . O  ? 
ATOM   2957 N   N   . SER SER SER A A 395  395  . 84.538 43.629 64.915  1.00 15.60 1 . N  ? 
ATOM   2958 CA  CA  . SER SER SER A A 395  395  . 85.860 43.086 64.539  1.00 17.03 1 . C  ? 
ATOM   2959 CB  CB  . SER SER SER A A 395  395  . 85.710 41.642 64.027  1.00 17.71 1 . C  ? 
ATOM   2960 OG  OG  . SER SER SER A A 395  395  . 85.067 41.610 62.780  1.00 20.90 1 . O  ? 
ATOM   2961 C   C   . SER SER SER A A 395  395  . 86.633 43.899 63.497  1.00 17.23 1 . C  ? 
ATOM   2962 O   O   . SER SER SER A A 395  395  . 87.805 43.587 63.233  1.00 17.59 1 . O  ? 
ATOM   2963 N   N   . ASN ASN ASN A A 396  396  . 86.016 44.902 62.894  1.00 15.27 1 . N  ? 
ATOM   2964 CA  CA  . ASN ASN ASN A A 396  396  . 86.652 45.712 61.866  1.00 14.31 1 . C  ? 
ATOM   2965 CB  CB  . ASN ASN ASN A A 396  396  . 85.598 46.367 60.958  1.00 15.21 1 . C  ? 
ATOM   2966 CG  CG  . ASN ASN ASN A A 396  396  . 86.212 47.106 59.795  1.00 15.00 1 . C  ? 
ATOM   2967 OD1 OD1 . ASN ASN ASN A A 396  396  . 87.367 47.506 59.844  1.00 13.96 1 . O  ? 
ATOM   2968 ND2 ND2 . ASN ASN ASN A A 396  396  . 85.451 47.267 58.723  1.00 15.59 1 . N  ? 
ATOM   2969 C   C   . ASN ASN ASN A A 396  396  . 87.477 46.787 62.543  1.00 14.81 1 . C  ? 
ATOM   2970 O   O   . ASN ASN ASN A A 396  396  . 86.944 47.829 62.955  1.00 13.44 1 . O  ? 
ATOM   2971 N   N   . LYS LYS LYS A A 397  397  . 88.778 46.549 62.662  1.00 13.66 1 . N  ? 
ATOM   2972 CA  CA  . LYS LYS LYS A A 397  397  . 89.642 47.488 63.391  1.00 13.67 1 . C  ? 
ATOM   2973 CB  CB  . LYS LYS LYS A A 397  397  . 90.925 46.765 63.830  1.00 15.19 1 . C  ? 
ATOM   2974 CG  CG  . LYS LYS LYS A A 397  397  . 90.675 45.518 64.663  1.00 17.60 1 . C  ? 
ATOM   2975 CD  CD  . LYS LYS LYS A A 397  397  . 89.727 45.697 65.840  1.00 21.92 1 . C  ? 
ATOM   2976 CE  CE  . LYS LYS LYS A A 397  397  . 90.135 46.834 66.770  1.00 27.56 1 . C  ? 
ATOM   2977 NZ  NZ  . LYS LYS LYS A A 397  397  . 89.386 46.776 68.076  1.00 32.39 1 . N  ? 
ATOM   2978 C   C   . LYS LYS LYS A A 397  397  . 89.987 48.764 62.617  1.00 13.27 1 . C  ? 
ATOM   2979 O   O   . LYS LYS LYS A A 397  397  . 90.712 49.587 63.131  1.00 13.71 1 . O  ? 
ATOM   2980 N   N   . SER SER SER A A 398  398  . 89.512 48.912 61.385  1.00 12.63 1 . N  ? 
ATOM   2981 CA  CA  . SER SER SER A A 398  398  . 89.646 50.172 60.668  1.00 13.27 1 . C  ? 
ATOM   2982 CB  CB  . SER SER SER A A 398  398  . 89.547 49.989 59.150  1.00 14.62 1 . C  ? 
ATOM   2983 OG  OG  . SER SER SER A A 398  398  . 88.189 49.747 58.716  1.00 15.00 1 . O  ? 
ATOM   2984 C   C   . SER SER SER A A 398  398  . 88.642 51.221 61.123  1.00 13.93 1 . C  ? 
ATOM   2985 O   O   . SER SER SER A A 398  398  . 88.810 52.391 60.816  1.00 15.20 1 . O  ? 
ATOM   2986 N   N   . LYS LYS LYS A A 399  399  . 87.579 50.772 61.769  1.00 14.43 1 . N  ? 
ATOM   2987 CA  CA  . LYS LYS LYS A A 399  399  . 86.547 51.698 62.228  1.00 16.32 1 . C  ? 
ATOM   2988 CB  CB  . LYS LYS LYS A A 399  399  . 85.175 51.088 61.987  1.00 17.77 1 . C  ? 
ATOM   2989 CG  CG  . LYS LYS LYS A A 399  399  . 84.912 50.945 60.501  1.00 20.62 1 . C  ? 
ATOM   2990 CD  CD  . LYS LYS LYS A A 399  399  . 83.553 50.387 60.170  1.00 25.60 1 . C  ? 
ATOM   2991 CE  CE  . LYS LYS LYS A A 399  399  . 83.346 50.440 58.661  1.00 26.29 1 . C  ? 
ATOM   2992 NZ  NZ  . LYS LYS LYS A A 399  399  . 82.174 49.686 58.214  1.00 26.77 1 . N  ? 
ATOM   2993 C   C   . LYS LYS LYS A A 399  399  . 86.756 52.099 63.679  1.00 15.91 1 . C  ? 
ATOM   2994 O   O   . LYS LYS LYS A A 399  399  . 86.996 51.242 64.541  1.00 14.84 1 . O  ? 
ATOM   2995 N   N   . PRO PRO PRO A A 400  400  . 86.627 53.404 63.992  1.00 14.30 1 . N  ? 
ATOM   2996 CA  CA  . PRO PRO PRO A A 400  400  . 86.830 53.840 65.360  1.00 14.81 1 . C  ? 
ATOM   2997 CB  CB  . PRO PRO PRO A A 400  400  . 86.752 55.369 65.288  1.00 15.49 1 . C  ? 
ATOM   2998 CG  CG  . PRO PRO PRO A A 400  400  . 86.945 55.702 63.890  1.00 18.12 1 . C  ? 
ATOM   2999 CD  CD  . PRO PRO PRO A A 400  400  . 86.465 54.547 63.071  1.00 16.15 1 . C  ? 
ATOM   3000 C   C   . PRO PRO PRO A A 400  400  . 85.717 53.347 66.271  1.00 14.45 1 . C  ? 
ATOM   3001 O   O   . PRO PRO PRO A A 400  400  . 84.597 53.196 65.819  1.00 14.39 1 . O  ? 
ATOM   3002 N   N   . ASP ASP ASP A A 401  401  . 86.040 53.125 67.529  1.00 14.28 1 . N  ? 
ATOM   3003 CA  CA  . ASP ASP ASP A A 401  401  . 85.025 52.684 68.479  1.00 14.95 1 . C  ? 
ATOM   3004 CB  CB  . ASP ASP ASP A A 401  401  . 85.651 52.378 69.843  1.00 17.52 1 . C  ? 
ATOM   3005 CG  CG  . ASP ASP ASP A A 401  401  . 86.331 51.003 69.852  1.00 20.44 1 . C  ? 
ATOM   3006 OD1 OD1 . ASP ASP ASP A A 401  401  . 85.948 50.112 69.089  1.00 26.19 1 . O  ? 
ATOM   3007 OD2 OD2 . ASP ASP ASP A A 401  401  . 87.149 50.807 70.729  1.00 30.76 1 . O  ? 
ATOM   3008 C   C   . ASP ASP ASP A A 401  401  . 83.828 53.652 68.606  1.00 13.41 1 . C  ? 
ATOM   3009 O   O   . ASP ASP ASP A A 401  401  . 82.713 53.188 68.747  1.00 13.21 1 . O  ? 
ATOM   3010 N   N   . TRP TRP TRP A A 402  402  . 84.057 54.959 68.545  1.00 12.48 1 . N  ? 
ATOM   3011 CA  CA  . TRP TRP TRP A A 402  402  . 82.938 55.920 68.718  1.00 13.09 1 . C  ? 
ATOM   3012 CB  CB  . TRP TRP TRP A A 402  402  . 83.425 57.391 68.705  1.00 12.83 1 . C  ? 
ATOM   3013 CG  CG  . TRP TRP TRP A A 402  402  . 83.973 57.885 67.403  1.00 12.68 1 . C  ? 
ATOM   3014 CD1 CD1 . TRP TRP TRP A A 402  402  . 85.291 58.004 67.060  1.00 13.31 1 . C  ? 
ATOM   3015 NE1 NE1 . TRP TRP TRP A A 402  402  . 85.391 58.486 65.768  1.00 13.45 1 . N  ? 
ATOM   3016 CE2 CE2 . TRP TRP TRP A A 402  402  . 84.141 58.698 65.264  1.00 13.29 1 . C  ? 
ATOM   3017 CD2 CD2 . TRP TRP TRP A A 402  402  . 83.218 58.347 66.264  1.00 11.87 1 . C  ? 
ATOM   3018 CE3 CE3 . TRP TRP TRP A A 402  402  . 81.855 58.477 65.990  1.00 12.41 1 . C  ? 
ATOM   3019 CZ3 CZ3 . TRP TRP TRP A A 402  402  . 81.450 58.972 64.778  1.00 13.14 1 . C  ? 
ATOM   3020 CH2 CH2 . TRP TRP TRP A A 402  402  . 82.403 59.328 63.796  1.00 13.37 1 . C  ? 
ATOM   3021 CZ2 CZ2 . TRP TRP TRP A A 402  402  . 83.731 59.205 64.023  1.00 13.46 1 . C  ? 
ATOM   3022 C   C   . TRP TRP TRP A A 402  402  . 81.884 55.693 67.672  1.00 12.56 1 . C  ? 
ATOM   3023 O   O   . TRP TRP TRP A A 402  402  . 80.704 55.874 67.917  1.00 12.21 1 . O  ? 
ATOM   3024 N   N   . TYR TYR TYR A A 403  403  . 82.319 55.334 66.466  1.00 11.62 1 . N  ? 
ATOM   3025 CA  CA  . TYR TYR TYR A A 403  403  . 81.388 55.118 65.360  1.00 12.37 1 . C  ? 
ATOM   3026 CB  CB  . TYR TYR TYR A A 403  403  . 82.153 55.047 64.033  1.00 12.96 1 . C  ? 
ATOM   3027 CG  CG  . TYR TYR TYR A A 403  403  . 81.347 54.499 62.876  1.00 14.72 1 . C  ? 
ATOM   3028 CD1 CD1 . TYR TYR TYR A A 403  403  . 80.435 55.294 62.191  1.00 16.12 1 . C  ? 
ATOM   3029 CE1 CE1 . TYR TYR TYR A A 403  403  . 79.708 54.789 61.134  1.00 17.88 1 . C  ? 
ATOM   3030 CZ  CZ  . TYR TYR TYR A A 403  403  . 79.872 53.474 60.743  1.00 20.28 1 . C  ? 
ATOM   3031 OH  OH  . TYR TYR TYR A A 403  403  . 79.159 52.938 59.663  1.00 23.16 1 . O  ? 
ATOM   3032 CE2 CE2 . TYR TYR TYR A A 403  403  . 80.772 52.665 61.410  1.00 19.01 1 . C  ? 
ATOM   3033 CD2 CD2 . TYR TYR TYR A A 403  403  . 81.488 53.178 62.483  1.00 17.31 1 . C  ? 
ATOM   3034 C   C   . TYR TYR TYR A A 403  403  . 80.529 53.870 65.619  1.00 11.73 1 . C  ? 
ATOM   3035 O   O   . TYR TYR TYR A A 403  403  . 79.319 53.895 65.389  1.00 12.27 1 . O  ? 
ATOM   3036 N   N   . LYS LYS LYS A A 404  404  . 81.139 52.835 66.200  1.00 11.36 1 . N  ? 
ATOM   3037 CA  CA  . LYS LYS LYS A A 404  404  . 80.435 51.624 66.558  1.00 12.14 1 . C  ? 
ATOM   3038 CB  CB  . LYS LYS LYS A A 404  404  . 81.431 50.552 66.970  1.00 12.96 1 . C  ? 
ATOM   3039 CG  CG  . LYS LYS LYS A A 404  404  . 82.338 50.178 65.798  1.00 14.76 1 . C  ? 
ATOM   3040 CD  CD  . LYS LYS LYS A A 404  404  . 83.466 49.287 66.221  1.00 16.32 1 . C  ? 
ATOM   3041 CE  CE  . LYS LYS LYS A A 404  404  . 84.396 49.138 65.021  1.00 17.70 1 . C  ? 
ATOM   3042 NZ  NZ  . LYS LYS LYS A A 404  404  . 85.482 48.194 65.357  1.00 18.90 1 . N  ? 
ATOM   3043 C   C   . LYS LYS LYS A A 404  404  . 79.436 51.900 67.692  1.00 12.12 1 . C  ? 
ATOM   3044 O   O   . LYS LYS LYS A A 404  404  . 78.331 51.367 67.676  1.00 13.27 1 . O  ? 
ATOM   3045 N   N   . THR THR THR A A 405  405  . 79.827 52.747 68.641  1.00 11.66 1 . N  ? 
ATOM   3046 CA  CA  . THR THR THR A A 405  405  . 78.926 53.170 69.702  1.00 11.93 1 . C  ? 
ATOM   3047 CB  CB  . THR THR THR A A 405  405  . 79.570 54.235 70.617  1.00 12.04 1 . C  ? 
ATOM   3048 OG1 OG1 . THR THR THR A A 405  405  . 80.862 53.781 71.083  1.00 12.89 1 . O  ? 
ATOM   3049 CG2 CG2 . THR THR THR A A 405  405  . 78.707 54.555 71.822  1.00 12.36 1 . C  ? 
ATOM   3050 C   C   . THR THR THR A A 405  405  . 77.621 53.740 69.163  1.00 12.15 1 . C  ? 
ATOM   3051 O   O   . THR THR THR A A 405  405  . 76.518 53.337 69.550  1.00 12.79 1 . O  ? 
ATOM   3052 N   N   . ALA ALA ALA A A 406  406  . 77.769 54.682 68.246  1.00 11.96 1 . N  ? 
ATOM   3053 CA  CA  . ALA ALA ALA A A 406  406  . 76.620 55.314 67.612  1.00 11.96 1 . C  ? 
ATOM   3054 CB  CB  . ALA ALA ALA A A 406  406  . 77.107 56.468 66.782  1.00 12.21 1 . C  ? 
ATOM   3055 C   C   . ALA ALA ALA A A 406  406  . 75.856 54.352 66.737  1.00 11.76 1 . C  ? 
ATOM   3056 O   O   . ALA ALA ALA A A 406  406  . 74.654 54.306 66.752  1.00 12.03 1 . O  ? 
ATOM   3057 N   N   . LEU LEU LEU A A 407  407  . 76.549 53.600 65.899  1.00 11.20 1 . N  ? 
ATOM   3058 CA  CA  . LEU LEU LEU A A 407  407  . 75.848 52.720 64.984  1.00 11.78 1 . C  ? 
ATOM   3059 CB  CB  . LEU LEU LEU A A 407  407  . 76.864 51.947 64.169  1.00 13.16 1 . C  ? 
ATOM   3060 CG  CG  . LEU LEU LEU A A 407  407  . 76.378 51.159 63.007  1.00 15.33 1 . C  ? 
ATOM   3061 CD1 CD1 . LEU LEU LEU A A 407  407  . 76.025 52.110 61.851  1.00 14.92 1 . C  ? 
ATOM   3062 CD2 CD2 . LEU LEU LEU A A 407  407  . 77.486 50.181 62.592  1.00 15.91 1 . C  ? 
ATOM   3063 C   C   . LEU LEU LEU A A 407  407  . 74.897 51.752 65.693  1.00 12.10 1 . C  ? 
ATOM   3064 O   O   . LEU LEU LEU A A 407  407  . 73.731 51.576 65.267  1.00 12.05 1 . O  ? 
ATOM   3065 N   N   . PHE PHE PHE A A 408  408  . 75.384 51.070 66.727  1.00 11.54 1 . N  ? 
ATOM   3066 CA  CA  . PHE PHE PHE A A 408  408  . 74.538 50.141 67.417  1.00 11.43 1 . C  ? 
ATOM   3067 CB  CB  . PHE PHE PHE A A 408  408  . 75.327 49.106 68.194  1.00 11.94 1 . C  ? 
ATOM   3068 CG  CG  . PHE PHE PHE A A 408  408  . 76.041 48.148 67.312  1.00 12.98 1 . C  ? 
ATOM   3069 CD1 CD1 . PHE PHE PHE A A 408  408  . 75.329 47.238 66.555  1.00 14.85 1 . C  ? 
ATOM   3070 CE1 CE1 . PHE PHE PHE A A 408  408  . 75.991 46.368 65.686  1.00 15.08 1 . C  ? 
ATOM   3071 CZ  CZ  . PHE PHE PHE A A 408  408  . 77.366 46.391 65.617  1.00 15.62 1 . C  ? 
ATOM   3072 CE2 CE2 . PHE PHE PHE A A 408  408  . 78.085 47.298 66.374  1.00 14.71 1 . C  ? 
ATOM   3073 CD2 CD2 . PHE PHE PHE A A 408  408  . 77.417 48.197 67.203  1.00 14.43 1 . C  ? 
ATOM   3074 C   C   . PHE PHE PHE A A 408  408  . 73.528 50.840 68.320  1.00 11.19 1 . C  ? 
ATOM   3075 O   O   . PHE PHE PHE A A 408  408  . 72.375 50.427 68.338  1.00 11.83 1 . O  ? 
ATOM   3076 N   N   . ASN ASN ASN A A 409  409  . 73.934 51.860 69.071  1.00 10.84 1 . N  ? 
ATOM   3077 CA  CA  . ASN ASN ASN A A 409  409  . 73.002 52.428 70.030  1.00 10.33 1 . C  ? 
ATOM   3078 CB  CB  . ASN ASN ASN A A 409  409  . 73.689 53.181 71.166  1.00 11.03 1 . C  ? 
ATOM   3079 CG  CG  . ASN ASN ASN A A 409  409  . 74.374 52.224 72.119  1.00 11.65 1 . C  ? 
ATOM   3080 OD1 OD1 . ASN ASN ASN A A 409  409  . 73.752 51.272 72.607  1.00 13.14 1 . O  ? 
ATOM   3081 ND2 ND2 . ASN ASN ASN A A 409  409  . 75.639 52.413 72.337  1.00 12.08 1 . N  ? 
ATOM   3082 C   C   . ASN ASN ASN A A 409  409  . 71.902 53.246 69.374  1.00 10.67 1 . C  ? 
ATOM   3083 O   O   . ASN ASN ASN A A 409  409  . 70.819 53.255 69.927  1.00 10.78 1 . O  ? 
ATOM   3084 N   N   . GLU GLU GLU A A 410  410  . 72.112 53.775 68.167  1.00 11.03 1 . N  ? 
ATOM   3085 CA  CA  . GLU GLU GLU A A 410  410  . 70.994 54.467 67.487  1.00 11.70 1 . C  ? 
ATOM   3086 CB  CB  . GLU GLU GLU A A 410  410  . 71.408 55.177 66.210  1.00 13.45 1 . C  ? 
ATOM   3087 CG  CG  . GLU GLU GLU A A 410  410  . 72.277 56.396 66.380  1.00 15.61 1 . C  ? 
ATOM   3088 CD  CD  . GLU GLU GLU A A 410  410  . 71.701 57.471 67.313  1.00 17.72 1 . C  ? 
ATOM   3089 OE1 OE1 . GLU GLU GLU A A 410  410  . 70.507 57.808 67.189  1.00 19.07 1 . O  ? 
ATOM   3090 OE2 OE2 . GLU GLU GLU A A 410  410  . 72.463 57.957 68.168  1.00 18.85 1 . O  ? 
ATOM   3091 C   C   . GLU GLU GLU A A 410  410  . 69.854 53.504 67.176  1.00 11.25 1 . C  ? 
ATOM   3092 O   O   . GLU GLU GLU A A 410  410  . 68.685 53.900 67.105  1.00 11.25 1 . O  ? 
ATOM   3093 N   N   . LEU LEU LEU A A 411  411  . 70.153 52.211 67.026  1.00 10.30 1 . N  ? 
ATOM   3094 CA  CA  . LEU LEU LEU A A 411  411  . 69.117 51.236 66.800  1.00 10.83 1 . C  ? 
ATOM   3095 CB  CB  . LEU LEU LEU A A 411  411  . 69.683 49.861 66.410  1.00 12.00 1 . C  ? 
ATOM   3096 CG  CG  . LEU LEU LEU A A 411  411  . 70.536 49.845 65.183  1.00 13.12 1 . C  ? 
ATOM   3097 CD1 CD1 . LEU LEU LEU A A 411  411  . 71.152 48.450 65.113  1.00 14.64 1 . C  ? 
ATOM   3098 CD2 CD2 . LEU LEU LEU A A 411  411  . 69.737 50.229 63.955  1.00 14.03 1 . C  ? 
ATOM   3099 C   C   . LEU LEU LEU A A 411  411  . 68.085 51.062 67.918  1.00 10.43 1 . C  ? 
ATOM   3100 O   O   . LEU LEU LEU A A 411  411  . 67.057 50.441 67.694  1.00 10.79 1 . O  ? 
ATOM   3101 N   N   . TYR TYR TYR A A 412  412  . 68.326 51.642 69.090  1.00 9.91  1 . N  ? 
ATOM   3102 CA  CA  . TYR TYR TYR A A 412  412  . 67.349 51.631 70.175  1.00 10.10 1 . C  ? 
ATOM   3103 CB  CB  . TYR TYR TYR A A 412  412  . 67.810 52.551 71.355  1.00 9.94  1 . C  ? 
ATOM   3104 CG  CG  . TYR TYR TYR A A 412  412  . 67.350 53.979 71.189  1.00 9.84  1 . C  ? 
ATOM   3105 CD1 CD1 . TYR TYR TYR A A 412  412  . 68.066 54.897 70.406  1.00 10.09 1 . C  ? 
ATOM   3106 CE1 CE1 . TYR TYR TYR A A 412  412  . 67.555 56.186 70.192  1.00 11.22 1 . C  ? 
ATOM   3107 CZ  CZ  . TYR TYR TYR A A 412  412  . 66.340 56.542 70.741  1.00 10.31 1 . C  ? 
ATOM   3108 OH  OH  . TYR TYR TYR A A 412  412  . 65.880 57.804 70.440  1.00 11.34 1 . O  ? 
ATOM   3109 CE2 CE2 . TYR TYR TYR A A 412  412  . 65.629 55.668 71.511  1.00 10.55 1 . C  ? 
ATOM   3110 CD2 CD2 . TYR TYR TYR A A 412  412  . 66.129 54.387 71.738  1.00 10.26 1 . C  ? 
ATOM   3111 C   C   . TYR TYR TYR A A 412  412  . 65.975 52.067 69.664  1.00 10.30 1 . C  ? 
ATOM   3112 O   O   . TYR TYR TYR A A 412  412  . 64.961 51.559 70.122  1.00 10.53 1 . O  ? 
ATOM   3113 N   N   . TYR TYR TYR A A 413  413  . 65.978 52.995 68.704  1.00 10.93 1 . N  ? 
ATOM   3114 CA  CA  . TYR TYR TYR A A 413  413  . 64.711 53.619 68.266  1.00 11.03 1 . C  ? 
ATOM   3115 CB  CB  . TYR TYR TYR A A 413  413  . 64.993 54.889 67.436  1.00 10.75 1 . C  ? 
ATOM   3116 CG  CG  . TYR TYR TYR A A 413  413  . 63.707 55.675 67.245  1.00 11.01 1 . C  ? 
ATOM   3117 CD1 CD1 . TYR TYR TYR A A 413  413  . 63.201 56.417 68.288  1.00 11.93 1 . C  ? 
ATOM   3118 CE1 CE1 . TYR TYR TYR A A 413  413  . 62.008 57.078 68.179  1.00 11.35 1 . C  ? 
ATOM   3119 CZ  CZ  . TYR TYR TYR A A 413  413  . 61.304 57.005 67.025  1.00 11.54 1 . C  ? 
ATOM   3120 OH  OH  . TYR TYR TYR A A 413  413  . 60.090 57.653 66.931  1.00 11.70 1 . O  ? 
ATOM   3121 CE2 CE2 . TYR TYR TYR A A 413  413  . 61.778 56.295 65.951  1.00 11.35 1 . C  ? 
ATOM   3122 CD2 CD2 . TYR TYR TYR A A 413  413  . 62.988 55.609 66.071  1.00 11.47 1 . C  ? 
ATOM   3123 C   C   . TYR TYR TYR A A 413  413  . 63.799 52.625 67.532  1.00 11.52 1 . C  ? 
ATOM   3124 O   O   . TYR TYR TYR A A 413  413  . 62.589 52.771 67.551  1.00 11.09 1 . O  ? 
ATOM   3125 N   N   . LEU LEU LEU A A 414  414  . 64.348 51.569 66.906  1.00 11.31 1 . N  ? 
ATOM   3126 CA  CA  . LEU LEU LEU A A 414  414  . 63.512 50.610 66.212  1.00 12.42 1 . C  ? 
ATOM   3127 CB  CB  . LEU LEU LEU A A 414  414  . 64.342 49.518 65.529  1.00 13.70 1 . C  ? 
ATOM   3128 CG  CG  . LEU LEU LEU A A 414  414  . 65.276 49.993 64.440  1.00 14.69 1 . C  ? 
ATOM   3129 CD1 CD1 . LEU LEU LEU A A 414  414  . 66.078 48.804 63.883  1.00 15.43 1 . C  ? 
ATOM   3130 CD2 CD2 . LEU LEU LEU A A 414  414  . 64.490 50.660 63.337  1.00 15.22 1 . C  ? 
ATOM   3131 C   C   . LEU LEU LEU A A 414  414  . 62.531 49.969 67.131  1.00 13.28 1 . C  ? 
ATOM   3132 O   O   . LEU LEU LEU A A 414  414  . 61.426 49.686 66.724  1.00 14.59 1 . O  ? 
ATOM   3133 N   N   . ALA ALA ALA A A 415  415  . 62.962 49.717 68.363  1.00 14.41 1 . N  ? 
ATOM   3134 CA  CA  . ALA ALA ALA A A 415  415  . 62.080 49.177 69.393  1.00 15.84 1 . C  ? 
ATOM   3135 CB  CB  . ALA ALA ALA A A 415  415  . 62.884 48.347 70.376  1.00 16.95 1 . C  ? 
ATOM   3136 C   C   . ALA ALA ALA A A 415  415  . 61.369 50.303 70.136  1.00 15.17 1 . C  ? 
ATOM   3137 O   O   . ALA ALA ALA A A 415  415  . 60.219 50.152 70.457  1.00 15.78 1 . O  ? 
ATOM   3138 N   N   . ASP ASP ASP A A 416  416  . 62.072 51.382 70.460  1.00 15.02 1 . N  ? 
ATOM   3139 CA  CA  . ASP ASP ASP A A 416  416  . 61.524 52.420 71.329  1.00 16.02 1 . C  ? 
ATOM   3140 CB  CB  . ASP ASP ASP A A 416  416  . 62.622 53.236 72.031  1.00 16.26 1 . C  ? 
ATOM   3141 CG  CG  . ASP ASP ASP A A 416  416  . 62.676 53.000 73.519  1.00 18.07 1 . C  ? 
ATOM   3142 OD1 OD1 . ASP ASP ASP A A 416  416  . 61.772 52.351 74.084  1.00 17.71 1 . O  ? 
ATOM   3143 OD2 OD2 . ASP ASP ASP A A 416  416  . 63.710 53.384 74.147  1.00 21.55 1 . O  ? 
ATOM   3144 C   C   . ASP ASP ASP A A 416  416  . 60.638 53.417 70.622  1.00 16.88 1 . C  ? 
ATOM   3145 O   O   . ASP ASP ASP A A 416  416  . 60.037 54.265 71.301  1.00 20.72 1 . O  ? 
ATOM   3146 N   N   . GLY GLY GLY A A 417  417  . 60.527 53.372 69.303  1.00 13.06 1 . N  ? 
ATOM   3147 CA  CA  . GLY GLY GLY A A 417  417  . 59.780 54.414 68.585  1.00 12.56 1 . C  ? 
ATOM   3148 C   C   . GLY GLY GLY A A 417  417  . 58.278 54.151 68.415  1.00 12.49 1 . C  ? 
ATOM   3149 O   O   . GLY GLY GLY A A 417  417  . 57.710 54.360 67.345  1.00 11.94 1 . O  ? 
ATOM   3150 N   N   . GLY GLY GLY A A 418  418  . 57.619 53.685 69.458  1.00 11.94 1 . N  ? 
ATOM   3151 CA  CA  . GLY GLY GLY A A 418  418  . 56.162 53.491 69.405  1.00 11.53 1 . C  ? 
ATOM   3152 C   C   . GLY GLY GLY A A 418  418  . 55.761 52.417 68.394  1.00 11.95 1 . C  ? 
ATOM   3153 O   O   . GLY GLY GLY A A 418  418  . 54.682 52.426 67.831  1.00 12.26 1 . O  ? 
ATOM   3154 N   N   . THR THR THR A A 419  419  . 56.674 51.468 68.186  1.00 11.06 1 . N  ? 
ATOM   3155 CA  CA  . THR THR THR A A 419  419  . 56.557 50.508 67.111  1.00 11.14 1 . C  ? 
ATOM   3156 CB  CB  . THR THR THR A A 419  419  . 57.820 49.679 67.154  1.00 11.19 1 . C  ? 
ATOM   3157 OG1 OG1 . THR THR THR A A 419  419  . 58.912 50.580 67.271  1.00 12.46 1 . O  ? 
ATOM   3158 CG2 CG2 . THR THR THR A A 419  419  . 57.955 48.839 65.905  1.00 11.22 1 . C  ? 
ATOM   3159 C   C   . THR THR THR A A 419  419  . 55.322 49.667 67.185  1.00 11.11 1 . C  ? 
ATOM   3160 O   O   . THR THR THR A A 419  419  . 55.033 49.068 68.227  1.00 11.30 1 . O  ? 
ATOM   3161 N   N   . ALA ALA ALA A A 420  420  . 54.585 49.617 66.079  1.00 10.09 1 . N  ? 
ATOM   3162 CA  CA  . ALA ALA ALA A A 420  420  . 53.316 48.921 66.005  1.00 10.05 1 . C  ? 
ATOM   3163 CB  CB  . ALA ALA ALA A A 420  420  . 52.220 49.905 65.618  1.00 10.96 1 . C  ? 
ATOM   3164 C   C   . ALA ALA ALA A A 420  420  . 53.442 47.851 64.955  1.00 10.57 1 . C  ? 
ATOM   3165 O   O   . ALA ALA ALA A A 420  420  . 53.895 48.153 63.848  1.00 11.13 1 . O  ? 
ATOM   3166 N   N   . TRP TRP TRP A A 421  421  . 53.095 46.623 65.312  1.00 10.38 1 . N  ? 
ATOM   3167 CA  CA  . TRP TRP TRP A A 421  421  . 53.258 45.513 64.376  1.00 11.41 1 . C  ? 
ATOM   3168 CB  CB  . TRP TRP TRP A A 421  421  . 54.635 44.878 64.597  1.00 11.43 1 . C  ? 
ATOM   3169 CG  CG  . TRP TRP TRP A A 421  421  . 55.149 43.987 63.513  1.00 12.46 1 . C  ? 
ATOM   3170 CD1 CD1 . TRP TRP TRP A A 421  421  . 54.643 43.793 62.243  1.00 13.25 1 . C  ? 
ATOM   3171 NE1 NE1 . TRP TRP TRP A A 421  421  . 55.474 42.924 61.538  1.00 12.84 1 . N  ? 
ATOM   3172 CE2 CE2 . TRP TRP TRP A A 421  421  . 56.479 42.510 62.378  1.00 12.91 1 . C  ? 
ATOM   3173 CD2 CD2 . TRP TRP TRP A A 421  421  . 56.306 43.167 63.616  1.00 12.41 1 . C  ? 
ATOM   3174 CE3 CE3 . TRP TRP TRP A A 421  421  . 57.216 42.922 64.636  1.00 12.38 1 . C  ? 
ATOM   3175 CZ3 CZ3 . TRP TRP TRP A A 421  421  . 58.268 42.038 64.412  1.00 12.50 1 . C  ? 
ATOM   3176 CH2 CH2 . TRP TRP TRP A A 421  421  . 58.419 41.396 63.166  1.00 12.58 1 . C  ? 
ATOM   3177 CZ2 CZ2 . TRP TRP TRP A A 421  421  . 57.544 41.625 62.148  1.00 13.14 1 . C  ? 
ATOM   3178 C   C   . TRP TRP TRP A A 421  421  . 52.133 44.564 64.622  1.00 11.62 1 . C  ? 
ATOM   3179 O   O   . TRP TRP TRP A A 421  421  . 52.106 43.889 65.632  1.00 11.93 1 . O  ? 
ATOM   3180 N   N   . GLU GLU GLU A A 422  422  . 51.132 44.590 63.723  1.00 12.31 1 . N  ? 
ATOM   3181 CA  CA  . GLU GLU GLU A A 422  422  . 49.847 43.938 64.036  1.00 12.79 1 . C  ? 
ATOM   3182 CB  CB  . GLU GLU GLU A A 422  422  . 48.671 44.785 63.540  1.00 12.88 1 . C  ? 
ATOM   3183 CG  CG  . GLU GLU GLU A A 422  422  . 48.608 45.030 62.026  1.00 14.06 1 . C  ? 
ATOM   3184 CD  CD  . GLU GLU GLU A A 422  422  . 47.983 43.912 61.176  1.00 15.18 1 . C  ? 
ATOM   3185 OE1 OE1 . GLU GLU GLU A A 422  422  . 48.331 43.870 59.947  1.00 15.47 1 . O  ? 
ATOM   3186 OE2 OE2 . GLU GLU GLU A A 422  422  . 47.158 43.111 61.668  1.00 14.73 1 . O  ? 
ATOM   3187 C   C   . GLU GLU GLU A A 422  422  . 49.707 42.502 63.520  1.00 13.81 1 . C  ? 
ATOM   3188 O   O   . GLU GLU GLU A A 422  422  . 50.214 42.178 62.443  1.00 14.76 1 . O  ? 
ATOM   3189 N   N   . ASN ASN ASN A A 423  423  . 49.050 41.669 64.336  1.00 14.22 1 . N  ? 
ATOM   3190 CA  CA  . ASN ASN ASN A A 423  423  . 48.684 40.295 64.000  1.00 14.38 1 . C  ? 
ATOM   3191 CB  CB  . ASN ASN ASN A A 423  423  . 49.386 39.325 64.953  1.00 14.49 1 . C  ? 
ATOM   3192 CG  CG  . ASN ASN ASN A A 423  423  . 49.206 37.882 64.525  1.00 15.63 1 . C  ? 
ATOM   3193 OD1 OD1 . ASN ASN ASN A A 423  423  . 49.193 37.602 63.313  1.00 16.64 1 . O  ? 
ATOM   3194 ND2 ND2 . ASN ASN ASN A A 423  423  . 49.040 36.978 65.483  1.00 15.10 1 . N  ? 
ATOM   3195 C   C   . ASN ASN ASN A A 423  423  . 47.169 40.103 64.042  1.00 15.13 1 . C  ? 
ATOM   3196 O   O   . ASN ASN ASN A A 423  423  . 46.653 39.172 64.661  1.00 15.95 1 . O  ? 
ATOM   3197 N   N   . GLY GLY GLY A A 424  424  . 46.455 40.992 63.365  1.00 16.59 1 . N  ? 
ATOM   3198 CA  CA  . GLY GLY GLY A A 424  424  . 45.009 40.941 63.229  1.00 16.98 1 . C  ? 
ATOM   3199 C   C   . GLY GLY GLY A A 424  424  . 44.279 42.002 64.014  1.00 18.00 1 . C  ? 
ATOM   3200 O   O   . GLY GLY GLY A A 424  424  . 44.708 42.390 65.103  1.00 16.68 1 . O  ? 
ATOM   3201 N   N   . LYS LYS LYS A A 425  425  . 43.174 42.497 63.466  1.00 18.71 1 . N  ? 
ATOM   3202 CA  CA  . LYS LYS LYS A A 425  425  . 42.286 43.413 64.203  1.00 21.45 1 . C  ? 
ATOM   3203 CB  CB  . LYS LYS LYS A A 425  425  . 41.377 44.167 63.219  1.00 26.05 1 . C  ? 
ATOM   3204 CG  CG  . LYS LYS LYS A A 425  425  . 40.836 45.525 63.681  1.00 30.36 1 . C  ? 
ATOM   3205 CD  CD  . LYS LYS LYS A A 425  425  . 40.393 46.319 62.459  1.00 34.76 1 . C  ? 
ATOM   3206 CE  CE  . LYS LYS LYS A A 425  425  . 39.651 47.613 62.759  1.00 37.60 1 . C  ? 
ATOM   3207 NZ  NZ  . LYS LYS LYS A A 425  425  . 39.980 48.641 61.707  1.00 40.13 1 . N  ? 
ATOM   3208 C   C   . LYS LYS LYS A A 425  425  . 41.463 42.573 65.166  1.00 22.05 1 . C  ? 
ATOM   3209 O   O   . LYS LYS LYS A A 425  425  . 41.038 41.452 64.831  1.00 23.69 1 . O  ? 
ATOM   3210 N   N   . VAL VAL VAL A A 426  426  . 41.231 43.074 66.361  1.00 20.42 1 . N  ? 
ATOM   3211 CA  CA  . VAL VAL VAL A A 426  426  . 40.425 42.368 67.344  1.00 21.93 1 . C  ? 
ATOM   3212 CB  CB  . VAL VAL VAL A A 426  426  . 40.424 43.117 68.684  1.00 22.81 1 . C  ? 
ATOM   3213 CG1 CG1 . VAL VAL VAL A A 426  426  . 39.504 42.457 69.697  1.00 24.54 1 . C  ? 
ATOM   3214 CG2 CG2 . VAL VAL VAL A A 426  426  . 41.857 43.156 69.230  1.00 23.01 1 . C  ? 
ATOM   3215 C   C   . VAL VAL VAL A A 426  426  . 39.008 42.193 66.722  1.00 25.73 1 . C  ? 
ATOM   3216 O   O   . VAL VAL VAL A A 426  426  . 38.448 43.153 66.218  1.00 27.40 1 . O  ? 
ATOM   3217 N   N   . GLY GLY GLY A A 427  427  . 38.503 40.956 66.713  1.00 30.17 1 . N  ? 
ATOM   3218 CA  CA  . GLY GLY GLY A A 427  427  . 37.241 40.606 65.999  1.00 34.67 1 . C  ? 
ATOM   3219 C   C   . GLY GLY GLY A A 427  427  . 37.268 40.281 64.491  1.00 38.22 1 . C  ? 
ATOM   3220 O   O   . GLY GLY GLY A A 427  427  . 36.217 39.994 63.914  1.00 41.96 1 . O  ? 
ATOM   3221 N   N   A GLU GLU GLU A A 428  428  . 38.463 40.301 63.894  0.50 35.51 1 . N  ? 
ATOM   3222 N   N   B GLU GLU GLU A A 428  428  . 38.432 40.336 63.841  0.50 39.94 1 . N  ? 
ATOM   3223 CA  CA  A GLU GLU GLU A A 428  428  . 38.684 40.083 62.454  0.50 33.14 1 . C  ? 
ATOM   3224 CA  CA  B GLU GLU GLU A A 428  428  . 38.545 40.008 62.403  0.50 39.96 1 . C  ? 
ATOM   3225 CB  CB  A GLU GLU GLU A A 428  428  . 40.147 40.443 62.142  0.50 29.99 1 . C  ? 
ATOM   3226 CB  CB  B GLU GLU GLU A A 428  428  . 39.487 40.985 61.699  0.50 39.74 1 . C  ? 
ATOM   3227 CG  CG  A GLU GLU GLU A A 428  428  . 40.709 40.128 60.766  0.50 28.09 1 . C  ? 
ATOM   3228 CG  CG  B GLU GLU GLU A A 428  428  . 38.821 41.886 60.667  0.50 39.97 1 . C  ? 
ATOM   3229 CD  CD  A GLU GLU GLU A A 428  428  . 42.182 40.506 60.680  0.50 26.18 1 . C  ? 
ATOM   3230 CD  CD  B GLU GLU GLU A A 428  428  . 38.110 43.077 61.272  0.50 39.21 1 . C  ? 
ATOM   3231 OE1 OE1 A GLU GLU GLU A A 428  428  . 42.489 41.719 60.726  0.50 19.01 1 . O  ? 
ATOM   3232 OE1 OE1 B GLU GLU GLU A A 428  428  . 37.822 44.025 60.518  0.50 38.79 1 . O  ? 
ATOM   3233 OE2 OE2 A GLU GLU GLU A A 428  428  . 43.029 39.588 60.574  0.50 26.96 1 . O  ? 
ATOM   3234 OE2 OE2 B GLU GLU GLU A A 428  428  . 37.839 43.074 62.489  0.50 40.25 1 . O  ? 
ATOM   3235 C   C   A GLU GLU GLU A A 428  428  . 38.393 38.637 62.071  0.50 32.43 1 . C  ? 
ATOM   3236 C   C   B GLU GLU GLU A A 428  428  . 39.046 38.581 62.198  0.50 39.28 1 . C  ? 
ATOM   3237 O   O   A GLU GLU GLU A A 428  428  . 37.525 38.377 61.246  0.50 33.07 1 . O  ? 
ATOM   3238 O   O   B GLU GLU GLU A A 428  428  . 38.547 37.645 62.810  0.50 36.98 1 . O  ? 
ATOM   3239 N   N   . LYS LYS LYS A A 431  431  . 41.693 36.367 58.392  1.00 43.65 1 . N  ? 
ATOM   3240 CA  CA  . LYS LYS LYS A A 431  431  . 43.135 36.469 58.612  1.00 45.38 1 . C  ? 
ATOM   3241 CB  CB  . LYS LYS LYS A A 431  431  . 43.683 35.164 59.213  1.00 46.94 1 . C  ? 
ATOM   3242 C   C   . LYS LYS LYS A A 431  431  . 43.885 36.810 57.312  1.00 47.16 1 . C  ? 
ATOM   3243 O   O   . LYS LYS LYS A A 431  431  . 43.690 36.164 56.292  1.00 49.21 1 . O  ? 
ATOM   3244 N   N   . ARG ARG ARG A A 432  432  . 44.763 37.811 57.374  1.00 45.89 1 . N  ? 
ATOM   3245 CA  CA  . ARG ARG ARG A A 432  432  . 45.541 38.249 56.223  1.00 41.40 1 . C  ? 
ATOM   3246 CB  CB  . ARG ARG ARG A A 432  432  . 45.660 39.770 56.253  1.00 42.48 1 . C  ? 
ATOM   3247 CG  CG  . ARG ARG ARG A A 432  432  . 44.367 40.471 55.867  1.00 40.66 1 . C  ? 
ATOM   3248 CD  CD  . ARG ARG ARG A A 432  432  . 44.396 41.943 56.226  1.00 39.20 1 . C  ? 
ATOM   3249 NE  NE  . ARG ARG ARG A A 432  432  . 44.328 42.136 57.673  1.00 35.17 1 . N  ? 
ATOM   3250 CZ  CZ  . ARG ARG ARG A A 432  432  . 45.330 42.540 58.471  1.00 31.15 1 . C  ? 
ATOM   3251 NH1 NH1 . ARG ARG ARG A A 432  432  . 46.555 42.849 58.008  1.00 26.90 1 . N  ? 
ATOM   3252 NH2 NH2 . ARG ARG ARG A A 432  432  . 45.062 42.653 59.772  1.00 28.41 1 . N  ? 
ATOM   3253 C   C   . ARG ARG ARG A A 432  432  . 46.937 37.628 56.187  1.00 41.04 1 . C  ? 
ATOM   3254 O   O   . ARG ARG ARG A A 432  432  . 47.424 37.082 57.187  1.00 42.30 1 . O  ? 
ATOM   3255 N   N   . THR THR THR A A 433  433  . 47.586 37.739 55.032  1.00 35.64 1 . N  ? 
ATOM   3256 CA  CA  . THR THR THR A A 433  433  . 48.950 37.226 54.841  1.00 38.98 1 . C  ? 
ATOM   3257 CB  CB  . THR THR THR A A 433  433  . 49.303 37.161 53.337  1.00 43.22 1 . C  ? 
ATOM   3258 OG1 OG1 . THR THR THR A A 433  433  . 48.398 36.264 52.688  1.00 45.57 1 . O  ? 
ATOM   3259 CG2 CG2 . THR THR THR A A 433  433  . 50.739 36.670 53.097  1.00 44.40 1 . C  ? 
ATOM   3260 C   C   . THR THR THR A A 433  433  . 50.000 38.075 55.546  1.00 34.64 1 . C  ? 
ATOM   3261 O   O   . THR THR THR A A 433  433  . 50.962 37.544 56.103  1.00 36.46 1 . O  ? 
ATOM   3262 N   N   . ASN ASN ASN A A 434  434  . 49.812 39.388 55.512  1.00 28.50 1 . N  ? 
ATOM   3263 CA  CA  . ASN ASN ASN A A 434  434  . 50.842 40.326 55.951  1.00 26.25 1 . C  ? 
ATOM   3264 CB  CB  . ASN ASN ASN A A 434  434  . 51.068 41.430 54.914  1.00 27.68 1 . C  ? 
ATOM   3265 CG  CG  . ASN ASN ASN A A 434  434  . 51.763 40.912 53.663  1.00 29.58 1 . C  ? 
ATOM   3266 OD1 OD1 . ASN ASN ASN A A 434  434  . 51.155 40.813 52.595  1.00 34.87 1 . O  ? 
ATOM   3267 ND2 ND2 . ASN ASN ASN A A 434  434  . 53.032 40.563 53.799  1.00 30.01 1 . N  ? 
ATOM   3268 C   C   . ASN ASN ASN A A 434  434  . 50.479 40.948 57.285  1.00 23.57 1 . C  ? 
ATOM   3269 O   O   . ASN ASN ASN A A 434  434  . 49.339 40.922 57.705  1.00 26.81 1 . O  ? 
ATOM   3270 N   N   . ASN ASN ASN A A 435  435  . 51.504 41.472 57.928  1.00 20.78 1 . N  ? 
ATOM   3271 CA  CA  . ASN ASN ASN A A 435  435  . 51.406 42.058 59.273  1.00 17.95 1 . C  ? 
ATOM   3272 CB  CB  . ASN ASN ASN A A 435  435  . 52.357 41.304 60.181  1.00 17.78 1 . C  ? 
ATOM   3273 CG  CG  . ASN ASN ASN A A 435  435  . 51.960 39.853 60.375  1.00 20.62 1 . C  ? 
ATOM   3274 OD1 OD1 . ASN ASN ASN A A 435  435  . 52.652 38.934 59.910  1.00 22.37 1 . O  ? 
ATOM   3275 ND2 ND2 . ASN ASN ASN A A 435  435  . 50.903 39.632 61.120  1.00 19.94 1 . N  ? 
ATOM   3276 C   C   . ASN ASN ASN A A 435  435  . 51.832 43.496 59.101  1.00 14.23 1 . C  ? 
ATOM   3277 O   O   . ASN ASN ASN A A 435  435  . 52.987 43.759 58.821  1.00 14.62 1 . O  ? 
ATOM   3278 N   N   . MET MET MET A A 436  436  . 50.897 44.441 59.207  1.00 13.20 1 . N  ? 
ATOM   3279 CA  CA  . MET MET MET A A 436  436  . 51.228 45.828 58.983  1.00 13.04 1 . C  ? 
ATOM   3280 CB  CB  . MET MET MET A A 436  436  . 49.986 46.689 58.857  1.00 14.92 1 . C  ? 
ATOM   3281 CG  CG  . MET MET MET A A 436  436  . 49.135 46.267 57.647  1.00 16.38 1 . C  ? 
ATOM   3282 SD  SD  . MET MET MET A A 436  436  . 47.786 47.417 57.344  1.00 19.40 1 . S  ? 
ATOM   3283 CE  CE  . MET MET MET A A 436  436  . 46.756 47.224 58.778  1.00 18.74 1 . C  ? 
ATOM   3284 C   C   . MET MET MET A A 436  436  . 52.165 46.333 60.082  1.00 12.15 1 . C  ? 
ATOM   3285 O   O   . MET MET MET A A 436  436  . 52.101 45.850 61.198  1.00 11.69 1 . O  ? 
ATOM   3286 N   N   . PHE PHE PHE A A 437  437  . 52.978 47.323 59.734  1.00 11.81 1 . N  ? 
ATOM   3287 CA  CA  . PHE PHE PHE A A 437  437  . 54.047 47.840 60.608  1.00 12.27 1 . C  ? 
ATOM   3288 CB  CB  . PHE PHE PHE A A 437  437  . 55.395 47.250 60.145  1.00 12.15 1 . C  ? 
ATOM   3289 CG  CG  . PHE PHE PHE A A 437  437  . 56.593 47.638 60.991  1.00 12.22 1 . C  ? 
ATOM   3290 CD1 CD1 . PHE PHE PHE A A 437  437  . 57.301 48.814 60.763  1.00 11.95 1 . C  ? 
ATOM   3291 CE1 CE1 . PHE PHE PHE A A 437  437  . 58.427 49.129 61.534  1.00 12.57 1 . C  ? 
ATOM   3292 CZ  CZ  . PHE PHE PHE A A 437  437  . 58.846 48.257 62.527  1.00 12.26 1 . C  ? 
ATOM   3293 CE2 CE2 . PHE PHE PHE A A 437  437  . 58.164 47.068 62.756  1.00 12.39 1 . C  ? 
ATOM   3294 CD2 CD2 . PHE PHE PHE A A 437  437  . 57.044 46.758 61.974  1.00 12.57 1 . C  ? 
ATOM   3295 C   C   . PHE PHE PHE A A 437  437  . 54.107 49.346 60.539  1.00 11.84 1 . C  ? 
ATOM   3296 O   O   . PHE PHE PHE A A 437  437  . 53.830 49.961 59.492  1.00 12.14 1 . O  ? 
ATOM   3297 N   N   . GLY GLY GLY A A 438  438  . 54.473 49.958 61.663  1.00 11.16 1 . N  ? 
ATOM   3298 CA  CA  . GLY GLY GLY A A 438  438  . 54.775 51.357 61.682  1.00 11.60 1 . C  ? 
ATOM   3299 C   C   . GLY GLY GLY A A 438  438  . 55.698 51.743 62.825  1.00 11.34 1 . C  ? 
ATOM   3300 O   O   . GLY GLY GLY A A 438  438  . 55.531 51.283 63.962  1.00 12.85 1 . O  ? 
ATOM   3301 N   N   . LEU LEU LEU A A 439  439  . 56.610 52.631 62.505  1.00 11.97 1 . N  ? 
ATOM   3302 CA  CA  . LEU LEU LEU A A 439  439  . 57.485 53.297 63.446  1.00 12.28 1 . C  ? 
ATOM   3303 CB  CB  . LEU LEU LEU A A 439  439  . 58.910 53.145 62.929  1.00 13.25 1 . C  ? 
ATOM   3304 CG  CG  . LEU LEU LEU A A 439  439  . 60.069 53.598 63.777  1.00 14.38 1 . C  ? 
ATOM   3305 CD1 CD1 . LEU LEU LEU A A 439  439  . 60.103 52.840 65.076  1.00 14.63 1 . C  ? 
ATOM   3306 CD2 CD2 . LEU LEU LEU A A 439  439  . 61.388 53.373 63.014  1.00 14.74 1 . C  ? 
ATOM   3307 C   C   . LEU LEU LEU A A 439  439  . 57.120 54.774 63.459  1.00 12.24 1 . C  ? 
ATOM   3308 O   O   . LEU LEU LEU A A 439  439  . 56.930 55.377 62.407  1.00 12.25 1 . O  ? 
ATOM   3309 N   N   . LEU LEU LEU A A 440  440  . 57.011 55.360 64.651  1.00 11.92 1 . N  ? 
ATOM   3310 CA  CA  . LEU LEU LEU A A 440  440  . 56.742 56.774 64.774  1.00 12.12 1 . C  ? 
ATOM   3311 CB  CB  . LEU LEU LEU A A 440  440  . 56.487 57.152 66.236  1.00 12.48 1 . C  ? 
ATOM   3312 CG  CG  . LEU LEU LEU A A 440  440  . 55.193 56.689 66.889  1.00 12.89 1 . C  ? 
ATOM   3313 CD1 CD1 . LEU LEU LEU A A 440  440  . 55.233 57.117 68.352  1.00 13.09 1 . C  ? 
ATOM   3314 CD2 CD2 . LEU LEU LEU A A 440  440  . 53.943 57.228 66.187  1.00 12.71 1 . C  ? 
ATOM   3315 C   C   . LEU LEU LEU A A 440  440  . 57.875 57.662 64.309  1.00 12.51 1 . C  ? 
ATOM   3316 O   O   . LEU LEU LEU A A 440  440  . 59.039 57.348 64.463  1.00 12.01 1 . O  ? 
ATOM   3317 N   N   . GLU GLU GLU A A 441  441  . 57.512 58.794 63.749  1.00 11.54 1 . N  ? 
ATOM   3318 CA  CA  . GLU GLU GLU A A 441  441  . 58.446 59.868 63.542  1.00 12.81 1 . C  ? 
ATOM   3319 CB  CB  . GLU GLU GLU A A 441  441  . 57.710 61.075 62.930  1.00 13.46 1 . C  ? 
ATOM   3320 CG  CG  . GLU GLU GLU A A 441  441  . 58.583 62.288 62.716  1.00 14.34 1 . C  ? 
ATOM   3321 CD  CD  . GLU GLU GLU A A 441  441  . 57.837 63.489 62.116  1.00 16.29 1 . C  ? 
ATOM   3322 OE1 OE1 . GLU GLU GLU A A 441  441  . 56.731 63.311 61.587  1.00 16.74 1 . O  ? 
ATOM   3323 OE2 OE2 . GLU GLU GLU A A 441  441  . 58.399 64.616 62.160  1.00 17.70 1 . O  ? 
ATOM   3324 C   C   . GLU GLU GLU A A 441  441  . 59.131 60.243 64.853  1.00 12.50 1 . C  ? 
ATOM   3325 O   O   . GLU GLU GLU A A 441  441  . 60.346 60.366 64.914  1.00 11.85 1 . O  ? 
ATOM   3326 N   N   . CYS CYS CYS A A 442  442  . 58.317 60.464 65.874  1.00 12.07 1 . N  ? 
ATOM   3327 CA  CA  . CYS CYS CYS A A 442  442  . 58.743 60.758 67.258  1.00 11.99 1 . C  ? 
ATOM   3328 CB  CB  . CYS CYS CYS A A 442  442  . 59.618 61.980 67.381  1.00 13.27 1 . C  ? 
ATOM   3329 SG  SG  . CYS CYS CYS A A 442  442  . 58.750 63.546 67.054  1.00 15.06 1 . S  ? 
ATOM   3330 C   C   . CYS CYS CYS A A 442  442  . 57.473 60.838 68.096  1.00 12.11 1 . C  ? 
ATOM   3331 O   O   . CYS CYS CYS A A 442  442  . 56.404 60.511 67.586  1.00 12.03 1 . O  ? 
ATOM   3332 N   N   . PHE PHE PHE A A 443  443  . 57.594 61.183 69.368  1.00 12.92 1 . N  ? 
ATOM   3333 CA  CA  . PHE PHE PHE A A 443  443  . 56.430 61.258 70.246  1.00 13.34 1 . C  ? 
ATOM   3334 CB  CB  . PHE PHE PHE A A 443  443  . 56.763 60.760 71.652  1.00 13.54 1 . C  ? 
ATOM   3335 CG  CG  . PHE PHE PHE A A 443  443  . 57.029 59.275 71.691  1.00 12.84 1 . C  ? 
ATOM   3336 CD1 CD1 . PHE PHE PHE A A 443  443  . 56.012 58.375 71.876  1.00 12.91 1 . C  ? 
ATOM   3337 CE1 CE1 . PHE PHE PHE A A 443  443  . 56.228 57.004 71.889  1.00 13.23 1 . C  ? 
ATOM   3338 CZ  CZ  . PHE PHE PHE A A 443  443  . 57.502 56.519 71.673  1.00 13.66 1 . C  ? 
ATOM   3339 CE2 CE2 . PHE PHE PHE A A 443  443  . 58.540 57.413 71.480  1.00 13.53 1 . C  ? 
ATOM   3340 CD2 CD2 . PHE PHE PHE A A 443  443  . 58.303 58.789 71.478  1.00 13.16 1 . C  ? 
ATOM   3341 C   C   . PHE PHE PHE A A 443  443  . 55.806 62.649 70.242  1.00 14.53 1 . C  ? 
ATOM   3342 O   O   . PHE PHE PHE A A 443  443  . 54.613 62.738 70.450  1.00 18.79 1 . O  ? 
ATOM   3343 N   N   . ASP ASP ASP A A 444  444  . 56.590 63.687 70.022  1.00 14.75 1 . N  ? 
ATOM   3344 CA  CA  . ASP ASP ASP A A 444  444  . 56.060 65.076 69.921  1.00 15.14 1 . C  ? 
ATOM   3345 CB  CB  . ASP ASP ASP A A 444  444  . 57.180 66.094 69.933  1.00 15.56 1 . C  ? 
ATOM   3346 CG  CG  . ASP ASP ASP A A 444  444  . 57.923 66.139 71.254  1.00 17.10 1 . C  ? 
ATOM   3347 OD1 OD1 . ASP ASP ASP A A 444  444  . 57.366 66.710 72.208  1.00 17.88 1 . O  ? 
ATOM   3348 OD2 OD2 . ASP ASP ASP A A 444  444  . 59.064 65.619 71.348  1.00 18.06 1 . O  ? 
ATOM   3349 C   C   . ASP ASP ASP A A 444  444  . 55.231 65.272 68.655  1.00 15.12 1 . C  ? 
ATOM   3350 O   O   . ASP ASP ASP A A 444  444  . 54.224 66.032 68.656  1.00 15.15 1 . O  ? 
ATOM   3351 N   N   . TYR TYR TYR A A 445  445  . 55.647 64.608 67.591  1.00 13.96 1 . N  ? 
ATOM   3352 CA  CA  . TYR TYR TYR A A 445  445  . 54.989 64.650 66.286  1.00 14.07 1 . C  ? 
ATOM   3353 CB  CB  . TYR TYR TYR A A 445  445  . 55.928 65.180 65.194  1.00 14.72 1 . C  ? 
ATOM   3354 CG  CG  . TYR TYR TYR A A 445  445  . 56.784 66.381 65.542  1.00 15.22 1 . C  ? 
ATOM   3355 CD1 CD1 . TYR TYR TYR A A 445  445  . 56.300 67.448 66.282  1.00 15.62 1 . C  ? 
ATOM   3356 CE1 CE1 . TYR TYR TYR A A 445  445  . 57.102 68.557 66.557  1.00 15.90 1 . C  ? 
ATOM   3357 CZ  CZ  . TYR TYR TYR A A 445  445  . 58.388 68.625 66.062  1.00 16.02 1 . C  ? 
ATOM   3358 OH  OH  . TYR TYR TYR A A 445  445  . 59.206 69.706 66.322  1.00 16.37 1 . O  ? 
ATOM   3359 CE2 CE2 . TYR TYR TYR A A 445  445  . 58.871 67.577 65.310  1.00 16.13 1 . C  ? 
ATOM   3360 CD2 CD2 . TYR TYR TYR A A 445  445  . 58.066 66.480 65.048  1.00 15.72 1 . C  ? 
ATOM   3361 C   C   . TYR TYR TYR A A 445  445  . 54.557 63.220 66.024  1.00 13.45 1 . C  ? 
ATOM   3362 O   O   . TYR TYR TYR A A 445  445  . 55.254 62.439 65.366  1.00 13.36 1 . O  ? 
ATOM   3363 N   N   . ASN ASN ASN A A 446  446  . 53.406 62.841 66.563  1.00 13.17 1 . N  ? 
ATOM   3364 CA  CA  . ASN ASN ASN A A 446  446  . 53.033 61.433 66.715  1.00 13.46 1 . C  ? 
ATOM   3365 CB  CB  . ASN ASN ASN A A 446  446  . 52.076 61.315 67.905  1.00 13.07 1 . C  ? 
ATOM   3366 CG  CG  . ASN ASN ASN A A 446  446  . 51.912 59.894 68.417  1.00 13.92 1 . C  ? 
ATOM   3367 OD1 OD1 . ASN ASN ASN A A 446  446  . 51.236 59.074 67.813  1.00 16.62 1 . O  ? 
ATOM   3368 ND2 ND2 . ASN ASN ASN A A 446  446  . 52.545 59.608 69.551  1.00 14.24 1 . N  ? 
ATOM   3369 C   C   . ASN ASN ASN A A 446  446  . 52.405 60.891 65.427  1.00 13.59 1 . C  ? 
ATOM   3370 O   O   . ASN ASN ASN A A 446  446  . 51.173 60.688 65.338  1.00 15.06 1 . O  ? 
ATOM   3371 N   N   . TYR TYR TYR A A 447  447  . 53.242 60.708 64.416  1.00 13.37 1 . N  ? 
ATOM   3372 CA  CA  . TYR TYR TYR A A 447  447  . 52.825 60.263 63.089  1.00 13.44 1 . C  ? 
ATOM   3373 CB  CB  . TYR TYR TYR A A 447  447  . 53.103 61.359 62.046  1.00 14.51 1 . C  ? 
ATOM   3374 CG  CG  . TYR TYR TYR A A 447  447  . 52.432 62.641 62.450  1.00 16.21 1 . C  ? 
ATOM   3375 CD1 CD1 . TYR TYR TYR A A 447  447  . 51.064 62.653 62.649  1.00 17.89 1 . C  ? 
ATOM   3376 CE1 CE1 . TYR TYR TYR A A 447  447  . 50.413 63.788 63.084  1.00 19.48 1 . C  ? 
ATOM   3377 CZ  CZ  . TYR TYR TYR A A 447  447  . 51.151 64.915 63.324  1.00 20.97 1 . C  ? 
ATOM   3378 OH  OH  . TYR TYR TYR A A 447  447  . 50.466 66.044 63.767  1.00 25.35 1 . O  ? 
ATOM   3379 CE2 CE2 . TYR TYR TYR A A 447  447  . 52.518 64.936 63.141  1.00 19.10 1 . C  ? 
ATOM   3380 CD2 CD2 . TYR TYR TYR A A 447  447  . 53.160 63.786 62.695  1.00 17.44 1 . C  ? 
ATOM   3381 C   C   . TYR TYR TYR A A 447  447  . 53.602 59.010 62.718  1.00 12.55 1 . C  ? 
ATOM   3382 O   O   . TYR TYR TYR A A 447  447  . 54.837 58.984 62.844  1.00 12.95 1 . O  ? 
ATOM   3383 N   N   . TYR TYR TYR A A 448  448  . 52.894 57.992 62.234  1.00 12.53 1 . N  ? 
ATOM   3384 CA  CA  . TYR TYR TYR A A 448  448  . 53.543 56.749 61.796  1.00 12.15 1 . C  ? 
ATOM   3385 CB  CB  . TYR TYR TYR A A 448  448  . 52.577 55.570 61.874  1.00 12.20 1 . C  ? 
ATOM   3386 CG  CG  . TYR TYR TYR A A 448  448  . 52.477 54.997 63.284  1.00 12.12 1 . C  ? 
ATOM   3387 CD1 CD1 . TYR TYR TYR A A 448  448  . 53.554 54.314 63.853  1.00 11.87 1 . C  ? 
ATOM   3388 CE1 CE1 . TYR TYR TYR A A 448  448  . 53.483 53.792 65.129  1.00 11.72 1 . C  ? 
ATOM   3389 CZ  CZ  . TYR TYR TYR A A 448  448  . 52.348 53.999 65.902  1.00 12.73 1 . C  ? 
ATOM   3390 OH  OH  . TYR TYR TYR A A 448  448  . 52.287 53.546 67.171  1.00 12.94 1 . O  ? 
ATOM   3391 CE2 CE2 . TYR TYR TYR A A 448  448  . 51.264 54.692 65.367  1.00 12.24 1 . C  ? 
ATOM   3392 CD2 CD2 . TYR TYR TYR A A 448  448  . 51.336 55.188 64.078  1.00 11.91 1 . C  ? 
ATOM   3393 C   C   . TYR TYR TYR A A 448  448  . 54.132 56.864 60.406  1.00 13.74 1 . C  ? 
ATOM   3394 O   O   . TYR TYR TYR A A 448  448  . 53.457 57.288 59.472  1.00 13.49 1 . O  ? 
ATOM   3395 N   N   . GLU GLU GLU A A 449  449  . 55.395 56.454 60.288  1.00 13.43 1 . N  ? 
ATOM   3396 CA  CA  . GLU GLU GLU A A 449  449  . 56.075 56.306 59.009  1.00 14.38 1 . C  ? 
ATOM   3397 CB  CB  . GLU GLU GLU A A 449  449  . 55.471 55.156 58.234  1.00 15.83 1 . C  ? 
ATOM   3398 CG  CG  . GLU GLU GLU A A 449  449  . 55.711 53.812 58.900  1.00 16.29 1 . C  ? 
ATOM   3399 CD  CD  . GLU GLU GLU A A 449  449  . 57.189 53.437 59.032  1.00 17.60 1 . C  ? 
ATOM   3400 OE1 OE1 . GLU GLU GLU A A 449  449  . 58.116 54.025 58.370  1.00 18.45 1 . O  ? 
ATOM   3401 OE2 OE2 . GLU GLU GLU A A 449  449  . 57.447 52.497 59.825  1.00 18.09 1 . O  ? 
ATOM   3402 C   C   . GLU GLU GLU A A 449  449  . 56.153 57.552 58.147  1.00 15.14 1 . C  ? 
ATOM   3403 O   O   . GLU GLU GLU A A 449  449  . 56.231 57.435 56.931  1.00 18.99 1 . O  ? 
ATOM   3404 N   N   . THR THR THR A A 450  450  . 56.304 58.706 58.765  1.00 13.61 1 . N  ? 
ATOM   3405 CA  CA  . THR THR THR A A 450  450  . 56.444 59.934 58.025  1.00 13.52 1 . C  ? 
ATOM   3406 CB  CB  . THR THR THR A A 450  450  . 56.850 61.071 58.939  1.00 14.52 1 . C  ? 
ATOM   3407 OG1 OG1 . THR THR THR A A 450  450  . 55.856 61.164 59.985  1.00 14.71 1 . O  ? 
ATOM   3408 CG2 CG2 . THR THR THR A A 450  450  . 56.955 62.364 58.182  1.00 15.04 1 . C  ? 
ATOM   3409 C   C   . THR THR THR A A 450  450  . 57.425 59.738 56.870  1.00 14.25 1 . C  ? 
ATOM   3410 O   O   . THR THR THR A A 450  450  . 58.600 59.422 57.086  1.00 12.46 1 . O  ? 
ATOM   3411 N   N   . LEU LEU LEU A A 451  451  . 56.936 59.949 55.646  1.00 14.64 1 . N  ? 
ATOM   3412 CA  CA  . LEU LEU LEU A A 451  451  . 57.656 59.491 54.465  1.00 15.53 1 . C  ? 
ATOM   3413 CB  CB  . LEU LEU LEU A A 451  451  . 56.788 59.684 53.223  1.00 15.94 1 . C  ? 
ATOM   3414 CG  CG  . LEU LEU LEU A A 451  451  . 57.188 59.083 51.877  1.00 17.46 1 . C  ? 
ATOM   3415 CD1 CD1 . LEU LEU LEU A A 451  451  . 58.315 59.843 51.216  1.00 19.13 1 . C  ? 
ATOM   3416 CD2 CD2 . LEU LEU LEU A A 451  451  . 57.552 57.620 52.007  1.00 17.21 1 . C  ? 
ATOM   3417 C   C   . LEU LEU LEU A A 451  451  . 58.982 60.219 54.326  1.00 15.83 1 . C  ? 
ATOM   3418 O   O   . LEU LEU LEU A A 451  451  . 60.013 59.596 54.045  1.00 14.54 1 . O  ? 
ATOM   3419 N   N   . ASP ASP ASP A A 452  452  . 58.974 61.540 54.479  1.00 14.72 1 . N  ? 
ATOM   3420 CA  CA  . ASP ASP ASP A A 452  452  . 60.214 62.288 54.370  1.00 18.64 1 . C  ? 
ATOM   3421 CB  CB  . ASP ASP ASP A A 452  452  . 60.024 63.766 54.591  1.00 22.05 1 . C  ? 
ATOM   3422 CG  CG  . ASP ASP ASP A A 452  452  . 61.261 64.392 55.225  1.00 29.07 1 . C  ? 
ATOM   3423 OD1 OD1 . ASP ASP ASP A A 452  452  . 62.330 64.374 54.550  1.00 32.08 1 . O  ? 
ATOM   3424 OD2 OD2 . ASP ASP ASP A A 452  452  . 61.191 64.851 56.400  1.00 30.13 1 . O  ? 
ATOM   3425 C   C   . ASP ASP ASP A A 452  452  . 61.223 61.800 55.391  1.00 17.57 1 . C  ? 
ATOM   3426 O   O   . ASP ASP ASP A A 452  452  . 62.401 61.660 55.098  1.00 19.56 1 . O  ? 
ATOM   3427 N   N   . VAL VAL VAL A A 453  453  . 60.765 61.491 56.579  1.00 15.00 1 . N  ? 
ATOM   3428 CA  CA  . VAL VAL VAL A A 453  453  . 61.705 61.121 57.633  1.00 14.26 1 . C  ? 
ATOM   3429 CB  CB  . VAL VAL VAL A A 453  453  . 61.050 61.248 59.021  1.00 14.75 1 . C  ? 
ATOM   3430 CG1 CG1 . VAL VAL VAL A A 453  453  . 62.050 60.866 60.110  1.00 15.52 1 . C  ? 
ATOM   3431 CG2 CG2 . VAL VAL VAL A A 453  453  . 60.592 62.666 59.215  1.00 15.91 1 . C  ? 
ATOM   3432 C   C   . VAL VAL VAL A A 453  453  . 62.247 59.715 57.380  1.00 13.68 1 . C  ? 
ATOM   3433 O   O   . VAL VAL VAL A A 453  453  . 63.485 59.474 57.566  1.00 13.94 1 . O  ? 
ATOM   3434 N   N   . ARG ARG ARG A A 454  454  . 61.398 58.809 56.894  1.00 12.98 1 . N  ? 
ATOM   3435 CA  CA  . ARG ARG ARG A A 454  454  . 61.858 57.406 56.657  1.00 13.04 1 . C  ? 
ATOM   3436 CB  CB  . ARG ARG ARG A A 454  454  . 60.699 56.421 56.572  1.00 13.39 1 . C  ? 
ATOM   3437 CG  CG  . ARG ARG ARG A A 454  454  . 60.078 56.253 55.188  1.00 14.25 1 . C  ? 
ATOM   3438 CD  CD  . ARG ARG ARG A A 454  454  . 58.855 55.358 55.179  1.00 15.11 1 . C  ? 
ATOM   3439 NE  NE  . ARG ARG ARG A A 454  454  . 59.134 54.120 55.880  1.00 15.56 1 . N  ? 
ATOM   3440 CZ  CZ  . ARG ARG ARG A A 454  454  . 59.891 53.130 55.402  1.00 15.94 1 . C  ? 
ATOM   3441 NH1 NH1 . ARG ARG ARG A A 454  454  . 60.376 53.182 54.160  1.00 16.64 1 . N  ? 
ATOM   3442 NH2 NH2 . ARG ARG ARG A A 454  454  . 60.145 52.087 56.164  1.00 16.24 1 . N  ? 
ATOM   3443 C   C   . ARG ARG ARG A A 454  454  . 62.783 57.311 55.423  1.00 12.75 1 . C  ? 
ATOM   3444 O   O   . ARG ARG ARG A A 454  454  . 63.578 56.378 55.316  1.00 12.19 1 . O  ? 
ATOM   3445 N   N   . PHE PHE PHE A A 455  455  . 62.713 58.285 54.505  1.00 12.54 1 . N  ? 
ATOM   3446 CA  CA  . PHE PHE PHE A A 455  455  . 63.708 58.383 53.421  1.00 13.14 1 . C  ? 
ATOM   3447 CB  CB  . PHE PHE PHE A A 455  455  . 63.417 59.662 52.611  1.00 12.94 1 . C  ? 
ATOM   3448 CG  CG  . PHE PHE PHE A A 455  455  . 64.378 59.952 51.502  1.00 12.52 1 . C  ? 
ATOM   3449 CD1 CD1 . PHE PHE PHE A A 455  455  . 64.274 59.280 50.311  1.00 12.80 1 . C  ? 
ATOM   3450 CE1 CE1 . PHE PHE PHE A A 455  455  . 65.142 59.564 49.266  1.00 12.53 1 . C  ? 
ATOM   3451 CZ  CZ  . PHE PHE PHE A A 455  455  . 66.113 60.525 49.400  1.00 13.12 1 . C  ? 
ATOM   3452 CE2 CE2 . PHE PHE PHE A A 455  455  . 66.227 61.220 50.582  1.00 13.09 1 . C  ? 
ATOM   3453 CD2 CD2 . PHE PHE PHE A A 455  455  . 65.357 60.916 51.636  1.00 13.76 1 . C  ? 
ATOM   3454 C   C   . PHE PHE PHE A A 455  455  . 65.142 58.379 53.970  1.00 14.08 1 . C  ? 
ATOM   3455 O   O   . PHE PHE PHE A A 455  455  . 66.042 57.793 53.379  1.00 14.48 1 . O  ? 
ATOM   3456 N   N   . TYR TYR TYR A A 456  456  . 65.340 59.011 55.133  1.00 13.02 1 . N  ? 
ATOM   3457 CA  CA  . TYR TYR TYR A A 456  456  . 66.634 59.017 55.819  1.00 13.37 1 . C  ? 
ATOM   3458 CB  CB  . TYR TYR TYR A A 456  456  . 66.828 60.336 56.548  1.00 13.88 1 . C  ? 
ATOM   3459 CG  CG  . TYR TYR TYR A A 456  456  . 66.880 61.533 55.661  1.00 13.44 1 . C  ? 
ATOM   3460 CD1 CD1 . TYR TYR TYR A A 456  456  . 65.711 62.143 55.261  1.00 14.25 1 . C  ? 
ATOM   3461 CE1 CE1 . TYR TYR TYR A A 456  456  . 65.718 63.283 54.479  1.00 14.41 1 . C  ? 
ATOM   3462 CZ  CZ  . TYR TYR TYR A A 456  456  . 66.908 63.801 54.027  1.00 15.90 1 . C  ? 
ATOM   3463 OH  OH  . TYR TYR TYR A A 456  456  . 66.857 64.917 53.201  1.00 17.86 1 . O  ? 
ATOM   3464 CE2 CE2 . TYR TYR TYR A A 456  456  . 68.108 63.201 54.398  1.00 14.83 1 . C  ? 
ATOM   3465 CD2 CD2 . TYR TYR TYR A A 456  456  . 68.085 62.077 55.219  1.00 13.99 1 . C  ? 
ATOM   3466 C   C   . TYR TYR TYR A A 456  456  . 66.686 57.848 56.833  1.00 13.46 1 . C  ? 
ATOM   3467 O   O   . TYR TYR TYR A A 456  456  . 67.710 57.156 56.948  1.00 14.25 1 . O  ? 
ATOM   3468 N   N   . GLY GLY GLY A A 457  457  . 65.605 57.664 57.605  1.00 12.75 1 . N  ? 
ATOM   3469 CA  CA  . GLY GLY GLY A A 457  457  . 65.639 56.821 58.808  1.00 13.21 1 . C  ? 
ATOM   3470 C   C   . GLY GLY GLY A A 457  457  . 65.407 55.332 58.638  1.00 13.42 1 . C  ? 
ATOM   3471 O   O   . GLY GLY GLY A A 457  457  . 65.588 54.570 59.597  1.00 15.29 1 . O  ? 
ATOM   3472 N   N   . SER SER SER A A 458  458  . 65.056 54.879 57.454  1.00 12.59 1 . N  ? 
ATOM   3473 CA  CA  . SER SER SER A A 458  458  . 64.640 53.475 57.270  1.00 13.20 1 . C  ? 
ATOM   3474 CB  CB  . SER SER SER A A 458  458  . 63.525 53.373 56.254  1.00 13.92 1 . C  ? 
ATOM   3475 OG  OG  . SER SER SER A A 458  458  . 63.934 53.834 54.977  1.00 13.93 1 . O  ? 
ATOM   3476 C   C   . SER SER SER A A 458  458  . 65.818 52.536 56.868  1.00 12.63 1 . C  ? 
ATOM   3477 O   O   . SER SER SER A A 458  458  . 65.593 51.360 56.624  1.00 13.62 1 . O  ? 
ATOM   3478 N   N   . PHE PHE PHE A A 459  459  . 67.035 53.050 56.798  1.00 12.89 1 . N  ? 
ATOM   3479 CA  CA  . PHE PHE PHE A A 459  459  . 68.206 52.225 56.438  1.00 12.98 1 . C  ? 
ATOM   3480 CB  CB  . PHE PHE PHE A A 459  459  . 69.488 53.064 56.376  1.00 13.62 1 . C  ? 
ATOM   3481 CG  CG  . PHE PHE PHE A A 459  459  . 69.595 53.837 55.094  1.00 12.91 1 . C  ? 
ATOM   3482 CD1 CD1 . PHE PHE PHE A A 459  459  . 70.153 53.253 53.988  1.00 13.51 1 . C  ? 
ATOM   3483 CE1 CE1 . PHE PHE PHE A A 459  459  . 70.229 53.915 52.779  1.00 13.25 1 . C  ? 
ATOM   3484 CZ  CZ  . PHE PHE PHE A A 459  459  . 69.638 55.161 52.650  1.00 14.15 1 . C  ? 
ATOM   3485 CE2 CE2 . PHE PHE PHE A A 459  459  . 69.040 55.747 53.765  1.00 13.81 1 . C  ? 
ATOM   3486 CD2 CD2 . PHE PHE PHE A A 459  459  . 69.007 55.067 54.963  1.00 13.22 1 . C  ? 
ATOM   3487 C   C   . PHE PHE PHE A A 459  459  . 68.357 50.946 57.260  1.00 13.15 1 . C  ? 
ATOM   3488 O   O   . PHE PHE PHE A A 459  459  . 68.557 49.878 56.685  1.00 12.63 1 . O  ? 
ATOM   3489 N   N   . PRO PRO PRO A A 460  460  . 68.208 51.015 58.599  1.00 13.11 1 . N  ? 
ATOM   3490 CA  CA  . PRO PRO PRO A A 460  460  . 68.355 49.754 59.319  1.00 13.57 1 . C  ? 
ATOM   3491 CB  CB  . PRO PRO PRO A A 460  460  . 68.149 50.152 60.793  1.00 14.32 1 . C  ? 
ATOM   3492 CG  CG  . PRO PRO PRO A A 460  460  . 68.436 51.567 60.850  1.00 14.08 1 . C  ? 
ATOM   3493 CD  CD  . PRO PRO PRO A A 460  460  . 68.061 52.148 59.524  1.00 13.44 1 . C  ? 
ATOM   3494 C   C   . PRO PRO PRO A A 460  460  . 67.303 48.743 58.928  1.00 13.65 1 . C  ? 
ATOM   3495 O   O   . PRO PRO PRO A A 460  460  . 67.560 47.557 58.942  1.00 13.56 1 . O  ? 
ATOM   3496 N   N   . LEU LEU LEU A A 461  461  . 66.093 49.190 58.626  1.00 12.61 1 . N  ? 
ATOM   3497 CA  CA  . LEU LEU LEU A A 461  461  . 65.058 48.211 58.228  1.00 13.84 1 . C  ? 
ATOM   3498 CB  CB  . LEU LEU LEU A A 461  461  . 63.668 48.837 58.181  1.00 14.87 1 . C  ? 
ATOM   3499 CG  CG  . LEU LEU LEU A A 461  461  . 63.143 49.194 59.558  1.00 16.73 1 . C  ? 
ATOM   3500 CD1 CD1 . LEU LEU LEU A A 461  461  . 61.891 49.994 59.342  1.00 18.66 1 . C  ? 
ATOM   3501 CD2 CD2 . LEU LEU LEU A A 461  461  . 62.834 47.999 60.448  1.00 15.73 1 . C  ? 
ATOM   3502 C   C   . LEU LEU LEU A A 461  461  . 65.399 47.529 56.892  1.00 13.50 1 . C  ? 
ATOM   3503 O   O   . LEU LEU LEU A A 461  461  . 65.332 46.319 56.786  1.00 13.52 1 . O  ? 
ATOM   3504 N   N   . VAL VAL VAL A A 462  462  . 65.756 48.290 55.872  1.00 13.52 1 . N  ? 
ATOM   3505 CA  CA  . VAL VAL VAL A A 462  462  . 66.086 47.674 54.598  1.00 14.11 1 . C  ? 
ATOM   3506 CB  CB  . VAL VAL VAL A A 462  462  . 66.208 48.713 53.466  1.00 14.58 1 . C  ? 
ATOM   3507 CG1 CG1 . VAL VAL VAL A A 462  462  . 67.415 49.602 53.615  1.00 15.19 1 . C  ? 
ATOM   3508 CG2 CG2 . VAL VAL VAL A A 462  462  . 66.166 48.022 52.101  1.00 16.38 1 . C  ? 
ATOM   3509 C   C   . VAL VAL VAL A A 462  462  . 67.340 46.788 54.733  1.00 13.91 1 . C  ? 
ATOM   3510 O   O   . VAL VAL VAL A A 462  462  . 67.387 45.718 54.117  1.00 15.57 1 . O  ? 
ATOM   3511 N   N   . MET MET MET A A 463  463  . 68.288 47.186 55.582  1.00 13.80 1 . N  ? 
ATOM   3512 CA  CA  . MET MET MET A A 463  463  . 69.567 46.464 55.695  1.00 14.47 1 . C  ? 
ATOM   3513 CB  CB  . MET MET MET A A 463  463  . 70.645 47.385 56.202  1.00 16.03 1 . C  ? 
ATOM   3514 CG  CG  . MET MET MET A A 463  463  . 70.929 48.475 55.184  1.00 16.12 1 . C  ? 
ATOM   3515 SD  SD  . MET MET MET A A 463  463  . 71.966 49.778 55.789  1.00 19.47 1 . S  ? 
ATOM   3516 CE  CE  . MET MET MET A A 463  463  . 73.523 48.997 55.456  1.00 20.68 1 . C  ? 
ATOM   3517 C   C   . MET MET MET A A 463  463  . 69.465 45.204 56.560  1.00 15.24 1 . C  ? 
ATOM   3518 O   O   . MET MET MET A A 463  463  . 70.138 44.188 56.264  1.00 15.45 1 . O  ? 
ATOM   3519 N   N   . LEU LEU LEU A A 464  464  . 68.629 45.251 57.598  1.00 13.18 1 . N  ? 
ATOM   3520 CA  CA  . LEU LEU LEU A A 464  464  . 68.585 44.220 58.646  1.00 12.38 1 . C  ? 
ATOM   3521 CB  CB  . LEU LEU LEU A A 464  464  . 68.982 44.871 59.973  1.00 12.64 1 . C  ? 
ATOM   3522 CG  CG  . LEU LEU LEU A A 464  464  . 70.302 45.608 60.036  1.00 13.70 1 . C  ? 
ATOM   3523 CD1 CD1 . LEU LEU LEU A A 464  464  . 70.502 46.366 61.345  1.00 14.03 1 . C  ? 
ATOM   3524 CD2 CD2 . LEU LEU LEU A A 464  464  . 71.450 44.628 59.788  1.00 14.45 1 . C  ? 
ATOM   3525 C   C   . LEU LEU LEU A A 464  464  . 67.251 43.479 58.824  1.00 11.96 1 . C  ? 
ATOM   3526 O   O   . LEU LEU LEU A A 464  464  . 67.224 42.383 59.349  1.00 12.82 1 . O  ? 
ATOM   3527 N   N   . TRP TRP TRP A A 465  465  . 66.129 44.115 58.439  1.00 11.40 1 . N  ? 
ATOM   3528 CA  CA  . TRP TRP TRP A A 465  465  . 64.789 43.521 58.498  1.00 11.77 1 . C  ? 
ATOM   3529 CB  CB  . TRP TRP TRP A A 465  465  . 64.022 44.014 59.757  1.00 11.29 1 . C  ? 
ATOM   3530 CG  CG  . TRP TRP TRP A A 465  465  . 64.555 43.420 61.039  1.00 11.24 1 . C  ? 
ATOM   3531 CD1 CD1 . TRP TRP TRP A A 465  465  . 64.278 42.211 61.533  1.00 11.19 1 . C  ? 
ATOM   3532 NE1 NE1 . TRP TRP TRP A A 465  465  . 64.996 41.999 62.696  1.00 11.22 1 . N  ? 
ATOM   3533 CE2 CE2 . TRP TRP TRP A A 465  465  . 65.759 43.099 62.957  1.00 10.64 1 . C  ? 
ATOM   3534 CD2 CD2 . TRP TRP TRP A A 465  465  . 65.501 44.027 61.931  1.00 10.45 1 . C  ? 
ATOM   3535 CE3 CE3 . TRP TRP TRP A A 465  465  . 66.144 45.270 61.960  1.00 10.46 1 . C  ? 
ATOM   3536 CZ3 CZ3 . TRP TRP TRP A A 465  465  . 67.052 45.534 62.982  1.00 10.94 1 . C  ? 
ATOM   3537 CH2 CH2 . TRP TRP TRP A A 465  465  . 67.284 44.583 64.002  1.00 10.32 1 . C  ? 
ATOM   3538 CZ2 CZ2 . TRP TRP TRP A A 465  465  . 66.628 43.374 64.009  1.00 10.60 1 . C  ? 
ATOM   3539 C   C   . TRP TRP TRP A A 465  465  . 64.018 43.849 57.229  1.00 12.20 1 . C  ? 
ATOM   3540 O   O   . TRP TRP TRP A A 465  465  . 62.924 44.435 57.250  1.00 12.21 1 . O  ? 
ATOM   3541 N   N   . PRO PRO PRO A A 466  466  . 64.589 43.479 56.067  1.00 12.66 1 . N  ? 
ATOM   3542 CA  CA  . PRO PRO PRO A A 466  466  . 63.988 43.873 54.798  1.00 12.84 1 . C  ? 
ATOM   3543 CB  CB  . PRO PRO PRO A A 466  466  . 64.952 43.256 53.753  1.00 13.13 1 . C  ? 
ATOM   3544 CG  CG  . PRO PRO PRO A A 466  466  . 65.579 42.141 54.474  1.00 13.42 1 . C  ? 
ATOM   3545 CD  CD  . PRO PRO PRO A A 466  466  . 65.786 42.625 55.874  1.00 13.75 1 . C  ? 
ATOM   3546 C   C   . PRO PRO PRO A A 466  466  . 62.533 43.455 54.543  1.00 12.87 1 . C  ? 
ATOM   3547 O   O   . PRO PRO PRO A A 466  466  . 61.826 44.158 53.844  1.00 14.92 1 . O  ? 
ATOM   3548 N   N   . ASP ASP ASP A A 467  467  . 62.060 42.353 55.125  1.00 14.39 1 . N  ? 
ATOM   3549 CA  CA  . ASP ASP ASP A A 467  467  . 60.633 41.977 54.957  1.00 14.61 1 . C  ? 
ATOM   3550 CB  CB  . ASP ASP ASP A A 467  467  . 60.321 40.591 55.516  1.00 17.16 1 . C  ? 
ATOM   3551 CG  CG  . ASP ASP ASP A A 467  467  . 61.059 39.443 54.782  1.00 20.59 1 . C  ? 
ATOM   3552 OD1 OD1 . ASP ASP ASP A A 467  467  . 61.596 39.647 53.680  1.00 23.92 1 . O  ? 
ATOM   3553 OD2 OD2 . ASP ASP ASP A A 467  467  . 61.074 38.331 55.372  1.00 26.22 1 . O  ? 
ATOM   3554 C   C   . ASP ASP ASP A A 467  467  . 59.694 43.023 55.594  1.00 14.47 1 . C  ? 
ATOM   3555 O   O   . ASP ASP ASP A A 467  467  . 58.628 43.315 55.055  1.00 14.35 1 . O  ? 
ATOM   3556 N   N   . ILE ILE ILE A A 468  468  . 60.133 43.641 56.694  1.00 13.08 1 . N  ? 
ATOM   3557 CA  CA  . ILE ILE ILE A A 468  468  . 59.383 44.749 57.269  1.00 12.66 1 . C  ? 
ATOM   3558 CB  CB  . ILE ILE ILE A A 468  468  . 59.906 45.095 58.681  1.00 12.84 1 . C  ? 
ATOM   3559 CG1 CG1 . ILE ILE ILE A A 468  468  . 59.529 43.985 59.670  1.00 12.98 1 . C  ? 
ATOM   3560 CD1 CD1 . ILE ILE ILE A A 468  468  . 60.212 44.097 61.009  1.00 13.75 1 . C  ? 
ATOM   3561 CG2 CG2 . ILE ILE ILE A A 468  468  . 59.313 46.423 59.144  1.00 13.58 1 . C  ? 
ATOM   3562 C   C   . ILE ILE ILE A A 468  468  . 59.399 45.965 56.348  1.00 12.59 1 . C  ? 
ATOM   3563 O   O   . ILE ILE ILE A A 468  468  . 58.362 46.589 56.051  1.00 12.35 1 . O  ? 
ATOM   3564 N   N   . GLU GLU GLU A A 469  469  . 60.593 46.321 55.895  1.00 12.18 1 . N  ? 
ATOM   3565 CA  CA  . GLU GLU GLU A A 469  469  . 60.756 47.467 55.013  1.00 13.64 1 . C  ? 
ATOM   3566 CB  CB  . GLU GLU GLU A A 469  469  . 62.205 47.589 54.560  1.00 14.26 1 . C  ? 
ATOM   3567 CG  CG  . GLU GLU GLU A A 469  469  . 62.423 48.589 53.442  1.00 15.04 1 . C  ? 
ATOM   3568 CD  CD  . GLU GLU GLU A A 469  469  . 62.039 50.005 53.809  1.00 16.40 1 . C  ? 
ATOM   3569 OE1 OE1 . GLU GLU GLU A A 469  469  . 62.053 50.341 55.020  1.00 16.46 1 . O  ? 
ATOM   3570 OE2 OE2 . GLU GLU GLU A A 469  469  . 61.769 50.813 52.886  1.00 16.23 1 . O  ? 
ATOM   3571 C   C   . GLU GLU GLU A A 469  469  . 59.862 47.346 53.776  1.00 13.72 1 . C  ? 
ATOM   3572 O   O   . GLU GLU GLU A A 469  469  . 59.211 48.310 53.385  1.00 14.29 1 . O  ? 
ATOM   3573 N   N   . LYS LYS LYS A A 470  470  . 59.852 46.170 53.143  1.00 14.46 1 . N  ? 
ATOM   3574 CA  CA  . LYS LYS LYS A A 470  470  . 59.034 46.032 51.916  1.00 14.70 1 . C  ? 
ATOM   3575 CB  CB  . LYS LYS LYS A A 470  470  . 59.391 44.750 51.174  1.00 15.93 1 . C  ? 
ATOM   3576 CG  CG  . LYS LYS LYS A A 470  470  . 60.730 44.917 50.476  1.00 17.97 1 . C  ? 
ATOM   3577 CD  CD  . LYS LYS LYS A A 470  470  . 61.224 43.629 49.940  1.00 19.07 1 . C  ? 
ATOM   3578 CE  CE  . LYS LYS LYS A A 470  470  . 62.508 43.857 49.175  1.00 20.71 1 . C  ? 
ATOM   3579 NZ  NZ  . LYS LYS LYS A A 470  470  . 63.101 42.535 48.877  1.00 22.22 1 . N  ? 
ATOM   3580 C   C   . LYS LYS LYS A A 470  470  . 57.545 46.106 52.216  1.00 14.26 1 . C  ? 
ATOM   3581 O   O   . LYS LYS LYS A A 470  470  . 56.789 46.678 51.444  1.00 14.69 1 . O  ? 
ATOM   3582 N   N   . GLN GLN GLN A A 471  471  . 57.122 45.544 53.348  1.00 14.36 1 . N  ? 
ATOM   3583 CA  CA  . GLN GLN GLN A A 471  471  . 55.729 45.703 53.814  1.00 14.26 1 . C  ? 
ATOM   3584 CB  CB  . GLN GLN GLN A A 471  471  . 55.480 44.891 55.098  1.00 14.12 1 . C  ? 
ATOM   3585 CG  CG  . GLN GLN GLN A A 471  471  . 54.159 45.137 55.782  1.00 15.03 1 . C  ? 
ATOM   3586 CD  CD  . GLN GLN GLN A A 471  471  . 52.967 44.806 54.898  1.00 15.58 1 . C  ? 
ATOM   3587 OE1 OE1 . GLN GLN GLN A A 471  471  . 53.034 43.905 54.029  1.00 16.42 1 . O  ? 
ATOM   3588 NE2 NE2 . GLN GLN GLN A A 471  471  . 51.860 45.531 55.109  1.00 14.48 1 . N  ? 
ATOM   3589 C   C   . GLN GLN GLN A A 471  471  . 55.334 47.168 53.979  1.00 14.73 1 . C  ? 
ATOM   3590 O   O   . GLN GLN GLN A A 471  471  . 54.270 47.586 53.500  1.00 14.12 1 . O  ? 
ATOM   3591 N   N   . VAL VAL VAL A A 472  472  . 56.196 47.972 54.615  1.00 13.37 1 . N  ? 
ATOM   3592 CA  CA  . VAL VAL VAL A A 472  472  . 55.892 49.389 54.793  1.00 13.84 1 . C  ? 
ATOM   3593 CB  CB  . VAL VAL VAL A A 472  472  . 56.936 50.125 55.672  1.00 14.18 1 . C  ? 
ATOM   3594 CG1 CG1 . VAL VAL VAL A A 472  472  . 56.618 51.625 55.718  1.00 13.90 1 . C  ? 
ATOM   3595 CG2 CG2 . VAL VAL VAL A A 472  472  . 56.947 49.559 57.083  1.00 14.36 1 . C  ? 
ATOM   3596 C   C   . VAL VAL VAL A A 472  472  . 55.746 50.078 53.434  1.00 13.94 1 . C  ? 
ATOM   3597 O   O   . VAL VAL VAL A A 472  472  . 54.839 50.883 53.217  1.00 14.79 1 . O  ? 
ATOM   3598 N   N   . MET MET MET A A 473  473  . 56.637 49.764 52.508  1.00 13.86 1 . N  ? 
ATOM   3599 CA  CA  . MET MET MET A A 473  473  . 56.537 50.385 51.209  1.00 14.95 1 . C  ? 
ATOM   3600 CB  CB  . MET MET MET A A 473  473  . 57.825 50.188 50.420  1.00 15.80 1 . C  ? 
ATOM   3601 CG  CG  . MET MET MET A A 473  473  . 59.006 50.942 50.994  1.00 16.87 1 . C  ? 
ATOM   3602 SD  SD  . MET MET MET A A 473  473  . 58.702 52.679 51.216  1.00 19.89 1 . S  ? 
ATOM   3603 CE  CE  . MET MET MET A A 473  473  . 58.618 53.211 49.522  1.00 22.76 1 . C  ? 
ATOM   3604 C   C   . MET MET MET A A 473  473  . 55.299 49.953 50.430  1.00 14.66 1 . C  ? 
ATOM   3605 O   O   . MET MET MET A A 473  473  . 54.736 50.805 49.747  1.00 14.76 1 . O  ? 
ATOM   3606 N   N   . ARG ARG ARG A A 474  474  . 54.865 48.697 50.557  1.00 14.32 1 . N  ? 
ATOM   3607 CA  CA  . ARG ARG ARG A A 474  474  . 53.594 48.273 49.958  1.00 15.06 1 . C  ? 
ATOM   3608 CB  CB  . ARG ARG ARG A A 474  474  . 53.391 46.770 50.049  1.00 15.93 1 . C  ? 
ATOM   3609 CG  CG  . ARG ARG ARG A A 474  474  . 54.361 45.991 49.178  1.00 16.13 1 . C  ? 
ATOM   3610 CD  CD  . ARG ARG ARG A A 474  474  . 53.956 44.536 49.070  1.00 16.88 1 . C  ? 
ATOM   3611 NE  NE  . ARG ARG ARG A A 474  474  . 53.989 43.879 50.378  1.00 16.98 1 . N  ? 
ATOM   3612 CZ  CZ  . ARG ARG ARG A A 474  474  . 55.033 43.253 50.904  1.00 17.50 1 . C  ? 
ATOM   3613 NH1 NH1 . ARG ARG ARG A A 474  474  . 56.156 43.077 50.205  1.00 18.60 1 . N  ? 
ATOM   3614 NH2 NH2 . ARG ARG ARG A A 474  474  . 54.925 42.742 52.129  1.00 17.16 1 . N  ? 
ATOM   3615 C   C   . ARG ARG ARG A A 474  474  . 52.432 49.020 50.582  1.00 15.50 1 . C  ? 
ATOM   3616 O   O   . ARG ARG ARG A A 474  474  . 51.485 49.398 49.889  1.00 16.04 1 . O  ? 
ATOM   3617 N   N   . GLN GLN GLN A A 475  475  . 52.492 49.241 51.895  1.00 14.76 1 . N  ? 
ATOM   3618 CA  CA  . GLN GLN GLN A A 475  475  . 51.490 50.124 52.543  1.00 14.05 1 . C  ? 
ATOM   3619 CB  CB  . GLN GLN GLN A A 475  475  . 51.831 50.289 54.052  1.00 13.35 1 . C  ? 
ATOM   3620 CG  CG  . GLN GLN GLN A A 475  475  . 51.592 49.038 54.844  1.00 13.70 1 . C  ? 
ATOM   3621 CD  CD  . GLN GLN GLN A A 475  475  . 52.251 48.974 56.214  1.00 13.58 1 . C  ? 
ATOM   3622 OE1 OE1 . GLN GLN GLN A A 475  475  . 52.331 47.890 56.799  1.00 14.36 1 . O  ? 
ATOM   3623 NE2 NE2 . GLN GLN GLN A A 475  475  . 52.683 50.095 56.740  1.00 14.48 1 . N  ? 
ATOM   3624 C   C   . GLN GLN GLN A A 475  475  . 51.381 51.480 51.855  1.00 14.43 1 . C  ? 
ATOM   3625 O   O   . GLN GLN GLN A A 475  475  . 50.272 51.954 51.569  1.00 15.25 1 . O  ? 
ATOM   3626 N   N   . PHE PHE PHE A A 476  476  . 52.520 52.114 51.591  1.00 13.50 1 . N  ? 
ATOM   3627 CA  CA  . PHE PHE PHE A A 476  476  . 52.537 53.383 50.873  1.00 14.16 1 . C  ? 
ATOM   3628 CB  CB  . PHE PHE PHE A A 476  476  . 53.929 54.000 50.882  1.00 14.37 1 . C  ? 
ATOM   3629 CG  CG  . PHE PHE PHE A A 476  476  . 54.216 54.811 52.107  1.00 14.10 1 . C  ? 
ATOM   3630 CD1 CD1 . PHE PHE PHE A A 476  476  . 53.750 56.108 52.213  1.00 15.34 1 . C  ? 
ATOM   3631 CE1 CE1 . PHE PHE PHE A A 476  476  . 54.000 56.873 53.336  1.00 15.83 1 . C  ? 
ATOM   3632 CZ  CZ  . PHE PHE PHE A A 476  476  . 54.729 56.337 54.368  1.00 15.98 1 . C  ? 
ATOM   3633 CE2 CE2 . PHE PHE PHE A A 476  476  . 55.199 55.048 54.278  1.00 14.61 1 . C  ? 
ATOM   3634 CD2 CD2 . PHE PHE PHE A A 476  476  . 54.936 54.274 53.154  1.00 14.21 1 . C  ? 
ATOM   3635 C   C   . PHE PHE PHE A A 476  476  . 51.991 53.245 49.435  1.00 15.02 1 . C  ? 
ATOM   3636 O   O   . PHE PHE PHE A A 476  476  . 51.187 54.050 48.997  1.00 15.81 1 . O  ? 
ATOM   3637 N   N   . ALA ALA ALA A A 477  477  . 52.407 52.213 48.721  1.00 14.93 1 . N  ? 
ATOM   3638 CA  CA  . ALA ALA ALA A A 477  477  . 51.920 52.012 47.336  1.00 15.55 1 . C  ? 
ATOM   3639 CB  CB  . ALA ALA ALA A A 477  477  . 52.459 50.713 46.799  1.00 15.83 1 . C  ? 
ATOM   3640 C   C   . ALA ALA ALA A A 477  477  . 50.387 51.979 47.292  1.00 17.57 1 . C  ? 
ATOM   3641 O   O   . ALA ALA ALA A A 477  477  . 49.765 52.566 46.387  1.00 17.37 1 . O  ? 
ATOM   3642 N   N   . ASP ASP ASP A A 478  478  . 49.803 51.315 48.283  1.00 17.17 1 . N  ? 
ATOM   3643 CA  CA  . ASP ASP ASP A A 478  478  . 48.339 51.149 48.376  1.00 18.40 1 . C  ? 
ATOM   3644 CB  CB  . ASP ASP ASP A A 478  478  . 47.981 50.197 49.522  1.00 19.52 1 . C  ? 
ATOM   3645 CG  CG  . ASP ASP ASP A A 478  478  . 48.335 48.761 49.243  1.00 20.50 1 . C  ? 
ATOM   3646 OD1 OD1 . ASP ASP ASP A A 478  478  . 48.754 48.398 48.107  1.00 21.49 1 . O  ? 
ATOM   3647 OD2 OD2 . ASP ASP ASP A A 478  478  . 48.178 47.935 50.192  1.00 22.86 1 . O  ? 
ATOM   3648 C   C   . ASP ASP ASP A A 478  478  . 47.581 52.465 48.561  1.00 19.13 1 . C  ? 
ATOM   3649 O   O   . ASP ASP ASP A A 478  478  . 46.370 52.532 48.235  1.00 20.52 1 . O  ? 
ATOM   3650 N   N   . THR THR THR A A 479  479  . 48.254 53.484 49.080  1.00 17.97 1 . N  ? 
ATOM   3651 CA  CA  . THR THR THR A A 479  479  . 47.658 54.782 49.349  1.00 19.15 1 . C  ? 
ATOM   3652 CB  CB  . THR THR THR A A 479  479  . 48.376 55.539 50.484  1.00 20.69 1 . C  ? 
ATOM   3653 OG1 OG1 . THR THR THR A A 479  479  . 49.705 55.854 50.066  1.00 20.14 1 . O  ? 
ATOM   3654 CG2 CG2 . THR THR THR A A 479  479  . 48.401 54.735 51.754  1.00 21.45 1 . C  ? 
ATOM   3655 C   C   . THR THR THR A A 479  479  . 47.700 55.745 48.176  1.00 19.76 1 . C  ? 
ATOM   3656 O   O   . THR THR THR A A 479  479  . 47.074 56.796 48.259  1.00 20.44 1 . O  ? 
ATOM   3657 N   N   . ILE ILE ILE A A 480  480  . 48.445 55.429 47.111  1.00 20.08 1 . N  ? 
ATOM   3658 CA  CA  . ILE ILE ILE A A 480  480  . 48.765 56.448 46.106  1.00 21.68 1 . C  ? 
ATOM   3659 CB  CB  . ILE ILE ILE A A 480  480  . 49.693 55.899 44.956  1.00 23.58 1 . C  ? 
ATOM   3660 CG1 CG1 . ILE ILE ILE A A 480  480  . 50.136 57.014 44.008  1.00 25.82 1 . C  ? 
ATOM   3661 CD1 CD1 . ILE ILE ILE A A 480  480  . 51.060 58.020 44.628  1.00 26.67 1 . C  ? 
ATOM   3662 CG2 CG2 . ILE ILE ILE A A 480  480  . 49.032 54.835 44.118  1.00 24.48 1 . C  ? 
ATOM   3663 C   C   . ILE ILE ILE A A 480  480  . 47.497 57.093 45.521  1.00 20.89 1 . C  ? 
ATOM   3664 O   O   . ILE ILE ILE A A 480  480  . 47.409 58.301 45.432  1.00 21.08 1 . O  ? 
ATOM   3665 N   N   . ASN ASN ASN A A 481  481  . 46.533 56.264 45.173  1.00 23.48 1 . N  ? 
ATOM   3666 CA  CA  . ASN ASN ASN A A 481  481  . 45.327 56.758 44.518  1.00 24.11 1 . C  ? 
ATOM   3667 CB  CB  . ASN ASN ASN A A 481  481  . 44.961 55.855 43.363  1.00 26.38 1 . C  ? 
ATOM   3668 CG  CG  . ASN ASN ASN A A 481  481  . 45.915 56.012 42.212  1.00 26.63 1 . C  ? 
ATOM   3669 OD1 OD1 . ASN ASN ASN A A 481  481  . 46.446 57.108 41.981  1.00 28.81 1 . O  ? 
ATOM   3670 ND2 ND2 . ASN ASN ASN A A 481  481  . 46.149 54.939 41.497  1.00 33.16 1 . N  ? 
ATOM   3671 C   C   . ASN ASN ASN A A 481  481  . 44.146 56.964 45.452  1.00 25.22 1 . C  ? 
ATOM   3672 O   O   . ASN ASN ASN A A 481  481  . 43.048 57.235 44.975  1.00 23.39 1 . O  ? 
ATOM   3673 N   N   . VAL VAL VAL A A 482  482  . 44.373 56.887 46.763  1.00 23.62 1 . N  ? 
ATOM   3674 CA  CA  . VAL VAL VAL A A 482  482  . 43.330 57.268 47.713  1.00 24.00 1 . C  ? 
ATOM   3675 CB  CB  . VAL VAL VAL A A 482  482  . 43.721 56.883 49.157  1.00 24.54 1 . C  ? 
ATOM   3676 CG1 CG1 . VAL VAL VAL A A 482  482  . 42.743 57.471 50.175  1.00 25.63 1 . C  ? 
ATOM   3677 CG2 CG2 . VAL VAL VAL A A 482  482  . 43.763 55.367 49.283  1.00 23.33 1 . C  ? 
ATOM   3678 C   C   . VAL VAL VAL A A 482  482  . 43.052 58.758 47.564  1.00 23.92 1 . C  ? 
ATOM   3679 O   O   . VAL VAL VAL A A 482  482  . 43.972 59.581 47.413  1.00 21.10 1 . O  ? 
ATOM   3680 N   N   . GLN GLN GLN A A 483  483  . 41.756 59.106 47.548  1.00 25.24 1 . N  ? 
ATOM   3681 CA  CA  . GLN GLN GLN A A 483  483  . 41.306 60.502 47.499  1.00 28.44 1 . C  ? 
ATOM   3682 CB  CB  . GLN GLN GLN A A 483  483  . 40.578 60.792 46.163  1.00 31.43 1 . C  ? 
ATOM   3683 CG  CG  . GLN GLN GLN A A 483  483  . 39.928 62.180 45.963  1.00 36.62 1 . C  ? 
ATOM   3684 CD  CD  . GLN GLN GLN A A 483  483  . 40.908 63.366 45.769  1.00 39.69 1 . C  ? 
ATOM   3685 OE1 OE1 . GLN GLN GLN A A 483  483  . 41.732 63.413 44.798  1.00 37.72 1 . O  ? 
ATOM   3686 NE2 NE2 . GLN GLN GLN A A 483  483  . 40.802 64.367 46.672  1.00 40.55 1 . N  ? 
ATOM   3687 C   C   . GLN GLN GLN A A 483  483  . 40.389 60.678 48.704  1.00 29.78 1 . C  ? 
ATOM   3688 O   O   . GLN GLN GLN A A 483  483  . 39.564 59.815 48.992  1.00 31.64 1 . O  ? 
ATOM   3689 N   N   . ASP ASP ASP A A 484  484  . 40.614 61.743 49.446  1.00 29.09 1 . N  ? 
ATOM   3690 CA  CA  . ASP ASP ASP A A 484  484  . 39.719 62.171 50.513  1.00 30.60 1 . C  ? 
ATOM   3691 CB  CB  . ASP ASP ASP A A 484  484  . 40.289 61.833 51.901  1.00 32.13 1 . C  ? 
ATOM   3692 CG  CG  . ASP ASP ASP A A 484  484  . 39.308 62.135 53.038  1.00 37.22 1 . C  ? 
ATOM   3693 OD1 OD1 . ASP ASP ASP A A 484  484  . 38.326 62.877 52.807  1.00 40.80 1 . O  ? 
ATOM   3694 OD2 OD2 . ASP ASP ASP A A 484  484  . 39.527 61.647 54.172  1.00 38.57 1 . O  ? 
ATOM   3695 C   C   . ASP ASP ASP A A 484  484  . 39.521 63.656 50.311  1.00 29.86 1 . C  ? 
ATOM   3696 O   O   . ASP ASP ASP A A 484  484  . 40.408 64.488 50.599  1.00 27.02 1 . O  ? 
ATOM   3697 N   N   . SER SER SER A A 485  485  . 38.340 63.993 49.789  1.00 32.41 1 . N  ? 
ATOM   3698 CA  CA  . SER SER SER A A 485  485  . 38.011 65.373 49.421  1.00 35.99 1 . C  ? 
ATOM   3699 CB  CB  . SER SER SER A A 485  485  . 36.920 65.378 48.338  1.00 37.96 1 . C  ? 
ATOM   3700 OG  OG  . SER SER SER A A 485  485  . 37.360 64.610 47.222  1.00 41.72 1 . O  ? 
ATOM   3701 C   C   . SER SER SER A A 485  485  . 37.587 66.262 50.592  1.00 35.88 1 . C  ? 
ATOM   3702 O   O   . SER SER SER A A 485  485  . 37.501 67.483 50.424  1.00 34.98 1 . O  ? 
ATOM   3703 N   N   . SER SER SER A A 486  486  . 37.362 65.679 51.773  1.00 37.78 1 . N  ? 
ATOM   3704 CA  CA  . SER SER SER A A 486  486  . 37.005 66.477 52.938  1.00 39.09 1 . C  ? 
ATOM   3705 CB  CB  . SER SER SER A A 486  486  . 36.601 65.596 54.111  1.00 41.60 1 . C  ? 
ATOM   3706 OG  OG  . SER SER SER A A 486  486  . 37.655 64.735 54.471  1.00 43.49 1 . O  ? 
ATOM   3707 C   C   . SER SER SER A A 486  486  . 38.175 67.366 53.307  1.00 43.19 1 . C  ? 
ATOM   3708 O   O   . SER SER SER A A 486  486  . 39.342 66.964 53.172  1.00 43.80 1 . O  ? 
ATOM   3709 N   N   . GLU GLU GLU A A 487  487  . 37.864 68.584 53.739  1.00 43.68 1 . N  ? 
ATOM   3710 CA  CA  . GLU GLU GLU A A 487  487  . 38.875 69.583 54.035  1.00 44.07 1 . C  ? 
ATOM   3711 CB  CB  . GLU GLU GLU A A 487  487  . 38.400 70.953 53.593  1.00 47.21 1 . C  ? 
ATOM   3712 CG  CG  . GLU GLU GLU A A 487  487  . 38.027 71.032 52.124  1.00 53.08 1 . C  ? 
ATOM   3713 CD  CD  . GLU GLU GLU A A 487  487  . 37.776 72.460 51.668  1.00 57.78 1 . C  ? 
ATOM   3714 OE1 OE1 . GLU GLU GLU A A 487  487  . 37.324 73.299 52.489  1.00 62.11 1 . O  ? 
ATOM   3715 OE2 OE2 . GLU GLU GLU A A 487  487  . 38.043 72.744 50.485  1.00 64.21 1 . O  ? 
ATOM   3716 C   C   . GLU GLU GLU A A 487  487  . 39.247 69.636 55.519  1.00 42.39 1 . C  ? 
ATOM   3717 O   O   . GLU GLU GLU A A 487  487  . 38.433 69.291 56.386  1.00 43.73 1 . O  ? 
ATOM   3718 N   N   . PHE PHE PHE A A 488  488  . 40.483 70.069 55.790  1.00 34.89 1 . N  ? 
ATOM   3719 CA  CA  . PHE PHE PHE A A 488  488  . 40.988 70.241 57.152  1.00 31.50 1 . C  ? 
ATOM   3720 CB  CB  . PHE PHE PHE A A 488  488  . 42.000 69.119 57.539  1.00 31.76 1 . C  ? 
ATOM   3721 CG  CG  . PHE PHE PHE A A 488  488  . 43.343 69.222 56.842  1.00 28.85 1 . C  ? 
ATOM   3722 CD1 CD1 . PHE PHE PHE A A 488  488  . 43.543 68.646 55.595  1.00 28.65 1 . C  ? 
ATOM   3723 CE1 CE1 . PHE PHE PHE A A 488  488  . 44.772 68.752 54.944  1.00 28.82 1 . C  ? 
ATOM   3724 CZ  CZ  . PHE PHE PHE A A 488  488  . 45.822 69.454 55.545  1.00 28.81 1 . C  ? 
ATOM   3725 CE2 CE2 . PHE PHE PHE A A 488  488  . 45.631 70.049 56.798  1.00 27.71 1 . C  ? 
ATOM   3726 CD2 CD2 . PHE PHE PHE A A 488  488  . 44.394 69.926 57.430  1.00 29.54 1 . C  ? 
ATOM   3727 C   C   . PHE PHE PHE A A 488  488  . 41.611 71.622 57.241  1.00 30.02 1 . C  ? 
ATOM   3728 O   O   . PHE PHE PHE A A 488  488  . 42.062 72.172 56.226  1.00 28.95 1 . O  ? 
ATOM   3729 N   N   . LYS LYS LYS A A 489  489  . 41.641 72.179 58.451  1.00 30.10 1 . N  ? 
ATOM   3730 CA  CA  . LYS LYS LYS A A 489  489  . 42.246 73.479 58.696  1.00 32.63 1 . C  ? 
ATOM   3731 CB  CB  . LYS LYS LYS A A 489  489  . 41.649 74.151 59.945  1.00 36.55 1 . C  ? 
ATOM   3732 CG  CG  . LYS LYS LYS A A 489  489  . 42.173 75.571 60.207  1.00 44.38 1 . C  ? 
ATOM   3733 CD  CD  . LYS LYS LYS A A 489  489  . 41.589 76.255 61.458  1.00 47.63 1 . C  ? 
ATOM   3734 CE  CE  . LYS LYS LYS A A 489  489  . 41.897 75.515 62.766  1.00 52.19 1 . C  ? 
ATOM   3735 NZ  NZ  . LYS LYS LYS A A 489  489  . 43.353 75.311 63.039  1.00 56.71 1 . N  ? 
ATOM   3736 C   C   . LYS LYS LYS A A 489  489  . 43.755 73.293 58.878  1.00 31.36 1 . C  ? 
ATOM   3737 O   O   . LYS LYS LYS A A 489  489  . 44.209 72.585 59.787  1.00 30.32 1 . O  ? 
ATOM   3738 N   N   . VAL VAL VAL A A 490  490  . 44.520 73.973 58.039  1.00 30.64 1 . N  ? 
ATOM   3739 CA  CA  . VAL VAL VAL A A 490  490  . 45.965 73.874 58.050  1.00 29.10 1 . C  ? 
ATOM   3740 CB  CB  . VAL VAL VAL A A 490  490  . 46.577 74.381 56.717  1.00 29.15 1 . C  ? 
ATOM   3741 CG1 CG1 . VAL VAL VAL A A 490  490  . 48.104 74.343 56.752  1.00 31.05 1 . C  ? 
ATOM   3742 CG2 CG2 . VAL VAL VAL A A 490  490  . 46.063 73.558 55.553  1.00 28.60 1 . C  ? 
ATOM   3743 C   C   . VAL VAL VAL A A 490  490  . 46.454 74.664 59.248  1.00 29.33 1 . C  ? 
ATOM   3744 O   O   . VAL VAL VAL A A 490  490  . 46.081 75.830 59.438  1.00 29.16 1 . O  ? 
ATOM   3745 N   N   . GLY GLY GLY A A 491  491  . 47.275 74.024 60.083  1.00 27.37 1 . N  ? 
ATOM   3746 CA  CA  . GLY GLY GLY A A 491  491  . 47.746 74.644 61.316  1.00 27.49 1 . C  ? 
ATOM   3747 C   C   . GLY GLY GLY A A 491  491  . 48.538 75.929 61.152  1.00 30.45 1 . C  ? 
ATOM   3748 O   O   . GLY GLY GLY A A 491  491  . 48.363 76.873 61.928  1.00 29.69 1 . O  ? 
ATOM   3749 N   N   . SER SER SER A A 492  492  . 49.423 75.979 60.157  1.00 28.34 1 . N  ? 
ATOM   3750 CA  CA  . SER SER SER A A 492  492  . 50.383 77.083 60.046  1.00 31.34 1 . C  ? 
ATOM   3751 CB  CB  . SER SER SER A A 492  492  . 51.486 76.759 59.030  1.00 30.17 1 . C  ? 
ATOM   3752 OG  OG  . SER SER SER A A 492  492  . 50.975 76.716 57.704  1.00 30.16 1 . O  ? 
ATOM   3753 C   C   . SER SER SER A A 492  492  . 49.748 78.432 59.667  1.00 30.83 1 . C  ? 
ATOM   3754 O   O   . SER SER SER A A 492  492  . 50.219 79.472 60.126  1.00 32.66 1 . O  ? 
ATOM   3755 N   N   . ASN ASN ASN A A 493  493  . 48.751 78.394 58.787  1.00 33.52 1 . N  ? 
ATOM   3756 CA  CA  . ASN ASN ASN A A 493  493  . 48.094 79.621 58.302  1.00 36.59 1 . C  ? 
ATOM   3757 CB  CB  . ASN ASN ASN A A 493  493  . 48.521 79.908 56.852  1.00 35.82 1 . C  ? 
ATOM   3758 CG  CG  . ASN ASN ASN A A 493  493  . 47.998 78.890 55.846  1.00 36.80 1 . C  ? 
ATOM   3759 OD1 OD1 . ASN ASN ASN A A 493  493  . 47.395 77.864 56.179  1.00 36.18 1 . O  ? 
ATOM   3760 ND2 ND2 . ASN ASN ASN A A 493  493  . 48.216 79.196 54.584  1.00 41.56 1 . N  ? 
ATOM   3761 C   C   . ASN ASN ASN A A 493  493  . 46.563 79.682 58.433  1.00 36.34 1 . C  ? 
ATOM   3762 O   O   . ASN ASN ASN A A 493  493  . 45.967 80.728 58.146  1.00 36.98 1 . O  ? 
ATOM   3763 N   N   . GLY GLY GLY A A 494  494  . 45.930 78.588 58.843  1.00 36.14 1 . N  ? 
ATOM   3764 CA  CA  . GLY GLY GLY A A 494  494  . 44.488 78.546 59.020  1.00 36.67 1 . C  ? 
ATOM   3765 C   C   . GLY GLY GLY A A 494  494  . 43.674 78.363 57.755  1.00 36.82 1 . C  ? 
ATOM   3766 O   O   . GLY GLY GLY A A 494  494  . 42.446 78.429 57.813  1.00 36.90 1 . O  ? 
ATOM   3767 N   N   . ALA ALA ALA A A 495  495  . 44.326 78.108 56.619  1.00 34.43 1 . N  ? 
ATOM   3768 CA  CA  . ALA ALA ALA A A 495  495  . 43.617 77.809 55.374  1.00 35.15 1 . C  ? 
ATOM   3769 CB  CB  . ALA ALA ALA A A 495  495  . 44.564 77.868 54.195  1.00 36.35 1 . C  ? 
ATOM   3770 C   C   . ALA ALA ALA A A 495  495  . 42.975 76.440 55.444  1.00 35.45 1 . C  ? 
ATOM   3771 O   O   . ALA ALA ALA A A 495  495  . 43.384 75.609 56.248  1.00 38.85 1 . O  ? 
ATOM   3772 N   N   . MET MET MET A A 496  496  . 41.952 76.217 54.623  1.00 34.47 1 . N  ? 
ATOM   3773 CA  CA  . MET MET MET A A 496  496  . 41.379 74.890 54.429  1.00 33.86 1 . C  ? 
ATOM   3774 CB  CB  . MET MET MET A A 496  496  . 39.881 74.936 54.112  1.00 36.87 1 . C  ? 
ATOM   3775 CG  CG  . MET MET MET A A 496  496  . 38.981 75.466 55.227  1.00 37.49 1 . C  ? 
ATOM   3776 SD  SD  . MET MET MET A A 496  496  . 39.238 74.785 56.882  1.00 38.49 1 . S  ? 
ATOM   3777 CE  CE  . MET MET MET A A 496  496  . 38.326 73.250 56.804  1.00 35.50 1 . C  ? 
ATOM   3778 C   C   . MET MET MET A A 496  496  . 42.110 74.216 53.277  1.00 35.16 1 . C  ? 
ATOM   3779 O   O   . MET MET MET A A 496  496  . 42.457 74.864 52.286  1.00 36.58 1 . O  ? 
ATOM   3780 N   N   . ALA ALA ALA A A 497  497  . 42.338 72.918 53.413  1.00 33.61 1 . N  ? 
ATOM   3781 CA  CA  . ALA ALA ALA A A 497  497  . 42.989 72.133 52.376  1.00 32.19 1 . C  ? 
ATOM   3782 CB  CB  . ALA ALA ALA A A 497  497  . 44.488 72.018 52.654  1.00 31.54 1 . C  ? 
ATOM   3783 C   C   . ALA ALA ALA A A 497  497  . 42.365 70.770 52.330  1.00 29.63 1 . C  ? 
ATOM   3784 O   O   . ALA ALA ALA A A 497  497  . 41.863 70.281 53.328  1.00 30.67 1 . O  ? 
ATOM   3785 N   N   . VAL VAL VAL A A 498  498  . 42.425 70.147 51.155  1.00 30.47 1 . N  ? 
ATOM   3786 CA  CA  . VAL VAL VAL A A 498  498  . 41.972 68.784 50.953  1.00 28.85 1 . C  ? 
ATOM   3787 CB  CB  . VAL VAL VAL A A 498  498  . 41.942 68.482 49.432  1.00 33.37 1 . C  ? 
ATOM   3788 CG1 CG1 . VAL VAL VAL A A 498  498  . 41.747 67.008 49.138  1.00 33.58 1 . C  ? 
ATOM   3789 CG2 CG2 . VAL VAL VAL A A 498  498  . 40.819 69.288 48.776  1.00 34.52 1 . C  ? 
ATOM   3790 C   C   . VAL VAL VAL A A 498  498  . 42.885 67.782 51.701  1.00 29.79 1 . C  ? 
ATOM   3791 O   O   . VAL VAL VAL A A 498  498  . 44.111 67.921 51.680  1.00 30.56 1 . O  ? 
ATOM   3792 N   N   . LYS LYS LYS A A 499  499  . 42.266 66.789 52.336  1.00 27.13 1 . N  ? 
ATOM   3793 CA  CA  . LYS LYS LYS A A 499  499  . 42.966 65.796 53.152  1.00 27.74 1 . C  ? 
ATOM   3794 CB  CB  . LYS LYS LYS A A 499  499  . 41.955 64.871 53.850  1.00 28.21 1 . C  ? 
ATOM   3795 CG  CG  . LYS LYS LYS A A 499  499  . 42.513 63.634 54.564  1.00 29.56 1 . C  ? 
ATOM   3796 CD  CD  . LYS LYS LYS A A 499  499  . 43.487 63.958 55.703  1.00 30.46 1 . C  ? 
ATOM   3797 CE  CE  . LYS LYS LYS A A 499  499  . 42.762 64.397 56.959  1.00 30.08 1 . C  ? 
ATOM   3798 NZ  NZ  . LYS LYS LYS A A 499  499  . 43.626 64.495 58.165  1.00 28.27 1 . N  ? 
ATOM   3799 C   C   . LYS LYS LYS A A 499  499  . 43.990 64.970 52.350  1.00 25.11 1 . C  ? 
ATOM   3800 O   O   . LYS LYS LYS A A 499  499  . 45.188 64.900 52.714  1.00 22.86 1 . O  ? 
ATOM   3801 N   N   . LYS LYS LYS A A 500  500  . 43.521 64.340 51.282  1.00 22.49 1 . N  ? 
ATOM   3802 CA  CA  . LYS LYS LYS A A 500  500  . 44.373 63.444 50.473  1.00 20.89 1 . C  ? 
ATOM   3803 CB  CB  . LYS LYS LYS A A 500  500  . 44.183 62.011 50.954  1.00 20.44 1 . C  ? 
ATOM   3804 CG  CG  . LYS LYS LYS A A 500  500  . 44.889 60.930 50.125  1.00 20.68 1 . C  ? 
ATOM   3805 CD  CD  . LYS LYS LYS A A 500  500  . 46.412 61.094 50.136  1.00 21.08 1 . C  ? 
ATOM   3806 CE  CE  . LYS LYS LYS A A 500  500  . 47.053 59.901 49.445  1.00 20.02 1 . C  ? 
ATOM   3807 NZ  NZ  . LYS LYS LYS A A 500  500  . 46.744 59.852 47.973  1.00 22.67 1 . N  ? 
ATOM   3808 C   C   . LYS LYS LYS A A 500  500  . 44.033 63.573 49.000  1.00 23.02 1 . C  ? 
ATOM   3809 O   O   . LYS LYS LYS A A 500  500  . 42.894 63.361 48.633  1.00 22.96 1 . O  ? 
ATOM   3810 N   N   . VAL VAL VAL A A 501  501  . 45.019 63.910 48.179  1.00 20.53 1 . N  ? 
ATOM   3811 CA  CA  . VAL VAL VAL A A 501  501  . 44.819 64.081 46.726  1.00 21.26 1 . C  ? 
ATOM   3812 CB  CB  . VAL VAL VAL A A 501  501  . 45.566 65.331 46.221  1.00 21.56 1 . C  ? 
ATOM   3813 CG1 CG1 . VAL VAL VAL A A 501  501  . 45.600 65.401 44.682  1.00 22.72 1 . C  ? 
ATOM   3814 CG2 CG2 . VAL VAL VAL A A 501  501  . 44.932 66.591 46.808  1.00 23.24 1 . C  ? 
ATOM   3815 C   C   . VAL VAL VAL A A 501  501  . 45.259 62.801 46.000  1.00 21.57 1 . C  ? 
ATOM   3816 O   O   . VAL VAL VAL A A 501  501  . 46.311 62.218 46.315  1.00 20.50 1 . O  ? 
ATOM   3817 N   N   . GLN GLN GLN A A 502  502  . 44.483 62.369 45.001  1.00 20.89 1 . N  ? 
ATOM   3818 CA  CA  . GLN GLN GLN A A 502  502  . 44.826 61.200 44.194  1.00 21.35 1 . C  ? 
ATOM   3819 CB  CB  . GLN GLN GLN A A 502  502  . 43.752 60.921 43.101  1.00 22.88 1 . C  ? 
ATOM   3820 CG  CG  . GLN GLN GLN A A 502  502  . 44.084 59.767 42.142  1.00 25.00 1 . C  ? 
ATOM   3821 CD  CD  . GLN GLN GLN A A 502  502  . 44.922 60.188 40.914  1.00 27.32 1 . C  ? 
ATOM   3822 OE1 OE1 . GLN GLN GLN A A 502  502  . 44.699 61.248 40.310  1.00 29.57 1 . O  ? 
ATOM   3823 NE2 NE2 . GLN GLN GLN A A 502  502  . 45.887 59.354 40.544  1.00 28.09 1 . N  ? 
ATOM   3824 C   C   . GLN GLN GLN A A 502  502  . 46.179 61.418 43.509  1.00 20.49 1 . C  ? 
ATOM   3825 O   O   . GLN GLN GLN A A 502  502  . 46.400 62.464 42.904  1.00 20.58 1 . O  ? 
ATOM   3826 N   N   . GLY GLY GLY A A 503  503  . 47.082 60.439 43.632  1.00 19.84 1 . N  ? 
ATOM   3827 CA  CA  . GLY GLY GLY A A 503  503  . 48.406 60.514 42.999  1.00 19.56 1 . C  ? 
ATOM   3828 C   C   . GLY GLY GLY A A 503  503  . 49.500 61.195 43.800  1.00 19.46 1 . C  ? 
ATOM   3829 O   O   . GLY GLY GLY A A 503  503  . 50.649 61.244 43.354  1.00 20.85 1 . O  ? 
ATOM   3830 N   N   . MET MET MET A A 504  504  . 49.171 61.722 44.982  1.00 18.56 1 . N  ? 
ATOM   3831 CA  CA  . MET MET MET A A 504  504  . 50.155 62.333 45.861  1.00 19.17 1 . C  ? 
ATOM   3832 CB  CB  . MET MET MET A A 504  504  . 49.670 63.661 46.414  1.00 20.91 1 . C  ? 
ATOM   3833 CG  CG  . MET MET MET A A 504  504  . 49.378 64.723 45.359  1.00 21.35 1 . C  ? 
ATOM   3834 SD  SD  . MET MET MET A A 504  504  . 50.708 64.938 44.161  1.00 25.03 1 . S  ? 
ATOM   3835 CE  CE  . MET MET MET A A 504  504  . 51.980 65.608 45.206  1.00 24.58 1 . C  ? 
ATOM   3836 C   C   . MET MET MET A A 504  504  . 50.383 61.334 46.996  1.00 19.63 1 . C  ? 
ATOM   3837 O   O   . MET MET MET A A 504  504  . 49.439 60.794 47.558  1.00 18.49 1 . O  ? 
ATOM   3838 N   N   . ILE ILE ILE A A 505  505  . 51.656 61.057 47.285  1.00 17.75 1 . N  ? 
ATOM   3839 CA  CA  . ILE ILE ILE A A 505  505  . 51.983 60.134 48.355  1.00 18.62 1 . C  ? 
ATOM   3840 CB  CB  . ILE ILE ILE A A 505  505  . 53.490 59.749 48.266  1.00 19.84 1 . C  ? 
ATOM   3841 CG1 CG1 . ILE ILE ILE A A 505  505  . 53.683 58.646 47.211  1.00 22.98 1 . C  ? 
ATOM   3842 CD1 CD1 . ILE ILE ILE A A 505  505  . 53.215 57.248 47.636  1.00 23.34 1 . C  ? 
ATOM   3843 CG2 CG2 . ILE ILE ILE A A 505  505  . 54.070 59.252 49.588  1.00 22.47 1 . C  ? 
ATOM   3844 C   C   . ILE ILE ILE A A 505  505  . 51.633 60.836 49.668  1.00 16.31 1 . C  ? 
ATOM   3845 O   O   . ILE ILE ILE A A 505  505  . 51.806 62.039 49.780  1.00 16.40 1 . O  ? 
ATOM   3846 N   N   . PRO PRO PRO A A 506  506  . 51.150 60.065 50.662  1.00 15.83 1 . N  ? 
ATOM   3847 CA  CA  . PRO PRO PRO A A 506  506  . 50.813 60.687 51.920  1.00 16.00 1 . C  ? 
ATOM   3848 CB  CB  . PRO PRO PRO A A 506  506  . 50.005 59.625 52.646  1.00 16.35 1 . C  ? 
ATOM   3849 CG  CG  . PRO PRO PRO A A 506  506  . 50.435 58.353 52.083  1.00 16.64 1 . C  ? 
ATOM   3850 CD  CD  . PRO PRO PRO A A 506  506  . 50.765 58.651 50.632  1.00 16.39 1 . C  ? 
ATOM   3851 C   C   . PRO PRO PRO A A 506  506  . 52.030 61.064 52.731  1.00 15.69 1 . C  ? 
ATOM   3852 O   O   . PRO PRO PRO A A 506  506  . 53.105 60.448 52.574  1.00 15.99 1 . O  ? 
ATOM   3853 N   N   . HIS HIS HIS A A 507  507  . 51.867 62.080 53.561  1.00 14.28 1 . N  ? 
ATOM   3854 CA  CA  . HIS HIS HIS A A 507  507  . 52.871 62.514 54.517  1.00 14.50 1 . C  ? 
ATOM   3855 CB  CB  . HIS HIS HIS A A 507  507  . 52.362 63.770 55.243  1.00 14.37 1 . C  ? 
ATOM   3856 CG  CG  . HIS HIS HIS A A 507  507  . 53.257 64.274 56.325  1.00 14.46 1 . C  ? 
ATOM   3857 ND1 ND1 . HIS HIS HIS A A 507  507  . 53.165 63.826 57.622  1.00 15.06 1 . N  ? 
ATOM   3858 CE1 CE1 . HIS HIS HIS A A 507  507  . 54.064 64.441 58.364  1.00 15.19 1 . C  ? 
ATOM   3859 NE2 NE2 . HIS HIS HIS A A 507  507  . 54.741 65.269 57.595  1.00 14.99 1 . N  ? 
ATOM   3860 CD2 CD2 . HIS HIS HIS A A 507  507  . 54.261 65.180 56.319  1.00 14.60 1 . C  ? 
ATOM   3861 C   C   . HIS HIS HIS A A 507  507  . 53.201 61.435 55.556  1.00 14.34 1 . C  ? 
ATOM   3862 O   O   . HIS HIS HIS A A 507  507  . 54.371 61.303 55.981  1.00 14.90 1 . O  ? 
ATOM   3863 N   N   . ASP ASP ASP A A 508  508  . 52.170 60.717 55.985  1.00 13.72 1 . N  ? 
ATOM   3864 CA  CA  . ASP ASP ASP A A 508  508  . 52.268 59.729 57.058  1.00 14.02 1 . C  ? 
ATOM   3865 CB  CB  . ASP ASP ASP A A 508  508  . 52.270 60.418 58.423  1.00 14.15 1 . C  ? 
ATOM   3866 CG  CG  . ASP ASP ASP A A 508  508  . 50.970 61.193 58.682  1.00 14.11 1 . C  ? 
ATOM   3867 OD1 OD1 . ASP ASP ASP A A 508  508  . 49.980 60.507 58.944  1.00 15.18 1 . O  ? 
ATOM   3868 OD2 OD2 . ASP ASP ASP A A 508  508  . 51.031 62.445 58.555  1.00 15.14 1 . O  ? 
ATOM   3869 C   C   . ASP ASP ASP A A 508  508  . 51.137 58.718 56.962  1.00 13.73 1 . C  ? 
ATOM   3870 O   O   . ASP ASP ASP A A 508  508  . 50.157 58.935 56.243  1.00 14.70 1 . O  ? 
ATOM   3871 N   N   . LEU LEU LEU A A 509  509  . 51.225 57.662 57.761  1.00 12.72 1 . N  ? 
ATOM   3872 CA  CA  . LEU LEU LEU A A 509  509  . 50.237 56.590 57.791  1.00 13.35 1 . C  ? 
ATOM   3873 CB  CB  . LEU LEU LEU A A 509  509  . 50.897 55.224 57.623  1.00 14.28 1 . C  ? 
ATOM   3874 CG  CG  . LEU LEU LEU A A 509  509  . 51.705 55.019 56.324  1.00 14.13 1 . C  ? 
ATOM   3875 CD1 CD1 . LEU LEU LEU A A 509  509  . 52.239 53.611 56.269  1.00 15.37 1 . C  ? 
ATOM   3876 CD2 CD2 . LEU LEU LEU A A 509  509  . 50.833 55.261 55.097  1.00 14.62 1 . C  ? 
ATOM   3877 C   C   . LEU LEU LEU A A 509  509  . 49.363 56.634 59.033  1.00 12.56 1 . C  ? 
ATOM   3878 O   O   . LEU LEU LEU A A 509  509  . 48.814 55.618 59.431  1.00 14.68 1 . O  ? 
ATOM   3879 N   N   . GLY GLY GLY A A 510  510  . 49.181 57.820 59.591  1.00 13.45 1 . N  ? 
ATOM   3880 CA  CA  . GLY GLY GLY A A 510  510  . 48.275 58.020 60.718  1.00 12.53 1 . C  ? 
ATOM   3881 C   C   . GLY GLY GLY A A 510  510  . 49.006 58.317 62.012  1.00 13.69 1 . C  ? 
ATOM   3882 O   O   . GLY GLY GLY A A 510  510  . 50.229 58.525 62.053  1.00 14.15 1 . O  ? 
ATOM   3883 N   N   . SER SER SER A A 511  511  . 48.220 58.427 63.064  1.00 13.30 1 . N  ? 
ATOM   3884 CA  CA  . SER SER SER A A 511  511  . 48.713 58.748 64.371  1.00 12.74 1 . C  ? 
ATOM   3885 CB  CB  . SER SER SER A A 511  511  . 48.255 60.154 64.771  1.00 13.33 1 . C  ? 
ATOM   3886 OG  OG  . SER SER SER A A 511  511  . 48.589 60.400 66.139  1.00 14.03 1 . O  ? 
ATOM   3887 C   C   . SER SER SER A A 511  511  . 48.223 57.747 65.410  1.00 12.60 1 . C  ? 
ATOM   3888 O   O   . SER SER SER A A 511  511  . 47.115 57.245 65.307  1.00 12.25 1 . O  ? 
ATOM   3889 N   N   . SER SER SER A A 512  512  . 49.013 57.485 66.455  1.00 11.87 1 . N  ? 
ATOM   3890 CA  CA  . SER SER SER A A 512  512  . 48.529 56.581 67.522  1.00 11.87 1 . C  ? 
ATOM   3891 CB  CB  . SER SER SER A A 512  512  . 49.623 56.215 68.543  1.00 12.57 1 . C  ? 
ATOM   3892 OG  OG  . SER SER SER A A 512  512  . 49.878 57.315 69.412  1.00 13.16 1 . O  ? 
ATOM   3893 C   C   . SER SER SER A A 512  512  . 47.326 57.144 68.276  1.00 11.98 1 . C  ? 
ATOM   3894 O   O   . SER SER SER A A 512  512  . 46.612 56.380 68.942  1.00 12.06 1 . O  ? 
ATOM   3895 N   N   . TYR TYR TYR A A 513  513  . 47.122 58.458 68.185  1.00 12.45 1 . N  ? 
ATOM   3896 CA  CA  . TYR TYR TYR A A 513  513  . 45.952 59.117 68.808  1.00 13.40 1 . C  ? 
ATOM   3897 CB  CB  . TYR TYR TYR A A 513  513  . 46.210 60.602 68.950  1.00 13.75 1 . C  ? 
ATOM   3898 CG  CG  . TYR TYR TYR A A 513  513  . 47.337 60.958 69.890  1.00 14.61 1 . C  ? 
ATOM   3899 CD1 CD1 . TYR TYR TYR A A 513  513  . 47.251 60.672 71.253  1.00 16.55 1 . C  ? 
ATOM   3900 CE1 CE1 . TYR TYR TYR A A 513  513  . 48.267 61.030 72.123  1.00 18.42 1 . C  ? 
ATOM   3901 CZ  CZ  . TYR TYR TYR A A 513  513  . 49.379 61.660 71.628  1.00 17.88 1 . C  ? 
ATOM   3902 OH  OH  . TYR TYR TYR A A 513  513  . 50.388 62.052 72.485  1.00 22.18 1 . O  ? 
ATOM   3903 CE2 CE2 . TYR TYR TYR A A 513  513  . 49.480 61.979 70.296  1.00 17.15 1 . C  ? 
ATOM   3904 CD2 CD2 . TYR TYR TYR A A 513  513  . 48.454 61.634 69.431  1.00 16.14 1 . C  ? 
ATOM   3905 C   C   . TYR TYR TYR A A 513  513  . 44.670 58.917 67.979  1.00 13.16 1 . C  ? 
ATOM   3906 O   O   . TYR TYR TYR A A 513  513  . 43.548 59.233 68.436  1.00 12.64 1 . O  ? 
ATOM   3907 N   N   . ALA ALA ALA A A 514  514  . 44.833 58.423 66.759  1.00 13.16 1 . N  ? 
ATOM   3908 CA  CA  . ALA ALA ALA A A 514  514  . 43.738 58.245 65.808  1.00 13.29 1 . C  ? 
ATOM   3909 CB  CB  . ALA ALA ALA A A 514  514  . 43.814 59.345 64.751  1.00 14.24 1 . C  ? 
ATOM   3910 C   C   . ALA ALA ALA A A 514  514  . 43.718 56.801 65.262  1.00 13.16 1 . C  ? 
ATOM   3911 O   O   . ALA ALA ALA A A 514  514  . 43.530 55.882 66.056  1.00 12.04 1 . O  ? 
ATOM   3912 N   N   . LEU LEU LEU A A 515  515  . 43.927 56.564 63.967  1.00 12.25 1 . N  ? 
ATOM   3913 CA  CA  . LEU LEU LEU A A 515  515  . 43.810 55.225 63.389  1.00 12.64 1 . C  ? 
ATOM   3914 CB  CB  . LEU LEU LEU A A 515  515  . 42.500 55.048 62.615  1.00 13.84 1 . C  ? 
ATOM   3915 CG  CG  . LEU LEU LEU A A 515  515  . 41.245 55.105 63.494  1.00 14.01 1 . C  ? 
ATOM   3916 CD1 CD1 . LEU LEU LEU A A 515  515  . 39.956 55.117 62.664  1.00 14.84 1 . C  ? 
ATOM   3917 CD2 CD2 . LEU LEU LEU A A 515  515  . 41.223 53.962 64.494  1.00 15.39 1 . C  ? 
ATOM   3918 C   C   . LEU LEU LEU A A 515  515  . 44.984 54.940 62.467  1.00 12.80 1 . C  ? 
ATOM   3919 O   O   . LEU LEU LEU A A 515  515  . 44.900 55.120 61.245  1.00 12.86 1 . O  ? 
ATOM   3920 N   N   . PRO PRO PRO A A 516  516  . 46.095 54.500 63.054  1.00 12.48 1 . N  ? 
ATOM   3921 CA  CA  . PRO PRO PRO A A 516  516  . 47.217 54.037 62.233  1.00 12.83 1 . C  ? 
ATOM   3922 CB  CB  . PRO PRO PRO A A 516  516  . 48.111 53.321 63.261  1.00 12.87 1 . C  ? 
ATOM   3923 CG  CG  . PRO PRO PRO A A 516  516  . 47.823 54.063 64.534  1.00 12.88 1 . C  ? 
ATOM   3924 CD  CD  . PRO PRO PRO A A 516  516  . 46.334 54.252 64.491  1.00 12.67 1 . C  ? 
ATOM   3925 C   C   . PRO PRO PRO A A 516  516  . 46.769 53.082 61.125  1.00 12.80 1 . C  ? 
ATOM   3926 O   O   . PRO PRO PRO A A 516  516  . 45.931 52.213 61.342  1.00 13.03 1 . O  ? 
ATOM   3927 N   N   . TRP TRP TRP A A 517  517  . 47.361 53.278 59.941  1.00 13.50 1 . N  ? 
ATOM   3928 CA  CA  . TRP TRP TRP A A 517  517  . 47.171 52.486 58.728  1.00 14.25 1 . C  ? 
ATOM   3929 CB  CB  . TRP TRP TRP A A 517  517  . 47.296 50.981 58.953  1.00 14.47 1 . C  ? 
ATOM   3930 CG  CG  . TRP TRP TRP A A 517  517  . 48.595 50.566 59.600  1.00 13.65 1 . C  ? 
ATOM   3931 CD1 CD1 . TRP TRP TRP A A 517  517  . 49.858 50.776 59.112  1.00 14.75 1 . C  ? 
ATOM   3932 NE1 NE1 . TRP TRP TRP A A 517  517  . 50.798 50.237 59.988  1.00 13.89 1 . N  ? 
ATOM   3933 CE2 CE2 . TRP TRP TRP A A 517  517  . 50.144 49.650 61.038  1.00 13.00 1 . C  ? 
ATOM   3934 CD2 CD2 . TRP TRP TRP A A 517  517  . 48.748 49.827 60.824  1.00 12.57 1 . C  ? 
ATOM   3935 CE3 CE3 . TRP TRP TRP A A 517  517  . 47.853 49.362 61.802  1.00 12.70 1 . C  ? 
ATOM   3936 CZ3 CZ3 . TRP TRP TRP A A 517  517  . 48.336 48.670 62.885  1.00 13.04 1 . C  ? 
ATOM   3937 CH2 CH2 . TRP TRP TRP A A 517  517  . 49.730 48.501 63.072  1.00 13.17 1 . C  ? 
ATOM   3938 CZ2 CZ2 . TRP TRP TRP A A 517  517  . 50.643 48.991 62.158  1.00 12.78 1 . C  ? 
ATOM   3939 C   C   . TRP TRP TRP A A 517  517  . 45.852 52.775 58.017  1.00 16.98 1 . C  ? 
ATOM   3940 O   O   . TRP TRP TRP A A 517  517  . 45.779 52.627 56.811  1.00 19.41 1 . O  ? 
ATOM   3941 N   N   . ILE ILE ILE A A 518  518  . 44.817 53.090 58.771  1.00 17.05 1 . N  ? 
ATOM   3942 CA  CA  . ILE ILE ILE A A 518  518  . 43.443 53.272 58.250  1.00 18.19 1 . C  ? 
ATOM   3943 CB  CB  . ILE ILE ILE A A 518  518  . 42.411 52.834 59.344  1.00 19.59 1 . C  ? 
ATOM   3944 CG1 CG1 . ILE ILE ILE A A 518  518  . 42.702 51.416 59.855  1.00 20.67 1 . C  ? 
ATOM   3945 CD1 CD1 . ILE ILE ILE A A 518  518  . 42.851 50.363 58.787  1.00 19.85 1 . C  ? 
ATOM   3946 CG2 CG2 . ILE ILE ILE A A 518  518  . 40.988 52.907 58.808  1.00 20.06 1 . C  ? 
ATOM   3947 C   C   . ILE ILE ILE A A 518  518  . 43.180 54.711 57.845  1.00 17.70 1 . C  ? 
ATOM   3948 O   O   . ILE ILE ILE A A 518  518  . 42.627 54.965 56.765  1.00 18.18 1 . O  ? 
ATOM   3949 N   N   . LYS LYS LYS A A 519  519  . 43.542 55.654 58.699  1.00 18.33 1 . N  ? 
ATOM   3950 CA  CA  . LYS LYS LYS A A 519  519  . 43.386 57.057 58.423  1.00 18.04 1 . C  ? 
ATOM   3951 CB  CB  . LYS LYS LYS A A 519  519  . 42.585 57.772 59.513  1.00 19.20 1 . C  ? 
ATOM   3952 CG  CG  . LYS LYS LYS A A 519  519  . 41.150 57.297 59.704  1.00 21.21 1 . C  ? 
ATOM   3953 CD  CD  . LYS LYS LYS A A 519  519  . 40.295 57.427 58.445  1.00 23.75 1 . C  ? 
ATOM   3954 CE  CE  . LYS LYS LYS A A 519  519  . 38.895 56.916 58.719  1.00 24.89 1 . C  ? 
ATOM   3955 NZ  NZ  . LYS LYS LYS A A 519  519  . 38.004 57.085 57.539  1.00 27.40 1 . N  ? 
ATOM   3956 C   C   . LYS LYS LYS A A 519  519  . 44.760 57.691 58.260  1.00 17.93 1 . C  ? 
ATOM   3957 O   O   . LYS LYS LYS A A 519  519  . 45.420 58.068 59.228  1.00 17.30 1 . O  ? 
ATOM   3958 N   N   . ILE ILE ILE A A 520  520  . 45.167 57.830 57.012  1.00 17.64 1 . N  ? 
ATOM   3959 CA  CA  . ILE ILE ILE A A 520  520  . 46.458 58.440 56.655  1.00 16.97 1 . C  ? 
ATOM   3960 CB  CB  . ILE ILE ILE A A 520  520  . 46.971 57.898 55.290  1.00 17.21 1 . C  ? 
ATOM   3961 CG1 CG1 . ILE ILE ILE A A 520  520  . 46.163 58.482 54.108  1.00 18.18 1 . C  ? 
ATOM   3962 CD1 CD1 . ILE ILE ILE A A 520  520  . 46.509 57.889 52.771  1.00 19.55 1 . C  ? 
ATOM   3963 CG2 CG2 . ILE ILE ILE A A 520  520  . 46.946 56.381 55.315  1.00 18.21 1 . C  ? 
ATOM   3964 C   C   . ILE ILE ILE A A 520  520  . 46.448 59.966 56.700  1.00 16.02 1 . C  ? 
ATOM   3965 O   O   . ILE ILE ILE A A 520  520  . 45.366 60.607 56.857  1.00 16.13 1 . O  ? 
ATOM   3966 N   N   . ASN ASN ASN A A 521  521  . 47.624 60.577 56.582  1.00 15.37 1 . N  ? 
ATOM   3967 CA  CA  . ASN ASN ASN A A 521  521  . 47.770 62.040 56.645  1.00 15.62 1 . C  ? 
ATOM   3968 CB  CB  . ASN ASN ASN A A 521  521  . 47.178 62.703 55.366  1.00 16.00 1 . C  ? 
ATOM   3969 CG  CG  . ASN ASN ASN A A 521  521  . 48.167 62.733 54.205  1.00 17.41 1 . C  ? 
ATOM   3970 OD1 OD1 . ASN ASN ASN A A 521  521  . 49.314 62.352 54.346  1.00 16.82 1 . O  ? 
ATOM   3971 ND2 ND2 . ASN ASN ASN A A 521  521  . 47.712 63.218 53.041  1.00 17.05 1 . N  ? 
ATOM   3972 C   C   . ASN ASN ASN A A 521  521  . 47.161 62.668 57.905  1.00 15.96 1 . C  ? 
ATOM   3973 O   O   . ASN ASN ASN A A 521  521  . 46.441 63.679 57.873  1.00 15.64 1 . O  ? 
ATOM   3974 N   N   . ALA ALA ALA A A 522  522  . 47.514 62.097 59.052  1.00 14.95 1 . N  ? 
ATOM   3975 CA  CA  . ALA ALA ALA A A 522  522  . 47.175 62.734 60.316  1.00 15.95 1 . C  ? 
ATOM   3976 CB  CB  . ALA ALA ALA A A 522  522  . 47.480 61.802 61.480  1.00 16.16 1 . C  ? 
ATOM   3977 C   C   . ALA ALA ALA A A 522  522  . 47.809 64.096 60.509  1.00 16.09 1 . C  ? 
ATOM   3978 O   O   . ALA ALA ALA A A 522  522  . 47.228 64.976 61.179  1.00 17.08 1 . O  ? 
ATOM   3979 N   N   . TYR TYR TYR A A 523  523  . 48.982 64.328 59.935  1.00 15.80 1 . N  ? 
ATOM   3980 CA  CA  . TYR TYR TYR A A 523  523  . 49.661 65.604 60.030  1.00 15.93 1 . C  ? 
ATOM   3981 CB  CB  . TYR TYR TYR A A 523  523  . 50.983 65.519 59.280  1.00 16.85 1 . C  ? 
ATOM   3982 CG  CG  . TYR TYR TYR A A 523  523  . 51.780 66.773 59.016  1.00 15.33 1 . C  ? 
ATOM   3983 CD1 CD1 . TYR TYR TYR A A 523  523  . 52.681 67.262 59.955  1.00 17.15 1 . C  ? 
ATOM   3984 CE1 CE1 . TYR TYR TYR A A 523  523  . 53.468 68.361 59.676  1.00 16.89 1 . C  ? 
ATOM   3985 CZ  CZ  . TYR TYR TYR A A 523  523  . 53.388 68.952 58.403  1.00 16.68 1 . C  ? 
ATOM   3986 OH  OH  . TYR TYR TYR A A 523  523  . 54.176 70.047 58.084  1.00 20.68 1 . O  ? 
ATOM   3987 CE2 CE2 . TYR TYR TYR A A 523  523  . 52.547 68.443 57.453  1.00 15.95 1 . C  ? 
ATOM   3988 CD2 CD2 . TYR TYR TYR A A 523  523  . 51.738 67.385 57.759  1.00 15.26 1 . C  ? 
ATOM   3989 C   C   . TYR TYR TYR A A 523  523  . 48.804 66.732 59.452  1.00 18.57 1 . C  ? 
ATOM   3990 O   O   . TYR TYR TYR A A 523  523  . 48.230 66.579 58.375  1.00 19.55 1 . O  ? 
ATOM   3991 N   N   . ASP ASP ASP A A 524  524  . 48.762 67.843 60.169  1.00 20.88 1 . N  ? 
ATOM   3992 CA  CA  . ASP ASP ASP A A 524  524  . 47.983 68.995 59.676  1.00 22.53 1 . C  ? 
ATOM   3993 CB  CB  . ASP ASP ASP A A 524  524  . 46.591 68.982 60.350  1.00 25.28 1 . C  ? 
ATOM   3994 CG  CG  . ASP ASP ASP A A 524  524  . 46.633 69.203 61.858  1.00 28.40 1 . C  ? 
ATOM   3995 OD1 OD1 . ASP ASP ASP A A 524  524  . 47.694 69.469 62.447  1.00 29.34 1 . O  ? 
ATOM   3996 OD2 OD2 . ASP ASP ASP A A 524  524  . 45.539 69.103 62.469  1.00 33.12 1 . O  ? 
ATOM   3997 C   C   . ASP ASP ASP A A 524  524  . 48.629 70.359 59.742  1.00 22.86 1 . C  ? 
ATOM   3998 O   O   . ASP ASP ASP A A 524  524  . 47.950 71.348 59.428  1.00 24.32 1 . O  ? 
ATOM   3999 N   N   . TRP TRP TRP A A 525  525  . 49.907 70.454 60.114  1.00 21.56 1 . N  ? 
ATOM   4000 CA  CA  . TRP TRP TRP A A 525  525  . 50.572 71.742 60.233  1.00 23.69 1 . C  ? 
ATOM   4001 CB  CB  . TRP TRP TRP A A 525  525  . 51.945 71.609 60.892  1.00 24.00 1 . C  ? 
ATOM   4002 CG  CG  . TRP TRP TRP A A 525  525  . 52.535 72.967 61.258  1.00 27.74 1 . C  ? 
ATOM   4003 CD1 CD1 . TRP TRP TRP A A 525  525  . 53.669 73.540 60.759  1.00 30.17 1 . C  ? 
ATOM   4004 NE1 NE1 . TRP TRP TRP A A 525  525  . 53.868 74.778 61.331  1.00 32.13 1 . N  ? 
ATOM   4005 CE2 CE2 . TRP TRP TRP A A 525  525  . 52.838 75.036 62.200  1.00 31.98 1 . C  ? 
ATOM   4006 CD2 CD2 . TRP TRP TRP A A 525  525  . 51.974 73.921 62.176  1.00 29.64 1 . C  ? 
ATOM   4007 CE3 CE3 . TRP TRP TRP A A 525  525  . 50.846 73.919 63.005  1.00 32.00 1 . C  ? 
ATOM   4008 CZ3 CZ3 . TRP TRP TRP A A 525  525  . 50.602 75.036 63.822  1.00 34.70 1 . C  ? 
ATOM   4009 CH2 CH2 . TRP TRP TRP A A 525  525  . 51.477 76.134 63.814  1.00 35.78 1 . C  ? 
ATOM   4010 CZ2 CZ2 . TRP TRP TRP A A 525  525  . 52.598 76.155 63.013  1.00 33.96 1 . C  ? 
ATOM   4011 C   C   . TRP TRP TRP A A 525  525  . 50.701 72.419 58.873  1.00 22.54 1 . C  ? 
ATOM   4012 O   O   . TRP TRP TRP A A 525  525  . 50.607 73.645 58.763  1.00 24.17 1 . O  ? 
ATOM   4013 N   N   . GLN GLN GLN A A 526  526  . 50.934 71.612 57.854  1.00 21.75 1 . N  ? 
ATOM   4014 CA  CA  . GLN GLN GLN A A 526  526  . 50.976 72.043 56.461  1.00 22.13 1 . C  ? 
ATOM   4015 CB  CB  . GLN GLN GLN A A 526  526  . 52.432 72.070 55.945  1.00 22.01 1 . C  ? 
ATOM   4016 CG  CG  . GLN GLN GLN A A 526  526  . 53.430 72.841 56.782  1.00 22.45 1 . C  ? 
ATOM   4017 CD  CD  . GLN GLN GLN A A 526  526  . 53.310 74.357 56.735  1.00 24.04 1 . C  ? 
ATOM   4018 OE1 OE1 . GLN GLN GLN A A 526  526  . 52.313 74.900 56.287  1.00 24.15 1 . O  ? 
ATOM   4019 NE2 NE2 . GLN GLN GLN A A 526  526  . 54.331 75.037 57.225  1.00 25.23 1 . N  ? 
ATOM   4020 C   C   . GLN GLN GLN A A 526  526  . 50.148 71.083 55.607  1.00 21.98 1 . C  ? 
ATOM   4021 O   O   . GLN GLN GLN A A 526  526  . 49.711 70.036 56.066  1.00 23.32 1 . O  ? 
ATOM   4022 N   N   . ASN ASN ASN A A 527  527  . 49.955 71.434 54.335  1.00 22.27 1 . N  ? 
ATOM   4023 CA  CA  . ASN ASN ASN A A 527  527  . 49.292 70.571 53.374  1.00 21.91 1 . C  ? 
ATOM   4024 CB  CB  . ASN ASN ASN A A 527  527  . 48.452 71.430 52.417  1.00 23.05 1 . C  ? 
ATOM   4025 CG  CG  . ASN ASN ASN A A 527  527  . 47.794 70.627 51.329  1.00 22.79 1 . C  ? 
ATOM   4026 OD1 OD1 . ASN ASN ASN A A 527  527  . 47.611 69.414 51.432  1.00 24.40 1 . O  ? 
ATOM   4027 ND2 ND2 . ASN ASN ASN A A 527  527  . 47.381 71.322 50.263  1.00 27.42 1 . N  ? 
ATOM   4028 C   C   . ASN ASN ASN A A 527  527  . 50.297 69.775 52.530  1.00 21.62 1 . C  ? 
ATOM   4029 O   O   . ASN ASN ASN A A 527  527  . 50.867 70.323 51.590  1.00 21.80 1 . O  ? 
ATOM   4030 N   N   . PRO PRO PRO A A 528  528  . 50.477 68.470 52.814  1.00 21.77 1 . N  ? 
ATOM   4031 CA  CA  . PRO PRO PRO A A 528  528  . 51.485 67.681 52.083  1.00 21.97 1 . C  ? 
ATOM   4032 CB  CB  . PRO PRO PRO A A 528  528  . 51.603 66.426 52.928  1.00 22.26 1 . C  ? 
ATOM   4033 CG  CG  . PRO PRO PRO A A 528  528  . 50.207 66.242 53.462  1.00 21.92 1 . C  ? 
ATOM   4034 CD  CD  . PRO PRO PRO A A 528  528  . 49.725 67.631 53.762  1.00 21.53 1 . C  ? 
ATOM   4035 C   C   . PRO PRO PRO A A 528  528  . 51.091 67.303 50.642  1.00 23.00 1 . C  ? 
ATOM   4036 O   O   . PRO PRO PRO A A 528  528  . 51.944 66.811 49.881  1.00 21.00 1 . O  ? 
ATOM   4037 N   N   . ASN ASN ASN A A 529  529  . 49.827 67.549 50.254  1.00 21.40 1 . N  ? 
ATOM   4038 CA  CA  . ASN ASN ASN A A 529  529  . 49.399 67.237 48.894  1.00 21.58 1 . C  ? 
ATOM   4039 CB  CB  . ASN ASN ASN A A 529  529  . 47.871 67.234 48.809  1.00 21.73 1 . C  ? 
ATOM   4040 CG  CG  . ASN ASN ASN A A 529  529  . 47.259 66.166 49.693  1.00 21.75 1 . C  ? 
ATOM   4041 OD1 OD1 . ASN ASN ASN A A 529  529  . 47.315 64.951 49.392  1.00 20.49 1 . O  ? 
ATOM   4042 ND2 ND2 . ASN ASN ASN A A 529  529  . 46.634 66.615 50.799  1.00 21.23 1 . N  ? 
ATOM   4043 C   C   . ASN ASN ASN A A 529  529  . 50.015 68.133 47.829  1.00 20.42 1 . C  ? 
ATOM   4044 O   O   . ASN ASN ASN A A 529  529  . 49.906 67.820 46.636  1.00 22.72 1 . O  ? 
ATOM   4045 N   N   . ILE ILE ILE A A 530  530  . 50.640 69.233 48.232  1.00 21.24 1 . N  ? 
ATOM   4046 CA  CA  . ILE ILE ILE A A 530  530  . 51.347 70.093 47.289  1.00 22.54 1 . C  ? 
ATOM   4047 CB  CB  . ILE ILE ILE A A 530  530  . 50.901 71.590 47.387  1.00 24.67 1 . C  ? 
ATOM   4048 CG1 CG1 . ILE ILE ILE A A 530  530  . 51.365 72.251 48.684  1.00 25.96 1 . C  ? 
ATOM   4049 CD1 CD1 . ILE ILE ILE A A 530  530  . 51.382 73.766 48.644  1.00 28.59 1 . C  ? 
ATOM   4050 CG2 CG2 . ILE ILE ILE A A 530  530  . 49.385 71.699 47.205  1.00 25.55 1 . C  ? 
ATOM   4051 C   C   . ILE ILE ILE A A 530  530  . 52.867 69.981 47.452  1.00 22.73 1 . C  ? 
ATOM   4052 O   O   . ILE ILE ILE A A 530  530  . 53.613 70.781 46.873  1.00 22.88 1 . O  ? 
ATOM   4053 N   N   . TRP TRP TRP A A 531  531  . 53.348 69.014 48.249  1.00 20.44 1 . N  ? 
ATOM   4054 CA  CA  . TRP TRP TRP A A 531  531  . 54.800 68.918 48.428  1.00 20.33 1 . C  ? 
ATOM   4055 CB  CB  . TRP TRP TRP A A 531  531  . 55.168 68.105 49.667  1.00 18.89 1 . C  ? 
ATOM   4056 CG  CG  . TRP TRP TRP A A 531  531  . 54.933 68.812 50.960  1.00 20.30 1 . C  ? 
ATOM   4057 CD1 CD1 . TRP TRP TRP A A 531  531  . 54.115 69.915 51.189  1.00 20.78 1 . C  ? 
ATOM   4058 NE1 NE1 . TRP TRP TRP A A 531  531  . 54.117 70.238 52.528  1.00 20.47 1 . N  ? 
ATOM   4059 CE2 CE2 . TRP TRP TRP A A 531  531  . 54.953 69.367 53.195  1.00 20.57 1 . C  ? 
ATOM   4060 CD2 CD2 . TRP TRP TRP A A 531  531  . 55.477 68.456 52.240  1.00 20.49 1 . C  ? 
ATOM   4061 CE3 CE3 . TRP TRP TRP A A 531  531  . 56.363 67.457 52.674  1.00 21.00 1 . C  ? 
ATOM   4062 CZ3 CZ3 . TRP TRP TRP A A 531  531  . 56.698 67.400 54.024  1.00 20.47 1 . C  ? 
ATOM   4063 CH2 CH2 . TRP TRP TRP A A 531  531  . 56.161 68.306 54.944  1.00 20.83 1 . C  ? 
ATOM   4064 CZ2 CZ2 . TRP TRP TRP A A 531  531  . 55.287 69.299 54.547  1.00 20.19 1 . C  ? 
ATOM   4065 C   C   . TRP TRP TRP A A 531  531  . 55.474 68.381 47.163  1.00 19.27 1 . C  ? 
ATOM   4066 O   O   . TRP TRP TRP A A 531  531  . 54.904 67.552 46.442  1.00 19.95 1 . O  ? 
ATOM   4067 N   N   . LYS LYS LYS A A 532  532  . 56.658 68.908 46.891  1.00 20.18 1 . N  ? 
ATOM   4068 CA  CA  . LYS LYS LYS A A 532  532  . 57.391 68.627 45.658  1.00 20.74 1 . C  ? 
ATOM   4069 CB  CB  . LYS LYS LYS A A 532  532  . 58.043 69.903 45.113  1.00 21.55 1 . C  ? 
ATOM   4070 CG  CG  . LYS LYS LYS A A 532  532  . 57.136 71.126 44.985  1.00 23.65 1 . C  ? 
ATOM   4071 CD  CD  . LYS LYS LYS A A 532  532  . 55.892 70.808 44.216  1.00 24.40 1 . C  ? 
ATOM   4072 CE  CE  . LYS LYS LYS A A 532  532  . 55.066 72.055 43.950  1.00 25.25 1 . C  ? 
ATOM   4073 NZ  NZ  . LYS LYS LYS A A 532  532  . 54.409 72.680 45.117  1.00 25.41 1 . N  ? 
ATOM   4074 C   C   . LYS LYS LYS A A 532  532  . 58.475 67.570 45.857  1.00 21.07 1 . C  ? 
ATOM   4075 O   O   . LYS LYS LYS A A 532  532  . 59.136 67.190 44.889  1.00 21.26 1 . O  ? 
ATOM   4076 N   N   . ASP ASP ASP A A 533  533  . 58.639 67.090 47.093  1.00 20.03 1 . N  ? 
ATOM   4077 CA  CA  . ASP ASP ASP A A 533  533  . 59.714 66.116 47.418  1.00 19.72 1 . C  ? 
ATOM   4078 CB  CB  . ASP ASP ASP A A 533  533  . 60.607 66.623 48.574  1.00 19.54 1 . C  ? 
ATOM   4079 CG  CG  . ASP ASP ASP A A 533  533  . 59.844 66.910 49.854  1.00 20.71 1 . C  ? 
ATOM   4080 OD1 OD1 . ASP ASP ASP A A 533  533  . 58.608 67.124 49.806  1.00 18.80 1 . O  ? 
ATOM   4081 OD2 OD2 . ASP ASP ASP A A 533  533  . 60.506 66.953 50.925  1.00 21.03 1 . O  ? 
ATOM   4082 C   C   . ASP ASP ASP A A 533  533  . 59.196 64.721 47.719  1.00 18.25 1 . C  ? 
ATOM   4083 O   O   . ASP ASP ASP A A 533  533  . 59.873 63.737 47.404  1.00 19.30 1 . O  ? 
ATOM   4084 N   N   . LEU LEU LEU A A 534  534  . 57.992 64.588 48.273  1.00 18.44 1 . N  ? 
ATOM   4085 CA  CA  . LEU LEU LEU A A 534  534  . 57.549 63.298 48.790  1.00 17.42 1 . C  ? 
ATOM   4086 CB  CB  . LEU LEU LEU A A 534  534  . 56.264 63.412 49.608  1.00 18.04 1 . C  ? 
ATOM   4087 CG  CG  . LEU LEU LEU A A 534  534  . 56.311 64.307 50.833  1.00 18.68 1 . C  ? 
ATOM   4088 CD1 CD1 . LEU LEU LEU A A 534  534  . 54.975 64.267 51.579  1.00 18.24 1 . C  ? 
ATOM   4089 CD2 CD2 . LEU LEU LEU A A 534  534  . 57.469 63.992 51.776  1.00 19.69 1 . C  ? 
ATOM   4090 C   C   . LEU LEU LEU A A 534  534  . 57.393 62.261 47.694  1.00 16.42 1 . C  ? 
ATOM   4091 O   O   . LEU LEU LEU A A 534  534  . 57.815 61.127 47.827  1.00 15.92 1 . O  ? 
ATOM   4092 N   N   . ASN ASN ASN A A 535  535  . 56.818 62.645 46.556  1.00 16.03 1 . N  ? 
ATOM   4093 CA  CA  . ASN ASN ASN A A 535  535  . 56.635 61.676 45.502  1.00 15.89 1 . C  ? 
ATOM   4094 CB  CB  . ASN ASN ASN A A 535  535  . 55.783 62.264 44.362  1.00 16.37 1 . C  ? 
ATOM   4095 CG  CG  . ASN ASN ASN A A 535  535  . 54.288 62.171 44.638  1.00 17.80 1 . C  ? 
ATOM   4096 OD1 OD1 . ASN ASN ASN A A 535  535  . 53.853 61.963 45.772  1.00 17.23 1 . O  ? 
ATOM   4097 ND2 ND2 . ASN ASN ASN A A 535  535  . 53.471 62.350 43.583  1.00 17.56 1 . N  ? 
ATOM   4098 C   C   . ASN ASN ASN A A 535  535  . 57.951 61.128 44.961  1.00 14.83 1 . C  ? 
ATOM   4099 O   O   . ASN ASN ASN A A 535  535  . 58.041 59.935 44.686  1.00 14.81 1 . O  ? 
ATOM   4100 N   N   . SER SER SER A A 536  536  . 58.950 61.992 44.836  1.00 15.57 1 . N  ? 
ATOM   4101 CA  CA  A SER SER SER A A 536  536  . 60.301 61.563 44.418  0.50 15.06 1 . C  ? 
ATOM   4102 CA  CA  B SER SER SER A A 536  536  . 60.284 61.545 44.399  0.50 16.52 1 . C  ? 
ATOM   4103 CB  CB  A SER SER SER A A 536  536  . 61.190 62.764 44.135  0.50 14.82 1 . C  ? 
ATOM   4104 CB  CB  B SER SER SER A A 536  536  . 61.158 62.730 44.009  0.50 17.88 1 . C  ? 
ATOM   4105 OG  OG  A SER SER SER A A 536  536  . 60.742 63.447 42.988  0.50 13.16 1 . O  ? 
ATOM   4106 OG  OG  B SER SER SER A A 536  536  . 61.216 63.682 45.048  0.50 20.30 1 . O  ? 
ATOM   4107 C   C   . SER SER SER A A 536  536  . 60.952 60.673 45.480  1.00 16.10 1 . C  ? 
ATOM   4108 O   O   . SER SER SER A A 536  536  . 61.540 59.641 45.165  1.00 15.71 1 . O  ? 
ATOM   4109 N   N   . LYS LYS LYS A A 537  537  . 60.836 61.070 46.743  1.00 14.71 1 . N  ? 
ATOM   4110 CA  CA  . LYS LYS LYS A A 537  537  . 61.416 60.236 47.848  1.00 14.25 1 . C  ? 
ATOM   4111 CB  CB  . LYS LYS LYS A A 537  537  . 61.217 60.912 49.209  1.00 13.97 1 . C  ? 
ATOM   4112 CG  CG  . LYS LYS LYS A A 537  537  . 62.115 62.082 49.417  1.00 14.84 1 . C  ? 
ATOM   4113 CD  CD  . LYS LYS LYS A A 537  537  . 61.750 62.871 50.652  1.00 16.28 1 . C  ? 
ATOM   4114 CE  CE  . LYS LYS LYS A A 537  537  . 62.835 63.852 50.968  1.00 18.81 1 . C  ? 
ATOM   4115 NZ  NZ  . LYS LYS LYS A A 537  537  . 62.346 64.868 51.917  1.00 21.02 1 . N  ? 
ATOM   4116 C   C   . LYS LYS LYS A A 537  537  . 60.811 58.844 47.851  1.00 13.93 1 . C  ? 
ATOM   4117 O   O   . LYS LYS LYS A A 537  537  . 61.492 57.825 48.088  1.00 14.25 1 . O  ? 
ATOM   4118 N   N   . TYR TYR TYR A A 538  538  . 59.504 58.788 47.609  1.00 12.72 1 . N  ? 
ATOM   4119 CA  CA  . TYR TYR TYR A A 538  538  . 58.792 57.517 47.531  1.00 13.34 1 . C  ? 
ATOM   4120 CB  CB  . TYR TYR TYR A A 538  538  . 57.281 57.729 47.255  1.00 14.22 1 . C  ? 
ATOM   4121 CG  CG  . TYR TYR TYR A A 538  538  . 56.598 56.457 46.942  1.00 14.50 1 . C  ? 
ATOM   4122 CD1 CD1 . TYR TYR TYR A A 538  538  . 56.381 55.504 47.940  1.00 14.41 1 . C  ? 
ATOM   4123 CE1 CE1 . TYR TYR TYR A A 538  538  . 55.778 54.291 47.658  1.00 14.93 1 . C  ? 
ATOM   4124 CZ  CZ  . TYR TYR TYR A A 538  538  . 55.356 54.027 46.361  1.00 15.89 1 . C  ? 
ATOM   4125 OH  OH  . TYR TYR TYR A A 538  538  . 54.783 52.856 46.062  1.00 16.62 1 . O  ? 
ATOM   4126 CE2 CE2 . TYR TYR TYR A A 538  538  . 55.551 54.964 45.359  1.00 15.06 1 . C  ? 
ATOM   4127 CD2 CD2 . TYR TYR TYR A A 538  538  . 56.156 56.166 45.652  1.00 14.85 1 . C  ? 
ATOM   4128 C   C   . TYR TYR TYR A A 538  538  . 59.395 56.604 46.452  1.00 13.80 1 . C  ? 
ATOM   4129 O   O   . TYR TYR TYR A A 538  538  . 59.729 55.437 46.696  1.00 14.81 1 . O  ? 
ATOM   4130 N   N   . VAL VAL VAL A A 539  539  . 59.546 57.153 45.256  1.00 14.02 1 . N  ? 
ATOM   4131 CA  CA  . VAL VAL VAL A A 539  539  . 60.130 56.393 44.166  1.00 14.24 1 . C  ? 
ATOM   4132 CB  CB  . VAL VAL VAL A A 539  539  . 60.103 57.221 42.880  1.00 14.85 1 . C  ? 
ATOM   4133 CG1 CG1 . VAL VAL VAL A A 539  539  . 60.840 56.480 41.778  1.00 15.48 1 . C  ? 
ATOM   4134 CG2 CG2 . VAL VAL VAL A A 539  539  . 58.654 57.483 42.494  1.00 15.55 1 . C  ? 
ATOM   4135 C   C   . VAL VAL VAL A A 539  539  . 61.549 55.905 44.493  1.00 13.63 1 . C  ? 
ATOM   4136 O   O   . VAL VAL VAL A A 539  539  . 61.897 54.743 44.228  1.00 14.32 1 . O  ? 
ATOM   4137 N   N   . LEU LEU LEU A A 540  540  . 62.344 56.791 45.054  1.00 13.43 1 . N  ? 
ATOM   4138 CA  CA  . LEU LEU LEU A A 540  540  . 63.729 56.456 45.466  1.00 13.48 1 . C  ? 
ATOM   4139 CB  CB  . LEU LEU LEU A A 540  540  . 64.442 57.701 45.907  1.00 13.48 1 . C  ? 
ATOM   4140 CG  CG  . LEU LEU LEU A A 540  540  . 64.742 58.646 44.749  1.00 14.41 1 . C  ? 
ATOM   4141 CD1 CD1 . LEU LEU LEU A A 540  540  . 65.187 59.980 45.288  1.00 14.38 1 . C  ? 
ATOM   4142 CD2 CD2 . LEU LEU LEU A A 540  540  . 65.814 58.030 43.823  1.00 14.55 1 . C  ? 
ATOM   4143 C   C   . LEU LEU LEU A A 540  540  . 63.791 55.352 46.529  1.00 13.23 1 . C  ? 
ATOM   4144 O   O   . LEU LEU LEU A A 540  540  . 64.623 54.466 46.448  1.00 13.56 1 . O  ? 
ATOM   4145 N   N   . LEU LEU LEU A A 541  541  . 62.867 55.401 47.498  1.00 12.38 1 . N  ? 
ATOM   4146 CA  CA  . LEU LEU LEU A A 541  541  . 62.721 54.333 48.470  1.00 12.88 1 . C  ? 
ATOM   4147 CB  CB  . LEU LEU LEU A A 541  541  . 61.696 54.713 49.529  1.00 12.46 1 . C  ? 
ATOM   4148 CG  CG  . LEU LEU LEU A A 541  541  . 62.196 55.619 50.615  1.00 12.93 1 . C  ? 
ATOM   4149 CD1 CD1 . LEU LEU LEU A A 541  541  . 61.053 56.321 51.287  1.00 13.02 1 . C  ? 
ATOM   4150 CD2 CD2 . LEU LEU LEU A A 541  541  . 63.008 54.833 51.632  1.00 12.51 1 . C  ? 
ATOM   4151 C   C   . LEU LEU LEU A A 541  541  . 62.377 52.977 47.843  1.00 13.03 1 . C  ? 
ATOM   4152 O   O   . LEU LEU LEU A A 541  541  . 62.946 51.956 48.198  1.00 13.87 1 . O  ? 
ATOM   4153 N   N   . VAL VAL VAL A A 542  542  . 61.469 52.964 46.867  1.00 13.69 1 . N  ? 
ATOM   4154 CA  CA  . VAL VAL VAL A A 542  542  . 61.138 51.748 46.161  1.00 13.95 1 . C  ? 
ATOM   4155 CB  CB  . VAL VAL VAL A A 542  542  . 60.019 51.999 45.106  1.00 13.92 1 . C  ? 
ATOM   4156 CG1 CG1 . VAL VAL VAL A A 542  542  . 59.844 50.813 44.174  1.00 15.38 1 . C  ? 
ATOM   4157 CG2 CG2 . VAL VAL VAL A A 542  542  . 58.706 52.305 45.789  1.00 14.36 1 . C  ? 
ATOM   4158 C   C   . VAL VAL VAL A A 542  542  . 62.378 51.140 45.487  1.00 13.79 1 . C  ? 
ATOM   4159 O   O   . VAL VAL VAL A A 542  542  . 62.681 49.962 45.665  1.00 13.63 1 . O  ? 
ATOM   4160 N   N   . TYR TYR TYR A A 543  543  . 63.100 51.938 44.709  1.00 14.10 1 . N  ? 
ATOM   4161 CA  CA  . TYR TYR TYR A A 543  543  . 64.228 51.388 43.982  1.00 14.73 1 . C  ? 
ATOM   4162 CB  CB  . TYR TYR TYR A A 543  543  . 64.701 52.331 42.881  1.00 15.74 1 . C  ? 
ATOM   4163 CG  CG  . TYR TYR TYR A A 543  543  . 65.688 51.649 41.962  1.00 16.28 1 . C  ? 
ATOM   4164 CD1 CD1 . TYR TYR TYR A A 543  543  . 65.316 50.527 41.240  1.00 17.89 1 . C  ? 
ATOM   4165 CE1 CE1 . TYR TYR TYR A A 543  543  . 66.226 49.866 40.429  1.00 17.84 1 . C  ? 
ATOM   4166 CZ  CZ  . TYR TYR TYR A A 543  543  . 67.513 50.334 40.342  1.00 17.80 1 . C  ? 
ATOM   4167 OH  OH  . TYR TYR TYR A A 543  543  . 68.405 49.643 39.535  1.00 19.30 1 . O  ? 
ATOM   4168 CE2 CE2 . TYR TYR TYR A A 543  543  . 67.914 51.432 41.043  1.00 17.64 1 . C  ? 
ATOM   4169 CD2 CD2 . TYR TYR TYR A A 543  543  . 67.003 52.082 41.879  1.00 17.42 1 . C  ? 
ATOM   4170 C   C   . TYR TYR TYR A A 543  543  . 65.353 51.019 44.971  1.00 14.96 1 . C  ? 
ATOM   4171 O   O   . TYR TYR TYR A A 543  543  . 65.968 49.965 44.836  1.00 14.33 1 . O  ? 
ATOM   4172 N   N   . ARG ARG ARG A A 544  544  . 65.568 51.846 45.995  1.00 14.38 1 . N  ? 
ATOM   4173 CA  CA  . ARG ARG ARG A A 544  544  . 66.488 51.475 47.055  1.00 13.85 1 . C  ? 
ATOM   4174 CB  CB  . ARG ARG ARG A A 544  544  . 66.421 52.436 48.228  1.00 13.86 1 . C  ? 
ATOM   4175 CG  CG  . ARG ARG ARG A A 544  544  . 67.512 52.158 49.254  1.00 13.89 1 . C  ? 
ATOM   4176 CD  CD  . ARG ARG ARG A A 544  544  . 67.200 52.837 50.558  1.00 13.77 1 . C  ? 
ATOM   4177 NE  NE  . ARG ARG ARG A A 544  544  . 66.044 52.247 51.196  1.00 13.87 1 . N  ? 
ATOM   4178 CZ  CZ  . ARG ARG ARG A A 544  544  . 65.610 52.581 52.412  1.00 13.40 1 . C  ? 
ATOM   4179 NH1 NH1 . ARG ARG ARG A A 544  544  . 66.194 53.565 53.099  1.00 13.86 1 . N  ? 
ATOM   4180 NH2 NH2 . ARG ARG ARG A A 544  544  . 64.567 51.956 52.902  1.00 13.05 1 . N  ? 
ATOM   4181 C   C   . ARG ARG ARG A A 544  544  . 66.219 50.082 47.599  1.00 13.86 1 . C  ? 
ATOM   4182 O   O   . ARG ARG ARG A A 544  544  . 67.159 49.298 47.824  1.00 13.37 1 . O  ? 
ATOM   4183 N   N   . ASP ASP ASP A A 545  545  . 64.946 49.774 47.848  1.00 13.51 1 . N  ? 
ATOM   4184 CA  CA  . ASP ASP ASP A A 545  545  . 64.582 48.528 48.518  1.00 14.41 1 . C  ? 
ATOM   4185 CB  CB  . ASP ASP ASP A A 545  545  . 63.144 48.602 49.064  1.00 15.04 1 . C  ? 
ATOM   4186 CG  CG  . ASP ASP ASP A A 545  545  . 63.030 49.573 50.254  1.00 14.85 1 . C  ? 
ATOM   4187 OD1 OD1 . ASP ASP ASP A A 545  545  . 64.064 50.077 50.746  1.00 15.36 1 . O  ? 
ATOM   4188 OD2 OD2 . ASP ASP ASP A A 545  545  . 61.878 49.826 50.691  1.00 15.57 1 . O  ? 
ATOM   4189 C   C   . ASP ASP ASP A A 545  545  . 64.825 47.329 47.607  1.00 16.12 1 . C  ? 
ATOM   4190 O   O   . ASP ASP ASP A A 545  545  . 65.174 46.246 48.086  1.00 16.52 1 . O  ? 
ATOM   4191 N   N   . TYR TYR TYR A A 546  546  . 64.723 47.556 46.297  1.00 16.10 1 . N  ? 
ATOM   4192 CA  CA  . TYR TYR TYR A A 546  546  . 65.119 46.530 45.327  1.00 16.72 1 . C  ? 
ATOM   4193 CB  CB  . TYR TYR TYR A A 546  546  . 64.586 46.949 43.978  1.00 16.74 1 . C  ? 
ATOM   4194 CG  CG  . TYR TYR TYR A A 546  546  . 65.021 46.089 42.811  1.00 18.21 1 . C  ? 
ATOM   4195 CD1 CD1 . TYR TYR TYR A A 546  546  . 64.460 44.829 42.624  1.00 18.59 1 . C  ? 
ATOM   4196 CE1 CE1 . TYR TYR TYR A A 546  546  . 64.798 44.061 41.514  1.00 19.63 1 . C  ? 
ATOM   4197 CZ  CZ  . TYR TYR TYR A A 546  546  . 65.695 44.579 40.602  1.00 20.65 1 . C  ? 
ATOM   4198 OH  OH  . TYR TYR TYR A A 546  546  . 66.023 43.844 39.495  1.00 21.74 1 . O  ? 
ATOM   4199 CE2 CE2 . TYR TYR TYR A A 546  546  . 66.264 45.827 40.758  1.00 18.82 1 . C  ? 
ATOM   4200 CD2 CD2 . TYR TYR TYR A A 546  546  . 65.913 46.584 41.873  1.00 18.70 1 . C  ? 
ATOM   4201 C   C   . TYR TYR TYR A A 546  546  . 66.641 46.367 45.280  1.00 16.72 1 . C  ? 
ATOM   4202 O   O   . TYR TYR TYR A A 546  546  . 67.171 45.245 45.321  1.00 17.15 1 . O  ? 
ATOM   4203 N   N   . VAL VAL VAL A A 547  547  . 67.358 47.478 45.210  1.00 16.19 1 . N  ? 
ATOM   4204 CA  CA  . VAL VAL VAL A A 547  547  . 68.818 47.404 45.077  1.00 16.92 1 . C  ? 
ATOM   4205 CB  CB  . VAL VAL VAL A A 547  547  . 69.410 48.775 44.752  1.00 17.83 1 . C  ? 
ATOM   4206 CG1 CG1 . VAL VAL VAL A A 547  547  . 70.939 48.722 44.783  1.00 18.01 1 . C  ? 
ATOM   4207 CG2 CG2 . VAL VAL VAL A A 547  547  . 68.902 49.239 43.399  1.00 18.17 1 . C  ? 
ATOM   4208 C   C   . VAL VAL VAL A A 547  547  . 69.493 46.811 46.320  1.00 18.22 1 . C  ? 
ATOM   4209 O   O   . VAL VAL VAL A A 547  547  . 70.340 45.889 46.243  1.00 17.08 1 . O  ? 
ATOM   4210 N   N   . LEU LEU LEU A A 548  548  . 69.110 47.307 47.490  1.00 16.76 1 . N  ? 
ATOM   4211 CA  CA  . LEU LEU LEU A A 548  548  . 69.743 46.840 48.713  1.00 17.92 1 . C  ? 
ATOM   4212 CB  CB  . LEU LEU LEU A A 548  548  . 69.565 47.879 49.825  1.00 17.21 1 . C  ? 
ATOM   4213 CG  CG  . LEU LEU LEU A A 548  548  . 70.273 49.214 49.579  1.00 17.22 1 . C  ? 
ATOM   4214 CD1 CD1 . LEU LEU LEU A A 548  548  . 70.224 50.042 50.842  1.00 17.70 1 . C  ? 
ATOM   4215 CD2 CD2 . LEU LEU LEU A A 548  548  . 71.723 49.095 49.114  1.00 18.81 1 . C  ? 
ATOM   4216 C   C   . LEU LEU LEU A A 548  548  . 69.334 45.481 49.209  1.00 18.62 1 . C  ? 
ATOM   4217 O   O   . LEU LEU LEU A A 548  548  . 69.904 45.031 50.200  1.00 20.98 1 . O  ? 
ATOM   4218 N   N   . THR THR THR A A 549  549  . 68.401 44.812 48.544  1.00 18.02 1 . N  ? 
ATOM   4219 CA  CA  . THR THR THR A A 549  549  . 68.078 43.416 48.828  1.00 18.36 1 . C  ? 
ATOM   4220 CB  CB  . THR THR THR A A 549  549  . 66.577 43.256 49.154  1.00 18.03 1 . C  ? 
ATOM   4221 OG1 OG1 . THR THR THR A A 549  549  . 65.759 43.732 48.076  1.00 16.65 1 . O  ? 
ATOM   4222 CG2 CG2 . THR THR THR A A 549  549  . 66.226 44.053 50.422  1.00 18.35 1 . C  ? 
ATOM   4223 C   C   . THR THR THR A A 549  549  . 68.502 42.480 47.674  1.00 19.71 1 . C  ? 
ATOM   4224 O   O   . THR THR THR A A 549  549  . 67.962 41.394 47.538  1.00 21.43 1 . O  ? 
ATOM   4225 N   N   . GLY GLY GLY A A 550  550  . 69.403 42.968 46.826  1.00 20.35 1 . N  ? 
ATOM   4226 CA  CA  . GLY GLY GLY A A 550  550  . 70.108 42.136 45.853  1.00 22.44 1 . C  ? 
ATOM   4227 C   C   . GLY GLY GLY A A 550  550  . 69.692 42.266 44.411  1.00 23.50 1 . C  ? 
ATOM   4228 O   O   . GLY GLY GLY A A 550  550  . 70.146 41.462 43.582  1.00 23.37 1 . O  ? 
ATOM   4229 N   N   . LYS LYS LYS A A 551  551  . 68.846 43.245 44.081  1.00 22.52 1 . N  ? 
ATOM   4230 CA  CA  . LYS LYS LYS A A 551  551  . 68.279 43.372 42.715  1.00 23.66 1 . C  ? 
ATOM   4231 CB  CB  . LYS LYS LYS A A 551  551  . 69.342 43.858 41.710  1.00 24.19 1 . C  ? 
ATOM   4232 CG  CG  . LYS LYS LYS A A 551  551  . 69.940 45.211 41.990  1.00 26.03 1 . C  ? 
ATOM   4233 CD  CD  . LYS LYS LYS A A 551  551  . 70.799 45.717 40.817  1.00 28.26 1 . C  ? 
ATOM   4234 CE  CE  . LYS LYS LYS A A 551  551  . 71.121 47.204 40.960  1.00 32.02 1 . C  ? 
ATOM   4235 NZ  NZ  . LYS LYS LYS A A 551  551  . 72.155 47.778 40.025  1.00 33.90 1 . N  ? 
ATOM   4236 C   C   . LYS LYS LYS A A 551  551  . 67.632 42.087 42.188  1.00 25.65 1 . C  ? 
ATOM   4237 O   O   . LYS LYS LYS A A 551  551  . 67.795 41.740 41.011  1.00 25.34 1 . O  ? 
ATOM   4238 N   N   . THR THR THR A A 552  552  . 66.942 41.362 43.057  1.00 24.53 1 . N  ? 
ATOM   4239 CA  CA  . THR THR THR A A 552  552  . 66.245 40.123 42.694  1.00 27.00 1 . C  ? 
ATOM   4240 CB  CB  . THR THR THR A A 552  552  . 66.716 38.948 43.563  1.00 28.81 1 . C  ? 
ATOM   4241 OG1 OG1 . THR THR THR A A 552  552  . 66.674 39.340 44.942  1.00 31.32 1 . O  ? 
ATOM   4242 CG2 CG2 . THR THR THR A A 552  552  . 68.133 38.496 43.180  1.00 29.94 1 . C  ? 
ATOM   4243 C   C   . THR THR THR A A 552  552  . 64.726 40.181 42.862  1.00 26.20 1 . C  ? 
ATOM   4244 O   O   . THR THR THR A A 552  552  . 64.016 39.335 42.314  1.00 26.21 1 . O  ? 
ATOM   4245 N   N   . ASP ASP ASP A A 553  553  . 64.207 41.136 43.645  1.00 23.04 1 . N  ? 
ATOM   4246 CA  CA  . ASP ASP ASP A A 553  553  . 62.777 41.139 43.973  1.00 21.26 1 . C  ? 
ATOM   4247 CB  CB  . ASP ASP ASP A A 553  553  . 62.533 41.730 45.382  1.00 21.65 1 . C  ? 
ATOM   4248 CG  CG  . ASP ASP ASP A A 553  553  . 61.176 41.337 45.960  1.00 23.67 1 . C  ? 
ATOM   4249 OD1 OD1 . ASP ASP ASP A A 553  553  . 60.277 40.840 45.228  1.00 21.00 1 . O  ? 
ATOM   4250 OD2 OD2 . ASP ASP ASP A A 553  553  . 61.000 41.551 47.188  1.00 22.09 1 . O  ? 
ATOM   4251 C   C   . ASP ASP ASP A A 553  553  . 61.935 41.845 42.917  1.00 21.25 1 . C  ? 
ATOM   4252 O   O   . ASP ASP ASP A A 553  553  . 61.399 42.960 43.126  1.00 19.37 1 . O  ? 
ATOM   4253 N   N   A LYS LYS LYS A A 554  554  . 61.801 41.191 41.759  0.50 21.09 1 . N  ? 
ATOM   4254 N   N   B LYS LYS LYS A A 554  554  . 61.795 41.184 41.761  0.50 21.19 1 . N  ? 
ATOM   4255 CA  CA  A LYS LYS LYS A A 554  554  . 60.973 41.728 40.688  0.50 22.37 1 . C  ? 
ATOM   4256 CA  CA  B LYS LYS LYS A A 554  554  . 60.977 41.724 40.678  0.50 22.59 1 . C  ? 
ATOM   4257 CB  CB  A LYS LYS LYS A A 554  554  . 61.108 40.870 39.425  0.50 23.30 1 . C  ? 
ATOM   4258 CB  CB  B LYS LYS LYS A A 554  554  . 61.091 40.855 39.414  0.50 23.54 1 . C  ? 
ATOM   4259 CG  CG  A LYS LYS LYS A A 554  554  . 62.120 41.401 38.433  0.50 25.24 1 . C  ? 
ATOM   4260 CG  CG  B LYS LYS LYS A A 554  554  . 62.471 40.284 39.153  0.50 25.39 1 . C  ? 
ATOM   4261 CD  CD  A LYS LYS LYS A A 554  554  . 62.204 40.481 37.221  0.50 25.79 1 . C  ? 
ATOM   4262 CD  CD  B LYS LYS LYS A A 554  554  . 63.496 41.359 38.810  0.50 27.23 1 . C  ? 
ATOM   4263 CE  CE  A LYS LYS LYS A A 554  554  . 60.862 40.374 36.515  0.50 26.65 1 . C  ? 
ATOM   4264 CE  CE  B LYS LYS LYS A A 554  554  . 64.780 40.707 38.342  0.50 27.75 1 . C  ? 
ATOM   4265 NZ  NZ  A LYS LYS LYS A A 554  554  . 60.986 39.654 35.209  0.50 27.60 1 . N  ? 
ATOM   4266 NZ  NZ  B LYS LYS LYS A A 554  554  . 65.967 41.565 38.533  0.50 28.85 1 . N  ? 
ATOM   4267 C   C   A LYS LYS LYS A A 554  554  . 59.496 41.841 41.072  0.50 21.54 1 . C  ? 
ATOM   4268 C   C   B LYS LYS LYS A A 554  554  . 59.499 41.842 41.072  0.50 21.63 1 . C  ? 
ATOM   4269 O   O   A LYS LYS LYS A A 554  554  . 58.822 42.765 40.639  0.50 21.36 1 . O  ? 
ATOM   4270 O   O   B LYS LYS LYS A A 554  554  . 58.829 42.771 40.644  0.50 21.45 1 . O  ? 
ATOM   4271 N   N   . GLU GLU GLU A A 555  555  . 59.001 40.914 41.885  1.00 21.08 1 . N  ? 
ATOM   4272 CA  CA  . GLU GLU GLU A A 555  555  . 57.608 40.974 42.364  1.00 23.98 1 . C  ? 
ATOM   4273 CB  CB  . GLU GLU GLU A A 555  555  . 57.212 39.735 43.197  1.00 28.81 1 . C  ? 
ATOM   4274 CG  CG  . GLU GLU GLU A A 555  555  . 57.203 38.403 42.433  1.00 36.18 1 . C  ? 
ATOM   4275 CD  CD  . GLU GLU GLU A A 555  555  . 55.974 38.164 41.539  1.00 43.95 1 . C  ? 
ATOM   4276 OE1 OE1 . GLU GLU GLU A A 555  555  . 55.695 38.962 40.616  1.00 48.88 1 . O  ? 
ATOM   4277 OE2 OE2 . GLU GLU GLU A A 555  555  . 55.297 37.129 41.733  1.00 52.48 1 . O  ? 
ATOM   4278 C   C   . GLU GLU GLU A A 555  555  . 57.334 42.270 43.171  1.00 20.64 1 . C  ? 
ATOM   4279 O   O   . GLU GLU GLU A A 555  555  . 56.285 42.867 43.001  1.00 19.25 1 . O  ? 
ATOM   4280 N   N   . PHE PHE PHE A A 556  556  . 58.316 42.728 43.970  1.00 19.05 1 . N  ? 
ATOM   4281 CA  CA  . PHE PHE PHE A A 556  556  . 58.171 44.016 44.699  1.00 17.51 1 . C  ? 
ATOM   4282 CB  CB  . PHE PHE PHE A A 556  556  . 59.309 44.162 45.737  1.00 16.58 1 . C  ? 
ATOM   4283 CG  CG  . PHE PHE PHE A A 556  556  . 59.338 45.476 46.437  1.00 15.80 1 . C  ? 
ATOM   4284 CD1 CD1 . PHE PHE PHE A A 556  556  . 58.412 45.763 47.458  1.00 15.51 1 . C  ? 
ATOM   4285 CE1 CE1 . PHE PHE PHE A A 556  556  . 58.451 46.976 48.091  1.00 14.87 1 . C  ? 
ATOM   4286 CZ  CZ  . PHE PHE PHE A A 556  556  . 59.383 47.938 47.728  1.00 16.37 1 . C  ? 
ATOM   4287 CE2 CE2 . PHE PHE PHE A A 556  556  . 60.316 47.663 46.731  1.00 15.91 1 . C  ? 
ATOM   4288 CD2 CD2 . PHE PHE PHE A A 556  556  . 60.269 46.442 46.086  1.00 14.96 1 . C  ? 
ATOM   4289 C   C   . PHE PHE PHE A A 556  556  . 58.111 45.205 43.734  1.00 17.23 1 . C  ? 
ATOM   4290 O   O   . PHE PHE PHE A A 556  556  . 57.281 46.091 43.895  1.00 17.21 1 . O  ? 
ATOM   4291 N   N   . LEU LEU LEU A A 557  557  . 58.966 45.219 42.699  1.00 17.27 1 . N  ? 
ATOM   4292 CA  CA  . LEU LEU LEU A A 557  557  . 58.890 46.266 41.694  1.00 17.60 1 . C  ? 
ATOM   4293 CB  CB  . LEU LEU LEU A A 557  557  . 60.059 46.168 40.711  1.00 18.07 1 . C  ? 
ATOM   4294 CG  CG  . LEU LEU LEU A A 557  557  . 61.461 46.491 41.238  1.00 17.63 1 . C  ?
[truncated: 263,280 more chars]
