# Supplementary material for: Reaction Mechanism of Glycoside Hydrolase Family 116 Utilizes Perpendicular Protonation
Source: ACS Catal. 2023 Apr 14;13(9):5850–63. doi: 10.1021/acscatal.3c00620 (PMC10167657; doi:10.1021/acscatal.3c00620)
Supplement: Supplementary file 2 — cs3c00620_si_002.zip [file cs3c00620_si_002.zip › 8I5S_coord_4498.cif]

data_UNNAMED
# 
loop_
_atom_site.group_PDB 
_atom_site.id 
_atom_site.auth_atom_id 
_atom_site.label_atom_id 
_atom_site.label_alt_id 
_atom_site.auth_comp_id 
_atom_site.label_comp_id 
_atom_site.pdbx_auth_comp_id 
_atom_site.auth_asym_id 
_atom_site.label_asym_id 
_atom_site.auth_seq_id 
_atom_site.label_seq_id 
_atom_site.pdbx_PDB_ins_code 
_atom_site.Cartn_x 
_atom_site.Cartn_y 
_atom_site.Cartn_z 
_atom_site.occupancy 
_atom_site.B_iso_or_equiv 
_atom_site.pdbx_PDB_model_num 
_atom_site.label_entity_id 
_atom_site.type_symbol 
_atom_site.pdbx_formal_charge 
ATOM   1    N   N   . ASP ASP ASP A A 31   31   . 87.337 47.588 90.258  1.00 39.89 1 . N  ? 
ATOM   2    CA  CA  . ASP ASP ASP A A 31   31   . 86.532 46.797 89.270  1.00 38.99 1 . C  ? 
ATOM   3    CB  CB  . ASP ASP ASP A A 31   31   . 86.171 47.655 88.034  1.00 39.42 1 . C  ? 
ATOM   4    CG  CG  . ASP ASP ASP A A 31   31   . 85.392 46.870 86.958  1.00 41.05 1 . C  ? 
ATOM   5    OD1 OD1 . ASP ASP ASP A A 31   31   . 84.951 45.729 87.221  1.00 38.99 1 . O  ? 
ATOM   6    OD2 OD2 . ASP ASP ASP A A 31   31   . 85.228 47.400 85.838  1.00 41.71 1 . O  ? 
ATOM   7    C   C   . ASP ASP ASP A A 31   31   . 87.253 45.509 88.846  1.00 38.55 1 . C  ? 
ATOM   8    O   O   . ASP ASP ASP A A 31   31   . 88.138 45.536 87.993  1.00 40.36 1 . O  ? 
ATOM   9    N   N   . LYS LYS LYS A A 32   32   . 86.846 44.396 89.455  1.00 36.81 1 . N  ? 
ATOM   10   CA  CA  . LYS LYS LYS A A 32   32   . 87.313 43.043 89.126  1.00 35.76 1 . C  ? 
ATOM   11   CB  CB  . LYS LYS LYS A A 32   32   . 87.712 42.320 90.423  1.00 36.49 1 . C  ? 
ATOM   12   C   C   . LYS LYS LYS A A 32   32   . 86.255 42.192 88.390  1.00 34.49 1 . C  ? 
ATOM   13   O   O   . LYS LYS LYS A A 32   32   . 86.530 41.051 88.024  1.00 36.28 1 . O  ? 
ATOM   14   N   N   . ILE ILE ILE A A 33   33   . 85.063 42.753 88.169  1.00 32.44 1 . N  ? 
ATOM   15   CA  CA  . ILE ILE ILE A A 33   33   . 83.939 42.031 87.548  1.00 30.24 1 . C  ? 
ATOM   16   CB  CB  . ILE ILE ILE A A 33   33   . 82.564 42.441 88.174  1.00 29.92 1 . C  ? 
ATOM   17   CG1 CG1 . ILE ILE ILE A A 33   33   . 81.406 41.538 87.698  1.00 28.91 1 . C  ? 
ATOM   18   CD1 CD1 . ILE ILE ILE A A 33   33   . 81.373 40.145 88.272  1.00 27.80 1 . C  ? 
ATOM   19   CG2 CG2 . ILE ILE ILE A A 33   33   . 82.208 43.904 87.915  1.00 27.94 1 . C  ? 
ATOM   20   C   C   . ILE ILE ILE A A 33   33   . 83.954 42.178 86.024  1.00 31.33 1 . C  ? 
ATOM   21   O   O   . ILE ILE ILE A A 33   33   . 83.595 41.235 85.322  1.00 30.18 1 . O  ? 
ATOM   22   N   N   . SER SER SER A A 34   34   . 84.383 43.338 85.515  1.00 33.18 1 . N  ? 
ATOM   23   CA  CA  . SER SER SER A A 34   34   . 84.469 43.574 84.056  1.00 36.20 1 . C  ? 
ATOM   24   CB  CB  . SER SER SER A A 34   34   . 85.064 44.959 83.756  1.00 37.36 1 . C  ? 
ATOM   25   OG  OG  . SER SER SER A A 34   34   . 84.065 45.955 83.902  1.00 38.77 1 . O  ? 
ATOM   26   C   C   . SER SER SER A A 34   34   . 85.250 42.494 83.297  1.00 36.49 1 . C  ? 
ATOM   27   O   O   . SER SER SER A A 34   34   . 84.880 42.132 82.178  1.00 39.26 1 . O  ? 
ATOM   28   N   N   . HIS HIS HIS A A 35   35   . 86.308 41.978 83.914  1.00 38.54 1 . N  ? 
ATOM   29   CA  CA  . HIS HIS HIS A A 35   35   . 87.092 40.872 83.351  1.00 39.07 1 . C  ? 
ATOM   30   CB  CB  . HIS HIS HIS A A 35   35   . 88.351 40.639 84.199  1.00 38.73 1 . C  ? 
ATOM   31   C   C   . HIS HIS HIS A A 35   35   . 86.300 39.555 83.216  1.00 40.54 1 . C  ? 
ATOM   32   O   O   . HIS HIS HIS A A 35   35   . 86.604 38.741 82.337  1.00 43.28 1 . O  ? 
ATOM   33   N   N   . LYS LYS LYS A A 36   36   . 85.299 39.353 84.079  1.00 38.11 1 . N  ? 
ATOM   34   CA  CA  . LYS LYS LYS A A 36   36   . 84.445 38.153 84.054  1.00 35.73 1 . C  ? 
ATOM   35   CB  CB  . LYS LYS LYS A A 36   36   . 83.886 37.849 85.452  1.00 35.93 1 . C  ? 
ATOM   36   CG  CG  . LYS LYS LYS A A 36   36   . 84.920 37.743 86.566  1.00 35.73 1 . C  ? 
ATOM   37   CD  CD  . LYS LYS LYS A A 36   36   . 85.925 36.639 86.298  1.00 37.00 1 . C  ? 
ATOM   38   CE  CE  . LYS LYS LYS A A 36   36   . 86.914 36.484 87.437  1.00 38.49 1 . C  ? 
ATOM   39   NZ  NZ  . LYS LYS LYS A A 36   36   . 87.785 35.297 87.209  1.00 40.05 1 . N  ? 
ATOM   40   C   C   . LYS LYS LYS A A 36   36   . 83.278 38.238 83.063  1.00 34.17 1 . C  ? 
ATOM   41   O   O   . LYS LYS LYS A A 36   36   . 82.551 37.259 82.901  1.00 33.99 1 . O  ? 
ATOM   42   N   N   . ILE ILE ILE A A 37   37   . 83.094 39.386 82.404  1.00 31.02 1 . N  ? 
ATOM   43   CA  CA  . ILE ILE ILE A A 37   37   . 82.029 39.550 81.401  1.00 29.10 1 . C  ? 
ATOM   44   CB  CB  . ILE ILE ILE A A 37   37   . 80.894 40.455 81.934  1.00 27.41 1 . C  ? 
ATOM   45   CG1 CG1 . ILE ILE ILE A A 37   37   . 81.417 41.843 82.327  1.00 27.43 1 . C  ? 
ATOM   46   CD1 CD1 . ILE ILE ILE A A 37   37   . 80.339 42.807 82.766  1.00 28.85 1 . C  ? 
ATOM   47   CG2 CG2 . ILE ILE ILE A A 37   37   . 80.249 39.780 83.141  1.00 28.02 1 . C  ? 
ATOM   48   C   C   . ILE ILE ILE A A 37   37   . 82.649 40.082 80.116  1.00 29.60 1 . C  ? 
ATOM   49   O   O   . ILE ILE ILE A A 37   37   . 83.843 40.338 80.082  1.00 32.55 1 . O  ? 
ATOM   50   N   N   . ASP ASP ASP A A 38   38   . 81.868 40.224 79.057  1.00 30.01 1 . N  ? 
ATOM   51   CA  CA  . ASP ASP ASP A A 38   38   . 82.447 40.698 77.796  1.00 31.70 1 . C  ? 
ATOM   52   CB  CB  . ASP ASP ASP A A 38   38   . 82.556 39.567 76.763  1.00 34.47 1 . C  ? 
ATOM   53   CG  CG  . ASP ASP ASP A A 38   38   . 83.524 39.897 75.608  1.00 39.31 1 . C  ? 
ATOM   54   OD1 OD1 . ASP ASP ASP A A 38   38   . 84.309 40.873 75.704  1.00 42.55 1 . O  ? 
ATOM   55   OD2 OD2 . ASP ASP ASP A A 38   38   . 83.501 39.163 74.595  1.00 43.46 1 . O  ? 
ATOM   56   C   C   . ASP ASP ASP A A 38   38   . 81.664 41.894 77.280  1.00 27.08 1 . C  ? 
ATOM   57   O   O   . ASP ASP ASP A A 38   38   . 80.727 41.769 76.486  1.00 29.21 1 . O  ? 
ATOM   58   N   N   . ILE ILE ILE A A 39   39   . 82.085 43.070 77.731  1.00 22.62 1 . N  ? 
ATOM   59   CA  CA  . ILE ILE ILE A A 39   39   . 81.488 44.310 77.249  1.00 19.07 1 . C  ? 
ATOM   60   CB  CB  . ILE ILE ILE A A 39   39   . 81.356 45.342 78.367  1.00 18.24 1 . C  ? 
ATOM   61   CG1 CG1 . ILE ILE ILE A A 39   39   . 80.537 44.739 79.504  1.00 17.74 1 . C  ? 
ATOM   62   CD1 CD1 . ILE ILE ILE A A 39   39   . 80.482 45.586 80.745  1.00 18.06 1 . C  ? 
ATOM   63   CG2 CG2 . ILE ILE ILE A A 39   39   . 80.688 46.611 77.826  1.00 18.23 1 . C  ? 
ATOM   64   C   C   . ILE ILE ILE A A 39   39   . 82.365 44.857 76.136  1.00 18.34 1 . C  ? 
ATOM   65   O   O   . ILE ILE ILE A A 39   39   . 83.562 45.035 76.336  1.00 18.53 1 . O  ? 
ATOM   66   N   N   . PRO PRO PRO A A 40   40   . 81.784 45.144 74.969  1.00 17.01 1 . N  ? 
ATOM   67   CA  CA  . PRO PRO PRO A A 40   40   . 82.575 45.739 73.898  1.00 16.62 1 . C  ? 
ATOM   68   CB  CB  . PRO PRO PRO A A 40   40   . 81.592 45.799 72.726  1.00 17.66 1 . C  ? 
ATOM   69   CG  CG  . PRO PRO PRO A A 40   40   . 80.251 45.855 73.360  1.00 18.91 1 . C  ? 
ATOM   70   CD  CD  . PRO PRO PRO A A 40   40   . 80.363 44.999 74.587  1.00 17.79 1 . C  ? 
ATOM   71   C   C   . PRO PRO PRO A A 40   40   . 83.094 47.125 74.247  1.00 16.61 1 . C  ? 
ATOM   72   O   O   . PRO PRO PRO A A 40   40   . 82.432 47.884 74.938  1.00 14.88 1 . O  ? 
ATOM   73   N   N   . ASP ASP ASP A A 41   41   . 84.289 47.450 73.762  1.00 17.46 1 . N  ? 
ATOM   74   CA  CA  . ASP ASP ASP A A 41   41   . 84.866 48.753 74.033  1.00 18.29 1 . C  ? 
ATOM   75   CB  CB  . ASP ASP ASP A A 41   41   . 86.291 48.849 73.494  1.00 20.56 1 . C  ? 
ATOM   76   CG  CG  . ASP ASP ASP A A 41   41   . 87.291 48.034 74.286  1.00 23.95 1 . C  ? 
ATOM   77   OD1 OD1 . ASP ASP ASP A A 41   41   . 87.002 47.586 75.411  1.00 26.03 1 . O  ? 
ATOM   78   OD2 OD2 . ASP ASP ASP A A 41   41   . 88.407 47.871 73.767  1.00 28.74 1 . O  ? 
ATOM   79   C   C   . ASP ASP ASP A A 41   41   . 84.052 49.905 73.454  1.00 15.94 1 . C  ? 
ATOM   80   O   O   . ASP ASP ASP A A 41   41   . 84.133 51.003 73.971  1.00 17.70 1 . O  ? 
ATOM   81   N   N   . SER SER SER A A 42   42   . 83.263 49.648 72.404  1.00 13.96 1 . N  ? 
ATOM   82   CA  CA  . SER SER SER A A 42   42   . 82.383 50.658 71.813  1.00 12.97 1 . C  ? 
ATOM   83   CB  CB  . SER SER SER A A 42   42   . 82.071 50.321 70.346  1.00 13.22 1 . C  ? 
ATOM   84   OG  OG  . SER SER SER A A 42   42   . 81.431 49.076 70.228  1.00 13.69 1 . O  ? 
ATOM   85   C   C   . SER SER SER A A 42   42   . 81.072 50.885 72.574  1.00 12.37 1 . C  ? 
ATOM   86   O   O   . SER SER SER A A 42   42   . 80.280 51.741 72.191  1.00 11.82 1 . O  ? 
ATOM   87   N   N   . ALA ALA ALA A A 43   43   . 80.836 50.166 73.663  1.00 11.46 1 . N  ? 
ATOM   88   CA  CA  . ALA ALA ALA A A 43   43   . 79.629 50.456 74.459  1.00 11.52 1 . C  ? 
ATOM   89   CB  CB  . ALA ALA ALA A A 43   43   . 79.475 49.479 75.610  1.00 11.77 1 . C  ? 
ATOM   90   C   C   . ALA ALA ALA A A 43   43   . 79.672 51.864 74.984  1.00 11.72 1 . C  ? 
ATOM   91   O   O   . ALA ALA ALA A A 43   43   . 80.720 52.345 75.428  1.00 12.52 1 . O  ? 
ATOM   92   N   N   . TRP TRP TRP A A 44   44   . 78.530 52.545 74.896  1.00 11.53 1 . N  ? 
ATOM   93   CA  CA  . TRP TRP TRP A A 44   44   . 78.345 53.828 75.551  1.00 11.39 1 . C  ? 
ATOM   94   CB  CB  . TRP TRP TRP A A 44   44   . 76.965 54.418 75.191  1.00 11.58 1 . C  ? 
ATOM   95   CG  CG  . TRP TRP TRP A A 44   44   . 76.732 55.723 75.851  1.00 11.41 1 . C  ? 
ATOM   96   CD1 CD1 . TRP TRP TRP A A 44   44   . 77.338 56.905 75.546  1.00 11.97 1 . C  ? 
ATOM   97   NE1 NE1 . TRP TRP TRP A A 44   44   . 76.905 57.888 76.387  1.00 11.82 1 . N  ? 
ATOM   98   CE2 CE2 . TRP TRP TRP A A 44   44   . 76.008 57.355 77.272  1.00 11.35 1 . C  ? 
ATOM   99   CD2 CD2 . TRP TRP TRP A A 44   44   . 75.868 55.991 76.962  1.00 11.39 1 . C  ? 
ATOM   100  CE3 CE3 . TRP TRP TRP A A 44   44   . 74.982 55.213 77.719  1.00 11.23 1 . C  ? 
ATOM   101  CZ3 CZ3 . TRP TRP TRP A A 44   44   . 74.257 55.821 78.738  1.00 11.55 1 . C  ? 
ATOM   102  CH2 CH2 . TRP TRP TRP A A 44   44   . 74.423 57.192 79.018  1.00 11.29 1 . C  ? 
ATOM   103  CZ2 CZ2 . TRP TRP TRP A A 44   44   . 75.301 57.960 78.308  1.00 11.23 1 . C  ? 
ATOM   104  C   C   . TRP TRP TRP A A 44   44   . 78.403 53.585 77.046  1.00 11.84 1 . C  ? 
ATOM   105  O   O   . TRP TRP TRP A A 44   44   . 77.838 52.602 77.515  1.00 11.83 1 . O  ? 
ATOM   106  N   N   A THR THR THR A A 45   45   . 79.097 54.449 77.793  0.50 11.76 1 . N  ? 
ATOM   107  N   N   B THR THR THR A A 45   45   . 79.033 54.475 77.801  0.50 12.24 1 . N  ? 
ATOM   108  CA  CA  A THR THR THR A A 45   45   . 79.239 54.273 79.244  0.50 11.96 1 . C  ? 
ATOM   109  CA  CA  B THR THR THR A A 45   45   . 79.126 54.243 79.227  0.50 12.81 1 . C  ? 
ATOM   110  CB  CB  A THR THR THR A A 45   45   . 80.671 53.870 79.654  0.50 12.40 1 . C  ? 
ATOM   111  CB  CB  B THR THR THR A A 45   45   . 80.425 53.499 79.574  0.50 13.89 1 . C  ? 
ATOM   112  OG1 OG1 A THR THR THR A A 45   45   . 81.509 55.027 79.676  0.50 13.08 1 . O  ? 
ATOM   113  OG1 OG1 B THR THR THR A A 45   45   . 80.406 53.127 80.957  0.50 15.55 1 . O  ? 
ATOM   114  CG2 CG2 A THR THR THR A A 45   45   . 81.230 52.827 78.693  0.50 12.33 1 . C  ? 
ATOM   115  CG2 CG2 B THR THR THR A A 45   45   . 81.630 54.363 79.269  0.50 13.95 1 . C  ? 
ATOM   116  C   C   A THR THR THR A A 45   45   . 78.865 55.520 80.034  0.50 11.94 1 . C  ? 
ATOM   117  C   C   B THR THR THR A A 45   45   . 78.956 55.494 80.068  0.50 12.47 1 . C  ? 
ATOM   118  O   O   A THR THR THR A A 45   45   . 78.975 56.646 79.542  0.50 11.69 1 . O  ? 
ATOM   119  O   O   B THR THR THR A A 45   45   . 79.295 56.596 79.648  0.50 12.30 1 . O  ? 
ATOM   120  N   N   . ILE ILE ILE A A 46   46   . 78.409 55.298 81.263  1.00 12.00 1 . N  ? 
ATOM   121  CA  CA  . ILE ILE ILE A A 46   46   . 78.154 56.376 82.215  1.00 11.91 1 . C  ? 
ATOM   122  CB  CB  . ILE ILE ILE A A 46   46   . 76.825 57.113 81.918  1.00 12.09 1 . C  ? 
ATOM   123  CG1 CG1 . ILE ILE ILE A A 46   46   . 76.695 58.380 82.746  1.00 12.71 1 . C  ? 
ATOM   124  CD1 CD1 . ILE ILE ILE A A 46   46   . 75.607 59.289 82.228  1.00 12.97 1 . C  ? 
ATOM   125  CG2 CG2 . ILE ILE ILE A A 46   46   . 75.623 56.188 82.137  1.00 12.52 1 . C  ? 
ATOM   126  C   C   . ILE ILE ILE A A 46   46   . 78.170 55.751 83.601  1.00 11.63 1 . C  ? 
ATOM   127  O   O   . ILE ILE ILE A A 46   46   . 77.846 54.571 83.778  1.00 12.26 1 . O  ? 
ATOM   128  N   N   . GLY GLY GLY A A 47   47   . 78.529 56.547 84.604  1.00 11.95 1 . N  ? 
ATOM   129  CA  CA  . GLY GLY GLY A A 47   47   . 78.489 56.063 85.980  1.00 11.92 1 . C  ? 
ATOM   130  C   C   . GLY GLY GLY A A 47   47   . 77.052 55.942 86.475  1.00 12.28 1 . C  ? 
ATOM   131  O   O   . GLY GLY GLY A A 47   47   . 76.205 56.786 86.194  1.00 12.51 1 . O  ? 
ATOM   132  N   N   . ILE ILE ILE A A 48   48   . 76.782 54.883 87.218  1.00 12.28 1 . N  ? 
ATOM   133  CA  CA  . ILE ILE ILE A A 48   48   . 75.488 54.741 87.871  1.00 12.50 1 . C  ? 
ATOM   134  CB  CB  . ILE ILE ILE A A 48   48   . 75.337 53.366 88.540  1.00 11.81 1 . C  ? 
ATOM   135  CG1 CG1 . ILE ILE ILE A A 48   48   . 75.363 52.244 87.492  1.00 11.97 1 . C  ? 
ATOM   136  CD1 CD1 . ILE ILE ILE A A 48   48   . 75.412 50.850 88.085  1.00 12.29 1 . C  ? 
ATOM   137  CG2 CG2 . ILE ILE ILE A A 48   48   . 74.043 53.308 89.353  1.00 12.08 1 . C  ? 
ATOM   138  C   C   . ILE ILE ILE A A 48   48   . 75.381 55.887 88.879  1.00 13.05 1 . C  ? 
ATOM   139  O   O   . ILE ILE ILE A A 48   48   . 76.288 56.109 89.698  1.00 13.86 1 . O  ? 
ATOM   140  N   N   . GLY GLY GLY A A 49   49   . 74.298 56.645 88.791  1.00 13.26 1 . N  ? 
ATOM   141  CA  CA  . GLY GLY GLY A A 49   49   . 74.088 57.793 89.656  1.00 14.06 1 . C  ? 
ATOM   142  C   C   . GLY GLY GLY A A 49   49   . 74.778 59.064 89.197  1.00 15.27 1 . C  ? 
ATOM   143  O   O   . GLY GLY GLY A A 49   49   . 74.702 60.097 89.892  1.00 16.35 1 . O  ? 
ATOM   144  N   N   . GLU GLU GLU A A 50   50   . 75.429 59.030 88.035  1.00 16.11 1 . N  ? 
ATOM   145  CA  CA  . GLU GLU GLU A A 50   50   . 76.136 60.207 87.550  1.00 18.04 1 . C  ? 
ATOM   146  CB  CB  . GLU GLU GLU A A 50   50   . 76.957 59.875 86.297  1.00 19.91 1 . C  ? 
ATOM   147  CG  CG  . GLU GLU GLU A A 50   50   . 78.016 60.917 85.938  1.00 22.66 1 . C  ? 
ATOM   148  CD  CD  . GLU GLU GLU A A 50   50   . 78.999 60.441 84.857  1.00 24.61 1 . C  ? 
ATOM   149  OE1 OE1 . GLU GLU GLU A A 50   50   . 79.457 59.273 84.852  1.00 23.64 1 . O  ? 
ATOM   150  OE2 OE2 . GLU GLU GLU A A 50   50   . 79.342 61.274 83.994  1.00 28.54 1 . O  ? 
ATOM   151  C   C   . GLU GLU GLU A A 50   50   . 75.141 61.316 87.261  1.00 18.81 1 . C  ? 
ATOM   152  O   O   . GLU GLU GLU A A 50   50   . 74.035 61.070 86.762  1.00 18.49 1 . O  ? 
ATOM   153  N   N   . LYS LYS LYS A A 51   51   . 75.513 62.533 87.646  1.00 19.64 1 . N  ? 
ATOM   154  CA  CA  . LYS LYS LYS A A 51   51   . 74.770 63.724 87.296  1.00 22.30 1 . C  ? 
ATOM   155  CB  CB  . LYS LYS LYS A A 51   51   . 74.834 64.766 88.417  1.00 25.60 1 . C  ? 
ATOM   156  CG  CG  . LYS LYS LYS A A 51   51   . 74.069 64.369 89.659  1.00 28.42 1 . C  ? 
ATOM   157  CD  CD  . LYS LYS LYS A A 51   51   . 72.578 64.611 89.496  1.00 31.74 1 . C  ? 
ATOM   158  CE  CE  . LYS LYS LYS A A 51   51   . 71.806 64.204 90.742  1.00 33.89 1 . C  ? 
ATOM   159  NZ  NZ  . LYS LYS LYS A A 51   51   . 70.340 64.208 90.470  1.00 34.57 1 . N  ? 
ATOM   160  C   C   . LYS LYS LYS A A 51   51   . 75.429 64.233 86.034  1.00 22.58 1 . C  ? 
ATOM   161  O   O   . LYS LYS LYS A A 51   51   . 76.661 64.174 85.879  1.00 26.50 1 . O  ? 
ATOM   162  N   N   . PHE PHE PHE A A 52   52   . 74.614 64.696 85.111  1.00 20.48 1 . N  ? 
ATOM   163  CA  CA  . PHE PHE PHE A A 52   52   . 75.102 65.291 83.891  1.00 20.05 1 . C  ? 
ATOM   164  CB  CB  . PHE PHE PHE A A 52   52   . 74.431 64.651 82.680  1.00 19.47 1 . C  ? 
ATOM   165  CG  CG  . PHE PHE PHE A A 52   52   . 75.043 65.051 81.383  1.00 19.25 1 . C  ? 
ATOM   166  CD1 CD1 . PHE PHE PHE A A 52   52   . 76.305 64.592 81.036  1.00 19.37 1 . C  ? 
ATOM   167  CE1 CE1 . PHE PHE PHE A A 52   52   . 76.883 64.968 79.835  1.00 20.48 1 . C  ? 
ATOM   168  CZ  CZ  . PHE PHE PHE A A 52   52   . 76.202 65.811 78.973  1.00 19.41 1 . C  ? 
ATOM   169  CE2 CE2 . PHE PHE PHE A A 52   52   . 74.950 66.278 79.315  1.00 19.30 1 . C  ? 
ATOM   170  CD2 CD2 . PHE PHE PHE A A 52   52   . 74.381 65.907 80.514  1.00 19.17 1 . C  ? 
ATOM   171  C   C   . PHE PHE PHE A A 52   52   . 74.778 66.765 83.968  1.00 21.11 1 . C  ? 
ATOM   172  O   O   . PHE PHE PHE A A 52   52   . 73.639 67.137 84.205  1.00 21.84 1 . O  ? 
ATOM   173  N   N   . LYS LYS LYS A A 53   53   . 75.788 67.599 83.776  1.00 23.91 1 . N  ? 
ATOM   174  CA  CA  . LYS LYS LYS A A 53   53   . 75.648 69.036 83.974  1.00 26.89 1 . C  ? 
ATOM   175  CB  CB  . LYS LYS LYS A A 53   53   . 76.989 69.627 84.419  1.00 30.52 1 . C  ? 
ATOM   176  CG  CG  . LYS LYS LYS A A 53   53   . 77.499 69.089 85.744  1.00 35.30 1 . C  ? 
ATOM   177  CD  CD  . LYS LYS LYS A A 53   53   . 78.922 69.568 86.009  1.00 39.55 1 . C  ? 
ATOM   178  CE  CE  . LYS LYS LYS A A 53   53   . 79.331 69.362 87.460  1.00 42.65 1 . C  ? 
ATOM   179  NZ  NZ  . LYS LYS LYS A A 53   53   . 78.633 70.305 88.382  1.00 45.21 1 . N  ? 
ATOM   180  C   C   . LYS LYS LYS A A 53   53   . 75.181 69.762 82.720  1.00 26.86 1 . C  ? 
ATOM   181  O   O   . LYS LYS LYS A A 53   53   . 74.489 70.762 82.807  1.00 30.45 1 . O  ? 
ATOM   182  N   N   . ASN ASN ASN A A 54   54   . 75.532 69.253 81.554  1.00 26.14 1 . N  ? 
ATOM   183  CA  CA  . ASN ASN ASN A A 54   54   . 75.423 70.053 80.339  1.00 28.34 1 . C  ? 
ATOM   184  CB  CB  . ASN ASN ASN A A 54   54   . 76.602 69.669 79.420  1.00 32.19 1 . C  ? 
ATOM   185  CG  CG  . ASN ASN ASN A A 54   54   . 77.030 70.788 78.478  1.00 37.07 1 . C  ? 
ATOM   186  OD1 OD1 . ASN ASN ASN A A 54   54   . 76.582 71.937 78.584  1.00 39.91 1 . O  ? 
ATOM   187  ND2 ND2 . ASN ASN ASN A A 54   54   . 77.918 70.447 77.540  1.00 39.69 1 . N  ? 
ATOM   188  C   C   . ASN ASN ASN A A 54   54   . 74.085 69.935 79.571  1.00 24.54 1 . C  ? 
ATOM   189  O   O   . ASN ASN ASN A A 54   54   . 74.033 70.345 78.414  1.00 24.78 1 . O  ? 
ATOM   190  N   N   . ALA ALA ALA A A 55   55   . 73.008 69.404 80.173  1.00 20.88 1 . N  ? 
ATOM   191  CA  CA  . ALA ALA ALA A A 55   55   . 71.927 68.839 79.334  1.00 17.84 1 . C  ? 
ATOM   192  CB  CB  . ALA ALA ALA A A 55   55   . 70.979 67.946 80.126  1.00 17.88 1 . C  ? 
ATOM   193  C   C   . ALA ALA ALA A A 55   55   . 71.139 69.893 78.579  1.00 16.68 1 . C  ? 
ATOM   194  O   O   . ALA ALA ALA A A 55   55   . 70.859 70.980 79.094  1.00 16.88 1 . O  ? 
ATOM   195  N   N   . GLY GLY GLY A A 56   56   . 70.760 69.548 77.356  1.00 13.99 1 . N  ? 
ATOM   196  CA  CA  . GLY GLY GLY A A 56   56   . 69.951 70.419 76.537  1.00 14.37 1 . C  ? 
ATOM   197  C   C   . GLY GLY GLY A A 56   56   . 68.474 70.298 76.834  1.00 13.78 1 . C  ? 
ATOM   198  O   O   . GLY GLY GLY A A 56   56   . 68.019 69.334 77.448  1.00 14.03 1 . O  ? 
ATOM   199  N   N   . HIS HIS HIS A A 57   57   . 67.721 71.295 76.384  1.00 14.25 1 . N  ? 
ATOM   200  CA  CA  . HIS HIS HIS A A 57   57   . 66.288 71.368 76.603  1.00 14.33 1 . C  ? 
ATOM   201  CB  CB  . HIS HIS HIS A A 57   57   . 66.001 72.285 77.805  1.00 14.80 1 . C  ? 
ATOM   202  CG  CG  . HIS HIS HIS A A 57   57   . 66.708 71.837 79.044  1.00 16.33 1 . C  ? 
ATOM   203  ND1 ND1 . HIS HIS HIS A A 57   57   . 66.376 70.678 79.715  1.00 16.80 1 . N  ? 
ATOM   204  CE1 CE1 . HIS HIS HIS A A 57   57   . 67.201 70.508 80.728  1.00 17.45 1 . C  ? 
ATOM   205  NE2 NE2 . HIS HIS HIS A A 57   57   . 68.062 71.513 80.735  1.00 17.79 1 . N  ? 
ATOM   206  CD2 CD2 . HIS HIS HIS A A 57   57   . 67.788 72.347 79.684  1.00 17.35 1 . C  ? 
ATOM   207  C   C   . HIS HIS HIS A A 57   57   . 65.642 71.837 75.323  1.00 14.26 1 . C  ? 
ATOM   208  O   O   . HIS HIS HIS A A 57   57   . 66.350 72.268 74.414  1.00 15.18 1 . O  ? 
ATOM   209  N   N   . PRO PRO PRO A A 58   58   . 64.312 71.725 75.218  1.00 14.40 1 . N  ? 
ATOM   210  CA  CA  . PRO PRO PRO A A 58   58   . 63.666 72.141 73.971  1.00 14.97 1 . C  ? 
ATOM   211  CB  CB  . PRO PRO PRO A A 58   58   . 62.202 71.810 74.209  1.00 14.80 1 . C  ? 
ATOM   212  CG  CG  . PRO PRO PRO A A 58   58   . 62.216 70.726 75.210  1.00 14.81 1 . C  ? 
ATOM   213  CD  CD  . PRO PRO PRO A A 58   58   . 63.357 71.060 76.114  1.00 14.41 1 . C  ? 
ATOM   214  C   C   . PRO PRO PRO A A 58   58   . 63.846 73.620 73.672  1.00 16.28 1 . C  ? 
ATOM   215  O   O   . PRO PRO PRO A A 58   58   . 63.831 74.433 74.606  1.00 16.95 1 . O  ? 
ATOM   216  N   N   . ASN ASN ASN A A 59   59   . 64.018 73.957 72.399  1.00 16.91 1 . N  ? 
ATOM   217  CA  CA  . ASN ASN ASN A A 59   59   . 64.242 75.360 71.985  1.00 17.78 1 . C  ? 
ATOM   218  CB  CB  . ASN ASN ASN A A 59   59   . 65.487 75.473 71.119  1.00 17.50 1 . C  ? 
ATOM   219  CG  CG  . ASN ASN ASN A A 59   59   . 65.397 74.675 69.825  1.00 17.50 1 . C  ? 
ATOM   220  OD1 OD1 . ASN ASN ASN A A 59   59   . 64.320 74.264 69.396  1.00 17.87 1 . O  ? 
ATOM   221  ND2 ND2 . ASN ASN ASN A A 59   59   . 66.530 74.471 69.200  1.00 17.66 1 . N  ? 
ATOM   222  C   C   . ASN ASN ASN A A 59   59   . 63.039 75.996 71.285  1.00 19.62 1 . C  ? 
ATOM   223  O   O   . ASN ASN ASN A A 59   59   . 63.184 77.056 70.654  1.00 20.70 1 . O  ? 
ATOM   224  N   N   . VAL VAL VAL A A 60   60   . 61.872 75.366 71.401  1.00 20.89 1 . N  ? 
ATOM   225  CA  CA  . VAL VAL VAL A A 60   60   . 60.646 75.856 70.743  1.00 22.67 1 . C  ? 
ATOM   226  CB  CB  . VAL VAL VAL A A 60   60   . 59.824 74.720 70.095  1.00 22.02 1 . C  ? 
ATOM   227  CG1 CG1 . VAL VAL VAL A A 60   60   . 60.623 74.069 68.969  1.00 23.01 1 . C  ? 
ATOM   228  CG2 CG2 . VAL VAL VAL A A 60   60   . 59.379 73.658 71.103  1.00 21.12 1 . C  ? 
ATOM   229  C   C   . VAL VAL VAL A A 60   60   . 59.811 76.636 71.754  1.00 25.57 1 . C  ? 
ATOM   230  O   O   . VAL VAL VAL A A 60   60   . 60.046 76.536 72.952  1.00 24.83 1 . O  ? 
ATOM   231  N   N   . LYS LYS LYS A A 61   61   . 58.839 77.412 71.277  1.00 30.24 1 . N  ? 
ATOM   232  CA  CA  . LYS LYS LYS A A 61   61   . 57.995 78.206 72.197  1.00 33.39 1 . C  ? 
ATOM   233  CB  CB  . LYS LYS LYS A A 61   61   . 57.464 79.482 71.516  1.00 38.01 1 . C  ? 
ATOM   234  CG  CG  . LYS LYS LYS A A 61   61   . 56.279 79.313 70.565  1.00 41.84 1 . C  ? 
ATOM   235  CD  CD  . LYS LYS LYS A A 61   61   . 55.919 80.627 69.861  1.00 44.92 1 . C  ? 
ATOM   236  CE  CE  . LYS LYS LYS A A 61   61   . 55.215 81.636 70.769  1.00 47.01 1 . C  ? 
ATOM   237  NZ  NZ  . LYS LYS LYS A A 61   61   . 53.779 81.304 71.003  1.00 47.43 1 . N  ? 
ATOM   238  C   C   . LYS LYS LYS A A 61   61   . 56.856 77.394 72.821  1.00 31.88 1 . C  ? 
ATOM   239  O   O   . LYS LYS LYS A A 61   61   . 56.414 77.689 73.927  1.00 35.98 1 . O  ? 
ATOM   240  N   N   . TYR TYR TYR A A 62   62   . 56.416 76.356 72.113  1.00 28.21 1 . N  ? 
ATOM   241  CA  CA  . TYR TYR TYR A A 62   62   . 55.300 75.501 72.505  1.00 25.73 1 . C  ? 
ATOM   242  CB  CB  . TYR TYR TYR A A 62   62   . 54.579 74.960 71.239  1.00 27.93 1 . C  ? 
ATOM   243  CG  CG  . TYR TYR TYR A A 62   62   . 55.456 74.242 70.183  1.00 29.00 1 . C  ? 
ATOM   244  CD1 CD1 . TYR TYR TYR A A 62   62   . 55.575 72.843 70.186  1.00 29.79 1 . C  ? 
ATOM   245  CE1 CE1 . TYR TYR TYR A A 62   62   . 56.335 72.179 69.232  1.00 27.36 1 . C  ? 
ATOM   246  CZ  CZ  . TYR TYR TYR A A 62   62   . 57.023 72.879 68.250  1.00 28.41 1 . C  ? 
ATOM   247  OH  OH  . TYR TYR TYR A A 62   62   . 57.797 72.132 67.328  1.00 22.02 1 . O  ? 
ATOM   248  CE2 CE2 . TYR TYR TYR A A 62   62   . 56.922 74.273 68.207  1.00 28.53 1 . C  ? 
ATOM   249  CD2 CD2 . TYR TYR TYR A A 62   62   . 56.139 74.948 69.169  1.00 27.74 1 . C  ? 
ATOM   250  C   C   . TYR TYR TYR A A 62   62   . 55.797 74.347 73.414  1.00 23.00 1 . C  ? 
ATOM   251  O   O   . TYR TYR TYR A A 62   62   . 56.985 74.023 73.379  1.00 21.25 1 . O  ? 
ATOM   252  N   N   . PRO PRO PRO A A 63   63   . 54.914 73.738 74.239  1.00 20.21 1 . N  ? 
ATOM   253  CA  CA  . PRO PRO PRO A A 63   63   . 55.329 72.599 75.062  1.00 19.38 1 . C  ? 
ATOM   254  CB  CB  . PRO PRO PRO A A 63   63   . 54.039 72.174 75.745  1.00 20.12 1 . C  ? 
ATOM   255  CG  CG  . PRO PRO PRO A A 63   63   . 53.293 73.461 75.883  1.00 19.99 1 . C  ? 
ATOM   256  CD  CD  . PRO PRO PRO A A 63   63   . 53.538 74.160 74.591  1.00 20.76 1 . C  ? 
ATOM   257  C   C   . PRO PRO PRO A A 63   63   . 55.914 71.440 74.253  1.00 17.83 1 . C  ? 
ATOM   258  O   O   . PRO PRO PRO A A 63   63   . 55.427 71.139 73.161  1.00 18.16 1 . O  ? 
ATOM   259  N   N   . MET MET MET A A 64   64   . 56.962 70.819 74.799  1.00 15.80 1 . N  ? 
ATOM   260  CA  CA  . MET MET MET A A 64   64   . 57.690 69.769 74.096  1.00 14.80 1 . C  ? 
ATOM   261  CB  CB  . MET MET MET A A 64   64   . 58.801 70.384 73.251  1.00 14.88 1 . C  ? 
ATOM   262  CG  CG  . MET MET MET A A 64   64   . 59.693 69.365 72.535  1.00 14.90 1 . C  ? 
ATOM   263  SD  SD  . MET MET MET A A 64   64   . 60.491 70.026 71.083  1.00 15.37 1 . S  ? 
ATOM   264  CE  CE  . MET MET MET A A 64   64   . 59.173 69.881 69.884  1.00 15.88 1 . C  ? 
ATOM   265  C   C   . MET MET MET A A 64   64   . 58.254 68.790 75.129  1.00 14.08 1 . C  ? 
ATOM   266  O   O   . MET MET MET A A 64   64   . 58.693 69.192 76.203  1.00 14.67 1 . O  ? 
ATOM   267  N   N   . ILE ILE ILE A A 65   65   . 58.258 67.506 74.785  1.00 13.55 1 . N  ? 
ATOM   268  CA  CA  . ILE ILE ILE A A 65   65   . 58.733 66.466 75.688  1.00 12.88 1 . C  ? 
ATOM   269  CB  CB  . ILE ILE ILE A A 65   65   . 58.576 65.062 75.052  1.00 13.04 1 . C  ? 
ATOM   270  CG1 CG1 . ILE ILE ILE A A 65   65   . 57.099 64.733 74.893  1.00 13.63 1 . C  ? 
ATOM   271  CD1 CD1 . ILE ILE ILE A A 65   65   . 56.837 63.640 73.873  1.00 13.51 1 . C  ? 
ATOM   272  CG2 CG2 . ILE ILE ILE A A 65   65   . 59.257 63.983 75.904  1.00 13.13 1 . C  ? 
ATOM   273  C   C   . ILE ILE ILE A A 65   65   . 60.196 66.690 76.060  1.00 12.59 1 . C  ? 
ATOM   274  O   O   . ILE ILE ILE A A 65   65   . 61.042 66.863 75.196  1.00 12.07 1 . O  ? 
ATOM   275  N   N   . ASP ASP ASP A A 66   66   . 60.464 66.661 77.356  1.00 12.60 1 . N  ? 
ATOM   276  CA  CA  . ASP ASP ASP A A 66   66   . 61.832 66.647 77.873  1.00 12.48 1 . C  ? 
ATOM   277  CB  CB  . ASP ASP ASP A A 66   66   . 62.295 68.053 78.260  1.00 13.25 1 . C  ? 
ATOM   278  CG  CG  . ASP ASP ASP A A 66   66   . 63.761 68.096 78.641  1.00 13.31 1 . C  ? 
ATOM   279  OD1 OD1 . ASP ASP ASP A A 66   66   . 64.430 67.037 78.748  1.00 13.18 1 . O  ? 
ATOM   280  OD2 OD2 . ASP ASP ASP A A 66   66   . 64.269 69.217 78.805  1.00 14.69 1 . O  ? 
ATOM   281  C   C   . ASP ASP ASP A A 66   66   . 61.846 65.724 79.077  1.00 12.63 1 . C  ? 
ATOM   282  O   O   . ASP ASP ASP A A 66   66   . 61.532 66.124 80.206  1.00 12.67 1 . O  ? 
ATOM   283  N   N   . ASP ASP ASP A A 67   67   . 62.224 64.471 78.853  1.00 11.97 1 . N  ? 
ATOM   284  CA  CA  . ASP ASP ASP A A 67   67   . 62.214 63.479 79.934  1.00 11.81 1 . C  ? 
ATOM   285  CB  CB  . ASP ASP ASP A A 67   67   . 61.889 62.079 79.388  1.00 11.80 1 . C  ? 
ATOM   286  CG  CG  . ASP ASP ASP A A 67   67   . 60.494 61.956 78.833  1.00 12.01 1 . C  ? 
ATOM   287  OD1 OD1 . ASP ASP ASP A A 67   67   . 59.582 62.624 79.339  1.00 12.28 1 . O  ? 
ATOM   288  OD2 OD2 . ASP ASP ASP A A 67   67   . 60.308 61.167 77.876  1.00 12.22 1 . O  ? 
ATOM   289  C   C   . ASP ASP ASP A A 67   67   . 63.523 63.427 80.719  1.00 11.99 1 . C  ? 
ATOM   290  O   O   . ASP ASP ASP A A 67   67   . 63.715 62.531 81.536  1.00 12.65 1 . O  ? 
ATOM   291  N   N   . SER SER SER A A 68   68   . 64.418 64.378 80.481  1.00 11.68 1 . N  ? 
ATOM   292  CA  CA  . SER SER SER A A 68   68   . 65.729 64.404 81.153  1.00 12.45 1 . C  ? 
ATOM   293  CB  CB  . SER SER SER A A 68   68   . 65.649 64.074 82.676  1.00 13.41 1 . C  ? 
ATOM   294  OG  OG  . SER SER SER A A 68   68   . 65.751 62.641 82.986  1.00 14.55 1 . O  ? 
ATOM   295  C   C   . SER SER SER A A 68   68   . 66.704 63.452 80.504  1.00 11.56 1 . C  ? 
ATOM   296  O   O   . SER SER SER A A 68   68   . 66.348 62.646 79.648  1.00 11.58 1 . O  ? 
ATOM   297  N   N   . TYR TYR TYR A A 69   69   . 67.943 63.541 80.957  1.00 11.65 1 . N  ? 
ATOM   298  CA  CA  . TYR TYR TYR A A 69   69   . 69.018 62.673 80.474  1.00 11.61 1 . C  ? 
ATOM   299  CB  CB  . TYR TYR TYR A A 69   69   . 70.377 63.376 80.615  1.00 12.38 1 . C  ? 
ATOM   300  CG  CG  . TYR TYR TYR A A 69   69   . 70.700 63.786 82.035  1.00 13.45 1 . C  ? 
ATOM   301  CD1 CD1 . TYR TYR TYR A A 69   69   . 71.180 62.866 82.965  1.00 13.52 1 . C  ? 
ATOM   302  CE1 CE1 . TYR TYR TYR A A 69   69   . 71.438 63.244 84.274  1.00 14.42 1 . C  ? 
ATOM   303  CZ  CZ  . TYR TYR TYR A A 69   69   . 71.221 64.563 84.656  1.00 15.19 1 . C  ? 
ATOM   304  OH  OH  . TYR TYR TYR A A 69   69   . 71.507 64.943 85.962  1.00 17.44 1 . O  ? 
ATOM   305  CE2 CE2 . TYR TYR TYR A A 69   69   . 70.733 65.475 83.764  1.00 14.73 1 . C  ? 
ATOM   306  CD2 CD2 . TYR TYR TYR A A 69   69   . 70.480 65.095 82.461  1.00 13.98 1 . C  ? 
ATOM   307  C   C   . TYR TYR TYR A A 69   69   . 69.079 61.299 81.151  1.00 11.73 1 . C  ? 
ATOM   308  O   O   . TYR TYR TYR A A 69   69   . 69.937 60.488 80.799  1.00 11.89 1 . O  ? 
ATOM   309  N   N   . VAL VAL VAL A A 70   70   . 68.204 61.022 82.117  1.00 11.38 1 . N  ? 
ATOM   310  CA  CA  . VAL VAL VAL A A 70   70   . 68.221 59.730 82.801  1.00 11.33 1 . C  ? 
ATOM   311  CB  CB  . VAL VAL VAL A A 70   70   . 67.733 59.819 84.264  1.00 11.40 1 . C  ? 
ATOM   312  CG1 CG1 . VAL VAL VAL A A 70   70   . 67.746 58.449 84.935  1.00 12.00 1 . C  ? 
ATOM   313  CG2 CG2 . VAL VAL VAL A A 70   70   . 68.620 60.805 85.012  1.00 11.85 1 . C  ? 
ATOM   314  C   C   . VAL VAL VAL A A 70   70   . 67.422 58.761 81.931  1.00 10.79 1 . C  ? 
ATOM   315  O   O   . VAL VAL VAL A A 70   70   . 66.204 58.633 82.030  1.00 10.95 1 . O  ? 
ATOM   316  N   N   . GLN GLN GLN A A 71   71   . 68.151 58.107 81.035  1.00 10.75 1 . N  ? 
ATOM   317  CA  CA  . GLN GLN GLN A A 71   71   . 67.595 57.184 80.036  1.00 10.15 1 . C  ? 
ATOM   318  CB  CB  . GLN GLN GLN A A 71   71   . 67.472 57.846 78.652  1.00 10.34 1 . C  ? 
ATOM   319  CG  CG  . GLN GLN GLN A A 71   71   . 66.720 59.172 78.619  1.00 10.45 1 . C  ? 
ATOM   320  CD  CD  . GLN GLN GLN A A 71   71   . 65.276 59.078 79.074  1.00 10.46 1 . C  ? 
ATOM   321  OE1 OE1 . GLN GLN GLN A A 71   71   . 64.639 58.031 79.033  1.00 10.72 1 . O  ? 
ATOM   322  NE2 NE2 . GLN GLN GLN A A 71   71   . 64.744 60.216 79.548  1.00 10.92 1 . N  ? 
ATOM   323  C   C   . GLN GLN GLN A A 71   71   . 68.494 55.971 79.930  1.00 10.06 1 . C  ? 
ATOM   324  O   O   . GLN GLN GLN A A 71   71   . 69.562 55.911 80.537  1.00 10.40 1 . O  ? 
ATOM   325  N   N   . GLY GLY GLY A A 72   72   . 68.056 55.004 79.138  1.00 9.90  1 . N  ? 
ATOM   326  CA  CA  . GLY GLY GLY A A 72   72   . 68.865 53.833 78.833  1.00 10.14 1 . C  ? 
ATOM   327  C   C   . GLY GLY GLY A A 72   72   . 68.346 53.143 77.598  1.00 9.97  1 . C  ? 
ATOM   328  O   O   . GLY GLY GLY A A 72   72   . 67.324 53.522 77.030  1.00 9.81  1 . O  ? 
ATOM   329  N   N   . ALA ALA ALA A A 73   73   . 69.063 52.112 77.178  1.00 9.86  1 . N  ? 
ATOM   330  CA  CA  . ALA ALA ALA A A 73   73   . 68.654 51.292 76.055  1.00 10.34 1 . C  ? 
ATOM   331  CB  CB  . ALA ALA ALA A A 73   73   . 69.766 50.296 75.712  1.00 10.46 1 . C  ? 
ATOM   332  C   C   . ALA ALA ALA A A 73   73   . 67.346 50.558 76.384  1.00 10.62 1 . C  ? 
ATOM   333  O   O   . ALA ALA ALA A A 73   73   . 67.186 50.012 77.477  1.00 10.89 1 . O  ? 
ATOM   334  N   N   . PRO PRO PRO A A 74   74   . 66.381 50.542 75.447  1.00 10.23 1 . N  ? 
ATOM   335  CA  CA  . PRO PRO PRO A A 74   74   . 65.094 49.898 75.734  1.00 10.75 1 . C  ? 
ATOM   336  CB  CB  . PRO PRO PRO A A 74   74   . 64.199 50.365 74.590  1.00 10.88 1 . C  ? 
ATOM   337  CG  CG  . PRO PRO PRO A A 74   74   . 65.134 50.658 73.488  1.00 10.91 1 . C  ? 
ATOM   338  CD  CD  . PRO PRO PRO A A 74   74   . 66.376 51.188 74.131  1.00 10.90 1 . C  ? 
ATOM   339  C   C   . PRO PRO PRO A A 74   74   . 65.132 48.398 75.736  1.00 11.49 1 . C  ? 
ATOM   340  O   O   . PRO PRO PRO A A 74   74   . 66.031 47.794 75.157  1.00 13.31 1 . O  ? 
ATOM   341  N   N   . LEU LEU LEU A A 75   75   . 64.158 47.831 76.416  1.00 11.16 1 . N  ? 
ATOM   342  CA  CA  . LEU LEU LEU A A 75   75   . 63.890 46.398 76.375  1.00 11.28 1 . C  ? 
ATOM   343  CB  CB  . LEU LEU LEU A A 75   75   . 63.895 45.813 77.784  1.00 12.27 1 . C  ? 
ATOM   344  CG  CG  . LEU LEU LEU A A 75   75   . 65.247 45.909 78.520  1.00 12.99 1 . C  ? 
ATOM   345  CD1 CD1 . LEU LEU LEU A A 75   75   . 65.030 45.661 80.011  1.00 13.90 1 . C  ? 
ATOM   346  CD2 CD2 . LEU LEU LEU A A 75   75   . 66.282 44.971 77.926  1.00 13.56 1 . C  ? 
ATOM   347  C   C   . LEU LEU LEU A A 75   75   . 62.551 46.194 75.724  1.00 10.80 1 . C  ? 
ATOM   348  O   O   . LEU LEU LEU A A 75   75   . 61.628 46.988 75.889  1.00 10.71 1 . O  ? 
ATOM   349  N   N   . GLY GLY GLY A A 76   76   . 62.426 45.086 74.998  1.00 9.95  1 . N  ? 
ATOM   350  CA  CA  . GLY GLY GLY A A 76   76   . 61.196 44.772 74.277  1.00 9.90  1 . C  ? 
ATOM   351  C   C   . GLY GLY GLY A A 76   76   . 61.364 44.730 72.769  1.00 9.81  1 . C  ? 
ATOM   352  O   O   . GLY GLY GLY A A 76   76   . 62.130 45.484 72.176  1.00 9.84  1 . O  ? 
ATOM   353  N   N   . GLY GLY GLY A A 77   77   . 60.623 43.825 72.153  1.00 9.49  1 . N  ? 
ATOM   354  CA  CA  . GLY GLY GLY A A 77   77   . 60.663 43.638 70.719  1.00 9.97  1 . C  ? 
ATOM   355  C   C   . GLY GLY GLY A A 77   77   . 59.866 44.646 69.912  1.00 10.31 1 . C  ? 
ATOM   356  O   O   . GLY GLY GLY A A 77   77   . 59.122 45.488 70.443  1.00 10.44 1 . O  ? 
ATOM   357  N   N   . PHE PHE PHE A A 78   78   . 60.007 44.545 68.597  1.00 10.22 1 . N  ? 
ATOM   358  CA  CA  . PHE PHE PHE A A 78   78   . 59.263 45.406 67.687  1.00 10.62 1 . C  ? 
ATOM   359  CB  CB  . PHE PHE PHE A A 78   78   . 59.626 45.151 66.225  1.00 10.86 1 . C  ? 
ATOM   360  CG  CG  . PHE PHE PHE A A 78   78   . 61.046 45.458 65.826  1.00 11.44 1 . C  ? 
ATOM   361  CD1 CD1 . PHE PHE PHE A A 78   78   . 61.985 46.020 66.680  1.00 11.60 1 . C  ? 
ATOM   362  CE1 CE1 . PHE PHE PHE A A 78   78   . 63.297 46.249 66.248  1.00 12.38 1 . C  ? 
ATOM   363  CZ  CZ  . PHE PHE PHE A A 78   78   . 63.654 45.935 64.938  1.00 12.12 1 . C  ? 
ATOM   364  CE2 CE2 . PHE PHE PHE A A 78   78   . 62.730 45.379 64.094  1.00 12.22 1 . C  ? 
ATOM   365  CD2 CD2 . PHE PHE PHE A A 78   78   . 61.430 45.145 64.525  1.00 12.19 1 . C  ? 
ATOM   366  C   C   . PHE PHE PHE A A 78   78   . 57.770 45.111 67.815  1.00 10.53 1 . C  ? 
ATOM   367  O   O   . PHE PHE PHE A A 78   78   . 57.316 43.967 67.735  1.00 11.12 1 . O  ? 
ATOM   368  N   N   . GLY GLY GLY A A 79   79   . 56.997 46.169 68.022  1.00 10.46 1 . N  ? 
ATOM   369  CA  CA  . GLY GLY GLY A A 79   79   . 55.561 46.052 68.174  1.00 10.71 1 . C  ? 
ATOM   370  C   C   . GLY GLY GLY A A 79   79   . 55.094 45.444 69.482  1.00 10.28 1 . C  ? 
ATOM   371  O   O   . GLY GLY GLY A A 79   79   . 53.910 45.210 69.657  1.00 10.99 1 . O  ? 
ATOM   372  N   N   . ALA ALA ALA A A 80   80   . 56.011 45.240 70.431  1.00 10.26 1 . N  ? 
ATOM   373  CA  CA  . ALA ALA ALA A A 80   80   . 55.692 44.586 71.682  1.00 10.14 1 . C  ? 
ATOM   374  CB  CB  . ALA ALA ALA A A 80   80   . 56.883 43.792 72.154  1.00 10.63 1 . C  ? 
ATOM   375  C   C   . ALA ALA ALA A A 80   80   . 55.282 45.553 72.783  1.00 10.21 1 . C  ? 
ATOM   376  O   O   . ALA ALA ALA A A 80   80   . 54.784 45.117 73.808  1.00 10.37 1 . O  ? 
ATOM   377  N   N   . GLY GLY GLY A A 81   81   . 55.532 46.844 72.577  1.00 10.55 1 . N  ? 
ATOM   378  CA  CA  . GLY GLY GLY A A 81   81   . 55.636 47.778 73.689  1.00 11.15 1 . C  ? 
ATOM   379  C   C   . GLY GLY GLY A A 81   81   . 57.049 47.632 74.239  1.00 11.80 1 . C  ? 
ATOM   380  O   O   . GLY GLY GLY A A 81   81   . 57.579 46.511 74.323  1.00 13.26 1 . O  ? 
ATOM   381  N   N   . THR THR THR A A 82   82   . 57.672 48.747 74.597  1.00 11.10 1 . N  ? 
ATOM   382  CA  CA  . THR THR THR A A 82   82   . 59.004 48.718 75.158  1.00 10.71 1 . C  ? 
ATOM   383  CB  CB  . THR THR THR A A 82   82   . 60.039 49.423 74.265  1.00 11.46 1 . C  ? 
ATOM   384  OG1 OG1 . THR THR THR A A 82   82   . 59.603 50.744 73.936  1.00 12.21 1 . O  ? 
ATOM   385  CG2 CG2 . THR THR THR A A 82   82   . 60.258 48.635 72.999  1.00 11.68 1 . C  ? 
ATOM   386  C   C   . THR THR THR A A 82   82   . 59.030 49.381 76.506  1.00 10.47 1 . C  ? 
ATOM   387  O   O   . THR THR THR A A 82   82   . 58.140 50.157 76.857  1.00 10.23 1 . O  ? 
ATOM   388  N   N   . ILE ILE ILE A A 83   83   . 60.089 49.053 77.240  1.00 10.35 1 . N  ? 
ATOM   389  CA  CA  . ILE ILE ILE A A 83   83   . 60.320 49.565 78.584  1.00 10.62 1 . C  ? 
ATOM   390  CB  CB  . ILE ILE ILE A A 83   83   . 60.148 48.477 79.655  1.00 11.62 1 . C  ? 
ATOM   391  CG1 CG1 . ILE ILE ILE A A 83   83   . 58.775 47.817 79.562  1.00 11.99 1 . C  ? 
ATOM   392  CD1 CD1 . ILE ILE ILE A A 83   83   . 58.659 46.523 80.337  1.00 12.64 1 . C  ? 
ATOM   393  CG2 CG2 . ILE ILE ILE A A 83   83   . 60.333 49.066 81.054  1.00 12.63 1 . C  ? 
ATOM   394  C   C   . ILE ILE ILE A A 83   83   . 61.747 50.074 78.624  1.00 10.23 1 . C  ? 
ATOM   395  O   O   . ILE ILE ILE A A 83   83   . 62.705 49.318 78.362  1.00 10.46 1 . O  ? 
ATOM   396  N   N   . GLY GLY GLY A A 84   84   . 61.900 51.350 78.940  1.00 9.81  1 . N  ? 
ATOM   397  CA  CA  . GLY GLY GLY A A 84   84   . 63.208 51.969 79.106  1.00 9.93  1 . C  ? 
ATOM   398  C   C   . GLY GLY GLY A A 84   84   . 63.684 51.897 80.541  1.00 9.79  1 . C  ? 
ATOM   399  O   O   . GLY GLY GLY A A 84   84   . 63.148 52.586 81.415  1.00 10.29 1 . O  ? 
ATOM   400  N   N   . ARG ARG ARG A A 85   85   . 64.701 51.069 80.774  1.00 9.75  1 . N  ? 
ATOM   401  CA  CA  . ARG ARG ARG A A 85   85   . 65.379 50.995 82.051  1.00 9.83  1 . C  ? 
ATOM   402  CB  CB  . ARG ARG ARG A A 85   85   . 65.789 49.574 82.389  1.00 9.79  1 . C  ? 
ATOM   403  CG  CG  . ARG ARG ARG A A 85   85   . 66.211 49.402 83.835  1.00 9.97  1 . C  ? 
ATOM   404  CD  CD  . ARG ARG ARG A A 85   85   . 66.816 48.059 84.154  1.00 10.02 1 . C  ? 
ATOM   405  NE  NE  . ARG ARG ARG A A 85   85   . 67.111 47.987 85.579  1.00 9.97  1 . N  ? 
ATOM   406  CZ  CZ  . ARG ARG ARG A A 85   85   . 67.957 47.123 86.147  1.00 10.11 1 . C  ? 
ATOM   407  NH1 NH1 . ARG ARG ARG A A 85   85   . 68.620 46.221 85.420  1.00 10.33 1 . N  ? 
ATOM   408  NH2 NH2 . ARG ARG ARG A A 85   85   . 68.154 47.180 87.463  1.00 10.41 1 . N  ? 
ATOM   409  C   C   . ARG ARG ARG A A 85   85   . 66.586 51.894 81.962  1.00 9.85  1 . C  ? 
ATOM   410  O   O   . ARG ARG ARG A A 85   85   . 67.404 51.743 81.061  1.00 10.20 1 . O  ? 
ATOM   411  N   N   . THR THR THR A A 86   86   . 66.689 52.844 82.872  1.00 9.35  1 . N  ? 
ATOM   412  CA  CA  . THR THR THR A A 86   86   . 67.698 53.902 82.740  1.00 9.74  1 . C  ? 
ATOM   413  CB  CB  . THR THR THR A A 86   86   . 67.273 55.184 83.442  1.00 9.94  1 . C  ? 
ATOM   414  OG1 OG1 . THR THR THR A A 86   86   . 67.487 55.045 84.852  1.00 10.59 1 . O  ? 
ATOM   415  CG2 CG2 . THR THR THR A A 86   86   . 65.793 55.500 83.151  1.00 9.75  1 . C  ? 
ATOM   416  C   C   . THR THR THR A A 86   86   . 69.026 53.453 83.315  1.00 9.88  1 . C  ? 
ATOM   417  O   O   . THR THR THR A A 86   86   . 69.124 52.464 84.031  1.00 10.18 1 . O  ? 
ATOM   418  N   N   . TYR TYR TYR A A 87   87   . 70.051 54.257 83.081  1.00 10.35 1 . N  ? 
ATOM   419  CA  CA  . TYR TYR TYR A A 87   87   . 71.357 53.981 83.632  1.00 10.43 1 . C  ? 
ATOM   420  CB  CB  . TYR TYR TYR A A 87   87   . 72.399 54.910 83.008  1.00 10.54 1 . C  ? 
ATOM   421  CG  CG  . TYR TYR TYR A A 87   87   . 72.419 56.351 83.457  1.00 10.92 1 . C  ? 
ATOM   422  CD1 CD1 . TYR TYR TYR A A 87   87   . 73.027 56.735 84.660  1.00 11.72 1 . C  ? 
ATOM   423  CE1 CE1 . TYR TYR TYR A A 87   87   . 73.091 58.070 85.035  1.00 11.83 1 . C  ? 
ATOM   424  CZ  CZ  . TYR TYR TYR A A 87   87   . 72.547 59.027 84.203  1.00 12.33 1 . C  ? 
ATOM   425  OH  OH  . TYR TYR TYR A A 87   87   . 72.631 60.358 84.534  1.00 13.29 1 . O  ? 
ATOM   426  CE2 CE2 . TYR TYR TYR A A 87   87   . 71.951 58.664 83.011  1.00 12.05 1 . C  ? 
ATOM   427  CD2 CD2 . TYR TYR TYR A A 87   87   . 71.899 57.344 82.648  1.00 11.68 1 . C  ? 
ATOM   428  C   C   . TYR TYR TYR A A 87   87   . 71.422 54.019 85.167  1.00 10.82 1 . C  ? 
ATOM   429  O   O   . TYR TYR TYR A A 87   87   . 72.360 53.474 85.750  1.00 11.37 1 . O  ? 
ATOM   430  N   N   . ASN ASN ASN A A 88   88   . 70.422 54.633 85.799  1.00 10.79 1 . N  ? 
ATOM   431  CA  CA  . ASN ASN ASN A A 88   88   . 70.297 54.608 87.246  1.00 11.20 1 . C  ? 
ATOM   432  CB  CB  . ASN ASN ASN A A 88   88   . 69.612 55.883 87.753  1.00 12.00 1 . C  ? 
ATOM   433  CG  CG  . ASN ASN ASN A A 88   88   . 70.553 57.080 87.772  1.00 12.12 1 . C  ? 
ATOM   434  OD1 OD1 . ASN ASN ASN A A 88   88   . 71.762 56.925 87.794  1.00 13.07 1 . O  ? 
ATOM   435  ND2 ND2 . ASN ASN ASN A A 88   88   . 69.993 58.264 87.730  1.00 13.70 1 . N  ? 
ATOM   436  C   C   . ASN ASN ASN A A 88   88   . 69.624 53.352 87.784  1.00 11.33 1 . C  ? 
ATOM   437  O   O   . ASN ASN ASN A A 88   88   . 69.618 53.147 88.996  1.00 12.10 1 . O  ? 
ATOM   438  N   N   . GLY GLY GLY A A 89   89   . 69.099 52.508 86.898  1.00 10.77 1 . N  ? 
ATOM   439  CA  CA  . GLY GLY GLY A A 89   89   . 68.499 51.227 87.271  1.00 10.51 1 . C  ? 
ATOM   440  C   C   . GLY GLY GLY A A 89   89   . 66.985 51.195 87.239  1.00 10.20 1 . C  ? 
ATOM   441  O   O   . GLY GLY GLY A A 89   89   . 66.419 50.105 87.337  1.00 9.89  1 . O  ? 
ATOM   442  N   N   . GLY GLY GLY A A 90   90   . 66.321 52.356 87.153  1.00 9.86  1 . N  ? 
ATOM   443  CA  CA  . GLY GLY GLY A A 90   90   . 64.886 52.397 87.217  1.00 10.04 1 . C  ? 
ATOM   444  C   C   . GLY GLY GLY A A 90   90   . 64.214 52.025 85.923  1.00 9.66  1 . C  ? 
ATOM   445  O   O   . GLY GLY GLY A A 90   90   . 64.692 52.348 84.831  1.00 10.22 1 . O  ? 
ATOM   446  N   N   . PHE PHE PHE A A 91   91   . 63.061 51.377 86.048  1.00 9.43  1 . N  ? 
ATOM   447  CA  CA  . PHE PHE PHE A A 91   91   . 62.184 51.137 84.912  1.00 9.32  1 . C  ? 
ATOM   448  CB  CB  . PHE PHE PHE A A 91   91   . 61.414 49.838 85.096  1.00 9.04  1 . C  ? 
ATOM   449  CG  CG  . PHE PHE PHE A A 91   91   . 62.303 48.610 85.117  1.00 9.02  1 . C  ? 
ATOM   450  CD1 CD1 . PHE PHE PHE A A 91   91   . 62.922 48.204 86.282  1.00 8.96  1 . C  ? 
ATOM   451  CE1 CE1 . PHE PHE PHE A A 91   91   . 63.734 47.083 86.300  1.00 9.27  1 . C  ? 
ATOM   452  CZ  CZ  . PHE PHE PHE A A 91   91   . 63.924 46.338 85.160  1.00 9.32  1 . C  ? 
ATOM   453  CE2 CE2 . PHE PHE PHE A A 91   91   . 63.325 46.732 83.985  1.00 9.26  1 . C  ? 
ATOM   454  CD2 CD2 . PHE PHE PHE A A 91   91   . 62.511 47.858 83.967  1.00 9.14  1 . C  ? 
ATOM   455  C   C   . PHE PHE PHE A A 91   91   . 61.264 52.347 84.792  1.00 9.35  1 . C  ? 
ATOM   456  O   O   . PHE PHE PHE A A 91   91   . 60.309 52.510 85.557  1.00 9.75  1 . O  ? 
ATOM   457  N   N   . SER SER SER A A 92   92   . 61.612 53.231 83.850  1.00 9.15  1 . N  ? 
ATOM   458  CA  CA  . SER SER SER A A 92   92   . 61.114 54.607 83.851  1.00 9.28  1 . C  ? 
ATOM   459  CB  CB  . SER SER SER A A 92   92   . 62.258 55.557 84.207  1.00 9.51  1 . C  ? 
ATOM   460  OG  OG  . SER SER SER A A 92   92   . 62.824 55.246 85.467  1.00 9.87  1 . O  ? 
ATOM   461  C   C   . SER SER SER A A 92   92   . 60.497 55.121 82.561  1.00 9.31  1 . C  ? 
ATOM   462  O   O   . SER SER SER A A 92   92   . 59.626 55.996 82.634  1.00 9.76  1 . O  ? 
ATOM   463  N   N   . ARG ARG ARG A A 93   93   . 60.924 54.648 81.391  1.00 9.09  1 . N  ? 
ATOM   464  CA  CA  . ARG ARG ARG A A 93   93   . 60.341 55.191 80.157  1.00 9.23  1 . C  ? 
ATOM   465  CB  CB  . ARG ARG ARG A A 93   93   . 61.397 55.722 79.212  1.00 9.44  1 . C  ? 
ATOM   466  CG  CG  . ARG ARG ARG A A 93   93   . 60.765 56.541 78.107  1.00 9.58  1 . C  ? 
ATOM   467  CD  CD  . ARG ARG ARG A A 93   93   . 61.772 57.309 77.298  1.00 9.86  1 . C  ? 
ATOM   468  NE  NE  . ARG ARG ARG A A 93   93   . 62.479 56.437 76.348  1.00 9.59  1 . N  ? 
ATOM   469  CZ  CZ  . ARG ARG ARG A A 93   93   . 63.538 56.826 75.645  1.00 10.55 1 . C  ? 
ATOM   470  NH1 NH1 . ARG ARG ARG A A 93   93   . 64.083 58.022 75.821  1.00 10.99 1 . N  ? 
ATOM   471  NH2 NH2 . ARG ARG ARG A A 93   93   . 64.081 56.001 74.762  1.00 11.09 1 . N  ? 
ATOM   472  C   C   . ARG ARG ARG A A 93   93   . 59.428 54.165 79.507  1.00 9.32  1 . C  ? 
ATOM   473  O   O   . ARG ARG ARG A A 93   93   . 59.887 53.227 78.846  1.00 9.76  1 . O  ? 
ATOM   474  N   N   . TRP TRP TRP A A 94   94   . 58.132 54.324 79.753  1.00 8.91  1 . N  ? 
ATOM   475  CA  CA  . TRP TRP TRP A A 94   94   . 57.146 53.299 79.430  1.00 8.93  1 . C  ? 
ATOM   476  CB  CB  . TRP TRP TRP A A 94   94   . 56.067 53.249 80.521  1.00 8.93  1 . C  ? 
ATOM   477  CG  CG  . TRP TRP TRP A A 94   94   . 56.677 52.878 81.818  1.00 9.09  1 . C  ? 
ATOM   478  CD1 CD1 . TRP TRP TRP A A 94   94   . 57.173 53.738 82.774  1.00 9.33  1 . C  ? 
ATOM   479  NE1 NE1 . TRP TRP TRP A A 94   94   . 57.698 53.015 83.811  1.00 9.49  1 . N  ? 
ATOM   480  CE2 CE2 . TRP TRP TRP A A 94   94   . 57.566 51.677 83.541  1.00 9.47  1 . C  ? 
ATOM   481  CD2 CD2 . TRP TRP TRP A A 94   94   . 56.933 51.562 82.286  1.00 9.30  1 . C  ? 
ATOM   482  CE3 CE3 . TRP TRP TRP A A 94   94   . 56.678 50.287 81.779  1.00 9.53  1 . C  ? 
ATOM   483  CZ3 CZ3 . TRP TRP TRP A A 94   94   . 57.071 49.186 82.521  1.00 9.76  1 . C  ? 
ATOM   484  CH2 CH2 . TRP TRP TRP A A 94   94   . 57.703 49.332 83.748  1.00 9.91  1 . C  ? 
ATOM   485  CZ2 CZ2 . TRP TRP TRP A A 94   94   . 57.963 50.565 84.276  1.00 9.70  1 . C  ? 
ATOM   486  C   C   . TRP TRP TRP A A 94   94   . 56.543 53.583 78.074  1.00 9.08  1 . C  ? 
ATOM   487  O   O   . TRP TRP TRP A A 94   94   . 55.887 54.619 77.862  1.00 8.96  1 . O  ? 
ATOM   488  N   N   . HIS HIS HIS A A 95   95   . 56.775 52.665 77.132  1.00 9.13  1 . N  ? 
ATOM   489  CA  CA  . HIS HIS HIS A A 95   95   . 56.166 52.708 75.821  1.00 9.78  1 . C  ? 
ATOM   490  CB  CB  . HIS HIS HIS A A 95   95   . 57.246 52.737 74.762  1.00 9.64  1 . C  ? 
ATOM   491  CG  CG  . HIS HIS HIS A A 95   95   . 57.996 54.023 74.679  1.00 9.72  1 . C  ? 
ATOM   492  ND1 ND1 . HIS HIS HIS A A 95   95   . 58.821 54.320 73.617  1.00 9.67  1 . N  ? 
ATOM   493  CE1 CE1 . HIS HIS HIS A A 95   95   . 59.350 55.516 73.798  1.00 9.99  1 . C  ? 
ATOM   494  NE2 NE2 . HIS HIS HIS A A 95   95   . 58.860 56.024 74.912  1.00 9.84  1 . N  ? 
ATOM   495  CD2 CD2 . HIS HIS HIS A A 95   95   . 58.015 55.110 75.486  1.00 9.72  1 . C  ? 
ATOM   496  C   C   . HIS HIS HIS A A 95   95   . 55.269 51.482 75.630  1.00 10.56 1 . C  ? 
ATOM   497  O   O   . HIS HIS HIS A A 95   95   . 55.126 50.978 74.507  1.00 11.77 1 . O  ? 
ATOM   498  N   N   . LEU LEU LEU A A 96   96   . 54.656 50.991 76.698  1.00 10.79 1 . N  ? 
ATOM   499  CA  CA  . LEU LEU LEU A A 96   96   . 53.799 49.793 76.616  1.00 11.51 1 . C  ? 
ATOM   500  CB  CB  . LEU LEU LEU A A 96   96   . 53.622 49.161 78.004  1.00 12.03 1 . C  ? 
ATOM   501  CG  CG  . LEU LEU LEU A A 96   96   . 54.898 48.527 78.585  1.00 12.67 1 . C  ? 
ATOM   502  CD1 CD1 . LEU LEU LEU A A 96   96   . 54.605 47.843 79.908  1.00 13.58 1 . C  ? 
ATOM   503  CD2 CD2 . LEU LEU LEU A A 96   96   . 55.553 47.560 77.617  1.00 13.31 1 . C  ? 
ATOM   504  C   C   . LEU LEU LEU A A 96   96   . 52.454 50.080 75.973  1.00 11.73 1 . C  ? 
ATOM   505  O   O   . LEU LEU LEU A A 96   96   . 51.870 49.191 75.349  1.00 12.07 1 . O  ? 
ATOM   506  N   N   . GLU GLU GLU A A 97   97   . 51.962 51.300 76.136  1.00 11.68 1 . N  ? 
ATOM   507  CA  CA  . GLU GLU GLU A A 97   97   . 50.797 51.813 75.410  1.00 12.62 1 . C  ? 
ATOM   508  CB  CB  . GLU GLU GLU A A 97   97   . 50.136 52.944 76.187  1.00 13.97 1 . C  ? 
ATOM   509  CG  CG  . GLU GLU GLU A A 97   97   . 48.829 53.401 75.566  1.00 15.48 1 . C  ? 
ATOM   510  CD  CD  . GLU GLU GLU A A 97   97   . 48.166 54.529 76.321  1.00 18.13 1 . C  ? 
ATOM   511  OE1 OE1 . GLU GLU GLU A A 97   97   . 48.661 54.918 77.393  1.00 18.29 1 . O  ? 
ATOM   512  OE2 OE2 . GLU GLU GLU A A 97   97   . 47.135 55.025 75.805  1.00 20.05 1 . O  ? 
ATOM   513  C   C   . GLU GLU GLU A A 97   97   . 51.320 52.295 74.066  1.00 12.80 1 . C  ? 
ATOM   514  O   O   . GLU GLU GLU A A 97   97   . 52.007 53.301 73.976  1.00 13.08 1 . O  ? 
ATOM   515  N   N   . ILE ILE ILE A A 98   98   . 51.024 51.526 73.021  1.00 12.43 1 . N  ? 
ATOM   516  CA  CA  . ILE ILE ILE A A 98   98   . 51.707 51.715 71.740  1.00 12.50 1 . C  ? 
ATOM   517  CB  CB  . ILE ILE ILE A A 98   98   . 51.276 50.655 70.696  1.00 13.57 1 . C  ? 
ATOM   518  CG1 CG1 . ILE ILE ILE A A 98   98   . 51.466 49.248 71.216  1.00 15.27 1 . C  ? 
ATOM   519  CD1 CD1 . ILE ILE ILE A A 98   98   . 52.868 48.978 71.611  1.00 14.61 1 . C  ? 
ATOM   520  CG2 CG2 . ILE ILE ILE A A 98   98   . 52.002 50.861 69.361  1.00 13.33 1 . C  ? 
ATOM   521  C   C   . ILE ILE ILE A A 98   98   . 51.397 53.080 71.161  1.00 12.01 1 . C  ? 
ATOM   522  O   O   . ILE ILE ILE A A 98   98   . 50.235 53.423 70.961  1.00 12.77 1 . O  ? 
ATOM   523  N   N   . GLY GLY GLY A A 99   99   . 52.448 53.848 70.890  1.00 11.42 1 . N  ? 
ATOM   524  CA  CA  . GLY GLY GLY A A 99   99   . 52.324 55.195 70.379  1.00 11.70 1 . C  ? 
ATOM   525  C   C   . GLY GLY GLY A A 99   99   . 52.488 56.277 71.422  1.00 11.92 1 . C  ? 
ATOM   526  O   O   . GLY GLY GLY A A 99   99   . 52.541 57.453 71.059  1.00 12.16 1 . O  ? 
ATOM   527  N   N   . LYS LYS LYS A A 100  100  . 52.572 55.890 72.699  1.00 12.09 1 . N  ? 
ATOM   528  CA  CA  . LYS LYS LYS A A 100  100  . 52.646 56.852 73.807  1.00 12.89 1 . C  ? 
ATOM   529  CB  CB  . LYS LYS LYS A A 100  100  . 51.493 56.642 74.792  1.00 14.56 1 . C  ? 
ATOM   530  CG  CG  . LYS LYS LYS A A 100  100  . 50.189 57.310 74.388  1.00 16.83 1 . C  ? 
ATOM   531  CD  CD  . LYS LYS LYS A A 100  100  . 49.647 56.884 73.048  1.00 18.88 1 . C  ? 
ATOM   532  CE  CE  . LYS LYS LYS A A 100  100  . 48.230 57.400 72.853  1.00 18.66 1 . C  ? 
ATOM   533  NZ  NZ  . LYS LYS LYS A A 100  100  . 47.751 56.921 71.531  1.00 19.00 1 . N  ? 
ATOM   534  C   C   . LYS LYS LYS A A 100  100  . 53.981 56.733 74.526  1.00 12.23 1 . C  ? 
ATOM   535  O   O   . LYS LYS LYS A A 100  100  . 54.580 55.651 74.591  1.00 11.90 1 . O  ? 
ATOM   536  N   N   . ASN ASN ASN A A 101  101  . 54.441 57.870 75.048  1.00 11.33 1 . N  ? 
ATOM   537  CA  CA  . ASN ASN ASN A A 101  101  . 55.650 57.953 75.850  1.00 11.48 1 . C  ? 
ATOM   538  CB  CB  . ASN ASN ASN A A 101  101  . 56.633 58.923 75.176  1.00 11.36 1 . C  ? 
ATOM   539  CG  CG  . ASN ASN ASN A A 101  101  . 57.869 59.193 76.011  1.00 11.66 1 . C  ? 
ATOM   540  OD1 OD1 . ASN ASN ASN A A 101  101  . 58.736 58.325 76.173  1.00 11.09 1 . O  ? 
ATOM   541  ND2 ND2 . ASN ASN ASN A A 101  101  . 57.963 60.397 76.552  1.00 11.45 1 . N  ? 
ATOM   542  C   C   . ASN ASN ASN A A 101  101  . 55.260 58.422 77.249  1.00 11.84 1 . C  ? 
ATOM   543  O   O   . ASN ASN ASN A A 101  101  . 54.744 59.525 77.409  1.00 12.45 1 . O  ? 
ATOM   544  N   N   . LYS LYS LYS A A 102  102  . 55.468 57.574 78.250  1.00 11.73 1 . N  ? 
ATOM   545  CA  CA  . LYS LYS LYS A A 102  102  . 55.115 57.893 79.646  1.00 12.89 1 . C  ? 
ATOM   546  CB  CB  . LYS LYS LYS A A 102  102  . 53.980 56.992 80.113  1.00 14.65 1 . C  ? 
ATOM   547  CG  CG  . LYS LYS LYS A A 102  102  . 53.481 57.271 81.518  1.00 18.09 1 . C  ? 
ATOM   548  CD  CD  . LYS LYS LYS A A 102  102  . 52.366 56.310 81.865  1.00 21.04 1 . C  ? 
ATOM   549  CE  CE  . LYS LYS LYS A A 102  102  . 51.952 56.449 83.315  1.00 24.52 1 . C  ? 
ATOM   550  NZ  NZ  . LYS LYS LYS A A 102  102  . 51.397 57.790 83.615  1.00 26.87 1 . N  ? 
ATOM   551  C   C   . LYS LYS LYS A A 102  102  . 56.356 57.707 80.504  1.00 11.85 1 . C  ? 
ATOM   552  O   O   . LYS LYS LYS A A 102  102  . 56.809 56.577 80.698  1.00 11.65 1 . O  ? 
ATOM   553  N   N   . TYR TYR TYR A A 103  103  . 56.911 58.815 81.006  1.00 11.21 1 . N  ? 
ATOM   554  CA  CA  . TYR TYR TYR A A 103  103  . 58.131 58.757 81.794  1.00 11.42 1 . C  ? 
ATOM   555  CB  CB  . TYR TYR TYR A A 103  103  . 59.103 59.843 81.359  1.00 11.21 1 . C  ? 
ATOM   556  CG  CG  . TYR TYR TYR A A 103  103  . 60.476 59.670 81.956  1.00 11.64 1 . C  ? 
ATOM   557  CD1 CD1 . TYR TYR TYR A A 103  103  . 60.786 60.240 83.179  1.00 12.89 1 . C  ? 
ATOM   558  CE1 CE1 . TYR TYR TYR A A 103  103  . 62.029 60.085 83.742  1.00 13.07 1 . C  ? 
ATOM   559  CZ  CZ  . TYR TYR TYR A A 103  103  . 62.991 59.329 83.102  1.00 12.73 1 . C  ? 
ATOM   560  OH  OH  . TYR TYR TYR A A 103  103  . 64.213 59.211 83.683  1.00 13.83 1 . O  ? 
ATOM   561  CE2 CE2 . TYR TYR TYR A A 103  103  . 62.710 58.742 81.886  1.00 12.15 1 . C  ? 
ATOM   562  CD2 CD2 . TYR TYR TYR A A 103  103  . 61.459 58.900 81.328  1.00 11.60 1 . C  ? 
ATOM   563  C   C   . TYR TYR TYR A A 103  103  . 57.770 58.870 83.268  1.00 11.96 1 . C  ? 
ATOM   564  O   O   . TYR TYR TYR A A 103  103  . 57.341 59.935 83.738  1.00 12.59 1 . O  ? 
ATOM   565  N   N   . THR THR THR A A 104  104  . 57.868 57.752 83.966  1.00 11.98 1 . N  ? 
ATOM   566  CA  CA  . THR THR THR A A 104  104  . 57.625 57.695 85.406  1.00 12.80 1 . C  ? 
ATOM   567  CB  CB  . THR THR THR A A 104  104  . 56.118 57.739 85.706  1.00 14.26 1 . C  ? 
ATOM   568  OG1 OG1 . THR THR THR A A 104  104  . 55.924 57.916 87.115  1.00 17.21 1 . O  ? 
ATOM   569  CG2 CG2 . THR THR THR A A 104  104  . 55.389 56.510 85.219  1.00 14.81 1 . C  ? 
ATOM   570  C   C   . THR THR THR A A 104  104  . 58.298 56.434 85.941  1.00 12.23 1 . C  ? 
ATOM   571  O   O   . THR THR THR A A 104  104  . 58.169 55.383 85.347  1.00 12.23 1 . O  ? 
ATOM   572  N   N   . THR THR THR A A 105  105  . 59.025 56.541 87.043  1.00 12.15 1 . N  ? 
ATOM   573  CA  CA  . THR THR THR A A 105  105  . 59.697 55.385 87.613  1.00 11.79 1 . C  ? 
ATOM   574  CB  CB  . THR THR THR A A 105  105  . 60.918 55.810 88.426  1.00 12.14 1 . C  ? 
ATOM   575  OG1 OG1 . THR THR THR A A 105  105  . 61.807 56.547 87.560  1.00 11.86 1 . O  ? 
ATOM   576  CG2 CG2 . THR THR THR A A 105  105  . 61.621 54.616 89.021  1.00 12.77 1 . C  ? 
ATOM   577  C   C   . THR THR THR A A 105  105  . 58.705 54.592 88.455  1.00 11.44 1 . C  ? 
ATOM   578  O   O   . THR THR THR A A 105  105  . 58.091 55.134 89.380  1.00 11.94 1 . O  ? 
ATOM   579  N   N   . VAL VAL VAL A A 106  106  . 58.522 53.315 88.119  1.00 10.74 1 . N  ? 
ATOM   580  CA  CA  . VAL VAL VAL A A 106  106  . 57.690 52.420 88.933  1.00 10.55 1 . C  ? 
ATOM   581  CB  CB  . VAL VAL VAL A A 106  106  . 56.999 51.353 88.061  1.00 10.35 1 . C  ? 
ATOM   582  CG1 CG1 . VAL VAL VAL A A 106  106  . 56.214 50.382 88.936  1.00 10.39 1 . C  ? 
ATOM   583  CG2 CG2 . VAL VAL VAL A A 106  106  . 56.079 52.023 87.056  1.00 10.30 1 . C  ? 
ATOM   584  C   C   . VAL VAL VAL A A 106  106  . 58.654 51.851 89.961  1.00 10.50 1 . C  ? 
ATOM   585  O   O   . VAL VAL VAL A A 106  106  . 59.442 50.941 89.669  1.00 10.55 1 . O  ? 
ATOM   586  N   N   . TYR TYR TYR A A 107  107  . 58.638 52.417 91.169  1.00 10.25 1 . N  ? 
ATOM   587  CA  CA  . TYR TYR TYR A A 107  107  . 59.704 52.139 92.127  1.00 10.40 1 . C  ? 
ATOM   588  CB  CB  . TYR TYR TYR A A 107  107  . 59.623 53.100 93.328  1.00 11.28 1 . C  ? 
ATOM   589  CG  CG  . TYR TYR TYR A A 107  107  . 59.912 54.516 92.928  1.00 12.51 1 . C  ? 
ATOM   590  CD1 CD1 . TYR TYR TYR A A 107  107  . 61.216 54.941 92.698  1.00 13.43 1 . C  ? 
ATOM   591  CE1 CE1 . TYR TYR TYR A A 107  107  . 61.483 56.242 92.285  1.00 15.34 1 . C  ? 
ATOM   592  CZ  CZ  . TYR TYR TYR A A 107  107  . 60.441 57.134 92.137  1.00 16.12 1 . C  ? 
ATOM   593  OH  OH  . TYR TYR TYR A A 107  107  . 60.698 58.448 91.772  1.00 20.43 1 . O  ? 
ATOM   594  CE2 CE2 . TYR TYR TYR A A 107  107  . 59.142 56.745 92.382  1.00 15.41 1 . C  ? 
ATOM   595  CD2 CD2 . TYR TYR TYR A A 107  107  . 58.879 55.434 92.765  1.00 13.67 1 . C  ? 
ATOM   596  C   C   . TYR TYR TYR A A 107  107  . 59.782 50.721 92.617  1.00 9.81  1 . C  ? 
ATOM   597  O   O   . TYR TYR TYR A A 107  107  . 60.869 50.257 92.944  1.00 9.59  1 . O  ? 
ATOM   598  N   N   . ALA ALA ALA A A 108  108  . 58.674 49.981 92.603  1.00 9.33  1 . N  ? 
ATOM   599  CA  CA  . ALA ALA ALA A A 108  108  . 58.719 48.585 93.008  1.00 9.11  1 . C  ? 
ATOM   600  CB  CB  . ALA ALA ALA A A 108  108  . 57.317 48.014 93.136  1.00 9.28  1 . C  ? 
ATOM   601  C   C   . ALA ALA ALA A A 108  108  . 59.506 47.691 92.048  1.00 9.09  1 . C  ? 
ATOM   602  O   O   . ALA ALA ALA A A 108  108  . 59.833 46.569 92.433  1.00 9.57  1 . O  ? 
ATOM   603  N   N   . ASN ASN ASN A A 109  109  . 59.777 48.161 90.821  1.00 8.99  1 . N  ? 
ATOM   604  CA  CA  . ASN ASN ASN A A 109  109  . 60.447 47.342 89.808  1.00 9.32  1 . C  ? 
ATOM   605  CB  CB  . ASN ASN ASN A A 109  109  . 60.000 47.757 88.412  1.00 9.40  1 . C  ? 
ATOM   606  CG  CG  . ASN ASN ASN A A 109  109  . 58.504 47.603 88.181  1.00 9.44  1 . C  ? 
ATOM   607  OD1 OD1 . ASN ASN ASN A A 109  109  . 57.751 47.141 89.045  1.00 9.90  1 . O  ? 
ATOM   608  ND2 ND2 . ASN ASN ASN A A 109  109  . 58.060 48.017 87.010  1.00 9.82  1 . N  ? 
ATOM   609  C   C   . ASN ASN ASN A A 109  109  . 61.948 47.512 89.958  1.00 9.42  1 . C  ? 
ATOM   610  O   O   . ASN ASN ASN A A 109  109  . 62.486 48.535 89.582  1.00 9.89  1 . O  ? 
ATOM   611  N   N   . GLN GLN GLN A A 110  110  . 62.628 46.518 90.512  1.00 9.20  1 . N  ? 
ATOM   612  CA  CA  . GLN GLN GLN A A 110  110  . 64.058 46.662 90.813  1.00 9.45  1 . C  ? 
ATOM   613  CB  CB  . GLN GLN GLN A A 110  110  . 64.256 47.310 92.183  1.00 9.58  1 . C  ? 
ATOM   614  CG  CG  . GLN GLN GLN A A 110  110  . 63.585 48.641 92.434  1.00 9.66  1 . C  ? 
ATOM   615  CD  CD  . GLN GLN GLN A A 110  110  . 64.131 49.801 91.609  1.00 10.20 1 . C  ? 
ATOM   616  OE1 OE1 . GLN GLN GLN A A 110  110  . 65.185 49.701 90.979  1.00 10.49 1 . O  ? 
ATOM   617  NE2 NE2 . GLN GLN GLN A A 110  110  . 63.404 50.905 91.608  1.00 9.61  1 . N  ? 
ATOM   618  C   C   . GLN GLN GLN A A 110  110  . 64.764 45.337 90.894  1.00 9.64  1 . C  ? 
ATOM   619  O   O   . GLN GLN GLN A A 110  110  . 64.147 44.291 91.070  1.00 10.49 1 . O  ? 
ATOM   620  N   N   . PHE PHE PHE A A 111  111  . 66.083 45.408 90.806  1.00 9.31  1 . N  ? 
ATOM   621  CA  CA  . PHE PHE PHE A A 111  111  . 66.934 44.371 91.360  1.00 9.80  1 . C  ? 
ATOM   622  CB  CB  . PHE PHE PHE A A 111  111  . 68.016 43.956 90.369  1.00 9.63  1 . C  ? 
ATOM   623  CG  CG  . PHE PHE PHE A A 111  111  . 67.515 43.043 89.283  1.00 9.69  1 . C  ? 
ATOM   624  CD1 CD1 . PHE PHE PHE A A 111  111  . 67.411 41.687 89.505  1.00 10.23 1 . C  ? 
ATOM   625  CE1 CE1 . PHE PHE PHE A A 111  111  . 66.942 40.820 88.525  1.00 10.23 1 . C  ? 
ATOM   626  CZ  CZ  . PHE PHE PHE A A 111  111  . 66.591 41.322 87.290  1.00 10.19 1 . C  ? 
ATOM   627  CE2 CE2 . PHE PHE PHE A A 111  111  . 66.677 42.675 87.049  1.00 10.17 1 . C  ? 
ATOM   628  CD2 CD2 . PHE PHE PHE A A 111  111  . 67.136 43.542 88.035  1.00 10.11 1 . C  ? 
ATOM   629  C   C   . PHE PHE PHE A A 111  111  . 67.551 44.890 92.646  1.00 10.07 1 . C  ? 
ATOM   630  O   O   . PHE PHE PHE A A 111  111  . 67.917 46.072 92.745  1.00 9.99  1 . O  ? 
ATOM   631  N   N   . SER SER SER A A 112  112  . 67.632 44.002 93.631  1.00 10.16 1 . N  ? 
ATOM   632  CA  CA  . SER SER SER A A 112  112  . 68.234 44.290 94.929  1.00 10.65 1 . C  ? 
ATOM   633  CB  CB  . SER SER SER A A 112  112  . 67.178 44.396 96.042  1.00 10.77 1 . C  ? 
ATOM   634  OG  OG  . SER SER SER A A 112  112  . 66.208 45.373 95.758  1.00 10.92 1 . O  ? 
ATOM   635  C   C   . SER SER SER A A 112  112  . 69.215 43.169 95.264  1.00 11.12 1 . C  ? 
ATOM   636  O   O   . SER SER SER A A 112  112  . 69.103 42.059 94.771  1.00 11.07 1 . O  ? 
ATOM   637  N   N   . VAL VAL VAL A A 113  113  . 70.161 43.484 96.142  1.00 12.21 1 . N  ? 
ATOM   638  CA  CA  . VAL VAL VAL A A 113  113  . 71.206 42.538 96.532  1.00 12.66 1 . C  ? 
ATOM   639  CB  CB  . VAL VAL VAL A A 113  113  . 72.583 42.919 95.917  1.00 13.99 1 . C  ? 
ATOM   640  CG1 CG1 . VAL VAL VAL A A 113  113  . 73.086 44.268 96.426  1.00 15.14 1 . C  ? 
ATOM   641  CG2 CG2 . VAL VAL VAL A A 113  113  . 73.615 41.833 96.175  1.00 14.97 1 . C  ? 
ATOM   642  C   C   . VAL VAL VAL A A 113  113  . 71.319 42.469 98.049  1.00 12.71 1 . C  ? 
ATOM   643  O   O   . VAL VAL VAL A A 113  113  . 71.131 43.465 98.726  1.00 13.27 1 . O  ? 
ATOM   644  N   N   . PHE PHE PHE A A 114  114  . 71.611 41.276 98.551  1.00 12.81 1 . N  ? 
ATOM   645  CA  CA  . PHE PHE PHE A A 114  114  . 71.953 41.062 99.940  1.00 13.53 1 . C  ? 
ATOM   646  CB  CB  . PHE PHE PHE A A 114  114  . 70.916 40.153 100.599 1.00 14.24 1 . C  ? 
ATOM   647  CG  CG  . PHE PHE PHE A A 114  114  . 71.323 39.634 101.956 1.00 14.11 1 . C  ? 
ATOM   648  CD1 CD1 . PHE PHE PHE A A 114  114  . 72.010 38.438 102.078 1.00 14.64 1 . C  ? 
ATOM   649  CE1 CE1 . PHE PHE PHE A A 114  114  . 72.376 37.960 103.339 1.00 14.71 1 . C  ? 
ATOM   650  CZ  CZ  . PHE PHE PHE A A 114  114  . 72.077 38.699 104.463 1.00 14.63 1 . C  ? 
ATOM   651  CE2 CE2 . PHE PHE PHE A A 114  114  . 71.399 39.892 104.356 1.00 15.15 1 . C  ? 
ATOM   652  CD2 CD2 . PHE PHE PHE A A 114  114  . 71.022 40.355 103.106 1.00 14.80 1 . C  ? 
ATOM   653  C   C   . PHE PHE PHE A A 114  114  . 73.296 40.381 99.956  1.00 14.25 1 . C  ? 
ATOM   654  O   O   . PHE PHE PHE A A 114  114  . 73.525 39.477 99.178  1.00 13.18 1 . O  ? 
ATOM   655  N   N   . GLN GLN GLN A A 115  115  . 74.179 40.812 100.857 1.00 14.76 1 . N  ? 
ATOM   656  CA  CA  . GLN GLN GLN A A 115  115  . 75.462 40.130 101.032 1.00 15.47 1 . C  ? 
ATOM   657  CB  CB  . GLN GLN GLN A A 115  115  . 76.566 40.875 100.284 1.00 16.33 1 . C  ? 
ATOM   658  CG  CG  . GLN GLN GLN A A 115  115  . 76.383 40.825 98.771  1.00 17.03 1 . C  ? 
ATOM   659  CD  CD  . GLN GLN GLN A A 115  115  . 77.600 41.265 97.991  1.00 18.86 1 . C  ? 
ATOM   660  OE1 OE1 . GLN GLN GLN A A 115  115  . 78.717 41.351 98.525  1.00 17.89 1 . O  ? 
ATOM   661  NE2 NE2 . GLN GLN GLN A A 115  115  . 77.406 41.505 96.700  1.00 18.58 1 . N  ? 
ATOM   662  C   C   . GLN GLN GLN A A 115  115  . 75.813 40.005 102.501 1.00 16.00 1 . C  ? 
ATOM   663  O   O   . GLN GLN GLN A A 115  115  . 75.632 40.953 103.246 1.00 16.48 1 . O  ? 
ATOM   664  N   N   . LYS LYS LYS A A 116  116  . 76.300 38.831 102.903 1.00 17.21 1 . N  ? 
ATOM   665  CA  CA  . LYS LYS LYS A A 116  116  . 76.821 38.658 104.259 1.00 18.88 1 . C  ? 
ATOM   666  CB  CB  . LYS LYS LYS A A 116  116  . 75.828 37.916 105.143 1.00 21.16 1 . C  ? 
ATOM   667  CG  CG  . LYS LYS LYS A A 116  116  . 76.199 37.985 106.625 1.00 23.72 1 . C  ? 
ATOM   668  CD  CD  . LYS LYS LYS A A 116  116  . 75.022 37.607 107.510 1.00 27.39 1 . C  ? 
ATOM   669  CE  CE  . LYS LYS LYS A A 116  116  . 74.918 36.118 107.746 1.00 29.84 1 . C  ? 
ATOM   670  NZ  NZ  . LYS LYS LYS A A 116  116  . 75.225 35.789 109.167 1.00 32.96 1 . N  ? 
ATOM   671  C   C   . LYS LYS LYS A A 116  116  . 78.127 37.896 104.211 1.00 18.66 1 . C  ? 
ATOM   672  O   O   . LYS LYS LYS A A 116  116  . 78.190 36.812 103.662 1.00 18.83 1 . O  ? 
ATOM   673  N   N   . VAL VAL VAL A A 117  117  . 79.165 38.468 104.814 1.00 20.88 1 . N  ? 
ATOM   674  CA  CA  . VAL VAL VAL A A 117  117  . 80.464 37.801 104.885 1.00 22.50 1 . C  ? 
ATOM   675  CB  CB  . VAL VAL VAL A A 117  117  . 81.596 38.800 105.212 1.00 23.56 1 . C  ? 
ATOM   676  CG1 CG1 . VAL VAL VAL A A 117  117  . 82.928 38.059 105.356 1.00 24.03 1 . C  ? 
ATOM   677  CG2 CG2 . VAL VAL VAL A A 117  117  . 81.687 39.900 104.153 1.00 23.38 1 . C  ? 
ATOM   678  C   C   . VAL VAL VAL A A 117  117  . 80.380 36.722 105.975 1.00 24.50 1 . C  ? 
ATOM   679  O   O   . VAL VAL VAL A A 117  117  . 79.898 36.989 107.073 1.00 24.94 1 . O  ? 
ATOM   680  N   N   . GLU GLU GLU A A 118  118  . 80.816 35.512 105.656 1.00 27.57 1 . N  ? 
ATOM   681  CA  CA  . GLU GLU GLU A A 118  118  . 80.884 34.430 106.651 1.00 32.80 1 . C  ? 
ATOM   682  CB  CB  . GLU GLU GLU A A 118  118  . 81.535 33.187 106.042 1.00 35.42 1 . C  ? 
ATOM   683  CG  CG  . GLU GLU GLU A A 118  118  . 81.363 31.912 106.856 1.00 38.29 1 . C  ? 
ATOM   684  CD  CD  . GLU GLU GLU A A 118  118  . 81.328 30.672 105.984 1.00 40.60 1 . C  ? 
ATOM   685  OE1 OE1 . GLU GLU GLU A A 118  118  . 82.319 29.923 105.983 1.00 44.99 1 . O  ? 
ATOM   686  OE2 OE2 . GLU GLU GLU A A 118  118  . 80.319 30.449 105.279 1.00 44.26 1 . O  ? 
ATOM   687  C   C   . GLU GLU GLU A A 118  118  . 81.664 34.915 107.875 1.00 33.31 1 . C  ? 
ATOM   688  O   O   . GLU GLU GLU A A 118  118  . 82.766 35.456 107.740 1.00 32.76 1 . O  ? 
ATOM   689  N   N   . GLY GLY GLY A A 119  119  . 81.055 34.784 109.055 1.00 37.47 1 . N  ? 
ATOM   690  CA  CA  . GLY GLY GLY A A 119  119  . 81.646 35.274 110.304 1.00 38.09 1 . C  ? 
ATOM   691  C   C   . GLY GLY GLY A A 119  119  . 81.033 36.544 110.872 1.00 40.84 1 . C  ? 
ATOM   692  O   O   . GLY GLY GLY A A 119  119  . 81.171 36.809 112.066 1.00 40.97 1 . O  ? 
ATOM   693  N   N   . ASN ASN ASN A A 120  120  . 80.374 37.347 110.037 1.00 40.16 1 . N  ? 
ATOM   694  CA  CA  . ASN ASN ASN A A 120  120  . 79.667 38.543 110.518 1.00 40.09 1 . C  ? 
ATOM   695  CB  CB  . ASN ASN ASN A A 120  120  . 79.600 39.608 109.420 1.00 40.65 1 . C  ? 
ATOM   696  CG  CG  . ASN ASN ASN A A 120  120  . 80.968 40.142 109.038 1.00 40.88 1 . C  ? 
ATOM   697  OD1 OD1 . ASN ASN ASN A A 120  120  . 81.984 39.739 109.600 1.00 44.89 1 . O  ? 
ATOM   698  ND2 ND2 . ASN ASN ASN A A 120  120  . 81.001 41.056 108.079 1.00 40.67 1 . N  ? 
ATOM   699  C   C   . ASN ASN ASN A A 120  120  . 78.263 38.185 110.989 1.00 38.32 1 . C  ? 
ATOM   700  O   O   . ASN ASN ASN A A 120  120  . 77.647 37.253 110.466 1.00 38.19 1 . O  ? 
ATOM   701  N   N   . LYS LYS LYS A A 121  121  . 77.759 38.926 111.977 1.00 38.62 1 . N  ? 
ATOM   702  CA  CA  . LYS LYS LYS A A 121  121  . 76.407 38.691 112.491 1.00 39.54 1 . C  ? 
ATOM   703  CB  CB  . LYS LYS LYS A A 121  121  . 76.204 39.320 113.884 1.00 42.17 1 . C  ? 
ATOM   704  CG  CG  . LYS LYS LYS A A 121  121  . 74.781 39.200 114.455 1.00 45.08 1 . C  ? 
ATOM   705  CD  CD  . LYS LYS LYS A A 121  121  . 74.274 37.753 114.545 1.00 47.11 1 . C  ? 
ATOM   706  CE  CE  . LYS LYS LYS A A 121  121  . 72.834 37.571 114.067 1.00 48.58 1 . C  ? 
ATOM   707  NZ  NZ  . LYS LYS LYS A A 121  121  . 71.839 37.746 115.162 1.00 50.24 1 . N  ? 
ATOM   708  C   C   . LYS LYS LYS A A 121  121  . 75.333 39.196 111.525 1.00 36.70 1 . C  ? 
ATOM   709  O   O   . LYS LYS LYS A A 121  121  . 74.283 38.556 111.381 1.00 36.52 1 . O  ? 
ATOM   710  N   N   . ASP ASP ASP A A 122  122  . 75.593 40.332 110.878 1.00 34.22 1 . N  ? 
ATOM   711  CA  CA  . ASP ASP ASP A A 122  122  . 74.625 40.937 109.952 1.00 32.01 1 . C  ? 
ATOM   712  CB  CB  . ASP ASP ASP A A 122  122  . 74.193 42.315 110.454 1.00 33.75 1 . C  ? 
ATOM   713  CG  CG  . ASP ASP ASP A A 122  122  . 73.623 42.273 111.864 1.00 35.98 1 . C  ? 
ATOM   714  OD1 OD1 . ASP ASP ASP A A 122  122  . 72.876 41.320 112.190 1.00 36.19 1 . O  ? 
ATOM   715  OD2 OD2 . ASP ASP ASP A A 122  122  . 73.933 43.196 112.645 1.00 39.87 1 . O  ? 
ATOM   716  C   C   . ASP ASP ASP A A 122  122  . 75.170 41.064 108.537 1.00 29.10 1 . C  ? 
ATOM   717  O   O   . ASP ASP ASP A A 122  122  . 76.378 41.239 108.320 1.00 26.83 1 . O  ? 
ATOM   718  N   N   . GLY GLY GLY A A 123  123  . 74.251 40.964 107.578 1.00 25.42 1 . N  ? 
ATOM   719  CA  CA  . GLY GLY GLY A A 123  123  . 74.546 41.259 106.189 1.00 22.98 1 . C  ? 
ATOM   720  C   C   . GLY GLY GLY A A 123  123  . 74.007 42.627 105.852 1.00 22.13 1 . C  ? 
ATOM   721  O   O   . GLY GLY GLY A A 123  123  . 73.426 43.312 106.706 1.00 22.91 1 . O  ? 
ATOM   722  N   N   . VAL VAL VAL A A 124  124  . 74.181 43.006 104.587 1.00 19.92 1 . N  ? 
ATOM   723  CA  CA  . VAL VAL VAL A A 124  124  . 73.712 44.289 104.066 1.00 20.02 1 . C  ? 
ATOM   724  CB  CB  . VAL VAL VAL A A 124  124  . 74.859 45.237 103.663 1.00 21.91 1 . C  ? 
ATOM   725  CG1 CG1 . VAL VAL VAL A A 124  124  . 75.748 45.534 104.864 1.00 24.10 1 . C  ? 
ATOM   726  CG2 CG2 . VAL VAL VAL A A 124  124  . 75.687 44.682 102.522 1.00 22.21 1 . C  ? 
ATOM   727  C   C   . VAL VAL VAL A A 124  124  . 72.800 44.030 102.873 1.00 18.23 1 . C  ? 
ATOM   728  O   O   . VAL VAL VAL A A 124  124  . 73.034 43.088 102.122 1.00 17.09 1 . O  ? 
ATOM   729  N   N   . ALA ALA ALA A A 125  125  . 71.766 44.857 102.733 1.00 16.89 1 . N  ? 
ATOM   730  CA  CA  . ALA ALA ALA A A 125  125  . 70.831 44.758 101.607 1.00 16.21 1 . C  ? 
ATOM   731  CB  CB  . ALA ALA ALA A A 125  125  . 69.483 44.275 102.078 1.00 17.29 1 . C  ? 
ATOM   732  C   C   . ALA ALA ALA A A 125  125  . 70.698 46.131 100.968 1.00 15.02 1 . C  ? 
ATOM   733  O   O   . ALA ALA ALA A A 125  125  . 70.663 47.144 101.666 1.00 16.09 1 . O  ? 
ATOM   734  N   N   . GLN GLN GLN A A 126  126  . 70.592 46.159 99.644  1.00 13.17 1 . N  ? 
ATOM   735  CA  CA  . GLN GLN GLN A A 126  126  . 70.634 47.411 98.889  1.00 12.90 1 . C  ? 
ATOM   736  CB  CB  . GLN GLN GLN A A 126  126  . 72.086 47.734 98.535  1.00 13.19 1 . C  ? 
ATOM   737  CG  CG  . GLN GLN GLN A A 126  126  . 72.325 48.947 97.667  1.00 13.31 1 . C  ? 
ATOM   738  CD  CD  . GLN GLN GLN A A 126  126  . 71.955 50.238 98.354  1.00 13.89 1 . C  ? 
ATOM   739  OE1 OE1 . GLN GLN GLN A A 126  126  . 72.542 50.572 99.404  1.00 16.32 1 . O  ? 
ATOM   740  NE2 NE2 . GLN GLN GLN A A 126  126  . 71.001 50.977 97.798  1.00 13.15 1 . N  ? 
ATOM   741  C   C   . GLN GLN GLN A A 126  126  . 69.819 47.243 97.621  1.00 11.91 1 . C  ? 
ATOM   742  O   O   . GLN GLN GLN A A 126  126  . 70.046 46.295 96.866  1.00 12.71 1 . O  ? 
ATOM   743  N   N   . VAL VAL VAL A A 127  127  . 68.902 48.175 97.373  1.00 11.82 1 . N  ? 
ATOM   744  CA  CA  . VAL VAL VAL A A 127  127  . 68.233 48.246 96.066  1.00 11.45 1 . C  ? 
ATOM   745  CB  CB  . VAL VAL VAL A A 127  127  . 66.992 49.146 96.108  1.00 11.65 1 . C  ? 
ATOM   746  CG1 CG1 . VAL VAL VAL A A 127  127  . 66.292 49.160 94.748  1.00 11.74 1 . C  ? 
ATOM   747  CG2 CG2 . VAL VAL VAL A A 127  127  . 65.997 48.703 97.188  1.00 12.26 1 . C  ? 
ATOM   748  C   C   . VAL VAL VAL A A 127  127  . 69.249 48.812 95.079  1.00 11.49 1 . C  ? 
ATOM   749  O   O   . VAL VAL VAL A A 127  127  . 69.920 49.816 95.380  1.00 11.35 1 . O  ? 
ATOM   750  N   N   . LEU LEU LEU A A 128  128  . 69.338 48.209 93.895  1.00 11.07 1 . N  ? 
ATOM   751  CA  CA  . LEU LEU LEU A A 128  128  . 70.267 48.680 92.874  1.00 11.39 1 . C  ? 
ATOM   752  CB  CB  . LEU LEU LEU A A 128  128  . 70.750 47.504 92.034  1.00 11.10 1 . C  ? 
ATOM   753  CG  CG  . LEU LEU LEU A A 128  128  . 71.391 46.361 92.830  1.00 11.81 1 . C  ? 
ATOM   754  CD1 CD1 . LEU LEU LEU A A 128  128  . 71.805 45.282 91.865  1.00 12.46 1 . C  ? 
ATOM   755  CD2 CD2 . LEU LEU LEU A A 128  128  . 72.580 46.836 93.634  1.00 11.77 1 . C  ? 
ATOM   756  C   C   . LEU LEU LEU A A 128  128  . 69.619 49.773 92.025  1.00 10.93 1 . C  ? 
ATOM   757  O   O   . LEU LEU LEU A A 128  128  . 69.425 49.631 90.812  1.00 11.31 1 . O  ? 
ATOM   758  N   N   . TYR TYR TYR A A 129  129  . 69.310 50.884 92.689  1.00 11.19 1 . N  ? 
ATOM   759  CA  CA  . TYR TYR TYR A A 129  129  . 68.690 52.045 92.075  1.00 11.49 1 . C  ? 
ATOM   760  CB  CB  . TYR TYR TYR A A 129  129  . 67.165 52.043 92.287  1.00 11.56 1 . C  ? 
ATOM   761  CG  CG  . TYR TYR TYR A A 129  129  . 66.455 53.280 91.742  1.00 11.70 1 . C  ? 
ATOM   762  CD1 CD1 . TYR TYR TYR A A 129  129  . 66.473 53.576 90.387  1.00 11.90 1 . C  ? 
ATOM   763  CE1 CE1 . TYR TYR TYR A A 129  129  . 65.844 54.709 89.884  1.00 12.31 1 . C  ? 
ATOM   764  CZ  CZ  . TYR TYR TYR A A 129  129  . 65.199 55.568 90.731  1.00 12.79 1 . C  ? 
ATOM   765  OH  OH  . TYR TYR TYR A A 129  129  . 64.559 56.677 90.238  1.00 14.49 1 . O  ? 
ATOM   766  CE2 CE2 . TYR TYR TYR A A 129  129  . 65.166 55.290 92.086  1.00 13.16 1 . C  ? 
ATOM   767  CD2 CD2 . TYR TYR TYR A A 129  129  . 65.799 54.167 92.575  1.00 12.27 1 . C  ? 
ATOM   768  C   C   . TYR TYR TYR A A 129  129  . 69.315 53.295 92.702  1.00 11.64 1 . C  ? 
ATOM   769  O   O   . TYR TYR TYR A A 129  129  . 69.276 53.460 93.925  1.00 11.85 1 . O  ? 
ATOM   770  N   N   . ALA ALA ALA A A 130  130  . 69.857 54.175 91.859  1.00 12.12 1 . N  ? 
ATOM   771  CA  CA  . ALA ALA ALA A A 130  130  . 70.519 55.402 92.311  1.00 13.06 1 . C  ? 
ATOM   772  CB  CB  . ALA ALA ALA A A 130  130  . 71.607 55.806 91.330  1.00 13.02 1 . C  ? 
ATOM   773  C   C   . ALA ALA ALA A A 130  130  . 69.462 56.476 92.443  1.00 14.19 1 . C  ? 
ATOM   774  O   O   . ALA ALA ALA A A 130  130  . 69.370 57.406 91.644  1.00 15.71 1 . O  ? 
ATOM   775  N   N   . GLY GLY GLY A A 131  131  . 68.609 56.307 93.438  1.00 13.99 1 . N  ? 
ATOM   776  CA  CA  . GLY GLY GLY A A 131  131  . 67.543 57.242 93.718  1.00 14.93 1 . C  ? 
ATOM   777  C   C   . GLY GLY GLY A A 131  131  . 66.654 56.696 94.812  1.00 14.19 1 . C  ? 
ATOM   778  O   O   . GLY GLY GLY A A 131  131  . 66.952 55.662 95.408  1.00 13.94 1 . O  ? 
ATOM   779  N   N   . GLU GLU GLU A A 132  132  . 65.559 57.396 95.058  1.00 15.56 1 . N  ? 
ATOM   780  CA  CA  . GLU GLU GLU A A 132  132  . 64.550 56.928 96.005  1.00 16.49 1 . C  ? 
ATOM   781  CB  CB  . GLU GLU GLU A A 132  132  . 64.885 57.419 97.413  1.00 19.33 1 . C  ? 
ATOM   782  CG  CG  . GLU GLU GLU A A 132  132  . 64.901 58.934 97.540  1.00 22.11 1 . C  ? 
ATOM   783  CD  CD  . GLU GLU GLU A A 132  132  . 65.261 59.395 98.941  1.00 24.95 1 . C  ? 
ATOM   784  OE1 OE1 . GLU GLU GLU A A 132  132  . 66.236 58.887 99.526  1.00 27.32 1 . O  ? 
ATOM   785  OE2 OE2 . GLU GLU GLU A A 132  132  . 64.550 60.266 99.462  1.00 28.80 1 . O  ? 
ATOM   786  C   C   . GLU GLU GLU A A 132  132  . 63.158 57.397 95.568  1.00 15.86 1 . C  ? 
ATOM   787  O   O   . GLU GLU GLU A A 132  132  . 63.040 58.312 94.764  1.00 16.25 1 . O  ? 
ATOM   788  N   N   . PRO PRO PRO A A 133  133  . 62.095 56.767 96.099  1.00 15.98 1 . N  ? 
ATOM   789  CA  CA  . PRO PRO PRO A A 133  133  . 60.735 57.222 95.804  1.00 17.19 1 . C  ? 
ATOM   790  CB  CB  . PRO PRO PRO A A 133  133  . 59.861 56.237 96.591  1.00 16.52 1 . C  ? 
ATOM   791  CG  CG  . PRO PRO PRO A A 133  133  . 60.711 55.032 96.757  1.00 15.34 1 . C  ? 
ATOM   792  CD  CD  . PRO PRO PRO A A 133  133  . 62.084 55.575 96.959  1.00 15.50 1 . C  ? 
ATOM   793  C   C   . PRO PRO PRO A A 133  133  . 60.477 58.634 96.293  1.00 20.75 1 . C  ? 
ATOM   794  O   O   . PRO PRO PRO A A 133  133  . 61.123 59.088 97.210  1.00 20.83 1 . O  ? 
ATOM   795  N   N   . GLU GLU GLU A A 134  134  . 59.506 59.304 95.693  1.00 28.14 1 . N  ? 
ATOM   796  CA  CA  . GLU GLU GLU A A 134  134  . 59.203 60.690 96.067  1.00 34.06 1 . C  ? 
ATOM   797  CB  CB  . GLU GLU GLU A A 134  134  . 58.604 61.430 94.865  1.00 38.42 1 . C  ? 
ATOM   798  CG  CG  . GLU GLU GLU A A 134  134  . 59.524 61.347 93.645  1.00 41.44 1 . C  ? 
ATOM   799  CD  CD  . GLU GLU GLU A A 134  134  . 59.052 62.131 92.433  1.00 46.95 1 . C  ? 
ATOM   800  OE1 OE1 . GLU GLU GLU A A 134  134  . 57.858 62.496 92.358  1.00 51.43 1 . O  ? 
ATOM   801  OE2 OE2 . GLU GLU GLU A A 134  134  . 59.894 62.365 91.538  1.00 48.13 1 . O  ? 
ATOM   802  C   C   . GLU GLU GLU A A 134  134  . 58.321 60.734 97.336  1.00 36.21 1 . C  ? 
ATOM   803  O   O   . GLU GLU GLU A A 134  134  . 58.565 61.548 98.244  1.00 37.95 1 . O  ? 
ATOM   804  N   N   . ASN ASN ASN A A 135  135  . 57.351 59.820 97.418  1.00 37.47 1 . N  ? 
ATOM   805  CA  CA  . ASN ASN ASN A A 135  135  . 56.479 59.676 98.602  1.00 38.03 1 . C  ? 
ATOM   806  CB  CB  . ASN ASN ASN A A 135  135  . 55.004 59.529 98.163  1.00 38.78 1 . C  ? 
ATOM   807  CG  CG  . ASN ASN ASN A A 135  135  . 54.677 58.163 97.586  1.00 39.56 1 . C  ? 
ATOM   808  OD1 OD1 . ASN ASN ASN A A 135  135  . 55.458 57.218 97.691  1.00 42.40 1 . O  ? 
ATOM   809  ND2 ND2 . ASN ASN ASN A A 135  135  . 53.503 58.051 96.983  1.00 41.43 1 . N  ? 
ATOM   810  C   C   . ASN ASN ASN A A 135  135  . 56.966 58.540 99.522  1.00 35.25 1 . C  ? 
ATOM   811  O   O   . ASN ASN ASN A A 135  135  . 58.112 58.081 99.388  1.00 36.20 1 . O  ? 
ATOM   812  N   N   . GLY GLY GLY A A 136  136  . 56.119 58.098 100.454 1.00 32.65 1 . N  ? 
ATOM   813  CA  CA  . GLY GLY GLY A A 136  136  . 56.509 57.116 101.471 1.00 30.27 1 . C  ? 
ATOM   814  C   C   . GLY GLY GLY A A 136  136  . 56.315 55.657 101.141 1.00 26.20 1 . C  ? 
ATOM   815  O   O   . GLY GLY GLY A A 136  136  . 56.533 54.763 102.040 1.00 25.66 1 . O  ? 
ATOM   816  N   N   . TYR TYR TYR A A 137  137  . 55.920 55.355 99.887  1.00 24.34 1 . N  ? 
ATOM   817  CA  CA  . TYR TYR TYR A A 137  137  . 55.807 53.955 99.532  1.00 18.86 1 . C  ? 
ATOM   818  CB  CB  . TYR TYR TYR A A 137  137  . 54.992 53.665 98.262  1.00 18.49 1 . C  ? 
ATOM   819  CG  CG  . TYR TYR TYR A A 137  137  . 53.531 54.055 98.295  1.00 18.10 1 . C  ? 
ATOM   820  CD1 CD1 . TYR TYR TYR A A 137  137  . 52.775 53.955 99.459  1.00 18.58 1 . C  ? 
ATOM   821  CE1 CE1 . TYR TYR TYR A A 137  137  . 51.434 54.317 99.471  1.00 19.32 1 . C  ? 
ATOM   822  CZ  CZ  . TYR TYR TYR A A 137  137  . 50.834 54.757 98.306  1.00 20.08 1 . C  ? 
ATOM   823  OH  OH  . TYR TYR TYR A A 137  137  . 49.494 55.111 98.303  1.00 23.12 1 . O  ? 
ATOM   824  CE2 CE2 . TYR TYR TYR A A 137  137  . 51.553 54.843 97.142  1.00 19.54 1 . C  ? 
ATOM   825  CD2 CD2 . TYR TYR TYR A A 137  137  . 52.901 54.482 97.143  1.00 19.45 1 . C  ? 
ATOM   826  C   C   . TYR TYR TYR A A 137  137  . 57.192 53.359 99.409  1.00 16.22 1 . C  ? 
ATOM   827  O   O   . TYR TYR TYR A A 137  137  . 58.137 53.999 98.912  1.00 14.94 1 . O  ? 
ATOM   828  N   N   . LEU LEU LEU A A 138  138  . 57.297 52.141 99.916  1.00 14.07 1 . N  ? 
ATOM   829  CA  CA  . LEU LEU LEU A A 138  138  . 58.516 51.367 99.950  1.00 13.58 1 . C  ? 
ATOM   830  CB  CB  . LEU LEU LEU A A 138  138  . 58.991 51.036 98.520  1.00 13.52 1 . C  ? 
ATOM   831  CG  CG  . LEU LEU LEU A A 138  138  . 57.934 50.408 97.590  1.00 13.47 1 . C  ? 
ATOM   832  CD1 CD1 . LEU LEU LEU A A 138  138  . 58.538 50.139 96.212  1.00 13.59 1 . C  ? 
ATOM   833  CD2 CD2 . LEU LEU LEU A A 138  138  . 57.346 49.134 98.153  1.00 13.90 1 . C  ? 
ATOM   834  C   C   . LEU LEU LEU A A 138  138  . 59.624 52.029 100.769 1.00 13.39 1 . C  ? 
ATOM   835  O   O   . LEU LEU LEU A A 138  138  . 60.812 51.792 100.526 1.00 13.73 1 . O  ? 
ATOM   836  N   N   . SER SER SER A A 139  139  . 59.236 52.797 101.801 1.00 13.53 1 . N  ? 
ATOM   837  CA  CA  . SER SER SER A A 139  139  . 60.234 53.495 102.626 1.00 13.79 1 . C  ? 
ATOM   838  CB  CB  . SER SER SER A A 139  139  . 59.546 54.420 103.616 1.00 14.14 1 . C  ? 
ATOM   839  OG  OG  . SER SER SER A A 139  139  . 58.815 53.642 104.550 1.00 15.21 1 . O  ? 
ATOM   840  C   C   . SER SER SER A A 139  139  . 61.176 52.541 103.383 1.00 13.69 1 . C  ? 
ATOM   841  O   O   . SER SER SER A A 139  139  . 62.299 52.915 103.749 1.00 14.72 1 . O  ? 
ATOM   842  N   N   . SER SER SER A A 140  140  . 60.745 51.300 103.610 1.00 12.85 1 . N  ? 
ATOM   843  CA  CA  . SER SER SER A A 140  140  . 61.585 50.314 104.279 1.00 13.16 1 . C  ? 
ATOM   844  CB  CB  . SER SER SER A A 140  140  . 60.763 49.110 104.761 1.00 13.97 1 . C  ? 
ATOM   845  OG  OG  . SER SER SER A A 140  140  . 60.393 48.268 103.675 1.00 13.63 1 . O  ? 
ATOM   846  C   C   . SER SER SER A A 140  140  . 62.764 49.816 103.475 1.00 13.21 1 . C  ? 
ATOM   847  O   O   . SER SER SER A A 140  140  . 63.715 49.316 104.044 1.00 13.62 1 . O  ? 
ATOM   848  N   N   . TRP TRP TRP A A 141  141  . 62.695 49.931 102.148 1.00 13.00 1 . N  ? 
ATOM   849  CA  CA  . TRP TRP TRP A A 141  141  . 63.757 49.412 101.302 1.00 12.73 1 . C  ? 
ATOM   850  CB  CB  . TRP TRP TRP A A 141  141  . 63.295 49.325 99.840  1.00 12.25 1 . C  ? 
ATOM   851  CG  CG  . TRP TRP TRP A A 141  141  . 62.173 48.351 99.581  1.00 11.97 1 . C  ? 
ATOM   852  CD1 CD1 . TRP TRP TRP A A 141  141  . 61.358 47.743 100.497 1.00 12.12 1 . C  ? 
ATOM   853  NE1 NE1 . TRP TRP TRP A A 141  141  . 60.462 46.913 99.864  1.00 11.93 1 . N  ? 
ATOM   854  CE2 CE2 . TRP TRP TRP A A 141  141  . 60.680 46.983 98.514  1.00 11.55 1 . C  ? 
ATOM   855  CD2 CD2 . TRP TRP TRP A A 141  141  . 61.743 47.874 98.299  1.00 11.99 1 . C  ? 
ATOM   856  CE3 CE3 . TRP TRP TRP A A 141  141  . 62.153 48.123 96.987  1.00 11.75 1 . C  ? 
ATOM   857  CZ3 CZ3 . TRP TRP TRP A A 141  141  . 61.487 47.480 95.946  1.00 11.78 1 . C  ? 
ATOM   858  CH2 CH2 . TRP TRP TRP A A 141  141  . 60.448 46.599 96.191  1.00 11.30 1 . C  ? 
ATOM   859  CZ2 CZ2 . TRP TRP TRP A A 141  141  . 60.014 46.347 97.465  1.00 11.32 1 . C  ? 
ATOM   860  C   C   . TRP TRP TRP A A 141  141  . 64.981 50.332 101.413 1.00 13.14 1 . C  ? 
ATOM   861  O   O   . TRP TRP TRP A A 141  141  . 64.844 51.503 101.774 1.00 13.42 1 . O  ? 
ATOM   862  N   N   . LYS LYS LYS A A 142  142  . 66.158 49.780 101.112 1.00 13.32 1 . N  ? 
ATOM   863  CA  CA  . LYS LYS LYS A A 142  142  . 67.418 50.530 101.157 1.00 14.19 1 . C  ? 
ATOM   864  CB  CB  . LYS LYS LYS A A 142  142  . 68.563 49.619 101.595 1.00 16.12 1 . C  ? 
ATOM   865  CG  CG  . LYS LYS LYS A A 142  142  . 69.928 50.298 101.675 1.00 19.57 1 . C  ? 
ATOM   866  CD  CD  . LYS LYS LYS A A 142  142  . 69.956 51.507 102.594 1.00 22.75 1 . C  ? 
ATOM   867  CE  CE  . LYS LYS LYS A A 142  142  . 71.395 51.974 102.829 1.00 25.80 1 . C  ? 
ATOM   868  NZ  NZ  . LYS LYS LYS A A 142  142  . 72.221 50.980 103.575 1.00 29.12 1 . N  ? 
ATOM   869  C   C   . LYS LYS LYS A A 142  142  . 67.683 51.148 99.782  1.00 13.44 1 . C  ? 
ATOM   870  O   O   . LYS LYS LYS A A 142  142  . 68.159 50.479 98.869  1.00 13.02 1 . O  ? 
ATOM   871  N   N   . TRP TRP TRP A A 143  143  . 67.367 52.427 99.678  1.00 12.77 1 . N  ? 
ATOM   872  CA  CA  . TRP TRP TRP A A 143  143  . 67.434 53.209 98.436  1.00 12.92 1 . C  ? 
ATOM   873  CB  CB  . TRP TRP TRP A A 143  143  . 66.297 54.239 98.446  1.00 12.43 1 . C  ? 
ATOM   874  CG  CG  . TRP TRP TRP A A 143  143  . 64.960 53.580 98.370  1.00 12.05 1 . C  ? 
ATOM   875  CD1 CD1 . TRP TRP TRP A A 143  143  . 64.048 53.449 99.369  1.00 12.42 1 . C  ? 
ATOM   876  NE1 NE1 . TRP TRP TRP A A 143  143  . 62.954 52.755 98.918  1.00 12.46 1 . N  ? 
ATOM   877  CE2 CE2 . TRP TRP TRP A A 143  143  . 63.143 52.421 97.603  1.00 12.47 1 . C  ? 
ATOM   878  CD2 CD2 . TRP TRP TRP A A 143  143  . 64.399 52.927 97.219  1.00 12.16 1 . C  ? 
ATOM   879  CE3 CE3 . TRP TRP TRP A A 143  143  . 64.843 52.717 95.906  1.00 12.20 1 . C  ? 
ATOM   880  CZ3 CZ3 . TRP TRP TRP A A 143  143  . 64.010 52.017 95.017  1.00 12.14 1 . C  ? 
ATOM   881  CH2 CH2 . TRP TRP TRP A A 143  143  . 62.765 51.524 95.436  1.00 11.84 1 . C  ? 
ATOM   882  CZ2 CZ2 . TRP TRP TRP A A 143  143  . 62.310 51.715 96.719  1.00 12.27 1 . C  ? 
ATOM   883  C   C   . TRP TRP TRP A A 143  143  . 68.801 53.866 98.245  1.00 13.93 1 . C  ? 
ATOM   884  O   O   . TRP TRP TRP A A 143  143  . 69.744 53.551 98.956  1.00 13.99 1 . O  ? 
ATOM   885  N   N   . ASP ASP ASP A A 144  144  . 68.901 54.721 97.227  1.00 14.69 1 . N  ? 
ATOM   886  CA  CA  . ASP ASP ASP A A 144  144  . 70.064 55.587 97.043  1.00 15.58 1 . C  ? 
ATOM   887  CB  CB  . ASP ASP ASP A A 144  144  . 70.158 56.583 98.201  1.00 16.99 1 . C  ? 
ATOM   888  CG  CG  . ASP ASP ASP A A 144  144  . 68.922 57.427 98.310  1.00 19.50 1 . C  ? 
ATOM   889  OD1 OD1 . ASP ASP ASP A A 144  144  . 68.570 58.067 97.318  1.00 21.37 1 . O  ? 
ATOM   890  OD2 OD2 . ASP ASP ASP A A 144  144  . 68.280 57.415 99.378  1.00 23.46 1 . O  ? 
ATOM   891  C   C   . ASP ASP ASP A A 144  144  . 71.342 54.796 96.883  1.00 15.30 1 . C  ? 
ATOM   892  O   O   . ASP ASP ASP A A 144  144  . 72.319 54.958 97.640  1.00 15.46 1 . O  ? 
ATOM   893  N   N   . TYR TYR TYR A A 145  145  . 71.353 53.940 95.869  1.00 14.18 1 . N  ? 
ATOM   894  CA  CA  . TYR TYR TYR A A 145  145  . 72.571 53.261 95.490  1.00 14.46 1 . C  ? 
ATOM   895  CB  CB  . TYR TYR TYR A A 145  145  . 72.408 52.431 94.205  1.00 13.87 1 . C  ? 
ATOM   896  CG  CG  . TYR TYR TYR A A 145  145  . 73.634 51.598 93.946  1.00 13.26 1 . C  ? 
ATOM   897  CD1 CD1 . TYR TYR TYR A A 145  145  . 73.807 50.377 94.578  1.00 13.07 1 . C  ? 
ATOM   898  CE1 CE1 . TYR TYR TYR A A 145  145  . 74.953 49.616 94.389  1.00 13.82 1 . C  ? 
ATOM   899  CZ  CZ  . TYR TYR TYR A A 145  145  . 75.975 50.112 93.588  1.00 13.45 1 . C  ? 
ATOM   900  OH  OH  . TYR TYR TYR A A 145  145  . 77.120 49.348 93.432  1.00 15.06 1 . O  ? 
ATOM   901  CE2 CE2 . TYR TYR TYR A A 145  145  . 75.817 51.326 92.940  1.00 13.38 1 . C  ? 
ATOM   902  CD2 CD2 . TYR TYR TYR A A 145  145  . 74.667 52.077 93.147  1.00 13.60 1 . C  ? 
ATOM   903  C   C   . TYR TYR TYR A A 145  145  . 73.656 54.335 95.328  1.00 14.86 1 . C  ? 
ATOM   904  O   O   . TYR TYR TYR A A 145  145  . 73.420 55.324 94.640  1.00 15.19 1 . O  ? 
ATOM   905  N   N   . PRO PRO PRO A A 146  146  . 74.822 54.150 95.990  1.00 16.17 1 . N  ? 
ATOM   906  CA  CA  . PRO PRO PRO A A 146  146  . 75.756 55.286 96.033  1.00 17.85 1 . C  ? 
ATOM   907  CB  CB  . PRO PRO PRO A A 146  146  . 76.751 54.860 97.105  1.00 17.46 1 . C  ? 
ATOM   908  CG  CG  . PRO PRO PRO A A 146  146  . 76.760 53.391 97.059  1.00 17.22 1 . C  ? 
ATOM   909  CD  CD  . PRO PRO PRO A A 146  146  . 75.306 53.027 96.798  1.00 16.62 1 . C  ? 
ATOM   910  C   C   . PRO PRO PRO A A 146  146  . 76.470 55.567 94.711  1.00 17.76 1 . C  ? 
ATOM   911  O   O   . PRO PRO PRO A A 146  146  . 76.636 54.666 93.886  1.00 15.58 1 . O  ? 
ATOM   912  N   N   . LYS LYS LYS A A 147  147  . 76.895 56.819 94.532  1.00 19.80 1 . N  ? 
ATOM   913  CA  CA  . LYS LYS LYS A A 147  147  . 77.713 57.211 93.388  1.00 20.19 1 . C  ? 
ATOM   914  CB  CB  . LYS LYS LYS A A 147  147  . 77.935 58.725 93.360  1.00 23.48 1 . C  ? 
ATOM   915  CG  CG  . LYS LYS LYS A A 147  147  . 76.714 59.561 93.017  1.00 27.21 1 . C  ? 
ATOM   916  CD  CD  . LYS LYS LYS A A 147  147  . 77.073 61.043 93.103  1.00 30.41 1 . C  ? 
ATOM   917  CE  CE  . LYS LYS LYS A A 147  147  . 76.157 61.934 92.282  1.00 32.97 1 . C  ? 
ATOM   918  NZ  NZ  . LYS LYS LYS A A 147  147  . 74.764 61.997 92.801  1.00 35.52 1 . N  ? 
ATOM   919  C   C   . LYS LYS LYS A A 147  147  . 79.074 56.544 93.409  1.00 18.53 1 . C  ? 
ATOM   920  O   O   . LYS LYS LYS A A 147  147  . 79.513 56.032 94.444  1.00 17.60 1 . O  ? 
ATOM   921  N   N   A GLU GLU GLU A A 148  148  . 79.734 56.570 92.250  0.50 18.34 1 . N  ? 
ATOM   922  N   N   B GLU GLU GLU A A 148  148  . 79.743 56.584 92.255  0.50 18.71 1 . N  ? 
ATOM   923  CA  CA  A GLU GLU GLU A A 148  148  . 81.090 56.034 92.072  0.50 18.74 1 . C  ? 
ATOM   924  CA  CA  B GLU GLU GLU A A 148  148  . 81.099 56.046 92.068  0.50 19.39 1 . C  ? 
ATOM   925  CB  CB  A GLU GLU GLU A A 148  148  . 82.124 56.885 92.827  0.50 19.75 1 . C  ? 
ATOM   926  CB  CB  B GLU GLU GLU A A 148  148  . 82.151 56.859 92.851  0.50 20.79 1 . C  ? 
ATOM   927  CG  CG  A GLU GLU GLU A A 148  148  . 82.351 58.241 92.201  0.50 20.90 1 . C  ? 
ATOM   928  CG  CG  B GLU GLU GLU A A 148  148  . 81.861 58.337 93.046  0.50 22.51 1 . C  ? 
ATOM   929  CD  CD  A GLU GLU GLU A A 148  148  . 83.104 59.196 93.113  0.50 22.60 1 . C  ? 
ATOM   930  CD  CD  B GLU GLU GLU A A 148  148  . 81.730 59.119 91.754  0.50 24.15 1 . C  ? 
ATOM   931  OE1 OE1 A GLU GLU GLU A A 148  148  . 83.545 58.778 94.203  0.50 25.22 1 . O  ? 
ATOM   932  OE1 OE1 B GLU GLU GLU A A 148  148  . 82.385 58.762 90.751  0.50 26.20 1 . O  ? 
ATOM   933  OE2 OE2 A GLU GLU GLU A A 148  148  . 83.240 60.367 92.733  0.50 24.69 1 . O  ? 
ATOM   934  OE2 OE2 B GLU GLU GLU A A 148  148  . 80.978 60.119 91.753  0.50 26.61 1 . O  ? 
ATOM   935  C   C   A GLU GLU GLU A A 148  148  . 81.213 54.573 92.471  0.50 17.91 1 . C  ? 
ATOM   936  C   C   B GLU GLU GLU A A 148  148  . 81.219 54.572 92.447  0.50 18.24 1 . C  ? 
ATOM   937  O   O   A GLU GLU GLU A A 148  148  . 82.267 54.135 92.931  0.50 18.25 1 . O  ? 
ATOM   938  O   O   B GLU GLU GLU A A 148  148  . 82.283 54.123 92.873  0.50 18.49 1 . O  ? 
ATOM   939  N   N   . SER SER SER A A 149  149  . 80.136 53.813 92.267  1.00 16.47 1 . N  ? 
ATOM   940  CA  CA  . SER SER SER A A 149  149  . 80.070 52.431 92.723  1.00 15.47 1 . C  ? 
ATOM   941  CB  CB  . SER SER SER A A 149  149  . 79.221 52.345 93.987  1.00 15.71 1 . C  ? 
ATOM   942  OG  OG  . SER SER SER A A 149  149  . 79.748 53.170 95.021  1.00 16.08 1 . O  ? 
ATOM   943  C   C   . SER SER SER A A 149  149  . 79.543 51.487 91.650  1.00 14.71 1 . C  ? 
ATOM   944  O   O   . SER SER SER A A 149  149  . 79.042 50.402 91.947  1.00 14.07 1 . O  ? 
ATOM   945  N   N   . GLY GLY GLY A A 150  150  . 79.709 51.866 90.389  1.00 14.49 1 . N  ? 
ATOM   946  CA  CA  . GLY GLY GLY A A 150  150  . 79.245 51.002 89.308  1.00 13.83 1 . C  ? 
ATOM   947  C   C   . GLY GLY GLY A A 150  150  . 79.043 51.805 88.054  1.00 13.22 1 . C  ? 
ATOM   948  O   O   . GLY GLY GLY A A 150  150  . 78.983 53.019 88.107  1.00 13.69 1 . O  ? 
ATOM   949  N   N   . MET MET MET A A 151  151  . 78.910 51.093 86.940  1.00 13.12 1 . N  ? 
ATOM   950  CA  CA  . MET MET MET A A 151  151  . 78.808 51.695 85.629  1.00 13.64 1 . C  ? 
ATOM   951  CB  CB  . MET MET MET A A 151  151  . 80.118 51.441 84.884  1.00 15.97 1 . C  ? 
ATOM   952  CG  CG  . MET MET MET A A 151  151  . 81.345 52.066 85.517  1.00 18.27 1 . C  ? 
ATOM   953  SD  SD  . MET MET MET A A 151  151  . 81.379 53.852 85.436  1.00 21.93 1 . S  ? 
ATOM   954  CE  CE  . MET MET MET A A 151  151  . 81.338 54.129 83.670  1.00 22.39 1 . C  ? 
ATOM   955  C   C   . MET MET MET A A 151  151  . 77.678 51.059 84.850  1.00 12.64 1 . C  ? 
ATOM   956  O   O   . MET MET MET A A 151  151  . 77.330 49.903 85.078  1.00 12.71 1 . O  ? 
ATOM   957  N   N   . TYR TYR TYR A A 152  152  . 77.130 51.846 83.929  1.00 11.54 1 . N  ? 
ATOM   958  CA  CA  . TYR TYR TYR A A 152  152  . 76.180 51.372 82.929  1.00 10.98 1 . C  ? 
ATOM   959  CB  CB  . TYR TYR TYR A A 152  152  . 74.955 52.284 82.900  1.00 10.61 1 . C  ? 
ATOM   960  CG  CG  . TYR TYR TYR A A 152  152  . 73.917 51.945 81.842  1.00 9.91  1 . C  ? 
ATOM   961  CD1 CD1 . TYR TYR TYR A A 152  152  . 73.023 50.879 82.017  1.00 9.60  1 . C  ? 
ATOM   962  CE1 CE1 . TYR TYR TYR A A 152  152  . 72.073 50.560 81.063  1.00 9.81  1 . C  ? 
ATOM   963  CZ  CZ  . TYR TYR TYR A A 152  152  . 71.983 51.306 79.905  1.00 9.75  1 . C  ? 
ATOM   964  OH  OH  . TYR TYR TYR A A 152  152  . 71.033 51.001 78.954  1.00 9.82  1 . O  ? 
ATOM   965  CE2 CE2 . TYR TYR TYR A A 152  152  . 72.857 52.354 79.694  1.00 10.05 1 . C  ? 
ATOM   966  CD2 CD2 . TYR TYR TYR A A 152  152  . 73.822 52.672 80.654  1.00 9.97  1 . C  ? 
ATOM   967  C   C   . TYR TYR TYR A A 152  152  . 76.872 51.402 81.583  1.00 11.17 1 . C  ? 
ATOM   968  O   O   . TYR TYR TYR A A 152  152  . 77.617 52.334 81.283  1.00 11.41 1 . O  ? 
ATOM   969  N   N   . TYR TYR TYR A A 153  153  . 76.599 50.383 80.773  1.00 10.78 1 . N  ? 
ATOM   970  CA  CA  . TYR TYR TYR A A 153  153  . 77.149 50.242 79.422  1.00 11.34 1 . C  ? 
ATOM   971  CB  CB  . TYR TYR TYR A A 153  153  . 78.152 49.089 79.372  1.00 11.87 1 . C  ? 
ATOM   972  CG  CG  . TYR TYR TYR A A 153  153  . 79.302 49.198 80.332  1.00 13.88 1 . C  ? 
ATOM   973  CD1 CD1 . TYR TYR TYR A A 153  153  . 79.179 48.806 81.656  1.00 14.38 1 . C  ? 
ATOM   974  CE1 CE1 . TYR TYR TYR A A 153  153  . 80.265 48.902 82.532  1.00 15.68 1 . C  ? 
ATOM   975  CZ  CZ  . TYR TYR TYR A A 153  153  . 81.464 49.396 82.066  1.00 16.55 1 . C  ? 
ATOM   976  OH  OH  . TYR TYR TYR A A 153  153  . 82.561 49.510 82.906  1.00 20.37 1 . O  ? 
ATOM   977  CE2 CE2 . TYR TYR TYR A A 153  153  . 81.602 49.784 80.758  1.00 16.98 1 . C  ? 
ATOM   978  CD2 CD2 . TYR TYR TYR A A 153  153  . 80.528 49.687 79.901  1.00 15.44 1 . C  ? 
ATOM   979  C   C   . TYR TYR TYR A A 153  153  . 76.028 49.897 78.472  1.00 10.89 1 . C  ? 
ATOM   980  O   O   . TYR TYR TYR A A 153  153  . 75.121 49.139 78.838  1.00 11.40 1 . O  ? 
ATOM   981  N   N   . ALA ALA ALA A A 154  154  . 76.072 50.428 77.249  1.00 9.86  1 . N  ? 
ATOM   982  CA  CA  . ALA ALA ALA A A 154  154  . 75.060 50.074 76.265  1.00 9.86  1 . C  ? 
ATOM   983  CB  CB  . ALA ALA ALA A A 154  154  . 73.939 51.100 76.257  1.00 9.58  1 . C  ? 
ATOM   984  C   C   . ALA ALA ALA A A 154  154  . 75.606 49.926 74.871  1.00 9.81  1 . C  ? 
ATOM   985  O   O   . ALA ALA ALA A A 154  154  . 76.332 50.796 74.383  1.00 9.66  1 . O  ? 
ATOM   986  N   N   . LEU LEU LEU A A 155  155  . 75.256 48.823 74.222  1.00 9.83  1 . N  ? 
ATOM   987  CA  CA  . LEU LEU LEU A A 155  155  . 75.484 48.650 72.791  1.00 10.22 1 . C  ? 
ATOM   988  CB  CB  . LEU LEU LEU A A 155  155  . 76.819 47.961 72.485  1.00 10.65 1 . C  ? 
ATOM   989  CG  CG  . LEU LEU LEU A A 155  155  . 77.229 48.091 71.010  1.00 10.84 1 . C  ? 
ATOM   990  CD1 CD1 . LEU LEU LEU A A 155  155  . 77.752 49.491 70.735  1.00 11.51 1 . C  ? 
ATOM   991  CD2 CD2 . LEU LEU LEU A A 155  155  . 78.262 47.046 70.619  1.00 11.47 1 . C  ? 
ATOM   992  C   C   . LEU LEU LEU A A 155  155  . 74.291 47.866 72.277  1.00 10.19 1 . C  ? 
ATOM   993  O   O   . LEU LEU LEU A A 155  155  . 74.266 46.624 72.223  1.00 10.49 1 . O  ? 
ATOM   994  N   N   . TYR TYR TYR A A 156  156  . 73.267 48.640 71.934  1.00 9.79  1 . N  ? 
ATOM   995  CA  CA  . TYR TYR TYR A A 156  156  . 71.932 48.099 71.631  1.00 9.85  1 . C  ? 
ATOM   996  CB  CB  . TYR TYR TYR A A 156  156  . 71.060 49.234 71.057  1.00 10.07 1 . C  ? 
ATOM   997  CG  CG  . TYR TYR TYR A A 156  156  . 69.641 48.808 70.856  1.00 10.09 1 . C  ? 
ATOM   998  CD1 CD1 . TYR TYR TYR A A 156  156  . 68.744 48.786 71.918  1.00 10.08 1 . C  ? 
ATOM   999  CE1 CE1 . TYR TYR TYR A A 156  156  . 67.457 48.314 71.741  1.00 9.97  1 . C  ? 
ATOM   1000 CZ  CZ  . TYR TYR TYR A A 156  156  . 67.054 47.857 70.496  1.00 10.67 1 . C  ? 
ATOM   1001 OH  OH  . TYR TYR TYR A A 156  156  . 65.774 47.383 70.286  1.00 11.21 1 . O  ? 
ATOM   1002 CE2 CE2 . TYR TYR TYR A A 156  156  . 67.918 47.889 69.426  1.00 10.53 1 . C  ? 
ATOM   1003 CD2 CD2 . TYR TYR TYR A A 156  156  . 69.210 48.335 69.614  1.00 10.41 1 . C  ? 
ATOM   1004 C   C   . TYR TYR TYR A A 156  156  . 72.013 46.899 70.662  1.00 9.67  1 . C  ? 
ATOM   1005 O   O   . TYR TYR TYR A A 156  156  . 72.689 47.030 69.646  1.00 10.56 1 . O  ? 
ATOM   1006 N   N   . PRO PRO PRO A A 157  157  . 71.343 45.762 70.933  1.00 9.54  1 . N  ? 
ATOM   1007 CA  CA  . PRO PRO PRO A A 157  157  . 70.248 45.596 71.925  1.00 9.47  1 . C  ? 
ATOM   1008 CB  CB  . PRO PRO PRO A A 157  157  . 69.392 44.501 71.296  1.00 9.55  1 . C  ? 
ATOM   1009 CG  CG  . PRO PRO PRO A A 157  157  . 70.390 43.657 70.533  1.00 9.69  1 . C  ? 
ATOM   1010 CD  CD  . PRO PRO PRO A A 157  157  . 71.352 44.655 69.960  1.00 9.80  1 . C  ? 
ATOM   1011 C   C   . PRO PRO PRO A A 157  157  . 70.699 45.184 73.318  1.00 10.00 1 . C  ? 
ATOM   1012 O   O   . PRO PRO PRO A A 157  157  . 69.842 44.958 74.167  1.00 10.67 1 . O  ? 
ATOM   1013 N   N   . ASN ASN ASN A A 158  158  . 72.008 45.136 73.563  1.00 9.98  1 . N  ? 
ATOM   1014 CA  CA  . ASN ASN ASN A A 158  158  . 72.535 44.805 74.867  1.00 10.41 1 . C  ? 
ATOM   1015 CB  CB  . ASN ASN ASN A A 158  158  . 73.874 44.100 74.733  1.00 10.80 1 . C  ? 
ATOM   1016 CG  CG  . ASN ASN ASN A A 158  158  . 73.750 42.733 74.102  1.00 11.37 1 . C  ? 
ATOM   1017 OD1 OD1 . ASN ASN ASN A A 158  158  . 72.756 42.023 74.295  1.00 12.58 1 . O  ? 
ATOM   1018 ND2 ND2 . ASN ASN ASN A A 158  158  . 74.791 42.325 73.381  1.00 12.29 1 . N  ? 
ATOM   1019 C   C   . ASN ASN ASN A A 158  158  . 72.806 46.033 75.710  1.00 10.33 1 . C  ? 
ATOM   1020 O   O   . ASN ASN ASN A A 158  158  . 73.256 47.066 75.211  1.00 10.41 1 . O  ? 
ATOM   1021 N   N   . SER SER SER A A 159  159  . 72.620 45.879 77.013  1.00 10.25 1 . N  ? 
ATOM   1022 CA  CA  . SER SER SER A A 159  159  . 73.148 46.812 77.986  1.00 10.43 1 . C  ? 
ATOM   1023 CB  CB  . SER SER SER A A 159  159  . 72.153 47.933 78.330  1.00 11.11 1 . C  ? 
ATOM   1024 OG  OG  . SER SER SER A A 159  159  . 70.875 47.436 78.682  1.00 12.23 1 . O  ? 
ATOM   1025 C   C   . SER SER SER A A 159  159  . 73.603 46.054 79.214  1.00 10.70 1 . C  ? 
ATOM   1026 O   O   . SER SER SER A A 159  159  . 73.270 44.883 79.393  1.00 11.41 1 . O  ? 
ATOM   1027 N   N   . TRP TRP TRP A A 160  160  . 74.406 46.720 80.030  1.00 10.56 1 . N  ? 
ATOM   1028 CA  CA  . TRP TRP TRP A A 160  160  . 75.004 46.096 81.200  1.00 10.76 1 . C  ? 
ATOM   1029 CB  CB  . TRP TRP TRP A A 160  160  . 76.458 45.674 80.944  1.00 11.43 1 . C  ? 
ATOM   1030 CG  CG  . TRP TRP TRP A A 160  160  . 76.746 44.685 79.864  1.00 11.33 1 . C  ? 
ATOM   1031 CD1 CD1 . TRP TRP TRP A A 160  160  . 77.110 43.375 80.039  1.00 11.78 1 . C  ? 
ATOM   1032 NE1 NE1 . TRP TRP TRP A A 160  160  . 77.364 42.781 78.836  1.00 12.17 1 . N  ? 
ATOM   1033 CE2 CE2 . TRP TRP TRP A A 160  160  . 77.198 43.711 77.843  1.00 12.09 1 . C  ? 
ATOM   1034 CD2 CD2 . TRP TRP TRP A A 160  160  . 76.822 44.924 78.451  1.00 11.66 1 . C  ? 
ATOM   1035 CE3 CE3 . TRP TRP TRP A A 160  160  . 76.573 46.035 77.635  1.00 11.67 1 . C  ? 
ATOM   1036 CZ3 CZ3 . TRP TRP TRP A A 160  160  . 76.718 45.900 76.259  1.00 12.10 1 . C  ? 
ATOM   1037 CH2 CH2 . TRP TRP TRP A A 160  160  . 77.098 44.678 75.692  1.00 12.00 1 . C  ? 
ATOM   1038 CZ2 CZ2 . TRP TRP TRP A A 160  160  . 77.323 43.574 76.459  1.00 11.89 1 . C  ? 
ATOM   1039 C   C   . TRP TRP TRP A A 160  160  . 75.068 47.075 82.346  1.00 10.83 1 . C  ? 
ATOM   1040 O   O   . TRP TRP TRP A A 160  160  . 75.201 48.284 82.147  1.00 10.50 1 . O  ? 
ATOM   1041 N   N   . TYR TYR TYR A A 161  161  . 75.058 46.535 83.562  1.00 10.72 1 . N  ? 
ATOM   1042 CA  CA  . TYR TYR TYR A A 161  161  . 75.426 47.305 84.748  1.00 11.07 1 . C  ? 
ATOM   1043 CB  CB  . TYR TYR TYR A A 161  161  . 74.244 47.469 85.707  1.00 10.93 1 . C  ? 
ATOM   1044 CG  CG  . TYR TYR TYR A A 161  161  . 73.006 48.150 85.149  1.00 10.74 1 . C  ? 
ATOM   1045 CD1 CD1 . TYR TYR TYR A A 161  161  . 72.169 47.474 84.295  1.00 11.18 1 . C  ? 
ATOM   1046 CE1 CE1 . TYR TYR TYR A A 161  161  . 71.024 48.051 83.800  1.00 11.26 1 . C  ? 
ATOM   1047 CZ  CZ  . TYR TYR TYR A A 161  161  . 70.677 49.328 84.151  1.00 10.90 1 . C  ? 
ATOM   1048 OH  OH  . TYR TYR TYR A A 161  161  . 69.529 49.841 83.594  1.00 11.48 1 . O  ? 
ATOM   1049 CE2 CE2 . TYR TYR TYR A A 161  161  . 71.484 50.051 85.016  1.00 10.63 1 . C  ? 
ATOM   1050 CD2 CD2 . TYR TYR TYR A A 161  161  . 72.645 49.459 85.512  1.00 10.65 1 . C  ? 
ATOM   1051 C   C   . TYR TYR TYR A A 161  161  . 76.485 46.515 85.502  1.00 11.48 1 . C  ? 
ATOM   1052 O   O   . TYR TYR TYR A A 161  161  . 76.386 45.288 85.597  1.00 11.59 1 . O  ? 
ATOM   1053 N   N   . THR THR THR A A 162  162  . 77.484 47.220 86.027  1.00 11.89 1 . N  ? 
ATOM   1054 CA  CA  . THR THR THR A A 162  162  . 78.441 46.622 86.955  1.00 13.28 1 . C  ? 
ATOM   1055 CB  CB  . THR THR THR A A 162  162  . 79.895 46.775 86.480  1.00 13.90 1 . C  ? 
ATOM   1056 OG1 OG1 . THR THR THR A A 162  162  . 80.202 48.173 86.291  1.00 15.50 1 . O  ? 
ATOM   1057 CG2 CG2 . THR THR THR A A 162  162  . 80.122 45.962 85.217  1.00 13.81 1 . C  ? 
ATOM   1058 C   C   . THR THR THR A A 162  162  . 78.286 47.307 88.304  1.00 13.46 1 . C  ? 
ATOM   1059 O   O   . THR THR THR A A 162  162  . 77.987 48.499 88.380  1.00 14.43 1 . O  ? 
ATOM   1060 N   N   . TYR TYR TYR A A 163  163  . 78.507 46.539 89.372  1.00 13.51 1 . N  ? 
ATOM   1061 CA  CA  . TYR TYR TYR A A 163  163  . 78.331 46.986 90.743  1.00 14.69 1 . C  ? 
ATOM   1062 CB  CB  . TYR TYR TYR A A 163  163  . 77.139 46.295 91.390  1.00 14.60 1 . C  ? 
ATOM   1063 CG  CG  . TYR TYR TYR A A 163  163  . 75.867 46.571 90.627  1.00 13.69 1 . C  ? 
ATOM   1064 CD1 CD1 . TYR TYR TYR A A 163  163  . 75.189 47.783 90.773  1.00 13.83 1 . C  ? 
ATOM   1065 CE1 CE1 . TYR TYR TYR A A 163  163  . 74.036 48.048 90.049  1.00 13.63 1 . C  ? 
ATOM   1066 CZ  CZ  . TYR TYR TYR A A 163  163  . 73.592 47.115 89.130  1.00 13.74 1 . C  ? 
ATOM   1067 OH  OH  . TYR TYR TYR A A 163  163  . 72.421 47.328 88.408  1.00 14.02 1 . O  ? 
ATOM   1068 CE2 CE2 . TYR TYR TYR A A 163  163  . 74.238 45.914 88.982  1.00 13.50 1 . C  ? 
ATOM   1069 CD2 CD2 . TYR TYR TYR A A 163  163  . 75.383 45.654 89.715  1.00 13.42 1 . C  ? 
ATOM   1070 C   C   . TYR TYR TYR A A 163  163  . 79.616 46.690 91.488  1.00 15.62 1 . C  ? 
ATOM   1071 O   O   . TYR TYR TYR A A 163  163  . 79.934 45.524 91.766  1.00 16.70 1 . O  ? 
ATOM   1072 N   N   . THR THR THR A A 164  164  . 80.328 47.769 91.776  1.00 16.75 1 . N  ? 
ATOM   1073 CA  CA  . THR THR THR A A 164  164  . 81.674 47.733 92.354  1.00 18.92 1 . C  ? 
ATOM   1074 CB  CB  . THR THR THR A A 164  164  . 82.722 48.144 91.294  1.00 19.32 1 . C  ? 
ATOM   1075 OG1 OG1 . THR THR THR A A 164  164  . 82.342 49.390 90.698  1.00 22.94 1 . O  ? 
ATOM   1076 CG2 CG2 . THR THR THR A A 164  164  . 82.797 47.138 90.217  1.00 20.14 1 . C  ? 
ATOM   1077 C   C   . THR THR THR A A 164  164  . 81.647 48.688 93.542  1.00 19.22 1 . C  ? 
ATOM   1078 O   O   . THR THR THR A A 164  164  . 81.958 49.862 93.424  1.00 21.10 1 . O  ? 
ATOM   1079 N   N   . ASN ASN ASN A A 165  165  . 81.243 48.148 94.686  1.00 20.86 1 . N  ? 
ATOM   1080 CA  CA  . ASN ASN ASN A A 165  165  . 80.845 48.913 95.854  1.00 22.41 1 . C  ? 
ATOM   1081 CB  CB  . ASN ASN ASN A A 165  165  . 79.370 48.618 96.094  1.00 22.96 1 . C  ? 
ATOM   1082 CG  CG  . ASN ASN ASN A A 165  165  . 78.739 49.470 97.168  1.00 23.84 1 . C  ? 
ATOM   1083 OD1 OD1 . ASN ASN ASN A A 165  165  . 79.307 49.712 98.239  1.00 24.89 1 . O  ? 
ATOM   1084 ND2 ND2 . ASN ASN ASN A A 165  165  . 77.503 49.878 96.910  1.00 23.34 1 . N  ? 
ATOM   1085 C   C   . ASN ASN ASN A A 165  165  . 81.668 48.447 97.044  1.00 23.72 1 . C  ? 
ATOM   1086 O   O   . ASN ASN ASN A A 165  165  . 81.776 47.244 97.298  1.00 21.61 1 . O  ? 
ATOM   1087 N   N   . LYS LYS LYS A A 166  166  . 82.223 49.400 97.788  1.00 27.48 1 . N  ? 
ATOM   1088 CA  CA  . LYS LYS LYS A A 166  166  . 83.074 49.063 98.939  1.00 30.58 1 . C  ? 
ATOM   1089 CB  CB  . LYS LYS LYS A A 166  166  . 83.784 50.312 99.492  1.00 35.00 1 . C  ? 
ATOM   1090 CG  CG  . LYS LYS LYS A A 166  166  . 82.888 51.371 100.113 1.00 37.31 1 . C  ? 
ATOM   1091 CD  CD  . LYS LYS LYS A A 166  166  . 83.676 52.647 100.391 1.00 40.87 1 . C  ? 
ATOM   1092 CE  CE  . LYS LYS LYS A A 166  166  . 82.766 53.819 100.719 1.00 42.00 1 . C  ? 
ATOM   1093 NZ  NZ  . LYS LYS LYS A A 166  166  . 82.037 53.625 102.001 1.00 43.65 1 . N  ? 
ATOM   1094 C   C   . LYS LYS LYS A A 166  166  . 82.365 48.267 100.052 1.00 31.38 1 . C  ? 
ATOM   1095 O   O   . LYS LYS LYS A A 166  166  . 83.024 47.529 100.774 1.00 33.61 1 . O  ? 
ATOM   1096 N   N   . ASP ASP ASP A A 167  167  . 81.037 48.378 100.149 1.00 29.86 1 . N  ? 
ATOM   1097 CA  CA  . ASP ASP ASP A A 167  167  . 80.230 47.589 101.095 1.00 30.29 1 . C  ? 
ATOM   1098 CB  CB  . ASP ASP ASP A A 167  167  . 79.087 48.457 101.642 1.00 33.97 1 . C  ? 
ATOM   1099 CG  CG  . ASP ASP ASP A A 167  167  . 79.585 49.681 102.392 1.00 36.58 1 . C  ? 
ATOM   1100 OD1 OD1 . ASP ASP ASP A A 167  167  . 80.626 49.589 103.081 1.00 39.16 1 . O  ? 
ATOM   1101 OD2 OD2 . ASP ASP ASP A A 167  167  . 78.923 50.736 102.299 1.00 41.26 1 . O  ? 
ATOM   1102 C   C   . ASP ASP ASP A A 167  167  . 79.643 46.288 100.529 1.00 27.90 1 . C  ? 
ATOM   1103 O   O   . ASP ASP ASP A A 167  167  . 78.893 45.599 101.225 1.00 28.44 1 . O  ? 
ATOM   1104 N   N   . LEU LEU LEU A A 168  168  . 79.952 45.965 99.275  1.00 23.79 1 . N  ? 
ATOM   1105 CA  CA  . LEU LEU LEU A A 168  168  . 79.523 44.729 98.635  1.00 23.09 1 . C  ? 
ATOM   1106 CB  CB  . LEU LEU LEU A A 168  168  . 78.627 45.006 97.415  1.00 23.08 1 . C  ? 
ATOM   1107 CG  CG  . LEU LEU LEU A A 168  168  . 77.324 45.767 97.709  1.00 22.69 1 . C  ? 
ATOM   1108 CD1 CD1 . LEU LEU LEU A A 168  168  . 76.590 46.137 96.430  1.00 22.65 1 . C  ? 
ATOM   1109 CD2 CD2 . LEU LEU LEU A A 168  168  . 76.425 44.957 98.634  1.00 23.56 1 . C  ? 
ATOM   1110 C   C   . LEU LEU LEU A A 168  168  . 80.771 43.956 98.225  1.00 22.86 1 . C  ? 
ATOM   1111 O   O   . LEU LEU LEU A A 168  168  . 81.286 44.114 97.115  1.00 22.60 1 . O  ? 
ATOM   1112 N   N   . PRO PRO PRO A A 169  169  . 81.286 43.105 99.125  1.00 20.36 1 . N  ? 
ATOM   1113 CA  CA  . PRO PRO PRO A A 169  169  . 82.512 42.362 98.783  1.00 19.76 1 . C  ? 
ATOM   1114 CB  CB  . PRO PRO PRO A A 169  169  . 82.739 41.468 100.012 1.00 20.14 1 . C  ? 
ATOM   1115 CG  CG  . PRO PRO PRO A A 169  169  . 81.440 41.462 100.731 1.00 20.19 1 . C  ? 
ATOM   1116 CD  CD  . PRO PRO PRO A A 169  169  . 80.823 42.797 100.491 1.00 21.29 1 . C  ? 
ATOM   1117 C   C   . PRO PRO PRO A A 169  169  . 82.429 41.511 97.521  1.00 18.64 1 . C  ? 
ATOM   1118 O   O   . PRO PRO PRO A A 169  169  . 83.423 41.354 96.819  1.00 18.03 1 . O  ? 
ATOM   1119 N   N   . VAL VAL VAL A A 170  170  . 81.249 40.971 97.223  1.00 16.90 1 . N  ? 
ATOM   1120 CA  CA  . VAL VAL VAL A A 170  170  . 81.054 40.246 95.986  1.00 16.86 1 . C  ? 
ATOM   1121 CB  CB  . VAL VAL VAL A A 170  170  . 79.986 39.154 96.144  1.00 16.91 1 . C  ? 
ATOM   1122 CG1 CG1 . VAL VAL VAL A A 170  170  . 79.472 38.687 94.792  1.00 16.56 1 . C  ? 
ATOM   1123 CG2 CG2 . VAL VAL VAL A A 170  170  . 80.581 37.991 96.943  1.00 17.22 1 . C  ? 
ATOM   1124 C   C   . VAL VAL VAL A A 170  170  . 80.679 41.284 94.920  1.00 16.88 1 . C  ? 
ATOM   1125 O   O   . VAL VAL VAL A A 170  170  . 79.768 42.105 95.125  1.00 17.59 1 . O  ? 
ATOM   1126 N   N   A GLN GLN GLN A A 171  171  . 81.414 41.280 93.815  0.50 16.13 1 . N  ? 
ATOM   1127 N   N   B GLN GLN GLN A A 171  171  . 81.415 41.253 93.814  0.50 16.97 1 . N  ? 
ATOM   1128 CA  CA  A GLN GLN GLN A A 171  171  . 81.121 42.188 92.718  0.50 15.91 1 . C  ? 
ATOM   1129 CA  CA  B GLN GLN GLN A A 171  171  . 81.165 42.124 92.677  0.50 17.25 1 . C  ? 
ATOM   1130 CB  CB  A GLN GLN GLN A A 171  171  . 82.404 42.689 92.072  0.50 16.13 1 . C  ? 
ATOM   1131 CB  CB  B GLN GLN GLN A A 171  171  . 82.450 42.320 91.897  0.50 18.59 1 . C  ? 
ATOM   1132 CG  CG  A GLN GLN GLN A A 171  171  . 83.162 43.599 93.029  0.50 15.85 1 . C  ? 
ATOM   1133 CG  CG  B GLN GLN GLN A A 171  171  . 83.628 42.588 92.811  0.50 20.02 1 . C  ? 
ATOM   1134 CD  CD  A GLN GLN GLN A A 171  171  . 84.211 44.451 92.369  0.50 16.58 1 . C  ? 
ATOM   1135 CD  CD  B GLN GLN GLN A A 171  171  . 84.703 43.395 92.146  0.50 21.36 1 . C  ? 
ATOM   1136 OE1 OE1 A GLN GLN GLN A A 171  171  . 84.467 44.335 91.175  0.50 17.00 1 . O  ? 
ATOM   1137 OE1 OE1 B GLN GLN GLN A A 171  171  . 84.779 43.447 90.924  0.50 23.60 1 . O  ? 
ATOM   1138 NE2 NE2 A GLN GLN GLN A A 171  171  . 84.834 45.317 93.151  0.50 17.62 1 . N  ? 
ATOM   1139 NE2 NE2 B GLN GLN GLN A A 171  171  . 85.546 44.041 92.946  0.50 22.57 1 . N  ? 
ATOM   1140 C   C   A GLN GLN GLN A A 171  171  . 80.172 41.513 91.736  0.50 15.60 1 . C  ? 
ATOM   1141 C   C   B GLN GLN GLN A A 171  171  . 80.107 41.481 91.803  0.50 16.27 1 . C  ? 
ATOM   1142 O   O   A GLN GLN GLN A A 171  171  . 80.277 40.308 91.457  0.50 15.34 1 . O  ? 
ATOM   1143 O   O   B GLN GLN GLN A A 171  171  . 80.078 40.255 91.661  0.50 15.77 1 . O  ? 
ATOM   1144 N   N   . LEU LEU LEU A A 172  172  . 79.231 42.307 91.232  1.00 15.29 1 . N  ? 
ATOM   1145 CA  CA  . LEU LEU LEU A A 172  172  . 78.138 41.811 90.396  1.00 15.42 1 . C  ? 
ATOM   1146 CB  CB  . LEU LEU LEU A A 172  172  . 76.794 41.992 91.096  1.00 17.05 1 . C  ? 
ATOM   1147 CG  CG  . LEU LEU LEU A A 172  172  . 76.612 41.333 92.456  1.00 19.46 1 . C  ? 
ATOM   1148 CD1 CD1 . LEU LEU LEU A A 172  172  . 75.336 41.864 93.088  1.00 21.62 1 . C  ? 
ATOM   1149 CD2 CD2 . LEU LEU LEU A A 172  172  . 76.564 39.832 92.321  1.00 20.63 1 . C  ? 
ATOM   1150 C   C   . LEU LEU LEU A A 172  172  . 78.067 42.581 89.110  1.00 14.08 1 . C  ? 
ATOM   1151 O   O   . LEU LEU LEU A A 172  172  . 78.460 43.749 89.047  1.00 14.79 1 . O  ? 
ATOM   1152 N   N   . ALA ALA ALA A A 173  173  . 77.569 41.901 88.087  1.00 12.90 1 . N  ? 
ATOM   1153 CA  CA  . ALA ALA ALA A A 173  173  . 77.248 42.552 86.821  1.00 12.57 1 . C  ? 
ATOM   1154 CB  CB  . ALA ALA ALA A A 173  173  . 78.398 42.447 85.846  1.00 12.77 1 . C  ? 
ATOM   1155 C   C   . ALA ALA ALA A A 173  173  . 76.026 41.885 86.257  1.00 11.97 1 . C  ? 
ATOM   1156 O   O   . ALA ALA ALA A A 173  173  . 75.772 40.707 86.534  1.00 12.27 1 . O  ? 
ATOM   1157 N   N   . VAL VAL VAL A A 174  174  . 75.292 42.623 85.433  1.00 11.31 1 . N  ? 
ATOM   1158 CA  CA  . VAL VAL VAL A A 174  174  . 74.191 42.038 84.696  1.00 11.49 1 . C  ? 
ATOM   1159 CB  CB  . VAL VAL VAL A A 174  174  . 72.819 42.401 85.311  1.00 11.41 1 . C  ? 
ATOM   1160 CG1 CG1 . VAL VAL VAL A A 174  174  . 72.528 43.880 85.122  1.00 11.67 1 . C  ? 
ATOM   1161 CG2 CG2 . VAL VAL VAL A A 174  174  . 71.697 41.544 84.730  1.00 11.57 1 . C  ? 
ATOM   1162 C   C   . VAL VAL VAL A A 174  174  . 74.287 42.468 83.247  1.00 11.23 1 . C  ? 
ATOM   1163 O   O   . VAL VAL VAL A A 174  174  . 74.672 43.618 82.950  1.00 11.40 1 . O  ? 
ATOM   1164 N   N   . LYS LYS LYS A A 175  175  . 73.973 41.532 82.356  1.00 11.21 1 . N  ? 
ATOM   1165 CA  CA  . LYS LYS LYS A A 175  175  . 73.815 41.804 80.924  1.00 11.45 1 . C  ? 
ATOM   1166 CB  CB  . LYS LYS LYS A A 175  175  . 74.585 40.791 80.085  1.00 12.40 1 . C  ? 
ATOM   1167 CG  CG  . LYS LYS LYS A A 175  175  . 74.447 41.022 78.591  1.00 12.94 1 . C  ? 
ATOM   1168 CD  CD  . LYS LYS LYS A A 175  175  . 75.173 39.953 77.797  1.00 13.76 1 . C  ? 
ATOM   1169 CE  CE  . LYS LYS LYS A A 175  175  . 74.954 40.129 76.316  1.00 14.54 1 . C  ? 
ATOM   1170 NZ  NZ  . LYS LYS LYS A A 175  175  . 75.632 39.022 75.590  1.00 15.59 1 . N  ? 
ATOM   1171 C   C   . LYS LYS LYS A A 175  175  . 72.329 41.652 80.644  1.00 11.23 1 . C  ? 
ATOM   1172 O   O   . LYS LYS LYS A A 175  175  . 71.738 40.594 80.933  1.00 11.39 1 . O  ? 
ATOM   1173 N   N   . GLN GLN GLN A A 176  176  . 71.712 42.709 80.121  1.00 10.68 1 . N  ? 
ATOM   1174 CA  CA  . GLN GLN GLN A A 176  176  . 70.272 42.702 79.834  1.00 10.36 1 . C  ? 
ATOM   1175 CB  CB  . GLN GLN GLN A A 176  176  . 69.500 43.674 80.733  1.00 11.38 1 . C  ? 
ATOM   1176 CG  CG  . GLN GLN GLN A A 176  176  . 69.882 45.111 80.562  1.00 11.97 1 . C  ? 
ATOM   1177 CD  CD  . GLN GLN GLN A A 176  176  . 69.133 46.067 81.454  1.00 11.72 1 . C  ? 
ATOM   1178 OE1 OE1 . GLN GLN GLN A A 176  176  . 68.731 45.735 82.570  1.00 11.15 1 . O  ? 
ATOM   1179 NE2 NE2 . GLN GLN GLN A A 176  176  . 69.032 47.306 80.996  1.00 12.14 1 . N  ? 
ATOM   1180 C   C   . GLN GLN GLN A A 176  176  . 70.021 42.971 78.369  1.00 9.96  1 . C  ? 
ATOM   1181 O   O   . GLN GLN GLN A A 176  176  . 70.704 43.769 77.738  1.00 9.71  1 . O  ? 
ATOM   1182 N   N   . PHE PHE PHE A A 177  177  . 69.050 42.265 77.813  1.00 9.59  1 . N  ? 
ATOM   1183 CA  CA  . PHE PHE PHE A A 177  177  . 68.746 42.431 76.406  1.00 10.02 1 . C  ? 
ATOM   1184 CB  CB  . PHE PHE PHE A A 177  177  . 69.842 41.760 75.551  1.00 10.38 1 . C  ? 
ATOM   1185 CG  CG  . PHE PHE PHE A A 177  177  . 69.871 40.264 75.667  1.00 11.37 1 . C  ? 
ATOM   1186 CD1 CD1 . PHE PHE PHE A A 177  177  . 70.520 39.639 76.724  1.00 12.36 1 . C  ? 
ATOM   1187 CE1 CE1 . PHE PHE PHE A A 177  177  . 70.535 38.239 76.809  1.00 13.42 1 . C  ? 
ATOM   1188 CZ  CZ  . PHE PHE PHE A A 177  177  . 69.911 37.495 75.839  1.00 12.95 1 . C  ? 
ATOM   1189 CE2 CE2 . PHE PHE PHE A A 177  177  . 69.283 38.097 74.778  1.00 12.98 1 . C  ? 
ATOM   1190 CD2 CD2 . PHE PHE PHE A A 177  177  . 69.267 39.490 74.688  1.00 12.14 1 . C  ? 
ATOM   1191 C   C   . PHE PHE PHE A A 177  177  . 67.410 41.817 76.046  1.00 9.73  1 . C  ? 
ATOM   1192 O   O   . PHE PHE PHE A A 177  177  . 66.830 41.041 76.806  1.00 9.44  1 . O  ? 
ATOM   1193 N   N   . SER SER SER A A 178  178  . 66.935 42.204 74.865  1.00 9.30  1 . N  ? 
ATOM   1194 CA  CA  . SER SER SER A A 178  178  . 65.877 41.507 74.165  1.00 9.44  1 . C  ? 
ATOM   1195 CB  CB  . SER SER SER A A 178  178  . 64.719 42.459 73.871  1.00 9.71  1 . C  ? 
ATOM   1196 OG  OG  . SER SER SER A A 178  178  . 64.135 42.934 75.073  1.00 9.60  1 . O  ? 
ATOM   1197 C   C   . SER SER SER A A 178  178  . 66.444 40.976 72.854  1.00 9.81  1 . C  ? 
ATOM   1198 O   O   . SER SER SER A A 178  178  . 67.409 41.540 72.331  1.00 9.87  1 . O  ? 
ATOM   1199 N   N   . PRO PRO PRO A A 179  179  . 65.849 39.898 72.312  1.00 10.05 1 . N  ? 
ATOM   1200 CA  CA  . PRO PRO PRO A A 179  179  . 66.419 39.259 71.116  1.00 10.12 1 . C  ? 
ATOM   1201 CB  CB  . PRO PRO PRO A A 179  179  . 65.856 37.843 71.188  1.00 10.33 1 . C  ? 
ATOM   1202 CG  CG  . PRO PRO PRO A A 179  179  . 64.534 38.028 71.870  1.00 10.21 1 . C  ? 
ATOM   1203 CD  CD  . PRO PRO PRO A A 179  179  . 64.818 39.050 72.934  1.00 10.09 1 . C  ? 
ATOM   1204 C   C   . PRO PRO PRO A A 179  179  . 66.048 39.983 69.815  1.00 10.22 1 . C  ? 
ATOM   1205 O   O   . PRO PRO PRO A A 179  179  . 65.252 39.485 69.001  1.00 10.47 1 . O  ? 
ATOM   1206 N   N   . ILE ILE ILE A A 180  180  . 66.680 41.146 69.627  1.00 9.91  1 . N  ? 
ATOM   1207 CA  CA  . ILE ILE ILE A A 180  180  . 66.504 41.959 68.422  1.00 10.57 1 . C  ? 
ATOM   1208 CB  CB  . ILE ILE ILE A A 180  180  . 66.710 43.457 68.742  1.00 10.69 1 . C  ? 
ATOM   1209 CG1 CG1 . ILE ILE ILE A A 180  180  . 65.792 43.912 69.889  1.00 11.13 1 . C  ? 
ATOM   1210 CD1 CD1 . ILE ILE ILE A A 180  180  . 64.317 43.772 69.619  1.00 11.27 1 . C  ? 
ATOM   1211 CG2 CG2 . ILE ILE ILE A A 180  180  . 66.579 44.304 67.489  1.00 11.01 1 . C  ? 
ATOM   1212 C   C   . ILE ILE ILE A A 180  180  . 67.560 41.488 67.433  1.00 10.75 1 . C  ? 
ATOM   1213 O   O   . ILE ILE ILE A A 180  180  . 68.754 41.735 67.620  1.00 11.01 1 . O  ? 
ATOM   1214 N   N   . ILE ILE ILE A A 181  181  . 67.109 40.815 66.376  1.00 10.70 1 . N  ? 
ATOM   1215 CA  CA  . ILE ILE ILE A A 181  181  . 67.986 40.050 65.482  1.00 11.21 1 . C  ? 
ATOM   1216 CB  CB  . ILE ILE ILE A A 181  181  . 67.861 38.556 65.790  1.00 11.67 1 . C  ? 
ATOM   1217 CG1 CG1 . ILE ILE ILE A A 181  181  . 68.303 38.236 67.229  1.00 12.34 1 . C  ? 
ATOM   1218 CD1 CD1 . ILE ILE ILE A A 181  181  . 67.806 36.914 67.759  1.00 12.76 1 . C  ? 
ATOM   1219 CG2 CG2 . ILE ILE ILE A A 181  181  . 68.711 37.739 64.803  1.00 12.29 1 . C  ? 
ATOM   1220 C   C   . ILE ILE ILE A A 181  181  . 67.609 40.326 64.025  1.00 10.86 1 . C  ? 
ATOM   1221 O   O   . ILE ILE ILE A A 181  181  . 66.503 39.989 63.584  1.00 10.34 1 . O  ? 
ATOM   1222 N   N   . PRO PRO PRO A A 182  182  . 68.540 40.903 63.245  1.00 11.37 1 . N  ? 
ATOM   1223 CA  CA  . PRO PRO PRO A A 182  182  . 68.289 41.079 61.810  1.00 11.51 1 . C  ? 
ATOM   1224 CB  CB  . PRO PRO PRO A A 182  182  . 69.626 41.584 61.289  1.00 11.50 1 . C  ? 
ATOM   1225 CG  CG  . PRO PRO PRO A A 182  182  . 70.165 42.357 62.430  1.00 11.63 1 . C  ? 
ATOM   1226 CD  CD  . PRO PRO PRO A A 182  182  . 69.799 41.560 63.636  1.00 11.74 1 . C  ? 
ATOM   1227 C   C   . PRO PRO PRO A A 182  182  . 67.888 39.803 61.102  1.00 12.03 1 . C  ? 
ATOM   1228 O   O   . PRO PRO PRO A A 182  182  . 68.372 38.716 61.449  1.00 11.63 1 . O  ? 
ATOM   1229 N   N   . TYR TYR TYR A A 183  183  . 66.987 39.956 60.133  1.00 12.22 1 . N  ? 
ATOM   1230 CA  CA  . TYR TYR TYR A A 183  183  . 66.469 38.869 59.283  1.00 12.69 1 . C  ? 
ATOM   1231 CB  CB  . TYR TYR TYR A A 183  183  . 67.597 38.197 58.463  1.00 13.43 1 . C  ? 
ATOM   1232 CG  CG  . TYR TYR TYR A A 183  183  . 68.588 39.200 57.934  1.00 14.15 1 . C  ? 
ATOM   1233 CD1 CD1 . TYR TYR TYR A A 183  183  . 68.208 40.125 56.974  1.00 15.27 1 . C  ? 
ATOM   1234 CE1 CE1 . TYR TYR TYR A A 183  183  . 69.109 41.082 56.510  1.00 15.75 1 . C  ? 
ATOM   1235 CZ  CZ  . TYR TYR TYR A A 183  183  . 70.388 41.118 57.025  1.00 16.03 1 . C  ? 
ATOM   1236 OH  OH  . TYR TYR TYR A A 183  183  . 71.279 42.066 56.594  1.00 18.16 1 . O  ? 
ATOM   1237 CE2 CE2 . TYR TYR TYR A A 183  183  . 70.777 40.221 57.999  1.00 15.79 1 . C  ? 
ATOM   1238 CD2 CD2 . TYR TYR TYR A A 183  183  . 69.883 39.270 58.439  1.00 14.84 1 . C  ? 
ATOM   1239 C   C   . TYR TYR TYR A A 183  183  . 65.658 37.851 60.087  1.00 12.99 1 . C  ? 
ATOM   1240 O   O   . TYR TYR TYR A A 183  183  . 65.327 36.770 59.584  1.00 14.23 1 . O  ? 
ATOM   1241 N   N   . ASN ASN ASN A A 184  184  . 65.240 38.247 61.299  1.00 12.34 1 . N  ? 
ATOM   1242 CA  CA  . ASN ASN ASN A A 184  184  . 64.448 37.430 62.193  1.00 12.55 1 . C  ? 
ATOM   1243 CB  CB  . ASN ASN ASN A A 184  184  . 65.256 37.035 63.433  1.00 12.32 1 . C  ? 
ATOM   1244 CG  CG  . ASN ASN ASN A A 184  184  . 64.468 36.255 64.473  1.00 12.82 1 . C  ? 
ATOM   1245 OD1 OD1 . ASN ASN ASN A A 184  184  . 63.349 36.626 64.843  1.00 13.25 1 . O  ? 
ATOM   1246 ND2 ND2 . ASN ASN ASN A A 184  184  . 65.095 35.230 65.031  1.00 13.72 1 . N  ? 
ATOM   1247 C   C   . ASN ASN ASN A A 184  184  . 63.246 38.289 62.556  1.00 12.47 1 . C  ? 
ATOM   1248 O   O   . ASN ASN ASN A A 184  184  . 63.404 39.415 63.038  1.00 12.34 1 . O  ? 
ATOM   1249 N   N   . TYR TYR TYR A A 185  185  . 62.067 37.761 62.270  1.00 12.12 1 . N  ? 
ATOM   1250 CA  CA  . TYR TYR TYR A A 185  185  . 60.794 38.474 62.479  1.00 12.40 1 . C  ? 
ATOM   1251 CB  CB  . TYR TYR TYR A A 185  185  . 59.989 38.525 61.165  1.00 12.76 1 . C  ? 
ATOM   1252 CG  CG  . TYR TYR TYR A A 185  185  . 60.822 39.110 60.047  1.00 12.60 1 . C  ? 
ATOM   1253 CD1 CD1 . TYR TYR TYR A A 185  185  . 61.584 38.283 59.216  1.00 13.08 1 . C  ? 
ATOM   1254 CE1 CE1 . TYR TYR TYR A A 185  185  . 62.401 38.798 58.229  1.00 13.09 1 . C  ? 
ATOM   1255 CZ  CZ  . TYR TYR TYR A A 185  185  . 62.463 40.153 58.033  1.00 12.66 1 . C  ? 
ATOM   1256 OH  OH  . TYR TYR TYR A A 185  185  . 63.281 40.681 57.060  1.00 12.68 1 . O  ? 
ATOM   1257 CE2 CE2 . TYR TYR TYR A A 185  185  . 61.725 41.003 58.859  1.00 12.39 1 . C  ? 
ATOM   1258 CD2 CD2 . TYR TYR TYR A A 185  185  . 60.919 40.480 59.859  1.00 12.67 1 . C  ? 
ATOM   1259 C   C   . TYR TYR TYR A A 185  185  . 59.993 37.821 63.592  1.00 13.02 1 . C  ? 
ATOM   1260 O   O   . TYR TYR TYR A A 185  185  . 58.836 38.162 63.779  1.00 14.97 1 . O  ? 
ATOM   1261 N   N   . LYS LYS LYS A A 186  186  . 60.601 36.904 64.335  1.00 12.48 1 . N  ? 
ATOM   1262 CA  CA  . LYS LYS LYS A A 186  186  . 59.907 36.112 65.335  1.00 12.60 1 . C  ? 
ATOM   1263 CB  CB  . LYS LYS LYS A A 186  186  . 60.160 34.614 65.077  1.00 13.48 1 . C  ? 
ATOM   1264 CG  CG  . LYS LYS LYS A A 186  186  . 59.576 33.693 66.133  1.00 14.75 1 . C  ? 
ATOM   1265 CD  CD  . LYS LYS LYS A A 186  186  . 59.662 32.225 65.706  1.00 17.25 1 . C  ? 
ATOM   1266 CE  CE  . LYS LYS LYS A A 186  186  . 59.084 31.313 66.767  1.00 19.60 1 . C  ? 
ATOM   1267 NZ  NZ  . LYS LYS LYS A A 186  186  . 59.201 29.879 66.387  1.00 22.09 1 . N  ? 
ATOM   1268 C   C   . LYS LYS LYS A A 186  186  . 60.352 36.566 66.720  1.00 11.97 1 . C  ? 
ATOM   1269 O   O   . LYS LYS LYS A A 186  186  . 59.631 37.338 67.372  1.00 11.52 1 . O  ? 
ATOM   1270 N   N   . GLU GLU GLU A A 187  187  . 61.540 36.174 67.152  1.00 11.78 1 . N  ? 
ATOM   1271 CA  CA  . GLU GLU GLU A A 187  187  . 62.064 36.572 68.453  1.00 12.24 1 . C  ? 
ATOM   1272 CB  CB  . GLU GLU GLU A A 187  187  . 63.441 35.945 68.716  1.00 13.30 1 . C  ? 
ATOM   1273 CG  CG  . GLU GLU GLU A A 187  187  . 63.413 34.456 69.101  1.00 14.03 1 . C  ? 
ATOM   1274 CD  CD  . GLU GLU GLU A A 187  187  . 63.295 33.488 67.931  1.00 14.96 1 . C  ? 
ATOM   1275 OE1 OE1 . GLU GLU GLU A A 187  187  . 63.247 33.916 66.752  1.00 14.15 1 . O  ? 
ATOM   1276 OE2 OE2 . GLU GLU GLU A A 187  187  . 63.234 32.267 68.209  1.00 17.08 1 . O  ? 
ATOM   1277 C   C   . GLU GLU GLU A A 187  187  . 62.157 38.093 68.532  1.00 11.60 1 . C  ? 
ATOM   1278 O   O   . GLU GLU GLU A A 187  187  . 61.922 38.666 69.593  1.00 11.39 1 . O  ? 
ATOM   1279 N   N   . THR THR THR A A 188  188  . 62.448 38.741 67.411  1.00 10.45 1 . N  ? 
ATOM   1280 CA  CA  . THR THR THR A A 188  188  . 62.511 40.205 67.327  1.00 10.42 1 . C  ? 
ATOM   1281 CB  CB  . THR THR THR A A 188  188  . 62.903 40.611 65.900  1.00 10.56 1 . C  ? 
ATOM   1282 OG1 OG1 . THR THR THR A A 188  188  . 64.208 40.074 65.644  1.00 10.42 1 . O  ? 
ATOM   1283 CG2 CG2 . THR THR THR A A 188  188  . 62.956 42.110 65.722  1.00 10.62 1 . C  ? 
ATOM   1284 C   C   . THR THR THR A A 188  188  . 61.209 40.891 67.758  1.00 10.39 1 . C  ? 
ATOM   1285 O   O   . THR THR THR A A 188  188  . 61.249 42.056 68.199  1.00 10.81 1 . O  ? 
ATOM   1286 N   N   . SER SER SER A A 189  189  . 60.082 40.196 67.639  1.00 9.82  1 . N  ? 
ATOM   1287 CA  CA  . SER SER SER A A 189  189  . 58.783 40.717 68.089  1.00 10.15 1 . C  ? 
ATOM   1288 CB  CB  . SER SER SER A A 189  189  . 57.650 40.072 67.278  1.00 10.63 1 . C  ? 
ATOM   1289 OG  OG  . SER SER SER A A 189  189  . 57.364 38.746 67.715  1.00 10.91 1 . O  ? 
ATOM   1290 C   C   . SER SER SER A A 189  189  . 58.477 40.487 69.568  1.00 10.09 1 . C  ? 
ATOM   1291 O   O   . SER SER SER A A 189  189  . 57.463 40.976 70.053  1.00 9.93  1 . O  ? 
ATOM   1292 N   N   . TYR TYR TYR A A 190  190  . 59.295 39.743 70.306  1.00 9.65  1 . N  ? 
ATOM   1293 CA  CA  . TYR TYR TYR A A 190  190  . 58.853 39.236 71.606  1.00 9.84  1 . C  ? 
ATOM   1294 CB  CB  . TYR TYR TYR A A 190  190  . 59.767 38.120 72.084  1.00 10.19 1 . C  ? 
ATOM   1295 CG  CG  . TYR TYR TYR A A 190  190  . 59.636 36.760 71.403  1.00 11.05 1 . C  ? 
ATOM   1296 CD1 CD1 . TYR TYR TYR A A 190  190  . 58.810 36.536 70.295  1.00 11.34 1 . C  ? 
ATOM   1297 CE1 CE1 . TYR TYR TYR A A 190  190  . 58.729 35.268 69.713  1.00 12.36 1 . C  ? 
ATOM   1298 CZ  CZ  . TYR TYR TYR A A 190  190  . 59.484 34.228 70.227  1.00 13.09 1 . C  ? 
ATOM   1299 OH  OH  . TYR TYR TYR A A 190  190  . 59.436 32.934 69.684  1.00 15.08 1 . O  ? 
ATOM   1300 CE2 CE2 . TYR TYR TYR A A 190  190  . 60.314 34.436 71.297  1.00 12.63 1 . C  ? 
ATOM   1301 CD2 CD2 . TYR TYR TYR A A 190  190  . 60.387 35.697 71.882  1.00 11.92 1 . C  ? 
ATOM   1302 C   C   . TYR TYR TYR A A 190  190  . 58.853 40.327 72.700  1.00 9.47  1 . C  ? 
ATOM   1303 O   O   . TYR TYR TYR A A 190  190  . 59.798 41.112 72.804  1.00 9.56  1 . O  ? 
ATOM   1304 N   N   . PRO PRO PRO A A 191  191  . 57.822 40.319 73.558  1.00 9.38  1 . N  ? 
ATOM   1305 CA  CA  . PRO PRO PRO A A 191  191  . 57.756 41.205 74.727  1.00 9.57  1 . C  ? 
ATOM   1306 CB  CB  . PRO PRO PRO A A 191  191  . 56.260 41.317 74.967  1.00 9.67  1 . C  ? 
ATOM   1307 CG  CG  . PRO PRO PRO A A 191  191  . 55.716 39.975 74.586  1.00 9.76  1 . C  ? 
ATOM   1308 CD  CD  . PRO PRO PRO A A 191  191  . 56.589 39.508 73.431  1.00 9.58  1 . C  ? 
ATOM   1309 C   C   . PRO PRO PRO A A 191  191  . 58.474 40.540 75.886  1.00 9.27  1 . C  ? 
ATOM   1310 O   O   . PRO PRO PRO A A 191  191  . 57.855 40.051 76.829  1.00 9.55  1 . O  ? 
ATOM   1311 N   N   . VAL VAL VAL A A 192  192  . 59.801 40.509 75.795  1.00 9.55  1 . N  ? 
ATOM   1312 CA  CA  . VAL VAL VAL A A 192  192  . 60.592 39.809 76.778  1.00 9.49  1 . C  ? 
ATOM   1313 CB  CB  . VAL VAL VAL A A 192  192  . 60.752 38.308 76.387  1.00 9.94  1 . C  ? 
ATOM   1314 CG1 CG1 . VAL VAL VAL A A 192  192  . 61.772 38.117 75.265  1.00 10.36 1 . C  ? 
ATOM   1315 CG2 CG2 . VAL VAL VAL A A 192  192  . 61.065 37.442 77.596  1.00 9.97  1 . C  ? 
ATOM   1316 C   C   . VAL VAL VAL A A 192  192  . 61.954 40.478 76.943  1.00 9.61  1 . C  ? 
ATOM   1317 O   O   . VAL VAL VAL A A 192  192  . 62.475 41.061 75.977  1.00 10.05 1 . O  ? 
ATOM   1318 N   N   . ALA ALA ALA A A 193  193  . 62.529 40.310 78.134  1.00 9.25  1 . N  ? 
ATOM   1319 CA  CA  . ALA ALA ALA A A 193  193  . 63.877 40.772 78.436  1.00 9.58  1 . C  ? 
ATOM   1320 CB  CB  . ALA ALA ALA A A 193  193  . 63.869 42.089 79.182  1.00 10.02 1 . C  ? 
ATOM   1321 C   C   . ALA ALA ALA A A 193  193  . 64.565 39.711 79.283  1.00 9.33  1 . C  ? 
ATOM   1322 O   O   . ALA ALA ALA A A 193  193  . 63.929 39.081 80.128  1.00 9.71  1 . O  ? 
ATOM   1323 N   N   . VAL VAL VAL A A 194  194  . 65.859 39.524 79.041  1.00 9.54  1 . N  ? 
ATOM   1324 CA  CA  . VAL VAL VAL A A 194  194  . 66.687 38.645 79.849  1.00 10.45 1 . C  ? 
ATOM   1325 CB  CB  . VAL VAL VAL A A 194  194  . 67.433 37.641 78.961  1.00 11.07 1 . C  ? 
ATOM   1326 CG1 CG1 . VAL VAL VAL A A 194  194  . 68.397 36.789 79.796  1.00 11.52 1 . C  ? 
ATOM   1327 CG2 CG2 . VAL VAL VAL A A 194  194  . 66.433 36.758 78.246  1.00 11.77 1 . C  ? 
ATOM   1328 C   C   . VAL VAL VAL A A 194  194  . 67.674 39.468 80.661  1.00 10.18 1 . C  ? 
ATOM   1329 O   O   . VAL VAL VAL A A 194  194  . 68.215 40.469 80.159  1.00 10.59 1 . O  ? 
ATOM   1330 N   N   . PHE PHE PHE A A 195  195  . 67.929 39.033 81.899  1.00 10.10 1 . N  ? 
ATOM   1331 CA  CA  . PHE PHE PHE A A 195  195  . 68.876 39.668 82.805  1.00 9.88  1 . C  ? 
ATOM   1332 CB  CB  . PHE PHE PHE A A 195  195  . 68.172 40.312 84.009  1.00 9.99  1 . C  ? 
ATOM   1333 CG  CG  . PHE PHE PHE A A 195  195  . 67.079 41.262 83.630  1.00 10.12 1 . C  ? 
ATOM   1334 CD1 CD1 . PHE PHE PHE A A 195  195  . 65.781 40.804 83.454  1.00 10.01 1 . C  ? 
ATOM   1335 CE1 CE1 . PHE PHE PHE A A 195  195  . 64.776 41.682 83.099  1.00 10.07 1 . C  ? 
ATOM   1336 CZ  CZ  . PHE PHE PHE A A 195  195  . 65.045 43.023 82.902  1.00 10.44 1 . C  ? 
ATOM   1337 CE2 CE2 . PHE PHE PHE A A 195  195  . 66.312 43.501 83.078  1.00 9.99  1 . C  ? 
ATOM   1338 CD2 CD2 . PHE PHE PHE A A 195  195  . 67.338 42.624 83.436  1.00 10.00 1 . C  ? 
ATOM   1339 C   C   . PHE PHE PHE A A 195  195  . 69.847 38.578 83.268  1.00 10.49 1 . C  ? 
ATOM   1340 O   O   . PHE PHE PHE A A 195  195  . 69.529 37.803 84.176  1.00 10.34 1 . O  ? 
ATOM   1341 N   N   . LYS LYS LYS A A 196  196  . 71.009 38.524 82.621  1.00 11.01 1 . N  ? 
ATOM   1342 CA  CA  . LYS LYS LYS A A 196  196  . 72.013 37.479 82.878  1.00 12.13 1 . C  ? 
ATOM   1343 CB  CB  . LYS LYS LYS A A 196  196  . 72.707 37.054 81.573  1.00 13.54 1 . C  ? 
ATOM   1344 CG  CG  . LYS LYS LYS A A 196  196  . 73.718 35.923 81.751  1.00 15.78 1 . C  ? 
ATOM   1345 CD  CD  . LYS LYS LYS A A 196  196  . 74.518 35.635 80.492  1.00 18.30 1 . C  ? 
ATOM   1346 CE  CE  . LYS LYS LYS A A 196  196  . 75.720 36.538 80.375  1.00 19.72 1 . C  ? 
ATOM   1347 NZ  NZ  . LYS LYS LYS A A 196  196  . 76.580 36.274 79.175  1.00 19.96 1 . N  ? 
ATOM   1348 C   C   . LYS LYS LYS A A 196  196  . 73.022 38.029 83.862  1.00 11.91 1 . C  ? 
ATOM   1349 O   O   . LYS LYS LYS A A 196  196  . 73.821 38.899 83.515  1.00 12.18 1 . O  ? 
ATOM   1350 N   N   . TRP TRP TRP A A 197  197  . 72.965 37.539 85.102  1.00 11.76 1 . N  ? 
ATOM   1351 CA  CA  . TRP TRP TRP A A 197  197  . 73.794 38.015 86.193  1.00 12.38 1 . C  ? 
ATOM   1352 CB  CB  . TRP TRP TRP A A 197  197  . 73.049 37.910 87.526  1.00 12.15 1 . C  ? 
ATOM   1353 CG  CG  . TRP TRP TRP A A 197  197  . 72.045 38.982 87.689  1.00 11.89 1 . C  ? 
ATOM   1354 CD1 CD1 . TRP TRP TRP A A 197  197  . 70.747 38.946 87.304  1.00 11.94 1 . C  ? 
ATOM   1355 NE1 NE1 . TRP TRP TRP A A 197  197  . 70.136 40.125 87.606  1.00 11.81 1 . N  ? 
ATOM   1356 CE2 CE2 . TRP TRP TRP A A 197  197  . 71.041 40.962 88.203  1.00 11.48 1 . C  ? 
ATOM   1357 CD2 CD2 . TRP TRP TRP A A 197  197  . 72.259 40.264 88.272  1.00 11.36 1 . C  ? 
ATOM   1358 CE3 CE3 . TRP TRP TRP A A 197  197  . 73.368 40.899 88.841  1.00 11.88 1 . C  ? 
ATOM   1359 CZ3 CZ3 . TRP TRP TRP A A 197  197  . 73.231 42.175 89.312  1.00 11.83 1 . C  ? 
ATOM   1360 CH2 CH2 . TRP TRP TRP A A 197  197  . 71.985 42.849 89.257  1.00 11.76 1 . C  ? 
ATOM   1361 CZ2 CZ2 . TRP TRP TRP A A 197  197  . 70.891 42.260 88.703  1.00 12.06 1 . C  ? 
ATOM   1362 C   C   . TRP TRP TRP A A 197  197  . 75.083 37.211 86.298  1.00 12.95 1 . C  ? 
ATOM   1363 O   O   . TRP TRP TRP A A 197  197  . 75.079 35.988 86.109  1.00 13.25 1 . O  ? 
ATOM   1364 N   N   . THR THR THR A A 198  198  . 76.167 37.919 86.596  1.00 12.90 1 . N  ? 
ATOM   1365 CA  CA  . THR THR THR A A 198  198  . 77.451 37.300 86.921  1.00 14.43 1 . C  ? 
ATOM   1366 CB  CB  . THR THR THR A A 198  198  . 78.499 37.674 85.861  1.00 14.41 1 . C  ? 
ATOM   1367 OG1 OG1 . THR THR THR A A 198  198  . 78.059 37.232 84.571  1.00 15.15 1 . O  ? 
ATOM   1368 CG2 CG2 . THR THR THR A A 198  198  . 79.854 37.018 86.174  1.00 15.00 1 . C  ? 
ATOM   1369 C   C   . THR THR THR A A 198  198  . 77.878 37.826 88.293  1.00 14.67 1 . C  ? 
ATOM   1370 O   O   . THR THR THR A A 198  198  . 77.844 39.024 88.538  1.00 15.54 1 . O  ? 
ATOM   1371 N   N   . ALA ALA ALA A A 199  199  . 78.296 36.925 89.188  1.00 14.99 1 . N  ? 
ATOM   1372 CA  CA  . ALA ALA ALA A A 199  199  . 78.732 37.293 90.533  1.00 16.13 1 . C  ? 
ATOM   1373 CB  CB  . ALA ALA ALA A A 199  199  . 77.760 36.784 91.576  1.00 16.54 1 . C  ? 
ATOM   1374 C   C   . ALA ALA ALA A A 199  199  . 80.108 36.687 90.760  1.00 16.30 1 . C  ? 
ATOM   1375 O   O   . ALA ALA ALA A A 199  199  . 80.308 35.513 90.441  1.00 16.99 1 . O  ? 
ATOM   1376 N   N   . TYR TYR TYR A A 200  200  . 81.034 37.494 91.282  1.00 16.67 1 . N  ? 
ATOM   1377 CA  CA  . TYR TYR TYR A A 200  200  . 82.416 37.059 91.509  1.00 18.50 1 . C  ? 
ATOM   1378 CB  CB  . TYR TYR TYR A A 200  200  . 83.331 37.636 90.419  1.00 19.53 1 . C  ? 
ATOM   1379 CG  CG  . TYR TYR TYR A A 200  200  . 84.816 37.455 90.692  1.00 22.23 1 . C  ? 
ATOM   1380 CD1 CD1 . TYR TYR TYR A A 200  200  . 85.371 36.188 90.808  1.00 24.20 1 . C  ? 
ATOM   1381 CE1 CE1 . TYR TYR TYR A A 200  200  . 86.735 36.025 91.064  1.00 24.51 1 . C  ? 
ATOM   1382 CZ  CZ  . TYR TYR TYR A A 200  200  . 87.538 37.137 91.187  1.00 25.41 1 . C  ? 
ATOM   1383 OH  OH  . TYR TYR TYR A A 200  200  . 88.890 36.986 91.430  1.00 29.69 1 . O  ? 
ATOM   1384 CE2 CE2 . TYR TYR TYR A A 200  200  . 87.015 38.403 91.068  1.00 25.36 1 . C  ? 
ATOM   1385 CD2 CD2 . TYR TYR TYR A A 200  200  . 85.658 38.560 90.819  1.00 23.92 1 . C  ? 
ATOM   1386 C   C   . TYR TYR TYR A A 200  200  . 82.896 37.501 92.882  1.00 17.83 1 . C  ? 
ATOM   1387 O   O   . TYR TYR TYR A A 200  200  . 82.678 38.637 93.273  1.00 17.41 1 . O  ? 
ATOM   1388 N   N   . ASN ASN ASN A A 201  201  . 83.574 36.597 93.604  1.00 18.91 1 . N  ? 
ATOM   1389 CA  CA  . ASN ASN ASN A A 201  201  . 84.125 36.906 94.927  1.00 19.44 1 . C  ? 
ATOM   1390 CB  CB  . ASN ASN ASN A A 201  201  . 83.800 35.792 95.925  1.00 19.72 1 . C  ? 
ATOM   1391 CG  CG  . ASN ASN ASN A A 201  201  . 84.241 36.130 97.339  1.00 18.93 1 . C  ? 
ATOM   1392 OD1 OD1 . ASN ASN ASN A A 201  201  . 84.813 37.201 97.606  1.00 18.62 1 . O  ? 
ATOM   1393 ND2 ND2 . ASN ASN ASN A A 201  201  . 83.933 35.237 98.270  1.00 19.82 1 . N  ? 
ATOM   1394 C   C   . ASN ASN ASN A A 201  201  . 85.653 37.076 94.841  1.00 20.39 1 . C  ? 
ATOM   1395 O   O   . ASN ASN ASN A A 201  201  . 86.367 36.072 94.804  1.00 21.26 1 . O  ? 
ATOM   1396 N   N   . PRO PRO PRO A A 202  202  . 86.139 38.334 94.817  1.00 20.97 1 . N  ? 
ATOM   1397 CA  CA  . PRO PRO PRO A A 202  202  . 87.589 38.601 94.811  1.00 21.61 1 . C  ? 
ATOM   1398 CB  CB  . PRO PRO PRO A A 202  202  . 87.657 40.025 94.262  1.00 22.20 1 . C  ? 
ATOM   1399 CG  CG  . PRO PRO PRO A A 202  202  . 86.451 40.674 94.818  1.00 21.97 1 . C  ? 
ATOM   1400 CD  CD  . PRO PRO PRO A A 202  202  . 85.378 39.598 94.802  1.00 21.61 1 . C  ? 
ATOM   1401 C   C   . PRO PRO PRO A A 202  202  . 88.244 38.570 96.201  1.00 23.83 1 . C  ? 
ATOM   1402 O   O   . PRO PRO PRO A A 202  202  . 89.463 38.778 96.301  1.00 23.76 1 . O  ? 
ATOM   1403 N   N   . THR THR THR A A 203  203  . 87.465 38.340 97.256  1.00 23.32 1 . N  ? 
ATOM   1404 CA  CA  . THR THR THR A A 203  203  . 87.967 38.415 98.630  1.00 24.08 1 . C  ? 
ATOM   1405 CB  CB  . THR THR THR A A 203  203  . 86.918 38.977 99.616  1.00 24.43 1 . C  ? 
ATOM   1406 OG1 OG1 . THR THR THR A A 203  203  . 85.951 37.958 99.915  1.00 24.87 1 . O  ? 
ATOM   1407 CG2 CG2 . THR THR THR A A 203  203  . 86.242 40.229 99.055  1.00 24.94 1 . C  ? 
ATOM   1408 C   C   . THR THR THR A A 203  203  . 88.407 37.040 99.098  1.00 24.73 1 . C  ? 
ATOM   1409 O   O   . THR THR THR A A 203  203  . 88.254 36.046 98.385  1.00 23.39 1 . O  ? 
ATOM   1410 N   N   . ASN ASN ASN A A 204  204  . 88.958 37.002 100.312 1.00 26.69 1 . N  ? 
ATOM   1411 CA  CA  . ASN ASN ASN A A 204  204  . 89.446 35.767 100.918 1.00 28.35 1 . C  ? 
ATOM   1412 CB  CB  . ASN ASN ASN A A 204  204  . 90.831 36.008 101.558 1.00 30.37 1 . C  ? 
ATOM   1413 CG  CG  . ASN ASN ASN A A 204  204  . 90.796 36.963 102.745 1.00 33.39 1 . C  ? 
ATOM   1414 OD1 OD1 . ASN ASN ASN A A 204  204  . 89.776 37.582 103.058 1.00 37.16 1 . O  ? 
ATOM   1415 ND2 ND2 . ASN ASN ASN A A 204  204  . 91.937 37.090 103.415 1.00 36.80 1 . N  ? 
ATOM   1416 C   C   . ASN ASN ASN A A 204  204  . 88.477 35.138 101.928 1.00 27.95 1 . C  ? 
ATOM   1417 O   O   . ASN ASN ASN A A 204  204  . 88.868 34.246 102.682 1.00 28.01 1 . O  ? 
ATOM   1418 N   N   . LYS LYS LYS A A 205  205  . 87.217 35.581 101.943 1.00 26.69 1 . N  ? 
ATOM   1419 CA  CA  . LYS LYS LYS A A 205  205  . 86.202 34.976 102.811 1.00 26.52 1 . C  ? 
ATOM   1420 CB  CB  . LYS LYS LYS A A 205  205  . 85.769 35.973 103.875 1.00 28.64 1 . C  ? 
ATOM   1421 CG  CG  . LYS LYS LYS A A 205  205  . 86.764 36.076 105.023 1.00 31.43 1 . C  ? 
ATOM   1422 CD  CD  . LYS LYS LYS A A 205  205  . 86.458 37.266 105.912 1.00 34.55 1 . C  ? 
ATOM   1423 CE  CE  . LYS LYS LYS A A 205  205  . 87.470 37.398 107.037 1.00 37.37 1 . C  ? 
ATOM   1424 NZ  NZ  . LYS LYS LYS A A 205  205  . 87.128 38.562 107.898 1.00 39.28 1 . N  ? 
ATOM   1425 C   C   . LYS LYS LYS A A 205  205  . 85.007 34.509 101.996 1.00 25.29 1 . C  ? 
ATOM   1426 O   O   . LYS LYS LYS A A 205  205  . 84.744 35.048 100.913 1.00 23.26 1 . O  ? 
ATOM   1427 N   N   . ASN ASN ASN A A 206  206  . 84.304 33.497 102.509 1.00 23.37 1 . N  ? 
ATOM   1428 CA  CA  . ASN ASN ASN A A 206  206  . 83.024 33.074 101.925 1.00 22.78 1 . C  ? 
ATOM   1429 CB  CB  . ASN ASN ASN A A 206  206  . 82.495 31.792 102.594 1.00 24.11 1 . C  ? 
ATOM   1430 CG  CG  . ASN ASN ASN A A 206  206  . 83.337 30.558 102.290 1.00 26.23 1 . C  ? 
ATOM   1431 OD1 OD1 . ASN ASN ASN A A 206  206  . 83.929 30.427 101.223 1.00 25.87 1 . O  ? 
ATOM   1432 ND2 ND2 . ASN ASN ASN A A 206  206  . 83.360 29.620 103.234 1.00 28.47 1 . N  ? 
ATOM   1433 C   C   . ASN ASN ASN A A 206  206  . 82.019 34.204 102.108 1.00 20.37 1 . C  ? 
ATOM   1434 O   O   . ASN ASN ASN A A 206  206  . 82.002 34.874 103.150 1.00 19.20 1 . O  ? 
ATOM   1435 N   N   . VAL VAL VAL A A 207  207  . 81.214 34.459 101.070 1.00 19.24 1 . N  ? 
ATOM   1436 CA  CA  . VAL VAL VAL A A 207  207  . 80.166 35.476 101.142 1.00 18.61 1 . C  ? 
ATOM   1437 CB  CB  . VAL VAL VAL A A 207  207  . 80.514 36.700 100.275 1.00 18.67 1 . C  ? 
ATOM   1438 CG1 CG1 . VAL VAL VAL A A 207  207  . 79.423 37.761 100.386 1.00 18.56 1 . C  ? 
ATOM   1439 CG2 CG2 . VAL VAL VAL A A 207  207  . 81.871 37.265 100.695 1.00 18.99 1 . C  ? 
ATOM   1440 C   C   . VAL VAL VAL A A 207  207  . 78.850 34.867 100.680 1.00 17.27 1 . C  ? 
ATOM   1441 O   O   . VAL VAL VAL A A 207  207  . 78.788 34.250 99.625  1.00 16.99 1 . O  ? 
ATOM   1442 N   N   . ASP ASP ASP A A 208  208  . 77.815 35.044 101.494 1.00 17.69 1 . N  ? 
ATOM   1443 CA  CA  . ASP ASP ASP A A 208  208  . 76.447 34.676 101.124 1.00 18.18 1 . C  ? 
ATOM   1444 CB  CB  . ASP ASP ASP A A 208  208  . 75.604 34.402 102.374 1.00 20.16 1 . C  ? 
ATOM   1445 CG  CG  . ASP ASP ASP A A 208  208  . 76.025 33.118 103.102 1.00 23.13 1 . C  ? 
ATOM   1446 OD1 OD1 . ASP ASP ASP A A 208  208  . 76.528 32.183 102.447 1.00 26.29 1 . O  ? 
ATOM   1447 OD2 OD2 . ASP ASP ASP A A 208  208  . 75.839 33.048 104.339 1.00 27.50 1 . O  ? 
ATOM   1448 C   C   . ASP ASP ASP A A 208  208  . 75.861 35.840 100.319 1.00 16.75 1 . C  ? 
ATOM   1449 O   O   . ASP ASP ASP A A 208  208  . 75.976 36.983 100.738 1.00 16.30 1 . O  ? 
ATOM   1450 N   N   . VAL VAL VAL A A 209  209  . 75.272 35.523 99.167  1.00 15.82 1 . N  ? 
ATOM   1451 CA  CA  . VAL VAL VAL A A 209  209  . 74.761 36.544 98.242  1.00 14.98 1 . C  ? 
ATOM   1452 CB  CB  . VAL VAL VAL A A 209  209  . 75.617 36.614 96.974  1.00 15.26 1 . C  ? 
ATOM   1453 CG1 CG1 . VAL VAL VAL A A 209  209  . 75.094 37.676 96.012  1.00 15.51 1 . C  ? 
ATOM   1454 CG2 CG2 . VAL VAL VAL A A 209  209  . 77.071 36.901 97.337  1.00 15.79 1 . C  ? 
ATOM   1455 C   C   . VAL VAL VAL A A 209  209  . 73.342 36.191 97.842  1.00 14.48 1 . C  ? 
ATOM   1456 O   O   . VAL VAL VAL A A 209  209  . 73.060 35.034 97.562  1.00 14.50 1 . O  ? 
ATOM   1457 N   N   . SER SER SER A A 210  210  . 72.466 37.191 97.815  1.00 14.69 1 . N  ? 
ATOM   1458 CA  CA  . SER SER SER A A 210  210  . 71.166 37.043 97.158  1.00 14.45 1 . C  ? 
ATOM   1459 CB  CB  . SER SER SER A A 210  210  . 70.020 37.043 98.151  1.00 15.19 1 . C  ? 
ATOM   1460 OG  OG  . SER SER SER A A 210  210  . 70.159 35.981 99.058  1.00 17.03 1 . O  ? 
ATOM   1461 C   C   . SER SER SER A A 210  210  . 70.947 38.162 96.166  1.00 13.29 1 . C  ? 
ATOM   1462 O   O   . SER SER SER A A 210  210  . 71.385 39.271 96.390  1.00 13.36 1 . O  ? 
ATOM   1463 N   N   . ILE ILE ILE A A 211  211  . 70.264 37.819 95.074  1.00 11.93 1 . N  ? 
ATOM   1464 CA  CA  . ILE ILE ILE A A 211  211  . 69.816 38.774 94.064  1.00 11.94 1 . C  ? 
ATOM   1465 CB  CB  . ILE ILE ILE A A 211  211  . 70.437 38.467 92.688  1.00 11.80 1 . C  ? 
ATOM   1466 CG1 CG1 . ILE ILE ILE A A 211  211  . 71.976 38.572 92.747  1.00 12.74 1 . C  ? 
ATOM   1467 CD1 CD1 . ILE ILE ILE A A 211  211  . 72.664 37.977 91.542  1.00 12.99 1 . C  ? 
ATOM   1468 CG2 CG2 . ILE ILE ILE A A 211  211  . 69.926 39.450 91.628  1.00 12.03 1 . C  ? 
ATOM   1469 C   C   . ILE ILE ILE A A 211  211  . 68.304 38.601 93.995  1.00 11.39 1 . C  ? 
ATOM   1470 O   O   . ILE ILE ILE A A 211  211  . 67.831 37.462 93.843  1.00 11.55 1 . O  ? 
ATOM   1471 N   N   . MET MET MET A A 212  212  . 67.561 39.711 94.094  1.00 11.00 1 . N  ? 
ATOM   1472 CA  CA  . MET MET MET A A 212  212  . 66.091 39.674 94.095  1.00 10.64 1 . C  ? 
ATOM   1473 CB  CB  . MET MET MET A A 212  212  . 65.533 40.126 95.443  1.00 10.79 1 . C  ? 
ATOM   1474 CG  CG  . MET MET MET A A 212  212  . 64.001 40.250 95.502  1.00 11.17 1 . C  ? 
ATOM   1475 SD  SD  . MET MET MET A A 212  212  . 63.369 40.615 97.148  1.00 11.87 1 . S  ? 
ATOM   1476 CE  CE  . MET MET MET A A 212  212  . 64.040 42.250 97.385  1.00 11.68 1 . C  ? 
ATOM   1477 C   C   . MET MET MET A A 212  212  . 65.568 40.612 93.025  1.00 10.49 1 . C  ? 
ATOM   1478 O   O   . MET MET MET A A 212  212  . 65.947 41.791 92.986  1.00 10.35 1 . O  ? 
ATOM   1479 N   N   . PHE PHE PHE A A 213  213  . 64.644 40.088 92.219  1.00 9.92  1 . N  ? 
ATOM   1480 CA  CA  . PHE PHE PHE A A 213  213  . 63.895 40.858 91.224  1.00 9.73  1 . C  ? 
ATOM   1481 CB  CB  . PHE PHE PHE A A 213  213  . 63.795 40.025 89.933  1.00 9.72  1 . C  ? 
ATOM   1482 CG  CG  . PHE PHE PHE A A 213  213  . 63.430 40.772 88.668  1.00 9.70  1 . C  ? 
ATOM   1483 CD1 CD1 . PHE PHE PHE A A 213  213  . 63.287 42.154 88.592  1.00 9.78  1 . C  ? 
ATOM   1484 CE1 CE1 . PHE PHE PHE A A 213  213  . 62.994 42.774 87.393  1.00 9.58  1 . C  ? 
ATOM   1485 CZ  CZ  . PHE PHE PHE A A 213  213  . 62.828 42.032 86.240  1.00 9.69  1 . C  ? 
ATOM   1486 CE2 CE2 . PHE PHE PHE A A 213  213  . 62.968 40.654 86.296  1.00 9.71  1 . C  ? 
ATOM   1487 CD2 CD2 . PHE PHE PHE A A 213  213  . 63.239 40.035 87.500  1.00 9.68  1 . C  ? 
ATOM   1488 C   C   . PHE PHE PHE A A 213  213  . 62.514 41.109 91.808  1.00 9.72  1 . C  ? 
ATOM   1489 O   O   . PHE PHE PHE A A 213  213  . 61.812 40.157 92.171  1.00 9.79  1 . O  ? 
ATOM   1490 N   N   . THR THR THR A A 214  214  . 62.133 42.381 91.917  1.00 9.50  1 . N  ? 
ATOM   1491 CA  CA  . THR THR THR A A 214  214  . 60.771 42.749 92.292  1.00 9.46  1 . C  ? 
ATOM   1492 CB  CB  . THR THR THR A A 214  214  . 60.743 43.716 93.477  1.00 9.64  1 . C  ? 
ATOM   1493 OG1 OG1 . THR THR THR A A 214  214  . 61.693 44.780 93.268  1.00 10.02 1 . O  ? 
ATOM   1494 CG2 CG2 . THR THR THR A A 214  214  . 61.128 43.001 94.722  1.00 10.39 1 . C  ? 
ATOM   1495 C   C   . THR THR THR A A 214  214  . 60.083 43.383 91.111  1.00 9.41  1 . C  ? 
ATOM   1496 O   O   . THR THR THR A A 214  214  . 60.715 44.086 90.307  1.00 9.69  1 . O  ? 
ATOM   1497 N   N   . TRP TRP TRP A A 215  215  . 58.778 43.174 91.018  1.00 9.20  1 . N  ? 
ATOM   1498 CA  CA  . TRP TRP TRP A A 215  215  . 57.978 43.744 89.945  1.00 9.23  1 . C  ? 
ATOM   1499 CB  CB  . TRP TRP TRP A A 215  215  . 57.970 42.806 88.725  1.00 9.31  1 . C  ? 
ATOM   1500 CG  CG  . TRP TRP TRP A A 215  215  . 57.537 43.489 87.448  1.00 8.88  1 . C  ? 
ATOM   1501 CD1 CD1 . TRP TRP TRP A A 215  215  . 56.298 43.500 86.918  1.00 9.33  1 . C  ? 
ATOM   1502 NE1 NE1 . TRP TRP TRP A A 215  215  . 56.277 44.256 85.771  1.00 9.17  1 . N  ? 
ATOM   1503 CE2 CE2 . TRP TRP TRP A A 215  215  . 57.530 44.760 85.554  1.00 8.98  1 . C  ? 
ATOM   1504 CD2 CD2 . TRP TRP TRP A A 215  215  . 58.350 44.301 86.597  1.00 8.79  1 . C  ? 
ATOM   1505 CE3 CE3 . TRP TRP TRP A A 215  215  . 59.698 44.664 86.611  1.00 8.76  1 . C  ? 
ATOM   1506 CZ3 CZ3 . TRP TRP TRP A A 215  215  . 60.177 45.472 85.581  1.00 8.92  1 . C  ? 
ATOM   1507 CH2 CH2 . TRP TRP TRP A A 215  215  . 59.334 45.907 84.569  1.00 8.98  1 . C  ? 
ATOM   1508 CZ2 CZ2 . TRP TRP TRP A A 215  215  . 58.011 45.560 84.528  1.00 8.83  1 . C  ? 
ATOM   1509 C   C   . TRP TRP TRP A A 215  215  . 56.562 43.996 90.434  1.00 9.48  1 . C  ? 
ATOM   1510 O   O   . TRP TRP TRP A A 215  215  . 55.962 43.148 91.082  1.00 9.99  1 . O  ? 
ATOM   1511 N   N   . GLN GLN GLN A A 216  216  . 56.033 45.171 90.116  1.00 9.28  1 . N  ? 
ATOM   1512 CA  CA  . GLN GLN GLN A A 216  216  . 54.645 45.511 90.411  1.00 9.55  1 . C  ? 
ATOM   1513 CB  CB  . GLN GLN GLN A A 216  216  . 54.473 47.016 90.317  1.00 10.32 1 . C  ? 
ATOM   1514 CG  CG  . GLN GLN GLN A A 216  216  . 53.059 47.532 90.569  1.00 11.07 1 . C  ? 
ATOM   1515 CD  CD  . GLN GLN GLN A A 216  216  . 53.061 49.017 90.808  1.00 11.92 1 . C  ? 
ATOM   1516 OE1 OE1 . GLN GLN GLN A A 216  216  . 53.756 49.470 91.703  1.00 13.60 1 . O  ? 
ATOM   1517 NE2 NE2 . GLN GLN GLN A A 216  216  . 52.291 49.777 90.039  1.00 13.35 1 . N  ? 
ATOM   1518 C   C   . GLN GLN GLN A A 216  216  . 53.723 44.849 89.402  1.00 9.58  1 . C  ? 
ATOM   1519 O   O   . GLN GLN GLN A A 216  216  . 54.013 44.833 88.204  1.00 9.83  1 . O  ? 
ATOM   1520 N   N   . ASN ASN ASN A A 217  217  . 52.590 44.329 89.874  1.00 9.40  1 . N  ? 
ATOM   1521 CA  CA  . ASN ASN ASN A A 217  217  . 51.547 43.891 88.973  1.00 9.49  1 . C  ? 
ATOM   1522 CB  CB  . ASN ASN ASN A A 217  217  . 50.466 43.116 89.717  1.00 9.39  1 . C  ? 
ATOM   1523 CG  CG  . ASN ASN ASN A A 217  217  . 49.395 42.596 88.777  1.00 9.91  1 . C  ? 
ATOM   1524 OD1 OD1 . ASN ASN ASN A A 217  217  . 49.140 43.198 87.727  1.00 10.23 1 . O  ? 
ATOM   1525 ND2 ND2 . ASN ASN ASN A A 217  217  . 48.768 41.473 89.139  1.00 9.84  1 . N  ? 
ATOM   1526 C   C   . ASN ASN ASN A A 217  217  . 50.972 45.149 88.335  1.00 9.54  1 . C  ? 
ATOM   1527 O   O   . ASN ASN ASN A A 217  217  . 50.189 45.885 88.949  1.00 10.05 1 . O  ? 
ATOM   1528 N   N   . MET MET MET A A 218  218  . 51.379 45.402 87.096  1.00 9.87  1 . N  ? 
ATOM   1529 CA  CA  . MET MET MET A A 218  218  . 51.078 46.652 86.409  1.00 10.33 1 . C  ? 
ATOM   1530 CB  CB  . MET MET MET A A 218  218  . 52.277 47.130 85.577  1.00 10.64 1 . C  ? 
ATOM   1531 CG  CG  . MET MET MET A A 218  218  . 53.443 47.582 86.433  1.00 10.75 1 . C  ? 
ATOM   1532 SD  SD  . MET MET MET A A 218  218  . 54.890 48.050 85.472  1.00 10.97 1 . S  ? 
ATOM   1533 CE  CE  . MET MET MET A A 218  218  . 54.244 49.486 84.595  1.00 11.22 1 . C  ? 
ATOM   1534 C   C   . MET MET MET A A 218  218  . 49.830 46.597 85.557  1.00 10.54 1 . C  ? 
ATOM   1535 O   O   . MET MET MET A A 218  218  . 49.565 47.516 84.802  1.00 11.19 1 . O  ? 
ATOM   1536 N   N   . ILE ILE ILE A A 219  219  . 49.020 45.555 85.704  1.00 10.57 1 . N  ? 
ATOM   1537 CA  CA  . ILE ILE ILE A A 219  219  . 47.748 45.554 84.995  1.00 10.52 1 . C  ? 
ATOM   1538 CB  CB  . ILE ILE ILE A A 219  219  . 47.019 44.206 85.119  1.00 10.90 1 . C  ? 
ATOM   1539 CG1 CG1 . ILE ILE ILE A A 219  219  . 47.866 43.065 84.541  1.00 11.10 1 . C  ? 
ATOM   1540 CD1 CD1 . ILE ILE ILE A A 219  219  . 48.272 43.205 83.086  1.00 11.39 1 . C  ? 
ATOM   1541 CG2 CG2 . ILE ILE ILE A A 219  219  . 45.665 44.299 84.441  1.00 10.81 1 . C  ? 
ATOM   1542 C   C   . ILE ILE ILE A A 219  219  . 46.934 46.728 85.531  1.00 10.74 1 . C  ? 
ATOM   1543 O   O   . ILE ILE ILE A A 219  219  . 46.809 46.892 86.734  1.00 10.73 1 . O  ? 
ATOM   1544 N   N   . GLY GLY GLY A A 220  220  . 46.455 47.568 84.613  1.00 11.36 1 . N  ? 
ATOM   1545 CA  CA  . GLY GLY GLY A A 220  220  . 45.782 48.815 84.945  1.00 12.43 1 . C  ? 
ATOM   1546 C   C   . GLY GLY GLY A A 220  220  . 46.653 50.063 84.977  1.00 13.09 1 . C  ? 
ATOM   1547 O   O   . GLY GLY GLY A A 220  220  . 46.144 51.163 85.183  1.00 14.28 1 . O  ? 
ATOM   1548 N   N   . PHE PHE PHE A A 221  221  . 47.966 49.916 84.776  1.00 13.39 1 . N  ? 
ATOM   1549 CA  CA  . PHE PHE PHE A A 221  221  . 48.891 51.076 84.661  1.00 14.37 1 . C  ? 
ATOM   1550 CB  CB  . PHE PHE PHE A A 221  221  . 50.292 50.541 84.338  1.00 14.93 1 . C  ? 
ATOM   1551 CG  CG  . PHE PHE PHE A A 221  221  . 51.385 51.594 84.200  1.00 16.03 1 . C  ? 
ATOM   1552 CD1 CD1 . PHE PHE PHE A A 221  221  . 51.767 52.355 85.281  1.00 17.27 1 . C  ? 
ATOM   1553 CE1 CE1 . PHE PHE PHE A A 221  221  . 52.806 53.273 85.183  1.00 17.54 1 . C  ? 
ATOM   1554 CZ  CZ  . PHE PHE PHE A A 221  221  . 53.487 53.424 83.986  1.00 18.40 1 . C  ? 
ATOM   1555 CE2 CE2 . PHE PHE PHE A A 221  221  . 53.140 52.643 82.893  1.00 17.75 1 . C  ? 
ATOM   1556 CD2 CD2 . PHE PHE PHE A A 221  221  . 52.094 51.723 83.010  1.00 17.02 1 . C  ? 
ATOM   1557 C   C   . PHE PHE PHE A A 221  221  . 48.449 52.013 83.551  1.00 14.62 1 . C  ? 
ATOM   1558 O   O   . PHE PHE PHE A A 221  221  . 48.620 53.231 83.661  1.00 15.43 1 . O  ? 
ATOM   1559 N   N   . PHE PHE PHE A A 222  222  . 47.902 51.440 82.477  1.00 14.24 1 . N  ? 
ATOM   1560 CA  CA  . PHE PHE PHE A A 222  222  . 47.252 52.198 81.394  1.00 15.73 1 . C  ? 
ATOM   1561 CB  CB  . PHE PHE PHE A A 222  222  . 48.215 52.488 80.227  1.00 16.46 1 . C  ? 
ATOM   1562 CG  CG  . PHE PHE PHE A A 222  222  . 48.593 51.277 79.433  1.00 16.41 1 . C  ? 
ATOM   1563 CD1 CD1 . PHE PHE PHE A A 222  222  . 49.585 50.413 79.886  1.00 17.33 1 . C  ? 
ATOM   1564 CE1 CE1 . PHE PHE PHE A A 222  222  . 49.929 49.279 79.173  1.00 16.97 1 . C  ? 
ATOM   1565 CZ  CZ  . PHE PHE PHE A A 222  222  . 49.294 48.989 77.980  1.00 17.38 1 . C  ? 
ATOM   1566 CE2 CE2 . PHE PHE PHE A A 222  222  . 48.296 49.830 77.510  1.00 17.25 1 . C  ? 
ATOM   1567 CD2 CD2 . PHE PHE PHE A A 222  222  . 47.939 50.971 78.228  1.00 16.96 1 . C  ? 
ATOM   1568 C   C   . PHE PHE PHE A A 222  222  . 46.031 51.462 80.876  1.00 17.08 1 . C  ? 
ATOM   1569 O   O   . PHE PHE PHE A A 222  222  . 45.881 50.257 81.074  1.00 15.86 1 . O  ? 
ATOM   1570 N   N   . GLY GLY GLY A A 223  223  . 45.151 52.213 80.216  1.00 17.87 1 . N  ? 
ATOM   1571 CA  CA  . GLY GLY GLY A A 223  223  . 44.037 51.656 79.472  1.00 18.82 1 . C  ? 
ATOM   1572 C   C   . GLY GLY GLY A A 223  223  . 42.806 51.302 80.278  1.00 19.54 1 . C  ? 
ATOM   1573 O   O   . GLY GLY GLY A A 223  223  . 41.815 50.810 79.700  1.00 21.52 1 . O  ? 
ATOM   1574 N   N   . LYS LYS LYS A A 224  224  . 42.847 51.524 81.593  1.00 18.85 1 . N  ? 
ATOM   1575 CA  CA  . LYS LYS LYS A A 224  224  . 41.727 51.218 82.476  1.00 19.51 1 . C  ? 
ATOM   1576 CB  CB  . LYS LYS LYS A A 224  224  . 42.226 50.272 83.569  1.00 20.75 1 . C  ? 
ATOM   1577 CG  CG  . LYS LYS LYS A A 224  224  . 41.202 49.269 84.011  1.00 20.12 1 . C  ? 
ATOM   1578 CD  CD  . LYS LYS LYS A A 224  224  . 41.770 48.341 85.067  1.00 19.14 1 . C  ? 
ATOM   1579 CE  CE  . LYS LYS LYS A A 224  224  . 40.678 47.414 85.532  1.00 19.09 1 . C  ? 
ATOM   1580 NZ  NZ  . LYS LYS LYS A A 224  224  . 40.996 46.673 86.777  1.00 18.10 1 . N  ? 
ATOM   1581 C   C   . LYS LYS LYS A A 224  224  . 41.225 52.546 83.061  1.00 20.10 1 . C  ? 
ATOM   1582 O   O   . LYS LYS LYS A A 224  224  . 41.995 53.248 83.708  1.00 20.68 1 . O  ? 
ATOM   1583 N   N   A GLN GLN GLN A A 225  225  . 39.939 52.841 82.855  0.50 20.05 1 . N  ? 
ATOM   1584 N   N   B GLN GLN GLN A A 225  225  . 39.962 52.914 82.818  0.50 21.11 1 . N  ? 
ATOM   1585 CA  CA  A GLN GLN GLN A A 225  225  . 39.354 54.148 83.174  0.50 20.47 1 . C  ? 
ATOM   1586 CA  CA  B GLN GLN GLN A A 225  225  . 39.461 54.238 83.248  0.50 22.34 1 . C  ? 
ATOM   1587 CB  CB  A GLN GLN GLN A A 225  225  . 38.133 54.394 82.281  0.50 20.51 1 . C  ? 
ATOM   1588 CB  CB  B GLN GLN GLN A A 225  225  . 38.218 54.670 82.459  0.50 23.59 1 . C  ? 
ATOM   1589 CG  CG  A GLN GLN GLN A A 225  225  . 38.416 54.262 80.792  0.50 20.28 1 . C  ? 
ATOM   1590 CG  CG  B GLN GLN GLN A A 225  225  . 37.529 55.929 82.996  0.50 24.91 1 . C  ? 
ATOM   1591 CD  CD  A GLN GLN GLN A A 225  225  . 39.528 55.178 80.319  0.50 20.72 1 . C  ? 
ATOM   1592 CD  CD  B GLN GLN GLN A A 225  225  . 38.299 57.226 82.769  0.50 25.55 1 . C  ? 
ATOM   1593 OE1 OE1 A GLN GLN GLN A A 225  225  . 39.616 56.339 80.726  0.50 19.82 1 . O  ? 
ATOM   1594 OE1 OE1 B GLN GLN GLN A A 225  225  . 37.913 58.052 81.946  0.50 27.19 1 . O  ? 
ATOM   1595 NE2 NE2 A GLN GLN GLN A A 225  225  . 40.403 54.649 79.474  0.50 20.68 1 . N  ? 
ATOM   1596 NE2 NE2 B GLN GLN GLN A A 225  225  . 39.359 57.422 83.520  0.50 25.56 1 . N  ? 
ATOM   1597 C   C   A GLN GLN GLN A A 225  225  . 38.943 54.324 84.640  0.50 20.63 1 . C  ? 
ATOM   1598 C   C   B GLN GLN GLN A A 225  225  . 39.179 54.305 84.747  0.50 21.82 1 . C  ? 
ATOM   1599 O   O   A GLN GLN GLN A A 225  225  . 38.791 55.457 85.109  0.50 21.13 1 . O  ? 
ATOM   1600 O   O   B GLN GLN GLN A A 225  225  . 39.435 55.335 85.375  0.50 22.72 1 . O  ? 
ATOM   1601 N   N   . VAL VAL VAL A A 226  226  . 38.693 53.206 85.329  1.00 20.49 1 . N  ? 
ATOM   1602 CA  CA  . VAL VAL VAL A A 226  226  . 38.369 53.174 86.765  1.00 19.81 1 . C  ? 
ATOM   1603 CB  CB  . VAL VAL VAL A A 226  226  . 36.839 53.170 87.018  1.00 20.88 1 . C  ? 
ATOM   1604 CG1 CG1 . VAL VAL VAL A A 226  226  . 36.201 54.488 86.580  1.00 21.85 1 . C  ? 
ATOM   1605 CG2 CG2 . VAL VAL VAL A A 226  226  . 36.160 52.000 86.320  1.00 20.87 1 . C  ? 
ATOM   1606 C   C   . VAL VAL VAL A A 226  226  . 38.972 51.923 87.424  1.00 19.63 1 . C  ? 
ATOM   1607 O   O   . VAL VAL VAL A A 226  226  . 39.340 50.974 86.730  1.00 19.04 1 . O  ? 
ATOM   1608 N   N   . ASN ASN ASN A A 227  227  . 39.061 51.953 88.750  1.00 19.92 1 . N  ? 
ATOM   1609 CA  CA  . ASN ASN ASN A A 227  227  . 39.409 50.790 89.566  1.00 19.95 1 . C  ? 
ATOM   1610 CB  CB  . ASN ASN ASN A A 227  227  . 38.269 49.760 89.544  1.00 21.74 1 . C  ? 
ATOM   1611 CG  CG  . ASN ASN ASN A A 227  227  . 36.963 50.300 90.113  1.00 23.42 1 . C  ? 
ATOM   1612 OD1 OD1 . ASN ASN ASN A A 227  227  . 36.950 51.009 91.121  1.00 26.17 1 . O  ? 
ATOM   1613 ND2 ND2 . ASN ASN ASN A A 227  227  . 35.863 49.956 89.466  1.00 23.34 1 . N  ? 
ATOM   1614 C   C   . ASN ASN ASN A A 227  227  . 40.703 50.139 89.072  1.00 18.25 1 . C  ? 
ATOM   1615 O   O   . ASN ASN ASN A A 227  227  . 40.721 48.961 88.724  1.00 16.78 1 . O  ? 
ATOM   1616 N   N   . VAL VAL VAL A A 228  228  . 41.778 50.920 89.037  1.00 17.32 1 . N  ? 
ATOM   1617 CA  CA  . VAL VAL VAL A A 228  228  . 42.978 50.525 88.289  1.00 16.21 1 . C  ? 
ATOM   1618 CB  CB  . VAL VAL VAL A A 228  228  . 43.981 51.691 88.098  1.00 17.38 1 . C  ? 
ATOM   1619 CG1 CG1 . VAL VAL VAL A A 228  228  . 43.320 52.809 87.305  1.00 18.61 1 . C  ? 
ATOM   1620 CG2 CG2 . VAL VAL VAL A A 228  228  . 44.547 52.204 89.420  1.00 17.83 1 . C  ? 
ATOM   1621 C   C   . VAL VAL VAL A A 228  228  . 43.715 49.283 88.776  1.00 14.97 1 . C  ? 
ATOM   1622 O   O   . VAL VAL VAL A A 228  228  . 44.366 48.629 87.969  1.00 14.51 1 . O  ? 
ATOM   1623 N   N   . ASN ASN ASN A A 229  229  . 43.610 48.936 90.058  1.00 14.41 1 . N  ? 
ATOM   1624 CA  CA  . ASN ASN ASN A A 229  229  . 44.214 47.711 90.579  1.00 14.56 1 . C  ? 
ATOM   1625 CB  CB  . ASN ASN ASN A A 229  229  . 44.881 47.958 91.925  1.00 15.02 1 . C  ? 
ATOM   1626 CG  CG  . ASN ASN ASN A A 229  229  . 46.162 48.739 91.801  1.00 15.70 1 . C  ? 
ATOM   1627 OD1 OD1 . ASN ASN ASN A A 229  229  . 47.020 48.390 91.008  1.00 16.20 1 . O  ? 
ATOM   1628 ND2 ND2 . ASN ASN ASN A A 229  229  . 46.318 49.770 92.607  1.00 16.64 1 . N  ? 
ATOM   1629 C   C   . ASN ASN ASN A A 229  229  . 43.206 46.565 90.755  1.00 14.37 1 . C  ? 
ATOM   1630 O   O   . ASN ASN ASN A A 229  229  . 43.599 45.426 90.987  1.00 13.63 1 . O  ? 
ATOM   1631 N   N   . SER SER SER A A 230  230  . 41.913 46.861 90.630  1.00 14.51 1 . N  ? 
ATOM   1632 CA  CA  . SER SER SER A A 230  230  . 40.889 45.909 91.045  1.00 14.58 1 . C  ? 
ATOM   1633 CB  CB  . SER SER SER A A 230  230  . 39.503 46.533 90.894  1.00 16.22 1 . C  ? 
ATOM   1634 OG  OG  . SER SER SER A A 230  230  . 38.522 45.604 91.286  1.00 19.74 1 . O  ? 
ATOM   1635 C   C   . SER SER SER A A 230  230  . 40.953 44.605 90.259  1.00 13.09 1 . C  ? 
ATOM   1636 O   O   . SER SER SER A A 230  230  . 40.947 44.615 89.029  1.00 12.76 1 . O  ? 
ATOM   1637 N   N   . GLY GLY GLY A A 231  231  . 41.028 43.500 90.992  1.00 11.95 1 . N  ? 
ATOM   1638 CA  CA  . GLY GLY GLY A A 231  231  . 41.099 42.155 90.418  1.00 11.50 1 . C  ? 
ATOM   1639 C   C   . GLY GLY GLY A A 231  231  . 42.486 41.666 90.090  1.00 11.31 1 . C  ? 
ATOM   1640 O   O   . GLY GLY GLY A A 231  231  . 42.657 40.525 89.642  1.00 11.67 1 . O  ? 
ATOM   1641 N   N   . ASN ASN ASN A A 232  232  . 43.502 42.512 90.301  1.00 10.79 1 . N  ? 
ATOM   1642 CA  CA  . ASN ASN ASN A A 232  232  . 44.854 42.059 90.048  1.00 10.42 1 . C  ? 
ATOM   1643 CB  CB  . ASN ASN ASN A A 232  232  . 45.870 43.201 90.161  1.00 10.18 1 . C  ? 
ATOM   1644 CG  CG  . ASN ASN ASN A A 232  232  . 45.839 44.147 88.976  1.00 10.88 1 . C  ? 
ATOM   1645 OD1 OD1 . ASN ASN ASN A A 232  232  . 45.103 43.959 88.008  1.00 10.73 1 . O  ? 
ATOM   1646 ND2 ND2 . ASN ASN ASN A A 232  232  . 46.665 45.190 89.058  1.00 11.06 1 . N  ? 
ATOM   1647 C   C   . ASN ASN ASN A A 232  232  . 45.193 40.969 91.046  1.00 10.53 1 . C  ? 
ATOM   1648 O   O   . ASN ASN ASN A A 232  232  . 44.827 41.052 92.211  1.00 11.12 1 . O  ? 
ATOM   1649 N   N   . PHE PHE PHE A A 233  233  . 45.903 39.941 90.591  1.00 10.24 1 . N  ? 
ATOM   1650 CA  CA  . PHE PHE PHE A A 233  233  . 46.349 38.884 91.479  1.00 10.42 1 . C  ? 
ATOM   1651 CB  CB  . PHE PHE PHE A A 233  233  . 45.237 37.814 91.675  1.00 11.18 1 . C  ? 
ATOM   1652 CG  CG  . PHE PHE PHE A A 233  233  . 45.174 36.795 90.578  1.00 11.46 1 . C  ? 
ATOM   1653 CD1 CD1 . PHE PHE PHE A A 233  233  . 44.576 37.101 89.352  1.00 12.26 1 . C  ? 
ATOM   1654 CE1 CE1 . PHE PHE PHE A A 233  233  . 44.522 36.133 88.346  1.00 12.38 1 . C  ? 
ATOM   1655 CZ  CZ  . PHE PHE PHE A A 233  233  . 45.084 34.890 88.548  1.00 12.69 1 . C  ? 
ATOM   1656 CE2 CE2 . PHE PHE PHE A A 233  233  . 45.667 34.572 89.752  1.00 12.38 1 . C  ? 
ATOM   1657 CD2 CD2 . PHE PHE PHE A A 233  233  . 45.725 35.528 90.756  1.00 12.10 1 . C  ? 
ATOM   1658 C   C   . PHE PHE PHE A A 233  233  . 47.621 38.262 90.935  1.00 10.42 1 . C  ? 
ATOM   1659 O   O   . PHE PHE PHE A A 233  233  . 47.896 38.341 89.733  1.00 10.03 1 . O  ? 
ATOM   1660 N   N   . ASN ASN ASN A A 234  234  . 48.382 37.644 91.826  1.00 10.52 1 . N  ? 
ATOM   1661 CA  CA  . ASN ASN ASN A A 234  234  . 49.686 37.084 91.504  1.00 10.80 1 . C  ? 
ATOM   1662 CB  CB  . ASN ASN ASN A A 234  234  . 50.768 37.762 92.321  1.00 10.39 1 . C  ? 
ATOM   1663 CG  CG  . ASN ASN ASN A A 234  234  . 50.780 39.261 92.163  1.00 10.23 1 . C  ? 
ATOM   1664 OD1 OD1 . ASN ASN ASN A A 234  234  . 50.287 39.805 91.173  1.00 10.23 1 . O  ? 
ATOM   1665 ND2 ND2 . ASN ASN ASN A A 234  234  . 51.348 39.953 93.162  1.00 10.16 1 . N  ? 
ATOM   1666 C   C   . ASN ASN ASN A A 234  234  . 49.702 35.595 91.814  1.00 11.55 1 . C  ? 
ATOM   1667 O   O   . ASN ASN ASN A A 234  234  . 49.185 35.170 92.850  1.00 11.27 1 . O  ? 
ATOM   1668 N   N   . LYS LYS LYS A A 235  235  . 50.303 34.812 90.930  1.00 11.53 1 . N  ? 
ATOM   1669 CA  CA  . LYS LYS LYS A A 235  235  . 50.498 33.378 91.152  1.00 12.70 1 . C  ? 
ATOM   1670 CB  CB  . LYS LYS LYS A A 235  235  . 49.515 32.549 90.320  1.00 14.49 1 . C  ? 
ATOM   1671 CG  CG  . LYS LYS LYS A A 235  235  . 49.638 32.726 88.827  1.00 15.76 1 . C  ? 
ATOM   1672 CD  CD  . LYS LYS LYS A A 235  235  . 48.582 31.916 88.085  1.00 17.48 1 . C  ? 
ATOM   1673 CE  CE  . LYS LYS LYS A A 235  235  . 48.656 32.168 86.595  1.00 19.13 1 . C  ? 
ATOM   1674 NZ  NZ  . LYS LYS LYS A A 235  235  . 47.592 31.416 85.856  1.00 19.83 1 . N  ? 
ATOM   1675 C   C   . LYS LYS LYS A A 235  235  . 51.928 32.992 90.855  1.00 12.99 1 . C  ? 
ATOM   1676 O   O   . LYS LYS LYS A A 235  235  . 52.608 33.669 90.080  1.00 12.23 1 . O  ? 
ATOM   1677 N   N   . ILE ILE ILE A A 236  236  . 52.366 31.899 91.473  1.00 13.20 1 . N  ? 
ATOM   1678 CA  CA  . ILE ILE ILE A A 236  236  . 53.709 31.377 91.331  1.00 13.59 1 . C  ? 
ATOM   1679 CB  CB  . ILE ILE ILE A A 236  236  . 54.354 31.118 92.708  1.00 14.40 1 . C  ? 
ATOM   1680 CG1 CG1 . ILE ILE ILE A A 236  236  . 54.486 32.420 93.509  1.00 14.78 1 . C  ? 
ATOM   1681 CD1 CD1 . ILE ILE ILE A A 236  236  . 55.469 33.433 92.988  1.00 15.52 1 . C  ? 
ATOM   1682 CG2 CG2 . ILE ILE ILE A A 236  236  . 55.698 30.405 92.570  1.00 15.01 1 . C  ? 
ATOM   1683 C   C   . ILE ILE ILE A A 236  236  . 53.638 30.084 90.514  1.00 14.65 1 . C  ? 
ATOM   1684 O   O   . ILE ILE ILE A A 236  236  . 52.782 29.215 90.772  1.00 15.78 1 . O  ? 
ATOM   1685 N   N   . ILE ILE ILE A A 237  237  . 54.509 29.979 89.512  1.00 14.77 1 . N  ? 
ATOM   1686 CA  CA  . ILE ILE ILE A A 237  237  . 54.622 28.804 88.649  1.00 16.65 1 . C  ? 
ATOM   1687 CB  CB  . ILE ILE ILE A A 237  237  . 54.581 29.170 87.146  1.00 18.01 1 . C  ? 
ATOM   1688 CG1 CG1 . ILE ILE ILE A A 237  237  . 53.382 30.061 86.793  1.00 21.02 1 . C  ? 
ATOM   1689 CD1 CD1 . ILE ILE ILE A A 237  237  . 52.051 29.529 87.218  1.00 22.73 1 . C  ? 
ATOM   1690 CG2 CG2 . ILE ILE ILE A A 237  237  . 54.627 27.923 86.264  1.00 18.24 1 . C  ? 
ATOM   1691 C   C   . ILE ILE ILE A A 237  237  . 55.980 28.186 88.946  1.00 16.74 1 . C  ? 
ATOM   1692 O   O   . ILE ILE ILE A A 237  237  . 57.002 28.876 88.904  1.00 15.47 1 . O  ? 
ATOM   1693 N   N   . LYS LYS LYS A A 238  238  . 55.997 26.900 89.280  1.00 17.97 1 . N  ? 
ATOM   1694 CA  CA  . LYS LYS LYS A A 238  238  . 57.245 26.146 89.435  1.00 19.01 1 . C  ? 
ATOM   1695 CB  CB  . LYS LYS LYS A A 238  238  . 57.290 25.461 90.785  1.00 20.72 1 . C  ? 
ATOM   1696 CG  CG  . LYS LYS LYS A A 238  238  . 57.320 26.428 91.938  1.00 21.95 1 . C  ? 
ATOM   1697 CD  CD  . LYS LYS LYS A A 238  238  . 56.954 25.755 93.243  1.00 24.17 1 . C  ? 
ATOM   1698 CE  CE  . LYS LYS LYS A A 238  238  . 56.927 26.766 94.366  1.00 24.54 1 . C  ? 
ATOM   1699 NZ  NZ  . LYS LYS LYS A A 238  238  . 56.421 26.154 95.627  1.00 25.94 1 . N  ? 
ATOM   1700 C   C   . LYS LYS LYS A A 238  238  . 57.270 25.107 88.342  1.00 19.99 1 . C  ? 
ATOM   1701 O   O   . LYS LYS LYS A A 238  238  . 56.463 24.166 88.364  1.00 21.81 1 . O  ? 
ATOM   1702 N   N   . ASP ASP ASP A A 239  239  . 58.153 25.281 87.369  1.00 18.80 1 . N  ? 
ATOM   1703 CA  CA  . ASP ASP ASP A A 239  239  . 58.253 24.357 86.263  1.00 20.67 1 . C  ? 
ATOM   1704 CB  CB  . ASP ASP ASP A A 239  239  . 58.316 25.122 84.947  1.00 22.28 1 . C  ? 
ATOM   1705 CG  CG  . ASP ASP ASP A A 239  239  . 58.320 24.212 83.742  1.00 25.75 1 . C  ? 
ATOM   1706 OD1 OD1 . ASP ASP ASP A A 239  239  . 58.830 23.059 83.819  1.00 27.64 1 . O  ? 
ATOM   1707 OD2 OD2 . ASP ASP ASP A A 239  239  . 57.816 24.656 82.698  1.00 28.24 1 . O  ? 
ATOM   1708 C   C   . ASP ASP ASP A A 239  239  . 59.494 23.527 86.499  1.00 20.92 1 . C  ? 
ATOM   1709 O   O   . ASP ASP ASP A A 239  239  . 60.610 24.023 86.332  1.00 20.07 1 . O  ? 
ATOM   1710 N   N   . LYS LYS LYS A A 240  240  . 59.288 22.267 86.891  1.00 22.84 1 . N  ? 
ATOM   1711 CA  CA  . LYS LYS LYS A A 240  240  . 60.372 21.338 87.186  1.00 26.86 1 . C  ? 
ATOM   1712 CB  CB  . LYS LYS LYS A A 240  240  . 60.204 20.719 88.570  1.00 30.28 1 . C  ? 
ATOM   1713 CG  CG  . LYS LYS LYS A A 240  240  . 60.478 21.689 89.708  1.00 34.04 1 . C  ? 
ATOM   1714 CD  CD  . LYS LYS LYS A A 240  240  . 60.371 21.029 91.083  1.00 37.23 1 . C  ? 
ATOM   1715 CE  CE  . LYS LYS LYS A A 240  240  . 61.392 19.921 91.310  1.00 39.26 1 . C  ? 
ATOM   1716 NZ  NZ  . LYS LYS LYS A A 240  240  . 62.792 20.299 90.968  1.00 41.51 1 . N  ? 
ATOM   1717 C   C   . LYS LYS LYS A A 240  240  . 60.353 20.242 86.144  1.00 29.38 1 . C  ? 
ATOM   1718 O   O   . LYS LYS LYS A A 240  240  . 59.315 19.629 85.895  1.00 31.94 1 . O  ? 
ATOM   1719 N   N   . SER SER SER A A 241  241  . 61.490 20.037 85.510  1.00 30.05 1 . N  ? 
ATOM   1720 CA  CA  . SER SER SER A A 241  241  . 61.714 18.883 84.654  1.00 33.56 1 . C  ? 
ATOM   1721 CB  CB  . SER SER SER A A 241  241  . 61.377 19.222 83.201  1.00 33.80 1 . C  ? 
ATOM   1722 OG  OG  . SER SER SER A A 241  241  . 62.122 20.330 82.733  1.00 33.89 1 . O  ? 
ATOM   1723 C   C   . SER SER SER A A 241  241  . 63.180 18.510 84.839  1.00 33.97 1 . C  ? 
ATOM   1724 O   O   . SER SER SER A A 241  241  . 63.869 19.129 85.647  1.00 36.80 1 . O  ? 
ATOM   1725 N   N   . LYS LYS LYS A A 242  242  . 63.665 17.499 84.134  1.00 35.75 1 . N  ? 
ATOM   1726 CA  CA  . LYS LYS LYS A A 242  242  . 65.067 17.099 84.303  1.00 35.28 1 . C  ? 
ATOM   1727 CB  CB  . LYS LYS LYS A A 242  242  . 65.350 15.805 83.543  1.00 36.32 1 . C  ? 
ATOM   1728 CG  CG  . LYS LYS LYS A A 242  242  . 64.655 14.602 84.172  1.00 36.13 1 . C  ? 
ATOM   1729 CD  CD  . LYS LYS LYS A A 242  242  . 64.842 13.340 83.340  1.00 37.22 1 . C  ? 
ATOM   1730 CE  CE  . LYS LYS LYS A A 242  242  . 63.819 13.236 82.217  1.00 36.21 1 . C  ? 
ATOM   1731 NZ  NZ  . LYS LYS LYS A A 242  242  . 62.505 12.734 82.700  1.00 35.15 1 . N  ? 
ATOM   1732 C   C   . LYS LYS LYS A A 242  242  . 66.016 18.236 83.881  1.00 35.51 1 . C  ? 
ATOM   1733 O   O   . LYS LYS LYS A A 242  242  . 65.900 18.774 82.772  1.00 32.24 1 . O  ? 
ATOM   1734 N   N   . ASP ASP ASP A A 243  243  . 66.901 18.635 84.806  1.00 36.59 1 . N  ? 
ATOM   1735 CA  CA  . ASP ASP ASP A A 243  243  . 67.919 19.691 84.581  1.00 36.64 1 . C  ? 
ATOM   1736 CB  CB  . ASP ASP ASP A A 243  243  . 68.937 19.229 83.532  1.00 36.24 1 . C  ? 
ATOM   1737 CG  CG  . ASP ASP ASP A A 243  243  . 69.485 17.863 83.837  1.00 37.48 1 . C  ? 
ATOM   1738 OD1 OD1 . ASP ASP ASP A A 243  243  . 69.861 17.627 85.010  1.00 37.62 1 . O  ? 
ATOM   1739 OD2 OD2 . ASP ASP ASP A A 243  243  . 69.528 17.030 82.908  1.00 35.28 1 . O  ? 
ATOM   1740 C   C   . ASP ASP ASP A A 243  243  . 67.359 21.054 84.191  1.00 36.89 1 . C  ? 
ATOM   1741 O   O   . ASP ASP ASP A A 243  243  . 68.013 21.859 83.514  1.00 35.55 1 . O  ? 
ATOM   1742 N   N   . SER SER SER A A 244  244  . 66.135 21.304 84.624  1.00 36.48 1 . N  ? 
ATOM   1743 CA  CA  . SER SER SER A A 244  244  . 65.509 22.580 84.425  1.00 35.10 1 . C  ? 
ATOM   1744 CB  CB  . SER SER SER A A 244  244  . 64.747 22.642 83.101  1.00 37.88 1 . C  ? 
ATOM   1745 OG  OG  . SER SER SER A A 244  244  . 64.367 23.981 82.784  1.00 41.28 1 . O  ? 
ATOM   1746 C   C   . SER SER SER A A 244  244  . 64.590 22.769 85.624  1.00 30.78 1 . C  ? 
ATOM   1747 O   O   . SER SER SER A A 244  244  . 63.789 21.894 85.984  1.00 30.68 1 . O  ? 
ATOM   1748 N   N   . GLU GLU GLU A A 245  245  . 64.778 23.875 86.308  1.00 25.06 1 . N  ? 
ATOM   1749 CA  CA  . GLU GLU GLU A A 245  245  . 63.771 24.349 87.217  1.00 22.54 1 . C  ? 
ATOM   1750 CB  CB  . GLU GLU GLU A A 245  245  . 64.171 24.126 88.663  1.00 25.60 1 . C  ? 
ATOM   1751 CG  CG  . GLU GLU GLU A A 245  245  . 63.124 24.640 89.644  1.00 28.79 1 . C  ? 
ATOM   1752 CD  CD  . GLU GLU GLU A A 245  245  . 63.364 24.226 91.085  1.00 33.12 1 . C  ? 
ATOM   1753 OE1 OE1 . GLU GLU GLU A A 245  245  . 64.359 23.513 91.378  1.00 38.34 1 . O  ? 
ATOM   1754 OE2 OE2 . GLU GLU GLU A A 245  245  . 62.533 24.621 91.927  1.00 36.29 1 . O  ? 
ATOM   1755 C   C   . GLU GLU GLU A A 245  245  . 63.636 25.823 86.909  1.00 19.07 1 . C  ? 
ATOM   1756 O   O   . GLU GLU GLU A A 245  245  . 64.631 26.530 86.896  1.00 18.29 1 . O  ? 
ATOM   1757 N   N   . ILE ILE ILE A A 246  246  . 62.420 26.256 86.618  1.00 15.93 1 . N  ? 
ATOM   1758 CA  CA  . ILE ILE ILE A A 246  246  . 62.107 27.672 86.492  1.00 15.25 1 . C  ? 
ATOM   1759 CB  CB  . ILE ILE ILE A A 246  246  . 61.570 28.007 85.082  1.00 15.07 1 . C  ? 
ATOM   1760 CG1 CG1 . ILE ILE ILE A A 246  246  . 62.713 27.901 84.057  1.00 15.30 1 . C  ? 
ATOM   1761 CD1 CD1 . ILE ILE ILE A A 246  246  . 62.242 27.825 82.611  1.00 16.20 1 . C  ? 
ATOM   1762 CG2 CG2 . ILE ILE ILE A A 246  246  . 60.922 29.404 85.050  1.00 15.36 1 . C  ? 
ATOM   1763 C   C   . ILE ILE ILE A A 246  246  . 61.089 27.990 87.572  1.00 14.86 1 . C  ? 
ATOM   1764 O   O   . ILE ILE ILE A A 246  246  . 60.126 27.233 87.770  1.00 15.31 1 . O  ? 
ATOM   1765 N   N   . VAL VAL VAL A A 247  247  . 61.299 29.102 88.272  1.00 13.19 1 . N  ? 
ATOM   1766 CA  CA  . VAL VAL VAL A A 247  247  . 60.309 29.628 89.204  1.00 13.14 1 . C  ? 
ATOM   1767 CB  CB  . VAL VAL VAL A A 247  247  . 60.803 29.652 90.647  1.00 13.27 1 . C  ? 
ATOM   1768 CG1 CG1 . VAL VAL VAL A A 247  247  . 59.734 30.255 91.565  1.00 13.87 1 . C  ? 
ATOM   1769 CG2 CG2 . VAL VAL VAL A A 247  247  . 61.210 28.249 91.108  1.00 13.83 1 . C  ? 
ATOM   1770 C   C   . VAL VAL VAL A A 247  247  . 59.949 31.034 88.724  1.00 12.45 1 . C  ? 
ATOM   1771 O   O   . VAL VAL VAL A A 247  247  . 60.830 31.850 88.455  1.00 12.01 1 . O  ? 
ATOM   1772 N   N   . ALA ALA ALA A A 248  248  . 58.657 31.291 88.606  1.00 12.55 1 . N  ? 
ATOM   1773 CA  CA  . ALA ALA ALA A A 248  248  . 58.156 32.545 88.053  1.00 12.65 1 . C  ? 
ATOM   1774 CB  CB  . ALA ALA ALA A A 248  248  . 57.833 32.351 86.588  1.00 12.49 1 . C  ? 
ATOM   1775 C   C   . ALA ALA ALA A A 248  248  . 56.924 33.027 88.778  1.00 12.58 1 . C  ? 
ATOM   1776 O   O   . ALA ALA ALA A A 248  248  . 56.154 32.235 89.328  1.00 13.02 1 . O  ? 
ATOM   1777 N   N   . ALA ALA ALA A A 249  249  . 56.753 34.345 88.779  1.00 11.99 1 . N  ? 
ATOM   1778 CA  CA  . ALA ALA ALA A A 249  249  . 55.521 34.963 89.218  1.00 11.52 1 . C  ? 
ATOM   1779 CB  CB  . ALA ALA ALA A A 249  249  . 55.811 36.142 90.133  1.00 11.41 1 . C  ? 
ATOM   1780 C   C   . ALA ALA ALA A A 249  249  . 54.777 35.432 87.992  1.00 11.19 1 . C  ? 
ATOM   1781 O   O   . ALA ALA ALA A A 249  249  . 55.389 36.016 87.091  1.00 11.77 1 . O  ? 
ATOM   1782 N   N   . VAL VAL VAL A A 250  250  . 53.471 35.165 87.942  1.00 10.61 1 . N  ? 
ATOM   1783 CA  CA  . VAL VAL VAL A A 250  250  . 52.604 35.668 86.893  1.00 10.95 1 . C  ? 
ATOM   1784 CB  CB  . VAL VAL VAL A A 250  250  . 51.875 34.534 86.149  1.00 11.87 1 . C  ? 
ATOM   1785 CG1 CG1 . VAL VAL VAL A A 250  250  . 50.835 35.103 85.183  1.00 12.06 1 . C  ? 
ATOM   1786 CG2 CG2 . VAL VAL VAL A A 250  250  . 52.879 33.627 85.426  1.00 12.51 1 . C  ? 
ATOM   1787 C   C   . VAL VAL VAL A A 250  250  . 51.624 36.634 87.549  1.00 10.82 1 . C  ? 
ATOM   1788 O   O   . VAL VAL VAL A A 250  250  . 50.856 36.254 88.443  1.00 10.93 1 . O  ? 
ATOM   1789 N   N   . MET MET MET A A 251  251  . 51.667 37.879 87.091  1.00 10.39 1 . N  ? 
ATOM   1790 CA  CA  . MET MET MET A A 251  251  . 50.917 38.984 87.658  1.00 10.52 1 . C  ? 
ATOM   1791 CB  CB  . MET MET MET A A 251  251  . 51.884 40.138 87.902  1.00 10.55 1 . C  ? 
ATOM   1792 CG  CG  . MET MET MET A A 251  251  . 52.869 39.866 89.025  1.00 10.76 1 . C  ? 
ATOM   1793 SD  SD  . MET MET MET A A 251  251  . 54.405 40.821 88.962  1.00 11.29 1 . S  ? 
ATOM   1794 CE  CE  . MET MET MET A A 251  251  . 55.276 39.938 87.650  1.00 10.88 1 . C  ? 
ATOM   1795 C   C   . MET MET MET A A 251  251  . 49.856 39.344 86.645  1.00 10.45 1 . C  ? 
ATOM   1796 O   O   . MET MET MET A A 251  251  . 50.136 39.904 85.601  1.00 10.29 1 . O  ? 
ATOM   1797 N   N   . GLY GLY GLY A A 252  252  . 48.613 38.995 86.961  1.00 10.25 1 . N  ? 
ATOM   1798 CA  CA  . GLY GLY GLY A A 252  252  . 47.501 39.129 86.020  1.00 10.95 1 . C  ? 
ATOM   1799 C   C   . GLY GLY GLY A A 252  252  . 46.290 39.719 86.694  1.00 11.34 1 . C  ? 
ATOM   1800 O   O   . GLY GLY GLY A A 252  252  . 46.398 40.407 87.709  1.00 10.72 1 . O  ? 
ATOM   1801 N   N   . ASN ASN ASN A A 253  253  . 45.128 39.461 86.098  1.00 11.98 1 . N  ? 
ATOM   1802 CA  CA  . ASN ASN ASN A A 253  253  . 43.863 39.941 86.616  1.00 12.38 1 . C  ? 
ATOM   1803 CB  CB  . ASN ASN ASN A A 253  253  . 43.448 41.201 85.847  1.00 12.40 1 . C  ? 
ATOM   1804 CG  CG  . ASN ASN ASN A A 253  253  . 42.274 41.917 86.468  1.00 12.94 1 . C  ? 
ATOM   1805 OD1 OD1 . ASN ASN ASN A A 253  253  . 41.117 41.536 86.229  1.00 14.30 1 . O  ? 
ATOM   1806 ND2 ND2 . ASN ASN ASN A A 253  253  . 42.540 42.961 87.236  1.00 12.13 1 . N  ? 
ATOM   1807 C   C   . ASN ASN ASN A A 253  253  . 42.828 38.823 86.481  1.00 13.48 1 . C  ? 
ATOM   1808 O   O   . ASN ASN ASN A A 253  253  . 42.878 38.014 85.549  1.00 13.82 1 . O  ? 
ATOM   1809 N   N   . ILE ILE ILE A A 254  254  . 41.886 38.790 87.418  1.00 14.45 1 . N  ? 
ATOM   1810 CA  CA  . ILE ILE ILE A A 254  254  . 40.842 37.760 87.378  1.00 15.36 1 . C  ? 
ATOM   1811 CB  CB  . ILE ILE ILE A A 254  254  . 39.999 37.713 88.678  1.00 15.80 1 . C  ? 
ATOM   1812 CG1 CG1 . ILE ILE ILE A A 254  254  . 39.245 39.029 88.903  1.00 16.76 1 . C  ? 
ATOM   1813 CD1 CD1 . ILE ILE ILE A A 254  254  . 38.259 38.970 90.060  1.00 17.40 1 . C  ? 
ATOM   1814 CG2 CG2 . ILE ILE ILE A A 254  254  . 40.878 37.330 89.860  1.00 15.79 1 . C  ? 
ATOM   1815 C   C   . ILE ILE ILE A A 254  254  . 39.937 37.865 86.158  1.00 16.89 1 . C  ? 
ATOM   1816 O   O   . ILE ILE ILE A A 254  254  . 39.347 36.855 85.764  1.00 18.20 1 . O  ? 
ATOM   1817 N   N   . SER SER SER A A 255  255  . 39.860 39.037 85.533  1.00 17.40 1 . N  ? 
ATOM   1818 CA  CA  . SER SER SER A A 255  255  . 39.070 39.190 84.305  1.00 20.52 1 . C  ? 
ATOM   1819 CB  CB  . SER SER SER A A 255  255  . 38.943 40.663 83.939  1.00 21.72 1 . C  ? 
ATOM   1820 OG  OG  . SER SER SER A A 255  255  . 38.149 40.822 82.776  1.00 23.69 1 . O  ? 
ATOM   1821 C   C   . SER SER SER A A 255  255  . 39.652 38.390 83.132  1.00 22.75 1 . C  ? 
ATOM   1822 O   O   . SER SER SER A A 255  255  . 40.864 38.365 82.927  1.00 20.75 1 . O  ? 
ATOM   1823 N   N   . ASN ASN ASN A A 256  256  . 38.774 37.698 82.399  1.00 25.32 1 . N  ? 
ATOM   1824 CA  CA  . ASN ASN ASN A A 256  256  . 39.136 37.069 81.127  1.00 29.30 1 . C  ? 
ATOM   1825 CB  CB  . ASN ASN ASN A A 256  256  . 38.472 35.695 80.998  1.00 30.95 1 . C  ? 
ATOM   1826 CG  CG  . ASN ASN ASN A A 256  256  . 38.933 34.724 82.072  1.00 33.27 1 . C  ? 
ATOM   1827 OD1 OD1 . ASN ASN ASN A A 256  256  . 40.122 34.443 82.191  1.00 36.55 1 . O  ? 
ATOM   1828 ND2 ND2 . ASN ASN ASN A A 256  256  . 38.002 34.224 82.873  1.00 35.17 1 . N  ? 
ATOM   1829 C   C   . ASN ASN ASN A A 256  256  . 38.789 37.968 79.927  1.00 30.47 1 . C  ? 
ATOM   1830 O   O   . ASN ASN ASN A A 256  256  . 38.921 37.531 78.772  1.00 32.56 1 . O  ? 
ATOM   1831 N   N   . ASP ASP ASP A A 257  257  . 38.398 39.223 80.190  1.00 30.19 1 . N  ? 
ATOM   1832 CA  CA  . ASP ASP ASP A A 257  257  . 38.101 40.197 79.134  1.00 31.74 1 . C  ? 
ATOM   1833 CB  CB  . ASP ASP ASP A A 257  257  . 37.682 41.554 79.712  1.00 32.46 1 . C  ? 
ATOM   1834 CG  CG  . ASP ASP ASP A A 257  257  . 36.311 41.522 80.384  1.00 34.77 1 . C  ? 
ATOM   1835 OD1 OD1 . ASP ASP ASP A A 257  257  . 35.657 40.449 80.392  1.00 36.21 1 . O  ? 
ATOM   1836 OD2 OD2 . ASP ASP ASP A A 257  257  . 35.899 42.588 80.900  1.00 34.72 1 . O  ? 
ATOM   1837 C   C   . ASP ASP ASP A A 257  257  . 39.285 40.451 78.219  1.00 31.84 1 . C  ? 
ATOM   1838 O   O   . ASP ASP ASP A A 257  257  . 40.448 40.440 78.651  1.00 29.69 1 . O  ? 
ATOM   1839 N   N   . ASN ASN ASN A A 258  258  . 38.965 40.745 76.967  1.00 31.05 1 . N  ? 
ATOM   1840 CA  CA  . ASN ASN ASN A A 258  258  . 39.959 40.966 75.939  1.00 31.55 1 . C  ? 
ATOM   1841 CB  CB  . ASN ASN ASN A A 258  258  . 39.648 40.080 74.731  1.00 32.53 1 . C  ? 
ATOM   1842 CG  CG  . ASN ASN ASN A A 258  258  . 39.573 38.595 75.093  1.00 34.54 1 . C  ? 
ATOM   1843 OD1 OD1 . ASN ASN ASN A A 258  258  . 38.496 37.987 75.040  1.00 38.20 1 . O  ? 
ATOM   1844 ND2 ND2 . ASN ASN ASN A A 258  258  . 40.704 38.008 75.477  1.00 33.40 1 . N  ? 
ATOM   1845 C   C   . ASN ASN ASN A A 258  258  . 39.964 42.452 75.594  1.00 31.18 1 . C  ? 
ATOM   1846 O   O   . ASN ASN ASN A A 258  258  . 39.227 42.914 74.726  1.00 33.52 1 . O  ? 
ATOM   1847 N   N   . GLU GLU GLU A A 259  259  . 40.798 43.196 76.317  1.00 30.22 1 . N  ? 
ATOM   1848 CA  CA  . GLU GLU GLU A A 259  259  . 40.922 44.647 76.189  1.00 28.49 1 . C  ? 
ATOM   1849 CB  CB  . GLU GLU GLU A A 259  259  . 40.196 45.350 77.337  1.00 32.61 1 . C  ? 
ATOM   1850 CG  CG  . GLU GLU GLU A A 259  259  . 38.693 45.107 77.407  1.00 35.80 1 . C  ? 
ATOM   1851 CD  CD  . GLU GLU GLU A A 259  259  . 37.943 45.587 76.175  1.00 39.25 1 . C  ? 
ATOM   1852 OE1 OE1 . GLU GLU GLU A A 259  259  . 38.360 46.597 75.551  1.00 40.23 1 . O  ? 
ATOM   1853 OE2 OE2 . GLU GLU GLU A A 259  259  . 36.924 44.945 75.831  1.00 41.43 1 . O  ? 
ATOM   1854 C   C   . GLU GLU GLU A A 259  259  . 42.387 45.030 76.260  1.00 24.36 1 . C  ? 
ATOM   1855 O   O   . GLU GLU GLU A A 259  259  . 43.203 44.259 76.767  1.00 21.70 1 . O  ? 
ATOM   1856 N   N   . GLU GLU GLU A A 260  260  . 42.695 46.243 75.810  1.00 20.69 1 . N  ? 
ATOM   1857 CA  CA  . GLU GLU GLU A A 260  260  . 44.071 46.762 75.781  1.00 20.97 1 . C  ? 
ATOM   1858 CB  CB  . GLU GLU GLU A A 260  260  . 44.095 48.225 75.269  1.00 24.07 1 . C  ? 
ATOM   1859 CG  CG  . GLU GLU GLU A A 260  260  . 45.394 48.973 75.530  1.00 26.90 1 . C  ? 
ATOM   1860 CD  CD  . GLU GLU GLU A A 260  260  . 45.399 50.431 75.079  1.00 28.74 1 . C  ? 
ATOM   1861 OE1 OE1 . GLU GLU GLU A A 260  260  . 44.615 51.229 75.630  1.00 31.42 1 . O  ? 
ATOM   1862 OE2 OE2 . GLU GLU GLU A A 260  260  . 46.215 50.759 74.180  1.00 29.31 1 . O  ? 
ATOM   1863 C   C   . GLU GLU GLU A A 260  260  . 44.751 46.689 77.142  1.00 18.37 1 . C  ? 
ATOM   1864 O   O   . GLU GLU GLU A A 260  260  . 45.963 46.478 77.224  1.00 17.54 1 . O  ? 
ATOM   1865 N   N   . TRP TRP TRP A A 261  261  . 43.985 46.914 78.209  1.00 17.07 1 . N  ? 
ATOM   1866 CA  CA  . TRP TRP TRP A A 261  261  . 44.563 46.936 79.554  1.00 15.72 1 . C  ? 
ATOM   1867 CB  CB  . TRP TRP TRP A A 261  261  . 43.686 47.733 80.537  1.00 16.05 1 . C  ? 
ATOM   1868 CG  CG  . TRP TRP TRP A A 261  261  . 42.341 47.162 80.780  1.00 17.01 1 . C  ? 
ATOM   1869 CD1 CD1 . TRP TRP TRP A A 261  261  . 41.178 47.523 80.160  1.00 19.12 1 . C  ? 
ATOM   1870 NE1 NE1 . TRP TRP TRP A A 261  261  . 40.135 46.773 80.642  1.00 20.53 1 . N  ? 
ATOM   1871 CE2 CE2 . TRP TRP TRP A A 261  261  . 40.607 45.907 81.595  1.00 19.11 1 . C  ? 
ATOM   1872 CD2 CD2 . TRP TRP TRP A A 261  261  . 41.997 46.130 81.713  1.00 17.65 1 . C  ? 
ATOM   1873 CE3 CE3 . TRP TRP TRP A A 261  261  . 42.725 45.370 82.636  1.00 17.13 1 . C  ? 
ATOM   1874 CZ3 CZ3 . TRP TRP TRP A A 261  261  . 42.052 44.417 83.404  1.00 18.31 1 . C  ? 
ATOM   1875 CH2 CH2 . TRP TRP TRP A A 261  261  . 40.660 44.222 83.259  1.00 18.78 1 . C  ? 
ATOM   1876 CZ2 CZ2 . TRP TRP TRP A A 261  261  . 39.930 44.956 82.366  1.00 19.06 1 . C  ? 
ATOM   1877 C   C   . TRP TRP TRP A A 261  261  . 44.879 45.564 80.157  1.00 14.44 1 . C  ? 
ATOM   1878 O   O   . TRP TRP TRP A A 261  261  . 45.689 45.493 81.090  1.00 13.64 1 . O  ? 
ATOM   1879 N   N   . ASN ASN ASN A A 262  262  . 44.258 44.493 79.660  1.00 13.56 1 . N  ? 
ATOM   1880 CA  CA  . ASN ASN ASN A A 262  262  . 44.329 43.189 80.320  1.00 13.10 1 . C  ? 
ATOM   1881 CB  CB  . ASN ASN ASN A A 262  262  . 42.961 42.497 80.313  1.00 13.52 1 . C  ? 
ATOM   1882 CG  CG  . ASN ASN ASN A A 262  262  . 42.819 41.431 81.385  1.00 13.98 1 . C  ? 
ATOM   1883 OD1 OD1 . ASN ASN ASN A A 262  262  . 43.618 41.331 82.313  1.00 13.86 1 . O  ? 
ATOM   1884 ND2 ND2 . ASN ASN ASN A A 262  262  . 41.784 40.607 81.249  1.00 15.15 1 . N  ? 
ATOM   1885 C   C   . ASN ASN ASN A A 262  262  . 45.406 42.299 79.698  1.00 12.64 1 . C  ? 
ATOM   1886 O   O   . ASN ASN ASN A A 262  262  . 45.724 42.394 78.514  1.00 13.27 1 . O  ? 
ATOM   1887 N   N   . GLY GLY GLY A A 263  263  . 45.988 41.459 80.534  1.00 11.53 1 . N  ? 
ATOM   1888 CA  CA  . GLY GLY GLY A A 263  263  . 47.066 40.586 80.131  1.00 11.52 1 . C  ? 
ATOM   1889 C   C   . GLY GLY GLY A A 263  263  . 47.820 40.167 81.372  1.00 10.84 1 . C  ? 
ATOM   1890 O   O   . GLY GLY GLY A A 263  263  . 47.245 40.087 82.458  1.00 10.92 1 . O  ? 
ATOM   1891 N   N   . GLU GLU GLU A A 264  264  . 49.111 39.909 81.222  1.00 10.85 1 . N  ? 
ATOM   1892 CA  CA  . GLU GLU GLU A A 264  264  . 49.943 39.434 82.330  1.00 10.85 1 . C  ? 
ATOM   1893 CB  CB  . GLU GLU GLU A A 264  264  . 50.079 37.918 82.279  1.00 11.99 1 . C  ? 
ATOM   1894 CG  CG  . GLU GLU GLU A A 264  264  . 48.818 37.155 82.570  1.00 12.45 1 . C  ? 
ATOM   1895 CD  CD  . GLU GLU GLU A A 264  264  . 48.997 35.657 82.405  1.00 13.12 1 . C  ? 
ATOM   1896 OE1 OE1 . GLU GLU GLU A A 264  264  . 48.136 34.925 82.936  1.00 14.37 1 . O  ? 
ATOM   1897 OE2 OE2 . GLU GLU GLU A A 264  264  . 49.968 35.190 81.755  1.00 12.69 1 . O  ? 
ATOM   1898 C   C   . GLU GLU GLU A A 264  264  . 51.346 39.972 82.208  1.00 10.44 1 . C  ? 
ATOM   1899 O   O   . GLU GLU GLU A A 264  264  . 51.815 40.176 81.093  1.00 11.39 1 . O  ? 
ATOM   1900 N   N   . TYR TYR TYR A A 265  265  . 51.985 40.177 83.354  1.00 9.72  1 . N  ? 
ATOM   1901 CA  CA  . TYR TYR TYR A A 265  265  . 53.432 40.344 83.449  1.00 9.55  1 . C  ? 
ATOM   1902 CB  CB  . TYR TYR TYR A A 265  265  . 53.797 41.571 84.286  1.00 9.82  1 . C  ? 
ATOM   1903 CG  CG  . TYR TYR TYR A A 265  265  . 53.442 42.872 83.644  1.00 9.89  1 . C  ? 
ATOM   1904 CD1 CD1 . TYR TYR TYR A A 265  265  . 52.154 43.387 83.731  1.00 10.10 1 . C  ? 
ATOM   1905 CE1 CE1 . TYR TYR TYR A A 265  265  . 51.824 44.584 83.106  1.00 10.55 1 . C  ? 
ATOM   1906 CZ  CZ  . TYR TYR TYR A A 265  265  . 52.796 45.294 82.435  1.00 10.64 1 . C  ? 
ATOM   1907 OH  OH  . TYR TYR TYR A A 265  265  . 52.482 46.495 81.864  1.00 11.45 1 . O  ? 
ATOM   1908 CE2 CE2 . TYR TYR TYR A A 265  265  . 54.078 44.793 82.341  1.00 10.31 1 . C  ? 
ATOM   1909 CD2 CD2 . TYR TYR TYR A A 265  265  . 54.385 43.600 82.951  1.00 10.18 1 . C  ? 
ATOM   1910 C   C   . TYR TYR TYR A A 265  265  . 53.980 39.122 84.135  1.00 9.76  1 . C  ? 
ATOM   1911 O   O   . TYR TYR TYR A A 265  265  . 53.317 38.535 85.017  1.00 9.94  1 . O  ? 
ATOM   1912 N   N   . SER SER SER A A 266  266  . 55.192 38.735 83.783  1.00 9.89  1 . N  ? 
ATOM   1913 CA  CA  . SER SER SER A A 266  266  . 55.879 37.669 84.508  1.00 10.06 1 . C  ? 
ATOM   1914 CB  CB  . SER SER SER A A 266  266  . 55.766 36.333 83.776  1.00 10.60 1 . C  ? 
ATOM   1915 OG  OG  . SER SER SER A A 266  266  . 56.321 35.269 84.540  1.00 12.05 1 . O  ? 
ATOM   1916 C   C   . SER SER SER A A 266  266  . 57.329 38.022 84.768  1.00 9.82  1 . C  ? 
ATOM   1917 O   O   . SER SER SER A A 266  266  . 57.984 38.597 83.925  1.00 9.73  1 . O  ? 
ATOM   1918 N   N   . ILE ILE ILE A A 267  267  . 57.816 37.672 85.950  1.00 9.70  1 . N  ? 
ATOM   1919 CA  CA  . ILE ILE ILE A A 267  267  . 59.248 37.684 86.220  1.00 9.80  1 . C  ? 
ATOM   1920 CB  CB  . ILE ILE ILE A A 267  267  . 59.696 38.787 87.211  1.00 10.26 1 . C  ? 
ATOM   1921 CG1 CG1 . ILE ILE ILE A A 267  267  . 58.977 38.670 88.567  1.00 10.39 1 . C  ? 
ATOM   1922 CD1 CD1 . ILE ILE ILE A A 267  267  . 59.683 39.404 89.685  1.00 10.73 1 . C  ? 
ATOM   1923 CG2 CG2 . ILE ILE ILE A A 267  267  . 59.488 40.167 86.588  1.00 10.49 1 . C  ? 
ATOM   1924 C   C   . ILE ILE ILE A A 267  267  . 59.632 36.307 86.736  1.00 10.18 1 . C  ? 
ATOM   1925 O   O   . ILE ILE ILE A A 267  267  . 58.815 35.593 87.317  1.00 11.23 1 . O  ? 
ATOM   1926 N   N   . GLY GLY GLY A A 268  268  . 60.881 35.924 86.540  1.00 10.25 1 . N  ? 
ATOM   1927 CA  CA  . GLY GLY GLY A A 268  268  . 61.298 34.610 87.026  1.00 10.52 1 . C  ? 
ATOM   1928 C   C   . GLY GLY GLY A A 268  268  . 62.753 34.361 86.822  1.00 10.86 1 . C  ? 
ATOM   1929 O   O   . GLY GLY GLY A A 268  268  . 63.485 35.231 86.350  1.00 10.71 1 . O  ? 
ATOM   1930 N   N   . VAL VAL VAL A A 269  269  . 63.168 33.167 87.229  1.00 11.24 1 . N  ? 
ATOM   1931 CA  CA  . VAL VAL VAL A A 269  269  . 64.576 32.803 87.263  1.00 12.03 1 . C  ? 
ATOM   1932 CB  CB  . VAL VAL VAL A A 269  269  . 65.180 33.137 88.644  1.00 11.90 1 . C  ? 
ATOM   1933 CG1 CG1 . VAL VAL VAL A A 269  269  . 64.647 32.213 89.752  1.00 12.47 1 . C  ? 
ATOM   1934 CG2 CG2 . VAL VAL VAL A A 269  269  . 66.706 33.128 88.612  1.00 12.28 1 . C  ? 
ATOM   1935 C   C   . VAL VAL VAL A A 269  269  . 64.705 31.317 86.936  1.00 12.87 1 . C  ? 
ATOM   1936 O   O   . VAL VAL VAL A A 269  269  . 63.771 30.530 87.171  1.00 12.60 1 . O  ? 
ATOM   1937 N   N   . LYS LYS LYS A A 270  270  . 65.851 30.952 86.378  1.00 13.42 1 . N  ? 
ATOM   1938 CA  CA  . LYS LYS LYS A A 270  270  . 66.183 29.556 86.094  1.00 14.73 1 . C  ? 
ATOM   1939 CB  CB  . LYS LYS LYS A A 270  270  . 66.677 29.379 84.665  1.00 16.22 1 . C  ? 
ATOM   1940 CG  CG  . LYS LYS LYS A A 270  270  . 66.871 27.912 84.280  1.00 17.42 1 . C  ? 
ATOM   1941 CD  CD  . LYS LYS LYS A A 270  270  . 67.085 27.733 82.789  1.00 19.19 1 . C  ? 
ATOM   1942 CE  CE  . LYS LYS LYS A A 270  270  . 67.417 26.272 82.474  1.00 21.23 1 . C  ? 
ATOM   1943 NZ  NZ  . LYS LYS LYS A A 270  270  . 67.396 26.033 81.010  1.00 22.53 1 . N  ? 
ATOM   1944 C   C   . LYS LYS LYS A A 270  270  . 67.234 29.098 87.092  1.00 15.53 1 . C  ? 
ATOM   1945 O   O   . LYS LYS LYS A A 270  270  . 68.247 29.757 87.297  1.00 15.17 1 . O  ? 
ATOM   1946 N   N   . LYS LYS LYS A A 271  271  . 66.979 27.961 87.725  1.00 15.72 1 . N  ? 
ATOM   1947 CA  CA  . LYS LYS LYS A A 271  271  . 67.925 27.415 88.676  1.00 17.71 1 . C  ? 
ATOM   1948 CB  CB  . LYS LYS LYS A A 271  271  . 67.322 26.223 89.408  1.00 20.37 1 . C  ? 
ATOM   1949 CG  CG  . LYS LYS LYS A A 271  271  . 68.156 25.819 90.617  1.00 23.59 1 . C  ? 
ATOM   1950 CD  CD  . LYS LYS LYS A A 271  271  . 67.508 24.727 91.435  1.00 25.87 1 . C  ? 
ATOM   1951 CE  CE  . LYS LYS LYS A A 271  271  . 68.303 24.441 92.700  1.00 28.06 1 . C  ? 
ATOM   1952 NZ  NZ  . LYS LYS LYS A A 271  271  . 69.783 24.355 92.486  1.00 29.61 1 . N  ? 
ATOM   1953 C   C   . LYS LYS LYS A A 271  271  . 69.209 27.012 87.956  1.00 17.39 1 . C  ? 
ATOM   1954 O   O   . LYS LYS LYS A A 271  271  . 69.172 26.505 86.834  1.00 17.71 1 . O  ? 
ATOM   1955 N   N   . VAL VAL VAL A A 272  272  . 70.329 27.280 88.617  1.00 17.18 1 . N  ? 
ATOM   1956 CA  CA  . VAL VAL VAL A A 272  272  . 71.637 26.813 88.184  1.00 18.01 1 . C  ? 
ATOM   1957 CB  CB  . VAL VAL VAL A A 272  272  . 72.521 27.960 87.635  1.00 18.34 1 . C  ? 
ATOM   1958 CG1 CG1 . VAL VAL VAL A A 272  272  . 71.840 28.632 86.449  1.00 18.53 1 . C  ? 
ATOM   1959 CG2 CG2 . VAL VAL VAL A A 272  272  . 72.867 28.964 88.721  1.00 18.79 1 . C  ? 
ATOM   1960 C   C   . VAL VAL VAL A A 272  272  . 72.301 26.143 89.378  1.00 18.61 1 . C  ? 
ATOM   1961 O   O   . VAL VAL VAL A A 272  272  . 71.934 26.394 90.526  1.00 17.88 1 . O  ? 
ATOM   1962 N   N   . PRO PRO PRO A A 273  273  . 73.301 25.287 89.118  1.00 19.92 1 . N  ? 
ATOM   1963 CA  CA  . PRO PRO PRO A A 273  273  . 73.971 24.636 90.240  1.00 19.96 1 . C  ? 
ATOM   1964 CB  CB  . PRO PRO PRO A A 273  273  . 75.085 23.838 89.552  1.00 20.88 1 . C  ? 
ATOM   1965 CG  CG  . PRO PRO PRO A A 273  273  . 74.520 23.508 88.224  1.00 21.00 1 . C  ? 
ATOM   1966 CD  CD  . PRO PRO PRO A A 273  273  . 73.738 24.740 87.823  1.00 20.46 1 . C  ? 
ATOM   1967 C   C   . PRO PRO PRO A A 273  273  . 74.548 25.630 91.236  1.00 20.43 1 . C  ? 
ATOM   1968 O   O   . PRO PRO PRO A A 273  273  . 75.122 26.650 90.840  1.00 21.84 1 . O  ? 
ATOM   1969 N   N   . GLY GLY GLY A A 274  274  . 74.364 25.344 92.520  1.00 20.66 1 . N  ? 
ATOM   1970 CA  CA  . GLY GLY GLY A A 274  274  . 74.850 26.186 93.588  1.00 20.16 1 . C  ? 
ATOM   1971 C   C   . GLY GLY GLY A A 274  274  . 73.936 27.308 94.036  1.00 20.39 1 . C  ? 
ATOM   1972 O   O   . GLY GLY GLY A A 274  274  . 74.299 28.045 94.938  1.00 20.97 1 . O  ? 
ATOM   1973 N   N   . VAL VAL VAL A A 275  275  . 72.761 27.460 93.415  1.00 20.51 1 . N  ? 
ATOM   1974 CA  CA  . VAL VAL VAL A A 275  275  . 71.823 28.512 93.856  1.00 20.26 1 . C  ? 
ATOM   1975 CB  CB  . VAL VAL VAL A A 275  275  . 71.566 29.639 92.807  1.00 22.10 1 . C  ? 
ATOM   1976 CG1 CG1 . VAL VAL VAL A A 275  275  . 72.850 30.023 92.098  1.00 21.78 1 . C  ? 
ATOM   1977 CG2 CG2 . VAL VAL VAL A A 275  275  . 70.465 29.283 91.818  1.00 22.68 1 . C  ? 
ATOM   1978 C   C   . VAL VAL VAL A A 275  275  . 70.517 27.897 94.299  1.00 19.86 1 . C  ? 
ATOM   1979 O   O   . VAL VAL VAL A A 275  275  . 70.084 26.890 93.746  1.00 20.78 1 . O  ? 
ATOM   1980 N   N   . ASP ASP ASP A A 276  276  . 69.923 28.512 95.310  1.00 19.41 1 . N  ? 
ATOM   1981 CA  CA  . ASP ASP ASP A A 276  276  . 68.581 28.198 95.755  1.00 19.59 1 . C  ? 
ATOM   1982 CB  CB  . ASP ASP ASP A A 276  276  . 68.541 28.020 97.271  1.00 21.73 1 . C  ? 
ATOM   1983 CG  CG  . ASP ASP ASP A A 276  276  . 69.346 26.824 97.736  1.00 26.12 1 . C  ? 
ATOM   1984 OD1 OD1 . ASP ASP ASP A A 276  276  . 69.423 25.839 96.987  1.00 29.25 1 . O  ? 
ATOM   1985 OD2 OD2 . ASP ASP ASP A A 276  276  . 69.892 26.875 98.854  1.00 29.19 1 . O  ? 
ATOM   1986 C   C   . ASP ASP ASP A A 276  276  . 67.684 29.348 95.342  1.00 18.33 1 . C  ? 
ATOM   1987 O   O   . ASP ASP ASP A A 276  276  . 68.132 30.483 95.271  1.00 18.85 1 . O  ? 
ATOM   1988 N   N   . ILE ILE ILE A A 277  277  . 66.421 29.039 95.073  1.00 16.48 1 . N  ? 
ATOM   1989 CA  CA  . ILE ILE ILE A A 277  277  . 65.427 30.042 94.682  1.00 14.95 1 . C  ? 
ATOM   1990 CB  CB  . ILE ILE ILE A A 277  277  . 64.670 29.599 93.421  1.00 14.71 1 . C  ? 
ATOM   1991 CG1 CG1 . ILE ILE ILE A A 277  277  . 65.624 29.416 92.228  1.00 15.04 1 . C  ? 
ATOM   1992 CD1 CD1 . ILE ILE ILE A A 277  277  . 65.038 28.634 91.079  1.00 15.24 1 . C  ? 
ATOM   1993 CG2 CG2 . ILE ILE ILE A A 277  277  . 63.567 30.594 93.069  1.00 14.14 1 . C  ? 
ATOM   1994 C   C   . ILE ILE ILE A A 277  277  . 64.436 30.234 95.824  1.00 14.27 1 . C  ? 
ATOM   1995 O   O   . ILE ILE ILE A A 277  277  . 63.973 29.251 96.417  1.00 15.80 1 . O  ? 
ATOM   1996 N   N   . SER SER SER A A 278  278  . 64.099 31.488 96.137  1.00 13.05 1 . N  ? 
ATOM   1997 CA  CA  . SER SER SER A A 278  278  . 62.955 31.772 96.991  1.00 12.92 1 . C  ? 
ATOM   1998 CB  CB  . SER SER SER A A 278  278  . 63.383 32.236 98.386  1.00 13.04 1 . C  ? 
ATOM   1999 OG  OG  . SER SER SER A A 278  278  . 64.049 33.496 98.366  1.00 13.44 1 . O  ? 
ATOM   2000 C   C   . SER SER SER A A 278  278  . 62.078 32.814 96.323  1.00 12.64 1 . C  ? 
ATOM   2001 O   O   . SER SER SER A A 278  278  . 62.467 33.439 95.337  1.00 12.42 1 . O  ? 
ATOM   2002 N   N   . TYR TYR TYR A A 279  279  . 60.873 32.974 96.842  1.00 11.91 1 . N  ? 
ATOM   2003 CA  CA  . TYR TYR TYR A A 279  279  . 59.925 33.898 96.256  1.00 12.00 1 . C  ? 
ATOM   2004 CB  CB  . TYR TYR TYR A A 279  279  . 59.154 33.207 95.132  1.00 12.13 1 . C  ? 
ATOM   2005 CG  CG  . TYR TYR TYR A A 279  279  . 58.314 32.035 95.583  1.00 12.58 1 . C  ? 
ATOM   2006 CD1 CD1 . TYR TYR TYR A A 279  279  . 57.018 32.222 96.046  1.00 12.65 1 . C  ? 
ATOM   2007 CE1 CE1 . TYR TYR TYR A A 279  279  . 56.240 31.142 96.464  1.00 13.35 1 . C  ? 
ATOM   2008 CZ  CZ  . TYR TYR TYR A A 279  279  . 56.777 29.867 96.420  1.00 13.42 1 . C  ? 
ATOM   2009 OH  OH  . TYR TYR TYR A A 279  279  . 56.022 28.782 96.818  1.00 15.02 1 . O  ? 
ATOM   2010 CE2 CE2 . TYR TYR TYR A A 279  279  . 58.068 29.658 95.977  1.00 13.31 1 . C  ? 
ATOM   2011 CD2 CD2 . TYR TYR TYR A A 279  279  . 58.827 30.744 95.568  1.00 12.75 1 . C  ? 
ATOM   2012 C   C   . TYR TYR TYR A A 279  279  . 58.952 34.463 97.262  1.00 11.88 1 . C  ? 
ATOM   2013 O   O   . TYR TYR TYR A A 279  279  . 58.793 33.947 98.368  1.00 11.83 1 . O  ? 
ATOM   2014 N   N   . LYS LYS LYS A A 280  280  . 58.296 35.538 96.871  1.00 11.40 1 . N  ? 
ATOM   2015 CA  CA  . LYS LYS LYS A A 280  280  . 57.127 36.030 97.595  1.00 11.81 1 . C  ? 
ATOM   2016 CB  CB  . LYS LYS LYS A A 280  280  . 57.465 37.203 98.516  1.00 12.41 1 . C  ? 
ATOM   2017 CG  CG  . LYS LYS LYS A A 280  280  . 56.265 37.667 99.342  1.00 12.86 1 . C  ? 
ATOM   2018 CD  CD  . LYS LYS LYS A A 280  280  . 56.652 38.507 100.551 1.00 13.58 1 . C  ? 
ATOM   2019 CE  CE  . LYS LYS LYS A A 280  280  . 55.411 38.940 101.319 1.00 14.24 1 . C  ? 
ATOM   2020 NZ  NZ  . LYS LYS LYS A A 280  280  . 54.587 37.790 101.787 1.00 14.98 1 . N  ? 
ATOM   2021 C   C   . LYS LYS LYS A A 280  280  . 56.087 36.430 96.583  1.00 11.74 1 . C  ? 
ATOM   2022 O   O   . LYS LYS LYS A A 280  280  . 56.321 37.300 95.751  1.00 11.95 1 . O  ? 
ATOM   2023 N   N   . ALA ALA ALA A A 281  281  . 54.927 35.785 96.624  1.00 11.45 1 . N  ? 
ATOM   2024 CA  CA  . ALA ALA ALA A A 281  281  . 53.939 36.022 95.577  1.00 11.03 1 . C  ? 
ATOM   2025 CB  CB  . ALA ALA ALA A A 281  281  . 52.842 34.951 95.643  1.00 11.32 1 . C  ? 
ATOM   2026 C   C   . ALA ALA ALA A A 281  281  . 53.292 37.390 95.636  1.00 11.16 1 . C  ? 
ATOM   2027 O   O   . ALA ALA ALA A A 281  281  . 52.960 37.970 94.607  1.00 11.10 1 . O  ? 
ATOM   2028 N   N   . LYS LYS LYS A A 282  282  . 53.102 37.924 96.842  1.00 11.51 1 . N  ? 
ATOM   2029 CA  CA  . LYS LYS LYS A A 282  282  . 52.330 39.140 97.014  1.00 12.35 1 . C  ? 
ATOM   2030 CB  CB  . LYS LYS LYS A A 282  282  . 50.881 38.764 97.351  1.00 13.18 1 . C  ? 
ATOM   2031 CG  CG  . LYS LYS LYS A A 282  282  . 49.926 39.942 97.342  1.00 14.50 1 . C  ? 
ATOM   2032 CD  CD  . LYS LYS LYS A A 282  282  . 48.494 39.475 97.593  1.00 15.28 1 . C  ? 
ATOM   2033 CE  CE  . LYS LYS LYS A A 282  282  . 47.508 40.596 97.433  1.00 16.15 1 . C  ? 
ATOM   2034 NZ  NZ  . LYS LYS LYS A A 282  282  . 46.139 40.267 97.889  1.00 15.94 1 . N  ? 
ATOM   2035 C   C   . LYS LYS LYS A A 282  282  . 52.886 40.038 98.082  1.00 12.52 1 . C  ? 
ATOM   2036 O   O   . LYS LYS LYS A A 282  282  . 52.856 39.694 99.263  1.00 13.37 1 . O  ? 
ATOM   2037 N   N   . PHE PHE PHE A A 283  283  . 53.422 41.180 97.668  1.00 12.05 1 . N  ? 
ATOM   2038 CA  CA  . PHE PHE PHE A A 283  283  . 53.721 42.261 98.591  1.00 12.01 1 . C  ? 
ATOM   2039 CB  CB  . PHE PHE PHE A A 283  283  . 55.240 42.503 98.758  1.00 12.08 1 . C  ? 
ATOM   2040 CG  CG  . PHE PHE PHE A A 283  283  . 55.912 43.194 97.592  1.00 12.38 1 . C  ? 
ATOM   2041 CD1 CD1 . PHE PHE PHE A A 283  283  . 56.393 42.451 96.516  1.00 11.92 1 . C  ? 
ATOM   2042 CE1 CE1 . PHE PHE PHE A A 283  283  . 57.017 43.076 95.443  1.00 12.13 1 . C  ? 
ATOM   2043 CZ  CZ  . PHE PHE PHE A A 283  283  . 57.180 44.439 95.428  1.00 11.70 1 . C  ? 
ATOM   2044 CE2 CE2 . PHE PHE PHE A A 283  283  . 56.706 45.196 96.485  1.00 11.84 1 . C  ? 
ATOM   2045 CD2 CD2 . PHE PHE PHE A A 283  283  . 56.080 44.578 97.569  1.00 12.10 1 . C  ? 
ATOM   2046 C   C   . PHE PHE PHE A A 283  283  . 52.973 43.502 98.137  1.00 11.71 1 . C  ? 
ATOM   2047 O   O   . PHE PHE PHE A A 283  283  . 52.599 43.624 96.978  1.00 11.53 1 . O  ? 
ATOM   2048 N   N   . VAL VAL VAL A A 284  284  . 52.726 44.421 99.066  1.00 11.83 1 . N  ? 
ATOM   2049 CA  CA  . VAL VAL VAL A A 284  284  . 51.924 45.595 98.763  1.00 12.09 1 . C  ? 
ATOM   2050 CB  CB  . VAL VAL VAL A A 284  284  . 51.067 46.005 99.973  1.00 12.47 1 . C  ? 
ATOM   2051 CG1 CG1 . VAL VAL VAL A A 284  284  . 50.344 47.325 99.735  1.00 12.41 1 . C  ? 
ATOM   2052 CG2 CG2 . VAL VAL VAL A A 284  284  . 50.057 44.894 100.273 1.00 12.58 1 . C  ? 
ATOM   2053 C   C   . VAL VAL VAL A A 284  284  . 52.861 46.716 98.293  1.00 12.19 1 . C  ? 
ATOM   2054 O   O   . VAL VAL VAL A A 284  284  . 53.764 47.148 99.018  1.00 13.14 1 . O  ? 
ATOM   2055 N   N   . THR THR THR A A 285  285  . 52.647 47.180 97.068  1.00 12.21 1 . N  ? 
ATOM   2056 CA  CA  . THR THR THR A A 285  285  . 53.464 48.264 96.512  1.00 12.37 1 . C  ? 
ATOM   2057 CB  CB  . THR THR THR A A 285  285  . 53.464 48.229 94.974  1.00 12.22 1 . C  ? 
ATOM   2058 OG1 OG1 . THR THR THR A A 285  285  . 52.132 48.410 94.506  1.00 12.76 1 . O  ? 
ATOM   2059 CG2 CG2 . THR THR THR A A 285  285  . 54.000 46.916 94.443  1.00 12.61 1 . C  ? 
ATOM   2060 C   C   . THR THR THR A A 285  285  . 53.018 49.639 96.989  1.00 13.13 1 . C  ? 
ATOM   2061 O   O   . THR THR THR A A 285  285  . 53.828 50.570 97.022  1.00 13.41 1 . O  ? 
ATOM   2062 N   N   . THR THR THR A A 286  286  . 51.750 49.761 97.389  1.00 13.23 1 . N  ? 
ATOM   2063 CA  CA  . THR THR THR A A 286  286  . 51.214 50.996 97.948  1.00 13.78 1 . C  ? 
ATOM   2064 CB  CB  . THR THR THR A A 286  286  . 49.788 51.243 97.435  1.00 13.74 1 . C  ? 
ATOM   2065 OG1 OG1 . THR THR THR A A 286  286  . 48.994 50.067 97.650  1.00 13.71 1 . O  ? 
ATOM   2066 CG2 CG2 . THR THR THR A A 286  286  . 49.810 51.592 95.963  1.00 13.64 1 . C  ? 
ATOM   2067 C   C   . THR THR THR A A 286  286  . 51.248 50.906 99.483  1.00 14.60 1 . C  ? 
ATOM   2068 O   O   . THR THR THR A A 286  286  . 50.244 51.122 100.168 1.00 16.52 1 . O  ? 
ATOM   2069 N   N   . GLY GLY GLY A A 287  287  . 52.407 50.548 100.007 1.00 13.69 1 . N  ? 
ATOM   2070 CA  CA  . GLY GLY GLY A A 287  287  . 52.664 50.456 101.453 1.00 13.32 1 . C  ? 
ATOM   2071 C   C   . GLY GLY GLY A A 287  287  . 54.150 50.621 101.649 1.00 13.35 1 . C  ? 
ATOM   2072 O   O   . GLY GLY GLY A A 287  287  . 54.866 50.933 100.687 1.00 13.24 1 . O  ? 
ATOM   2073 N   N   . ASP ASP ASP A A 288  288  . 54.649 50.368 102.854 1.00 13.44 1 . N  ? 
ATOM   2074 CA  CA  . ASP ASP ASP A A 288  288  . 56.056 50.654 103.132 1.00 13.93 1 . C  ? 
ATOM   2075 CB  CB  . ASP ASP ASP A A 288  288  . 56.267 51.035 104.612 1.00 14.37 1 . C  ? 
ATOM   2076 CG  CG  . ASP ASP ASP A A 288  288  . 56.334 49.840 105.549 1.00 15.51 1 . C  ? 
ATOM   2077 OD1 OD1 . ASP ASP ASP A A 288  288  . 56.157 48.687 105.129 1.00 14.67 1 . O  ? 
ATOM   2078 OD2 OD2 . ASP ASP ASP A A 288  288  . 56.558 50.066 106.765 1.00 17.09 1 . O  ? 
ATOM   2079 C   C   . ASP ASP ASP A A 288  288  . 57.045 49.595 102.657 1.00 13.07 1 . C  ? 
ATOM   2080 O   O   . ASP ASP ASP A A 288  288  . 58.254 49.785 102.765 1.00 12.56 1 . O  ? 
ATOM   2081 N   N   . GLY GLY GLY A A 289  289  . 56.552 48.489 102.111 1.00 12.83 1 . N  ? 
ATOM   2082 CA  CA  . GLY GLY GLY A A 289  289  . 57.414 47.468 101.548 1.00 12.72 1 . C  ? 
ATOM   2083 C   C   . GLY GLY GLY A A 289  289  . 58.073 46.512 102.506 1.00 12.43 1 . C  ? 
ATOM   2084 O   O   . GLY GLY GLY A A 289  289  . 58.845 45.634 102.082 1.00 12.40 1 . O  ? 
ATOM   2085 N   N   . SER SER SER A A 290  290  . 57.762 46.648 103.801 1.00 13.18 1 . N  ? 
ATOM   2086 CA  CA  . SER SER SER A A 290  290  . 58.470 45.896 104.832 1.00 13.79 1 . C  ? 
ATOM   2087 CB  CB  . SER SER SER A A 290  290  . 58.391 46.607 106.190 1.00 14.17 1 . C  ? 
ATOM   2088 OG  OG  . SER SER SER A A 290  290  . 57.058 46.689 106.662 1.00 15.17 1 . O  ? 
ATOM   2089 C   C   . SER SER SER A A 290  290  . 57.970 44.462 104.928 1.00 13.40 1 . C  ? 
ATOM   2090 O   O   . SER SER SER A A 290  290  . 58.684 43.594 105.436 1.00 14.64 1 . O  ? 
ATOM   2091 N   N   . ASP ASP ASP A A 291  291  . 56.760 44.207 104.404 1.00 13.62 1 . N  ? 
ATOM   2092 CA  CA  . ASP ASP ASP A A 291  291  . 56.290 42.828 104.205 1.00 14.12 1 . C  ? 
ATOM   2093 CB  CB  . ASP ASP ASP A A 291  291  . 54.882 42.740 103.559 1.00 14.21 1 . C  ? 
ATOM   2094 CG  CG  . ASP ASP ASP A A 291  291  . 54.703 43.616 102.295 1.00 14.47 1 . C  ? 
ATOM   2095 OD1 OD1 . ASP ASP ASP A A 291  291  . 55.551 44.469 101.980 1.00 14.40 1 . O  ? 
ATOM   2096 OD2 OD2 . ASP ASP ASP A A 291  291  . 53.658 43.452 101.635 1.00 14.45 1 . O  ? 
ATOM   2097 C   C   . ASP ASP ASP A A 291  291  . 57.296 41.980 103.437 1.00 13.81 1 . C  ? 
ATOM   2098 O   O   . ASP ASP ASP A A 291  291  . 57.530 40.840 103.779 1.00 15.18 1 . O  ? 
ATOM   2099 N   N   . LEU LEU LEU A A 292  292  . 57.918 42.564 102.415 1.00 13.17 1 . N  ? 
ATOM   2100 CA  CA  . LEU LEU LEU A A 292  292  . 58.993 41.891 101.696 1.00 12.72 1 . C  ? 
ATOM   2101 CB  CB  . LEU LEU LEU A A 292  292  . 59.029 42.420 100.269 1.00 12.46 1 . C  ? 
ATOM   2102 CG  CG  . LEU LEU LEU A A 292  292  . 60.089 41.826 99.351  1.00 12.61 1 . C  ? 
ATOM   2103 CD1 CD1 . LEU LEU LEU A A 292  292  . 59.790 40.384 98.999  1.00 12.52 1 . C  ? 
ATOM   2104 CD2 CD2 . LEU LEU LEU A A 292  292  . 60.202 42.687 98.097  1.00 12.82 1 . C  ? 
ATOM   2105 C   C   . LEU LEU LEU A A 292  292  . 60.358 42.141 102.328 1.00 12.77 1 . C  ? 
ATOM   2106 O   O   . LEU LEU LEU A A 292  292  . 61.154 41.216 102.502 1.00 12.79 1 . O  ? 
ATOM   2107 N   N   . TRP TRP TRP A A 293  293  . 60.656 43.403 102.599 1.00 12.88 1 . N  ? 
ATOM   2108 CA  CA  . TRP TRP TRP A A 293  293  . 62.034 43.800 102.923 1.00 13.52 1 . C  ? 
ATOM   2109 CB  CB  . TRP TRP TRP A A 293  293  . 62.200 45.322 102.917 1.00 13.89 1 . C  ? 
ATOM   2110 CG  CG  . TRP TRP TRP A A 293  293  . 63.633 45.720 102.737 1.00 13.95 1 . C  ? 
ATOM   2111 CD1 CD1 . TRP TRP TRP A A 293  293  . 64.484 46.140 103.706 1.00 14.21 1 . C  ? 
ATOM   2112 NE1 NE1 . TRP TRP TRP A A 293  293  . 65.721 46.404 103.170 1.00 14.67 1 . N  ? 
ATOM   2113 CE2 CE2 . TRP TRP TRP A A 293  293  . 65.689 46.161 101.824 1.00 14.52 1 . C  ? 
ATOM   2114 CD2 CD2 . TRP TRP TRP A A 293  293  . 64.380 45.727 101.512 1.00 14.00 1 . C  ? 
ATOM   2115 CE3 CE3 . TRP TRP TRP A A 293  293  . 64.070 45.419 100.185 1.00 14.24 1 . C  ? 
ATOM   2116 CZ3 CZ3 . TRP TRP TRP A A 293  293  . 65.075 45.532 99.217  1.00 14.30 1 . C  ? 
ATOM   2117 CH2 CH2 . TRP TRP TRP A A 293  293  . 66.366 45.973 99.560  1.00 14.75 1 . C  ? 
ATOM   2118 CZ2 CZ2 . TRP TRP TRP A A 293  293  . 66.692 46.282 100.855 1.00 14.63 1 . C  ? 
ATOM   2119 C   C   . TRP TRP TRP A A 293  293  . 62.533 43.219 104.249 1.00 14.23 1 . C  ? 
ATOM   2120 O   O   . TRP TRP TRP A A 293  293  . 63.711 42.906 104.357 1.00 14.26 1 . O  ? 
ATOM   2121 N   N   . HIS HIS HIS A A 294  294  . 61.653 43.011 105.228 1.00 15.43 1 . N  ? 
ATOM   2122 CA  CA  . HIS HIS HIS A A 294  294  . 62.114 42.405 106.505 1.00 17.38 1 . C  ? 
ATOM   2123 CB  CB  . HIS HIS HIS A A 294  294  . 61.020 42.420 107.591 1.00 18.44 1 . C  ? 
ATOM   2124 CG  CG  . HIS HIS HIS A A 294  294  . 60.104 41.235 107.574 1.00 21.81 1 . C  ? 
ATOM   2125 ND1 ND1 . HIS HIS HIS A A 294  294  . 58.944 41.196 106.828 1.00 23.05 1 . N  ? 
ATOM   2126 CE1 CE1 . HIS HIS HIS A A 294  294  . 58.332 40.042 107.027 1.00 24.72 1 . C  ? 
ATOM   2127 NE2 NE2 . HIS HIS HIS A A 294  294  . 59.048 39.333 107.882 1.00 24.25 1 . N  ? 
ATOM   2128 CD2 CD2 . HIS HIS HIS A A 294  294  . 60.161 40.055 108.240 1.00 22.61 1 . C  ? 
ATOM   2129 C   C   . HIS HIS HIS A A 294  294  . 62.675 41.005 106.276 1.00 17.19 1 . C  ? 
ATOM   2130 O   O   . HIS HIS HIS A A 294  294  . 63.584 40.570 106.980 1.00 18.83 1 . O  ? 
ATOM   2131 N   N   . GLU GLU GLU A A 295  295  . 62.158 40.312 105.264 1.00 15.93 1 . N  ? 
ATOM   2132 CA  CA  . GLU GLU GLU A A 295  295  . 62.628 38.983 104.890 1.00 15.34 1 . C  ? 
ATOM   2133 CB  CB  . GLU GLU GLU A A 295  295  . 61.588 38.287 103.999 1.00 15.64 1 . C  ? 
ATOM   2134 CG  CG  . GLU GLU GLU A A 295  295  . 60.232 38.184 104.672 1.00 16.50 1 . C  ? 
ATOM   2135 CD  CD  . GLU GLU GLU A A 295  295  . 59.157 37.541 103.842 1.00 16.88 1 . C  ? 
ATOM   2136 OE1 OE1 . GLU GLU GLU A A 295  295  . 59.427 37.078 102.710 1.00 16.61 1 . O  ? 
ATOM   2137 OE2 OE2 . GLU GLU GLU A A 295  295  . 58.012 37.510 104.358 1.00 16.86 1 . O  ? 
ATOM   2138 C   C   . GLU GLU GLU A A 295  295  . 63.969 39.069 104.166 1.00 15.48 1 . C  ? 
ATOM   2139 O   O   . GLU GLU GLU A A 295  295  . 64.956 38.431 104.542 1.00 16.24 1 . O  ? 
ATOM   2140 N   N   . PHE PHE PHE A A 296  296  . 64.004 39.873 103.111 1.00 14.62 1 . N  ? 
ATOM   2141 CA  CA  . PHE PHE PHE A A 296  296  . 65.193 39.976 102.285 1.00 14.10 1 . C  ? 
ATOM   2142 CB  CB  . PHE PHE PHE A A 296  296  . 64.904 40.852 101.069 1.00 13.80 1 . C  ? 
ATOM   2143 CG  CG  . PHE PHE PHE A A 296  296  . 66.031 40.888 100.085 1.00 13.44 1 . C  ? 
ATOM   2144 CD1 CD1 . PHE PHE PHE A A 296  296  . 66.345 39.751 99.355  1.00 13.32 1 . C  ? 
ATOM   2145 CE1 CE1 . PHE PHE PHE A A 296  296  . 67.391 39.760 98.431  1.00 13.17 1 . C  ? 
ATOM   2146 CZ  CZ  . PHE PHE PHE A A 296  296  . 68.126 40.923 98.241  1.00 13.20 1 . C  ? 
ATOM   2147 CE2 CE2 . PHE PHE PHE A A 296  296  . 67.822 42.062 98.955  1.00 13.53 1 . C  ? 
ATOM   2148 CD2 CD2 . PHE PHE PHE A A 296  296  . 66.775 42.050 99.875  1.00 13.40 1 . C  ? 
ATOM   2149 C   C   . PHE PHE PHE A A 296  296  . 66.392 40.529 103.049 1.00 14.37 1 . C  ? 
ATOM   2150 O   O   . PHE PHE PHE A A 296  296  . 67.516 40.030 102.879 1.00 13.90 1 . O  ? 
ATOM   2151 N   N   . SER SER SER A A 297  297  . 66.168 41.543 103.884 1.00 15.69 1 . N  ? 
ATOM   2152 CA  CA  . SER SER SER A A 297  297  . 67.277 42.185 104.599 1.00 16.92 1 . C  ? 
ATOM   2153 CB  CB  . SER SER SER A A 297  297  . 66.876 43.562 105.121 1.00 18.21 1 . C  ? 
ATOM   2154 OG  OG  . SER SER SER A A 297  297  . 65.964 43.455 106.177 1.00 19.87 1 . O  ? 
ATOM   2155 C   C   . SER SER SER A A 297  297  . 67.844 41.315 105.717 1.00 18.14 1 . C  ? 
ATOM   2156 O   O   . SER SER SER A A 297  297  . 68.960 41.555 106.156 1.00 18.21 1 . O  ? 
ATOM   2157 N   N   . LYS LYS LYS A A 298  298  . 67.101 40.307 106.170 1.00 18.19 1 . N  ? 
ATOM   2158 CA  CA  . LYS LYS LYS A A 298  298  . 67.598 39.425 107.249 1.00 20.47 1 . C  ? 
ATOM   2159 CB  CB  . LYS LYS LYS A A 298  298  . 66.438 38.613 107.846 1.00 22.86 1 . C  ? 
ATOM   2160 CG  CG  . LYS LYS LYS A A 298  298  . 66.816 37.643 108.963 1.00 26.42 1 . C  ? 
ATOM   2161 CD  CD  . LYS LYS LYS A A 298  298  . 67.465 38.349 110.138 1.00 30.28 1 . C  ? 
ATOM   2162 CE  CE  . LYS LYS LYS A A 298  298  . 67.552 37.432 111.354 1.00 33.42 1 . C  ? 
ATOM   2163 NZ  NZ  . LYS LYS LYS A A 298  298  . 68.619 37.885 112.291 1.00 35.58 1 . N  ? 
ATOM   2164 C   C   . LYS LYS LYS A A 298  298  . 68.696 38.505 106.733 1.00 19.00 1 . C  ? 
ATOM   2165 O   O   . LYS LYS LYS A A 298  298  . 69.827 38.518 107.233 1.00 18.27 1 . O  ? 
ATOM   2166 N   N   . ASN ASN ASN A A 299  299  . 68.369 37.715 105.716 1.00 18.25 1 . N  ? 
ATOM   2167 CA  CA  . ASN ASN ASN A A 299  299  . 69.275 36.698 105.198 1.00 18.04 1 . C  ? 
ATOM   2168 CB  CB  . ASN ASN ASN A A 299  299  . 69.004 35.388 105.930 1.00 20.15 1 . C  ? 
ATOM   2169 CG  CG  . ASN ASN ASN A A 299  299  . 67.578 34.911 105.764 1.00 21.49 1 . C  ? 
ATOM   2170 OD1 OD1 . ASN ASN ASN A A 299  299  . 66.729 35.572 105.113 1.00 20.98 1 . O  ? 
ATOM   2171 ND2 ND2 . ASN ASN ASN A A 299  299  . 67.290 33.764 106.349 1.00 23.99 1 . N  ? 
ATOM   2172 C   C   . ASN ASN ASN A A 299  299  . 69.161 36.484 103.687 1.00 17.03 1 . C  ? 
ATOM   2173 O   O   . ASN ASN ASN A A 299  299  . 69.653 35.490 103.153 1.00 17.18 1 . O  ? 
ATOM   2174 N   N   . GLY GLY GLY A A 300  300  . 68.513 37.418 102.987 1.00 16.01 1 . N  ? 
ATOM   2175 CA  CA  . GLY GLY GLY A A 300  300  . 68.353 37.288 101.542 1.00 15.60 1 . C  ? 
ATOM   2176 C   C   . GLY GLY GLY A A 300  300  . 67.473 36.147 101.075 1.00 15.11 1 . C  ? 
ATOM   2177 O   O   . GLY GLY GLY A A 300  300  . 67.595 35.710 99.931  1.00 15.06 1 . O  ? 
ATOM   2178 N   N   . ILE ILE ILE A A 301  301  . 66.587 35.664 101.946 1.00 14.50 1 . N  ? 
ATOM   2179 CA  CA  . ILE ILE ILE A A 301  301  . 65.716 34.518 101.640 1.00 14.88 1 . C  ? 
ATOM   2180 CB  CB  . ILE ILE ILE A A 301  301  . 66.083 33.250 102.452 1.00 16.07 1 . C  ? 
ATOM   2181 CG1 CG1 . ILE ILE ILE A A 301  301  . 67.497 32.761 102.072 1.00 17.15 1 . C  ? 
ATOM   2182 CD1 CD1 . ILE ILE ILE A A 301  301  . 68.097 31.753 103.030 1.00 18.19 1 . C  ? 
ATOM   2183 CG2 CG2 . ILE ILE ILE A A 301  301  . 65.072 32.136 102.188 1.00 16.41 1 . C  ? 
ATOM   2184 C   C   . ILE ILE ILE A A 301  301  . 64.281 34.939 101.912 1.00 14.20 1 . C  ? 
ATOM   2185 O   O   . ILE ILE ILE A A 301  301  . 63.956 35.477 102.973 1.00 14.27 1 . O  ? 
ATOM   2186 N   N   . LEU LEU LEU A A 302  302  . 63.420 34.722 100.924 1.00 13.19 1 . N  ? 
ATOM   2187 CA  CA  . LEU LEU LEU A A 302  302  . 62.026 35.114 101.021 1.00 13.59 1 . C  ? 
ATOM   2188 CB  CB  . LEU LEU LEU A A 302  302  . 61.504 35.562 99.638  1.00 13.19 1 . C  ? 
ATOM   2189 CG  CG  . LEU LEU LEU A A 302  302  . 62.340 36.675 98.988  1.00 12.61 1 . C  ? 
ATOM   2190 CD1 CD1 . LEU LEU LEU A A 302  302  . 61.735 37.067 97.653  1.00 12.15 1 . C  ? 
ATOM   2191 CD2 CD2 . LEU LEU LEU A A 302  302  . 62.496 37.875 99.888  1.00 13.14 1 . C  ? 
ATOM   2192 C   C   . LEU LEU LEU A A 302  302  . 61.194 33.978 101.597 1.00 14.30 1 . C  ? 
ATOM   2193 O   O   . LEU LEU LEU A A 302  302  . 61.657 32.822 101.696 1.00 14.51 1 . O  ? 
ATOM   2194 N   N   . ASP ASP ASP A A 303  303  . 59.947 34.315 101.908 1.00 14.45 1 . N  ? 
ATOM   2195 CA  CA  . ASP ASP ASP A A 303  303  . 59.044 33.424 102.661 1.00 14.68 1 . C  ? 
ATOM   2196 CB  CB  . ASP ASP ASP A A 303  303  . 57.951 34.226 103.396 1.00 15.15 1 . C  ? 
ATOM   2197 CG  CG  . ASP ASP ASP A A 303  303  . 57.061 35.084 102.473 1.00 14.89 1 . C  ? 
ATOM   2198 OD1 OD1 . ASP ASP ASP A A 303  303  . 57.021 34.870 101.235 1.00 15.36 1 . O  ? 
ATOM   2199 OD2 OD2 . ASP ASP ASP A A 303  303  . 56.374 35.997 103.003 1.00 15.86 1 . O  ? 
ATOM   2200 C   C   . ASP ASP ASP A A 303  303  . 58.440 32.266 101.872 1.00 14.52 1 . C  ? 
ATOM   2201 O   O   . ASP ASP ASP A A 303  303  . 57.865 31.352 102.480 1.00 15.26 1 . O  ? 
ATOM   2202 N   N   . ASN ASN ASN A A 304  304  . 58.549 32.284 100.543 1.00 13.90 1 . N  ? 
ATOM   2203 CA  CA  . ASN ASN ASN A A 304  304  . 57.907 31.295 99.681  1.00 14.63 1 . C  ? 
ATOM   2204 CB  CB  . ASN ASN ASN A A 304  304  . 58.566 29.926 99.813  1.00 15.00 1 . C  ? 
ATOM   2205 CG  CG  . ASN ASN ASN A A 304  304  . 60.018 29.944 99.394  1.00 17.13 1 . C  ? 
ATOM   2206 OD1 OD1 . ASN ASN ASN A A 304  304  . 60.436 30.776 98.611  1.00 15.53 1 . O  ? 
ATOM   2207 ND2 ND2 . ASN ASN ASN A A 304  304  . 60.808 29.049 99.962  1.00 19.51 1 . N  ? 
ATOM   2208 C   C   . ASN ASN ASN A A 304  304  . 56.409 31.251 99.919  1.00 13.82 1 . C  ? 
ATOM   2209 O   O   . ASN ASN ASN A A 304  304  . 55.788 30.195 99.755  1.00 14.62 1 . O  ? 
ATOM   2210 N   N   . LYS LYS LYS A A 305  305  . 55.828 32.403 100.225 1.00 14.10 1 . N  ? 
ATOM   2211 CA  CA  . LYS LYS LYS A A 305  305  . 54.402 32.481 100.546 1.00 14.29 1 . C  ? 
ATOM   2212 CB  CB  . LYS LYS LYS A A 305  305  . 54.106 33.581 101.550 1.00 15.35 1 . C  ? 
ATOM   2213 CG  CG  . LYS LYS LYS A A 305  305  . 52.644 33.647 101.950 1.00 16.92 1 . C  ? 
ATOM   2214 CD  CD  . LYS LYS LYS A A 305  305  . 52.415 34.747 102.965 1.00 18.41 1 . C  ? 
ATOM   2215 CE  CE  . LYS LYS LYS A A 305  305  . 50.963 34.803 103.403 1.00 20.08 1 . C  ? 
ATOM   2216 NZ  NZ  . LYS LYS LYS A A 305  305  . 50.738 35.984 104.279 1.00 22.20 1 . N  ? 
ATOM   2217 C   C   . LYS LYS LYS A A 305  305  . 53.620 32.716 99.272  1.00 14.62 1 . C  ? 
ATOM   2218 O   O   . LYS LYS LYS A A 305  305  . 53.700 33.776 98.663  1.00 14.67 1 . O  ? 
ATOM   2219 N   N   . ASP ASP ASP A A 306  306  . 52.861 31.706 98.867  1.00 14.09 1 . N  ? 
ATOM   2220 CA  CA  . ASP ASP ASP A A 306  306  . 51.887 31.847 97.797  1.00 14.06 1 . C  ? 
ATOM   2221 CB  CB  . ASP ASP ASP A A 306  306  . 51.533 30.471 97.236  1.00 14.68 1 . C  ? 
ATOM   2222 CG  CG  . ASP ASP ASP A A 306  306  . 52.726 29.783 96.647  1.00 16.78 1 . C  ? 
ATOM   2223 OD1 OD1 . ASP ASP ASP A A 306  306  . 53.475 29.135 97.389  1.00 17.45 1 . O  ? 
ATOM   2224 OD2 OD2 . ASP ASP ASP A A 306  306  . 52.946 29.949 95.438  1.00 19.63 1 . O  ? 
ATOM   2225 C   C   . ASP ASP ASP A A 306  306  . 50.629 32.502 98.335  1.00 13.28 1 . C  ? 
ATOM   2226 O   O   . ASP ASP ASP A A 306  306  . 50.250 32.294 99.488  1.00 13.24 1 . O  ? 
ATOM   2227 N   N   . ASP ASP ASP A A 307  307  . 49.972 33.301 97.502  1.00 13.19 1 . N  ? 
ATOM   2228 CA  CA  . ASP ASP ASP A A 307  307  . 48.746 33.974 97.890  1.00 13.07 1 . C  ? 
ATOM   2229 CB  CB  . ASP ASP ASP A A 307  307  . 49.058 35.082 98.919  1.00 14.01 1 . C  ? 
ATOM   2230 CG  CG  . ASP ASP ASP A A 307  307  . 47.847 35.841 99.350  1.00 14.99 1 . C  ? 
ATOM   2231 OD1 OD1 . ASP ASP ASP A A 307  307  . 46.721 35.594 98.832  1.00 14.35 1 . O  ? 
ATOM   2232 OD2 OD2 . ASP ASP ASP A A 307  307  . 48.028 36.727 100.227 1.00 17.04 1 . O  ? 
ATOM   2233 C   C   . ASP ASP ASP A A 307  307  . 48.095 34.556 96.648  1.00 13.11 1 . C  ? 
ATOM   2234 O   O   . ASP ASP ASP A A 307  307  . 48.547 35.584 96.136  1.00 13.20 1 . O  ? 
ATOM   2235 N   N   . GLU GLU GLU A A 308  308  . 47.047 33.891 96.161  1.00 12.02 1 . N  ? 
ATOM   2236 CA  CA  . GLU GLU GLU A A 308  308  . 46.365 34.331 94.945  1.00 11.87 1 . C  ? 
ATOM   2237 CB  CB  . GLU GLU GLU A A 308  308  . 45.944 33.123 94.107  1.00 12.45 1 . C  ? 
ATOM   2238 CG  CG  . GLU GLU GLU A A 308  308  . 47.097 32.237 93.688  1.00 13.16 1 . C  ? 
ATOM   2239 CD  CD  . GLU GLU GLU A A 308  308  . 46.763 31.240 92.583  1.00 15.35 1 . C  ? 
ATOM   2240 OE1 OE1 . GLU GLU GLU A A 308  308  . 45.784 31.466 91.834  1.00 19.05 1 . O  ? 
ATOM   2241 OE2 OE2 . GLU GLU GLU A A 308  308  . 47.538 30.277 92.428  1.00 17.15 1 . O  ? 
ATOM   2242 C   C   . GLU GLU GLU A A 308  308  . 45.178 35.272 95.202  1.00 11.88 1 . C  ? 
ATOM   2243 O   O   . GLU GLU GLU A A 308  308  . 44.401 35.542 94.290  1.00 11.64 1 . O  ? 
ATOM   2244 N   N   . THR THR THR A A 309  309  . 45.094 35.835 96.405  1.00 11.66 1 . N  ? 
ATOM   2245 CA  CA  . THR THR THR A A 309  309  . 43.989 36.712 96.735  1.00 12.44 1 . C  ? 
ATOM   2246 CB  CB  . THR THR THR A A 309  309  . 44.052 37.174 98.194  1.00 13.43 1 . C  ? 
ATOM   2247 OG1 OG1 . THR THR THR A A 309  309  . 44.110 36.028 99.049  1.00 13.54 1 . O  ? 
ATOM   2248 CG2 CG2 . THR THR THR A A 309  309  . 42.825 38.006 98.524  1.00 13.71 1 . C  ? 
ATOM   2249 C   C   . THR THR THR A A 309  309  . 44.051 37.951 95.830  1.00 12.50 1 . C  ? 
ATOM   2250 O   O   . THR THR THR A A 309  309  . 45.062 38.666 95.858  1.00 12.45 1 . O  ? 
ATOM   2251 N   N   . PRO PRO PRO A A 310  310  . 42.986 38.231 95.057  1.00 12.77 1 . N  ? 
ATOM   2252 CA  CA  . PRO PRO PRO A A 310  310  . 42.998 39.441 94.261  1.00 13.42 1 . C  ? 
ATOM   2253 CB  CB  . PRO PRO PRO A A 310  310  . 41.760 39.298 93.375  1.00 13.78 1 . C  ? 
ATOM   2254 CG  CG  . PRO PRO PRO A A 310  310  . 41.422 37.833 93.410  1.00 13.84 1 . C  ? 
ATOM   2255 CD  CD  . PRO PRO PRO A A 310  310  . 41.747 37.467 94.817  1.00 13.34 1 . C  ? 
ATOM   2256 C   C   . PRO PRO PRO A A 310  310  . 42.935 40.697 95.132  1.00 14.12 1 . C  ? 
ATOM   2257 O   O   . PRO PRO PRO A A 310  310  . 42.373 40.673 96.236  1.00 15.66 1 . O  ? 
ATOM   2258 N   N   . THR THR THR A A 311  311  . 43.525 41.773 94.636  1.00 13.62 1 . N  ? 
ATOM   2259 CA  CA  . THR THR THR A A 311  311  . 43.489 43.052 95.317  1.00 14.03 1 . C  ? 
ATOM   2260 CB  CB  . THR THR THR A A 311  311  . 44.812 43.829 95.102  1.00 14.03 1 . C  ? 
ATOM   2261 OG1 OG1 . THR THR THR A A 311  311  . 44.861 44.955 96.001  1.00 14.72 1 . O  ? 
ATOM   2262 CG2 CG2 . THR THR THR A A 311  311  . 44.970 44.311 93.677  1.00 13.85 1 . C  ? 
ATOM   2263 C   C   . THR THR THR A A 311  311  . 42.271 43.867 94.871  1.00 14.76 1 . C  ? 
ATOM   2264 O   O   . THR THR THR A A 311  311  . 41.655 43.601 93.834  1.00 14.58 1 . O  ? 
ATOM   2265 N   N   . LYS LYS LYS A A 312  312  . 41.930 44.861 95.685  1.00 16.88 1 . N  ? 
ATOM   2266 CA  CA  . LYS LYS LYS A A 312  312  . 40.850 45.810 95.384  1.00 19.43 1 . C  ? 
ATOM   2267 CB  CB  . LYS LYS LYS A A 312  312  . 39.854 45.842 96.568  1.00 22.29 1 . C  ? 
ATOM   2268 CG  CG  . LYS LYS LYS A A 312  312  . 38.925 47.045 96.633  1.00 27.67 1 . C  ? 
ATOM   2269 CD  CD  . LYS LYS LYS A A 312  312  . 37.689 46.802 97.500  1.00 31.05 1 . C  ? 
ATOM   2270 CE  CE  . LYS LYS LYS A A 312  312  . 36.995 48.113 97.851  1.00 33.33 1 . C  ? 
ATOM   2271 NZ  NZ  . LYS LYS LYS A A 312  312  . 35.907 47.940 98.848  1.00 36.21 1 . N  ? 
ATOM   2272 C   C   . LYS LYS LYS A A 312  312  . 41.484 47.176 95.068  1.00 19.58 1 . C  ? 
ATOM   2273 O   O   . LYS LYS LYS A A 312  312  . 41.579 47.549 93.904  1.00 22.64 1 . O  ? 
ATOM   2274 N   N   . GLN GLN GLN A A 313  313  . 41.950 47.902 96.075  1.00 19.30 1 . N  ? 
ATOM   2275 CA  CA  . GLN GLN GLN A A 313  313  . 42.564 49.223 95.869  1.00 19.59 1 . C  ? 
ATOM   2276 CB  CB  . GLN GLN GLN A A 313  313  . 42.056 50.229 96.904  1.00 24.19 1 . C  ? 
ATOM   2277 CG  CG  . GLN GLN GLN A A 313  313  . 40.623 50.685 96.675  1.00 28.90 1 . C  ? 
ATOM   2278 CD  CD  . GLN GLN GLN A A 313  313  . 40.201 51.764 97.663  1.00 34.58 1 . C  ? 
ATOM   2279 OE1 OE1 . GLN GLN GLN A A 313  313  . 40.942 52.723 97.905  1.00 39.04 1 . O  ? 
ATOM   2280 NE2 NE2 . GLN GLN GLN A A 313  313  . 39.010 51.616 98.243  1.00 39.48 1 . N  ? 
ATOM   2281 C   C   . GLN GLN GLN A A 313  313  . 44.092 49.200 95.930  1.00 17.84 1 . C  ? 
ATOM   2282 O   O   . GLN GLN GLN A A 313  313  . 44.735 49.988 95.225  1.00 17.45 1 . O  ? 
ATOM   2283 N   N   . ASP ASP ASP A A 314  314  . 44.670 48.328 96.761  1.00 16.49 1 . N  ? 
ATOM   2284 CA  CA  . ASP ASP ASP A A 314  314  . 46.125 48.296 96.938  1.00 16.31 1 . C  ? 
ATOM   2285 CB  CB  . ASP ASP ASP A A 314  314  . 46.562 47.311 98.033  1.00 17.70 1 . C  ? 
ATOM   2286 CG  CG  . ASP ASP ASP A A 314  314  . 46.291 47.802 99.464  1.00 21.91 1 . C  ? 
ATOM   2287 OD1 OD1 . ASP ASP ASP A A 314  314  . 46.002 48.983 99.688  1.00 27.48 1 . O  ? 
ATOM   2288 OD2 OD2 . ASP ASP ASP A A 314  314  . 46.397 46.964 100.376 1.00 24.35 1 . O  ? 
ATOM   2289 C   C   . ASP ASP ASP A A 314  314  . 46.822 47.869 95.658  1.00 14.31 1 . C  ? 
ATOM   2290 O   O   . ASP ASP ASP A A 314  314  . 46.348 46.996 94.926  1.00 14.55 1 . O  ? 
ATOM   2291 N   N   . GLY GLY GLY A A 315  315  . 47.955 48.489 95.398  1.00 13.14 1 . N  ? 
ATOM   2292 CA  CA  . GLY GLY GLY A A 315  315  . 48.883 47.952 94.410  1.00 11.91 1 . C  ? 
ATOM   2293 C   C   . GLY GLY GLY A A 315  315  . 49.618 46.755 94.989  1.00 11.55 1 . C  ? 
ATOM   2294 O   O   . GLY GLY GLY A A 315  315  . 49.965 46.743 96.185  1.00 11.72 1 . O  ? 
ATOM   2295 N   N   . ILE ILE ILE A A 316  316  . 49.870 45.751 94.147  1.00 10.61 1 . N  ? 
ATOM   2296 CA  CA  . ILE ILE ILE A A 316  316  . 50.569 44.545 94.579  1.00 10.38 1 . C  ? 
ATOM   2297 CB  CB  . ILE ILE ILE A A 316  316  . 49.608 43.323 94.722  1.00 10.76 1 . C  ? 
ATOM   2298 CG1 CG1 . ILE ILE ILE A A 316  316  . 48.992 42.963 93.383  1.00 10.75 1 . C  ? 
ATOM   2299 CD1 CD1 . ILE ILE ILE A A 316  316  . 48.107 41.740 93.410  1.00 11.01 1 . C  ? 
ATOM   2300 CG2 CG2 . ILE ILE ILE A A 316  316  . 48.560 43.650 95.771  1.00 11.18 1 . C  ? 
ATOM   2301 C   C   . ILE ILE ILE A A 316  316  . 51.703 44.234 93.628  1.00 10.35 1 . C  ? 
ATOM   2302 O   O   . ILE ILE ILE A A 316  316  . 51.709 44.709 92.481  1.00 10.19 1 . O  ? 
ATOM   2303 N   N   . GLY GLY GLY A A 317  317  . 52.647 43.448 94.113  1.00 10.49 1 . N  ? 
ATOM   2304 CA  CA  . GLY GLY GLY A A 317  317  . 53.812 43.029 93.323  1.00 10.11 1 . C  ? 
ATOM   2305 C   C   . GLY GLY GLY A A 317  317  . 54.293 41.660 93.766  1.00 10.33 1 . C  ? 
ATOM   2306 O   O   . GLY GLY GLY A A 317  317  . 53.790 41.105 94.755  1.00 10.28 1 . O  ? 
ATOM   2307 N   N   . SER SER SER A A 318  318  . 55.259 41.123 93.033  1.00 10.09 1 . N  ? 
ATOM   2308 CA  CA  . SER SER SER A A 318  318  . 55.868 39.837 93.329  1.00 9.99  1 . C  ? 
ATOM   2309 CB  CB  . SER SER SER A A 318  318  . 55.529 38.810 92.253  1.00 10.56 1 . C  ? 
ATOM   2310 OG  OG  . SER SER SER A A 318  318  . 54.123 38.560 92.173  1.00 10.93 1 . O  ? 
ATOM   2311 C   C   . SER SER SER A A 318  318  . 57.375 39.967 93.377  1.00 9.87  1 . C  ? 
ATOM   2312 O   O   . SER SER SER A A 318  318  . 57.951 40.909 92.815  1.00 9.83  1 . O  ? 
ATOM   2313 N   N   . ALA ALA ALA A A 319  319  . 58.002 38.981 94.004  1.00 9.73  1 . N  ? 
ATOM   2314 CA  CA  . ALA ALA ALA A A 319  319  . 59.457 38.953 94.164  1.00 9.96  1 . C  ? 
ATOM   2315 CB  CB  . ALA ALA ALA A A 319  319  . 59.848 39.406 95.551  1.00 10.13 1 . C  ? 
ATOM   2316 C   C   . ALA ALA ALA A A 319  319  . 59.999 37.553 93.908  1.00 10.50 1 . C  ? 
ATOM   2317 O   O   . ALA ALA ALA A A 319  319  . 59.433 36.571 94.404  1.00 11.22 1 . O  ? 
ATOM   2318 N   N   . ILE ILE ILE A A 320  320  . 61.100 37.476 93.164  1.00 10.33 1 . N  ? 
ATOM   2319 CA  CA  . ILE ILE ILE A A 320  320  . 61.818 36.233 92.883  1.00 10.97 1 . C  ? 
ATOM   2320 CB  CB  . ILE ILE ILE A A 320  320  . 61.731 35.883 91.377  1.00 11.59 1 . C  ? 
ATOM   2321 CG1 CG1 . ILE ILE ILE A A 320  320  . 60.268 35.703 90.951  1.00 11.65 1 . C  ? 
ATOM   2322 CD1 CD1 . ILE ILE ILE A A 320  320  . 59.595 34.445 91.439  1.00 12.26 1 . C  ? 
ATOM   2323 CG2 CG2 . ILE ILE ILE A A 320  320  . 62.582 34.662 91.020  1.00 12.01 1 . C  ? 
ATOM   2324 C   C   . ILE ILE ILE A A 320  320  . 63.256 36.469 93.276  1.00 11.42 1 . C  ? 
ATOM   2325 O   O   . ILE ILE ILE A A 320  320  . 63.849 37.445 92.827  1.00 11.44 1 . O  ? 
ATOM   2326 N   N   . ALA ALA ALA A A 321  321  . 63.820 35.593 94.112  1.00 11.65 1 . N  ? 
ATOM   2327 CA  CA  . ALA ALA ALA A A 321  321  . 65.190 35.745 94.568  1.00 11.85 1 . C  ? 
ATOM   2328 CB  CB  . ALA ALA ALA A A 321  321  . 65.195 36.163 96.021  1.00 11.87 1 . C  ? 
ATOM   2329 C   C   . ALA ALA ALA A A 321  321  . 65.991 34.473 94.402  1.00 12.51 1 . C  ? 
ATOM   2330 O   O   . ALA ALA ALA A A 321  321  . 65.437 33.379 94.414  1.00 12.42 1 . O  ? 
ATOM   2331 N   N   . VAL VAL VAL A A 322  322  . 67.301 34.642 94.248  1.00 12.88 1 . N  ? 
ATOM   2332 CA  CA  . VAL VAL VAL A A 322  322  . 68.241 33.536 94.377  1.00 13.97 1 . C  ? 
ATOM   2333 CB  CB  . VAL VAL VAL A A 322  322  . 68.995 33.220 93.084  1.00 14.71 1 . C  ? 
ATOM   2334 CG1 CG1 . VAL VAL VAL A A 322  322  . 68.032 32.748 92.023  1.00 15.25 1 . C  ? 
ATOM   2335 CG2 CG2 . VAL VAL VAL A A 322  322  . 69.826 34.402 92.595  1.00 14.76 1 . C  ? 
ATOM   2336 C   C   . VAL VAL VAL A A 322  322  . 69.219 33.826 95.485  1.00 14.99 1 . C  ? 
ATOM   2337 O   O   . VAL VAL VAL A A 322  322  . 69.578 34.982 95.716  1.00 15.68 1 . O  ? 
ATOM   2338 N   N   . ASN ASN ASN A A 323  323  . 69.627 32.766 96.175  1.00 14.99 1 . N  ? 
ATOM   2339 CA  CA  . ASN ASN ASN A A 323  323  . 70.640 32.880 97.216  1.00 16.23 1 . C  ? 
ATOM   2340 CB  CB  . ASN ASN ASN A A 323  323  . 70.024 32.803 98.615  1.00 17.19 1 . C  ? 
ATOM   2341 CG  CG  . ASN ASN ASN A A 323  323  . 69.313 31.505 98.872  1.00 19.50 1 . C  ? 
ATOM   2342 OD1 OD1 . ASN ASN ASN A A 323  323  . 68.174 31.304 98.447  1.00 21.50 1 . O  ? 
ATOM   2343 ND2 ND2 . ASN ASN ASN A A 323  323  . 69.974 30.613 99.603  1.00 22.19 1 . N  ? 
ATOM   2344 C   C   . ASN ASN ASN A A 323  323  . 71.710 31.814 96.993  1.00 15.63 1 . C  ? 
ATOM   2345 O   O   . ASN ASN ASN A A 323  323  . 71.414 30.679 96.599  1.00 15.15 1 . O  ? 
ATOM   2346 N   N   . PHE PHE PHE A A 324  324  . 72.959 32.214 97.207  1.00 16.04 1 . N  ? 
ATOM   2347 CA  CA  . PHE PHE PHE A A 324  324  . 74.103 31.333 96.974  1.00 17.24 1 . C  ? 
ATOM   2348 CB  CB  . PHE PHE PHE A A 324  324  . 74.492 31.281 95.488  1.00 17.15 1 . C  ? 
ATOM   2349 CG  CG  . PHE PHE PHE A A 324  324  . 74.674 32.625 94.843  1.00 17.37 1 . C  ? 
ATOM   2350 CD1 CD1 . PHE PHE PHE A A 324  324  . 73.586 33.296 94.287  1.00 17.64 1 . C  ? 
ATOM   2351 CE1 CE1 . PHE PHE PHE A A 324  324  . 73.755 34.520 93.668  1.00 17.69 1 . C  ? 
ATOM   2352 CZ  CZ  . PHE PHE PHE A A 324  324  . 75.018 35.089 93.570  1.00 17.35 1 . C  ? 
ATOM   2353 CE2 CE2 . PHE PHE PHE A A 324  324  . 76.106 34.430 94.105  1.00 17.93 1 . C  ? 
ATOM   2354 CD2 CD2 . PHE PHE PHE A A 324  324  . 75.936 33.204 94.727  1.00 17.38 1 . C  ? 
ATOM   2355 C   C   . PHE PHE PHE A A 324  324  . 75.278 31.763 97.814  1.00 18.10 1 . C  ? 
ATOM   2356 O   O   . PHE PHE PHE A A 324  324  . 75.341 32.891 98.277  1.00 18.62 1 . O  ? 
ATOM   2357 N   N   . LYS LYS LYS A A 325  325  . 76.188 30.824 98.046  1.00 20.28 1 . N  ? 
ATOM   2358 CA  CA  . LYS LYS LYS A A 325  325  . 77.430 31.094 98.765  1.00 21.39 1 . C  ? 
ATOM   2359 CB  CB  . LYS LYS LYS A A 325  325  . 77.672 30.007 99.811  1.00 23.73 1 . C  ? 
ATOM   2360 CG  CG  . LYS LYS LYS A A 325  325  . 78.987 30.134 100.573 1.00 26.74 1 . C  ? 
ATOM   2361 CD  CD  . LYS LYS LYS A A 325  325  . 79.258 28.916 101.454 1.00 29.22 1 . C  ? 
ATOM   2362 CE  CE  . LYS LYS LYS A A 325  325  . 78.183 28.690 102.513 1.00 31.40 1 . C  ? 
ATOM   2363 NZ  NZ  . LYS LYS LYS A A 325  325  . 77.836 29.913 103.291 1.00 32.69 1 . N  ? 
ATOM   2364 C   C   . LYS LYS LYS A A 325  325  . 78.542 31.105 97.727  1.00 21.28 1 . C  ? 
ATOM   2365 O   O   . LYS LYS LYS A A 325  325  . 78.633 30.180 96.924  1.00 22.14 1 . O  ? 
ATOM   2366 N   N   . LEU LEU LEU A A 326  326  . 79.350 32.163 97.718  1.00 20.39 1 . N  ? 
ATOM   2367 CA  CA  . LEU LEU LEU A A 326  326  . 80.516 32.244 96.832  1.00 21.17 1 . C  ? 
ATOM   2368 CB  CB  . LEU LEU LEU A A 326  326  . 80.597 33.575 96.093  1.00 21.81 1 . C  ? 
ATOM   2369 CG  CG  . LEU LEU LEU A A 326  326  . 79.773 33.744 94.825  1.00 21.71 1 . C  ? 
ATOM   2370 CD1 CD1 . LEU LEU LEU A A 326  326  . 80.210 35.033 94.129  1.00 20.90 1 . C  ? 
ATOM   2371 CD2 CD2 . LEU LEU LEU A A 326  326  . 79.860 32.551 93.877  1.00 20.54 1 . C  ? 
ATOM   2372 C   C   . LEU LEU LEU A A 326  326  . 81.773 32.109 97.653  1.00 21.23 1 . C  ? 
ATOM   2373 O   O   . LEU LEU LEU A A 326  326  . 82.014 32.907 98.557  1.00 20.89 1 . O  ? 
ATOM   2374 N   N   . GLN GLN GLN A A 327  327  . 82.579 31.118 97.297  1.00 23.06 1 . N  ? 
ATOM   2375 CA  CA  . GLN GLN GLN A A 327  327  . 83.887 30.942 97.905  1.00 24.78 1 . C  ? 
ATOM   2376 CB  CB  . GLN GLN GLN A A 327  327  . 84.364 29.500 97.722  1.00 28.01 1 . C  ? 
ATOM   2377 CG  CG  . GLN GLN GLN A A 327  327  . 83.390 28.490 98.316  1.00 31.29 1 . C  ? 
ATOM   2378 CD  CD  . GLN GLN GLN A A 327  327  . 84.016 27.133 98.597  1.00 35.65 1 . C  ? 
ATOM   2379 OE1 OE1 . GLN GLN GLN A A 327  327  . 85.019 27.032 99.308  1.00 38.73 1 . O  ? 
ATOM   2380 NE2 NE2 . GLN GLN GLN A A 327  327  . 83.411 26.080 98.064  1.00 38.04 1 . N  ? 
ATOM   2381 C   C   . GLN GLN GLN A A 327  327  . 84.865 31.944 97.294  1.00 24.25 1 . C  ? 
ATOM   2382 O   O   . GLN GLN GLN A A 327  327  . 84.591 32.516 96.240  1.00 22.16 1 . O  ? 
ATOM   2383 N   N   . PRO PRO PRO A A 328  328  . 86.010 32.177 97.956  1.00 23.57 1 . N  ? 
ATOM   2384 CA  CA  . PRO PRO PRO A A 328  328  . 87.030 33.050 97.380  1.00 23.29 1 . C  ? 
ATOM   2385 CB  CB  . PRO PRO PRO A A 328  328  . 88.224 32.836 98.322  1.00 23.69 1 . C  ? 
ATOM   2386 CG  CG  . PRO PRO PRO A A 328  328  . 87.572 32.606 99.639  1.00 24.32 1 . C  ? 
ATOM   2387 CD  CD  . PRO PRO PRO A A 328  328  . 86.381 31.744 99.319  1.00 23.71 1 . C  ? 
ATOM   2388 C   C   . PRO PRO PRO A A 328  328  . 87.376 32.625 95.961  1.00 22.81 1 . C  ? 
ATOM   2389 O   O   . PRO PRO PRO A A 328  328  . 87.580 31.440 95.702  1.00 22.85 1 . O  ? 
ATOM   2390 N   N   . GLY GLY GLY A A 329  329  . 87.347 33.582 95.034  1.00 22.75 1 . N  ? 
ATOM   2391 CA  CA  . GLY GLY GLY A A 329  329  . 87.668 33.331 93.639  1.00 23.56 1 . C  ? 
ATOM   2392 C   C   . GLY GLY GLY A A 329  329  . 86.598 32.676 92.781  1.00 23.78 1 . C  ? 
ATOM   2393 O   O   . GLY GLY GLY A A 329  329  . 86.847 32.385 91.609  1.00 23.86 1 . O  ? 
ATOM   2394 N   N   . GLN GLN GLN A A 330  330  . 85.409 32.449 93.339  1.00 23.26 1 . N  ? 
ATOM   2395 CA  CA  . GLN GLN GLN A A 330  330  . 84.349 31.728 92.635  1.00 22.72 1 . C  ? 
ATOM   2396 CB  CB  . GLN GLN GLN A A 330  330  . 83.474 30.970 93.633  1.00 24.23 1 . C  ? 
ATOM   2397 CG  CG  . GLN GLN GLN A A 330  330  . 82.483 30.018 92.989  1.00 26.30 1 . C  ? 
ATOM   2398 CD  CD  . GLN GLN GLN A A 330  330  . 81.622 29.265 93.991  1.00 27.59 1 . C  ? 
ATOM   2399 OE1 OE1 . GLN GLN GLN A A 330  330  . 81.786 29.390 95.209  1.00 27.32 1 . O  ? 
ATOM   2400 NE2 NE2 . GLN GLN GLN A A 330  330  . 80.691 28.470 93.474  1.00 29.87 1 . N  ? 
ATOM   2401 C   C   . GLN GLN GLN A A 330  330  . 83.485 32.704 91.835  1.00 21.36 1 . C  ? 
ATOM   2402 O   O   . GLN GLN GLN A A 330  330  . 83.222 33.815 92.303  1.00 19.70 1 . O  ? 
ATOM   2403 N   N   . THR THR THR A A 331  331  . 83.076 32.262 90.648  1.00 20.60 1 . N  ? 
ATOM   2404 CA  CA  . THR THR THR A A 331  331  . 82.101 32.974 89.796  1.00 22.32 1 . C  ? 
ATOM   2405 CB  CB  . THR THR THR A A 331  331  . 82.695 33.279 88.411  1.00 23.55 1 . C  ? 
ATOM   2406 OG1 OG1 . THR THR THR A A 331  331  . 83.847 34.110 88.567  1.00 27.11 1 . O  ? 
ATOM   2407 CG2 CG2 . THR THR THR A A 331  331  . 81.689 34.012 87.517  1.00 24.35 1 . C  ? 
ATOM   2408 C   C   . THR THR THR A A 331  331  . 80.853 32.134 89.606  1.00 21.99 1 . C  ? 
ATOM   2409 O   O   . THR THR THR A A 331  331  . 80.924 30.917 89.457  1.00 22.84 1 . O  ? 
ATOM   2410 N   N   . ILE ILE ILE A A 332  332  . 79.689 32.793 89.580  1.00 21.03 1 . N  ? 
ATOM   2411 CA  CA  . ILE ILE ILE A A 332  332  . 78.450 32.120 89.235  1.00 20.29 1 . C  ? 
ATOM   2412 CB  CB  . ILE ILE ILE A A 332  332  . 77.671 31.717 90.494  1.00 23.39 1 . C  ? 
ATOM   2413 CG1 CG1 . ILE ILE ILE A A 332  332  . 76.519 30.781 90.140  1.00 26.73 1 . C  ? 
ATOM   2414 CD1 CD1 . ILE ILE ILE A A 332  332  . 76.123 29.880 91.291  1.00 28.56 1 . C  ? 
ATOM   2415 CG2 CG2 . ILE ILE ILE A A 332  332  . 77.189 32.934 91.256  1.00 24.03 1 . C  ? 
ATOM   2416 C   C   . ILE ILE ILE A A 332  332  . 77.624 33.021 88.314  1.00 18.66 1 . C  ? 
ATOM   2417 O   O   . ILE ILE ILE A A 332  332  . 77.703 34.249 88.425  1.00 19.27 1 . O  ? 
ATOM   2418 N   N   . GLU GLU GLU A A 333  333  . 76.896 32.382 87.409  1.00 16.70 1 . N  ? 
ATOM   2419 CA  CA  . GLU GLU GLU A A 333  333  . 76.024 33.067 86.458  1.00 16.63 1 . C  ? 
ATOM   2420 CB  CB  . GLU GLU GLU A A 333  333  . 76.461 32.753 85.030  1.00 18.76 1 . C  ? 
ATOM   2421 CG  CG  . GLU GLU GLU A A 333  333  . 75.624 33.403 83.938  1.00 22.00 1 . C  ? 
ATOM   2422 CD  CD  . GLU GLU GLU A A 333  333  . 76.056 33.003 82.535  1.00 24.81 1 . C  ? 
ATOM   2423 OE1 OE1 . GLU GLU GLU A A 333  333  . 77.200 33.330 82.158  1.00 26.84 1 . O  ? 
ATOM   2424 OE2 OE2 . GLU GLU GLU A A 333  333  . 75.242 32.399 81.800  1.00 28.39 1 . O  ? 
ATOM   2425 C   C   . GLU GLU GLU A A 333  333  . 74.611 32.583 86.682  1.00 16.36 1 . C  ? 
ATOM   2426 O   O   . GLU GLU GLU A A 333  333  . 74.378 31.381 86.826  1.00 16.39 1 . O  ? 
ATOM   2427 N   N   . VAL VAL VAL A A 334  334  . 73.655 33.510 86.695  1.00 14.58 1 . N  ? 
ATOM   2428 CA  CA  . VAL VAL VAL A A 334  334  . 72.255 33.129 86.873  1.00 14.87 1 . C  ? 
ATOM   2429 CB  CB  . VAL VAL VAL A A 334  334  . 71.842 33.112 88.353  1.00 15.98 1 . C  ? 
ATOM   2430 CG1 CG1 . VAL VAL VAL A A 334  334  . 72.023 34.445 89.010  1.00 16.68 1 . C  ? 
ATOM   2431 CG2 CG2 . VAL VAL VAL A A 334  334  . 70.400 32.623 88.530  1.00 16.65 1 . C  ? 
ATOM   2432 C   C   . VAL VAL VAL A A 334  334  . 71.351 34.050 86.055  1.00 13.32 1 . C  ? 
ATOM   2433 O   O   . VAL VAL VAL A A 334  334  . 71.499 35.259 86.139  1.00 12.99 1 . O  ? 
ATOM   2434 N   N   . PRO PRO PRO A A 335  335  . 70.430 33.473 85.267  1.00 12.63 1 . N  ? 
ATOM   2435 CA  CA  . PRO PRO PRO A A 335  335  . 69.561 34.280 84.416  1.00 12.26 1 . C  ? 
ATOM   2436 CB  CB  . PRO PRO PRO A A 335  335  . 69.464 33.436 83.153  1.00 12.57 1 . C  ? 
ATOM   2437 CG  CG  . PRO PRO PRO A A 335  335  . 69.493 32.032 83.659  1.00 12.75 1 . C  ? 
ATOM   2438 CD  CD  . PRO PRO PRO A A 335  335  . 70.300 32.037 84.924  1.00 13.02 1 . C  ? 
ATOM   2439 C   C   . PRO PRO PRO A A 335  335  . 68.170 34.487 85.009  1.00 12.10 1 . C  ? 
ATOM   2440 O   O   . PRO PRO PRO A A 335  335  . 67.516 33.523 85.454  1.00 12.04 1 . O  ? 
ATOM   2441 N   N   . PHE PHE PHE A A 336  336  . 67.738 35.748 85.012  1.00 11.37 1 . N  ? 
ATOM   2442 CA  CA  . PHE PHE PHE A A 336  336  . 66.356 36.114 85.291  1.00 11.14 1 . C  ? 
ATOM   2443 CB  CB  . PHE PHE PHE A A 336  336  . 66.276 37.284 86.259  1.00 11.34 1 . C  ? 
ATOM   2444 CG  CG  . PHE PHE PHE A A 336  336  . 66.625 36.979 87.694  1.00 11.35 1 . C  ? 
ATOM   2445 CD1 CD1 . PHE PHE PHE A A 336  336  . 67.941 36.825 88.108  1.00 11.94 1 . C  ? 
ATOM   2446 CE1 CE1 . PHE PHE PHE A A 336  336  . 68.244 36.635 89.458  1.00 12.25 1 . C  ? 
ATOM   2447 CZ  CZ  . PHE PHE PHE A A 336  336  . 67.242 36.626 90.407  1.00 11.95 1 . C  ? 
ATOM   2448 CE2 CE2 . PHE PHE PHE A A 336  336  . 65.928 36.799 90.010  1.00 11.89 1 . C  ? 
ATOM   2449 CD2 CD2 . PHE PHE PHE A A 336  336  . 65.626 36.993 88.671  1.00 11.65 1 . C  ? 
ATOM   2450 C   C   . PHE PHE PHE A A 336  336  . 65.733 36.574 83.975  1.00 10.87 1 . C  ? 
ATOM   2451 O   O   . PHE PHE PHE A A 336  336  . 66.435 36.853 82.990  1.00 10.47 1 . O  ? 
ATOM   2452 N   N   . ALA ALA ALA A A 337  337  . 64.413 36.702 83.967  1.00 10.25 1 . N  ? 
ATOM   2453 CA  CA  . ALA ALA ALA A A 337  337  . 63.714 37.229 82.800  1.00 10.16 1 . C  ? 
ATOM   2454 CB  CB  . ALA ALA ALA A A 337  337  . 63.392 36.112 81.805  1.00 10.11 1 . C  ? 
ATOM   2455 C   C   . ALA ALA ALA A A 337  337  . 62.442 37.958 83.222  1.00 9.91  1 . C  ? 
ATOM   2456 O   O   . ALA ALA ALA A A 337  337  . 61.958 37.807 84.350  1.00 9.78  1 . O  ? 
ATOM   2457 N   N   . LEU LEU LEU A A 338  338  . 61.968 38.780 82.295  1.00 9.68  1 . N  ? 
ATOM   2458 CA  CA  . LEU LEU LEU A A 338  338  . 60.739 39.559 82.415  1.00 9.84  1 . C  ? 
ATOM   2459 CB  CB  . LEU LEU LEU A A 338  338  . 61.084 41.036 82.611  1.00 9.68  1 . C  ? 
ATOM   2460 CG  CG  . LEU LEU LEU A A 338  338  . 59.958 42.050 82.390  1.00 10.01 1 . C  ? 
ATOM   2461 CD1 CD1 . LEU LEU LEU A A 338  338  . 58.903 41.968 83.479  1.00 10.48 1 . C  ? 
ATOM   2462 CD2 CD2 . LEU LEU LEU A A 338  338  . 60.533 43.455 82.289  1.00 10.13 1 . C  ? 
ATOM   2463 C   C   . LEU LEU LEU A A 338  338  . 59.977 39.405 81.113  1.00 9.55  1 . C  ? 
ATOM   2464 O   O   . LEU LEU LEU A A 338  338  . 60.564 39.565 80.050  1.00 10.04 1 . O  ? 
ATOM   2465 N   N   . SER SER SER A A 339  339  . 58.675 39.127 81.177  1.00 9.70  1 . N  ? 
ATOM   2466 CA  CA  . SER SER SER A A 339  339  . 57.831 39.133 79.995  1.00 9.81  1 . C  ? 
ATOM   2467 CB  CB  . SER SER SER A A 339  339  . 57.459 37.710 79.568  1.00 9.97  1 . C  ? 
ATOM   2468 OG  OG  . SER SER SER A A 339  339  . 56.570 37.121 80.514  1.00 10.47 1 . O  ? 
ATOM   2469 C   C   . SER SER SER A A 339  339  . 56.554 39.912 80.266  1.00 9.72  1 . C  ? 
ATOM   2470 O   O   . SER SER SER A A 339  339  . 56.138 40.084 81.420  1.00 9.74  1 . O  ? 
ATOM   2471 N   N   . TRP TRP TRP A A 340  340  . 55.924 40.345 79.194  1.00 9.93  1 . N  ? 
ATOM   2472 CA  CA  . TRP TRP TRP A A 340  340  . 54.642 41.023 79.304  1.00 10.76 1 . C  ? 
ATOM   2473 CB  CB  . TRP TRP TRP A A 340  340  . 54.816 42.545 79.418  1.00 10.50 1 . C  ? 
ATOM   2474 CG  CG  . TRP TRP TRP A A 340  340  . 55.633 43.236 78.355  1.00 10.49 1 . C  ? 
ATOM   2475 CD1 CD1 . TRP TRP TRP A A 340  340  . 55.158 43.938 77.271  1.00 10.95 1 . C  ? 
ATOM   2476 NE1 NE1 . TRP TRP TRP A A 340  340  . 56.195 44.441 76.534  1.00 11.42 1 . N  ? 
ATOM   2477 CE2 CE2 . TRP TRP TRP A A 340  340  . 57.373 44.088 77.124  1.00 10.43 1 . C  ? 
ATOM   2478 CD2 CD2 . TRP TRP TRP A A 340  340  . 57.061 43.323 78.278  1.00 10.46 1 . C  ? 
ATOM   2479 CE3 CE3 . TRP TRP TRP A A 340  340  . 58.109 42.826 79.058  1.00 10.28 1 . C  ? 
ATOM   2480 CZ3 CZ3 . TRP TRP TRP A A 340  340  . 59.409 43.115 78.687  1.00 10.38 1 . C  ? 
ATOM   2481 CH2 CH2 . TRP TRP TRP A A 340  340  . 59.678 43.875 77.528  1.00 10.75 1 . C  ? 
ATOM   2482 CZ2 CZ2 . TRP TRP TRP A A 340  340  . 58.672 44.368 76.758  1.00 10.80 1 . C  ? 
ATOM   2483 C   C   . TRP TRP TRP A A 340  340  . 53.752 40.613 78.161  1.00 11.22 1 . C  ? 
ATOM   2484 O   O   . TRP TRP TRP A A 340  340  . 54.055 40.853 77.000  1.00 13.11 1 . O  ? 
ATOM   2485 N   N   . ASP ASP ASP A A 341  341  . 52.629 39.991 78.503  1.00 11.01 1 . N  ? 
ATOM   2486 CA  CA  . ASP ASP ASP A A 341  341  . 51.664 39.543 77.505  1.00 11.08 1 . C  ? 
ATOM   2487 CB  CB  . ASP ASP ASP A A 341  341  . 51.230 38.104 77.785  1.00 11.02 1 . C  ? 
ATOM   2488 CG  CG  . ASP ASP ASP A A 341  341  . 50.279 37.554 76.740  1.00 11.78 1 . C  ? 
ATOM   2489 OD1 OD1 . ASP ASP ASP A A 341  341  . 50.050 38.177 75.687  1.00 11.64 1 . O  ? 
ATOM   2490 OD2 OD2 . ASP ASP ASP A A 341  341  . 49.720 36.479 77.027  1.00 12.55 1 . O  ? 
ATOM   2491 C   C   . ASP ASP ASP A A 341  341  . 50.491 40.506 77.579  1.00 10.75 1 . C  ? 
ATOM   2492 O   O   . ASP ASP ASP A A 341  341  . 49.600 40.317 78.387  1.00 11.22 1 . O  ? 
ATOM   2493 N   N   . LEU LEU LEU A A 342  342  . 50.551 41.555 76.754  1.00 11.38 1 . N  ? 
ATOM   2494 CA  CA  . LEU LEU LEU A A 342  342  . 49.481 42.542 76.624  1.00 12.11 1 . C  ? 
ATOM   2495 CB  CB  . LEU LEU LEU A A 342  342  . 49.996 43.926 77.031  1.00 13.41 1 . C  ? 
ATOM   2496 CG  CG  . LEU LEU LEU A A 342  342  . 50.362 44.064 78.511  1.00 14.31 1 . C  ? 
ATOM   2497 CD1 CD1 . LEU LEU LEU A A 342  342  . 51.235 45.305 78.722  1.00 14.58 1 . C  ? 
ATOM   2498 CD2 CD2 . LEU LEU LEU A A 342  342  . 49.101 44.105 79.365  1.00 15.29 1 . C  ? 
ATOM   2499 C   C   . LEU LEU LEU A A 342  342  . 49.093 42.502 75.160  1.00 11.79 1 . C  ? 
ATOM   2500 O   O   . LEU LEU LEU A A 342  342  . 49.619 43.258 74.351  1.00 11.66 1 . O  ? 
ATOM   2501 N   N   . PRO PRO PRO A A 343  343  . 48.199 41.576 74.803  1.00 11.23 1 . N  ? 
ATOM   2502 CA  CA  . PRO PRO PRO A A 343  343  . 48.063 41.232 73.379  1.00 11.18 1 . C  ? 
ATOM   2503 CB  CB  . PRO PRO PRO A A 343  343  . 47.197 39.972 73.411  1.00 11.45 1 . C  ? 
ATOM   2504 CG  CG  . PRO PRO PRO A A 343  343  . 46.456 40.044 74.701  1.00 11.37 1 . C  ? 
ATOM   2505 CD  CD  . PRO PRO PRO A A 343  343  . 47.429 40.662 75.665  1.00 11.31 1 . C  ? 
ATOM   2506 C   C   . PRO PRO PRO A A 343  343  . 47.427 42.291 72.493  1.00 11.25 1 . C  ? 
ATOM   2507 O   O   . PRO PRO PRO A A 343  343  . 47.617 42.229 71.272  1.00 11.34 1 . O  ? 
ATOM   2508 N   N   . ILE ILE ILE A A 344  344  . 46.669 43.225 73.070  1.00 11.37 1 . N  ? 
ATOM   2509 CA  CA  . ILE ILE ILE A A 344  344  . 45.856 44.139 72.279  1.00 11.65 1 . C  ? 
ATOM   2510 CB  CB  . ILE ILE ILE A A 344  344  . 44.374 44.070 72.718  1.00 12.59 1 . C  ? 
ATOM   2511 CG1 CG1 . ILE ILE ILE A A 344  344  . 43.794 42.700 72.335  1.00 13.10 1 . C  ? 
ATOM   2512 CD1 CD1 . ILE ILE ILE A A 344  344  . 42.449 42.375 72.983  1.00 14.20 1 . C  ? 
ATOM   2513 CG2 CG2 . ILE ILE ILE A A 344  344  . 43.558 45.212 72.104  1.00 12.74 1 . C  ? 
ATOM   2514 C   C   . ILE ILE ILE A A 344  344  . 46.387 45.548 72.416  1.00 11.77 1 . C  ? 
ATOM   2515 O   O   . ILE ILE ILE A A 344  344  . 46.628 46.019 73.511  1.00 12.68 1 . O  ? 
ATOM   2516 N   N   . MET MET MET A A 345  345  . 46.594 46.208 71.291  1.00 11.72 1 . N  ? 
ATOM   2517 CA  CA  . MET MET MET A A 345  345  . 46.856 47.641 71.269  1.00 11.96 1 . C  ? 
ATOM   2518 CB  CB  . MET MET MET A A 345  345  . 48.064 47.992 70.400  1.00 12.37 1 . C  ? 
ATOM   2519 CG  CG  . MET MET MET A A 345  345  . 47.992 47.548 68.958  1.00 12.43 1 . C  ? 
ATOM   2520 SD  SD  . MET MET MET A A 345  345  . 49.500 47.950 68.073  1.00 12.77 1 . S  ? 
ATOM   2521 CE  CE  . MET MET MET A A 345  345  . 49.202 47.118 66.522  1.00 12.37 1 . C  ? 
ATOM   2522 C   C   . MET MET MET A A 345  345  . 45.594 48.352 70.787  1.00 12.50 1 . C  ? 
ATOM   2523 O   O   . MET MET MET A A 345  345  . 44.931 47.900 69.859  1.00 12.72 1 . O  ? 
ATOM   2524 N   N   . LYS LYS LYS A A 346  346  . 45.272 49.462 71.431  1.00 12.43 1 . N  ? 
ATOM   2525 CA  CA  . LYS LYS LYS A A 346  346  . 44.132 50.290 71.051  1.00 13.13 1 . C  ? 
ATOM   2526 CB  CB  . LYS LYS LYS A A 346  346  . 43.150 50.439 72.207  1.00 14.86 1 . C  ? 
ATOM   2527 CG  CG  . LYS LYS LYS A A 346  346  . 41.876 51.194 71.821  1.00 17.24 1 . C  ? 
ATOM   2528 CD  CD  . LYS LYS LYS A A 346  346  . 41.060 51.602 73.036  1.00 21.44 1 . C  ? 
ATOM   2529 CE  CE  . LYS LYS LYS A A 346  346  . 40.102 52.739 72.723  1.00 24.08 1 . C  ? 
ATOM   2530 NZ  NZ  . LYS LYS LYS A A 346  346  . 39.586 53.349 73.987  1.00 27.20 1 . N  ? 
ATOM   2531 C   C   . LYS LYS LYS A A 346  346  . 44.657 51.653 70.688  1.00 12.32 1 . C  ? 
ATOM   2532 O   O   . LYS LYS LYS A A 346  346  . 45.498 52.219 71.405  1.00 13.56 1 . O  ? 
ATOM   2533 N   N   . PHE PHE PHE A A 347  347  . 44.146 52.203 69.593  1.00 11.50 1 . N  ? 
ATOM   2534 CA  CA  . PHE PHE PHE A A 347  347  . 44.487 53.553 69.179  1.00 11.12 1 . C  ? 
ATOM   2535 CB  CB  . PHE PHE PHE A A 347  347  . 44.880 53.569 67.708  1.00 11.37 1 . C  ? 
ATOM   2536 CG  CG  . PHE PHE PHE A A 347  347  . 46.137 52.787 67.426  1.00 11.42 1 . C  ? 
ATOM   2537 CD1 CD1 . PHE PHE PHE A A 347  347  . 47.330 53.166 68.013  1.00 11.62 1 . C  ? 
ATOM   2538 CE1 CE1 . PHE PHE PHE A A 347  347  . 48.489 52.450 67.780  1.00 11.98 1 . C  ? 
ATOM   2539 CZ  CZ  . PHE PHE PHE A A 347  347  . 48.467 51.360 66.941  1.00 11.78 1 . C  ? 
ATOM   2540 CE2 CE2 . PHE PHE PHE A A 347  347  . 47.294 50.955 66.345  1.00 12.16 1 . C  ? 
ATOM   2541 CD2 CD2 . PHE PHE PHE A A 347  347  . 46.127 51.676 66.583  1.00 11.70 1 . C  ? 
ATOM   2542 C   C   . PHE PHE PHE A A 347  347  . 43.331 54.485 69.459  1.00 11.42 1 . C  ? 
ATOM   2543 O   O   . PHE PHE PHE A A 347  347  . 42.198 54.037 69.646  1.00 12.32 1 . O  ? 
ATOM   2544 N   N   . GLY GLY GLY A A 348  348  . 43.623 55.777 69.513  1.00 11.28 1 . N  ? 
ATOM   2545 CA  CA  . GLY GLY GLY A A 348  348  . 42.645 56.754 70.016  1.00 11.38 1 . C  ? 
ATOM   2546 C   C   . GLY GLY GLY A A 348  348  . 41.380 56.861 69.193  1.00 12.17 1 . C  ? 
ATOM   2547 O   O   . GLY GLY GLY A A 348  348  . 40.330 57.270 69.710  1.00 12.77 1 . O  ? 
ATOM   2548 N   N   . GLY GLY GLY A A 349  349  . 41.451 56.499 67.911  1.00 11.84 1 . N  ? 
ATOM   2549 CA  CA  . GLY GLY GLY A A 349  349  . 40.275 56.426 67.065  1.00 12.07 1 . C  ? 
ATOM   2550 C   C   . GLY GLY GLY A A 349  349  . 39.352 55.262 67.312  1.00 12.19 1 . C  ? 
ATOM   2551 O   O   . GLY GLY GLY A A 349  349  . 38.261 55.214 66.728  1.00 13.04 1 . O  ? 
ATOM   2552 N   N   . GLY GLY GLY A A 350  350  . 39.767 54.316 68.150  1.00 12.11 1 . N  ? 
ATOM   2553 CA  CA  . GLY GLY GLY A A 350  350  . 38.929 53.221 68.605  1.00 12.40 1 . C  ? 
ATOM   2554 C   C   . GLY GLY GLY A A 350  350  . 39.349 51.835 68.137  1.00 12.46 1 . C  ? 
ATOM   2555 O   O   . GLY GLY GLY A A 350  350  . 38.883 50.839 68.684  1.00 13.45 1 . O  ? 
ATOM   2556 N   N   . ASP ASP ASP A A 351  351  . 40.210 51.753 67.124  1.00 12.91 1 . N  ? 
ATOM   2557 CA  CA  . ASP ASP ASP A A 351  351  . 40.622 50.457 66.579  1.00 13.19 1 . C  ? 
ATOM   2558 CB  CB  . ASP ASP ASP A A 351  351  . 41.399 50.599 65.266  1.00 13.83 1 . C  ? 
ATOM   2559 CG  CG  . ASP ASP ASP A A 351  351  . 40.513 50.768 64.048  1.00 15.13 1 . C  ? 
ATOM   2560 OD1 OD1 . ASP ASP ASP A A 351  351  . 39.261 50.799 64.165  1.00 16.41 1 . O  ? 
ATOM   2561 OD2 OD2 . ASP ASP ASP A A 351  351  . 41.119 50.875 62.953  1.00 15.60 1 . O  ? 
ATOM   2562 C   C   . ASP ASP ASP A A 351  351  . 41.489 49.704 67.558  1.00 12.83 1 . C  ? 
ATOM   2563 O   O   . ASP ASP ASP A A 351  351  . 42.364 50.278 68.204  1.00 12.70 1 . O  ? 
ATOM   2564 N   N   . LYS LYS LYS A A 352  352  . 41.236 48.408 67.634  1.00 13.26 1 . N  ? 
ATOM   2565 CA  CA  . LYS LYS LYS A A 352  352  . 41.992 47.487 68.466  1.00 13.61 1 . C  ? 
ATOM   2566 CB  CB  . LYS LYS LYS A A 352  352  . 41.078 46.809 69.476  1.00 14.92 1 . C  ? 
ATOM   2567 CG  CG  . LYS LYS LYS A A 352  352  . 40.528 47.752 70.537  1.00 17.54 1 . C  ? 
ATOM   2568 CD  CD  . LYS LYS LYS A A 352  352  . 39.460 47.074 71.381  1.00 21.24 1 . C  ? 
ATOM   2569 CE  CE  . LYS LYS LYS A A 352  352  . 38.739 48.103 72.231  1.00 25.09 1 . C  ? 
ATOM   2570 NZ  NZ  . LYS LYS LYS A A 352  352  . 37.685 47.474 73.057  1.00 27.81 1 . N  ? 
ATOM   2571 C   C   . LYS LYS LYS A A 352  352  . 42.619 46.431 67.583  1.00 13.26 1 . C  ? 
ATOM   2572 O   O   . LYS LYS LYS A A 352  352  . 41.935 45.858 66.729  1.00 13.33 1 . O  ? 
ATOM   2573 N   N   . TRP TRP TRP A A 353  353  . 43.918 46.196 67.780  1.00 12.36 1 . N  ? 
ATOM   2574 CA  CA  . TRP TRP TRP A A 353  353  . 44.700 45.257 66.989  1.00 11.74 1 . C  ? 
ATOM   2575 CB  CB  . TRP TRP TRP A A 353  353  . 45.728 46.015 66.139  1.00 11.87 1 . C  ? 
ATOM   2576 CG  CG  . TRP TRP TRP A A 353  353  . 45.196 47.028 65.171  1.00 11.74 1 . C  ? 
ATOM   2577 CD1 CD1 . TRP TRP TRP A A 353  353  . 44.934 48.336 65.430  1.00 11.80 1 . C  ? 
ATOM   2578 NE1 NE1 . TRP TRP TRP A A 353  353  . 44.487 48.975 64.300  1.00 11.88 1 . N  ? 
ATOM   2579 CE2 CE2 . TRP TRP TRP A A 353  353  . 44.449 48.073 63.272  1.00 12.03 1 . C  ? 
ATOM   2580 CD2 CD2 . TRP TRP TRP A A 353  353  . 44.890 46.828 63.782  1.00 11.80 1 . C  ? 
ATOM   2581 CE3 CE3 . TRP TRP TRP A A 353  353  . 44.955 45.724 62.914  1.00 12.15 1 . C  ? 
ATOM   2582 CZ3 CZ3 . TRP TRP TRP A A 353  353  . 44.573 45.893 61.599  1.00 12.77 1 . C  ? 
ATOM   2583 CH2 CH2 . TRP TRP TRP A A 353  353  . 44.139 47.143 61.125  1.00 12.54 1 . C  ? 
ATOM   2584 CZ2 CZ2 . TRP TRP TRP A A 353  353  . 44.063 48.242 61.942  1.00 12.88 1 . C  ? 
ATOM   2585 C   C   . TRP TRP TRP A A 353  353  . 45.492 44.338 67.899  1.00 11.65 1 . C  ? 
ATOM   2586 O   O   . TRP TRP TRP A A 353  353  . 45.923 44.751 68.976  1.00 11.58 1 . O  ? 
ATOM   2587 N   N   . TYR TYR TYR A A 354  354  . 45.743 43.109 67.453  1.00 11.50 1 . N  ? 
ATOM   2588 CA  CA  . TYR TYR TYR A A 354  354  . 46.657 42.222 68.138  1.00 11.93 1 . C  ? 
ATOM   2589 CB  CB  . TYR TYR TYR A A 354  354  . 46.372 40.759 67.755  1.00 12.42 1 . C  ? 
ATOM   2590 CG  CG  . TYR TYR TYR A A 354  354  . 45.023 40.296 68.237  1.00 13.71 1 . C  ? 
ATOM   2591 CD1 CD1 . TYR TYR TYR A A 354  354  . 44.789 40.093 69.597  1.00 14.31 1 . C  ? 
ATOM   2592 CE1 CE1 . TYR TYR TYR A A 354  354  . 43.551 39.684 70.061  1.00 15.62 1 . C  ? 
ATOM   2593 CZ  CZ  . TYR TYR TYR A A 354  354  . 42.549 39.437 69.152  1.00 16.82 1 . C  ? 
ATOM   2594 OH  OH  . TYR TYR TYR A A 354  354  . 41.323 39.027 69.640  1.00 19.94 1 . O  ? 
ATOM   2595 CE2 CE2 . TYR TYR TYR A A 354  354  . 42.745 39.634 67.802  1.00 16.07 1 . C  ? 
ATOM   2596 CD2 CD2 . TYR TYR TYR A A 354  354  . 43.978 40.069 67.343  1.00 14.79 1 . C  ? 
ATOM   2597 C   C   . TYR TYR TYR A A 354  354  . 48.075 42.582 67.763  1.00 11.72 1 . C  ? 
ATOM   2598 O   O   . TYR TYR TYR A A 354  354  . 48.354 42.936 66.616  1.00 11.95 1 . O  ? 
ATOM   2599 N   N   . LYS LYS LYS A A 355  355  . 48.980 42.476 68.736  1.00 11.16 1 . N  ? 
ATOM   2600 CA  CA  . LYS LYS LYS A A 355  355  . 50.392 42.730 68.488  1.00 11.45 1 . C  ? 
ATOM   2601 CB  CB  . LYS LYS LYS A A 355  355  . 51.106 43.109 69.792  1.00 11.73 1 . C  ? 
ATOM   2602 CG  CG  . LYS LYS LYS A A 355  355  . 50.526 44.346 70.464  1.00 12.59 1 . C  ? 
ATOM   2603 CD  CD  . LYS LYS LYS A A 355  355  . 51.149 44.609 71.838  1.00 14.37 1 . C  ? 
ATOM   2604 CE  CE  . LYS LYS LYS A A 355  355  . 50.370 45.712 72.545  1.00 15.59 1 . C  ? 
ATOM   2605 NZ  NZ  . LYS LYS LYS A A 355  355  . 50.548 45.762 74.030  1.00 17.94 1 . N  ? 
ATOM   2606 C   C   . LYS LYS LYS A A 355  355  . 51.058 41.515 67.837  1.00 11.42 1 . C  ? 
ATOM   2607 O   O   . LYS LYS LYS A A 355  355  . 50.636 40.364 68.027  1.00 11.77 1 . O  ? 
ATOM   2608 N   N   . MET MET MET A A 356  356  . 52.123 41.776 67.089  1.00 11.77 1 . N  ? 
ATOM   2609 CA  CA  . MET MET MET A A 356  356  . 52.790 40.740 66.289  1.00 11.88 1 . C  ? 
ATOM   2610 CB  CB  . MET MET MET A A 356  356  . 54.074 41.294 65.674  1.00 12.52 1 . C  ? 
ATOM   2611 CG  CG  . MET MET MET A A 356  356  . 54.732 40.369 64.659  1.00 13.08 1 . C  ? 
ATOM   2612 SD  SD  . MET MET MET A A 356  356  . 53.742 40.129 63.147  1.00 15.46 1 . S  ? 
ATOM   2613 CE  CE  . MET MET MET A A 356  356  . 53.102 38.457 63.310  1.00 16.08 1 . C  ? 
ATOM   2614 C   C   . MET MET MET A A 356  356  . 53.112 39.452 67.039  1.00 11.60 1 . C  ? 
ATOM   2615 O   O   . MET MET MET A A 356  356  . 52.841 38.355 66.533  1.00 11.53 1 . O  ? 
ATOM   2616 N   N   . TYR TYR TYR A A 357  357  . 53.682 39.569 68.242  1.00 10.82 1 . N  ? 
ATOM   2617 CA  CA  . TYR TYR TYR A A 357  357  . 54.135 38.389 68.970  1.00 10.82 1 . C  ? 
ATOM   2618 CB  CB  . TYR TYR TYR A A 357  357  . 54.813 38.756 70.305  1.00 10.56 1 . C  ? 
ATOM   2619 CG  CG  . TYR TYR TYR A A 357  357  . 53.819 39.114 71.382  1.00 10.42 1 . C  ? 
ATOM   2620 CD1 CD1 . TYR TYR TYR A A 357  357  . 53.293 38.139 72.230  1.00 10.48 1 . C  ? 
ATOM   2621 CE1 CE1 . TYR TYR TYR A A 357  357  . 52.339 38.468 73.182  1.00 10.58 1 . C  ? 
ATOM   2622 CZ  CZ  . TYR TYR TYR A A 357  357  . 51.925 39.782 73.313  1.00 10.47 1 . C  ? 
ATOM   2623 OH  OH  . TYR TYR TYR A A 357  357  . 50.986 40.133 74.248  1.00 10.59 1 . O  ? 
ATOM   2624 CE2 CE2 . TYR TYR TYR A A 357  357  . 52.436 40.759 72.495  1.00 10.37 1 . C  ? 
ATOM   2625 CD2 CD2 . TYR TYR TYR A A 357  357  . 53.385 40.423 71.541  1.00 10.63 1 . C  ? 
ATOM   2626 C   C   . TYR TYR TYR A A 357  357  . 53.026 37.377 69.235  1.00 11.33 1 . C  ? 
ATOM   2627 O   O   . TYR TYR TYR A A 357  357  . 53.316 36.217 69.500  1.00 11.85 1 . O  ? 
ATOM   2628 N   N   . THR THR THR A A 358  358  . 51.769 37.824 69.190  1.00 11.21 1 . N  ? 
ATOM   2629 CA  CA  . THR THR THR A A 358  358  . 50.649 36.923 69.430  1.00 11.85 1 . C  ? 
ATOM   2630 CB  CB  . THR THR THR A A 358  358  . 49.297 37.651 69.431  1.00 11.69 1 . C  ? 
ATOM   2631 OG1 OG1 . THR THR THR A A 358  358  . 49.059 38.248 68.149  1.00 12.34 1 . O  ? 
ATOM   2632 CG2 CG2 . THR THR THR A A 358  358  . 49.245 38.711 70.547  1.00 11.82 1 . C  ? 
ATOM   2633 C   C   . THR THR THR A A 358  358  . 50.596 35.791 68.400  1.00 12.47 1 . C  ? 
ATOM   2634 O   O   . THR THR THR A A 358  358  . 50.008 34.750 68.688  1.00 13.31 1 . O  ? 
ATOM   2635 N   N   . LYS LYS LYS A A 359  359  . 51.209 35.984 67.235  1.00 12.96 1 . N  ? 
ATOM   2636 CA  CA  . LYS LYS LYS A A 359  359  . 51.351 34.908 66.245  1.00 14.13 1 . C  ? 
ATOM   2637 CB  CB  . LYS LYS LYS A A 359  359  . 52.155 35.394 65.037  1.00 15.77 1 . C  ? 
ATOM   2638 CG  CG  . LYS LYS LYS A A 359  359  . 52.251 34.378 63.907  1.00 18.02 1 . C  ? 
ATOM   2639 CD  CD  . LYS LYS LYS A A 359  359  . 52.897 34.966 62.676  1.00 19.86 1 . C  ? 
ATOM   2640 CE  CE  . LYS LYS LYS A A 359  359  . 53.002 33.901 61.583  1.00 23.12 1 . C  ? 
ATOM   2641 NZ  NZ  . LYS LYS LYS A A 359  359  . 53.382 34.473 60.266  1.00 25.69 1 . N  ? 
ATOM   2642 C   C   . LYS LYS LYS A A 359  359  . 52.043 33.688 66.843  1.00 14.60 1 . C  ? 
ATOM   2643 O   O   . LYS LYS LYS A A 359  359  . 51.697 32.545 66.510  1.00 15.63 1 . O  ? 
ATOM   2644 N   N   . TYR TYR TYR A A 360  360  . 52.990 33.927 67.737  1.00 13.46 1 . N  ? 
ATOM   2645 CA  CA  . TYR TYR TYR A A 360  360  . 53.856 32.879 68.281  1.00 13.78 1 . C  ? 
ATOM   2646 CB  CB  . TYR TYR TYR A A 360  360  . 55.304 33.401 68.338  1.00 13.87 1 . C  ? 
ATOM   2647 CG  CG  . TYR TYR TYR A A 360  360  . 55.695 34.000 67.018  1.00 14.29 1 . C  ? 
ATOM   2648 CD1 CD1 . TYR TYR TYR A A 360  360  . 55.803 33.188 65.883  1.00 15.41 1 . C  ? 
ATOM   2649 CE1 CE1 . TYR TYR TYR A A 360  360  . 56.117 33.720 64.652  1.00 15.98 1 . C  ? 
ATOM   2650 CZ  CZ  . TYR TYR TYR A A 360  360  . 56.310 35.075 64.520  1.00 16.39 1 . C  ? 
ATOM   2651 OH  OH  . TYR TYR TYR A A 360  360  . 56.613 35.581 63.290  1.00 18.66 1 . O  ? 
ATOM   2652 CE2 CE2 . TYR TYR TYR A A 360  360  . 56.196 35.913 65.622  1.00 15.05 1 . C  ? 
ATOM   2653 CD2 CD2 . TYR TYR TYR A A 360  360  . 55.885 35.373 66.856  1.00 14.77 1 . C  ? 
ATOM   2654 C   C   . TYR TYR TYR A A 360  360  . 53.407 32.328 69.630  1.00 14.25 1 . C  ? 
ATOM   2655 O   O   . TYR TYR TYR A A 360  360  . 53.829 31.232 70.021  1.00 16.90 1 . O  ? 
ATOM   2656 N   N   . PHE PHE PHE A A 361  361  . 52.596 33.089 70.367  1.00 13.82 1 . N  ? 
ATOM   2657 CA  CA  . PHE PHE PHE A A 361  361  . 52.194 32.707 71.725  1.00 13.68 1 . C  ? 
ATOM   2658 CB  CB  . PHE PHE PHE A A 361  361  . 52.855 33.658 72.723  1.00 13.63 1 . C  ? 
ATOM   2659 CG  CG  . PHE PHE PHE A A 361  361  . 54.335 33.478 72.825  1.00 13.26 1 . C  ? 
ATOM   2660 CD1 CD1 . PHE PHE PHE A A 361  361  . 54.865 32.424 73.546  1.00 13.59 1 . C  ? 
ATOM   2661 CE1 CE1 . PHE PHE PHE A A 361  361  . 56.230 32.237 73.639  1.00 13.79 1 . C  ? 
ATOM   2662 CZ  CZ  . PHE PHE PHE A A 361  361  . 57.089 33.137 73.027  1.00 14.13 1 . C  ? 
ATOM   2663 CE2 CE2 . PHE PHE PHE A A 361  361  . 56.575 34.193 72.294  1.00 13.33 1 . C  ? 
ATOM   2664 CD2 CD2 . PHE PHE PHE A A 361  361  . 55.210 34.365 72.195  1.00 13.52 1 . C  ? 
ATOM   2665 C   C   . PHE PHE PHE A A 361  361  . 50.691 32.669 72.021  1.00 14.41 1 . C  ? 
ATOM   2666 O   O   . PHE PHE PHE A A 361  361  . 50.284 32.174 73.071  1.00 15.76 1 . O  ? 
ATOM   2667 N   N   . GLY GLY GLY A A 362  362  . 49.872 33.169 71.107  1.00 14.19 1 . N  ? 
ATOM   2668 CA  CA  . GLY GLY GLY A A 362  362  . 48.435 33.241 71.335  1.00 13.98 1 . C  ? 
ATOM   2669 C   C   . GLY GLY GLY A A 362  362  . 47.982 34.648 71.623  1.00 13.89 1 . C  ? 
ATOM   2670 O   O   . GLY GLY GLY A A 362  362  . 48.793 35.544 71.890  1.00 13.18 1 . O  ? 
ATOM   2671 N   N   . LYS LYS LYS A A 363  363  . 46.673 34.827 71.580  1.00 14.36 1 . N  ? 
ATOM   2672 CA  CA  . LYS LYS LYS A A 363  363  . 46.024 36.134 71.687  1.00 14.20 1 . C  ? 
ATOM   2673 CB  CB  . LYS LYS LYS A A 363  363  . 45.096 36.337 70.471  1.00 14.53 1 . C  ? 
ATOM   2674 CG  CG  . LYS LYS LYS A A 363  363  . 45.832 36.520 69.160  1.00 15.40 1 . C  ? 
ATOM   2675 CD  CD  . LYS LYS LYS A A 363  363  . 44.888 36.515 67.966  1.00 16.94 1 . C  ? 
ATOM   2676 CE  CE  . LYS LYS LYS A A 363  363  . 45.645 36.895 66.710  1.00 18.66 1 . C  ? 
ATOM   2677 NZ  NZ  . LYS LYS LYS A A 363  363  . 44.759 36.985 65.522  1.00 21.04 1 . N  ? 
ATOM   2678 C   C   . LYS LYS LYS A A 363  363  . 45.227 36.357 72.970  1.00 14.06 1 . C  ? 
ATOM   2679 O   O   . LYS LYS LYS A A 363  363  . 44.706 37.454 73.162  1.00 14.30 1 . O  ? 
ATOM   2680 N   N   . ASN ASN ASN A A 364  364  . 45.119 35.355 73.851  1.00 13.91 1 . N  ? 
ATOM   2681 CA  CA  . ASN ASN ASN A A 364  364  . 44.221 35.469 75.012  1.00 15.45 1 . C  ? 
ATOM   2682 CB  CB  . ASN ASN ASN A A 364  364  . 43.642 34.097 75.423  1.00 16.54 1 . C  ? 
ATOM   2683 CG  CG  . ASN ASN ASN A A 364  364  . 44.624 33.218 76.186  1.00 17.90 1 . C  ? 
ATOM   2684 OD1 OD1 . ASN ASN ASN A A 364  364  . 45.801 33.524 76.331  1.00 16.75 1 . O  ? 
ATOM   2685 ND2 ND2 . ASN ASN ASN A A 364  364  . 44.133 32.077 76.647  1.00 19.92 1 . N  ? 
ATOM   2686 C   C   . ASN ASN ASN A A 364  364  . 44.765 36.215 76.229  1.00 15.03 1 . C  ? 
ATOM   2687 O   O   . ASN ASN ASN A A 364  364  . 44.046 36.410 77.209  1.00 16.05 1 . O  ? 
ATOM   2688 N   N   . GLY GLY GLY A A 365  365  . 46.024 36.652 76.169  1.00 14.31 1 . N  ? 
ATOM   2689 CA  CA  . GLY GLY GLY A A 365  365  . 46.617 37.405 77.262  1.00 13.79 1 . C  ? 
ATOM   2690 C   C   . GLY GLY GLY A A 365  365  . 46.915 36.614 78.518  1.00 14.29 1 . C  ? 
ATOM   2691 O   O   . GLY GLY GLY A A 365  365  . 47.051 37.197 79.586  1.00 15.42 1 . O  ? 
ATOM   2692 N   N   . LYS LYS LYS A A 366  366  . 47.039 35.304 78.392  1.00 13.87 1 . N  ? 
ATOM   2693 CA  CA  . LYS LYS LYS A A 366  366  . 47.337 34.434 79.532  1.00 14.45 1 . C  ? 
ATOM   2694 CB  CB  . LYS LYS LYS A A 366  366  . 46.114 33.555 79.870  1.00 15.38 1 . C  ? 
ATOM   2695 CG  CG  . LYS LYS LYS A A 366  366  . 44.831 34.344 80.162  1.00 16.19 1 . C  ? 
ATOM   2696 CD  CD  . LYS LYS LYS A A 366  366  . 44.843 35.141 81.468  1.00 17.39 1 . C  ? 
ATOM   2697 CE  CE  . LYS LYS LYS A A 366  366  . 43.502 35.849 81.712  1.00 18.12 1 . C  ? 
ATOM   2698 NZ  NZ  . LYS LYS LYS A A 366  366  . 43.369 36.564 83.017  1.00 18.51 1 . N  ? 
ATOM   2699 C   C   . LYS LYS LYS A A 366  366  . 48.592 33.611 79.254  1.00 13.92 1 . C  ? 
ATOM   2700 O   O   . LYS LYS LYS A A 366  366  . 48.727 32.478 79.730  1.00 14.79 1 . O  ? 
ATOM   2701 N   N   . ASN ASN ASN A A 367  367  . 49.558 34.215 78.550  1.00 12.58 1 . N  ? 
ATOM   2702 CA  CA  . ASN ASN ASN A A 367  367  . 50.718 33.494 78.033  1.00 12.93 1 . C  ? 
ATOM   2703 CB  CB  . ASN ASN ASN A A 367  367  . 50.670 33.496 76.505  1.00 13.55 1 . C  ? 
ATOM   2704 CG  CG  . ASN ASN ASN A A 367  367  . 49.331 33.065 75.983  1.00 14.30 1 . C  ? 
ATOM   2705 OD1 OD1 . ASN ASN ASN A A 367  367  . 48.538 33.871 75.454  1.00 16.17 1 . O  ? 
ATOM   2706 ND2 ND2 . ASN ASN ASN A A 367  367  . 49.032 31.806 76.185  1.00 14.02 1 . N  ? 
ATOM   2707 C   C   . ASN ASN ASN A A 367  367  . 52.062 34.041 78.493  1.00 11.86 1 . C  ? 
ATOM   2708 O   O   . ASN ASN ASN A A 367  367  . 53.089 33.723 77.910  1.00 12.33 1 . O  ? 
ATOM   2709 N   N   . SER SER SER A A 368  368  . 52.076 34.859 79.542  1.00 11.32 1 . N  ? 
ATOM   2710 CA  CA  . SER SER SER A A 368  368  . 53.330 35.449 79.970  1.00 10.75 1 . C  ? 
ATOM   2711 CB  CB  . SER SER SER A A 368  368  . 53.084 36.484 81.072  1.00 10.61 1 . C  ? 
ATOM   2712 OG  OG  . SER SER SER A A 368  368  . 52.631 35.888 82.264  1.00 10.75 1 . O  ? 
ATOM   2713 C   C   . SER SER SER A A 368  368  . 54.358 34.408 80.413  1.00 11.00 1 . C  ? 
ATOM   2714 O   O   . SER SER SER A A 368  368  . 55.556 34.570 80.148  1.00 10.71 1 . O  ? 
ATOM   2715 N   N   . PHE PHE PHE A A 369  369  . 53.907 33.343 81.082  1.00 11.72 1 . N  ? 
ATOM   2716 CA  CA  . PHE PHE PHE A A 369  369  . 54.851 32.324 81.510  1.00 12.07 1 . C  ? 
ATOM   2717 CB  CB  . PHE PHE PHE A A 369  369  . 54.221 31.284 82.451  1.00 12.55 1 . C  ? 
ATOM   2718 CG  CG  . PHE PHE PHE A A 369  369  . 55.207 30.244 82.861  1.00 13.31 1 . C  ? 
ATOM   2719 CD1 CD1 . PHE PHE PHE A A 369  369  . 56.238 30.586 83.725  1.00 13.54 1 . C  ? 
ATOM   2720 CE1 CE1 . PHE PHE PHE A A 369  369  . 57.214 29.661 84.059  1.00 14.28 1 . C  ? 
ATOM   2721 CZ  CZ  . PHE PHE PHE A A 369  369  . 57.183 28.396 83.493  1.00 14.25 1 . C  ? 
ATOM   2722 CE2 CE2 . PHE PHE PHE A A 369  369  . 56.178 28.050 82.612  1.00 14.25 1 . C  ? 
ATOM   2723 CD2 CD2 . PHE PHE PHE A A 369  369  . 55.197 28.973 82.283  1.00 13.84 1 . C  ? 
ATOM   2724 C   C   . PHE PHE PHE A A 369  369  . 55.508 31.641 80.312  1.00 12.02 1 . C  ? 
ATOM   2725 O   O   . PHE PHE PHE A A 369  369  . 56.724 31.423 80.308  1.00 12.28 1 . O  ? 
ATOM   2726 N   N   . ALA ALA ALA A A 370  370  . 54.722 31.323 79.290  1.00 11.60 1 . N  ? 
ATOM   2727 CA  CA  . ALA ALA ALA A A 370  370  . 55.278 30.686 78.099  1.00 11.83 1 . C  ? 
ATOM   2728 CB  CB  . ALA ALA ALA A A 370  370  . 54.173 30.398 77.097  1.00 11.88 1 . C  ? 
ATOM   2729 C   C   . ALA ALA ALA A A 370  370  . 56.396 31.512 77.461  1.00 11.72 1 . C  ? 
ATOM   2730 O   O   . ALA ALA ALA A A 370  370  . 57.436 30.987 77.052  1.00 12.34 1 . O  ? 
ATOM   2731 N   N   . ILE ILE ILE A A 371  371  . 56.191 32.825 77.417  1.00 11.15 1 . N  ? 
ATOM   2732 CA  CA  . ILE ILE ILE A A 371  371  . 57.165 33.740 76.843  1.00 11.18 1 . C  ? 
ATOM   2733 CB  CB  . ILE ILE ILE A A 371  371  . 56.575 35.161 76.713  1.00 11.49 1 . C  ? 
ATOM   2734 CG1 CG1 . ILE ILE ILE A A 371  371  . 55.353 35.150 75.767  1.00 12.07 1 . C  ? 
ATOM   2735 CD1 CD1 . ILE ILE ILE A A 371  371  . 54.495 36.384 75.839  1.00 12.59 1 . C  ? 
ATOM   2736 CG2 CG2 . ILE ILE ILE A A 371  371  . 57.622 36.133 76.199  1.00 11.43 1 . C  ? 
ATOM   2737 C   C   . ILE ILE ILE A A 371  371  . 58.437 33.763 77.698  1.00 11.27 1 . C  ? 
ATOM   2738 O   O   . ILE ILE ILE A A 371  371  . 59.553 33.669 77.187  1.00 10.76 1 . O  ? 
ATOM   2739 N   N   . LEU LEU LEU A A 372  372  . 58.244 33.883 79.005  1.00 10.98 1 . N  ? 
ATOM   2740 CA  CA  . LEU LEU LEU A A 372  372  . 59.341 33.878 79.964  1.00 12.09 1 . C  ? 
ATOM   2741 CB  CB  . LEU LEU LEU A A 372  372  . 58.772 34.024 81.371  1.00 12.83 1 . C  ? 
ATOM   2742 CG  CG  . LEU LEU LEU A A 372  372  . 59.808 34.187 82.470  1.00 14.42 1 . C  ? 
ATOM   2743 CD1 CD1 . LEU LEU LEU A A 372  372  . 59.889 35.643 82.881  1.00 15.50 1 . C  ? 
ATOM   2744 CD2 CD2 . LEU LEU LEU A A 372  372  . 59.476 33.327 83.680  1.00 16.38 1 . C  ? 
ATOM   2745 C   C   . LEU LEU LEU A A 372  372  . 60.165 32.589 79.880  1.00 12.64 1 . C  ? 
ATOM   2746 O   O   . LEU LEU LEU A A 372  372  . 61.395 32.634 79.863  1.00 12.32 1 . O  ? 
ATOM   2747 N   N   . LYS LYS LYS A A 373  373  . 59.468 31.460 79.826  1.00 12.76 1 . N  ? 
ATOM   2748 CA  CA  . LYS LYS LYS A A 373  373  . 60.143 30.150 79.765  1.00 13.55 1 . C  ? 
ATOM   2749 CB  CB  . LYS LYS LYS A A 373  373  . 59.122 29.025 79.854  1.00 14.38 1 . C  ? 
ATOM   2750 CG  CG  . LYS LYS LYS A A 373  373  . 59.731 27.644 79.657  1.00 15.43 1 . C  ? 
ATOM   2751 CD  CD  . LYS LYS LYS A A 373  373  . 58.731 26.567 79.973  1.00 16.69 1 . C  ? 
ATOM   2752 CE  CE  . LYS LYS LYS A A 373  373  . 59.233 25.223 79.484  1.00 18.75 1 . C  ? 
ATOM   2753 NZ  NZ  . LYS LYS LYS A A 373  373  . 58.450 24.132 80.137  1.00 19.35 1 . N  ? 
ATOM   2754 C   C   . LYS LYS LYS A A 373  373  . 60.991 30.021 78.495  1.00 14.06 1 . C  ? 
ATOM   2755 O   O   . LYS LYS LYS A A 373  373  . 62.148 29.567 78.547  1.00 14.10 1 . O  ? 
ATOM   2756 N   N   . GLU GLU GLU A A 374  374  . 60.441 30.437 77.363  1.00 14.17 1 . N  ? 
ATOM   2757 CA  CA  A GLU GLU GLU A A 374  374  . 61.184 30.421 76.105  0.50 14.85 1 . C  ? 
ATOM   2758 CA  CA  B GLU GLU GLU A A 374  374  . 61.202 30.403 76.123  0.50 15.05 1 . C  ? 
ATOM   2759 CB  CB  A GLU GLU GLU A A 374  374  . 60.310 30.961 74.970  0.50 15.54 1 . C  ? 
ATOM   2760 CB  CB  B GLU GLU GLU A A 374  374  . 60.387 30.877 74.928  0.50 16.07 1 . C  ? 
ATOM   2761 CG  CG  A GLU GLU GLU A A 374  374  . 60.963 31.042 73.593  0.50 16.42 1 . C  ? 
ATOM   2762 CG  CG  B GLU GLU GLU A A 374  374  . 61.192 30.801 73.641  0.50 17.43 1 . C  ? 
ATOM   2763 CD  CD  A GLU GLU GLU A A 374  374  . 61.294 29.688 72.983  0.50 16.98 1 . C  ? 
ATOM   2764 CD  CD  B GLU GLU GLU A A 374  374  . 60.349 30.856 72.387  0.50 18.39 1 . C  ? 
ATOM   2765 OE1 OE1 A GLU GLU GLU A A 374  374  . 60.906 28.657 73.545  0.50 17.94 1 . O  ? 
ATOM   2766 OE1 OE1 B GLU GLU GLU A A 374  374  . 59.127 30.605 72.464  0.50 19.77 1 . O  ? 
ATOM   2767 OE2 OE2 A GLU GLU GLU A A 374  374  . 61.965 29.658 71.934  0.50 17.51 1 . O  ? 
ATOM   2768 OE2 OE2 B GLU GLU GLU A A 374  374  . 60.932 31.140 71.321  0.50 20.63 1 . O  ? 
ATOM   2769 C   C   . GLU GLU GLU A A 374  374  . 62.481 31.221 76.257  1.00 14.67 1 . C  ? 
ATOM   2770 O   O   . GLU GLU GLU A A 374  374  . 63.552 30.785 75.819  1.00 14.52 1 . O  ? 
ATOM   2771 N   N   . ALA ALA ALA A A 375  375  . 62.394 32.396 76.887  1.00 13.53 1 . N  ? 
ATOM   2772 CA  CA  . ALA ALA ALA A A 375  375  . 63.578 33.219 77.095  1.00 13.23 1 . C  ? 
ATOM   2773 CB  CB  . ALA ALA ALA A A 375  375  . 63.188 34.610 77.615  1.00 13.21 1 . C  ? 
ATOM   2774 C   C   . ALA ALA ALA A A 375  375  . 64.583 32.554 78.018  1.00 13.04 1 . C  ? 
ATOM   2775 O   O   . ALA ALA ALA A A 375  375  . 65.774 32.509 77.709  1.00 13.45 1 . O  ? 
ATOM   2776 N   N   . LEU LEU LEU A A 376  376  . 64.131 32.025 79.150  1.00 12.74 1 . N  ? 
ATOM   2777 CA  CA  . LEU LEU LEU A A 376  376  . 65.064 31.443 80.096  1.00 13.08 1 . C  ? 
ATOM   2778 CB  CB  . LEU LEU LEU A A 376  376  . 64.380 31.144 81.426  1.00 13.12 1 . C  ? 
ATOM   2779 CG  CG  . LEU LEU LEU A A 376  376  . 64.012 32.381 82.256  1.00 13.21 1 . C  ? 
ATOM   2780 CD1 CD1 . LEU LEU LEU A A 376  376  . 63.051 31.996 83.380  1.00 13.67 1 . C  ? 
ATOM   2781 CD2 CD2 . LEU LEU LEU A A 376  376  . 65.258 33.061 82.799  1.00 13.57 1 . C  ? 
ATOM   2782 C   C   . LEU LEU LEU A A 376  376  . 65.740 30.198 79.533  1.00 13.65 1 . C  ? 
ATOM   2783 O   O   . LEU LEU LEU A A 376  376  . 66.891 29.923 79.886  1.00 14.30 1 . O  ? 
ATOM   2784 N   N   . ASN ASN ASN A A 377  377  . 65.051 29.471 78.660  1.00 14.51 1 . N  ? 
ATOM   2785 CA  CA  . ASN ASN ASN A A 377  377  . 65.650 28.279 78.056  1.00 15.40 1 . C  ? 
ATOM   2786 CB  CB  . ASN ASN ASN A A 377  377  . 64.564 27.248 77.785  1.00 15.99 1 . C  ? 
ATOM   2787 CG  CG  . ASN ASN ASN A A 377  377  . 64.100 26.570 79.039  1.00 17.15 1 . C  ? 
ATOM   2788 OD1 OD1 . ASN ASN ASN A A 377  377  . 64.808 26.551 80.049  1.00 17.82 1 . O  ? 
ATOM   2789 ND2 ND2 . ASN ASN ASN A A 377  377  . 62.903 26.032 78.999  1.00 18.31 1 . N  ? 
ATOM   2790 C   C   . ASN ASN ASN A A 377  377  . 66.477 28.525 76.801  1.00 16.48 1 . C  ? 
ATOM   2791 O   O   . ASN ASN ASN A A 377  377  . 67.242 27.647 76.404  1.00 17.77 1 . O  ? 
ATOM   2792 N   N   . ASN ASN ASN A A 378  378  . 66.379 29.704 76.192  1.00 15.57 1 . N  ? 
ATOM   2793 CA  CA  . ASN ASN ASN A A 378  378  . 67.050 29.972 74.926  1.00 16.01 1 . C  ? 
ATOM   2794 CB  CB  . ASN ASN ASN A A 378  378  . 66.016 30.048 73.814  1.00 17.56 1 . C  ? 
ATOM   2795 CG  CG  . ASN ASN ASN A A 378  378  . 65.349 28.717 73.572  1.00 19.62 1 . C  ? 
ATOM   2796 OD1 OD1 . ASN ASN ASN A A 378  378  . 65.942 27.838 72.934  1.00 23.46 1 . O  ? 
ATOM   2797 ND2 ND2 . ASN ASN ASN A A 378  378  . 64.151 28.531 74.106  1.00 18.87 1 . N  ? 
ATOM   2798 C   C   . ASN ASN ASN A A 378  378  . 67.937 31.209 74.905  1.00 15.42 1 . C  ? 
ATOM   2799 O   O   . ASN ASN ASN A A 378  378  . 68.494 31.529 73.854  1.00 14.85 1 . O  ? 
ATOM   2800 N   N   . TYR TYR TYR A A 379  379  . 68.120 31.887 76.033  1.00 15.31 1 . N  ? 
ATOM   2801 CA  CA  . TYR TYR TYR A A 379  379  . 68.826 33.172 76.010  1.00 15.58 1 . C  ? 
ATOM   2802 CB  CB  . TYR TYR TYR A A 379  379  . 68.791 33.886 77.368  1.00 15.92 1 . C  ? 
ATOM   2803 CG  CG  . TYR TYR TYR A A 379  379  . 69.689 33.284 78.391  1.00 16.56 1 . C  ? 
ATOM   2804 CD1 CD1 . TYR TYR TYR A A 379  379  . 69.251 32.229 79.196  1.00 17.22 1 . C  ? 
ATOM   2805 CE1 CE1 . TYR TYR TYR A A 379  379  . 70.079 31.651 80.133  1.00 18.01 1 . C  ? 
ATOM   2806 CZ  CZ  . TYR TYR TYR A A 379  379  . 71.353 32.138 80.308  1.00 17.76 1 . C  ? 
ATOM   2807 OH  OH  . TYR TYR TYR A A 379  379  . 72.187 31.596 81.218  1.00 21.95 1 . O  ? 
ATOM   2808 CE2 CE2 . TYR TYR TYR A A 379  379  . 71.822 33.186 79.518  1.00 17.47 1 . C  ? 
ATOM   2809 CD2 CD2 . TYR TYR TYR A A 379  379  . 70.989 33.742 78.571  1.00 17.06 1 . C  ? 
ATOM   2810 C   C   . TYR TYR TYR A A 379  379  . 70.269 33.054 75.517  1.00 15.71 1 . C  ? 
ATOM   2811 O   O   . TYR TYR TYR A A 379  379  . 70.775 33.998 74.921  1.00 15.33 1 . O  ? 
ATOM   2812 N   N   . GLN GLN GLN A A 380  380  . 70.938 31.923 75.776  1.00 17.00 1 . N  ? 
ATOM   2813 CA  CA  . GLN GLN GLN A A 380  380  . 72.333 31.766 75.344  1.00 17.83 1 . C  ? 
ATOM   2814 CB  CB  . GLN GLN GLN A A 380  380  . 72.967 30.498 75.939  1.00 19.43 1 . C  ? 
ATOM   2815 CG  CG  . GLN GLN GLN A A 380  380  . 73.178 30.609 77.441  1.00 22.27 1 . C  ? 
ATOM   2816 CD  CD  . GLN GLN GLN A A 380  380  . 73.554 29.294 78.114  1.00 25.15 1 . C  ? 
ATOM   2817 OE1 OE1 . GLN GLN GLN A A 380  380  . 72.905 28.266 77.909  1.00 28.45 1 . O  ? 
ATOM   2818 NE2 NE2 . GLN GLN GLN A A 380  380  . 74.601 29.328 78.925  1.00 27.92 1 . N  ? 
ATOM   2819 C   C   . GLN GLN GLN A A 380  380  . 72.416 31.747 73.829  1.00 17.22 1 . C  ? 
ATOM   2820 O   O   . GLN GLN GLN A A 380  380  . 73.317 32.354 73.237  1.00 17.13 1 . O  ? 
ATOM   2821 N   N   . LYS LYS LYS A A 381  381  . 71.475 31.063 73.199  1.00 16.86 1 . N  ? 
ATOM   2822 CA  CA  . LYS LYS LYS A A 381  381  . 71.372 31.073 71.754  1.00 17.54 1 . C  ? 
ATOM   2823 CB  CB  . LYS LYS LYS A A 381  381  . 70.266 30.125 71.295  1.00 20.37 1 . C  ? 
ATOM   2824 CG  CG  . LYS LYS LYS A A 381  381  . 70.141 30.013 69.787  1.00 24.32 1 . C  ? 
ATOM   2825 CD  CD  . LYS LYS LYS A A 381  381  . 69.129 28.963 69.340  1.00 28.37 1 . C  ? 
ATOM   2826 CE  CE  . LYS LYS LYS A A 381  381  . 67.782 29.134 70.010  1.00 31.73 1 . C  ? 
ATOM   2827 NZ  NZ  . LYS LYS LYS A A 381  381  . 66.669 28.650 69.143  1.00 34.89 1 . N  ? 
ATOM   2828 C   C   . LYS LYS LYS A A 381  381  . 71.124 32.491 71.236  1.00 16.52 1 . C  ? 
ATOM   2829 O   O   . LYS LYS LYS A A 381  381  . 71.744 32.923 70.263  1.00 15.89 1 . O  ? 
ATOM   2830 N   N   . TRP TRP TRP A A 382  382  . 70.213 33.217 71.879  1.00 14.40 1 . N  ? 
ATOM   2831 CA  CA  . TRP TRP TRP A A 382  382  . 69.936 34.589 71.452  1.00 14.11 1 . C  ? 
ATOM   2832 CB  CB  . TRP TRP TRP A A 382  382  . 68.786 35.163 72.270  1.00 13.38 1 . C  ? 
ATOM   2833 CG  CG  . TRP TRP TRP A A 382  382  . 67.483 34.430 72.134  1.00 13.60 1 . C  ? 
ATOM   2834 CD1 CD1 . TRP TRP TRP A A 382  382  . 67.156 33.471 71.214  1.00 14.36 1 . C  ? 
ATOM   2835 NE1 NE1 . TRP TRP TRP A A 382  382  . 65.860 33.068 71.394  1.00 14.38 1 . N  ? 
ATOM   2836 CE2 CE2 . TRP TRP TRP A A 382  382  . 65.310 33.787 72.419  1.00 13.79 1 . C  ? 
ATOM   2837 CD2 CD2 . TRP TRP TRP A A 382  382  . 66.299 34.658 72.905  1.00 13.15 1 . C  ? 
ATOM   2838 CE3 CE3 . TRP TRP TRP A A 382  382  . 65.980 35.521 73.954  1.00 13.25 1 . C  ? 
ATOM   2839 CZ3 CZ3 . TRP TRP TRP A A 382  382  . 64.708 35.466 74.495  1.00 13.73 1 . C  ? 
ATOM   2840 CH2 CH2 . TRP TRP TRP A A 382  382  . 63.744 34.612 73.977  1.00 13.87 1 . C  ? 
ATOM   2841 CZ2 CZ2 . TRP TRP TRP A A 382  382  . 64.014 33.763 72.949  1.00 14.03 1 . C  ? 
ATOM   2842 C   C   . TRP TRP TRP A A 382  382  . 71.160 35.492 71.572  1.00 13.61 1 . C  ? 
ATOM   2843 O   O   . TRP TRP TRP A A 382  382  . 71.418 36.303 70.683  1.00 13.49 1 . O  ? 
ATOM   2844 N   N   . GLU GLU GLU A A 383  383  . 71.918 35.361 72.654  1.00 13.74 1 . N  ? 
ATOM   2845 CA  CA  . GLU GLU GLU A A 383  383  . 73.167 36.124 72.810  1.00 14.51 1 . C  ? 
ATOM   2846 CB  CB  . GLU GLU GLU A A 383  383  . 73.895 35.752 74.088  1.00 15.08 1 . C  ? 
ATOM   2847 CG  CG  . GLU GLU GLU A A 383  383  . 73.251 36.193 75.392  1.00 16.04 1 . C  ? 
ATOM   2848 CD  CD  . GLU GLU GLU A A 383  383  . 74.111 35.779 76.561  1.00 16.81 1 . C  ? 
ATOM   2849 OE1 OE1 . GLU GLU GLU A A 383  383  . 73.990 34.622 77.029  1.00 19.44 1 . O  ? 
ATOM   2850 OE2 OE2 . GLU GLU GLU A A 383  383  . 74.951 36.590 76.976  1.00 16.52 1 . O  ? 
ATOM   2851 C   C   . GLU GLU GLU A A 383  383  . 74.116 35.890 71.635  1.00 14.70 1 . C  ? 
ATOM   2852 O   O   . GLU GLU GLU A A 383  383  . 74.712 36.830 71.092  1.00 14.58 1 . O  ? 
ATOM   2853 N   N   . LYS LYS LYS A A 384  384  . 74.256 34.629 71.238  1.00 15.82 1 . N  ? 
ATOM   2854 CA  CA  . LYS LYS LYS A A 384  384  . 75.160 34.287 70.133  1.00 17.32 1 . C  ? 
ATOM   2855 CB  CB  . LYS LYS LYS A A 384  384  . 75.358 32.759 70.080  1.00 19.58 1 . C  ? 
ATOM   2856 CG  CG  . LYS LYS LYS A A 384  384  . 76.141 32.202 68.880  1.00 24.11 1 . C  ? 
ATOM   2857 CD  CD  . LYS LYS LYS A A 384  384  . 77.557 32.740 68.806  1.00 27.47 1 . C  ? 
ATOM   2858 CE  CE  . LYS LYS LYS A A 384  384  . 78.494 31.794 68.063  1.00 29.29 1 . C  ? 
ATOM   2859 NZ  NZ  . LYS LYS LYS A A 384  384  . 77.950 31.388 66.737  1.00 30.79 1 . N  ? 
ATOM   2860 C   C   . LYS LYS LYS A A 384  384  . 74.637 34.853 68.803  1.00 15.82 1 . C  ? 
ATOM   2861 O   O   . LYS LYS LYS A A 384  384  . 75.412 35.341 67.996  1.00 15.99 1 . O  ? 
ATOM   2862 N   N   . MET MET MET A A 385  385  . 73.321 34.846 68.600  1.00 15.48 1 . N  ? 
ATOM   2863 CA  CA  . MET MET MET A A 385  385  . 72.719 35.431 67.402  1.00 15.62 1 . C  ? 
ATOM   2864 CB  CB  . MET MET MET A A 385  385  . 71.219 35.164 67.360  1.00 17.64 1 . C  ? 
ATOM   2865 CG  CG  . MET MET MET A A 385  385  . 70.931 33.690 67.161  1.00 19.52 1 . C  ? 
ATOM   2866 SD  SD  . MET MET MET A A 385  385  . 69.250 33.260 67.597  1.00 23.66 1 . S  ? 
ATOM   2867 CE  CE  . MET MET MET A A 385  385  . 68.574 33.537 66.016  1.00 23.97 1 . C  ? 
ATOM   2868 C   C   . MET MET MET A A 385  385  . 72.998 36.935 67.328  1.00 14.76 1 . C  ? 
ATOM   2869 O   O   . MET MET MET A A 385  385  . 73.304 37.454 66.262  1.00 14.26 1 . O  ? 
ATOM   2870 N   N   . ILE ILE ILE A A 386  386  . 72.908 37.610 68.464  1.00 13.84 1 . N  ? 
ATOM   2871 CA  CA  . ILE ILE ILE A A 386  386  . 73.226 39.041 68.537  1.00 13.65 1 . C  ? 
ATOM   2872 CB  CB  . ILE ILE ILE A A 386  386  . 72.752 39.665 69.868  1.00 13.32 1 . C  ? 
ATOM   2873 CG1 CG1 . ILE ILE ILE A A 386  386  . 71.213 39.701 69.864  1.00 13.83 1 . C  ? 
ATOM   2874 CD1 CD1 . ILE ILE ILE A A 386  386  . 70.587 39.827 71.234  1.00 13.89 1 . C  ? 
ATOM   2875 CG2 CG2 . ILE ILE ILE A A 386  386  . 73.346 41.069 70.079  1.00 13.27 1 . C  ? 
ATOM   2876 C   C   . ILE ILE ILE A A 386  386  . 74.703 39.277 68.263  1.00 13.86 1 . C  ? 
ATOM   2877 O   O   . ILE ILE ILE A A 386  386  . 75.047 40.167 67.496  1.00 13.56 1 . O  ? 
ATOM   2878 N   N   . ASP ASP ASP A A 387  387  . 75.565 38.459 68.861  1.00 14.41 1 . N  ? 
ATOM   2879 CA  CA  . ASP ASP ASP A A 387  387  . 77.001 38.583 68.625  1.00 15.06 1 . C  ? 
ATOM   2880 CB  CB  . ASP ASP ASP A A 387  387  . 77.801 37.596 69.479  1.00 15.95 1 . C  ? 
ATOM   2881 CG  CG  . ASP ASP ASP A A 387  387  . 77.824 37.945 70.950  1.00 17.61 1 . C  ? 
ATOM   2882 OD1 OD1 . ASP ASP ASP A A 387  387  . 77.565 39.103 71.347  1.00 18.31 1 . O  ? 
ATOM   2883 OD2 OD2 . ASP ASP ASP A A 387  387  . 78.175 37.035 71.734  1.00 18.35 1 . O  ? 
ATOM   2884 C   C   . ASP ASP ASP A A 387  387  . 77.320 38.351 67.165  1.00 15.35 1 . C  ? 
ATOM   2885 O   O   . ASP ASP ASP A A 387  387  . 78.137 39.071 66.596  1.00 15.03 1 . O  ? 
ATOM   2886 N   N   . ASP ASP ASP A A 388  388  . 76.659 37.379 66.549  1.00 15.37 1 . N  ? 
ATOM   2887 CA  CA  . ASP ASP ASP A A 388  388  . 76.911 37.052 65.144  1.00 16.39 1 . C  ? 
ATOM   2888 CB  CB  . ASP ASP ASP A A 388  388  . 76.140 35.801 64.699  1.00 18.12 1 . C  ? 
ATOM   2889 CG  CG  . ASP ASP ASP A A 388  388  . 76.745 34.493 65.237  1.00 20.80 1 . C  ? 
ATOM   2890 OD1 OD1 . ASP ASP ASP A A 388  388  . 77.866 34.488 65.793  1.00 22.65 1 . O  ? 
ATOM   2891 OD2 OD2 . ASP ASP ASP A A 388  388  . 76.050 33.469 65.124  1.00 26.22 1 . O  ? 
ATOM   2892 C   C   . ASP ASP ASP A A 388  388  . 76.588 38.222 64.223  1.00 15.95 1 . C  ? 
ATOM   2893 O   O   . ASP ASP ASP A A 388  388  . 77.315 38.454 63.249  1.00 17.61 1 . O  ? 
ATOM   2894 N   N   . TRP TRP TRP A A 389  389  . 75.529 38.981 64.519  1.00 14.39 1 . N  ? 
ATOM   2895 CA  CA  A TRP TRP TRP A A 389  389  . 75.221 40.132 63.673  0.50 14.37 1 . C  ? 
ATOM   2896 CA  CA  B TRP TRP TRP A A 389  389  . 75.181 40.141 63.702  0.50 15.06 1 . C  ? 
ATOM   2897 CB  CB  A TRP TRP TRP A A 389  389  . 73.712 40.446 63.573  0.50 14.06 1 . C  ? 
ATOM   2898 CB  CB  B TRP TRP TRP A A 389  389  . 73.712 40.527 63.896  0.50 15.54 1 . C  ? 
ATOM   2899 CG  CG  A TRP TRP TRP A A 389  389  . 72.931 41.085 64.704  0.50 13.37 1 . C  ? 
ATOM   2900 CG  CG  B TRP TRP TRP A A 389  389  . 73.445 41.971 63.651  0.50 16.04 1 . C  ? 
ATOM   2901 CD1 CD1 A TRP TRP TRP A A 389  389  . 72.165 40.438 65.627  0.50 13.05 1 . C  ? 
ATOM   2902 CD1 CD1 B TRP TRP TRP A A 389  389  . 73.727 42.691 62.519  0.50 16.21 1 . C  ? 
ATOM   2903 NE1 NE1 A TRP TRP TRP A A 389  389  . 71.508 41.349 66.431  0.50 12.85 1 . N  ? 
ATOM   2904 NE1 NE1 B TRP TRP TRP A A 389  389  . 73.337 43.993 62.683  0.50 16.22 1 . N  ? 
ATOM   2905 CE2 CE2 A TRP TRP TRP A A 389  389  . 71.814 42.614 66.004  0.50 12.97 1 . C  ? 
ATOM   2906 CE2 CE2 B TRP TRP TRP A A 389  389  . 72.778 44.134 63.927  0.50 16.46 1 . C  ? 
ATOM   2907 CD2 CD2 A TRP TRP TRP A A 389  389  . 72.694 42.488 64.903  0.50 13.03 1 . C  ? 
ATOM   2908 CD2 CD2 B TRP TRP TRP A A 389  389  . 72.842 42.883 64.564  0.50 16.14 1 . C  ? 
ATOM   2909 CE3 CE3 A TRP TRP TRP A A 389  389  . 73.147 43.646 64.268  0.50 13.16 1 . C  ? 
ATOM   2910 CE3 CE3 B TRP TRP TRP A A 389  389  . 72.322 42.756 65.849  0.50 16.44 1 . C  ? 
ATOM   2911 CZ3 CZ3 A TRP TRP TRP A A 389  389  . 72.719 44.879 64.753  0.50 13.28 1 . C  ? 
ATOM   2912 CZ3 CZ3 B TRP TRP TRP A A 389  389  . 71.776 43.856 66.451  0.50 17.11 1 . C  ? 
ATOM   2913 CH2 CH2 A TRP TRP TRP A A 389  389  . 71.862 44.965 65.852  0.50 13.27 1 . C  ? 
ATOM   2914 CH2 CH2 B TRP TRP TRP A A 389  389  . 71.736 45.090 65.803  0.50 16.78 1 . C  ? 
ATOM   2915 CZ2 CZ2 A TRP TRP TRP A A 389  389  . 71.388 43.845 66.482  0.50 13.30 1 . C  ? 
ATOM   2916 CZ2 CZ2 B TRP TRP TRP A A 389  389  . 72.229 45.249 64.544  0.50 16.54 1 . C  ? 
ATOM   2917 C   C   . TRP TRP TRP A A 389  389  . 76.073 41.348 63.992  1.00 15.02 1 . C  ? 
ATOM   2918 O   O   . TRP TRP TRP A A 389  389  . 76.409 42.104 63.079  1.00 17.71 1 . O  ? 
ATOM   2919 N   N   . GLN GLN GLN A A 390  390  . 76.432 41.559 65.253  1.00 14.02 1 . N  ? 
ATOM   2920 CA  CA  . GLN GLN GLN A A 390  390  . 77.273 42.700 65.602  1.00 14.32 1 . C  ? 
ATOM   2921 CB  CB  . GLN GLN GLN A A 390  390  . 77.195 43.023 67.094  1.00 14.38 1 . C  ? 
ATOM   2922 CG  CG  . GLN GLN GLN A A 390  390  . 75.807 43.470 67.566  1.00 14.50 1 . C  ? 
ATOM   2923 CD  CD  . GLN GLN GLN A A 390  390  . 75.815 44.006 68.987  1.00 14.92 1 . C  ? 
ATOM   2924 OE1 OE1 . GLN GLN GLN A A 390  390  . 76.558 43.548 69.838  1.00 15.52 1 . O  ? 
ATOM   2925 NE2 NE2 . GLN GLN GLN A A 390  390  . 74.957 44.994 69.251  1.00 16.23 1 . N  ? 
ATOM   2926 C   C   . GLN GLN GLN A A 390  390  . 78.741 42.509 65.190  1.00 15.16 1 . C  ? 
ATOM   2927 O   O   . GLN GLN GLN A A 390  390  . 79.433 43.494 64.934  1.00 14.52 1 . O  ? 
ATOM   2928 N   N   . LYS LYS LYS A A 391  391  . 79.203 41.258 65.142  1.00 17.21 1 . N  ? 
ATOM   2929 CA  CA  . LYS LYS LYS A A 391  391  . 80.636 40.965 64.930  1.00 19.69 1 . C  ? 
ATOM   2930 CB  CB  . LYS LYS LYS A A 391  391  . 80.891 39.453 64.989  1.00 22.64 1 . C  ? 
ATOM   2931 CG  CG  . LYS LYS LYS A A 391  391  . 82.340 39.063 64.744  1.00 26.72 1 . C  ? 
ATOM   2932 CD  CD  . LYS LYS LYS A A 391  391  . 82.608 37.604 65.047  1.00 30.25 1 . C  ? 
ATOM   2933 CE  CE  . LYS LYS LYS A A 391  391  . 84.096 37.293 64.900  1.00 34.00 1 . C  ? 
ATOM   2934 NZ  NZ  . LYS LYS LYS A A 391  391  . 84.337 35.842 64.626  1.00 36.69 1 . N  ? 
ATOM   2935 C   C   . LYS LYS LYS A A 391  391  . 81.273 41.551 63.671  1.00 19.56 1 . C  ? 
ATOM   2936 O   O   . LYS LYS LYS A A 391  391  . 82.385 42.084 63.757  1.00 18.61 1 . O  ? 
ATOM   2937 N   N   . PRO PRO PRO A A 392  392  . 80.607 41.466 62.505  1.00 19.99 1 . N  ? 
ATOM   2938 CA  CA  . PRO PRO PRO A A 392  392  . 81.274 42.026 61.304  1.00 20.68 1 . C  ? 
ATOM   2939 CB  CB  . PRO PRO PRO A A 392  392  . 80.256 41.781 60.192  1.00 22.04 1 . C  ? 
ATOM   2940 CG  CG  . PRO PRO PRO A A 392  392  . 79.540 40.549 60.643  1.00 22.04 1 . C  ? 
ATOM   2941 CD  CD  . PRO PRO PRO A A 392  392  . 79.385 40.720 62.132  1.00 21.66 1 . C  ? 
ATOM   2942 C   C   . PRO PRO PRO A A 392  392  . 81.635 43.505 61.410  1.00 20.10 1 . C  ? 
ATOM   2943 O   O   . PRO PRO PRO A A 392  392  . 82.663 43.928 60.884  1.00 21.00 1 . O  ? 
ATOM   2944 N   N   . ILE ILE ILE A A 393  393  . 80.813 44.282 62.099  1.00 17.15 1 . N  ? 
ATOM   2945 CA  CA  . ILE ILE ILE A A 393  393  . 81.115 45.676 62.331  1.00 16.34 1 . C  ? 
ATOM   2946 CB  CB  . ILE ILE ILE A A 393  393  . 79.824 46.481 62.603  1.00 17.63 1 . C  ? 
ATOM   2947 CG1 CG1 . ILE ILE ILE A A 393  393  . 79.042 46.585 61.280  1.00 19.49 1 . C  ? 
ATOM   2948 CD1 CD1 . ILE ILE ILE A A 393  393  . 77.578 46.951 61.427  1.00 21.52 1 . C  ? 
ATOM   2949 CG2 CG2 . ILE ILE ILE A A 393  393  . 80.146 47.865 63.135  1.00 17.83 1 . C  ? 
ATOM   2950 C   C   . ILE ILE ILE A A 393  393  . 82.123 45.816 63.471  1.00 14.89 1 . C  ? 
ATOM   2951 O   O   . ILE ILE ILE A A 393  393  . 83.113 46.547 63.346  1.00 14.30 1 . O  ? 
ATOM   2952 N   N   . LEU LEU LEU A A 394  394  . 81.881 45.160 64.601  1.00 14.05 1 . N  ? 
ATOM   2953 CA  CA  . LEU LEU LEU A A 394  394  . 82.776 45.312 65.747  1.00 14.34 1 . C  ? 
ATOM   2954 CB  CB  . LEU LEU LEU A A 394  394  . 82.249 44.550 66.968  1.00 14.39 1 . C  ? 
ATOM   2955 CG  CG  . LEU LEU LEU A A 394  394  . 80.944 45.118 67.537  1.00 15.06 1 . C  ? 
ATOM   2956 CD1 CD1 . LEU LEU LEU A A 394  394  . 80.527 44.262 68.727  1.00 16.25 1 . C  ? 
ATOM   2957 CD2 CD2 . LEU LEU LEU A A 394  394  . 81.118 46.579 67.923  1.00 15.77 1 . C  ? 
ATOM   2958 C   C   . LEU LEU LEU A A 394  394  . 84.207 44.872 65.444  1.00 14.25 1 . C  ? 
ATOM   2959 O   O   . LEU LEU LEU A A 394  394  . 85.149 45.520 65.902  1.00 14.50 1 . O  ? 
ATOM   2960 N   N   . SER SER SER A A 395  395  . 84.349 43.826 64.635  1.00 14.47 1 . N  ? 
ATOM   2961 CA  CA  . SER SER SER A A 395  395  . 85.660 43.293 64.257  1.00 15.49 1 . C  ? 
ATOM   2962 CB  CB  . SER SER SER A A 395  395  . 85.505 41.860 63.729  1.00 16.15 1 . C  ? 
ATOM   2963 OG  OG  . SER SER SER A A 395  395  . 84.845 41.821 62.482  1.00 19.14 1 . O  ? 
ATOM   2964 C   C   . SER SER SER A A 395  395  . 86.395 44.128 63.215  1.00 15.26 1 . C  ? 
ATOM   2965 O   O   . SER SER SER A A 395  395  . 87.555 43.849 62.925  1.00 16.02 1 . O  ? 
ATOM   2966 N   N   . ASN ASN ASN A A 396  396  . 85.756 45.129 62.629  1.00 13.56 1 . N  ? 
ATOM   2967 CA  CA  . ASN ASN ASN A A 396  396  . 86.395 45.947 61.609  1.00 12.84 1 . C  ? 
ATOM   2968 CB  CB  . ASN ASN ASN A A 396  396  . 85.341 46.547 60.663  1.00 12.94 1 . C  ? 
ATOM   2969 CG  CG  . ASN ASN ASN A A 396  396  . 85.948 47.338 59.519  1.00 13.30 1 . C  ? 
ATOM   2970 OD1 OD1 . ASN ASN ASN A A 396  396  . 87.109 47.727 59.570  1.00 12.91 1 . O  ? 
ATOM   2971 ND2 ND2 . ASN ASN ASN A A 396  396  . 85.172 47.573 58.479  1.00 13.70 1 . N  ? 
ATOM   2972 C   C   . ASN ASN ASN A A 396  396  . 87.206 47.033 62.300  1.00 12.84 1 . C  ? 
ATOM   2973 O   O   . ASN ASN ASN A A 396  396  . 86.680 48.059 62.714  1.00 12.49 1 . O  ? 
ATOM   2974 N   N   . LYS LYS LYS A A 397  397  . 88.518 46.825 62.383  1.00 12.31 1 . N  ? 
ATOM   2975 CA  CA  . LYS LYS LYS A A 397  397  . 89.382 47.735 63.132  1.00 12.63 1 . C  ? 
ATOM   2976 CB  CB  . LYS LYS LYS A A 397  397  . 90.631 47.001 63.612  1.00 13.84 1 . C  ? 
ATOM   2977 CG  CG  . LYS LYS LYS A A 397  397  . 90.340 45.763 64.439  1.00 15.48 1 . C  ? 
ATOM   2978 CD  CD  . LYS LYS LYS A A 397  397  . 89.399 45.998 65.615  1.00 18.54 1 . C  ? 
ATOM   2979 CE  CE  . LYS LYS LYS A A 397  397  . 89.957 46.971 66.634  1.00 21.21 1 . C  ? 
ATOM   2980 NZ  NZ  . LYS LYS LYS A A 397  397  . 89.057 47.053 67.825  1.00 24.34 1 . N  ? 
ATOM   2981 C   C   . LYS LYS LYS A A 397  397  . 89.756 48.999 62.361  1.00 11.94 1 . C  ? 
ATOM   2982 O   O   . LYS LYS LYS A A 397  397  . 90.480 49.840 62.887  1.00 12.44 1 . O  ? 
ATOM   2983 N   N   . SER SER SER A A 398  398  . 89.268 49.143 61.136  1.00 11.77 1 . N  ? 
ATOM   2984 CA  CA  . SER SER SER A A 398  398  . 89.403 50.408 60.413  1.00 11.89 1 . C  ? 
ATOM   2985 CB  CB  . SER SER SER A A 398  398  . 89.276 50.207 58.908  1.00 12.44 1 . C  ? 
ATOM   2986 OG  OG  . SER SER SER A A 398  398  . 87.925 49.967 58.508  1.00 13.94 1 . O  ? 
ATOM   2987 C   C   . SER SER SER A A 398  398  . 88.402 51.463 60.863  1.00 12.34 1 . C  ? 
ATOM   2988 O   O   . SER SER SER A A 398  398  . 88.584 52.624 60.563  1.00 13.68 1 . O  ? 
ATOM   2989 N   N   . LYS LYS LYS A A 399  399  . 87.342 51.044 61.544  1.00 13.00 1 . N  ? 
ATOM   2990 CA  CA  . LYS LYS LYS A A 399  399  . 86.308 51.987 61.965  1.00 13.84 1 . C  ? 
ATOM   2991 CB  CB  . LYS LYS LYS A A 399  399  . 84.931 51.399 61.704  1.00 15.20 1 . C  ? 
ATOM   2992 CG  CG  . LYS LYS LYS A A 399  399  . 84.658 51.226 60.210  1.00 16.72 1 . C  ? 
ATOM   2993 CD  CD  . LYS LYS LYS A A 399  399  . 83.299 50.643 59.890  1.00 19.13 1 . C  ? 
ATOM   2994 CE  CE  . LYS LYS LYS A A 399  399  . 83.087 50.536 58.386  1.00 20.18 1 . C  ? 
ATOM   2995 NZ  NZ  . LYS LYS LYS A A 399  399  . 81.871 49.781 58.034  1.00 21.90 1 . N  ? 
ATOM   2996 C   C   . LYS LYS LYS A A 399  399  . 86.501 52.344 63.428  1.00 13.50 1 . C  ? 
ATOM   2997 O   O   . LYS LYS LYS A A 399  399  . 86.709 51.459 64.269  1.00 13.16 1 . O  ? 
ATOM   2998 N   N   . PRO PRO PRO A A 400  400  . 86.425 53.642 63.767  1.00 13.10 1 . N  ? 
ATOM   2999 CA  CA  . PRO PRO PRO A A 400  400  . 86.565 54.049 65.160  1.00 13.38 1 . C  ? 
ATOM   3000 CB  CB  . PRO PRO PRO A A 400  400  . 86.557 55.578 65.105  1.00 14.19 1 . C  ? 
ATOM   3001 CG  CG  . PRO PRO PRO A A 400  400  . 85.967 55.924 63.803  1.00 15.54 1 . C  ? 
ATOM   3002 CD  CD  . PRO PRO PRO A A 400  400  . 86.178 54.785 62.864  1.00 14.18 1 . C  ? 
ATOM   3003 C   C   . PRO PRO PRO A A 400  400  . 85.430 53.544 66.031  1.00 13.04 1 . C  ? 
ATOM   3004 O   O   . PRO PRO PRO A A 400  400  . 84.294 53.405 65.555  1.00 12.75 1 . O  ? 
ATOM   3005 N   N   . ASP ASP ASP A A 401  401  . 85.734 53.308 67.297  1.00 12.87 1 . N  ? 
ATOM   3006 CA  CA  . ASP ASP ASP A A 401  401  . 84.727 52.844 68.237  1.00 13.50 1 . C  ? 
ATOM   3007 CB  CB  . ASP ASP ASP A A 401  401  . 85.346 52.475 69.588  1.00 15.80 1 . C  ? 
ATOM   3008 CG  CG  . ASP ASP ASP A A 401  401  . 85.944 51.059 69.586  1.00 17.69 1 . C  ? 
ATOM   3009 OD1 OD1 . ASP ASP ASP A A 401  401  . 85.480 50.196 68.813  1.00 20.99 1 . O  ? 
ATOM   3010 OD2 OD2 . ASP ASP ASP A A 401  401  . 86.789 50.784 70.438  1.00 24.41 1 . O  ? 
ATOM   3011 C   C   . ASP ASP ASP A A 401  401  . 83.551 53.814 68.383  1.00 12.64 1 . C  ? 
ATOM   3012 O   O   . ASP ASP ASP A A 401  401  . 82.424 53.350 68.472  1.00 11.46 1 . O  ? 
ATOM   3013 N   N   . TRP TRP TRP A A 402  402  . 83.785 55.128 68.328  1.00 11.84 1 . N  ? 
ATOM   3014 CA  CA  . TRP TRP TRP A A 402  402  . 82.677 56.094 68.495  1.00 11.78 1 . C  ? 
ATOM   3015 CB  CB  . TRP TRP TRP A A 402  402  . 83.167 57.569 68.489  1.00 11.92 1 . C  ? 
ATOM   3016 CG  CG  . TRP TRP TRP A A 402  402  . 83.715 58.076 67.180  1.00 12.17 1 . C  ? 
ATOM   3017 CD1 CD1 . TRP TRP TRP A A 402  402  . 85.034 58.195 66.828  1.00 12.22 1 . C  ? 
ATOM   3018 NE1 NE1 . TRP TRP TRP A A 402  402  . 85.137 58.677 65.554  1.00 12.58 1 . N  ? 
ATOM   3019 CE2 CE2 . TRP TRP TRP A A 402  402  . 83.892 58.900 65.048  1.00 12.28 1 . C  ? 
ATOM   3020 CD2 CD2 . TRP TRP TRP A A 402  402  . 82.961 58.535 66.051  1.00 11.99 1 . C  ? 
ATOM   3021 CE3 CE3 . TRP TRP TRP A A 402  402  . 81.594 58.669 65.782  1.00 12.00 1 . C  ? 
ATOM   3022 CZ3 CZ3 . TRP TRP TRP A A 402  402  . 81.199 59.147 64.553  1.00 12.63 1 . C  ? 
ATOM   3023 CH2 CH2 . TRP TRP TRP A A 402  402  . 82.163 59.498 63.568  1.00 12.41 1 . C  ? 
ATOM   3024 CZ2 CZ2 . TRP TRP TRP A A 402  402  . 83.497 59.388 63.805  1.00 12.47 1 . C  ? 
ATOM   3025 C   C   . TRP TRP TRP A A 402  402  . 81.611 55.882 67.430  1.00 11.35 1 . C  ? 
ATOM   3026 O   O   . TRP TRP TRP A A 402  402  . 80.417 56.027 67.685  1.00 10.34 1 . O  ? 
ATOM   3027 N   N   . TYR TYR TYR A A 403  403  . 82.049 55.557 66.222  1.00 10.81 1 . N  ? 
ATOM   3028 CA  CA  . TYR TYR TYR A A 403  403  . 81.131 55.316 65.120  1.00 11.09 1 . C  ? 
ATOM   3029 CB  CB  . TYR TYR TYR A A 403  403  . 81.910 55.170 63.809  1.00 11.50 1 . C  ? 
ATOM   3030 CG  CG  . TYR TYR TYR A A 403  403  . 81.078 54.607 62.678  1.00 12.51 1 . C  ? 
ATOM   3031 CD1 CD1 . TYR TYR TYR A A 403  403  . 80.159 55.397 62.002  1.00 12.85 1 . C  ? 
ATOM   3032 CE1 CE1 . TYR TYR TYR A A 403  403  . 79.383 54.881 60.975  1.00 13.62 1 . C  ? 
ATOM   3033 CZ  CZ  . TYR TYR TYR A A 403  403  . 79.529 53.545 60.620  1.00 14.59 1 . C  ? 
ATOM   3034 OH  OH  . TYR TYR TYR A A 403  403  . 78.786 52.996 59.599  1.00 16.38 1 . O  ? 
ATOM   3035 CE2 CE2 . TYR TYR TYR A A 403  403  . 80.437 52.744 61.292  1.00 14.16 1 . C  ? 
ATOM   3036 CD2 CD2 . TYR TYR TYR A A 403  403  . 81.193 53.278 62.314  1.00 13.24 1 . C  ? 
ATOM   3037 C   C   . TYR TYR TYR A A 403  403  . 80.264 54.087 65.390  1.00 11.10 1 . C  ? 
ATOM   3038 O   O   . TYR TYR TYR A A 403  403  . 79.051 54.100 65.140  1.00 11.28 1 . O  ? 
ATOM   3039 N   N   . LYS LYS LYS A A 404  404  . 80.873 53.058 65.958  1.00 10.97 1 . N  ? 
ATOM   3040 CA  CA  . LYS LYS LYS A A 404  404  . 80.147 51.848 66.322  1.00 11.39 1 . C  ? 
ATOM   3041 CB  CB  . LYS LYS LYS A A 404  404  . 81.137 50.749 66.699  1.00 11.87 1 . C  ? 
ATOM   3042 CG  CG  . LYS LYS LYS A A 404  404  . 82.060 50.404 65.531  1.00 12.90 1 . C  ? 
ATOM   3043 CD  CD  . LYS LYS LYS A A 404  404  . 83.145 49.466 65.951  1.00 14.24 1 . C  ? 
ATOM   3044 CE  CE  . LYS LYS LYS A A 404  404  . 84.149 49.354 64.822  1.00 14.78 1 . C  ? 
ATOM   3045 NZ  NZ  . LYS LYS LYS A A 404  404  . 85.199 48.348 65.078  1.00 16.30 1 . N  ? 
ATOM   3046 C   C   . LYS LYS LYS A A 404  404  . 79.155 52.108 67.457  1.00 10.64 1 . C  ? 
ATOM   3047 O   O   . LYS LYS LYS A A 404  404  . 78.050 51.557 67.459  1.00 10.98 1 . O  ? 
ATOM   3048 N   N   . THR THR THR A A 405  405  . 79.531 52.947 68.415  1.00 10.44 1 . N  ? 
ATOM   3049 CA  CA  . THR THR THR A A 405  405  . 78.631 53.355 69.490  1.00 10.33 1 . C  ? 
ATOM   3050 CB  CB  . THR THR THR A A 405  405  . 79.296 54.406 70.399  1.00 10.36 1 . C  ? 
ATOM   3051 OG1 OG1 . THR THR THR A A 405  405  . 80.581 53.927 70.820  1.00 11.12 1 . O  ? 
ATOM   3052 CG2 CG2 . THR THR THR A A 405  405  . 78.447 54.721 71.609  1.00 10.73 1 . C  ? 
ATOM   3053 C   C   . THR THR THR A A 405  405  . 77.346 53.922 68.934  1.00 10.43 1 . C  ? 
ATOM   3054 O   O   . THR THR THR A A 405  405  . 76.260 53.516 69.348  1.00 10.66 1 . O  ? 
ATOM   3055 N   N   . ALA ALA ALA A A 406  406  . 77.474 54.849 67.997  1.00 10.14 1 . N  ? 
ATOM   3056 CA  CA  . ALA ALA ALA A A 406  406  . 76.314 55.499 67.393  1.00 10.03 1 . C  ? 
ATOM   3057 CB  CB  . ALA ALA ALA A A 406  406  . 76.758 56.714 66.606  1.00 10.11 1 . C  ? 
ATOM   3058 C   C   . ALA ALA ALA A A 406  406  . 75.560 54.539 66.484  1.00 10.25 1 . C  ? 
ATOM   3059 O   O   . ALA ALA ALA A A 406  406  . 74.337 54.474 66.508  1.00 10.64 1 . O  ? 
ATOM   3060 N   N   . LEU LEU LEU A A 407  407  . 76.272 53.801 65.641  1.00 9.99  1 . N  ? 
ATOM   3061 CA  CA  . LEU LEU LEU A A 407  407  . 75.612 52.918 64.700  1.00 10.38 1 . C  ? 
ATOM   3062 CB  CB  . LEU LEU LEU A A 407  407  . 76.656 52.133 63.926  1.00 11.06 1 . C  ? 
ATOM   3063 CG  CG  . LEU LEU LEU A A 407  407  . 76.133 51.312 62.780  1.00 11.76 1 . C  ? 
ATOM   3064 CD1 CD1 . LEU LEU LEU A A 407  407  . 75.699 52.194 61.614  1.00 11.79 1 . C  ? 
ATOM   3065 CD2 CD2 . LEU LEU LEU A A 407  407  . 77.229 50.346 62.366  1.00 12.10 1 . C  ? 
ATOM   3066 C   C   . LEU LEU LEU A A 407  407  . 74.655 51.949 65.410  1.00 10.06 1 . C  ? 
ATOM   3067 O   O   . LEU LEU LEU A A 407  407  . 73.488 51.779 65.009  1.00 10.54 1 . O  ? 
ATOM   3068 N   N   . PHE PHE PHE A A 408  408  . 75.137 51.298 66.464  1.00 9.83  1 . N  ? 
ATOM   3069 CA  CA  . PHE PHE PHE A A 408  408  . 74.277 50.332 67.149  1.00 9.99  1 . C  ? 
ATOM   3070 CB  CB  . PHE PHE PHE A A 408  408  . 75.088 49.301 67.936  1.00 10.46 1 . C  ? 
ATOM   3071 CG  CG  . PHE PHE PHE A A 408  408  . 75.809 48.330 67.048  1.00 11.27 1 . C  ? 
ATOM   3072 CD1 CD1 . PHE PHE PHE A A 408  408  . 75.093 47.415 66.297  1.00 12.12 1 . C  ? 
ATOM   3073 CE1 CE1 . PHE PHE PHE A A 408  408  . 75.740 46.530 65.451  1.00 12.81 1 . C  ? 
ATOM   3074 CZ  CZ  . PHE PHE PHE A A 408  408  . 77.118 46.551 65.366  1.00 13.28 1 . C  ? 
ATOM   3075 CE2 CE2 . PHE PHE PHE A A 408  408  . 77.846 47.449 66.115  1.00 13.04 1 . C  ? 
ATOM   3076 CD2 CD2 . PHE PHE PHE A A 408  408  . 77.201 48.352 66.947  1.00 12.20 1 . C  ? 
ATOM   3077 C   C   . PHE PHE PHE A A 408  408  . 73.253 51.031 68.036  1.00 9.40  1 . C  ? 
ATOM   3078 O   O   . PHE PHE PHE A A 408  408  . 72.084 50.659 68.026  1.00 9.87  1 . O  ? 
ATOM   3079 N   N   . ASN ASN ASN A A 409  409  . 73.665 52.038 68.800  1.00 9.48  1 . N  ? 
ATOM   3080 CA  CA  . ASN ASN ASN A A 409  409  . 72.722 52.601 69.742  1.00 9.31  1 . C  ? 
ATOM   3081 CB  CB  . ASN ASN ASN A A 409  409  . 73.419 53.336 70.858  1.00 9.40  1 . C  ? 
ATOM   3082 CG  CG  . ASN ASN ASN A A 409  409  . 74.087 52.382 71.834  1.00 9.67  1 . C  ? 
ATOM   3083 OD1 OD1 . ASN ASN ASN A A 409  409  . 73.443 51.470 72.368  1.00 10.60 1 . O  ? 
ATOM   3084 ND2 ND2 . ASN ASN ASN A A 409  409  . 75.373 52.594 72.088  1.00 9.84  1 . N  ? 
ATOM   3085 C   C   . ASN ASN ASN A A 409  409  . 71.620 53.430 69.092  1.00 9.45  1 . C  ? 
ATOM   3086 O   O   . ASN ASN ASN A A 409  409  . 70.522 53.433 69.639  1.00 9.52  1 . O  ? 
ATOM   3087 N   N   . GLU GLU GLU A A 410  410  . 71.838 54.014 67.912  1.00 9.38  1 . N  ? 
ATOM   3088 CA  CA  . GLU GLU GLU A A 410  410  . 70.730 54.680 67.220  1.00 9.73  1 . C  ? 
ATOM   3089 CB  CB  . GLU GLU GLU A A 410  410  . 71.176 55.365 65.933  1.00 10.13 1 . C  ? 
ATOM   3090 CG  CG  . GLU GLU GLU A A 410  410  . 72.047 56.584 66.101  1.00 10.51 1 . C  ? 
ATOM   3091 CD  CD  . GLU GLU GLU A A 410  410  . 71.499 57.611 67.073  1.00 10.96 1 . C  ? 
ATOM   3092 OE1 OE1 . GLU GLU GLU A A 410  410  . 70.301 57.971 66.954  1.00 11.58 1 . O  ? 
ATOM   3093 OE2 OE2 . GLU GLU GLU A A 410  410  . 72.256 58.058 67.955  1.00 11.61 1 . O  ? 
ATOM   3094 C   C   . GLU GLU GLU A A 410  410  . 69.582 53.708 66.902  1.00 9.50  1 . C  ? 
ATOM   3095 O   O   . GLU GLU GLU A A 410  410  . 68.427 54.125 66.804  1.00 9.81  1 . O  ? 
ATOM   3096 N   N   . LEU LEU LEU A A 411  411  . 69.873 52.412 66.765  1.00 9.49  1 . N  ? 
ATOM   3097 CA  CA  . LEU LEU LEU A A 411  411  . 68.842 51.424 66.510  1.00 9.95  1 . C  ? 
ATOM   3098 CB  CB  . LEU LEU LEU A A 411  411  . 69.420 50.031 66.218  1.00 10.85 1 . C  ? 
ATOM   3099 CG  CG  . LEU LEU LEU A A 411  411  . 70.301 49.937 64.977  1.00 11.93 1 . C  ? 
ATOM   3100 CD1 CD1 . LEU LEU LEU A A 411  411  . 70.948 48.565 64.964  1.00 12.61 1 . C  ? 
ATOM   3101 CD2 CD2 . LEU LEU LEU A A 411  411  . 69.497 50.226 63.723  1.00 12.91 1 . C  ? 
ATOM   3102 C   C   . LEU LEU LEU A A 411  411  . 67.807 51.297 67.613  1.00 9.54  1 . C  ? 
ATOM   3103 O   O   . LEU LEU LEU A A 411  411  . 66.776 50.677 67.395  1.00 9.70  1 . O  ? 
ATOM   3104 N   N   . TYR TYR TYR A A 412  412  . 68.076 51.878 68.789  1.00 9.35  1 . N  ? 
ATOM   3105 CA  CA  . TYR TYR TYR A A 412  412  . 67.092 51.871 69.889  1.00 9.43  1 . C  ? 
ATOM   3106 CB  CB  . TYR TYR TYR A A 412  412  . 67.544 52.775 71.089  1.00 9.39  1 . C  ? 
ATOM   3107 CG  CG  . TYR TYR TYR A A 412  412  . 67.083 54.186 70.928  1.00 9.45  1 . C  ? 
ATOM   3108 CD1 CD1 . TYR TYR TYR A A 412  412  . 67.801 55.094 70.150  1.00 9.35  1 . C  ? 
ATOM   3109 CE1 CE1 . TYR TYR TYR A A 412  412  . 67.337 56.380 69.912  1.00 9.30  1 . C  ? 
ATOM   3110 CZ  CZ  . TYR TYR TYR A A 412  412  . 66.121 56.777 70.439  1.00 9.11  1 . C  ? 
ATOM   3111 OH  OH  . TYR TYR TYR A A 412  412  . 65.653 58.036 70.133  1.00 9.73  1 . O  ? 
ATOM   3112 CE2 CE2 . TYR TYR TYR A A 412  412  . 65.386 55.897 71.209  1.00 9.26  1 . C  ? 
ATOM   3113 CD2 CD2 . TYR TYR TYR A A 412  412  . 65.861 54.606 71.453  1.00 9.20  1 . C  ? 
ATOM   3114 C   C   . TYR TYR TYR A A 412  412  . 65.715 52.323 69.370  1.00 9.20  1 . C  ? 
ATOM   3115 O   O   . TYR TYR TYR A A 412  412  . 64.677 51.826 69.827  1.00 9.37  1 . O  ? 
ATOM   3116 N   N   . TYR TYR TYR A A 413  413  . 65.717 53.261 68.426  1.00 9.34  1 . N  ? 
ATOM   3117 CA  CA  . TYR TYR TYR A A 413  413  . 64.455 53.875 67.975  1.00 9.38  1 . C  ? 
ATOM   3118 CB  CB  . TYR TYR TYR A A 413  413  . 64.713 55.179 67.184  1.00 9.57  1 . C  ? 
ATOM   3119 CG  CG  . TYR TYR TYR A A 413  413  . 63.435 55.958 67.018  1.00 9.63  1 . C  ? 
ATOM   3120 CD1 CD1 . TYR TYR TYR A A 413  413  . 62.900 56.686 68.082  1.00 9.86  1 . C  ? 
ATOM   3121 CE1 CE1 . TYR TYR TYR A A 413  413  . 61.702 57.350 67.966  1.00 9.83  1 . C  ? 
ATOM   3122 CZ  CZ  . TYR TYR TYR A A 413  413  . 61.036 57.313 66.763  1.00 9.90  1 . C  ? 
ATOM   3123 OH  OH  . TYR TYR TYR A A 413  413  . 59.828 57.955 66.672  1.00 9.98  1 . O  ? 
ATOM   3124 CE2 CE2 . TYR TYR TYR A A 413  413  . 61.529 56.597 65.692  1.00 9.82  1 . C  ? 
ATOM   3125 CD2 CD2 . TYR TYR TYR A A 413  413  . 62.734 55.922 65.834  1.00 10.15 1 . C  ? 
ATOM   3126 C   C   . TYR TYR TYR A A 413  413  . 63.554 52.904 67.218  1.00 9.81  1 . C  ? 
ATOM   3127 O   O   . TYR TYR TYR A A 413  413  . 62.331 53.072 67.198  1.00 9.47  1 . O  ? 
ATOM   3128 N   N   . LEU LEU LEU A A 414  414  . 64.123 51.887 66.587  1.00 9.73  1 . N  ? 
ATOM   3129 CA  CA  . LEU LEU LEU A A 414  414  . 63.285 50.914 65.884  1.00 10.59 1 . C  ? 
ATOM   3130 CB  CB  . LEU LEU LEU A A 414  414  . 64.124 49.828 65.199  1.00 11.60 1 . C  ? 
ATOM   3131 CG  CG  . LEU LEU LEU A A 414  414  . 64.965 50.285 64.032  1.00 12.43 1 . C  ? 
ATOM   3132 CD1 CD1 . LEU LEU LEU A A 414  414  . 65.750 49.071 63.544  1.00 13.28 1 . C  ? 
ATOM   3133 CD2 CD2 . LEU LEU LEU A A 414  414  . 64.158 50.898 62.915  1.00 12.92 1 . C  ? 
ATOM   3134 C   C   . LEU LEU LEU A A 414  414  . 62.309 50.242 66.828  1.00 11.03 1 . C  ? 
ATOM   3135 O   O   . LEU LEU LEU A A 414  414  . 61.196 49.946 66.438  1.00 11.48 1 . O  ? 
ATOM   3136 N   N   . ALA ALA ALA A A 415  415  . 62.747 49.987 68.057  1.00 11.91 1 . N  ? 
ATOM   3137 CA  CA  . ALA ALA ALA A A 415  415  . 61.875 49.471 69.114  1.00 12.83 1 . C  ? 
ATOM   3138 CB  CB  . ALA ALA ALA A A 415  415  . 62.689 48.652 70.096  1.00 13.25 1 . C  ? 
ATOM   3139 C   C   . ALA ALA ALA A A 415  415  . 61.159 50.573 69.873  1.00 12.54 1 . C  ? 
ATOM   3140 O   O   . ALA ALA ALA A A 415  415  . 59.984 50.394 70.215  1.00 12.74 1 . O  ? 
ATOM   3141 N   N   . ASP ASP ASP A A 416  416  . 61.840 51.675 70.162  1.00 11.97 1 . N  ? 
ATOM   3142 CA  CA  . ASP ASP ASP A A 416  416  . 61.306 52.735 71.037  1.00 12.53 1 . C  ? 
ATOM   3143 CB  CB  . ASP ASP ASP A A 416  416  . 62.428 53.473 71.793  1.00 12.79 1 . C  ? 
ATOM   3144 CG  CG  . ASP ASP ASP A A 416  416  . 62.488 53.130 73.269  1.00 13.35 1 . C  ? 
ATOM   3145 OD1 OD1 . ASP ASP ASP A A 416  416  . 61.577 52.465 73.810  1.00 12.12 1 . O  ? 
ATOM   3146 OD2 OD2 . ASP ASP ASP A A 416  416  . 63.522 53.496 73.893  1.00 13.73 1 . O  ? 
ATOM   3147 C   C   . ASP ASP ASP A A 416  416  . 60.457 53.773 70.319  1.00 12.55 1 . C  ? 
ATOM   3148 O   O   . ASP ASP ASP A A 416  416  . 59.929 54.693 70.980  1.00 14.04 1 . O  ? 
ATOM   3149 N   N   . GLY GLY GLY A A 417  417  . 60.269 53.657 69.009  1.00 10.68 1 . N  ? 
ATOM   3150 CA  CA  . GLY GLY GLY A A 417  417  . 59.527 54.686 68.268  1.00 10.26 1 . C  ? 
ATOM   3151 C   C   . GLY GLY GLY A A 417  417  . 58.040 54.406 68.129  1.00 9.86  1 . C  ? 
ATOM   3152 O   O   . GLY GLY GLY A A 417  417  . 57.463 54.635 67.070  1.00 10.06 1 . O  ? 
ATOM   3153 N   N   . GLY GLY GLY A A 418  418  . 57.410 53.924 69.197  1.00 9.69  1 . N  ? 
ATOM   3154 CA  CA  . GLY GLY GLY A A 418  418  . 55.960 53.719 69.188  1.00 9.75  1 . C  ? 
ATOM   3155 C   C   . GLY GLY GLY A A 418  418  . 55.540 52.641 68.217  1.00 9.56  1 . C  ? 
ATOM   3156 O   O   . GLY GLY GLY A A 418  418  . 54.427 52.624 67.704  1.00 10.27 1 . O  ? 
ATOM   3157 N   N   . THR THR THR A A 419  419  . 56.473 51.725 67.967  1.00 9.05  1 . N  ? 
ATOM   3158 CA  CA  . THR THR THR A A 419  419  . 56.365 50.785 66.883  1.00 9.15  1 . C  ? 
ATOM   3159 CB  CB  . THR THR THR A A 419  419  . 57.639 49.973 66.848  1.00 9.31  1 . C  ? 
ATOM   3160 OG1 OG1 . THR THR THR A A 419  419  . 58.726 50.887 66.893  1.00 10.06 1 . O  ? 
ATOM   3161 CG2 CG2 . THR THR THR A A 419  419  . 57.729 49.104 65.612  1.00 9.49  1 . C  ? 
ATOM   3162 C   C   . THR THR THR A A 419  419  . 55.145 49.896 66.991  1.00 9.32  1 . C  ? 
ATOM   3163 O   O   . THR THR THR A A 419  419  . 54.892 49.256 68.010  1.00 9.42  1 . O  ? 
ATOM   3164 N   N   . ALA ALA ALA A A 420  420  . 54.398 49.861 65.894  1.00 9.12  1 . N  ? 
ATOM   3165 CA  CA  . ALA ALA ALA A A 420  420  . 53.149 49.111 65.806  1.00 9.26  1 . C  ? 
ATOM   3166 CB  CB  . ALA ALA ALA A A 420  420  . 52.001 50.049 65.472  1.00 9.55  1 . C  ? 
ATOM   3167 C   C   . ALA ALA ALA A A 420  420  . 53.296 48.054 64.738  1.00 9.60  1 . C  ? 
ATOM   3168 O   O   . ALA ALA ALA A A 420  420  . 53.756 48.358 63.633  1.00 10.28 1 . O  ? 
ATOM   3169 N   N   . TRP TRP TRP A A 421  421  . 52.920 46.830 65.070  1.00 9.71  1 . N  ? 
ATOM   3170 CA  CA  . TRP TRP TRP A A 421  421  . 53.107 45.708 64.147  1.00 10.02 1 . C  ? 
ATOM   3171 CB  CB  . TRP TRP TRP A A 421  421  . 54.483 45.097 64.393  1.00 9.95  1 . C  ? 
ATOM   3172 CG  CG  . TRP TRP TRP A A 421  421  . 55.018 44.178 63.310  1.00 10.58 1 . C  ? 
ATOM   3173 CD1 CD1 . TRP TRP TRP A A 421  421  . 54.545 43.996 62.034  1.00 11.05 1 . C  ? 
ATOM   3174 NE1 NE1 . TRP TRP TRP A A 421  421  . 55.362 43.119 61.345  1.00 11.37 1 . N  ? 
ATOM   3175 CE2 CE2 . TRP TRP TRP A A 421  421  . 56.366 42.700 62.183  1.00 10.93 1 . C  ? 
ATOM   3176 CD2 CD2 . TRP TRP TRP A A 421  421  . 56.184 43.362 63.424  1.00 10.84 1 . C  ? 
ATOM   3177 CE3 CE3 . TRP TRP TRP A A 421  421  . 57.098 43.128 64.455  1.00 10.73 1 . C  ? 
ATOM   3178 CZ3 CZ3 . TRP TRP TRP A A 421  421  . 58.137 42.246 64.242  1.00 11.07 1 . C  ? 
ATOM   3179 CH2 CH2 . TRP TRP TRP A A 421  421  . 58.302 41.607 62.995  1.00 11.24 1 . C  ? 
ATOM   3180 CZ2 CZ2 . TRP TRP TRP A A 421  421  . 57.422 41.818 61.962  1.00 11.55 1 . C  ? 
ATOM   3181 C   C   . TRP TRP TRP A A 421  421  . 51.988 44.734 64.412  1.00 10.61 1 . C  ? 
ATOM   3182 O   O   . TRP TRP TRP A A 421  421  . 51.962 44.076 65.439  1.00 10.40 1 . O  ? 
ATOM   3183 N   N   . GLU GLU GLU A A 422  422  . 51.003 44.709 63.521  1.00 11.06 1 . N  ? 
ATOM   3184 CA  CA  . GLU GLU GLU A A 422  422  . 49.721 44.083 63.840  1.00 11.56 1 . C  ? 
ATOM   3185 CB  CB  . GLU GLU GLU A A 422  422  . 48.542 44.930 63.339  1.00 11.80 1 . C  ? 
ATOM   3186 CG  CG  . GLU GLU GLU A A 422  422  . 48.451 45.172 61.832  1.00 12.29 1 . C  ? 
ATOM   3187 CD  CD  . GLU GLU GLU A A 422  422  . 47.872 44.023 61.001  1.00 12.78 1 . C  ? 
ATOM   3188 OE1 OE1 . GLU GLU GLU A A 422  422  . 48.236 43.943 59.795  1.00 12.92 1 . O  ? 
ATOM   3189 OE2 OE2 . GLU GLU GLU A A 422  422  . 47.068 43.211 61.508  1.00 13.15 1 . O  ? 
ATOM   3190 C   C   . GLU GLU GLU A A 422  422  . 49.600 42.646 63.346  1.00 11.95 1 . C  ? 
ATOM   3191 O   O   . GLU GLU GLU A A 422  422  . 50.108 42.298 62.291  1.00 12.24 1 . O  ? 
ATOM   3192 N   N   . ASN ASN ASN A A 423  423  . 48.886 41.834 64.129  1.00 12.36 1 . N  ? 
ATOM   3193 CA  CA  . ASN ASN ASN A A 423  423  . 48.563 40.451 63.776  1.00 13.02 1 . C  ? 
ATOM   3194 CB  CB  . ASN ASN ASN A A 423  423  . 49.279 39.477 64.712  1.00 13.43 1 . C  ? 
ATOM   3195 CG  CG  . ASN ASN ASN A A 423  423  . 49.090 38.034 64.293  1.00 14.21 1 . C  ? 
ATOM   3196 OD1 OD1 . ASN ASN ASN A A 423  423  . 49.125 37.746 63.097  1.00 15.86 1 . O  ? 
ATOM   3197 ND2 ND2 . ASN ASN ASN A A 423  423  . 48.882 37.137 65.249  1.00 14.06 1 . N  ? 
ATOM   3198 C   C   . ASN ASN ASN A A 423  423  . 47.046 40.250 63.815  1.00 13.22 1 . C  ? 
ATOM   3199 O   O   . ASN ASN ASN A A 423  423  . 46.533 39.311 64.444  1.00 14.08 1 . O  ? 
ATOM   3200 N   N   . GLY GLY GLY A A 424  424  . 46.344 41.167 63.157  1.00 13.46 1 . N  ? 
ATOM   3201 CA  CA  . GLY GLY GLY A A 424  424  . 44.893 41.104 63.012  1.00 14.42 1 . C  ? 
ATOM   3202 C   C   . GLY GLY GLY A A 424  424  . 44.162 42.157 63.795  1.00 15.18 1 . C  ? 
ATOM   3203 O   O   . GLY GLY GLY A A 424  424  . 44.586 42.556 64.877  1.00 14.65 1 . O  ? 
ATOM   3204 N   N   . LYS LYS LYS A A 425  425  . 43.045 42.613 63.254  1.00 16.39 1 . N  ? 
ATOM   3205 CA  CA  . LYS LYS LYS A A 425  425  . 42.166 43.551 63.935  1.00 18.61 1 . C  ? 
ATOM   3206 CB  CB  . LYS LYS LYS A A 425  425  . 41.313 44.311 62.904  1.00 21.48 1 . C  ? 
ATOM   3207 CG  CG  . LYS LYS LYS A A 425  425  . 40.826 45.676 63.362  1.00 24.20 1 . C  ? 
ATOM   3208 CD  CD  . LYS LYS LYS A A 425  425  . 40.197 46.454 62.216  1.00 27.21 1 . C  ? 
ATOM   3209 CE  CE  . LYS LYS LYS A A 425  425  . 40.268 47.956 62.442  1.00 28.24 1 . C  ? 
ATOM   3210 NZ  NZ  . LYS LYS LYS A A 425  425  . 39.877 48.801 61.271  1.00 28.76 1 . N  ? 
ATOM   3211 C   C   . LYS LYS LYS A A 425  425  . 41.297 42.739 64.893  1.00 20.19 1 . C  ? 
ATOM   3212 O   O   . LYS LYS LYS A A 425  425  . 40.844 41.649 64.544  1.00 21.77 1 . O  ? 
ATOM   3213 N   N   . VAL VAL VAL A A 426  426  . 41.081 43.232 66.102  1.00 19.20 1 . N  ? 
ATOM   3214 CA  CA  . VAL VAL VAL A A 426  426  . 40.296 42.493 67.088  1.00 21.43 1 . C  ? 
ATOM   3215 CB  CB  . VAL VAL VAL A A 426  426  . 40.283 43.205 68.465  1.00 21.52 1 . C  ? 
ATOM   3216 CG1 CG1 . VAL VAL VAL A A 426  426  . 39.289 42.565 69.426  1.00 23.02 1 . C  ? 
ATOM   3217 CG2 CG2 . VAL VAL VAL A A 426  426  . 41.681 43.162 69.069  1.00 20.64 1 . C  ? 
ATOM   3218 C   C   . VAL VAL VAL A A 426  426  . 38.876 42.285 66.516  1.00 24.76 1 . C  ? 
ATOM   3219 O   O   . VAL VAL VAL A A 426  426  . 38.272 43.232 66.028  1.00 25.12 1 . O  ? 
ATOM   3220 N   N   . GLY GLY GLY A A 427  427  . 38.419 41.027 66.523  1.00 29.14 1 . N  ? 
ATOM   3221 CA  CA  . GLY GLY GLY A A 427  427  . 37.090 40.645 66.014  1.00 34.09 1 . C  ? 
ATOM   3222 C   C   . GLY GLY GLY A A 427  427  . 36.924 40.448 64.508  1.00 39.75 1 . C  ? 
ATOM   3223 O   O   . GLY GLY GLY A A 427  427  . 35.793 40.298 64.038  1.00 44.30 1 . O  ? 
ATOM   3224 N   N   . GLU GLU GLU A A 428  428  . 38.015 40.421 63.739  1.00 42.38 1 . N  ? 
ATOM   3225 CA  CA  . GLU GLU GLU A A 428  428  . 37.914 40.430 62.269  1.00 45.44 1 . C  ? 
ATOM   3226 CB  CB  . GLU GLU GLU A A 428  428  . 39.146 41.098 61.649  1.00 48.31 1 . C  ? 
ATOM   3227 CG  CG  . GLU GLU GLU A A 428  428  . 38.870 41.817 60.334  1.00 51.31 1 . C  ? 
ATOM   3228 CD  CD  . GLU GLU GLU A A 428  428  . 38.191 43.174 60.506  1.00 54.01 1 . C  ? 
ATOM   3229 OE1 OE1 . GLU GLU GLU A A 428  428  . 37.574 43.433 61.564  1.00 56.14 1 . O  ? 
ATOM   3230 OE2 OE2 . GLU GLU GLU A A 428  428  . 38.274 43.994 59.568  1.00 57.62 1 . O  ? 
ATOM   3231 C   C   . GLU GLU GLU A A 428  428  . 37.729 39.033 61.688  1.00 43.64 1 . C  ? 
ATOM   3232 O   O   . GLU GLU GLU A A 428  428  . 38.408 38.096 62.093  1.00 46.01 1 . O  ? 
ATOM   3233 N   N   . LYS LYS LYS A A 431  431  . 41.511 36.557 58.401  1.00 41.14 1 . N  ? 
ATOM   3234 CA  CA  . LYS LYS LYS A A 431  431  . 42.934 36.796 58.622  1.00 41.92 1 . C  ? 
ATOM   3235 CB  CB  . LYS LYS LYS A A 431  431  . 43.585 35.585 59.305  1.00 41.65 1 . C  ? 
ATOM   3236 C   C   . LYS LYS LYS A A 431  431  . 43.652 37.121 57.305  1.00 42.84 1 . C  ? 
ATOM   3237 O   O   . LYS LYS LYS A A 431  431  . 43.280 36.616 56.246  1.00 44.97 1 . O  ? 
ATOM   3238 N   N   . ARG ARG ARG A A 432  432  . 44.680 37.965 57.386  1.00 41.01 1 . N  ? 
ATOM   3239 CA  CA  . ARG ARG ARG A A 432  432  . 45.458 38.368 56.216  1.00 38.03 1 . C  ? 
ATOM   3240 CB  CB  . ARG ARG ARG A A 432  432  . 45.620 39.891 56.178  1.00 37.15 1 . C  ? 
ATOM   3241 CG  CG  . ARG ARG ARG A A 432  432  . 44.394 40.628 55.650  1.00 35.35 1 . C  ? 
ATOM   3242 CD  CD  . ARG ARG ARG A A 432  432  . 44.419 42.112 55.979  1.00 33.15 1 . C  ? 
ATOM   3243 NE  NE  . ARG ARG ARG A A 432  432  . 44.307 42.311 57.424  1.00 30.15 1 . N  ? 
ATOM   3244 CZ  CZ  . ARG ARG ARG A A 432  432  . 45.292 42.663 58.260  1.00 26.62 1 . C  ? 
ATOM   3245 NH1 NH1 . ARG ARG ARG A A 432  432  . 46.538 42.912 57.836  1.00 23.55 1 . N  ? 
ATOM   3246 NH2 NH2 . ARG ARG ARG A A 432  432  . 45.001 42.771 59.548  1.00 25.21 1 . N  ? 
ATOM   3247 C   C   . ARG ARG ARG A A 432  432  . 46.828 37.707 56.205  1.00 37.06 1 . C  ? 
ATOM   3248 O   O   . ARG ARG ARG A A 432  432  . 47.306 37.196 57.228  1.00 38.21 1 . O  ? 
ATOM   3249 N   N   . THR THR THR A A 433  433  . 47.457 37.749 55.033  1.00 35.03 1 . N  ? 
ATOM   3250 CA  CA  . THR THR THR A A 433  433  . 48.791 37.196 54.824  1.00 34.92 1 . C  ? 
ATOM   3251 CB  CB  . THR THR THR A A 433  433  . 49.115 37.098 53.315  1.00 37.75 1 . C  ? 
ATOM   3252 OG1 OG1 . THR THR THR A A 433  433  . 48.041 36.435 52.635  1.00 39.87 1 . O  ? 
ATOM   3253 CG2 CG2 . THR THR THR A A 433  433  . 50.424 36.344 53.077  1.00 39.21 1 . C  ? 
ATOM   3254 C   C   . THR THR THR A A 433  433  . 49.866 38.047 55.499  1.00 31.31 1 . C  ? 
ATOM   3255 O   O   . THR THR THR A A 433  433  . 50.809 37.514 56.079  1.00 33.35 1 . O  ? 
ATOM   3256 N   N   . ASN ASN ASN A A 434  434  . 49.696 39.368 55.448  1.00 26.24 1 . N  ? 
ATOM   3257 CA  CA  . ASN ASN ASN A A 434  434  . 50.735 40.303 55.860  1.00 23.43 1 . C  ? 
ATOM   3258 CB  CB  . ASN ASN ASN A A 434  434  . 50.983 41.342 54.766  1.00 24.63 1 . C  ? 
ATOM   3259 CG  CG  . ASN ASN ASN A A 434  434  . 51.836 40.788 53.638  1.00 26.38 1 . C  ? 
ATOM   3260 OD1 OD1 . ASN ASN ASN A A 434  434  . 53.041 40.556 53.813  1.00 28.36 1 . O  ? 
ATOM   3261 ND2 ND2 . ASN ASN ASN A A 434  434  . 51.215 40.530 52.494  1.00 27.59 1 . N  ? 
ATOM   3262 C   C   . ASN ASN ASN A A 434  434  . 50.382 40.975 57.175  1.00 21.01 1 . C  ? 
ATOM   3263 O   O   . ASN ASN ASN A A 434  434  . 49.242 40.949 57.620  1.00 22.41 1 . O  ? 
ATOM   3264 N   N   . ASN ASN ASN A A 435  435  . 51.409 41.545 57.788  1.00 17.58 1 . N  ? 
ATOM   3265 CA  CA  . ASN ASN ASN A A 435  435  . 51.315 42.162 59.111  1.00 15.51 1 . C  ? 
ATOM   3266 CB  CB  . ASN ASN ASN A A 435  435  . 52.254 41.442 60.061  1.00 15.38 1 . C  ? 
ATOM   3267 CG  CG  . ASN ASN ASN A A 435  435  . 51.885 39.994 60.245  1.00 16.79 1 . C  ? 
ATOM   3268 OD1 OD1 . ASN ASN ASN A A 435  435  . 52.571 39.097 59.737  1.00 17.62 1 . O  ? 
ATOM   3269 ND2 ND2 . ASN ASN ASN A A 435  435  . 50.832 39.749 61.011  1.00 16.62 1 . N  ? 
ATOM   3270 C   C   . ASN ASN ASN A A 435  435  . 51.758 43.589 58.943  1.00 13.80 1 . C  ? 
ATOM   3271 O   O   . ASN ASN ASN A A 435  435  . 52.930 43.854 58.710  1.00 14.08 1 . O  ? 
ATOM   3272 N   N   . MET MET MET A A 436  436  . 50.818 44.524 59.034  1.00 12.71 1 . N  ? 
ATOM   3273 CA  CA  . MET MET MET A A 436  436  . 51.135 45.923 58.791  1.00 11.86 1 . C  ? 
ATOM   3274 CB  CB  . MET MET MET A A 436  436  . 49.868 46.759 58.648  1.00 12.41 1 . C  ? 
ATOM   3275 CG  CG  . MET MET MET A A 436  436  . 49.035 46.337 57.441  1.00 12.97 1 . C  ? 
ATOM   3276 SD  SD  . MET MET MET A A 436  436  . 47.651 47.447 57.114  1.00 14.66 1 . S  ? 
ATOM   3277 CE  CE  . MET MET MET A A 436  436  . 46.609 47.204 58.537  1.00 14.31 1 . C  ? 
ATOM   3278 C   C   . MET MET MET A A 436  436  . 52.030 46.482 59.901  1.00 11.19 1 . C  ? 
ATOM   3279 O   O   . MET MET MET A A 436  436  . 51.994 46.005 61.037  1.00 10.90 1 . O  ? 
ATOM   3280 N   N   . PHE PHE PHE A A 437  437  . 52.840 47.463 59.540  1.00 10.61 1 . N  ? 
ATOM   3281 CA  CA  . PHE PHE PHE A A 437  437  . 53.900 47.976 60.403  1.00 10.66 1 . C  ? 
ATOM   3282 CB  CB  . PHE PHE PHE A A 437  437  . 55.264 47.418 59.935  1.00 10.32 1 . C  ? 
ATOM   3283 CG  CG  . PHE PHE PHE A A 437  437  . 56.443 47.813 60.789  1.00 10.37 1 . C  ? 
ATOM   3284 CD1 CD1 . PHE PHE PHE A A 437  437  . 57.121 49.006 60.572  1.00 10.45 1 . C  ? 
ATOM   3285 CE1 CE1 . PHE PHE PHE A A 437  437  . 58.238 49.352 61.336  1.00 10.71 1 . C  ? 
ATOM   3286 CZ  CZ  . PHE PHE PHE A A 437  437  . 58.676 48.498 62.327  1.00 10.57 1 . C  ? 
ATOM   3287 CE2 CE2 . PHE PHE PHE A A 437  437  . 58.018 47.304 62.564  1.00 10.25 1 . C  ? 
ATOM   3288 CD2 CD2 . PHE PHE PHE A A 437  437  . 56.916 46.949 61.784  1.00 10.79 1 . C  ? 
ATOM   3289 C   C   . PHE PHE PHE A A 437  437  . 53.913 49.491 60.350  1.00 10.09 1 . C  ? 
ATOM   3290 O   O   . PHE PHE PHE A A 437  437  . 53.582 50.095 59.313  1.00 10.66 1 . O  ? 
ATOM   3291 N   N   . GLY GLY GLY A A 438  438  . 54.254 50.114 61.474  1.00 9.84  1 . N  ? 
ATOM   3292 CA  CA  . GLY GLY GLY A A 438  438  . 54.470 51.539 61.501  1.00 9.90  1 . C  ? 
ATOM   3293 C   C   . GLY GLY GLY A A 438  438  . 55.404 52.005 62.588  1.00 9.73  1 . C  ? 
ATOM   3294 O   O   . GLY GLY GLY A A 438  438  . 55.312 51.550 63.725  1.00 9.95  1 . O  ? 
ATOM   3295 N   N   . LEU LEU LEU A A 439  439  . 56.276 52.931 62.225  1.00 9.73  1 . N  ? 
ATOM   3296 CA  CA  . LEU LEU LEU A A 439  439  . 57.210 53.579 63.137  1.00 10.21 1 . C  ? 
ATOM   3297 CB  CB  . LEU LEU LEU A A 439  439  . 58.617 53.417 62.566  1.00 10.53 1 . C  ? 
ATOM   3298 CG  CG  . LEU LEU LEU A A 439  439  . 59.763 53.952 63.401  1.00 11.08 1 . C  ? 
ATOM   3299 CD1 CD1 . LEU LEU LEU A A 439  439  . 59.866 53.268 64.754  1.00 11.30 1 . C  ? 
ATOM   3300 CD2 CD2 . LEU LEU LEU A A 439  439  . 61.063 53.809 62.612  1.00 11.22 1 . C  ? 
ATOM   3301 C   C   . LEU LEU LEU A A 439  439  . 56.842 55.060 63.209  1.00 10.17 1 . C  ? 
ATOM   3302 O   O   . LEU LEU LEU A A 439  439  . 56.594 55.668 62.178  1.00 10.53 1 . O  ? 
ATOM   3303 N   N   . LEU LEU LEU A A 440  440  . 56.798 55.634 64.409  1.00 9.98  1 . N  ? 
ATOM   3304 CA  CA  . LEU LEU LEU A A 440  440  . 56.473 57.065 64.554  1.00 10.28 1 . C  ? 
ATOM   3305 CB  CB  . LEU LEU LEU A A 440  440  . 56.221 57.438 66.017  1.00 10.20 1 . C  ? 
ATOM   3306 CG  CG  . LEU LEU LEU A A 440  440  . 54.962 56.921 66.689  1.00 10.40 1 . C  ? 
ATOM   3307 CD1 CD1 . LEU LEU LEU A A 440  440  . 55.008 57.357 68.145  1.00 10.61 1 . C  ? 
ATOM   3308 CD2 CD2 . LEU LEU LEU A A 440  440  . 53.679 57.441 66.018  1.00 10.97 1 . C  ? 
ATOM   3309 C   C   . LEU LEU LEU A A 440  440  . 57.566 57.989 64.054  1.00 10.46 1 . C  ? 
ATOM   3310 O   O   . LEU LEU LEU A A 440  440  . 58.758 57.695 64.158  1.00 10.38 1 . O  ? 
ATOM   3311 N   N   . GLU GLU GLU A A 441  441  . 57.161 59.145 63.548  1.00 10.29 1 . N  ? 
ATOM   3312 CA  CA  . GLU GLU GLU A A 441  441  . 58.072 60.262 63.333  1.00 10.78 1 . C  ? 
ATOM   3313 CB  CB  . GLU GLU GLU A A 441  441  . 57.268 61.484 62.853  1.00 11.10 1 . C  ? 
ATOM   3314 CG  CG  . GLU GLU GLU A A 441  441  . 58.121 62.659 62.417  1.00 11.30 1 . C  ? 
ATOM   3315 CD  CD  . GLU GLU GLU A A 441  441  . 57.338 63.940 62.181  1.00 11.91 1 . C  ? 
ATOM   3316 OE1 OE1 . GLU GLU GLU A A 441  441  . 56.107 63.958 62.431  1.00 13.10 1 . O  ? 
ATOM   3317 OE2 OE2 . GLU GLU GLU A A 441  441  . 57.969 64.934 61.722  1.00 12.38 1 . O  ? 
ATOM   3318 C   C   . GLU GLU GLU A A 441  441  . 58.816 60.574 64.633  1.00 10.44 1 . C  ? 
ATOM   3319 O   O   . GLU GLU GLU A A 441  441  . 60.028 60.696 64.648  1.00 10.36 1 . O  ? 
ATOM   3320 N   N   . CYS CYS CYS A A 442  442  . 58.036 60.752 65.700  1.00 10.18 1 . N  ? 
ATOM   3321 CA  CA  . CYS CYS CYS A A 442  442  . 58.481 60.973 67.075  1.00 10.14 1 . C  ? 
ATOM   3322 CB  CB  . CYS CYS CYS A A 442  442  . 59.316 62.231 67.208  1.00 10.24 1 . C  ? 
ATOM   3323 SG  SG  . CYS CYS CYS A A 442  442  . 58.401 63.757 66.836  1.00 11.64 1 . S  ? 
ATOM   3324 C   C   . CYS CYS CYS A A 442  442  . 57.208 61.027 67.916  1.00 10.26 1 . C  ? 
ATOM   3325 O   O   . CYS CYS CYS A A 442  442  . 56.135 60.722 67.414  1.00 10.34 1 . O  ? 
ATOM   3326 N   N   . PHE PHE PHE A A 443  443  . 57.333 61.381 69.194  1.00 10.41 1 . N  ? 
ATOM   3327 CA  CA  . PHE PHE PHE A A 443  443  . 56.176 61.444 70.072  1.00 10.60 1 . C  ? 
ATOM   3328 CB  CB  . PHE PHE PHE A A 443  443  . 56.514 60.929 71.470  1.00 10.76 1 . C  ? 
ATOM   3329 CG  CG  . PHE PHE PHE A A 443  443  . 56.793 59.461 71.487  1.00 10.64 1 . C  ? 
ATOM   3330 CD1 CD1 . PHE PHE PHE A A 443  443  . 55.775 58.553 71.661  1.00 10.39 1 . C  ? 
ATOM   3331 CE1 CE1 . PHE PHE PHE A A 443  443  . 56.014 57.189 71.644  1.00 10.62 1 . C  ? 
ATOM   3332 CZ  CZ  . PHE PHE PHE A A 443  443  . 57.298 56.714 71.433  1.00 10.50 1 . C  ? 
ATOM   3333 CE2 CE2 . PHE PHE PHE A A 443  443  . 58.329 57.610 71.237  1.00 10.44 1 . C  ? 
ATOM   3334 CD2 CD2 . PHE PHE PHE A A 443  443  . 58.084 58.980 71.262  1.00 10.19 1 . C  ? 
ATOM   3335 C   C   . PHE PHE PHE A A 443  443  . 55.568 62.843 70.118  1.00 11.12 1 . C  ? 
ATOM   3336 O   O   . PHE PHE PHE A A 443  443  . 54.358 62.946 70.319  1.00 12.63 1 . O  ? 
ATOM   3337 N   N   . ASP ASP ASP A A 444  444  . 56.358 63.893 69.956  1.00 11.33 1 . N  ? 
ATOM   3338 CA  CA  . ASP ASP ASP A A 444  444  . 55.794 65.255 69.903  1.00 11.95 1 . C  ? 
ATOM   3339 CB  CB  . ASP ASP ASP A A 444  444  . 56.903 66.302 69.857  1.00 12.25 1 . C  ? 
ATOM   3340 CG  CG  . ASP ASP ASP A A 444  444  . 57.712 66.353 71.120  1.00 13.28 1 . C  ? 
ATOM   3341 OD1 OD1 . ASP ASP ASP A A 444  444  . 57.176 66.791 72.151  1.00 14.57 1 . O  ? 
ATOM   3342 OD2 OD2 . ASP ASP ASP A A 444  444  . 58.897 65.935 71.091  1.00 14.11 1 . O  ? 
ATOM   3343 C   C   . ASP ASP ASP A A 444  444  . 54.897 65.448 68.681  1.00 11.95 1 . C  ? 
ATOM   3344 O   O   . ASP ASP ASP A A 444  444  . 53.901 66.197 68.724  1.00 12.61 1 . O  ? 
ATOM   3345 N   N   . TYR TYR TYR A A 445  445  . 55.258 64.799 67.587  1.00 11.15 1 . N  ? 
ATOM   3346 CA  CA  . TYR TYR TYR A A 445  445  . 54.520 64.845 66.342  1.00 11.52 1 . C  ? 
ATOM   3347 CB  CB  . TYR TYR TYR A A 445  445  . 55.372 65.450 65.210  1.00 12.15 1 . C  ? 
ATOM   3348 CG  CG  . TYR TYR TYR A A 445  445  . 56.297 66.598 65.546  1.00 12.17 1 . C  ? 
ATOM   3349 CD1 CD1 . TYR TYR TYR A A 445  445  . 55.898 67.664 66.350  1.00 12.66 1 . C  ? 
ATOM   3350 CE1 CE1 . TYR TYR TYR A A 445  445  . 56.756 68.724 66.608  1.00 12.80 1 . C  ? 
ATOM   3351 CZ  CZ  . TYR TYR TYR A A 445  445  . 58.027 68.747 66.053  1.00 12.77 1 . C  ? 
ATOM   3352 OH  OH  . TYR TYR TYR A A 445  445  . 58.897 69.785 66.302  1.00 13.47 1 . O  ? 
ATOM   3353 CE2 CE2 . TYR TYR TYR A A 445  445  . 58.440 67.703 65.239  1.00 12.43 1 . C  ? 
ATOM   3354 CD2 CD2 . TYR TYR TYR A A 445  445  . 57.577 66.656 64.985  1.00 12.20 1 . C  ? 
ATOM   3355 C   C   . TYR TYR TYR A A 445  445  . 54.138 63.405 66.031  1.00 11.47 1 . C  ? 
ATOM   3356 O   O   . TYR TYR TYR A A 445  445  . 54.900 62.680 65.389  1.00 11.62 1 . O  ? 
ATOM   3357 N   N   . ASN ASN ASN A A 446  446  . 52.972 62.987 66.520  1.00 11.62 1 . N  ? 
ATOM   3358 CA  CA  . ASN ASN ASN A A 446  446  . 52.606 61.576 66.617  1.00 11.28 1 . C  ? 
ATOM   3359 CB  CB  . ASN ASN ASN A A 446  446  . 51.660 61.391 67.812  1.00 11.24 1 . C  ? 
ATOM   3360 CG  CG  . ASN ASN ASN A A 446  446  . 51.555 59.964 68.284  1.00 11.54 1 . C  ? 
ATOM   3361 OD1 OD1 . ASN ASN ASN A A 446  446  . 50.890 59.142 67.649  1.00 13.12 1 . O  ? 
ATOM   3362 ND2 ND2 . ASN ASN ASN A A 446  446  . 52.195 59.658 69.401  1.00 11.72 1 . N  ? 
ATOM   3363 C   C   . ASN ASN ASN A A 446  446  . 52.009 61.106 65.312  1.00 11.52 1 . C  ? 
ATOM   3364 O   O   . ASN ASN ASN A A 446  446  . 50.802 60.982 65.168  1.00 12.65 1 . O  ? 
ATOM   3365 N   N   . TYR TYR TYR A A 447  447  . 52.874 60.887 64.333  1.00 11.49 1 . N  ? 
ATOM   3366 CA  CA  . TYR TYR TYR A A 447  447  . 52.468 60.462 63.008  1.00 11.45 1 . C  ? 
ATOM   3367 CB  CB  . TYR TYR TYR A A 447  447  . 52.707 61.569 61.985  1.00 12.27 1 . C  ? 
ATOM   3368 CG  CG  . TYR TYR TYR A A 447  447  . 51.986 62.843 62.351  1.00 13.72 1 . C  ? 
ATOM   3369 CD1 CD1 . TYR TYR TYR A A 447  447  . 50.598 62.878 62.369  1.00 14.52 1 . C  ? 
ATOM   3370 CE1 CE1 . TYR TYR TYR A A 447  447  . 49.918 64.036 62.729  1.00 15.63 1 . C  ? 
ATOM   3371 CZ  CZ  . TYR TYR TYR A A 447  447  . 50.650 65.164 63.073  1.00 17.45 1 . C  ? 
ATOM   3372 OH  OH  . TYR TYR TYR A A 447  447  . 50.013 66.331 63.445  1.00 20.64 1 . O  ? 
ATOM   3373 CE2 CE2 . TYR TYR TYR A A 447  447  . 52.025 65.150 63.066  1.00 16.95 1 . C  ? 
ATOM   3374 CD2 CD2 . TYR TYR TYR A A 447  447  . 52.688 63.993 62.694  1.00 15.15 1 . C  ? 
ATOM   3375 C   C   . TYR TYR TYR A A 447  447  . 53.259 59.218 62.615  1.00 10.65 1 . C  ? 
ATOM   3376 O   O   . TYR TYR TYR A A 447  447  . 54.480 59.235 62.672  1.00 10.86 1 . O  ? 
ATOM   3377 N   N   . TYR TYR TYR A A 448  448  . 52.557 58.163 62.235  1.00 10.45 1 . N  ? 
ATOM   3378 CA  CA  . TYR TYR TYR A A 448  448  . 53.205 56.938 61.742  1.00 10.30 1 . C  ? 
ATOM   3379 CB  CB  . TYR TYR TYR A A 448  448  . 52.285 55.716 61.815  1.00 10.21 1 . C  ? 
ATOM   3380 CG  CG  . TYR TYR TYR A A 448  448  . 52.178 55.156 63.200  1.00 9.96  1 . C  ? 
ATOM   3381 CD1 CD1 . TYR TYR TYR A A 448  448  . 53.248 54.457 63.752  1.00 9.85  1 . C  ? 
ATOM   3382 CE1 CE1 . TYR TYR TYR A A 448  448  . 53.201 53.960 65.037  1.00 9.87  1 . C  ? 
ATOM   3383 CZ  CZ  . TYR TYR TYR A A 448  448  . 52.053 54.142 65.786  1.00 9.87  1 . C  ? 
ATOM   3384 OH  OH  . TYR TYR TYR A A 448  448  . 52.002 53.653 67.060  1.00 10.35 1 . O  ? 
ATOM   3385 CE2 CE2 . TYR TYR TYR A A 448  448  . 50.968 54.809 65.252  1.00 10.12 1 . C  ? 
ATOM   3386 CD2 CD2 . TYR TYR TYR A A 448  448  . 51.044 55.329 63.960  1.00 9.92  1 . C  ? 
ATOM   3387 C   C   . TYR TYR TYR A A 448  448  . 53.685 57.108 60.329  1.00 11.02 1 . C  ? 
ATOM   3388 O   O   . TYR TYR TYR A A 448  448  . 52.951 57.575 59.460  1.00 11.24 1 . O  ? 
ATOM   3389 N   N   . GLU GLU GLU A A 449  449  . 54.907 56.664 60.092  1.00 10.70 1 . N  ? 
ATOM   3390 CA  CA  . GLU GLU GLU A A 449  449  . 55.422 56.510 58.728  1.00 11.29 1 . C  ? 
ATOM   3391 CB  CB  . GLU GLU GLU A A 449  449  . 54.732 55.358 58.022  1.00 11.74 1 . C  ? 
ATOM   3392 CG  CG  . GLU GLU GLU A A 449  449  . 55.036 54.005 58.629  1.00 12.27 1 . C  ? 
ATOM   3393 CD  CD  . GLU GLU GLU A A 449  449  . 56.513 53.673 58.619  1.00 12.73 1 . C  ? 
ATOM   3394 OE1 OE1 . GLU GLU GLU A A 449  449  . 57.244 54.219 57.748  1.00 13.55 1 . O  ? 
ATOM   3395 OE2 OE2 . GLU GLU GLU A A 449  449  . 56.940 52.879 59.483  1.00 12.62 1 . O  ? 
ATOM   3396 C   C   . GLU GLU GLU A A 449  449  . 55.315 57.803 57.932  1.00 11.49 1 . C  ? 
ATOM   3397 O   O   . GLU GLU GLU A A 449  449  . 54.726 57.859 56.835  1.00 12.62 1 . O  ? 
ATOM   3398 N   N   . THR THR THR A A 450  450  . 55.895 58.845 58.494  1.00 10.81 1 . N  ? 
ATOM   3399 CA  CA  . THR THR THR A A 450  450  . 56.104 60.093 57.789  1.00 11.14 1 . C  ? 
ATOM   3400 CB  CB  . THR THR THR A A 450  450  . 56.537 61.197 58.743  1.00 11.41 1 . C  ? 
ATOM   3401 OG1 OG1 . THR THR THR A A 450  450  . 57.638 60.751 59.555  1.00 11.97 1 . O  ? 
ATOM   3402 CG2 CG2 . THR THR THR A A 450  450  . 55.401 61.556 59.661  1.00 11.34 1 . C  ? 
ATOM   3403 C   C   . THR THR THR A A 450  450  . 57.132 59.838 56.686  1.00 11.19 1 . C  ? 
ATOM   3404 O   O   . THR THR THR A A 450  450  . 58.333 59.751 56.956  1.00 10.48 1 . O  ? 
ATOM   3405 N   N   . LEU LEU LEU A A 451  451  . 56.655 59.704 55.449  1.00 10.94 1 . N  ? 
ATOM   3406 CA  CA  . LEU LEU LEU A A 451  451  . 57.477 59.181 54.362  1.00 11.41 1 . C  ? 
ATOM   3407 CB  CB  . LEU LEU LEU A A 451  451  . 56.622 58.865 53.142  1.00 11.50 1 . C  ? 
ATOM   3408 CG  CG  . LEU LEU LEU A A 451  451  . 57.425 58.263 51.982  1.00 12.26 1 . C  ? 
ATOM   3409 CD1 CD1 . LEU LEU LEU A A 451  451  . 56.650 57.117 51.352  1.00 12.70 1 . C  ? 
ATOM   3410 CD2 CD2 . LEU LEU LEU A A 451  451  . 57.838 59.343 50.971  1.00 12.20 1 . C  ? 
ATOM   3411 C   C   . LEU LEU LEU A A 451  451  . 58.624 60.113 54.017  1.00 11.15 1 . C  ? 
ATOM   3412 O   O   . LEU LEU LEU A A 451  451  . 59.730 59.654 53.689  1.00 11.07 1 . O  ? 
ATOM   3413 N   N   . ASP ASP ASP A A 452  452  . 58.397 61.417 54.121  1.00 10.93 1 . N  ? 
ATOM   3414 CA  CA  . ASP ASP ASP A A 452  452  . 59.454 62.405 53.879  1.00 11.45 1 . C  ? 
ATOM   3415 CB  CB  . ASP ASP ASP A A 452  452  . 58.886 63.832 54.005  1.00 12.02 1 . C  ? 
ATOM   3416 CG  CG  . ASP ASP ASP A A 452  452  . 58.249 64.097 55.357  1.00 11.60 1 . C  ? 
ATOM   3417 OD1 OD1 . ASP ASP ASP A A 452  452  . 57.366 63.308 55.763  1.00 12.89 1 . O  ? 
ATOM   3418 OD2 OD2 . ASP ASP ASP A A 452  452  . 58.643 65.073 55.998  1.00 12.53 1 . O  ? 
ATOM   3419 C   C   . ASP ASP ASP A A 452  452  . 60.657 62.236 54.822  1.00 11.49 1 . C  ? 
ATOM   3420 O   O   . ASP ASP ASP A A 452  452  . 61.768 62.642 54.477  1.00 12.27 1 . O  ? 
ATOM   3421 N   N   . VAL VAL VAL A A 453  453  . 60.393 61.696 56.011  1.00 10.88 1 . N  ? 
ATOM   3422 CA  CA  . VAL VAL VAL A A 453  453  . 61.399 61.399 57.047  1.00 10.93 1 . C  ? 
ATOM   3423 CB  CB  . VAL VAL VAL A A 453  453  . 60.817 61.593 58.470  1.00 11.12 1 . C  ? 
ATOM   3424 CG1 CG1 . VAL VAL VAL A A 453  453  . 61.920 61.496 59.522  1.00 11.36 1 . C  ? 
ATOM   3425 CG2 CG2 . VAL VAL VAL A A 453  453  . 60.110 62.939 58.576  1.00 11.49 1 . C  ? 
ATOM   3426 C   C   . VAL VAL VAL A A 453  453  . 61.933 59.972 56.889  1.00 10.76 1 . C  ? 
ATOM   3427 O   O   . VAL VAL VAL A A 453  453  . 63.140 59.754 57.076  1.00 11.20 1 . O  ? 
ATOM   3428 N   N   . ARG ARG ARG A A 454  454  . 61.069 59.020 56.545  1.00 10.34 1 . N  ? 
ATOM   3429 CA  CA  . ARG ARG ARG A A 454  454  . 61.502 57.611 56.401  1.00 10.33 1 . C  ? 
ATOM   3430 CB  CB  . ARG ARG ARG A A 454  454  . 60.312 56.639 56.297  1.00 10.73 1 . C  ? 
ATOM   3431 CG  CG  . ARG ARG ARG A A 454  454  . 59.859 56.280 54.884  1.00 11.00 1 . C  ? 
ATOM   3432 CD  CD  . ARG ARG ARG A A 454  454  . 58.671 55.337 54.876  1.00 10.93 1 . C  ? 
ATOM   3433 NE  NE  . ARG ARG ARG A A 454  454  . 58.943 54.129 55.637  1.00 11.15 1 . N  ? 
ATOM   3434 CZ  CZ  . ARG ARG ARG A A 454  454  . 59.710 53.125 55.219  1.00 11.39 1 . C  ? 
ATOM   3435 NH1 NH1 . ARG ARG ARG A A 454  454  . 60.230 53.133 53.992  1.00 11.82 1 . N  ? 
ATOM   3436 NH2 NH2 . ARG ARG ARG A A 454  454  . 59.960 52.107 56.025  1.00 11.42 1 . N  ? 
ATOM   3437 C   C   . ARG ARG ARG A A 454  454  . 62.480 57.454 55.226  1.00 10.20 1 . C  ? 
ATOM   3438 O   O   . ARG ARG ARG A A 454  454  . 63.269 56.512 55.185  1.00 10.02 1 . O  ? 
ATOM   3439 N   N   . PHE PHE PHE A A 455  455  . 62.420 58.358 54.255  1.00 10.40 1 . N  ? 
ATOM   3440 CA  CA  . PHE PHE PHE A A 455  455  . 63.458 58.471 53.215  1.00 10.73 1 . C  ? 
ATOM   3441 CB  CB  . PHE PHE PHE A A 455  455  . 63.229 59.790 52.467  1.00 10.66 1 . C  ? 
ATOM   3442 CG  CG  . PHE PHE PHE A A 455  455  . 64.208 60.058 51.363  1.00 11.08 1 . C  ? 
ATOM   3443 CD1 CD1 . PHE PHE PHE A A 455  455  . 64.104 59.380 50.158  1.00 11.54 1 . C  ? 
ATOM   3444 CE1 CE1 . PHE PHE PHE A A 455  455  . 64.992 59.657 49.118  1.00 11.99 1 . C  ? 
ATOM   3445 CZ  CZ  . PHE PHE PHE A A 455  455  . 65.980 60.604 49.281  1.00 11.67 1 . C  ? 
ATOM   3446 CE2 CE2 . PHE PHE PHE A A 455  455  . 66.092 61.298 50.469  1.00 11.62 1 . C  ? 
ATOM   3447 CD2 CD2 . PHE PHE PHE A A 455  455  . 65.207 61.013 51.516  1.00 11.41 1 . C  ? 
ATOM   3448 C   C   . PHE PHE PHE A A 455  455  . 64.864 58.393 53.841  1.00 10.64 1 . C  ? 
ATOM   3449 O   O   . PHE PHE PHE A A 455  455  . 65.772 57.744 53.285  1.00 10.89 1 . O  ? 
ATOM   3450 N   N   . TYR TYR TYR A A 456  456  . 65.031 59.029 55.007  1.00 10.46 1 . N  ? 
ATOM   3451 CA  CA  . TYR TYR TYR A A 456  456  . 66.282 58.981 55.757  1.00 10.60 1 . C  ? 
ATOM   3452 CB  CB  . TYR TYR TYR A A 456  456  . 66.495 60.288 56.519  1.00 10.88 1 . C  ? 
ATOM   3453 CG  CG  . TYR TYR TYR A A 456  456  . 66.531 61.517 55.622  1.00 10.95 1 . C  ? 
ATOM   3454 CD1 CD1 . TYR TYR TYR A A 456  456  . 65.351 62.190 55.274  1.00 11.07 1 . C  ? 
ATOM   3455 CE1 CE1 . TYR TYR TYR A A 456  456  . 65.378 63.324 54.476  1.00 11.61 1 . C  ? 
ATOM   3456 CZ  CZ  . TYR TYR TYR A A 456  456  . 66.579 63.802 54.012  1.00 12.13 1 . C  ? 
ATOM   3457 OH  OH  . TYR TYR TYR A A 456  456  . 66.570 64.912 53.193  1.00 13.35 1 . O  ? 
ATOM   3458 CE2 CE2 . TYR TYR TYR A A 456  456  . 67.760 63.154 54.344  1.00 11.98 1 . C  ? 
ATOM   3459 CD2 CD2 . TYR TYR TYR A A 456  456  . 67.725 62.030 55.155  1.00 11.33 1 . C  ? 
ATOM   3460 C   C   . TYR TYR TYR A A 456  456  . 66.287 57.832 56.766  1.00 11.12 1 . C  ? 
ATOM   3461 O   O   . TYR TYR TYR A A 456  456  . 67.261 57.081 56.871  1.00 10.95 1 . O  ? 
ATOM   3462 N   N   . GLY GLY GLY A A 457  457  . 65.205 57.713 57.524  1.00 10.62 1 . N  ? 
ATOM   3463 CA  CA  . GLY GLY GLY A A 457  457  . 65.196 56.875 58.718  1.00 11.05 1 . C  ? 
ATOM   3464 C   C   . GLY GLY GLY A A 457  457  . 65.035 55.386 58.494  1.00 11.00 1 . C  ? 
ATOM   3465 O   O   . GLY GLY GLY A A 457  457  . 65.228 54.597 59.438  1.00 11.71 1 . O  ? 
ATOM   3466 N   N   . SER SER SER A A 458  458  . 64.656 54.972 57.288  1.00 10.68 1 . N  ? 
ATOM   3467 CA  CA  . SER SER SER A A 458  458  . 64.306 53.569 57.059  1.00 10.70 1 . C  ? 
ATOM   3468 CB  CB  . SER SER SER A A 458  458  . 63.225 53.432 55.999  1.00 11.15 1 . C  ? 
ATOM   3469 OG  OG  . SER SER SER A A 458  458  . 63.692 53.930 54.767  1.00 10.72 1 . O  ? 
ATOM   3470 C   C   . SER SER SER A A 458  458  . 65.506 52.669 56.676  1.00 10.43 1 . C  ? 
ATOM   3471 O   O   . SER SER SER A A 458  458  . 65.310 51.485 56.442  1.00 10.90 1 . O  ? 
ATOM   3472 N   N   . PHE PHE PHE A A 459  459  . 66.706 53.220 56.628  1.00 10.67 1 . N  ? 
ATOM   3473 CA  CA  . PHE PHE PHE A A 459  459  . 67.877 52.433 56.249  1.00 10.91 1 . C  ? 
ATOM   3474 CB  CB  . PHE PHE PHE A A 459  459  . 69.154 53.272 56.183  1.00 11.20 1 . C  ? 
ATOM   3475 CG  CG  . PHE PHE PHE A A 459  459  . 69.281 53.985 54.873  1.00 11.28 1 . C  ? 
ATOM   3476 CD1 CD1 . PHE PHE PHE A A 459  459  . 69.888 53.349 53.802  1.00 12.01 1 . C  ? 
ATOM   3477 CE1 CE1 . PHE PHE PHE A A 459  459  . 69.964 53.960 52.568  1.00 11.84 1 . C  ? 
ATOM   3478 CZ  CZ  . PHE PHE PHE A A 459  459  . 69.383 55.205 52.372  1.00 12.09 1 . C  ? 
ATOM   3479 CE2 CE2 . PHE PHE PHE A A 459  459  . 68.744 55.837 53.424  1.00 11.88 1 . C  ? 
ATOM   3480 CD2 CD2 . PHE PHE PHE A A 459  459  . 68.690 55.222 54.671  1.00 11.65 1 . C  ? 
ATOM   3481 C   C   . PHE PHE PHE A A 459  459  . 68.058 51.142 57.057  1.00 10.46 1 . C  ? 
ATOM   3482 O   O   . PHE PHE PHE A A 459  459  . 68.289 50.091 56.465  1.00 10.69 1 . O  ? 
ATOM   3483 N   N   . PRO PRO PRO A A 460  460  . 67.924 51.193 58.392  1.00 10.71 1 . N  ? 
ATOM   3484 CA  CA  . PRO PRO PRO A A 460  460  . 68.077 49.931 59.118  1.00 10.86 1 . C  ? 
ATOM   3485 CB  CB  . PRO PRO PRO A A 460  460  . 67.900 50.334 60.592  1.00 11.51 1 . C  ? 
ATOM   3486 CG  CG  . PRO PRO PRO A A 460  460  . 68.154 51.772 60.630  1.00 11.63 1 . C  ? 
ATOM   3487 CD  CD  . PRO PRO PRO A A 460  460  . 67.808 52.341 59.297  1.00 11.24 1 . C  ? 
ATOM   3488 C   C   . PRO PRO PRO A A 460  460  . 67.054 48.884 58.729  1.00 11.15 1 . C  ? 
ATOM   3489 O   O   . PRO PRO PRO A A 460  460  . 67.340 47.688 58.777  1.00 11.15 1 . O  ? 
ATOM   3490 N   N   . LEU LEU LEU A A 461  461  . 65.837 49.302 58.387  1.00 10.93 1 . N  ? 
ATOM   3491 CA  CA  . LEU LEU LEU A A 461  461  . 64.832 48.339 57.988  1.00 11.31 1 . C  ? 
ATOM   3492 CB  CB  . LEU LEU LEU A A 461  461  . 63.430 48.961 57.957  1.00 11.90 1 . C  ? 
ATOM   3493 CG  CG  . LEU LEU LEU A A 461  461  . 62.907 49.334 59.347  1.00 12.48 1 . C  ? 
ATOM   3494 CD1 CD1 . LEU LEU LEU A A 461  461  . 61.631 50.140 59.160  1.00 13.21 1 . C  ? 
ATOM   3495 CD2 CD2 . LEU LEU LEU A A 461  461  . 62.653 48.139 60.262  1.00 12.75 1 . C  ? 
ATOM   3496 C   C   . LEU LEU LEU A A 461  461  . 65.178 47.668 56.654  1.00 11.63 1 . C  ? 
ATOM   3497 O   O   . LEU LEU LEU A A 461  461  . 65.094 46.458 56.557  1.00 11.74 1 . O  ? 
ATOM   3498 N   N   . VAL VAL VAL A A 462  462  . 65.563 48.437 55.632  1.00 11.56 1 . N  ? 
ATOM   3499 CA  CA  . VAL VAL VAL A A 462  462  . 65.899 47.795 54.357  1.00 12.15 1 . C  ? 
ATOM   3500 CB  CB  . VAL VAL VAL A A 462  462  . 66.049 48.790 53.185  1.00 12.28 1 . C  ? 
ATOM   3501 CG1 CG1 . VAL VAL VAL A A 462  462  . 67.261 49.683 53.320  1.00 13.11 1 . C  ? 
ATOM   3502 CG2 CG2 . VAL VAL VAL A A 462  462  . 66.081 48.033 51.858  1.00 12.78 1 . C  ? 
ATOM   3503 C   C   . VAL VAL VAL A A 462  462  . 67.132 46.903 54.509  1.00 12.45 1 . C  ? 
ATOM   3504 O   O   . VAL VAL VAL A A 462  462  . 67.195 45.838 53.902  1.00 13.40 1 . O  ? 
ATOM   3505 N   N   . MET MET MET A A 463  463  . 68.080 47.318 55.342  1.00 12.30 1 . N  ? 
ATOM   3506 CA  CA  . MET MET MET A A 463  463  . 69.344 46.581 55.482  1.00 12.41 1 . C  ? 
ATOM   3507 CB  CB  . MET MET MET A A 463  463  . 70.439 47.507 55.962  1.00 13.06 1 . C  ? 
ATOM   3508 CG  CG  . MET MET MET A A 463  463  . 70.688 48.652 54.987  1.00 13.65 1 . C  ? 
ATOM   3509 SD  SD  . MET MET MET A A 463  463  . 71.725 49.976 55.553  1.00 15.28 1 . S  ? 
ATOM   3510 CE  CE  . MET MET MET A A 463  463  . 73.325 49.207 55.347  1.00 15.67 1 . C  ? 
ATOM   3511 C   C   . MET MET MET A A 463  463  . 69.250 45.359 56.367  1.00 12.79 1 . C  ? 
ATOM   3512 O   O   . MET MET MET A A 463  463  . 69.940 44.376 56.094  1.00 13.65 1 . O  ? 
ATOM   3513 N   N   . LEU LEU LEU A A 464  464  . 68.408 45.408 57.400  1.00 11.52 1 . N  ? 
ATOM   3514 CA  CA  . LEU LEU LEU A A 464  464  . 68.396 44.398 58.469  1.00 11.24 1 . C  ? 
ATOM   3515 CB  CB  . LEU LEU LEU A A 464  464  . 68.794 45.086 59.783  1.00 11.37 1 . C  ? 
ATOM   3516 CG  CG  . LEU LEU LEU A A 464  464  . 70.138 45.797 59.819  1.00 11.95 1 . C  ? 
ATOM   3517 CD1 CD1 . LEU LEU LEU A A 464  464  . 70.337 46.551 61.135  1.00 12.05 1 . C  ? 
ATOM   3518 CD2 CD2 . LEU LEU LEU A A 464  464  . 71.278 44.803 59.592  1.00 12.32 1 . C  ? 
ATOM   3519 C   C   . LEU LEU LEU A A 464  464  . 67.064 43.655 58.650  1.00 10.98 1 . C  ? 
ATOM   3520 O   O   . LEU LEU LEU A A 464  464  . 67.043 42.519 59.165  1.00 11.40 1 . O  ? 
ATOM   3521 N   N   . TRP TRP TRP A A 465  465  . 65.954 44.302 58.273  1.00 10.50 1 . N  ? 
ATOM   3522 CA  CA  . TRP TRP TRP A A 465  465  . 64.602 43.709 58.336  1.00 10.69 1 . C  ? 
ATOM   3523 CB  CB  . TRP TRP TRP A A 465  465  . 63.841 44.202 59.587  1.00 10.23 1 . C  ? 
ATOM   3524 CG  CG  . TRP TRP TRP A A 465  465  . 64.391 43.630 60.842  1.00 10.09 1 . C  ? 
ATOM   3525 CD1 CD1 . TRP TRP TRP A A 465  465  . 64.146 42.400 61.347  1.00 10.53 1 . C  ? 
ATOM   3526 NE1 NE1 . TRP TRP TRP A A 465  465  . 64.860 42.208 62.507  1.00 10.58 1 . N  ? 
ATOM   3527 CE2 CE2 . TRP TRP TRP A A 465  465  . 65.616 43.318 62.758  1.00 9.94  1 . C  ? 
ATOM   3528 CD2 CD2 . TRP TRP TRP A A 465  465  . 65.343 44.245 61.723  1.00 10.00 1 . C  ? 
ATOM   3529 CE3 CE3 . TRP TRP TRP A A 465  465  . 65.982 45.486 61.750  1.00 9.79  1 . C  ? 
ATOM   3530 CZ3 CZ3 . TRP TRP TRP A A 465  465  . 66.872 45.767 62.768  1.00 9.68  1 . C  ? 
ATOM   3531 CH2 CH2 . TRP TRP TRP A A 465  465  . 67.136 44.817 63.791  1.00 9.47  1 . C  ? 
ATOM   3532 CZ2 CZ2 . TRP TRP TRP A A 465  465  . 66.499 43.608 63.815  1.00 9.75  1 . C  ? 
ATOM   3533 C   C   . TRP TRP TRP A A 465  465  . 63.825 43.975 57.049  1.00 11.21 1 . C  ? 
ATOM   3534 O   O   . TRP TRP TRP A A 465  465  . 62.727 44.557 57.057  1.00 11.02 1 . O  ? 
ATOM   3535 N   N   . PRO PRO PRO A A 466  466  . 64.388 43.533 55.900  1.00 10.99 1 . N  ? 
ATOM   3536 CA  CA  . PRO PRO PRO A A 466  466  . 63.816 43.941 54.626  1.00 11.36 1 . C  ? 
ATOM   3537 CB  CB  . PRO PRO PRO A A 466  466  . 64.777 43.301 53.588  1.00 11.52 1 . C  ? 
ATOM   3538 CG  CG  . PRO PRO PRO A A 466  466  . 65.440 42.211 54.317  1.00 11.66 1 . C  ? 
ATOM   3539 CD  CD  . PRO PRO PRO A A 466  466  . 65.594 42.691 55.716  1.00 11.26 1 . C  ? 
ATOM   3540 C   C   . PRO PRO PRO A A 466  466  . 62.365 43.509 54.382  1.00 11.49 1 . C  ? 
ATOM   3541 O   O   . PRO PRO PRO A A 466  466  . 61.651 44.202 53.663  1.00 12.16 1 . O  ? 
ATOM   3542 N   N   . ASP ASP ASP A A 467  467  . 61.900 42.423 55.004  1.00 12.42 1 . N  ? 
ATOM   3543 CA  CA  . ASP ASP ASP A A 467  467  . 60.492 42.034 54.813  1.00 13.25 1 . C  ? 
ATOM   3544 CB  CB  . ASP ASP ASP A A 467  467  . 60.168 40.656 55.373  1.00 15.05 1 . C  ? 
ATOM   3545 CG  CG  . ASP ASP ASP A A 467  467  . 60.907 39.507 54.666  1.00 17.45 1 . C  ? 
ATOM   3546 OD1 OD1 . ASP ASP ASP A A 467  467  . 61.484 39.711 53.588  1.00 19.67 1 . O  ? 
ATOM   3547 OD2 OD2 . ASP ASP ASP A A 467  467  . 60.843 38.383 55.233  1.00 21.62 1 . O  ? 
ATOM   3548 C   C   . ASP ASP ASP A A 467  467  . 59.560 43.065 55.450  1.00 12.40 1 . C  ? 
ATOM   3549 O   O   . ASP ASP ASP A A 467  467  . 58.462 43.305 54.943  1.00 12.90 1 . O  ? 
ATOM   3550 N   N   . ILE ILE ILE A A 468  468  . 59.984 43.689 56.541  1.00 11.45 1 . N  ? 
ATOM   3551 CA  CA  . ILE ILE ILE A A 468  468  . 59.192 44.783 57.127  1.00 11.20 1 . C  ? 
ATOM   3552 CB  CB  . ILE ILE ILE A A 468  468  . 59.702 45.172 58.543  1.00 11.31 1 . C  ? 
ATOM   3553 CG1 CG1 . ILE ILE ILE A A 468  468  . 59.372 44.085 59.557  1.00 11.51 1 . C  ? 
ATOM   3554 CD1 CD1 . ILE ILE ILE A A 468  468  . 60.074 44.247 60.879  1.00 11.36 1 . C  ? 
ATOM   3555 CG2 CG2 . ILE ILE ILE A A 468  468  . 59.092 46.493 58.993  1.00 11.46 1 . C  ? 
ATOM   3556 C   C   . ILE ILE ILE A A 468  468  . 59.227 45.986 56.189  1.00 11.26 1 . C  ? 
ATOM   3557 O   O   . ILE ILE ILE A A 468  468  . 58.194 46.593 55.880  1.00 10.99 1 . O  ? 
ATOM   3558 N   N   . GLU GLU GLU A A 469  469  . 60.418 46.351 55.737  1.00 11.20 1 . N  ? 
ATOM   3559 CA  CA  . GLU GLU GLU A A 469  469  . 60.558 47.476 54.829  1.00 11.30 1 . C  ? 
ATOM   3560 CB  CB  . GLU GLU GLU A A 469  469  . 62.004 47.602 54.384  1.00 11.34 1 . C  ? 
ATOM   3561 CG  CG  . GLU GLU GLU A A 469  469  . 62.230 48.612 53.284  1.00 11.54 1 . C  ? 
ATOM   3562 CD  CD  . GLU GLU GLU A A 469  469  . 61.841 50.038 53.643  1.00 11.94 1 . C  ? 
ATOM   3563 OE1 OE1 . GLU GLU GLU A A 469  469  . 61.859 50.391 54.838  1.00 12.16 1 . O  ? 
ATOM   3564 OE2 OE2 . GLU GLU GLU A A 469  469  . 61.581 50.858 52.721  1.00 12.44 1 . O  ? 
ATOM   3565 C   C   . GLU GLU GLU A A 469  469  . 59.659 47.375 53.595  1.00 11.79 1 . C  ? 
ATOM   3566 O   O   . GLU GLU GLU A A 469  469  . 58.979 48.350 53.224  1.00 11.86 1 . O  ? 
ATOM   3567 N   N   . LYS LYS LYS A A 470  470  . 59.666 46.206 52.956  1.00 12.38 1 . N  ? 
ATOM   3568 CA  CA  . LYS LYS LYS A A 470  470  . 58.862 46.033 51.745  1.00 12.94 1 . C  ? 
ATOM   3569 CB  CB  . LYS LYS LYS A A 470  470  . 59.239 44.756 51.019  1.00 13.64 1 . C  ? 
ATOM   3570 CG  CG  . LYS LYS LYS A A 470  470  . 60.569 44.915 50.304  1.00 14.62 1 . C  ? 
ATOM   3571 CD  CD  . LYS LYS LYS A A 470  470  . 61.062 43.631 49.697  1.00 15.04 1 . C  ? 
ATOM   3572 CE  CE  . LYS LYS LYS A A 470  470  . 62.420 43.834 49.071  1.00 15.99 1 . C  ? 
ATOM   3573 NZ  NZ  . LYS LYS LYS A A 470  470  . 62.981 42.532 48.630  1.00 16.48 1 . N  ? 
ATOM   3574 C   C   . LYS LYS LYS A A 470  470  . 57.373 46.084 52.048  1.00 12.42 1 . C  ? 
ATOM   3575 O   O   . LYS LYS LYS A A 470  470  . 56.603 46.663 51.271  1.00 13.29 1 . O  ? 
ATOM   3576 N   N   . GLN GLN GLN A A 471  471  . 56.969 45.524 53.191  1.00 12.19 1 . N  ? 
ATOM   3577 CA  CA  . GLN GLN GLN A A 471  471  . 55.580 45.646 53.654  1.00 12.26 1 . C  ? 
ATOM   3578 CB  CB  . GLN GLN GLN A A 471  471  . 55.383 44.883 54.961  1.00 12.80 1 . C  ? 
ATOM   3579 CG  CG  . GLN GLN GLN A A 471  471  . 54.038 45.080 55.651  1.00 13.13 1 . C  ? 
ATOM   3580 CD  CD  . GLN GLN GLN A A 471  471  . 52.842 44.779 54.775  1.00 13.44 1 . C  ? 
ATOM   3581 OE1 OE1 . GLN GLN GLN A A 471  471  . 52.881 43.883 53.904  1.00 14.80 1 . O  ? 
ATOM   3582 NE2 NE2 . GLN GLN GLN A A 471  471  . 51.753 45.513 54.986  1.00 13.55 1 . N  ? 
ATOM   3583 C   C   . GLN GLN GLN A A 471  471  . 55.158 47.111 53.802  1.00 12.19 1 . C  ? 
ATOM   3584 O   O   . GLN GLN GLN A A 471  471  . 54.076 47.499 53.345  1.00 11.98 1 . O  ? 
ATOM   3585 N   N   . VAL VAL VAL A A 472  472  . 55.999 47.929 54.435  1.00 11.74 1 . N  ? 
ATOM   3586 CA  CA  . VAL VAL VAL A A 472  472  . 55.643 49.346 54.616  1.00 11.72 1 . C  ? 
ATOM   3587 CB  CB  . VAL VAL VAL A A 472  472  . 56.687 50.102 55.463  1.00 11.30 1 . C  ? 
ATOM   3588 CG1 CG1 . VAL VAL VAL A A 472  472  . 56.434 51.618 55.451  1.00 11.39 1 . C  ? 
ATOM   3589 CG2 CG2 . VAL VAL VAL A A 472  472  . 56.668 49.581 56.896  1.00 11.64 1 . C  ? 
ATOM   3590 C   C   . VAL VAL VAL A A 472  472  . 55.477 50.000 53.253  1.00 11.69 1 . C  ? 
ATOM   3591 O   O   . VAL VAL VAL A A 472  472  . 54.550 50.761 53.028  1.00 11.22 1 . O  ? 
ATOM   3592 N   N   . MET MET MET A A 473  473  . 56.392 49.724 52.331  1.00 12.02 1 . N  ? 
ATOM   3593 CA  CA  . MET MET MET A A 473  473  . 56.282 50.334 51.011  1.00 12.21 1 . C  ? 
ATOM   3594 CB  CB  . MET MET MET A A 473  473  . 57.583 50.141 50.223  1.00 12.92 1 . C  ? 
ATOM   3595 CG  CG  . MET MET MET A A 473  473  . 58.766 50.891 50.818  1.00 13.62 1 . C  ? 
ATOM   3596 SD  SD  . MET MET MET A A 473  473  . 58.461 52.629 51.134  1.00 14.52 1 . S  ? 
ATOM   3597 CE  CE  . MET MET MET A A 473  473  . 58.180 53.246 49.487  1.00 15.42 1 . C  ? 
ATOM   3598 C   C   . MET MET MET A A 473  473  . 55.050 49.865 50.237  1.00 12.65 1 . C  ? 
ATOM   3599 O   O   . MET MET MET A A 473  473  . 54.464 50.666 49.525  1.00 12.86 1 . O  ? 
ATOM   3600 N   N   . ARG ARG ARG A A 474  474  . 54.642 48.608 50.405  1.00 12.43 1 . N  ? 
ATOM   3601 CA  CA  . ARG ARG ARG A A 474  474  . 53.376 48.144 49.807  1.00 12.93 1 . C  ? 
ATOM   3602 CB  CB  . ARG ARG ARG A A 474  474  . 53.228 46.633 49.936  1.00 13.85 1 . C  ? 
ATOM   3603 CG  CG  . ARG ARG ARG A A 474  474  . 54.193 45.872 49.032  1.00 14.53 1 . C  ? 
ATOM   3604 CD  CD  . ARG ARG ARG A A 474  474  . 53.808 44.418 48.922  1.00 15.22 1 . C  ? 
ATOM   3605 NE  NE  . ARG ARG ARG A A 474  474  . 53.841 43.799 50.243  1.00 15.45 1 . N  ? 
ATOM   3606 CZ  CZ  . ARG ARG ARG A A 474  474  . 54.881 43.155 50.771  1.00 15.59 1 . C  ? 
ATOM   3607 NH1 NH1 . ARG ARG ARG A A 474  474  . 55.998 42.954 50.081  1.00 16.34 1 . N  ? 
ATOM   3608 NH2 NH2 . ARG ARG ARG A A 474  474  . 54.779 42.683 52.007  1.00 15.60 1 . N  ? 
ATOM   3609 C   C   . ARG ARG ARG A A 474  474  . 52.172 48.873 50.407  1.00 13.58 1 . C  ? 
ATOM   3610 O   O   . ARG ARG ARG A A 474  474  . 51.195 49.164 49.704  1.00 13.60 1 . O  ? 
ATOM   3611 N   N   . GLN GLN GLN A A 475  475  . 52.226 49.168 51.710  1.00 12.44 1 . N  ? 
ATOM   3612 CA  CA  . GLN GLN GLN A A 475  475  . 51.195 50.012 52.346  1.00 12.47 1 . C  ? 
ATOM   3613 CB  CB  . GLN GLN GLN A A 475  475  . 51.511 50.227 53.840  1.00 12.14 1 . C  ? 
ATOM   3614 CG  CG  . GLN GLN GLN A A 475  475  . 51.352 48.976 54.684  1.00 12.20 1 . C  ? 
ATOM   3615 CD  CD  . GLN GLN GLN A A 475  475  . 52.060 48.979 56.032  1.00 12.41 1 . C  ? 
ATOM   3616 OE1 OE1 . GLN GLN GLN A A 475  475  . 52.233 47.908 56.619  1.00 12.90 1 . O  ? 
ATOM   3617 NE2 NE2 . GLN GLN GLN A A 475  475  . 52.445 50.152 56.535  1.00 12.52 1 . N  ? 
ATOM   3618 C   C   . GLN GLN GLN A A 475  475  . 51.078 51.347 51.616  1.00 12.62 1 . C  ? 
ATOM   3619 O   O   . GLN GLN GLN A A 475  475  . 49.981 51.783 51.247  1.00 12.94 1 . O  ? 
ATOM   3620 N   N   . PHE PHE PHE A A 476  476  . 52.210 52.000 51.370  1.00 12.08 1 . N  ? 
ATOM   3621 CA  CA  . PHE PHE PHE A A 476  476  . 52.200 53.244 50.601  1.00 12.07 1 . C  ? 
ATOM   3622 CB  CB  . PHE PHE PHE A A 476  476  . 53.575 53.923 50.619  1.00 11.92 1 . C  ? 
ATOM   3623 CG  CG  . PHE PHE PHE A A 476  476  . 53.851 54.673 51.894  1.00 11.69 1 . C  ? 
ATOM   3624 CD1 CD1 . PHE PHE PHE A A 476  476  . 53.315 55.931 52.103  1.00 11.77 1 . C  ? 
ATOM   3625 CE1 CE1 . PHE PHE PHE A A 476  476  . 53.549 56.628 53.272  1.00 11.50 1 . C  ? 
ATOM   3626 CZ  CZ  . PHE PHE PHE A A 476  476  . 54.338 56.045 54.253  1.00 11.83 1 . C  ? 
ATOM   3627 CE2 CE2 . PHE PHE PHE A A 476  476  . 54.879 54.803 54.054  1.00 11.38 1 . C  ? 
ATOM   3628 CD2 CD2 . PHE PHE PHE A A 476  476  . 54.643 54.111 52.881  1.00 11.84 1 . C  ? 
ATOM   3629 C   C   . PHE PHE PHE A A 476  476  . 51.685 53.053 49.171  1.00 12.92 1 . C  ? 
ATOM   3630 O   O   . PHE PHE PHE A A 476  476  . 50.844 53.845 48.703  1.00 12.74 1 . O  ? 
ATOM   3631 N   N   . ALA ALA ALA A A 477  477  . 52.133 51.998 48.496  1.00 12.98 1 . N  ? 
ATOM   3632 CA  CA  . ALA ALA ALA A A 477  477  . 51.643 51.727 47.128  1.00 13.48 1 . C  ? 
ATOM   3633 CB  CB  . ALA ALA ALA A A 477  477  . 52.241 50.454 46.565  1.00 13.53 1 . C  ? 
ATOM   3634 C   C   . ALA ALA ALA A A 477  477  . 50.123 51.642 47.106  1.00 14.35 1 . C  ? 
ATOM   3635 O   O   . ALA ALA ALA A A 477  477  . 49.471 52.238 46.232  1.00 15.01 1 . O  ? 
ATOM   3636 N   N   . ASP ASP ASP A A 478  478  . 49.559 50.958 48.097  1.00 14.00 1 . N  ? 
ATOM   3637 CA  CA  . ASP ASP ASP A A 478  478  . 48.108 50.753 48.161  1.00 15.21 1 . C  ? 
ATOM   3638 CB  CB  . ASP ASP ASP A A 478  478  . 47.727 49.788 49.288  1.00 15.86 1 . C  ? 
ATOM   3639 CG  CG  . ASP ASP ASP A A 478  478  . 48.124 48.346 49.024  1.00 17.30 1 . C  ? 
ATOM   3640 OD1 OD1 . ASP ASP ASP A A 478  478  . 48.597 47.992 47.920  1.00 17.83 1 . O  ? 
ATOM   3641 OD2 OD2 . ASP ASP ASP A A 478  478  . 47.928 47.529 49.952  1.00 19.11 1 . O  ? 
ATOM   3642 C   C   . ASP ASP ASP A A 478  478  . 47.343 52.051 48.351  1.00 15.78 1 . C  ? 
ATOM   3643 O   O   . ASP ASP ASP A A 478  478  . 46.165 52.109 47.987  1.00 17.35 1 . O  ? 
ATOM   3644 N   N   . THR THR THR A A 479  479  . 47.972 53.087 48.917  1.00 15.67 1 . N  ? 
ATOM   3645 CA  CA  . THR THR THR A A 479  479  . 47.308 54.374 49.114  1.00 15.89 1 . C  ? 
ATOM   3646 CB  CB  . THR THR THR A A 479  479  . 47.929 55.208 50.257  1.00 15.67 1 . C  ? 
ATOM   3647 OG1 OG1 . THR THR THR A A 479  479  . 49.257 55.625 49.903  1.00 15.14 1 . O  ? 
ATOM   3648 CG2 CG2 . THR THR THR A A 479  479  . 47.948 54.433 51.548  1.00 15.88 1 . C  ? 
ATOM   3649 C   C   . THR THR THR A A 479  479  . 47.288 55.284 47.903  1.00 17.26 1 . C  ? 
ATOM   3650 O   O   . THR THR THR A A 479  479  . 46.590 56.283 47.942  1.00 17.46 1 . O  ? 
ATOM   3651 N   N   . ILE ILE ILE A A 480  480  . 48.070 54.983 46.856  1.00 17.94 1 . N  ? 
ATOM   3652 CA  CA  . ILE ILE ILE A A 480  480  . 48.319 55.961 45.786  1.00 19.55 1 . C  ? 
ATOM   3653 CB  CB  . ILE ILE ILE A A 480  480  . 49.247 55.398 44.646  1.00 20.29 1 . C  ? 
ATOM   3654 CG1 CG1 . ILE ILE ILE A A 480  480  . 49.663 56.488 43.649  1.00 21.74 1 . C  ? 
ATOM   3655 CD1 CD1 . ILE ILE ILE A A 480  480  . 50.525 57.568 44.250  1.00 21.48 1 . C  ? 
ATOM   3656 CG2 CG2 . ILE ILE ILE A A 480  480  . 48.601 54.274 43.868  1.00 21.40 1 . C  ? 
ATOM   3657 C   C   . ILE ILE ILE A A 480  480  . 47.024 56.536 45.204  1.00 18.48 1 . C  ? 
ATOM   3658 O   O   . ILE ILE ILE A A 480  480  . 46.878 57.759 45.135  1.00 18.14 1 . O  ? 
ATOM   3659 N   N   . ASN ASN ASN A A 481  481  . 46.094 55.657 44.845  1.00 20.80 1 . N  ? 
ATOM   3660 CA  CA  . ASN ASN ASN A A 481  481  . 44.893 56.089 44.143  1.00 21.55 1 . C  ? 
ATOM   3661 CB  CB  . ASN ASN ASN A A 481  481  . 44.588 55.152 42.968  1.00 23.44 1 . C  ? 
ATOM   3662 CG  CG  . ASN ASN ASN A A 481  481  . 45.526 55.382 41.792  1.00 24.57 1 . C  ? 
ATOM   3663 OD1 OD1 . ASN ASN ASN A A 481  481  . 46.077 56.472 41.624  1.00 24.53 1 . O  ? 
ATOM   3664 ND2 ND2 . ASN ASN ASN A A 481  481  . 45.696 54.356 40.968  1.00 27.72 1 . N  ? 
ATOM   3665 C   C   . ASN ASN ASN A A 481  481  . 43.709 56.246 45.068  1.00 21.37 1 . C  ? 
ATOM   3666 O   O   . ASN ASN ASN A A 481  481  . 42.606 56.512 44.603  1.00 21.93 1 . O  ? 
ATOM   3667 N   N   . VAL VAL VAL A A 482  482  . 43.929 56.136 46.374  1.00 20.93 1 . N  ? 
ATOM   3668 CA  CA  . VAL VAL VAL A A 482  482  . 42.869 56.450 47.322  1.00 20.86 1 . C  ? 
ATOM   3669 CB  CB  . VAL VAL VAL A A 482  482  . 43.276 56.108 48.769  1.00 20.45 1 . C  ? 
ATOM   3670 CG1 CG1 . VAL VAL VAL A A 482  482  . 42.304 56.713 49.776  1.00 20.97 1 . C  ? 
ATOM   3671 CG2 CG2 . VAL VAL VAL A A 482  482  . 43.384 54.604 48.941  1.00 20.94 1 . C  ? 
ATOM   3672 C   C   . VAL VAL VAL A A 482  482  . 42.518 57.926 47.170  1.00 20.98 1 . C  ? 
ATOM   3673 O   O   . VAL VAL VAL A A 482  482  . 43.394 58.778 47.029  1.00 19.71 1 . O  ? 
ATOM   3674 N   N   . GLN GLN GLN A A 483  483  . 41.213 58.205 47.155  1.00 23.34 1 . N  ? 
ATOM   3675 CA  CA  . GLN GLN GLN A A 483  483  . 40.682 59.554 47.096  1.00 25.67 1 . C  ? 
ATOM   3676 CB  CB  . GLN GLN GLN A A 483  483  . 39.887 59.761 45.785  1.00 28.74 1 . C  ? 
ATOM   3677 CG  CG  . GLN GLN GLN A A 483  483  . 39.200 61.116 45.600  1.00 32.40 1 . C  ? 
ATOM   3678 CD  CD  . GLN GLN GLN A A 483  483  . 40.153 62.288 45.342  1.00 35.04 1 . C  ? 
ATOM   3679 OE1 OE1 . GLN GLN GLN A A 483  483  . 41.036 62.226 44.464  1.00 37.34 1 . O  ? 
ATOM   3680 NE2 NE2 . GLN GLN GLN A A 483  483  . 39.956 63.386 46.084  1.00 36.52 1 . N  ? 
ATOM   3681 C   C   . GLN GLN GLN A A 483  483  . 39.772 59.691 48.303  1.00 25.88 1 . C  ? 
ATOM   3682 O   O   . GLN GLN GLN A A 483  483  . 38.907 58.851 48.523  1.00 27.94 1 . O  ? 
ATOM   3683 N   N   . ASP ASP ASP A A 484  484  . 40.001 60.727 49.092  1.00 24.66 1 . N  ? 
ATOM   3684 CA  CA  . ASP ASP ASP A A 484  484  . 39.113 61.077 50.182  1.00 25.90 1 . C  ? 
ATOM   3685 CB  CB  . ASP ASP ASP A A 484  484  . 39.772 60.785 51.525  1.00 26.17 1 . C  ? 
ATOM   3686 CG  CG  . ASP ASP ASP A A 484  484  . 38.850 61.025 52.706  1.00 27.12 1 . C  ? 
ATOM   3687 OD1 OD1 . ASP ASP ASP A A 484  484  . 37.700 61.482 52.529  1.00 28.04 1 . O  ? 
ATOM   3688 OD2 OD2 . ASP ASP ASP A A 484  484  . 39.285 60.737 53.832  1.00 27.88 1 . O  ? 
ATOM   3689 C   C   . ASP ASP ASP A A 484  484  . 38.840 62.547 50.022  1.00 25.95 1 . C  ? 
ATOM   3690 O   O   . ASP ASP ASP A A 484  484  . 39.694 63.375 50.312  1.00 23.80 1 . O  ? 
ATOM   3691 N   N   . SER SER SER A A 485  485  . 37.639 62.858 49.532  1.00 28.43 1 . N  ? 
ATOM   3692 CA  CA  . SER SER SER A A 485  485  . 37.252 64.231 49.237  1.00 30.17 1 . C  ? 
ATOM   3693 CB  CB  . SER SER SER A A 485  485  . 36.164 64.258 48.157  1.00 31.84 1 . C  ? 
ATOM   3694 OG  OG  . SER SER SER A A 485  485  . 36.646 63.652 46.969  1.00 34.41 1 . O  ? 
ATOM   3695 C   C   . SER SER SER A A 485  485  . 36.769 64.995 50.462  1.00 30.33 1 . C  ? 
ATOM   3696 O   O   . SER SER SER A A 485  485  . 36.524 66.190 50.365  1.00 31.42 1 . O  ? 
ATOM   3697 N   N   . SER SER SER A A 486  486  . 36.640 64.329 51.611  1.00 29.90 1 . N  ? 
ATOM   3698 CA  CA  . SER SER SER A A 486  486  . 36.330 65.031 52.856  1.00 31.23 1 . C  ? 
ATOM   3699 CB  CB  . SER SER SER A A 486  486  . 36.245 64.070 54.048  1.00 30.90 1 . C  ? 
ATOM   3700 OG  OG  . SER SER SER A A 486  486  . 37.520 63.571 54.405  1.00 33.75 1 . O  ? 
ATOM   3701 C   C   . SER SER SER A A 486  486  . 37.388 66.096 53.098  1.00 31.44 1 . C  ? 
ATOM   3702 O   O   . SER SER SER A A 486  486  . 38.573 65.895 52.790  1.00 31.22 1 . O  ? 
ATOM   3703 N   N   . GLU GLU GLU A A 487  487  . 36.958 67.234 53.624  1.00 32.40 1 . N  ? 
ATOM   3704 CA  CA  . GLU GLU GLU A A 487  487  . 37.847 68.368 53.788  1.00 33.66 1 . C  ? 
ATOM   3705 CB  CB  . GLU GLU GLU A A 487  487  . 37.183 69.658 53.298  1.00 36.94 1 . C  ? 
ATOM   3706 CG  CG  . GLU GLU GLU A A 487  487  . 36.847 69.604 51.812  1.00 40.50 1 . C  ? 
ATOM   3707 CD  CD  . GLU GLU GLU A A 487  487  . 36.602 70.967 51.189  1.00 44.18 1 . C  ? 
ATOM   3708 OE1 OE1 . GLU GLU GLU A A 487  487  . 36.207 71.908 51.915  1.00 46.30 1 . O  ? 
ATOM   3709 OE2 OE2 . GLU GLU GLU A A 487  487  . 36.793 71.089 49.958  1.00 47.97 1 . O  ? 
ATOM   3710 C   C   . GLU GLU GLU A A 487  487  . 38.328 68.509 55.223  1.00 32.48 1 . C  ? 
ATOM   3711 O   O   . GLU GLU GLU A A 487  487  . 37.660 68.088 56.175  1.00 33.48 1 . O  ? 
ATOM   3712 N   N   . PHE PHE PHE A A 488  488  . 39.516 69.085 55.355  1.00 29.15 1 . N  ? 
ATOM   3713 CA  CA  . PHE PHE PHE A A 488  488  . 40.097 69.415 56.649  1.00 27.59 1 . C  ? 
ATOM   3714 CB  CB  . PHE PHE PHE A A 488  488  . 41.237 68.438 57.011  1.00 27.75 1 . C  ? 
ATOM   3715 CG  CG  . PHE PHE PHE A A 488  488  . 42.483 68.598 56.165  1.00 26.58 1 . C  ? 
ATOM   3716 CD1 CD1 . PHE PHE PHE A A 488  488  . 42.572 67.998 54.912  1.00 25.50 1 . C  ? 
ATOM   3717 CE1 CE1 . PHE PHE PHE A A 488  488  . 43.712 68.151 54.127  1.00 25.95 1 . C  ? 
ATOM   3718 CZ  CZ  . PHE PHE PHE A A 488  488  . 44.787 68.889 54.597  1.00 25.98 1 . C  ? 
ATOM   3719 CE2 CE2 . PHE PHE PHE A A 488  488  . 44.712 69.488 55.847  1.00 26.41 1 . C  ? 
ATOM   3720 CD2 CD2 . PHE PHE PHE A A 488  488  . 43.566 69.335 56.625  1.00 25.97 1 . C  ? 
ATOM   3721 C   C   . PHE PHE PHE A A 488  488  . 40.612 70.840 56.569  1.00 27.24 1 . C  ? 
ATOM   3722 O   O   . PHE PHE PHE A A 488  488  . 40.924 71.336 55.478  1.00 26.06 1 . O  ? 
ATOM   3723 N   N   . LYS LYS LYS A A 489  489  . 40.700 71.490 57.726  1.00 27.01 1 . N  ? 
ATOM   3724 CA  CA  . LYS LYS LYS A A 489  489  . 41.270 72.822 57.826  1.00 28.50 1 . C  ? 
ATOM   3725 CB  CB  . LYS LYS LYS A A 489  489  . 40.726 73.560 59.053  1.00 30.81 1 . C  ? 
ATOM   3726 CG  CG  . LYS LYS LYS A A 489  489  . 40.935 75.069 58.996  1.00 31.52 1 . C  ? 
ATOM   3727 CD  CD  . LYS LYS LYS A A 489  489  . 40.108 75.785 60.050  1.00 32.46 1 . C  ? 
ATOM   3728 CE  CE  . LYS LYS LYS A A 489  489  . 40.305 77.290 59.990  1.00 32.44 1 . C  ? 
ATOM   3729 NZ  NZ  . LYS LYS LYS A A 489  489  . 39.616 77.910 58.827  1.00 32.47 1 . N  ? 
ATOM   3730 C   C   . LYS LYS LYS A A 489  489  . 42.788 72.710 57.909  1.00 28.59 1 . C  ? 
ATOM   3731 O   O   . LYS LYS LYS A A 489  489  . 43.316 72.013 58.776  1.00 27.99 1 . O  ? 
ATOM   3732 N   N   . VAL VAL VAL A A 490  490  . 43.467 73.398 56.996  1.00 29.00 1 . N  ? 
ATOM   3733 CA  CA  . VAL VAL VAL A A 490  490  . 44.924 73.431 56.964  1.00 30.35 1 . C  ? 
ATOM   3734 CB  CB  . VAL VAL VAL A A 490  490  . 45.448 73.902 55.591  1.00 29.44 1 . C  ? 
ATOM   3735 CG1 CG1 . VAL VAL VAL A A 490  490  . 46.970 73.994 55.601  1.00 29.68 1 . C  ? 
ATOM   3736 CG2 CG2 . VAL VAL VAL A A 490  490  . 44.964 72.975 54.476  1.00 29.58 1 . C  ? 
ATOM   3737 C   C   . VAL VAL VAL A A 490  490  . 45.364 74.377 58.081  1.00 32.52 1 . C  ? 
ATOM   3738 O   O   . VAL VAL VAL A A 490  490  . 45.011 75.561 58.070  1.00 32.82 1 . O  ? 
ATOM   3739 N   N   . GLY GLY GLY A A 491  491  . 46.110 73.843 59.048  1.00 33.90 1 . N  ? 
ATOM   3740 CA  CA  . GLY GLY GLY A A 491  491  . 46.448 74.560 60.279  1.00 36.08 1 . C  ? 
ATOM   3741 C   C   . GLY GLY GLY A A 491  491  . 47.296 75.810 60.116  1.00 39.10 1 . C  ? 
ATOM   3742 O   O   . GLY GLY GLY A A 491  491  . 47.111 76.780 60.855  1.00 39.81 1 . O  ? 
ATOM   3743 N   N   . SER SER SER A A 492  492  . 48.222 75.790 59.157  1.00 40.69 1 . N  ? 
ATOM   3744 CA  CA  . SER SER SER A A 492  492  . 49.142 76.911 58.942  1.00 42.64 1 . C  ? 
ATOM   3745 CB  CB  . SER SER SER A A 492  492  . 50.316 76.498 58.039  1.00 42.00 1 . C  ? 
ATOM   3746 OG  OG  . SER SER SER A A 492  492  . 49.869 76.054 56.765  1.00 41.76 1 . O  ? 
ATOM   3747 C   C   . SER SER SER A A 492  492  . 48.459 78.158 58.368  1.00 43.60 1 . C  ? 
ATOM   3748 O   O   . SER SER SER A A 492  492  . 48.764 79.266 58.808  1.00 46.88 1 . O  ? 
ATOM   3749 N   N   . ASN ASN ASN A A 493  493  . 47.549 77.975 57.404  1.00 44.95 1 . N  ? 
ATOM   3750 CA  CA  . ASN ASN ASN A A 493  493  . 46.896 79.099 56.694  1.00 44.99 1 . C  ? 
ATOM   3751 CB  CB  . ASN ASN ASN A A 493  493  . 47.326 79.115 55.210  1.00 46.19 1 . C  ? 
ATOM   3752 CG  CG  . ASN ASN ASN A A 493  493  . 46.819 77.914 54.415  1.00 47.46 1 . C  ? 
ATOM   3753 OD1 OD1 . ASN ASN ASN A A 493  493  . 46.026 77.107 54.899  1.00 47.70 1 . O  ? 
ATOM   3754 ND2 ND2 . ASN ASN ASN A A 493  493  . 47.278 77.801 53.171  1.00 48.05 1 . N  ? 
ATOM   3755 C   C   . ASN ASN ASN A A 493  493  . 45.357 79.195 56.800  1.00 43.42 1 . C  ? 
ATOM   3756 O   O   . ASN ASN ASN A A 493  493  . 44.769 80.160 56.309  1.00 45.94 1 . O  ? 
ATOM   3757 N   N   . GLY GLY GLY A A 494  494  . 44.708 78.198 57.399  1.00 39.66 1 . N  ? 
ATOM   3758 CA  CA  . GLY GLY GLY A A 494  494  . 43.253 78.213 57.583  1.00 37.39 1 . C  ? 
ATOM   3759 C   C   . GLY GLY GLY A A 494  494  . 42.402 77.811 56.385  1.00 35.84 1 . C  ? 
ATOM   3760 O   O   . GLY GLY GLY A A 494  494  . 41.176 77.754 56.503  1.00 37.03 1 . O  ? 
ATOM   3761 N   N   . ALA ALA ALA A A 495  495  . 43.018 77.527 55.239  1.00 33.51 1 . N  ? 
ATOM   3762 CA  CA  . ALA ALA ALA A A 495  495  . 42.269 77.074 54.064  1.00 33.48 1 . C  ? 
ATOM   3763 CB  CB  . ALA ALA ALA A A 495  495  . 43.156 77.096 52.826  1.00 34.24 1 . C  ? 
ATOM   3764 C   C   . ALA ALA ALA A A 495  495  . 41.721 75.671 54.289  1.00 32.26 1 . C  ? 
ATOM   3765 O   O   . ALA ALA ALA A A 495  495  . 42.239 74.927 55.126  1.00 35.16 1 . O  ? 
ATOM   3766 N   N   . MET MET MET A A 496  496  . 40.666 75.323 53.557  1.00 30.90 1 . N  ? 
ATOM   3767 CA  CA  . MET MET MET A A 496  496  . 40.139 73.969 53.548  1.00 30.47 1 . C  ? 
ATOM   3768 CB  CB  . MET MET MET A A 496  496  . 38.615 73.977 53.413  1.00 30.20 1 . C  ? 
ATOM   3769 CG  CG  . MET MET MET A A 496  496  . 37.903 74.714 54.541  1.00 29.91 1 . C  ? 
ATOM   3770 SD  SD  . MET MET MET A A 496  496  . 38.265 74.094 56.202  1.00 28.98 1 . S  ? 
ATOM   3771 CE  CE  . MET MET MET A A 496  496  . 37.429 72.511 56.200  1.00 28.82 1 . C  ? 
ATOM   3772 C   C   . MET MET MET A A 496  496  . 40.796 73.204 52.402  1.00 30.59 1 . C  ? 
ATOM   3773 O   O   . MET MET MET A A 496  496  . 41.047 73.780 51.342  1.00 31.07 1 . O  ? 
ATOM   3774 N   N   . ALA ALA ALA A A 497  497  . 41.094 71.921 52.626  1.00 28.43 1 . N  ? 
ATOM   3775 CA  CA  . ALA ALA ALA A A 497  497  . 41.698 71.072 51.594  1.00 27.22 1 . C  ? 
ATOM   3776 CB  CB  . ALA ALA ALA A A 497  497  . 43.209 71.067 51.735  1.00 26.95 1 . C  ? 
ATOM   3777 C   C   . ALA ALA ALA A A 497  497  . 41.157 69.648 51.647  1.00 26.83 1 . C  ? 
ATOM   3778 O   O   . ALA ALA ALA A A 497  497  . 40.718 69.177 52.688  1.00 26.41 1 . O  ? 
ATOM   3779 N   N   . VAL VAL VAL A A 498  498  . 41.189 68.988 50.498  1.00 26.69 1 . N  ? 
ATOM   3780 CA  CA  . VAL VAL VAL A A 498  498  . 40.838 67.585 50.354  1.00 26.55 1 . C  ? 
ATOM   3781 CB  CB  . VAL VAL VAL A A 498  498  . 40.791 67.221 48.839  1.00 28.91 1 . C  ? 
ATOM   3782 CG1 CG1 . VAL VAL VAL A A 498  498  . 40.889 65.730 48.579  1.00 29.66 1 . C  ? 
ATOM   3783 CG2 CG2 . VAL VAL VAL A A 498  498  . 39.514 67.795 48.211  1.00 30.21 1 . C  ? 
ATOM   3784 C   C   . VAL VAL VAL A A 498  498  . 41.871 66.754 51.143  1.00 24.33 1 . C  ? 
ATOM   3785 O   O   . VAL VAL VAL A A 498  498  . 43.072 66.992 51.040  1.00 24.86 1 . O  ? 
ATOM   3786 N   N   . LYS LYS LYS A A 499  499  . 41.389 65.806 51.945  1.00 22.62 1 . N  ? 
ATOM   3787 CA  CA  . LYS LYS LYS A A 499  499  . 42.253 64.983 52.791  1.00 20.55 1 . C  ? 
ATOM   3788 CB  CB  . LYS LYS LYS A A 499  499  . 41.378 64.056 53.652  1.00 20.34 1 . C  ? 
ATOM   3789 CG  CG  . LYS LYS LYS A A 499  499  . 42.094 63.018 54.505  1.00 20.58 1 . C  ? 
ATOM   3790 CD  CD  . LYS LYS LYS A A 499  499  . 43.134 63.604 55.447  1.00 20.52 1 . C  ? 
ATOM   3791 CE  CE  . LYS LYS LYS A A 499  499  . 42.512 64.448 56.544  1.00 21.04 1 . C  ? 
ATOM   3792 NZ  NZ  . LYS LYS LYS A A 499  499  . 43.500 64.825 57.598  1.00 21.26 1 . N  ? 
ATOM   3793 C   C   . LYS LYS LYS A A 499  499  . 43.281 64.174 51.976  1.00 19.72 1 . C  ? 
ATOM   3794 O   O   . LYS LYS LYS A A 499  499  . 44.460 64.069 52.365  1.00 18.56 1 . O  ? 
ATOM   3795 N   N   . LYS LYS LYS A A 500  500  . 42.829 63.573 50.883  1.00 18.28 1 . N  ? 
ATOM   3796 CA  CA  . LYS LYS LYS A A 500  500  . 43.690 62.690 50.096  1.00 18.59 1 . C  ? 
ATOM   3797 CB  CB  . LYS LYS LYS A A 500  500  . 43.599 61.257 50.630  1.00 18.69 1 . C  ? 
ATOM   3798 CG  CG  . LYS LYS LYS A A 500  500  . 44.340 60.177 49.832  1.00 18.03 1 . C  ? 
ATOM   3799 CD  CD  . LYS LYS LYS A A 500  500  . 45.842 60.428 49.747  1.00 17.79 1 . C  ? 
ATOM   3800 CE  CE  . LYS LYS LYS A A 500  500  . 46.545 59.289 49.033  1.00 16.81 1 . C  ? 
ATOM   3801 NZ  NZ  . LYS LYS LYS A A 500  500  . 46.180 59.224 47.586  1.00 16.91 1 . N  ? 
ATOM   3802 C   C   . LYS LYS LYS A A 500  500  . 43.302 62.756 48.622  1.00 19.23 1 . C  ? 
ATOM   3803 O   O   . LYS LYS LYS A A 500  500  . 42.171 62.417 48.245  1.00 20.75 1 . O  ? 
ATOM   3804 N   N   . VAL VAL VAL A A 501  501  . 44.274 63.146 47.805  1.00 18.43 1 . N  ? 
ATOM   3805 CA  CA  . VAL VAL VAL A A 501  501  . 44.109 63.334 46.371  1.00 18.58 1 . C  ? 
ATOM   3806 CB  CB  . VAL VAL VAL A A 501  501  . 44.861 64.596 45.896  1.00 18.74 1 . C  ? 
ATOM   3807 CG1 CG1 . VAL VAL VAL A A 501  501  . 44.866 64.708 44.368  1.00 19.40 1 . C  ? 
ATOM   3808 CG2 CG2 . VAL VAL VAL A A 501  501  . 44.267 65.847 46.518  1.00 18.90 1 . C  ? 
ATOM   3809 C   C   . VAL VAL VAL A A 501  501  . 44.653 62.109 45.666  1.00 19.44 1 . C  ? 
ATOM   3810 O   O   . VAL VAL VAL A A 501  501  . 45.749 61.637 45.993  1.00 17.97 1 . O  ? 
ATOM   3811 N   N   . GLN GLN GLN A A 502  502  . 43.898 61.600 44.699  1.00 19.37 1 . N  ? 
ATOM   3812 CA  CA  . GLN GLN GLN A A 502  502  . 44.311 60.471 43.880  1.00 20.41 1 . C  ? 
ATOM   3813 CB  CB  . GLN GLN GLN A A 502  502  . 43.220 60.142 42.828  1.00 22.91 1 . C  ? 
ATOM   3814 CG  CG  . GLN GLN GLN A A 502  502  . 43.571 59.053 41.817  1.00 25.55 1 . C  ? 
ATOM   3815 CD  CD  . GLN GLN GLN A A 502  502  . 44.371 59.553 40.605  1.00 28.34 1 . C  ? 
ATOM   3816 OE1 OE1 . GLN GLN GLN A A 502  502  . 44.052 60.593 40.005  1.00 31.73 1 . O  ? 
ATOM   3817 NE2 NE2 . GLN GLN GLN A A 502  502  . 45.421 58.812 40.239  1.00 29.18 1 . N  ? 
ATOM   3818 C   C   . GLN GLN GLN A A 502  502  . 45.640 60.789 43.207  1.00 18.83 1 . C  ? 
ATOM   3819 O   O   . GLN GLN GLN A A 502  502  . 45.814 61.864 42.630  1.00 18.47 1 . O  ? 
ATOM   3820 N   N   . GLY GLY GLY A A 503  503  . 46.589 59.865 43.333  1.00 17.57 1 . N  ? 
ATOM   3821 CA  CA  . GLY GLY GLY A A 503  503  . 47.893 59.992 42.697  1.00 17.86 1 . C  ? 
ATOM   3822 C   C   . GLY GLY GLY A A 503  503  . 48.954 60.690 43.528  1.00 17.17 1 . C  ? 
ATOM   3823 O   O   . GLY GLY GLY A A 503  503  . 50.115 60.722 43.147  1.00 16.82 1 . O  ? 
ATOM   3824 N   N   . MET MET MET A A 504  504  . 48.571 61.242 44.680  1.00 16.56 1 . N  ? 
ATOM   3825 CA  CA  . MET MET MET A A 504  504  . 49.533 61.817 45.600  1.00 16.68 1 . C  ? 
ATOM   3826 CB  CB  . MET MET MET A A 504  504  . 49.029 63.141 46.153  1.00 17.45 1 . C  ? 
ATOM   3827 CG  CG  . MET MET MET A A 504  504  . 48.694 64.183 45.073  1.00 18.32 1 . C  ? 
ATOM   3828 SD  SD  . MET MET MET A A 504  504  . 50.015 64.415 43.863  1.00 20.97 1 . S  ? 
ATOM   3829 CE  CE  . MET MET MET A A 504  504  . 51.302 65.094 44.867  1.00 20.17 1 . C  ? 
ATOM   3830 C   C   . MET MET MET A A 504  504  . 49.797 60.829 46.729  1.00 15.64 1 . C  ? 
ATOM   3831 O   O   . MET MET MET A A 504  504  . 48.885 60.276 47.319  1.00 16.80 1 . O  ? 
ATOM   3832 N   N   . ILE ILE ILE A A 505  505  . 51.078 60.591 46.995  1.00 14.53 1 . N  ? 
ATOM   3833 CA  CA  . ILE ILE ILE A A 505  505  . 51.497 59.774 48.126  1.00 14.31 1 . C  ? 
ATOM   3834 CB  CB  . ILE ILE ILE A A 505  505  . 53.014 59.458 48.015  1.00 13.98 1 . C  ? 
ATOM   3835 CG1 CG1 . ILE ILE ILE A A 505  505  . 53.262 58.441 46.894  1.00 14.55 1 . C  ? 
ATOM   3836 CD1 CD1 . ILE ILE ILE A A 505  505  . 52.794 57.041 47.179  1.00 15.20 1 . C  ? 
ATOM   3837 CG2 CG2 . ILE ILE ILE A A 505  505  . 53.627 58.988 49.341  1.00 13.84 1 . C  ? 
ATOM   3838 C   C   . ILE ILE ILE A A 505  505  . 51.178 60.524 49.426  1.00 13.36 1 . C  ? 
ATOM   3839 O   O   . ILE ILE ILE A A 505  505  . 51.392 61.731 49.523  1.00 14.53 1 . O  ? 
ATOM   3840 N   N   . PRO PRO PRO A A 506  506  . 50.668 59.792 50.440  1.00 12.92 1 . N  ? 
ATOM   3841 CA  CA  . PRO PRO PRO A A 506  506  . 50.388 60.461 51.706  1.00 13.00 1 . C  ? 
ATOM   3842 CB  CB  . PRO PRO PRO A A 506  506  . 49.588 59.418 52.468  1.00 13.00 1 . C  ? 
ATOM   3843 CG  CG  . PRO PRO PRO A A 506  506  . 50.059 58.120 51.948  1.00 12.93 1 . C  ? 
ATOM   3844 CD  CD  . PRO PRO PRO A A 506  506  . 50.258 58.379 50.478  1.00 12.88 1 . C  ? 
ATOM   3845 C   C   . PRO PRO PRO A A 506  506  . 51.644 60.824 52.474  1.00 13.06 1 . C  ? 
ATOM   3846 O   O   . PRO PRO PRO A A 506  506  . 52.671 60.160 52.360  1.00 13.18 1 . O  ? 
ATOM   3847 N   N   . HIS HIS HIS A A 507  507  . 51.545 61.894 53.245  1.00 11.94 1 . N  ? 
ATOM   3848 CA  CA  . HIS HIS HIS A A 507  507  . 52.591 62.273 54.191  1.00 12.10 1 . C  ? 
ATOM   3849 CB  CB  . HIS HIS HIS A A 507  507  . 52.179 63.566 54.863  1.00 12.22 1 . C  ? 
ATOM   3850 CG  CG  . HIS HIS HIS A A 507  507  . 53.071 63.997 55.973  1.00 12.07 1 . C  ? 
ATOM   3851 ND1 ND1 . HIS HIS HIS A A 507  507  . 52.801 63.723 57.294  1.00 12.25 1 . N  ? 
ATOM   3852 CE1 CE1 . HIS HIS HIS A A 507  507  . 53.739 64.251 58.053  1.00 11.67 1 . C  ? 
ATOM   3853 NE2 NE2 . HIS HIS HIS A A 507  507  . 54.614 64.856 57.270  1.00 12.11 1 . N  ? 
ATOM   3854 CD2 CD2 . HIS HIS HIS A A 507  507  . 54.226 64.697 55.966  1.00 12.40 1 . C  ? 
ATOM   3855 C   C   . HIS HIS HIS A A 507  507  . 52.829 61.217 55.258  1.00 11.89 1 . C  ? 
ATOM   3856 O   O   . HIS HIS HIS A A 507  507  . 53.978 60.986 55.656  1.00 11.67 1 . O  ? 
ATOM   3857 N   N   . ASP ASP ASP A A 508  508  . 51.772 60.598 55.742  1.00 11.31 1 . N  ? 
ATOM   3858 CA  CA  . ASP ASP ASP A A 508  508  . 51.848 59.661 56.853  1.00 11.32 1 . C  ? 
ATOM   3859 CB  CB  . ASP ASP ASP A A 508  508  . 51.835 60.423 58.185  1.00 11.26 1 . C  ? 
ATOM   3860 CG  CG  . ASP ASP ASP A A 508  508  . 50.547 61.188 58.385  1.00 11.61 1 . C  ? 
ATOM   3861 OD1 OD1 . ASP ASP ASP A A 508  508  . 49.553 60.520 58.729  1.00 12.11 1 . O  ? 
ATOM   3862 OD2 OD2 . ASP ASP ASP A A 508  508  . 50.596 62.422 58.188  1.00 12.56 1 . O  ? 
ATOM   3863 C   C   . ASP ASP ASP A A 508  508  . 50.701 58.671 56.802  1.00 11.18 1 . C  ? 
ATOM   3864 O   O   . ASP ASP ASP A A 508  508  . 49.728 58.862 56.045  1.00 11.58 1 . O  ? 
ATOM   3865 N   N   . LEU LEU LEU A A 509  509  . 50.786 57.617 57.614  1.00 11.08 1 . N  ? 
ATOM   3866 CA  CA  . LEU LEU LEU A A 509  509  . 49.770 56.575 57.640  1.00 11.38 1 . C  ? 
ATOM   3867 CB  CB  . LEU LEU LEU A A 509  509  . 50.388 55.177 57.457  1.00 11.29 1 . C  ? 
ATOM   3868 CG  CG  . LEU LEU LEU A A 509  509  . 51.225 54.999 56.182  1.00 11.82 1 . C  ? 
ATOM   3869 CD1 CD1 . LEU LEU LEU A A 509  509  . 51.773 53.583 56.120  1.00 11.95 1 . C  ? 
ATOM   3870 CD2 CD2 . LEU LEU LEU A A 509  509  . 50.423 55.358 54.939  1.00 12.09 1 . C  ? 
ATOM   3871 C   C   . LEU LEU LEU A A 509  509  . 48.944 56.658 58.914  1.00 11.12 1 . C  ? 
ATOM   3872 O   O   . LEU LEU LEU A A 509  509  . 48.424 55.654 59.377  1.00 11.79 1 . O  ? 
ATOM   3873 N   N   . GLY GLY GLY A A 510  510  . 48.814 57.864 59.456  1.00 11.52 1 . N  ? 
ATOM   3874 CA  CA  . GLY GLY GLY A A 510  510  . 47.905 58.117 60.578  1.00 11.49 1 . C  ? 
ATOM   3875 C   C   . GLY GLY GLY A A 510  510  . 48.652 58.412 61.856  1.00 11.92 1 . C  ? 
ATOM   3876 O   O   . GLY GLY GLY A A 510  510  . 49.867 58.573 61.869  1.00 12.36 1 . O  ? 
ATOM   3877 N   N   . SER SER SER A A 511  511  . 47.892 58.507 62.934  1.00 11.57 1 . N  ? 
ATOM   3878 CA  CA  . SER SER SER A A 511  511  . 48.390 58.839 64.256  1.00 11.29 1 . C  ? 
ATOM   3879 CB  CB  . SER SER SER A A 511  511  . 47.861 60.206 64.673  1.00 11.78 1 . C  ? 
ATOM   3880 OG  OG  . SER SER SER A A 511  511  . 48.257 60.495 66.013  1.00 11.66 1 . O  ? 
ATOM   3881 C   C   . SER SER SER A A 511  511  . 47.913 57.809 65.268  1.00 11.19 1 . C  ? 
ATOM   3882 O   O   . SER SER SER A A 511  511  . 46.816 57.314 65.152  1.00 10.99 1 . O  ? 
ATOM   3883 N   N   . SER SER SER A A 512  512  . 48.711 57.532 66.301  1.00 10.79 1 . N  ? 
ATOM   3884 CA  CA  . SER SER SER A A 512  512  . 48.242 56.649 67.374  1.00 10.91 1 . C  ? 
ATOM   3885 CB  CB  . SER SER SER A A 512  512  . 49.373 56.316 68.344  1.00 10.98 1 . C  ? 
ATOM   3886 OG  OG  . SER SER SER A A 512  512  . 49.631 57.375 69.256  1.00 11.02 1 . O  ? 
ATOM   3887 C   C   . SER SER SER A A 512  512  . 47.043 57.200 68.151  1.00 10.63 1 . C  ? 
ATOM   3888 O   O   . SER SER SER A A 512  512  . 46.355 56.447 68.840  1.00 10.15 1 . O  ? 
ATOM   3889 N   N   . TYR TYR TYR A A 513  513  . 46.816 58.507 68.035  1.00 10.94 1 . N  ? 
ATOM   3890 CA  CA  . TYR TYR TYR A A 513  513  . 45.645 59.156 68.648  1.00 11.67 1 . C  ? 
ATOM   3891 CB  CB  . TYR TYR TYR A A 513  513  . 45.893 60.641 68.771  1.00 11.64 1 . C  ? 
ATOM   3892 CG  CG  . TYR TYR TYR A A 513  513  . 47.020 61.022 69.696  1.00 12.43 1 . C  ? 
ATOM   3893 CD1 CD1 . TYR TYR TYR A A 513  513  . 46.970 60.691 71.042  1.00 12.86 1 . C  ? 
ATOM   3894 CE1 CE1 . TYR TYR TYR A A 513  513  . 47.990 61.060 71.904  1.00 13.37 1 . C  ? 
ATOM   3895 CZ  CZ  . TYR TYR TYR A A 513  513  . 49.067 61.772 71.413  1.00 13.94 1 . C  ? 
ATOM   3896 OH  OH  . TYR TYR TYR A A 513  513  . 50.082 62.149 72.293  1.00 16.64 1 . O  ? 
ATOM   3897 CE2 CE2 . TYR TYR TYR A A 513  513  . 49.128 62.129 70.086  1.00 13.32 1 . C  ? 
ATOM   3898 CD2 CD2 . TYR TYR TYR A A 513  513  . 48.109 61.748 69.232  1.00 13.00 1 . C  ? 
ATOM   3899 C   C   . TYR TYR TYR A A 513  513  . 44.380 58.967 67.826  1.00 11.70 1 . C  ? 
ATOM   3900 O   O   . TYR TYR TYR A A 513  513  . 43.269 59.329 68.275  1.00 11.75 1 . O  ? 
ATOM   3901 N   N   . ALA ALA ALA A A 514  514  . 44.537 58.441 66.613  1.00 11.55 1 . N  ? 
ATOM   3902 CA  CA  . ALA ALA ALA A A 514  514  . 43.455 58.296 65.650  1.00 11.52 1 . C  ? 
ATOM   3903 CB  CB  . ALA ALA ALA A A 514  514  . 43.582 59.369 64.579  1.00 11.89 1 . C  ? 
ATOM   3904 C   C   . ALA ALA ALA A A 514  514  . 43.465 56.853 65.109  1.00 11.23 1 . C  ? 
ATOM   3905 O   O   . ALA ALA ALA A A 514  514  . 43.293 55.927 65.908  1.00 10.62 1 . O  ? 
ATOM   3906 N   N   . LEU LEU LEU A A 515  515  . 43.675 56.630 63.808  1.00 11.41 1 . N  ? 
ATOM   3907 CA  CA  . LEU LEU LEU A A 515  515  . 43.478 55.305 63.210  1.00 11.94 1 . C  ? 
ATOM   3908 CB  CB  . LEU LEU LEU A A 515  515  . 42.138 55.221 62.483  1.00 12.47 1 . C  ? 
ATOM   3909 CG  CG  . LEU LEU LEU A A 515  515  . 40.898 55.286 63.381  1.00 12.67 1 . C  ? 
ATOM   3910 CD1 CD1 . LEU LEU LEU A A 515  515  . 39.618 55.311 62.551  1.00 13.59 1 . C  ? 
ATOM   3911 CD2 CD2 . LEU LEU LEU A A 515  515  . 40.854 54.122 64.360  1.00 13.07 1 . C  ? 
ATOM   3912 C   C   . LEU LEU LEU A A 515  515  . 44.626 54.937 62.272  1.00 12.33 1 . C  ? 
ATOM   3913 O   O   . LEU LEU LEU A A 515  515  . 44.531 55.089 61.049  1.00 12.16 1 . O  ? 
ATOM   3914 N   N   . PRO PRO PRO A A 516  516  . 45.735 54.456 62.850  1.00 11.82 1 . N  ? 
ATOM   3915 CA  CA  . PRO PRO PRO A A 516  516  . 46.854 54.003 62.021  1.00 12.08 1 . C  ? 
ATOM   3916 CB  CB  . PRO PRO PRO A A 516  516  . 47.803 53.374 63.043  1.00 11.63 1 . C  ? 
ATOM   3917 CG  CG  . PRO PRO PRO A A 516  516  . 47.507 54.102 64.316  1.00 11.51 1 . C  ? 
ATOM   3918 CD  CD  . PRO PRO PRO A A 516  516  . 46.011 54.288 64.288  1.00 11.97 1 . C  ? 
ATOM   3919 C   C   . PRO PRO PRO A A 516  516  . 46.436 52.985 60.965  1.00 11.99 1 . C  ? 
ATOM   3920 O   O   . PRO PRO PRO A A 516  516  . 45.630 52.100 61.240  1.00 11.66 1 . O  ? 
ATOM   3921 N   N   . TRP TRP TRP A A 517  517  . 46.979 53.165 59.750  1.00 12.45 1 . N  ? 
ATOM   3922 CA  CA  . TRP TRP TRP A A 517  517  . 46.762 52.305 58.577  1.00 12.67 1 . C  ? 
ATOM   3923 CB  CB  . TRP TRP TRP A A 517  517  . 47.012 50.830 58.877  1.00 12.32 1 . C  ? 
ATOM   3924 CG  CG  . TRP TRP TRP A A 517  517  . 48.344 50.513 59.499  1.00 11.89 1 . C  ? 
ATOM   3925 CD1 CD1 . TRP TRP TRP A A 517  517  . 49.570 50.759 58.977  1.00 11.83 1 . C  ? 
ATOM   3926 NE1 NE1 . TRP TRP TRP A A 517  517  . 50.558 50.298 59.819  1.00 11.70 1 . N  ? 
ATOM   3927 CE2 CE2 . TRP TRP TRP A A 517  517  . 49.963 49.715 60.907  1.00 11.41 1 . C  ? 
ATOM   3928 CD2 CD2 . TRP TRP TRP A A 517  517  . 48.558 49.835 60.732  1.00 11.18 1 . C  ? 
ATOM   3929 CE3 CE3 . TRP TRP TRP A A 517  517  . 47.704 49.312 61.709  1.00 11.65 1 . C  ? 
ATOM   3930 CZ3 CZ3 . TRP TRP TRP A A 517  517  . 48.250 48.690 62.805  1.00 11.43 1 . C  ? 
ATOM   3931 CH2 CH2 . TRP TRP TRP A A 517  517  . 49.654 48.573 62.950  1.00 11.28 1 . C  ? 
ATOM   3932 CZ2 CZ2 . TRP TRP TRP A A 517  517  . 50.518 49.084 62.017  1.00 11.62 1 . C  ? 
ATOM   3933 C   C   . TRP TRP TRP A A 517  517  . 45.381 52.441 57.948  1.00 13.63 1 . C  ? 
ATOM   3934 O   O   . TRP TRP TRP A A 517  517  . 45.100 51.793 56.932  1.00 15.23 1 . O  ? 
ATOM   3935 N   N   . ILE ILE ILE A A 518  518  . 44.506 53.223 58.572  1.00 14.00 1 . N  ? 
ATOM   3936 CA  CA  . ILE ILE ILE A A 518  518  . 43.120 53.336 58.133  1.00 14.80 1 . C  ? 
ATOM   3937 CB  CB  . ILE ILE ILE A A 518  518  . 42.155 52.928 59.269  1.00 15.32 1 . C  ? 
ATOM   3938 CG1 CG1 . ILE ILE ILE A A 518  518  . 42.449 51.524 59.789  1.00 15.88 1 . C  ? 
ATOM   3939 CD1 CD1 . ILE ILE ILE A A 518  518  . 42.396 50.429 58.752  1.00 16.42 1 . C  ? 
ATOM   3940 CG2 CG2 . ILE ILE ILE A A 518  518  . 40.705 53.075 58.828  1.00 15.25 1 . C  ? 
ATOM   3941 C   C   . ILE ILE ILE A A 518  518  . 42.826 54.767 57.702  1.00 14.73 1 . C  ? 
ATOM   3942 O   O   . ILE ILE ILE A A 518  518  . 42.269 54.974 56.622  1.00 15.84 1 . O  ? 
ATOM   3943 N   N   . LYS LYS LYS A A 519  519  . 43.146 55.737 58.549  1.00 14.04 1 . N  ? 
ATOM   3944 CA  CA  . LYS LYS LYS A A 519  519  . 43.022 57.146 58.233  1.00 14.76 1 . C  ? 
ATOM   3945 CB  CB  . LYS LYS LYS A A 519  519  . 42.215 57.892 59.301  1.00 15.73 1 . C  ? 
ATOM   3946 CG  CG  . LYS LYS LYS A A 519  519  . 40.797 57.379 59.480  1.00 17.73 1 . C  ? 
ATOM   3947 CD  CD  . LYS LYS LYS A A 519  519  . 39.948 57.545 58.222  1.00 19.86 1 . C  ? 
ATOM   3948 CE  CE  . LYS LYS LYS A A 519  519  . 38.551 57.000 58.453  1.00 22.69 1 . C  ? 
ATOM   3949 NZ  NZ  . LYS LYS LYS A A 519  519  . 37.710 57.071 57.225  1.00 25.10 1 . N  ? 
ATOM   3950 C   C   . LYS LYS LYS A A 519  519  . 44.399 57.733 58.070  1.00 14.54 1 . C  ? 
ATOM   3951 O   O   . LYS LYS LYS A A 519  519  . 45.108 57.986 59.039  1.00 14.09 1 . O  ? 
ATOM   3952 N   N   . ILE ILE ILE A A 520  520  . 44.783 57.926 56.813  1.00 13.52 1 . N  ? 
ATOM   3953 CA  CA  . ILE ILE ILE A A 520  520  . 46.099 58.443 56.456  1.00 13.73 1 . C  ? 
ATOM   3954 CB  CB  . ILE ILE ILE A A 520  520  . 46.592 57.831 55.128  1.00 14.20 1 . C  ? 
ATOM   3955 CG1 CG1 . ILE ILE ILE A A 520  520  . 45.807 58.388 53.924  1.00 14.58 1 . C  ? 
ATOM   3956 CD1 CD1 . ILE ILE ILE A A 520  520  . 46.048 57.661 52.604  1.00 14.65 1 . C  ? 
ATOM   3957 CG2 CG2 . ILE ILE ILE A A 520  520  . 46.565 56.314 55.238  1.00 14.39 1 . C  ? 
ATOM   3958 C   C   . ILE ILE ILE A A 520  520  . 46.099 59.980 56.443  1.00 13.30 1 . C  ? 
ATOM   3959 O   O   . ILE ILE ILE A A 520  520  . 45.041 60.632 56.602  1.00 13.41 1 . O  ? 
ATOM   3960 N   N   . ASN ASN ASN A A 521  521  . 47.273 60.579 56.295  1.00 13.10 1 . N  ? 
ATOM   3961 CA  CA  . ASN ASN ASN A A 521  521  . 47.411 62.022 56.342  1.00 13.17 1 . C  ? 
ATOM   3962 CB  CB  . ASN ASN ASN A A 521  521  . 46.824 62.670 55.066  1.00 13.36 1 . C  ? 
ATOM   3963 CG  CG  . ASN ASN ASN A A 521  521  . 47.769 62.603 53.883  1.00 14.29 1 . C  ? 
ATOM   3964 OD1 OD1 . ASN ASN ASN A A 521  521  . 48.973 62.421 54.041  1.00 14.32 1 . O  ? 
ATOM   3965 ND2 ND2 . ASN ASN ASN A A 521  521  . 47.235 62.814 52.689  1.00 14.13 1 . N  ? 
ATOM   3966 C   C   . ASN ASN ASN A A 521  521  . 46.809 62.650 57.607  1.00 13.48 1 . C  ? 
ATOM   3967 O   O   . ASN ASN ASN A A 521  521  . 46.032 63.601 57.552  1.00 13.91 1 . O  ? 
ATOM   3968 N   N   . ALA ALA ALA A A 522  522  . 47.167 62.100 58.755  1.00 13.15 1 . N  ? 
ATOM   3969 CA  CA  . ALA ALA ALA A A 522  522  . 46.772 62.730 60.012  1.00 13.56 1 . C  ? 
ATOM   3970 CB  CB  . ALA ALA ALA A A 522  522  . 47.094 61.819 61.190  1.00 13.62 1 . C  ? 
ATOM   3971 C   C   . ALA ALA ALA A A 522  522  . 47.426 64.100 60.180  1.00 14.34 1 . C  ? 
ATOM   3972 O   O   . ALA ALA ALA A A 522  522  . 46.872 64.985 60.838  1.00 14.72 1 . O  ? 
ATOM   3973 N   N   . TYR TYR TYR A A 523  523  . 48.593 64.303 59.576  1.00 14.49 1 . N  ? 
ATOM   3974 CA  CA  . TYR TYR TYR A A 523  523  . 49.229 65.599 59.560  1.00 15.49 1 . C  ? 
ATOM   3975 CB  CB  . TYR TYR TYR A A 523  523  . 50.602 65.468 58.890  1.00 16.00 1 . C  ? 
ATOM   3976 CG  CG  . TYR TYR TYR A A 523  523  . 51.421 66.716 58.789  1.00 16.21 1 . C  ? 
ATOM   3977 CD1 CD1 . TYR TYR TYR A A 523  523  . 52.239 67.121 59.832  1.00 17.39 1 . C  ? 
ATOM   3978 CE1 CE1 . TYR TYR TYR A A 523  523  . 53.036 68.244 59.720  1.00 18.31 1 . C  ? 
ATOM   3979 CZ  CZ  . TYR TYR TYR A A 523  523  . 53.018 68.973 58.540  1.00 18.32 1 . C  ? 
ATOM   3980 OH  OH  . TYR TYR TYR A A 523  523  . 53.806 70.087 58.432  1.00 20.90 1 . O  ? 
ATOM   3981 CE2 CE2 . TYR TYR TYR A A 523  523  . 52.224 68.584 57.485  1.00 17.23 1 . C  ? 
ATOM   3982 CD2 CD2 . TYR TYR TYR A A 523  523  . 51.439 67.460 57.610  1.00 16.37 1 . C  ? 
ATOM   3983 C   C   . TYR TYR TYR A A 523  523  . 48.372 66.590 58.794  1.00 17.22 1 . C  ? 
ATOM   3984 O   O   . TYR TYR TYR A A 523  523  . 48.075 66.375 57.626  1.00 17.07 1 . O  ? 
ATOM   3985 N   N   . ASP ASP ASP A A 524  524  . 47.989 67.673 59.465  1.00 19.82 1 . N  ? 
ATOM   3986 CA  CA  . ASP ASP ASP A A 524  524  . 47.114 68.692 58.849  1.00 21.86 1 . C  ? 
ATOM   3987 CB  CB  . ASP ASP ASP A A 524  524  . 45.678 68.564 59.402  1.00 23.59 1 . C  ? 
ATOM   3988 CG  CG  . ASP ASP ASP A A 524  524  . 45.576 68.792 60.916  1.00 24.83 1 . C  ? 
ATOM   3989 OD1 OD1 . ASP ASP ASP A A 524  524  . 46.562 69.189 61.578  1.00 26.06 1 . O  ? 
ATOM   3990 OD2 OD2 . ASP ASP ASP A A 524  524  . 44.473 68.555 61.458  1.00 28.62 1 . O  ? 
ATOM   3991 C   C   . ASP ASP ASP A A 524  524  . 47.622 70.127 58.980  1.00 23.78 1 . C  ? 
ATOM   3992 O   O   . ASP ASP ASP A A 524  524  . 46.905 71.068 58.625  1.00 25.31 1 . O  ? 
ATOM   3993 N   N   . TRP TRP TRP A A 525  525  . 48.845 70.311 59.461  1.00 23.62 1 . N  ? 
ATOM   3994 CA  CA  . TRP TRP TRP A A 525  525  . 49.405 71.652 59.611  1.00 26.65 1 . C  ? 
ATOM   3995 CB  CB  . TRP TRP TRP A A 525  525  . 50.703 71.626 60.411  1.00 30.79 1 . C  ? 
ATOM   3996 CG  CG  . TRP TRP TRP A A 525  525  . 51.061 72.963 60.965  1.00 38.08 1 . C  ? 
ATOM   3997 CD1 CD1 . TRP TRP TRP A A 525  525  . 50.328 73.705 61.853  1.00 41.17 1 . C  ? 
ATOM   3998 NE1 NE1 . TRP TRP TRP A A 525  525  . 50.979 74.882 62.136  1.00 44.79 1 . N  ? 
ATOM   3999 CE2 CE2 . TRP TRP TRP A A 525  525  . 52.159 74.918 61.440  1.00 44.94 1 . C  ? 
ATOM   4000 CD2 CD2 . TRP TRP TRP A A 525  525  . 52.245 73.720 60.690  1.00 43.89 1 . C  ? 
ATOM   4001 CE3 CE3 . TRP TRP TRP A A 525  525  . 53.371 73.506 59.880  1.00 47.06 1 . C  ? 
ATOM   4002 CZ3 CZ3 . TRP TRP TRP A A 525  525  . 54.368 74.485 59.847  1.00 48.61 1 . C  ? 
ATOM   4003 CH2 CH2 . TRP TRP TRP A A 525  525  . 54.252 75.668 60.610  1.00 49.39 1 . C  ? 
ATOM   4004 CZ2 CZ2 . TRP TRP TRP A A 525  525  . 53.159 75.900 61.408  1.00 47.56 1 . C  ? 
ATOM   4005 C   C   . TRP TRP TRP A A 525  525  . 49.638 72.289 58.247  1.00 25.08 1 . C  ? 
ATOM   4006 O   O   . TRP TRP TRP A A 525  525  . 49.538 73.504 58.097  1.00 25.26 1 . O  ? 
ATOM   4007 N   N   . GLN GLN GLN A A 526  526  . 49.952 71.450 57.263  1.00 22.29 1 . N  ? 
ATOM   4008 CA  CA  . GLN GLN GLN A A 526  526  . 50.000 71.835 55.864  1.00 21.94 1 . C  ? 
ATOM   4009 CB  CB  . GLN GLN GLN A A 526  526  . 51.445 71.954 55.412  1.00 22.81 1 . C  ? 
ATOM   4010 CG  CG  . GLN GLN GLN A A 526  526  . 52.149 73.148 56.028  1.00 24.46 1 . C  ? 
ATOM   4011 CD  CD  . GLN GLN GLN A A 526  526  . 53.575 72.888 56.411  1.00 26.29 1 . C  ? 
ATOM   4012 OE1 OE1 . GLN GLN GLN A A 526  526  . 54.010 71.735 56.524  1.00 26.32 1 . O  ? 
ATOM   4013 NE2 NE2 . GLN GLN GLN A A 526  526  . 54.315 73.963 56.634  1.00 28.48 1 . N  ? 
ATOM   4014 C   C   . GLN GLN GLN A A 526  526  . 49.302 70.757 55.077  1.00 20.33 1 . C  ? 
ATOM   4015 O   O   . GLN GLN GLN A A 526  526  . 48.960 69.722 55.636  1.00 20.73 1 . O  ? 
ATOM   4016 N   N   . ASN ASN ASN A A 527  527  . 49.089 70.993 53.782  1.00 19.28 1 . N  ? 
ATOM   4017 CA  CA  . ASN ASN ASN A A 527  527  . 48.420 70.026 52.924  1.00 19.54 1 . C  ? 
ATOM   4018 CB  CB  . ASN ASN ASN A A 527  527  . 47.596 70.755 51.856  1.00 19.26 1 . C  ? 
ATOM   4019 CG  CG  . ASN ASN ASN A A 527  527  . 46.829 69.809 50.956  1.00 20.06 1 . C  ? 
ATOM   4020 OD1 OD1 . ASN ASN ASN A A 527  527  . 46.809 68.587 51.149  1.00 19.91 1 . O  ? 
ATOM   4021 ND2 ND2 . ASN ASN ASN A A 527  527  . 46.153 70.384 49.958  1.00 21.03 1 . N  ? 
ATOM   4022 C   C   . ASN ASN ASN A A 527  527  . 49.446 69.115 52.238  1.00 19.30 1 . C  ? 
ATOM   4023 O   O   . ASN ASN ASN A A 527  527  . 50.098 69.547 51.300  1.00 17.44 1 . O  ? 
ATOM   4024 N   N   . PRO PRO PRO A A 528  528  . 49.551 67.836 52.671  1.00 19.29 1 . N  ? 
ATOM   4025 CA  CA  . PRO PRO PRO A A 528  528  . 50.512 66.924 52.022  1.00 19.66 1 . C  ? 
ATOM   4026 CB  CB  . PRO PRO PRO A A 528  528  . 50.272 65.588 52.726  1.00 20.19 1 . C  ? 
ATOM   4027 CG  CG  . PRO PRO PRO A A 528  528  . 49.544 65.896 53.962  1.00 20.57 1 . C  ? 
ATOM   4028 CD  CD  . PRO PRO PRO A A 528  528  . 48.737 67.123 53.670  1.00 19.99 1 . C  ? 
ATOM   4029 C   C   . PRO PRO PRO A A 528  528  . 50.285 66.679 50.544  1.00 18.64 1 . C  ? 
ATOM   4030 O   O   . PRO PRO PRO A A 528  528  . 51.214 66.270 49.843  1.00 17.07 1 . O  ? 
ATOM   4031 N   N   . ASN ASN ASN A A 529  529  . 49.053 66.877 50.073  1.00 18.27 1 . N  ? 
ATOM   4032 CA  CA  . ASN ASN ASN A A 529  529  . 48.731 66.628 48.680  1.00 17.59 1 . C  ? 
ATOM   4033 CB  CB  . ASN ASN ASN A A 529  529  . 47.210 66.601 48.481  1.00 17.37 1 . C  ? 
ATOM   4034 CG  CG  . ASN ASN ASN A A 529  529  . 46.541 65.523 49.305  1.00 17.29 1 . C  ? 
ATOM   4035 OD1 OD1 . ASN ASN ASN A A 529  529  . 46.612 64.336 48.980  1.00 17.00 1 . O  ? 
ATOM   4036 ND2 ND2 . ASN ASN ASN A A 529  529  . 45.854 65.936 50.371  1.00 18.24 1 . N  ? 
ATOM   4037 C   C   . ASN ASN ASN A A 529  529  . 49.383 67.617 47.704  1.00 17.12 1 . C  ? 
ATOM   4038 O   O   . ASN ASN ASN A A 529  529  . 49.335 67.371 46.499  1.00 18.44 1 . O  ? 
ATOM   4039 N   N   . ILE ILE ILE A A 530  530  . 49.977 68.702 48.206  1.00 17.48 1 . N  ? 
ATOM   4040 CA  CA  . ILE ILE ILE A A 530  530  . 50.796 69.593 47.375  1.00 18.24 1 . C  ? 
ATOM   4041 CB  CB  . ILE ILE ILE A A 530  530  . 50.303 71.065 47.433  1.00 20.29 1 . C  ? 
ATOM   4042 CG1 CG1 . ILE ILE ILE A A 530  530  . 50.569 71.721 48.790  1.00 21.39 1 . C  ? 
ATOM   4043 CD1 CD1 . ILE ILE ILE A A 530  530  . 50.523 73.237 48.752  1.00 23.20 1 . C  ? 
ATOM   4044 CG2 CG2 . ILE ILE ILE A A 530  530  . 48.821 71.138 47.073  1.00 20.93 1 . C  ? 
ATOM   4045 C   C   . ILE ILE ILE A A 530  530  . 52.300 69.522 47.677  1.00 16.86 1 . C  ? 
ATOM   4046 O   O   . ILE ILE ILE A A 530  530  . 53.080 70.294 47.126  1.00 17.06 1 . O  ? 
ATOM   4047 N   N   . TRP TRP TRP A A 531  531  . 52.728 68.590 48.521  1.00 16.18 1 . N  ? 
ATOM   4048 CA  CA  . TRP TRP TRP A A 531  531  . 54.166 68.470 48.777  1.00 15.98 1 . C  ? 
ATOM   4049 CB  CB  . TRP TRP TRP A A 531  531  . 54.453 67.555 49.966  1.00 15.99 1 . C  ? 
ATOM   4050 CG  CG  . TRP TRP TRP A A 531  531  . 54.255 68.240 51.277  1.00 15.94 1 . C  ? 
ATOM   4051 CD1 CD1 . TRP TRP TRP A A 531  531  . 53.381 69.264 51.553  1.00 16.74 1 . C  ? 
ATOM   4052 NE1 NE1 . TRP TRP TRP A A 531  531  . 53.495 69.646 52.856  1.00 17.06 1 . N  ? 
ATOM   4053 CE2 CE2 . TRP TRP TRP A A 531  531  . 54.437 68.863 53.471  1.00 16.17 1 . C  ? 
ATOM   4054 CD2 CD2 . TRP TRP TRP A A 531  531  . 54.935 67.964 52.504  1.00 15.80 1 . C  ? 
ATOM   4055 CE3 CE3 . TRP TRP TRP A A 531  531  . 55.930 67.054 52.882  1.00 15.67 1 . C  ? 
ATOM   4056 CZ3 CZ3 . TRP TRP TRP A A 531  531  . 56.378 67.075 54.184  1.00 14.92 1 . C  ? 
ATOM   4057 CH2 CH2 . TRP TRP TRP A A 531  531  . 55.854 67.962 55.123  1.00 15.39 1 . C  ? 
ATOM   4058 CZ2 CZ2 . TRP TRP TRP A A 531  531  . 54.891 68.873 54.784  1.00 16.00 1 . C  ? 
ATOM   4059 C   C   . TRP TRP TRP A A 531  531  . 54.899 68.009 47.514  1.00 15.81 1 . C  ? 
ATOM   4060 O   O   . TRP TRP TRP A A 531  531  . 54.341 67.287 46.690  1.00 15.81 1 . O  ? 
ATOM   4061 N   N   . LYS LYS LYS A A 532  532  . 56.134 68.476 47.360  1.00 15.57 1 . N  ? 
ATOM   4062 CA  CA  . LYS LYS LYS A A 532  532  . 56.904 68.235 46.147  1.00 16.81 1 . C  ? 
ATOM   4063 CB  CB  . LYS LYS LYS A A 532  532  . 57.571 69.525 45.674  1.00 17.49 1 . C  ? 
ATOM   4064 CG  CG  . LYS LYS LYS A A 532  532  . 56.619 70.717 45.540  1.00 18.41 1 . C  ? 
ATOM   4065 CD  CD  . LYS LYS LYS A A 532  532  . 55.406 70.388 44.676  1.00 19.03 1 . C  ? 
ATOM   4066 CE  CE  . LYS LYS LYS A A 532  532  . 54.558 71.617 44.388  1.00 19.29 1 . C  ? 
ATOM   4067 NZ  NZ  . LYS LYS LYS A A 532  532  . 54.104 72.314 45.614  1.00 19.13 1 . N  ? 
ATOM   4068 C   C   . LYS LYS LYS A A 532  532  . 57.944 67.137 46.318  1.00 16.66 1 . C  ? 
ATOM   4069 O   O   . LYS LYS LYS A A 532  532  . 58.559 66.752 45.333  1.00 17.73 1 . O  ? 
ATOM   4070 N   N   . ASP ASP ASP A A 533  533  . 58.131 66.633 47.547  1.00 15.57 1 . N  ? 
ATOM   4071 CA  CA  . ASP ASP ASP A A 533  533  . 59.137 65.579 47.801  1.00 14.91 1 . C  ? 
ATOM   4072 CB  CB  . ASP ASP ASP A A 533  533  . 60.101 65.991 48.935  1.00 14.61 1 . C  ? 
ATOM   4073 CG  CG  . ASP ASP ASP A A 533  533  . 59.409 66.206 50.278  1.00 15.35 1 . C  ? 
ATOM   4074 OD1 OD1 . ASP ASP ASP A A 533  533  . 58.178 66.443 50.311  1.00 14.74 1 . O  ? 
ATOM   4075 OD2 OD2 . ASP ASP ASP A A 533  533  . 60.115 66.145 51.309  1.00 14.50 1 . O  ? 
ATOM   4076 C   C   . ASP ASP ASP A A 533  533  . 58.547 64.195 48.077  1.00 14.35 1 . C  ? 
ATOM   4077 O   O   . ASP ASP ASP A A 533  533  . 59.250 63.199 47.962  1.00 14.70 1 . O  ? 
ATOM   4078 N   N   . LEU LEU LEU A A 534  534  . 57.268 64.098 48.439  1.00 13.59 1 . N  ? 
ATOM   4079 CA  CA  . LEU LEU LEU A A 534  534  . 56.706 62.802 48.808  1.00 13.49 1 . C  ? 
ATOM   4080 CB  CB  . LEU LEU LEU A A 534  534  . 55.315 62.923 49.424  1.00 13.75 1 . C  ? 
ATOM   4081 CG  CG  . LEU LEU LEU A A 534  534  . 55.272 63.659 50.762  1.00 14.28 1 . C  ? 
ATOM   4082 CD1 CD1 . LEU LEU LEU A A 534  534  . 53.844 63.985 51.152  1.00 14.00 1 . C  ? 
ATOM   4083 CD2 CD2 . LEU LEU LEU A A 534  534  . 55.933 62.841 51.865  1.00 14.60 1 . C  ? 
ATOM   4084 C   C   . LEU LEU LEU A A 534  534  . 56.697 61.832 47.641  1.00 13.86 1 . C  ? 
ATOM   4085 O   O   . LEU LEU LEU A A 534  534  . 57.143 60.694 47.779  1.00 13.50 1 . O  ? 
ATOM   4086 N   N   . ASN ASN ASN A A 535  535  . 56.201 62.278 46.486  1.00 13.82 1 . N  ? 
ATOM   4087 CA  CA  . ASN ASN ASN A A 535  535  . 56.060 61.378 45.356  1.00 13.95 1 . C  ? 
ATOM   4088 CB  CB  . ASN ASN ASN A A 535  535  . 55.231 62.018 44.234  1.00 14.01 1 . C  ? 
ATOM   4089 CG  CG  . ASN ASN ASN A A 535  535  . 53.751 61.961 44.500  1.00 14.79 1 . C  ? 
ATOM   4090 OD1 OD1 . ASN ASN ASN A A 535  535  . 53.305 61.772 45.638  1.00 14.71 1 . O  ? 
ATOM   4091 ND2 ND2 . ASN ASN ASN A A 535  535  . 52.966 62.118 43.445  1.00 15.16 1 . N  ? 
ATOM   4092 C   C   . ASN ASN ASN A A 535  535  . 57.419 60.898 44.823  1.00 13.23 1 . C  ? 
ATOM   4093 O   O   . ASN ASN ASN A A 535  535  . 57.546 59.728 44.460  1.00 13.48 1 . O  ? 
ATOM   4094 N   N   . SER SER SER A A 536  536  . 58.408 61.790 44.785  1.00 13.43 1 . N  ? 
ATOM   4095 CA  CA  A SER SER SER A A 536  536  . 59.769 61.442 44.346  0.50 13.99 1 . C  ? 
ATOM   4096 CA  CA  B SER SER SER A A 536  536  . 59.754 61.424 44.330  0.50 12.82 1 . C  ? 
ATOM   4097 CB  CB  A SER SER SER A A 536  536  . 60.618 62.697 44.153  0.50 14.65 1 . C  ? 
ATOM   4098 CB  CB  B SER SER SER A A 536  536  . 60.588 62.668 44.036  0.50 12.21 1 . C  ? 
ATOM   4099 OG  OG  A SER SER SER A A 536  536  . 60.246 63.387 42.978  0.50 16.83 1 . O  ? 
ATOM   4100 OG  OG  B SER SER SER A A 536  536  . 60.598 63.560 45.136  0.50 11.16 1 . O  ? 
ATOM   4101 C   C   . SER SER SER A A 536  536  . 60.465 60.529 45.349  1.00 13.40 1 . C  ? 
ATOM   4102 O   O   . SER SER SER A A 536  536  . 61.096 59.522 44.974  1.00 13.68 1 . O  ? 
ATOM   4103 N   N   . LYS LYS LYS A A 537  537  . 60.364 60.880 46.631  1.00 12.86 1 . N  ? 
ATOM   4104 CA  CA  . LYS LYS LYS A A 537  537  . 60.959 60.033 47.693  1.00 12.49 1 . C  ? 
ATOM   4105 CB  CB  . LYS LYS LYS A A 537  537  . 60.818 60.690 49.063  1.00 11.75 1 . C  ? 
ATOM   4106 CG  CG  . LYS LYS LYS A A 537  537  . 61.747 61.861 49.270  1.00 11.63 1 . C  ? 
ATOM   4107 CD  CD  . LYS LYS LYS A A 537  537  . 61.468 62.565 50.588  1.00 11.79 1 . C  ? 
ATOM   4108 CE  CE  . LYS LYS LYS A A 537  537  . 62.483 63.623 50.913  1.00 11.90 1 . C  ? 
ATOM   4109 NZ  NZ  . LYS LYS LYS A A 537  537  . 62.092 64.450 52.074  1.00 12.15 1 . N  ? 
ATOM   4110 C   C   . LYS LYS LYS A A 537  537  . 60.350 58.648 47.705  1.00 12.28 1 . C  ? 
ATOM   4111 O   O   . LYS LYS LYS A A 537  537  . 61.045 57.647 47.934  1.00 12.10 1 . O  ? 
ATOM   4112 N   N   . TYR TYR TYR A A 538  538  . 59.041 58.566 47.462  1.00 11.73 1 . N  ? 
ATOM   4113 CA  CA  . TYR TYR TYR A A 538  538  . 58.369 57.273 47.351  1.00 12.20 1 . C  ? 
ATOM   4114 CB  CB  . TYR TYR TYR A A 538  538  . 56.873 57.449 47.052  1.00 12.09 1 . C  ? 
ATOM   4115 CG  CG  . TYR TYR TYR A A 538  538  . 56.223 56.154 46.710  1.00 12.37 1 . C  ? 
ATOM   4116 CD1 CD1 . TYR TYR TYR A A 538  538  . 55.967 55.207 47.699  1.00 12.26 1 . C  ? 
ATOM   4117 CE1 CE1 . TYR TYR TYR A A 538  538  . 55.402 53.989 47.396  1.00 12.22 1 . C  ? 
ATOM   4118 CZ  CZ  . TYR TYR TYR A A 538  538  . 55.083 53.690 46.079  1.00 12.70 1 . C  ? 
ATOM   4119 OH  OH  . TYR TYR TYR A A 538  538  . 54.541 52.478 45.771  1.00 13.57 1 . O  ? 
ATOM   4120 CE2 CE2 . TYR TYR TYR A A 538  538  . 55.331 54.614 45.077  1.00 13.02 1 . C  ? 
ATOM   4121 CD2 CD2 . TYR TYR TYR A A 538  538  . 55.886 55.834 45.387  1.00 12.71 1 . C  ? 
ATOM   4122 C   C   . TYR TYR TYR A A 538  538  . 59.035 56.380 46.280  1.00 12.32 1 . C  ? 
ATOM   4123 O   O   . TYR TYR TYR A A 538  538  . 59.399 55.239 46.542  1.00 12.51 1 . O  ? 
ATOM   4124 N   N   . VAL VAL VAL A A 539  539  . 59.205 56.935 45.082  1.00 12.88 1 . N  ? 
ATOM   4125 CA  CA  . VAL VAL VAL A A 539  539  . 59.802 56.184 43.981  1.00 13.03 1 . C  ? 
ATOM   4126 CB  CB  . VAL VAL VAL A A 539  539  . 59.785 57.011 42.677  1.00 13.15 1 . C  ? 
ATOM   4127 CG1 CG1 . VAL VAL VAL A A 539  539  . 60.583 56.315 41.576  1.00 13.92 1 . C  ? 
ATOM   4128 CG2 CG2 . VAL VAL VAL A A 539  539  . 58.352 57.248 42.233  1.00 13.98 1 . C  ? 
ATOM   4129 C   C   . VAL VAL VAL A A 539  539  . 61.228 55.765 44.328  1.00 12.86 1 . C  ? 
ATOM   4130 O   O   . VAL VAL VAL A A 539  539  . 61.610 54.621 44.099  1.00 12.79 1 . O  ? 
ATOM   4131 N   N   . LEU LEU LEU A A 540  540  . 61.985 56.693 44.906  1.00 12.38 1 . N  ? 
ATOM   4132 CA  CA  . LEU LEU LEU A A 540  540  . 63.372 56.419 45.316  1.00 12.09 1 . C  ? 
ATOM   4133 CB  CB  . LEU LEU LEU A A 540  540  . 64.050 57.692 45.800  1.00 12.27 1 . C  ? 
ATOM   4134 CG  CG  . LEU LEU LEU A A 540  540  . 64.348 58.651 44.651  1.00 12.41 1 . C  ? 
ATOM   4135 CD1 CD1 . LEU LEU LEU A A 540  540  . 64.740 60.019 45.175  1.00 13.12 1 . C  ? 
ATOM   4136 CD2 CD2 . LEU LEU LEU A A 540  540  . 65.419 58.076 43.724  1.00 12.73 1 . C  ? 
ATOM   4137 C   C   . LEU LEU LEU A A 540  540  . 63.470 55.322 46.380  1.00 12.19 1 . C  ? 
ATOM   4138 O   O   . LEU LEU LEU A A 540  540  . 64.348 54.474 46.317  1.00 11.92 1 . O  ? 
ATOM   4139 N   N   . LEU LEU LEU A A 541  541  . 62.536 55.328 47.323  1.00 11.89 1 . N  ? 
ATOM   4140 CA  CA  . LEU LEU LEU A A 541  541  . 62.442 54.268 48.325  1.00 11.91 1 . C  ? 
ATOM   4141 CB  CB  . LEU LEU LEU A A 541  541  . 61.401 54.621 49.384  1.00 11.57 1 . C  ? 
ATOM   4142 CG  CG  . LEU LEU LEU A A 541  541  . 61.877 55.605 50.432  1.00 11.32 1 . C  ? 
ATOM   4143 CD1 CD1 . LEU LEU LEU A A 541  541  . 60.679 56.277 51.084  1.00 11.45 1 . C  ? 
ATOM   4144 CD2 CD2 . LEU LEU LEU A A 541  541  . 62.707 54.867 51.485  1.00 11.38 1 . C  ? 
ATOM   4145 C   C   . LEU LEU LEU A A 541  541  . 62.131 52.919 47.702  1.00 11.98 1 . C  ? 
ATOM   4146 O   O   . LEU LEU LEU A A 541  541  . 62.751 51.904 48.048  1.00 12.78 1 . O  ? 
ATOM   4147 N   N   . VAL VAL VAL A A 542  542  . 61.201 52.896 46.757  1.00 12.27 1 . N  ? 
ATOM   4148 CA  CA  . VAL VAL VAL A A 542  542  . 60.879 51.664 46.058  1.00 12.48 1 . C  ? 
ATOM   4149 CB  CB  . VAL VAL VAL A A 542  542  . 59.734 51.874 45.025  1.00 13.05 1 . C  ? 
ATOM   4150 CG1 CG1 . VAL VAL VAL A A 542  542  . 59.646 50.708 44.060  1.00 13.80 1 . C  ? 
ATOM   4151 CG2 CG2 . VAL VAL VAL A A 542  542  . 58.414 52.072 45.740  1.00 13.27 1 . C  ? 
ATOM   4152 C   C   . VAL VAL VAL A A 542  542  . 62.130 51.097 45.377  1.00 12.50 1 . C  ? 
ATOM   4153 O   O   . VAL VAL VAL A A 542  542  . 62.457 49.922 45.562  1.00 13.02 1 . O  ? 
ATOM   4154 N   N   . TYR TYR TYR A A 543  543  . 62.819 51.926 44.592  1.00 12.46 1 . N  ? 
ATOM   4155 CA  CA  . TYR TYR TYR A A 543  543  . 63.971 51.414 43.854  1.00 13.33 1 . C  ? 
ATOM   4156 CB  CB  . TYR TYR TYR A A 543  543  . 64.436 52.371 42.740  1.00 13.73 1 . C  ? 
ATOM   4157 CG  CG  . TYR TYR TYR A A 543  543  . 65.424 51.679 41.812  1.00 14.22 1 . C  ? 
ATOM   4158 CD1 CD1 . TYR TYR TYR A A 543  543  . 65.051 50.558 41.079  1.00 14.72 1 . C  ? 
ATOM   4159 CE1 CE1 . TYR TYR TYR A A 543  543  . 65.961 49.897 40.249  1.00 15.29 1 . C  ? 
ATOM   4160 CZ  CZ  . TYR TYR TYR A A 543  543  . 67.254 50.374 40.156  1.00 15.75 1 . C  ? 
ATOM   4161 OH  OH  . TYR TYR TYR A A 543  543  . 68.181 49.716 39.350  1.00 17.79 1 . O  ? 
ATOM   4162 CE2 CE2 . TYR TYR TYR A A 543  543  . 67.647 51.483 40.877  1.00 14.83 1 . C  ? 
ATOM   4163 CD2 CD2 . TYR TYR TYR A A 543  543  . 66.734 52.125 41.707  1.00 14.40 1 . C  ? 
ATOM   4164 C   C   . TYR TYR TYR A A 543  543  . 65.115 51.047 44.810  1.00 13.14 1 . C  ? 
ATOM   4165 O   O   . TYR TYR TYR A A 543  543  . 65.758 49.998 44.648  1.00 13.39 1 . O  ? 
ATOM   4166 N   N   . ARG ARG ARG A A 544  544  . 65.326 51.872 45.839  1.00 12.80 1 . N  ? 
ATOM   4167 CA  CA  . ARG ARG ARG A A 544  544  . 66.268 51.521 46.903  1.00 12.32 1 . C  ? 
ATOM   4168 CB  CB  . ARG ARG ARG A A 544  544  . 66.200 52.514 48.061  1.00 11.90 1 . C  ? 
ATOM   4169 CG  CG  . ARG ARG ARG A A 544  544  . 67.308 52.285 49.071  1.00 11.36 1 . C  ? 
ATOM   4170 CD  CD  . ARG ARG ARG A A 544  544  . 67.012 52.913 50.407  1.00 11.40 1 . C  ? 
ATOM   4171 NE  NE  . ARG ARG ARG A A 544  544  . 65.847 52.295 51.032  1.00 11.52 1 . N  ? 
ATOM   4172 CZ  CZ  . ARG ARG ARG A A 544  544  . 65.388 52.644 52.233  1.00 11.21 1 . C  ? 
ATOM   4173 NH1 NH1 . ARG ARG ARG A A 544  544  . 65.962 53.641 52.910  1.00 11.14 1 . N  ? 
ATOM   4174 NH2 NH2 . ARG ARG ARG A A 544  544  . 64.335 52.022 52.721  1.00 10.96 1 . N  ? 
ATOM   4175 C   C   . ARG ARG ARG A A 544  544  . 66.016 50.133 47.452  1.00 12.21 1 . C  ? 
ATOM   4176 O   O   . ARG ARG ARG A A 544  544  . 66.955 49.350 47.624  1.00 12.41 1 . O  ? 
ATOM   4177 N   N   . ASP ASP ASP A A 545  545  . 64.759 49.816 47.729  1.00 11.97 1 . N  ? 
ATOM   4178 CA  CA  . ASP ASP ASP A A 545  545  . 64.438 48.556 48.374  1.00 12.36 1 . C  ? 
ATOM   4179 CB  CB  . ASP ASP ASP A A 545  545  . 63.018 48.569 48.930  1.00 12.48 1 . C  ? 
ATOM   4180 CG  CG  . ASP ASP ASP A A 545  545  . 62.850 49.556 50.084  1.00 12.06 1 . C  ? 
ATOM   4181 OD1 OD1 . ASP ASP ASP A A 545  545  . 63.841 50.103 50.598  1.00 12.04 1 . O  ? 
ATOM   4182 OD2 OD2 . ASP ASP ASP A A 545  545  . 61.673 49.792 50.447  1.00 12.72 1 . O  ? 
ATOM   4183 C   C   . ASP ASP ASP A A 545  545  . 64.686 47.354 47.465  1.00 13.22 1 . C  ? 
ATOM   4184 O   O   . ASP ASP ASP A A 545  545  . 65.017 46.277 47.944  1.00 13.78 1 . O  ? 
ATOM   4185 N   N   . TYR TYR TYR A A 546  546  . 64.560 47.569 46.164  1.00 13.61 1 . N  ? 
ATOM   4186 CA  CA  . TYR TYR TYR A A 546  546  . 64.948 46.552 45.181  1.00 14.07 1 . C  ? 
ATOM   4187 CB  CB  . TYR TYR TYR A A 546  546  . 64.405 46.966 43.820  1.00 14.60 1 . C  ? 
ATOM   4188 CG  CG  . TYR TYR TYR A A 546  546  . 64.833 46.119 42.644  1.00 15.62 1 . C  ? 
ATOM   4189 CD1 CD1 . TYR TYR TYR A A 546  546  . 64.279 44.863 42.442  1.00 16.27 1 . C  ? 
ATOM   4190 CE1 CE1 . TYR TYR TYR A A 546  546  . 64.635 44.089 41.345  1.00 16.83 1 . C  ? 
ATOM   4191 CZ  CZ  . TYR TYR TYR A A 546  546  . 65.537 44.588 40.445  1.00 16.76 1 . C  ? 
ATOM   4192 OH  OH  . TYR TYR TYR A A 546  546  . 65.869 43.807 39.356  1.00 18.53 1 . O  ? 
ATOM   4193 CE2 CE2 . TYR TYR TYR A A 546  546  . 66.109 45.831 40.612  1.00 16.36 1 . C  ? 
ATOM   4194 CD2 CD2 . TYR TYR TYR A A 546  546  . 65.753 46.601 41.717  1.00 16.00 1 . C  ? 
ATOM   4195 C   C   . TYR TYR TYR A A 546  546  . 66.451 46.389 45.122  1.00 14.52 1 . C  ? 
ATOM   4196 O   O   . TYR TYR TYR A A 546  546  . 66.957 45.281 45.193  1.00 14.86 1 . O  ? 
ATOM   4197 N   N   . VAL VAL VAL A A 547  547  . 67.166 47.500 45.023  1.00 14.82 1 . N  ? 
ATOM   4198 CA  CA  . VAL VAL VAL A A 547  547  . 68.633 47.456 44.884  1.00 15.17 1 . C  ? 
ATOM   4199 CB  CB  . VAL VAL VAL A A 547  547  . 69.229 48.836 44.568  1.00 15.69 1 . C  ? 
ATOM   4200 CG1 CG1 . VAL VAL VAL A A 547  547  . 70.757 48.785 44.573  1.00 15.89 1 . C  ? 
ATOM   4201 CG2 CG2 . VAL VAL VAL A A 547  547  . 68.732 49.315 43.209  1.00 15.75 1 . C  ? 
ATOM   4202 C   C   . VAL VAL VAL A A 547  547  . 69.312 46.860 46.113  1.00 15.97 1 . C  ? 
ATOM   4203 O   O   . VAL VAL VAL A A 547  547  . 70.171 45.972 46.000  1.00 16.49 1 . O  ? 
ATOM   4204 N   N   . LEU LEU LEU A A 548  548  . 68.922 47.323 47.298  1.00 15.00 1 . N  ? 
ATOM   4205 CA  CA  . LEU LEU LEU A A 548  548  . 69.604 46.901 48.525  1.00 15.38 1 . C  ? 
ATOM   4206 CB  CB  . LEU LEU LEU A A 548  548  . 69.457 47.966 49.618  1.00 15.13 1 . C  ? 
ATOM   4207 CG  CG  . LEU LEU LEU A A 548  548  . 70.119 49.317 49.346  1.00 15.60 1 . C  ? 
ATOM   4208 CD1 CD1 . LEU LEU LEU A A 548  548  . 69.986 50.220 50.558  1.00 15.59 1 . C  ? 
ATOM   4209 CD2 CD2 . LEU LEU LEU A A 548  548  . 71.580 49.192 48.945  1.00 16.09 1 . C  ? 
ATOM   4210 C   C   . LEU LEU LEU A A 548  548  . 69.165 45.544 49.046  1.00 15.90 1 . C  ? 
ATOM   4211 O   O   . LEU LEU LEU A A 548  548  . 69.686 45.101 50.060  1.00 17.17 1 . O  ? 
ATOM   4212 N   N   . THR THR THR A A 549  549  . 68.236 44.879 48.365  1.00 15.76 1 . N  ? 
ATOM   4213 CA  CA  . THR THR THR A A 549  549  . 67.931 43.474 48.653  1.00 16.04 1 . C  ? 
ATOM   4214 CB  CB  . THR THR THR A A 549  549  . 66.453 43.296 49.034  1.00 15.58 1 . C  ? 
ATOM   4215 OG1 OG1 . THR THR THR A A 549  549  . 65.589 43.698 47.958  1.00 15.42 1 . O  ? 
ATOM   4216 CG2 CG2 . THR THR THR A A 549  549  . 66.145 44.136 50.289  1.00 15.82 1 . C  ? 
ATOM   4217 C   C   . THR THR THR A A 549  549  . 68.329 42.538 47.497  1.00 17.00 1 . C  ? 
ATOM   4218 O   O   . THR THR THR A A 549  549  . 67.798 41.424 47.387  1.00 19.18 1 . O  ? 
ATOM   4219 N   N   . GLY GLY GLY A A 550  550  . 69.250 43.008 46.656  1.00 17.59 1 . N  ? 
ATOM   4220 CA  CA  . GLY GLY GLY A A 550  550  . 69.947 42.160 45.675  1.00 18.36 1 . C  ? 
ATOM   4221 C   C   . GLY GLY GLY A A 550  550  . 69.527 42.279 44.229  1.00 19.74 1 . C  ? 
ATOM   4222 O   O   . GLY GLY GLY A A 550  550  . 69.967 41.462 43.406  1.00 21.08 1 . O  ? 
ATOM   4223 N   N   . LYS LYS LYS A A 551  551  . 68.688 43.261 43.897  1.00 19.63 1 . N  ? 
ATOM   4224 CA  CA  . LYS LYS LYS A A 551  551  . 68.108 43.404 42.550  1.00 21.35 1 . C  ? 
ATOM   4225 CB  CB  . LYS LYS LYS A A 551  551  . 69.149 43.920 41.538  1.00 22.63 1 . C  ? 
ATOM   4226 CG  CG  . LYS LYS LYS A A 551  551  . 69.741 45.282 41.821  1.00 24.22 1 . C  ? 
ATOM   4227 CD  CD  . LYS LYS LYS A A 551  551  . 70.615 45.755 40.650  1.00 25.84 1 . C  ? 
ATOM   4228 CE  CE  . LYS LYS LYS A A 551  551  . 70.961 47.231 40.763  1.00 28.57 1 . C  ? 
ATOM   4229 NZ  NZ  . LYS LYS LYS A A 551  551  . 71.914 47.735 39.721  1.00 30.38 1 . N  ? 
ATOM   4230 C   C   . LYS LYS LYS A A 551  551  . 67.499 42.099 42.037  1.00 22.51 1 . C  ? 
ATOM   4231 O   O   . LYS LYS LYS A A 551  551  . 67.651 41.761 40.853  1.00 22.20 1 . O  ? 
ATOM   4232 N   N   . THR THR THR A A 552  552  . 66.840 41.348 42.919  1.00 21.36 1 . N  ? 
ATOM   4233 CA  CA  . THR THR THR A A 552  552  . 66.151 40.104 42.548  1.00 22.00 1 . C  ? 
ATOM   4234 CB  CB  . THR THR THR A A 552  552  . 66.641 38.922 43.405  1.00 23.37 1 . C  ? 
ATOM   4235 OG1 OG1 . THR THR THR A A 552  552  . 66.487 39.238 44.795  1.00 24.64 1 . O  ? 
ATOM   4236 CG2 CG2 . THR THR THR A A 552  552  . 68.103 38.598 43.110  1.00 23.93 1 . C  ? 
ATOM   4237 C   C   . THR THR THR A A 552  552  . 64.633 40.153 42.699  1.00 21.47 1 . C  ? 
ATOM   4238 O   O   . THR THR THR A A 552  552  . 63.933 39.289 42.163  1.00 21.68 1 . O  ? 
ATOM   4239 N   N   . ASP ASP ASP A A 553  553  . 64.102 41.124 43.448  1.00 19.75 1 . N  ? 
ATOM   4240 CA  CA  . ASP ASP ASP A A 553  553  . 62.685 41.095 43.793  1.00 19.18 1 . C  ? 
ATOM   4241 CB  CB  . ASP ASP ASP A A 553  553  . 62.465 41.669 45.199  1.00 19.47 1 . C  ? 
ATOM   4242 CG  CG  . ASP ASP ASP A A 553  553  . 61.117 41.287 45.794  1.00 19.58 1 . C  ? 
ATOM   4243 OD1 OD1 . ASP ASP ASP A A 553  553  . 60.223 40.799 45.074  1.00 18.76 1 . O  ? 
ATOM   4244 OD2 OD2 . ASP ASP ASP A A 553  553  . 60.941 41.505 47.018  1.00 19.62 1 . O  ? 
ATOM   4245 C   C   . ASP ASP ASP A A 553  553  . 61.843 41.816 42.736  1.00 20.33 1 . C  ? 
ATOM   4246 O   O   . ASP ASP ASP A A 553  553  . 61.304 42.901 42.962  1.00 19.00 1 . O  ? 
ATOM   4247 N   N   . LYS LYS LYS A A 554  554  . 61.714 41.176 41.571  1.00 21.34 1 . N  ? 
ATOM   4248 CA  CA  . LYS LYS LYS A A 554  554  . 60.861 41.681 40.500  1.00 23.09 1 . C  ? 
ATOM   4249 CB  CB  . LYS LYS LYS A A 554  554  . 60.894 40.753 39.273  1.00 25.64 1 . C  ? 
ATOM   4250 CG  CG  . LYS LYS LYS A A 554  554  . 62.083 40.942 38.355  1.00 30.42 1 . C  ? 
ATOM   4251 CD  CD  . LYS LYS LYS A A 554  554  . 61.919 40.221 37.011  1.00 31.67 1 . C  ? 
ATOM   4252 CE  CE  . LYS LYS LYS A A 554  554  . 60.686 40.674 36.233  1.00 33.66 1 . C  ? 
ATOM   4253 NZ  NZ  . LYS LYS LYS A A 554  554  . 60.649 40.149 34.838  1.00 36.36 1 . N  ? 
ATOM   4254 C   C   . LYS LYS LYS A A 554  554  . 59.408 41.789 40.934  1.00 21.28 1 . C  ? 
ATOM   4255 O   O   . LYS LYS LYS A A 554  554  . 58.698 42.687 40.500  1.00 20.81 1 . O  ? 
ATOM   4256 N   N   . GLU GLU GLU A A 555  555  . 58.966 40.870 41.783  1.00 21.11 1 . N  ? 
ATOM   4257 CA  CA  . GLU GLU GLU A A 555  555  . 57.575 40.893 42.245  1.00 21.45 1 . C  ? 
ATOM   4258 CB  CB  . GLU GLU GLU A A 555  555  . 57.247 39.646 43.078  1.00 23.92 1 . C  ? 
ATOM   4259 CG  CG  . GLU GLU GLU A A 555  555  . 57.146 38.349 42.261  1.00 28.91 1 . C  ? 
ATOM   4260 CD  CD  . GLU GLU GLU A A 555  555  . 56.062 38.376 41.182  1.00 33.84 1 . C  ? 
ATOM   4261 OE1 OE1 . GLU GLU GLU A A 555  555  . 54.940 38.847 41.466  1.00 38.94 1 . O  ? 
ATOM   4262 OE2 OE2 . GLU GLU GLU A A 555  555  . 56.334 37.927 40.040  1.00 39.96 1 . O  ? 
ATOM   4263 C   C   . GLU GLU GLU A A 555  555  . 57.247 42.176 43.012  1.00 18.48 1 . C  ? 
ATOM   4264 O   O   . GLU GLU GLU A A 555  555  . 56.170 42.753 42.830  1.00 17.53 1 . O  ? 
ATOM   4265 N   N   . PHE PHE PHE A A 556  556  . 58.195 42.631 43.831  1.00 17.03 1 . N  ? 
ATOM   4266 CA  CA  . PHE PHE PHE A A 556  556  . 58.076 43.929 44.529  1.00 15.64 1 . C  ? 
ATOM   4267 CB  CB  . PHE PHE PHE A A 556  556  . 59.230 44.101 45.529  1.00 15.01 1 . C  ? 
ATOM   4268 CG  CG  . PHE PHE PHE A A 556  556  . 59.223 45.427 46.254  1.00 14.26 1 . C  ? 
ATOM   4269 CD1 CD1 . PHE PHE PHE A A 556  556  . 58.300 45.688 47.254  1.00 14.35 1 . C  ? 
ATOM   4270 CE1 CE1 . PHE PHE PHE A A 556  556  . 58.306 46.898 47.925  1.00 13.70 1 . C  ? 
ATOM   4271 CZ  CZ  . PHE PHE PHE A A 556  556  . 59.226 47.882 47.590  1.00 14.18 1 . C  ? 
ATOM   4272 CE2 CE2 . PHE PHE PHE A A 556  556  . 60.158 47.627 46.594  1.00 13.90 1 . C  ? 
ATOM   4273 CD2 CD2 . PHE PHE PHE A A 556  556  . 60.144 46.413 45.932  1.00 13.92 1 . C  ? 
ATOM   4274 C   C   . PHE PHE PHE A A 556  556  . 57.985 45.106 43.552  1.00 15.95 1 . C  ? 
ATOM   4275 O   O   . PHE PHE PHE A A 556  556  . 57.146 45.978 43.716  1.00 15.43 1 . O  ? 
ATOM   4276 N   N   . LEU LEU LEU A A 557  557  . 58.816 45.097 42.502  1.00 16.00 1 . N  ? 
ATOM   4277 CA  CA  . LEU LEU LEU A A 557  557  . 58.727 46.116 41.454  1.00 16.45 1 . C  ? 
ATOM   4278 CB  CB  . LEU LEU LEU A A 557  557  . 59.894 46.004 40.452  1.00 17.10 1 . C  ? 
ATOM   4279 CG  CG  . LEU LEU LEU A A 557  557  . 61.280 46.398 40.975  1.00 17.04 1 . C  ? 
ATOM   4280 CD1 CD1 . LEU LEU LEU A A 557  557  . 62.280 46.340 39.826  1.00 16.94 1 . C  ? 
ATOM   4281 CD2 CD2 . LEU LEU LEU A A 557  557  . 61.316 47.783 41.604  1.00 17.31 1 . C  ? 
ATOM   4282 C   C   . LEU LEU LEU A A 557  557  . 57.389 46.054 40.725  1.00 16.90 1 . C  ? 
ATOM   4283 O   O   . LEU LEU LEU A A 557  557  . 56.772 47.088 40.459  1.00 16.64 1 . O  ? 
ATOM   4284 N   N   . LYS LYS LYS A A 558  558  . 56.935 44.845 40.415  1.00 18.07 1 . N  ? 
ATOM   4285 CA  CA  . LYS LYS LYS A A 558  558  . 55.645 44.665 39.756  1.00 19.55 1 . C  ? 
ATOM   4286 CB  CB  . LYS LYS LYS A A 558  558  . 55.414 43.204 39.381  1.00 22.11 1 . C  ? 
ATOM   4287 CG  CG  . LYS LYS LYS A A 558  558  . 56.216 42.763 38.167  1.00 25.94 1 . C  ? 
ATOM   4288 CD  CD  . LYS LYS LYS A A 558  558  . 55.881 41.335 37.764  1.00 29.42 1 . C  ? 
ATOM   4289 CE  CE  . LYS LYS LYS A A 558  558  . 56.593 40.931 36.479  1.00 32.41 1 . C  ? 
ATOM   4290 NZ  NZ  . LYS LYS LYS A A 558  558  . 55.992 39.695 35.887  1.00 35.16 1 . N  ? 
ATOM   4291 C   C   . LYS LYS LYS A A 558  558  . 54.502 45.176 40.629  1.00 18.36 1 . C  ? 
ATOM   4292 O   O   . LYS LYS LYS A A 558  558  . 53.631 45.875 40.144  1.00 18.56 1 . O  ? 
ATOM   4293 N   N   . TYR TYR TYR A A 559  559  . 54.536 44.863 41.919  1.00 17.72 1 . N  ? 
ATOM   4294 CA  CA  . TYR TYR TYR A A 559  559  . 53.475 45.303 42.830  1.00 17.02 1 . C  ?
[truncated: 267,746 more chars]
