# Supplementary material for: Reaction Mechanism of Glycoside Hydrolase Family 116 Utilizes Perpendicular Protonation
Source: ACS Catal. 2023 Apr 14;13(9):5850–63. doi: 10.1021/acscatal.3c00620 (PMC10167657; doi:10.1021/acscatal.3c00620)
Supplement: Supplementary file 2 — cs3c00620_si_002.zip [file cs3c00620_si_002.zip › 8I5T_coord_31070.cif]

data_UNNAMED
# 
loop_
_atom_site.group_PDB 
_atom_site.id 
_atom_site.auth_atom_id 
_atom_site.label_atom_id 
_atom_site.label_alt_id 
_atom_site.auth_comp_id 
_atom_site.label_comp_id 
_atom_site.pdbx_auth_comp_id 
_atom_site.auth_asym_id 
_atom_site.label_asym_id 
_atom_site.auth_seq_id 
_atom_site.label_seq_id 
_atom_site.pdbx_PDB_ins_code 
_atom_site.Cartn_x 
_atom_site.Cartn_y 
_atom_site.Cartn_z 
_atom_site.occupancy 
_atom_site.B_iso_or_equiv 
_atom_site.pdbx_PDB_model_num 
_atom_site.label_entity_id 
_atom_site.type_symbol 
_atom_site.pdbx_formal_charge 
ATOM   1    N   N   . ASP ASP ASP A A 31   31   . 87.500 47.471 90.580  1.00 45.57 1 . N  ? 
ATOM   2    CA  CA  . ASP ASP ASP A A 31   31   . 86.695 46.740 89.547  1.00 43.61 1 . C  ? 
ATOM   3    CB  CB  . ASP ASP ASP A A 31   31   . 86.355 47.680 88.367  1.00 43.73 1 . C  ? 
ATOM   4    CG  CG  . ASP ASP ASP A A 31   31   . 85.553 46.992 87.251  1.00 45.63 1 . C  ? 
ATOM   5    OD1 OD1 . ASP ASP ASP A A 31   31   . 85.140 45.815 87.404  1.00 42.44 1 . O  ? 
ATOM   6    OD2 OD2 . ASP ASP ASP A A 31   31   . 85.346 47.643 86.202  1.00 46.66 1 . O  ? 
ATOM   7    C   C   . ASP ASP ASP A A 31   31   . 87.411 45.459 89.066  1.00 42.53 1 . C  ? 
ATOM   8    O   O   . ASP ASP ASP A A 31   31   . 88.253 45.511 88.173  1.00 43.82 1 . O  ? 
ATOM   9    N   N   . LYS LYS LYS A A 32   32   . 87.063 44.329 89.687  1.00 40.06 1 . N  ? 
ATOM   10   CA  CA  . LYS LYS LYS A A 32   32   . 87.525 42.982 89.301  1.00 38.95 1 . C  ? 
ATOM   11   CB  CB  . LYS LYS LYS A A 32   32   . 87.949 42.204 90.561  1.00 39.54 1 . C  ? 
ATOM   12   C   C   . LYS LYS LYS A A 32   32   . 86.464 42.156 88.547  1.00 36.94 1 . C  ? 
ATOM   13   O   O   . LYS LYS LYS A A 32   32   . 86.754 41.056 88.090  1.00 40.79 1 . O  ? 
ATOM   14   N   N   . ILE ILE ILE A A 33   33   . 85.246 42.686 88.428  1.00 34.67 1 . N  ? 
ATOM   15   CA  CA  . ILE ILE ILE A A 33   33   . 84.129 41.983 87.780  1.00 33.16 1 . C  ? 
ATOM   16   CB  CB  . ILE ILE ILE A A 33   33   . 82.744 42.421 88.358  1.00 32.74 1 . C  ? 
ATOM   17   CG1 CG1 . ILE ILE ILE A A 33   33   . 81.585 41.529 87.859  1.00 31.91 1 . C  ? 
ATOM   18   CD1 CD1 . ILE ILE ILE A A 33   33   . 81.490 40.147 88.456  1.00 30.72 1 . C  ? 
ATOM   19   CG2 CG2 . ILE ILE ILE A A 33   33   . 82.422 43.880 88.045  1.00 31.10 1 . C  ? 
ATOM   20   C   C   . ILE ILE ILE A A 33   33   . 84.193 42.134 86.263  1.00 35.01 1 . C  ? 
ATOM   21   O   O   . ILE ILE ILE A A 33   33   . 83.835 41.195 85.558  1.00 35.67 1 . O  ? 
ATOM   22   N   N   . SER SER SER A A 34   34   . 84.650 43.292 85.767  1.00 36.82 1 . N  ? 
ATOM   23   CA  CA  . SER SER SER A A 34   34   . 84.773 43.546 84.304  1.00 39.89 1 . C  ? 
ATOM   24   CB  CB  . SER SER SER A A 34   34   . 85.489 44.875 84.027  1.00 40.60 1 . C  ? 
ATOM   25   OG  OG  . SER SER SER A A 34   34   . 84.622 45.960 84.265  1.00 43.68 1 . O  ? 
ATOM   26   C   C   . SER SER SER A A 34   34   . 85.488 42.438 83.536  1.00 38.74 1 . C  ? 
ATOM   27   O   O   . SER SER SER A A 34   34   . 85.050 42.055 82.446  1.00 40.72 1 . O  ? 
ATOM   28   N   N   . HIS HIS HIS A A 35   35   . 86.578 41.939 84.109  1.00 41.82 1 . N  ? 
ATOM   29   CA  CA  . HIS HIS HIS A A 35   35   . 87.329 40.807 83.554  1.00 41.67 1 . C  ? 
ATOM   30   CB  CB  . HIS HIS HIS A A 35   35   . 88.578 40.538 84.405  1.00 42.21 1 . C  ? 
ATOM   31   C   C   . HIS HIS HIS A A 35   35   . 86.509 39.511 83.432  1.00 42.01 1 . C  ? 
ATOM   32   O   O   . HIS HIS HIS A A 35   35   . 86.792 38.694 82.550  1.00 44.41 1 . O  ? 
ATOM   33   N   N   . LYS LYS LYS A A 36   36   . 85.522 39.319 84.319  1.00 39.45 1 . N  ? 
ATOM   34   CA  CA  . LYS LYS LYS A A 36   36   . 84.648 38.131 84.305  1.00 36.04 1 . C  ? 
ATOM   35   CB  CB  . LYS LYS LYS A A 36   36   . 84.107 37.823 85.712  1.00 36.83 1 . C  ? 
ATOM   36   CG  CG  . LYS LYS LYS A A 36   36   . 85.151 37.721 86.820  1.00 37.04 1 . C  ? 
ATOM   37   CD  CD  . LYS LYS LYS A A 36   36   . 86.271 36.754 86.477  1.00 38.04 1 . C  ? 
ATOM   38   CE  CE  . LYS LYS LYS A A 36   36   . 87.196 36.557 87.660  1.00 39.34 1 . C  ? 
ATOM   39   NZ  NZ  . LYS LYS LYS A A 36   36   . 88.269 35.570 87.367  1.00 41.48 1 . N  ? 
ATOM   40   C   C   . LYS LYS LYS A A 36   36   . 83.466 38.224 83.330  1.00 34.02 1 . C  ? 
ATOM   41   O   O   . LYS LYS LYS A A 36   36   . 82.723 37.247 83.182  1.00 32.57 1 . O  ? 
ATOM   42   N   N   . ILE ILE ILE A A 37   37   . 83.288 39.374 82.666  1.00 31.26 1 . N  ? 
ATOM   43   CA  CA  . ILE ILE ILE A A 37   37   . 82.254 39.527 81.624  1.00 29.30 1 . C  ? 
ATOM   44   CB  CB  . ILE ILE ILE A A 37   37   . 81.084 40.404 82.118  1.00 27.80 1 . C  ? 
ATOM   45   CG1 CG1 . ILE ILE ILE A A 37   37   . 81.571 41.790 82.544  1.00 28.09 1 . C  ? 
ATOM   46   CD1 CD1 . ILE ILE ILE A A 37   37   . 80.469 42.745 82.941  1.00 29.85 1 . C  ? 
ATOM   47   CG2 CG2 . ILE ILE ILE A A 37   37   . 80.412 39.712 83.295  1.00 28.31 1 . C  ? 
ATOM   48   C   C   . ILE ILE ILE A A 37   37   . 82.902 40.089 80.359  1.00 30.12 1 . C  ? 
ATOM   49   O   O   . ILE ILE ILE A A 37   37   . 84.081 40.418 80.376  1.00 34.00 1 . O  ? 
ATOM   50   N   N   A ASP ASP ASP A A 38   38   . 82.155 40.170 79.264  0.50 29.55 1 . N  ? 
ATOM   51   N   N   B ASP ASP ASP A A 38   38   . 82.129 40.212 79.285  0.50 29.75 1 . N  ? 
ATOM   52   CA  CA  A ASP ASP ASP A A 38   38   . 82.722 40.704 78.018  0.50 29.52 1 . C  ? 
ATOM   53   CA  CA  B ASP ASP ASP A A 38   38   . 82.670 40.662 77.999  0.50 30.00 1 . C  ? 
ATOM   54   CB  CB  A ASP ASP ASP A A 38   38   . 82.849 39.635 76.938  0.50 30.08 1 . C  ? 
ATOM   55   CB  CB  B ASP ASP ASP A A 38   38   . 82.626 39.515 76.987  0.50 30.72 1 . C  ? 
ATOM   56   CG  CG  A ASP ASP ASP A A 38   38   . 83.833 40.036 75.847  0.50 30.97 1 . C  ? 
ATOM   57   CG  CG  B ASP ASP ASP A A 38   38   . 83.609 38.395 77.321  0.50 32.40 1 . C  ? 
ATOM   58   OD1 OD1 A ASP ASP ASP A A 38   38   . 84.546 41.044 76.041  0.50 33.12 1 . O  ? 
ATOM   59   OD1 OD1 B ASP ASP ASP A A 38   38   . 84.806 38.684 77.531  0.50 32.78 1 . O  ? 
ATOM   60   OD2 OD2 A ASP ASP ASP A A 38   38   . 83.894 39.354 74.805  0.50 32.51 1 . O  ? 
ATOM   61   OD2 OD2 B ASP ASP ASP A A 38   38   . 83.186 37.221 77.356  0.50 32.97 1 . O  ? 
ATOM   62   C   C   A ASP ASP ASP A A 38   38   . 81.899 41.871 77.512  0.50 26.91 1 . C  ? 
ATOM   63   C   C   B ASP ASP ASP A A 38   38   . 81.909 41.874 77.473  0.50 27.16 1 . C  ? 
ATOM   64   O   O   A ASP ASP ASP A A 38   38   . 80.928 41.694 76.778  0.50 28.76 1 . O  ? 
ATOM   65   O   O   B ASP ASP ASP A A 38   38   . 80.990 41.729 76.665  0.50 28.93 1 . O  ? 
ATOM   66   N   N   . ILE ILE ILE A A 39   39   . 82.314 43.067 77.916  1.00 24.54 1 . N  ? 
ATOM   67   CA  CA  . ILE ILE ILE A A 39   39   . 81.692 44.309 77.454  1.00 20.50 1 . C  ? 
ATOM   68   CB  CB  . ILE ILE ILE A A 39   39   . 81.551 45.339 78.578  1.00 19.85 1 . C  ? 
ATOM   69   CG1 CG1 . ILE ILE ILE A A 39   39   . 80.723 44.732 79.713  1.00 19.67 1 . C  ? 
ATOM   70   CD1 CD1 . ILE ILE ILE A A 39   39   . 80.747 45.516 81.000  1.00 20.26 1 . C  ? 
ATOM   71   CG2 CG2 . ILE ILE ILE A A 39   39   . 80.884 46.610 78.039  1.00 19.92 1 . C  ? 
ATOM   72   C   C   . ILE ILE ILE A A 39   39   . 82.567 44.876 76.333  1.00 19.41 1 . C  ? 
ATOM   73   O   O   . ILE ILE ILE A A 39   39   . 83.767 45.069 76.518  1.00 19.44 1 . O  ? 
ATOM   74   N   N   . PRO PRO PRO A A 40   40   . 81.983 45.147 75.173  1.00 18.05 1 . N  ? 
ATOM   75   CA  CA  . PRO PRO PRO A A 40   40   . 82.792 45.731 74.089  1.00 17.52 1 . C  ? 
ATOM   76   CB  CB  . PRO PRO PRO A A 40   40   . 81.821 45.775 72.906  1.00 18.43 1 . C  ? 
ATOM   77   CG  CG  . PRO PRO PRO A A 40   40   . 80.463 45.774 73.519  1.00 20.00 1 . C  ? 
ATOM   78   CD  CD  . PRO PRO PRO A A 40   40   . 80.566 44.986 74.787  1.00 19.08 1 . C  ? 
ATOM   79   C   C   . PRO PRO PRO A A 40   40   . 83.308 47.127 74.428  1.00 17.37 1 . C  ? 
ATOM   80   O   O   . PRO PRO PRO A A 40   40   . 82.640 47.909 75.121  1.00 15.74 1 . O  ? 
ATOM   81   N   N   . ASP ASP ASP A A 41   41   . 84.503 47.450 73.937  1.00 17.90 1 . N  ? 
ATOM   82   CA  CA  . ASP ASP ASP A A 41   41   . 85.077 48.761 74.193  1.00 18.20 1 . C  ? 
ATOM   83   CB  CB  . ASP ASP ASP A A 41   41   . 86.505 48.846 73.636  1.00 21.01 1 . C  ? 
ATOM   84   CG  CG  . ASP ASP ASP A A 41   41   . 87.503 48.022 74.430  1.00 24.47 1 . C  ? 
ATOM   85   OD1 OD1 . ASP ASP ASP A A 41   41   . 87.230 47.645 75.588  1.00 26.80 1 . O  ? 
ATOM   86   OD2 OD2 . ASP ASP ASP A A 41   41   . 88.584 47.766 73.884  1.00 29.50 1 . O  ? 
ATOM   87   C   C   . ASP ASP ASP A A 41   41   . 84.256 49.906 73.613  1.00 15.92 1 . C  ? 
ATOM   88   O   O   . ASP ASP ASP A A 41   41   . 84.330 51.022 74.115  1.00 16.98 1 . O  ? 
ATOM   89   N   N   . SER SER SER A A 42   42   . 83.481 49.631 72.563  1.00 13.62 1 . N  ? 
ATOM   90   CA  CA  . SER SER SER A A 42   42   . 82.598 50.630 71.978  1.00 13.41 1 . C  ? 
ATOM   91   CB  CB  . SER SER SER A A 42   42   . 82.276 50.283 70.531  1.00 13.62 1 . C  ? 
ATOM   92   OG  OG  . SER SER SER A A 42   42   . 81.624 49.047 70.392  1.00 14.67 1 . O  ? 
ATOM   93   C   C   . SER SER SER A A 42   42   . 81.296 50.882 72.745  1.00 12.47 1 . C  ? 
ATOM   94   O   O   . SER SER SER A A 42   42   . 80.516 51.755 72.353  1.00 11.92 1 . O  ? 
ATOM   95   N   N   . ALA ALA ALA A A 43   43   . 81.042 50.165 73.831  1.00 11.93 1 . N  ? 
ATOM   96   CA  CA  . ALA ALA ALA A A 43   43   . 79.841 50.462 74.629  1.00 11.97 1 . C  ? 
ATOM   97   CB  CB  . ALA ALA ALA A A 43   43   . 79.709 49.492 75.781  1.00 12.02 1 . C  ? 
ATOM   98   C   C   . ALA ALA ALA A A 43   43   . 79.884 51.874 75.154  1.00 11.74 1 . C  ? 
ATOM   99   O   O   . ALA ALA ALA A A 43   43   . 80.943 52.345 75.586  1.00 12.43 1 . O  ? 
ATOM   100  N   N   . TRP TRP TRP A A 44   44   . 78.746 52.572 75.073  1.00 11.47 1 . N  ? 
ATOM   101  CA  CA  . TRP TRP TRP A A 44   44   . 78.563 53.845 75.745  1.00 11.41 1 . C  ? 
ATOM   102  CB  CB  . TRP TRP TRP A A 44   44   . 77.202 54.446 75.376  1.00 11.79 1 . C  ? 
ATOM   103  CG  CG  . TRP TRP TRP A A 44   44   . 76.974 55.752 76.042  1.00 11.44 1 . C  ? 
ATOM   104  CD1 CD1 . TRP TRP TRP A A 44   44   . 77.593 56.927 75.752  1.00 11.62 1 . C  ? 
ATOM   105  NE1 NE1 . TRP TRP TRP A A 44   44   . 77.156 57.914 76.584  1.00 11.76 1 . N  ? 
ATOM   106  CE2 CE2 . TRP TRP TRP A A 44   44   . 76.222 57.396 77.445  1.00 11.17 1 . C  ? 
ATOM   107  CD2 CD2 . TRP TRP TRP A A 44   44   . 76.081 56.034 77.135  1.00 11.33 1 . C  ? 
ATOM   108  CE3 CE3 . TRP TRP TRP A A 44   44   . 75.179 55.262 77.878  1.00 11.43 1 . C  ? 
ATOM   109  CZ3 CZ3 . TRP TRP TRP A A 44   44   . 74.439 55.887 78.903  1.00 11.41 1 . C  ? 
ATOM   110  CH2 CH2 . TRP TRP TRP A A 44   44   . 74.612 57.255 79.170  1.00 11.61 1 . C  ? 
ATOM   111  CZ2 CZ2 . TRP TRP TRP A A 44   44   . 75.506 58.007 78.475  1.00 11.15 1 . C  ? 
ATOM   112  C   C   . TRP TRP TRP A A 44   44   . 78.609 53.586 77.244  1.00 11.89 1 . C  ? 
ATOM   113  O   O   . TRP TRP TRP A A 44   44   . 78.051 52.600 77.698  1.00 12.31 1 . O  ? 
ATOM   114  N   N   A THR THR THR A A 45   45   . 79.303 54.445 77.996  0.50 11.83 1 . N  ? 
ATOM   115  N   N   B THR THR THR A A 45   45   . 79.241 54.472 78.002  0.50 12.25 1 . N  ? 
ATOM   116  CA  CA  A THR THR THR A A 45   45   . 79.448 54.258 79.447  0.50 12.09 1 . C  ? 
ATOM   117  CA  CA  B THR THR THR A A 45   45   . 79.336 54.235 79.430  0.50 12.83 1 . C  ? 
ATOM   118  CB  CB  A THR THR THR A A 45   45   . 80.884 53.876 79.843  0.50 12.54 1 . C  ? 
ATOM   119  CB  CB  B THR THR THR A A 45   45   . 80.634 53.487 79.772  0.50 13.82 1 . C  ? 
ATOM   120  OG1 OG1 A THR THR THR A A 45   45   . 81.682 55.059 79.901  0.50 13.38 1 . O  ? 
ATOM   121  OG1 OG1 B THR THR THR A A 45   45   . 80.618 53.122 81.153  0.50 15.52 1 . O  ? 
ATOM   122  CG2 CG2 A THR THR THR A A 45   45   . 81.480 52.868 78.846  0.50 12.48 1 . C  ? 
ATOM   123  CG2 CG2 B THR THR THR A A 45   45   . 81.848 54.338 79.467  0.50 13.86 1 . C  ? 
ATOM   124  C   C   A THR THR THR A A 45   45   . 79.074 55.508 80.228  0.50 12.05 1 . C  ? 
ATOM   125  C   C   B THR THR THR A A 45   45   . 79.161 55.486 80.261  0.50 12.50 1 . C  ? 
ATOM   126  O   O   A THR THR THR A A 45   45   . 79.202 56.629 79.734  0.50 11.70 1 . O  ? 
ATOM   127  O   O   B THR THR THR A A 45   45   . 79.500 56.583 79.834  0.50 12.12 1 . O  ? 
ATOM   128  N   N   . ILE ILE ILE A A 46   46   . 78.611 55.297 81.457  1.00 11.63 1 . N  ? 
ATOM   129  CA  CA  . ILE ILE ILE A A 46   46   . 78.354 56.387 82.396  1.00 11.83 1 . C  ? 
ATOM   130  CB  CB  . ILE ILE ILE A A 46   46   . 77.026 57.117 82.086  1.00 12.12 1 . C  ? 
ATOM   131  CG1 CG1 . ILE ILE ILE A A 46   46   . 76.879 58.387 82.928  1.00 12.69 1 . C  ? 
ATOM   132  CD1 CD1 . ILE ILE ILE A A 46   46   . 75.822 59.328 82.402  1.00 13.47 1 . C  ? 
ATOM   133  CG2 CG2 . ILE ILE ILE A A 46   46   . 75.812 56.188 82.277  1.00 12.32 1 . C  ? 
ATOM   134  C   C   . ILE ILE ILE A A 46   46   . 78.366 55.787 83.794  1.00 11.73 1 . C  ? 
ATOM   135  O   O   . ILE ILE ILE A A 46   46   . 78.039 54.611 83.973  1.00 12.26 1 . O  ? 
ATOM   136  N   N   . GLY GLY GLY A A 47   47   . 78.727 56.598 84.795  1.00 11.63 1 . N  ? 
ATOM   137  CA  CA  . GLY GLY GLY A A 47   47   . 78.655 56.145 86.177  1.00 11.76 1 . C  ? 
ATOM   138  C   C   . GLY GLY GLY A A 47   47   . 77.210 56.002 86.639  1.00 12.01 1 . C  ? 
ATOM   139  O   O   . GLY GLY GLY A A 47   47   . 76.372 56.874 86.378  1.00 12.29 1 . O  ? 
ATOM   140  N   N   . ILE ILE ILE A A 48   48   . 76.937 54.939 87.387  1.00 12.67 1 . N  ? 
ATOM   141  CA  CA  . ILE ILE ILE A A 48   48   . 75.646 54.800 88.055  1.00 12.87 1 . C  ? 
ATOM   142  CB  CB  . ILE ILE ILE A A 48   48   . 75.469 53.421 88.711  1.00 12.87 1 . C  ? 
ATOM   143  CG1 CG1 . ILE ILE ILE A A 48   48   . 75.521 52.304 87.656  1.00 13.07 1 . C  ? 
ATOM   144  CD1 CD1 . ILE ILE ILE A A 48   48   . 75.534 50.908 88.246  1.00 13.12 1 . C  ? 
ATOM   145  CG2 CG2 . ILE ILE ILE A A 48   48   . 74.175 53.350 89.523  1.00 13.30 1 . C  ? 
ATOM   146  C   C   . ILE ILE ILE A A 48   48   . 75.546 55.928 89.064  1.00 13.34 1 . C  ? 
ATOM   147  O   O   . ILE ILE ILE A A 48   48   . 76.461 56.153 89.867  1.00 13.96 1 . O  ? 
ATOM   148  N   N   . GLY GLY GLY A A 49   49   . 74.465 56.684 88.975  1.00 13.35 1 . N  ? 
ATOM   149  CA  CA  . GLY GLY GLY A A 49   49   . 74.257 57.844 89.829  1.00 14.38 1 . C  ? 
ATOM   150  C   C   . GLY GLY GLY A A 49   49   . 74.940 59.136 89.369  1.00 15.85 1 . C  ? 
ATOM   151  O   O   . GLY GLY GLY A A 49   49   . 74.865 60.151 90.065  1.00 16.72 1 . O  ? 
ATOM   152  N   N   . GLU GLU GLU A A 50   50   . 75.576 59.118 88.206  1.00 16.62 1 . N  ? 
ATOM   153  CA  CA  . GLU GLU GLU A A 50   50   . 76.299 60.293 87.713  1.00 18.30 1 . C  ? 
ATOM   154  CB  CB  . GLU GLU GLU A A 50   50   . 77.125 59.940 86.468  1.00 20.60 1 . C  ? 
ATOM   155  CG  CG  . GLU GLU GLU A A 50   50   . 78.201 60.957 86.088  1.00 23.79 1 . C  ? 
ATOM   156  CD  CD  . GLU GLU GLU A A 50   50   . 79.222 60.436 85.064  1.00 26.66 1 . C  ? 
ATOM   157  OE1 OE1 . GLU GLU GLU A A 50   50   . 79.611 59.243 85.047  1.00 25.87 1 . O  ? 
ATOM   158  OE2 OE2 . GLU GLU GLU A A 50   50   . 79.681 61.260 84.249  1.00 29.91 1 . O  ? 
ATOM   159  C   C   . GLU GLU GLU A A 50   50   . 75.316 61.412 87.431  1.00 19.64 1 . C  ? 
ATOM   160  O   O   . GLU GLU GLU A A 50   50   . 74.221 61.184 86.911  1.00 19.33 1 . O  ? 
ATOM   161  N   N   . LYS LYS LYS A A 51   51   . 75.674 62.618 87.856  1.00 20.47 1 . N  ? 
ATOM   162  CA  CA  . LYS LYS LYS A A 51   51   . 74.934 63.806 87.493  1.00 23.41 1 . C  ? 
ATOM   163  CB  CB  . LYS LYS LYS A A 51   51   . 74.952 64.846 88.616  1.00 26.90 1 . C  ? 
ATOM   164  CG  CG  . LYS LYS LYS A A 51   51   . 74.250 64.388 89.874  1.00 31.42 1 . C  ? 
ATOM   165  CD  CD  . LYS LYS LYS A A 51   51   . 72.749 64.274 89.666  1.00 34.09 1 . C  ? 
ATOM   166  CE  CE  . LYS LYS LYS A A 51   51   . 72.002 64.081 90.976  1.00 36.47 1 . C  ? 
ATOM   167  NZ  NZ  . LYS LYS LYS A A 51   51   . 70.538 64.259 90.748  1.00 37.97 1 . N  ? 
ATOM   168  C   C   . LYS LYS LYS A A 51   51   . 75.610 64.332 86.250  1.00 22.95 1 . C  ? 
ATOM   169  O   O   . LYS LYS LYS A A 51   51   . 76.841 64.303 86.127  1.00 27.86 1 . O  ? 
ATOM   170  N   N   . PHE PHE PHE A A 52   52   . 74.807 64.761 85.302  1.00 19.78 1 . N  ? 
ATOM   171  CA  CA  . PHE PHE PHE A A 52   52   . 75.306 65.356 84.072  1.00 19.39 1 . C  ? 
ATOM   172  CB  CB  . PHE PHE PHE A A 52   52   . 74.650 64.695 82.865  1.00 18.50 1 . C  ? 
ATOM   173  CG  CG  . PHE PHE PHE A A 52   52   . 75.232 65.142 81.565  1.00 18.67 1 . C  ? 
ATOM   174  CD1 CD1 . PHE PHE PHE A A 52   52   . 76.496 64.714 81.188  1.00 18.97 1 . C  ? 
ATOM   175  CE1 CE1 . PHE PHE PHE A A 52   52   . 77.058 65.136 79.988  1.00 20.29 1 . C  ? 
ATOM   176  CZ  CZ  . PHE PHE PHE A A 52   52   . 76.341 65.975 79.143  1.00 19.49 1 . C  ? 
ATOM   177  CE2 CE2 . PHE PHE PHE A A 52   52   . 75.083 66.398 79.516  1.00 19.67 1 . C  ? 
ATOM   178  CD2 CD2 . PHE PHE PHE A A 52   52   . 74.534 65.984 80.717  1.00 18.82 1 . C  ? 
ATOM   179  C   C   . PHE PHE PHE A A 52   52   . 74.951 66.820 84.133  1.00 19.92 1 . C  ? 
ATOM   180  O   O   . PHE PHE PHE A A 52   52   . 73.816 67.144 84.402  1.00 21.08 1 . O  ? 
ATOM   181  N   N   . LYS LYS LYS A A 53   53   . 75.921 67.698 83.907  1.00 23.70 1 . N  ? 
ATOM   182  CA  CA  . LYS LYS LYS A A 53   53   . 75.734 69.130 84.126  1.00 27.33 1 . C  ? 
ATOM   183  CB  CB  . LYS LYS LYS A A 53   53   . 77.009 69.709 84.738  1.00 31.03 1 . C  ? 
ATOM   184  CG  CG  . LYS LYS LYS A A 53   53   . 77.316 69.151 86.118  1.00 35.46 1 . C  ? 
ATOM   185  CD  CD  . LYS LYS LYS A A 53   53   . 78.699 69.575 86.588  1.00 40.41 1 . C  ? 
ATOM   186  CE  CE  . LYS LYS LYS A A 53   53   . 78.891 69.285 88.066  1.00 44.10 1 . C  ? 
ATOM   187  NZ  NZ  . LYS LYS LYS A A 53   53   . 80.289 69.571 88.501  1.00 47.03 1 . N  ? 
ATOM   188  C   C   . LYS LYS LYS A A 53   53   . 75.354 69.926 82.878  1.00 27.98 1 . C  ? 
ATOM   189  O   O   . LYS LYS LYS A A 53   53   . 74.793 71.003 82.989  1.00 32.89 1 . O  ? 
ATOM   190  N   N   . ASN ASN ASN A A 54   54   . 75.641 69.413 81.695  1.00 26.27 1 . N  ? 
ATOM   191  CA  CA  . ASN ASN ASN A A 54   54   . 75.506 70.227 80.499  1.00 28.80 1 . C  ? 
ATOM   192  CB  CB  . ASN ASN ASN A A 54   54   . 76.753 70.007 79.616  1.00 32.51 1 . C  ? 
ATOM   193  CG  CG  . ASN ASN ASN A A 54   54   . 77.033 71.172 78.673  1.00 37.07 1 . C  ? 
ATOM   194  OD1 OD1 . ASN ASN ASN A A 54   54   . 76.479 72.267 78.820  1.00 41.58 1 . O  ? 
ATOM   195  ND2 ND2 . ASN ASN ASN A A 54   54   . 77.897 70.934 77.686  1.00 39.82 1 . N  ? 
ATOM   196  C   C   . ASN ASN ASN A A 54   54   . 74.218 69.976 79.690  1.00 24.90 1 . C  ? 
ATOM   197  O   O   . ASN ASN ASN A A 54   54   . 74.188 70.297 78.502  1.00 23.71 1 . O  ? 
ATOM   198  N   N   . ALA ALA ALA A A 55   55   . 73.153 69.436 80.297  1.00 20.26 1 . N  ? 
ATOM   199  CA  CA  . ALA ALA ALA A A 55   55   . 72.084 68.869 79.460  1.00 17.87 1 . C  ? 
ATOM   200  CB  CB  . ALA ALA ALA A A 55   55   . 71.122 68.004 80.253  1.00 18.42 1 . C  ? 
ATOM   201  C   C   . ALA ALA ALA A A 55   55   . 71.322 69.937 78.706  1.00 16.47 1 . C  ? 
ATOM   202  O   O   . ALA ALA ALA A A 55   55   . 71.028 71.006 79.239  1.00 16.74 1 . O  ? 
ATOM   203  N   N   . GLY GLY GLY A A 56   56   . 70.965 69.627 77.470  1.00 14.27 1 . N  ? 
ATOM   204  CA  CA  . GLY GLY GLY A A 56   56   . 70.148 70.530 76.667  1.00 14.42 1 . C  ? 
ATOM   205  C   C   . GLY GLY GLY A A 56   56   . 68.671 70.402 76.948  1.00 14.77 1 . C  ? 
ATOM   206  O   O   . GLY GLY GLY A A 56   56   . 68.196 69.420 77.538  1.00 14.52 1 . O  ? 
ATOM   207  N   N   . HIS HIS HIS A A 57   57   . 67.925 71.394 76.484  1.00 14.80 1 . N  ? 
ATOM   208  CA  CA  . HIS HIS HIS A A 57   57   . 66.495 71.457 76.683  1.00 15.28 1 . C  ? 
ATOM   209  CB  CB  . HIS HIS HIS A A 57   57   . 66.197 72.389 77.872  1.00 16.19 1 . C  ? 
ATOM   210  CG  CG  . HIS HIS HIS A A 57   57   . 66.876 71.942 79.131  1.00 17.86 1 . C  ? 
ATOM   211  ND1 ND1 . HIS HIS HIS A A 57   57   . 66.521 70.786 79.797  1.00 18.80 1 . N  ? 
ATOM   212  CE1 CE1 . HIS HIS HIS A A 57   57   . 67.325 70.612 80.828  1.00 19.34 1 . C  ? 
ATOM   213  NE2 NE2 . HIS HIS HIS A A 57   57   . 68.200 71.604 80.844  1.00 19.84 1 . N  ? 
ATOM   214  CD2 CD2 . HIS HIS HIS A A 57   57   . 67.952 72.441 79.787  1.00 19.39 1 . C  ? 
ATOM   215  C   C   . HIS HIS HIS A A 57   57   . 65.855 71.925 75.391  1.00 15.03 1 . C  ? 
ATOM   216  O   O   . HIS HIS HIS A A 57   57   . 66.561 72.397 74.492  1.00 15.78 1 . O  ? 
ATOM   217  N   N   . PRO PRO PRO A A 58   58   . 64.528 71.781 75.265  1.00 14.63 1 . N  ? 
ATOM   218  CA  CA  . PRO PRO PRO A A 58   58   . 63.885 72.231 74.023  1.00 14.97 1 . C  ? 
ATOM   219  CB  CB  . PRO PRO PRO A A 58   58   . 62.411 71.923 74.256  1.00 14.87 1 . C  ? 
ATOM   220  CG  CG  . PRO PRO PRO A A 58   58   . 62.418 70.840 75.258  1.00 14.35 1 . C  ? 
ATOM   221  CD  CD  . PRO PRO PRO A A 58   58   . 63.562 71.131 76.159  1.00 14.12 1 . C  ? 
ATOM   222  C   C   . PRO PRO PRO A A 58   58   . 64.080 73.710 73.744  1.00 16.22 1 . C  ? 
ATOM   223  O   O   . PRO PRO PRO A A 58   58   . 64.083 74.519 74.672  1.00 17.53 1 . O  ? 
ATOM   224  N   N   . ASN ASN ASN A A 59   59   . 64.220 74.046 72.474  1.00 17.13 1 . N  ? 
ATOM   225  CA  CA  . ASN ASN ASN A A 59   59   . 64.452 75.437 72.047  1.00 18.04 1 . C  ? 
ATOM   226  CB  CB  . ASN ASN ASN A A 59   59   . 65.718 75.521 71.215  1.00 17.84 1 . C  ? 
ATOM   227  CG  CG  . ASN ASN ASN A A 59   59   . 65.634 74.744 69.914  1.00 17.19 1 . C  ? 
ATOM   228  OD1 OD1 . ASN ASN ASN A A 59   59   . 64.558 74.399 69.448  1.00 17.32 1 . O  ? 
ATOM   229  ND2 ND2 . ASN ASN ASN A A 59   59   . 66.771 74.516 69.310  1.00 17.55 1 . N  ? 
ATOM   230  C   C   . ASN ASN ASN A A 59   59   . 63.247 76.075 71.336  1.00 19.66 1 . C  ? 
ATOM   231  O   O   . ASN ASN ASN A A 59   59   . 63.395 77.110 70.679  1.00 21.07 1 . O  ? 
ATOM   232  N   N   . VAL VAL VAL A A 60   60   . 62.076 75.464 71.479  1.00 20.31 1 . N  ? 
ATOM   233  CA  CA  . VAL VAL VAL A A 60   60   . 60.842 75.950 70.841  1.00 22.19 1 . C  ? 
ATOM   234  CB  CB  . VAL VAL VAL A A 60   60   . 60.066 74.824 70.128  1.00 21.86 1 . C  ? 
ATOM   235  CG1 CG1 . VAL VAL VAL A A 60   60   . 60.919 74.245 68.995  1.00 22.65 1 . C  ? 
ATOM   236  CG2 CG2 . VAL VAL VAL A A 60   60   . 59.617 73.716 71.079  1.00 21.32 1 . C  ? 
ATOM   237  C   C   . VAL VAL VAL A A 60   60   . 59.975 76.675 71.877  1.00 25.03 1 . C  ? 
ATOM   238  O   O   . VAL VAL VAL A A 60   60   . 60.199 76.553 73.085  1.00 24.31 1 . O  ? 
ATOM   239  N   N   . LYS LYS LYS A A 61   61   . 58.992 77.434 71.402  1.00 29.89 1 . N  ? 
ATOM   240  CA  CA  . LYS LYS LYS A A 61   61   . 58.195 78.254 72.318  1.00 33.15 1 . C  ? 
ATOM   241  CB  CB  . LYS LYS LYS A A 61   61   . 57.675 79.544 71.649  1.00 37.68 1 . C  ? 
ATOM   242  CG  CG  . LYS LYS LYS A A 61   61   . 56.541 79.405 70.647  1.00 42.07 1 . C  ? 
ATOM   243  CD  CD  . LYS LYS LYS A A 61   61   . 56.265 80.748 69.961  1.00 45.79 1 . C  ? 
ATOM   244  CE  CE  . LYS LYS LYS A A 61   61   . 54.803 80.913 69.565  1.00 48.99 1 . C  ? 
ATOM   245  NZ  NZ  . LYS LYS LYS A A 61   61   . 54.519 82.175 68.819  1.00 50.01 1 . N  ? 
ATOM   246  C   C   . LYS LYS LYS A A 61   61   . 57.090 77.462 72.995  1.00 30.68 1 . C  ? 
ATOM   247  O   O   . LYS LYS LYS A A 61   61   . 56.789 77.721 74.149  1.00 32.67 1 . O  ? 
ATOM   248  N   N   . TYR TYR TYR A A 62   62   . 56.520 76.468 72.316  1.00 28.96 1 . N  ? 
ATOM   249  CA  CA  . TYR TYR TYR A A 62   62   . 55.443 75.680 72.899  1.00 28.11 1 . C  ? 
ATOM   250  CB  CB  . TYR TYR TYR A A 62   62   . 54.362 75.392 71.854  1.00 32.92 1 . C  ? 
ATOM   251  CG  CG  . TYR TYR TYR A A 62   62   . 53.648 76.654 71.377  1.00 39.07 1 . C  ? 
ATOM   252  CD1 CD1 . TYR TYR TYR A A 62   62   . 53.196 77.625 72.287  1.00 43.69 1 . C  ? 
ATOM   253  CE1 CE1 . TYR TYR TYR A A 62   62   . 52.549 78.775 71.855  1.00 47.10 1 . C  ? 
ATOM   254  CZ  CZ  . TYR TYR TYR A A 62   62   . 52.333 78.969 70.504  1.00 50.39 1 . C  ? 
ATOM   255  OH  OH  . TYR TYR TYR A A 62   62   . 51.698 80.117 70.078  1.00 55.69 1 . O  ? 
ATOM   256  CE2 CE2 . TYR TYR TYR A A 62   62   . 52.772 78.027 69.580  1.00 48.40 1 . C  ? 
ATOM   257  CD2 CD2 . TYR TYR TYR A A 62   62   . 53.423 76.881 70.022  1.00 44.74 1 . C  ? 
ATOM   258  C   C   . TYR TYR TYR A A 62   62   . 55.945 74.407 73.581  1.00 24.23 1 . C  ? 
ATOM   259  O   O   . TYR TYR TYR A A 62   62   . 57.086 73.996 73.349  1.00 22.50 1 . O  ? 
ATOM   260  N   N   . PRO PRO PRO A A 63   63   . 55.112 73.791 74.442  1.00 20.86 1 . N  ? 
ATOM   261  CA  CA  . PRO PRO PRO A A 63   63   . 55.522 72.599 75.176  1.00 19.36 1 . C  ? 
ATOM   262  CB  CB  . PRO PRO PRO A A 63   63   . 54.237 72.169 75.869  1.00 20.30 1 . C  ? 
ATOM   263  CG  CG  . PRO PRO PRO A A 63   63   . 53.558 73.477 76.148  1.00 20.42 1 . C  ? 
ATOM   264  CD  CD  . PRO PRO PRO A A 63   63   . 53.775 74.250 74.898  1.00 20.77 1 . C  ? 
ATOM   265  C   C   . PRO PRO PRO A A 63   63   . 56.093 71.456 74.313  1.00 17.71 1 . C  ? 
ATOM   266  O   O   . PRO PRO PRO A A 63   63   . 55.597 71.192 73.220  1.00 18.52 1 . O  ? 
ATOM   267  N   N   . MET MET MET A A 64   64   . 57.149 70.824 74.823  1.00 15.21 1 . N  ? 
ATOM   268  CA  CA  . MET MET MET A A 64   64   . 57.865 69.778 74.092  1.00 14.55 1 . C  ? 
ATOM   269  CB  CB  . MET MET MET A A 64   64   . 58.980 70.390 73.263  1.00 15.21 1 . C  ? 
ATOM   270  CG  CG  . MET MET MET A A 64   64   . 59.821 69.341 72.538  1.00 15.17 1 . C  ? 
ATOM   271  SD  SD  . MET MET MET A A 64   64   . 60.699 70.054 71.158  1.00 16.33 1 . S  ? 
ATOM   272  CE  CE  . MET MET MET A A 64   64   . 59.443 70.001 69.902  1.00 16.24 1 . C  ? 
ATOM   273  C   C   . MET MET MET A A 64   64   . 58.422 68.809 75.125  1.00 13.97 1 . C  ? 
ATOM   274  O   O   . MET MET MET A A 64   64   . 58.872 69.230 76.194  1.00 14.72 1 . O  ? 
ATOM   275  N   N   . ILE ILE ILE A A 65   65   . 58.418 67.518 74.793  1.00 12.79 1 . N  ? 
ATOM   276  CA  CA  . ILE ILE ILE A A 65   65   . 58.900 66.493 75.706  1.00 12.40 1 . C  ? 
ATOM   277  CB  CB  . ILE ILE ILE A A 65   65   . 58.744 65.062 75.117  1.00 12.51 1 . C  ? 
ATOM   278  CG1 CG1 . ILE ILE ILE A A 65   65   . 57.271 64.726 74.936  1.00 12.91 1 . C  ? 
ATOM   279  CD1 CD1 . ILE ILE ILE A A 65   65   . 57.014 63.611 73.933  1.00 12.91 1 . C  ? 
ATOM   280  CG2 CG2 . ILE ILE ILE A A 65   65   . 59.433 64.031 76.008  1.00 12.91 1 . C  ? 
ATOM   281  C   C   . ILE ILE ILE A A 65   65   . 60.363 66.738 76.088  1.00 12.44 1 . C  ? 
ATOM   282  O   O   . ILE ILE ILE A A 65   65   . 61.224 66.986 75.222  1.00 12.03 1 . O  ? 
ATOM   283  N   N   . ASP ASP ASP A A 66   66   . 60.619 66.693 77.389  1.00 13.36 1 . N  ? 
ATOM   284  CA  CA  . ASP ASP ASP A A 66   66   . 61.966 66.696 77.913  1.00 13.27 1 . C  ? 
ATOM   285  CB  CB  . ASP ASP ASP A A 66   66   . 62.442 68.111 78.259  1.00 13.46 1 . C  ? 
ATOM   286  CG  CG  . ASP ASP ASP A A 66   66   . 63.914 68.152 78.690  1.00 14.26 1 . C  ? 
ATOM   287  OD1 OD1 . ASP ASP ASP A A 66   66   . 64.569 67.085 78.844  1.00 13.01 1 . O  ? 
ATOM   288  OD2 OD2 . ASP ASP ASP A A 66   66   . 64.423 69.282 78.890  1.00 15.29 1 . O  ? 
ATOM   289  C   C   . ASP ASP ASP A A 66   66   . 61.991 65.798 79.119  1.00 12.92 1 . C  ? 
ATOM   290  O   O   . ASP ASP ASP A A 66   66   . 61.677 66.222 80.230  1.00 13.29 1 . O  ? 
ATOM   291  N   N   . ASP ASP ASP A A 67   67   . 62.388 64.540 78.917  1.00 11.97 1 . N  ? 
ATOM   292  CA  CA  . ASP ASP ASP A A 67   67   . 62.399 63.555 80.009  1.00 12.19 1 . C  ? 
ATOM   293  CB  CB  . ASP ASP ASP A A 67   67   . 62.072 62.150 79.466  1.00 12.49 1 . C  ? 
ATOM   294  CG  CG  . ASP ASP ASP A A 67   67   . 60.683 62.029 78.921  1.00 13.38 1 . C  ? 
ATOM   295  OD1 OD1 . ASP ASP ASP A A 67   67   . 59.751 62.675 79.443  1.00 13.40 1 . O  ? 
ATOM   296  OD2 OD2 . ASP ASP ASP A A 67   67   . 60.507 61.232 77.963  1.00 14.14 1 . O  ? 
ATOM   297  C   C   . ASP ASP ASP A A 67   67   . 63.714 63.497 80.788  1.00 12.24 1 . C  ? 
ATOM   298  O   O   . ASP ASP ASP A A 67   67   . 63.891 62.623 81.622  1.00 12.92 1 . O  ? 
ATOM   299  N   N   . SER SER SER A A 68   68   . 64.616 64.435 80.541  1.00 12.17 1 . N  ? 
ATOM   300  CA  CA  . SER SER SER A A 68   68   . 65.904 64.464 81.232  1.00 12.73 1 . C  ? 
ATOM   301  CB  CB  . SER SER SER A A 68   68   . 65.808 64.164 82.766  1.00 14.06 1 . C  ? 
ATOM   302  OG  OG  . SER SER SER A A 68   68   . 65.912 62.732 83.113  1.00 15.73 1 . O  ? 
ATOM   303  C   C   . SER SER SER A A 68   68   . 66.865 63.492 80.593  1.00 11.71 1 . C  ? 
ATOM   304  O   O   . SER SER SER A A 68   68   . 66.516 62.707 79.710  1.00 11.39 1 . O  ? 
ATOM   305  N   N   . TYR TYR TYR A A 69   69   . 68.085 63.556 81.082  1.00 11.50 1 . N  ? 
ATOM   306  CA  CA  . TYR TYR TYR A A 69   69   . 69.181 62.710 80.604  1.00 11.54 1 . C  ? 
ATOM   307  CB  CB  . TYR TYR TYR A A 69   69   . 70.526 63.441 80.755  1.00 12.41 1 . C  ? 
ATOM   308  CG  CG  . TYR TYR TYR A A 69   69   . 70.857 63.845 82.170  1.00 13.13 1 . C  ? 
ATOM   309  CD1 CD1 . TYR TYR TYR A A 69   69   . 71.339 62.925 83.092  1.00 13.02 1 . C  ? 
ATOM   310  CE1 CE1 . TYR TYR TYR A A 69   69   . 71.605 63.289 84.409  1.00 14.42 1 . C  ? 
ATOM   311  CZ  CZ  . TYR TYR TYR A A 69   69   . 71.409 64.598 84.796  1.00 15.15 1 . C  ? 
ATOM   312  OH  OH  . TYR TYR TYR A A 69   69   . 71.702 64.956 86.105  1.00 17.35 1 . O  ? 
ATOM   313  CE2 CE2 . TYR TYR TYR A A 69   69   . 70.908 65.521 83.916  1.00 14.47 1 . C  ? 
ATOM   314  CD2 CD2 . TYR TYR TYR A A 69   69   . 70.650 65.156 82.604  1.00 13.74 1 . C  ? 
ATOM   315  C   C   . TYR TYR TYR A A 69   69   . 69.248 61.339 81.277  1.00 11.34 1 . C  ? 
ATOM   316  O   O   . TYR TYR TYR A A 69   69   . 70.149 60.563 80.952  1.00 11.86 1 . O  ? 
ATOM   317  N   N   . VAL VAL VAL A A 70   70   . 68.362 61.055 82.250  1.00 10.67 1 . N  ? 
ATOM   318  CA  CA  . VAL VAL VAL A A 70   70   . 68.395 59.772 82.946  1.00 10.80 1 . C  ? 
ATOM   319  CB  CB  . VAL VAL VAL A A 70   70   . 67.886 59.872 84.400  1.00 11.09 1 . C  ? 
ATOM   320  CG1 CG1 . VAL VAL VAL A A 70   70   . 67.923 58.500 85.066  1.00 11.28 1 . C  ? 
ATOM   321  CG2 CG2 . VAL VAL VAL A A 70   70   . 68.766 60.871 85.134  1.00 11.44 1 . C  ? 
ATOM   322  C   C   . VAL VAL VAL A A 70   70   . 67.609 58.792 82.084  1.00 10.62 1 . C  ? 
ATOM   323  O   O   . VAL VAL VAL A A 70   70   . 66.402 58.656 82.202  1.00 10.51 1 . O  ? 
ATOM   324  N   N   . GLN GLN GLN A A 71   71   . 68.339 58.144 81.179  1.00 10.70 1 . N  ? 
ATOM   325  CA  CA  . GLN GLN GLN A A 71   71   . 67.774 57.220 80.194  1.00 10.25 1 . C  ? 
ATOM   326  CB  CB  . GLN GLN GLN A A 71   71   . 67.660 57.876 78.811  1.00 10.33 1 . C  ? 
ATOM   327  CG  CG  . GLN GLN GLN A A 71   71   . 66.906 59.203 78.768  1.00 10.61 1 . C  ? 
ATOM   328  CD  CD  . GLN GLN GLN A A 71   71   . 65.453 59.114 79.196  1.00 10.72 1 . C  ? 
ATOM   329  OE1 OE1 . GLN GLN GLN A A 71   71   . 64.814 58.056 79.145  1.00 10.86 1 . O  ? 
ATOM   330  NE2 NE2 . GLN GLN GLN A A 71   71   . 64.911 60.246 79.660  1.00 11.15 1 . N  ? 
ATOM   331  C   C   . GLN GLN GLN A A 71   71   . 68.683 56.009 80.100  1.00 9.90  1 . C  ? 
ATOM   332  O   O   . GLN GLN GLN A A 71   71   . 69.764 55.964 80.687  1.00 10.71 1 . O  ? 
ATOM   333  N   N   . GLY GLY GLY A A 72   72   . 68.232 55.027 79.335  1.00 10.13 1 . N  ? 
ATOM   334  CA  CA  . GLY GLY GLY A A 72   72   . 69.036 53.871 78.998  1.00 10.10 1 . C  ? 
ATOM   335  C   C   . GLY GLY GLY A A 72   72   . 68.521 53.189 77.759  1.00 10.44 1 . C  ? 
ATOM   336  O   O   . GLY GLY GLY A A 72   72   . 67.515 53.592 77.175  1.00 10.54 1 . O  ? 
ATOM   337  N   N   . ALA ALA ALA A A 73   73   . 69.242 52.154 77.344  1.00 10.51 1 . N  ? 
ATOM   338  CA  CA  . ALA ALA ALA A A 73   73   . 68.837 51.331 76.221  1.00 10.87 1 . C  ? 
ATOM   339  CB  CB  . ALA ALA ALA A A 73   73   . 69.953 50.339 75.891  1.00 11.05 1 . C  ? 
ATOM   340  C   C   . ALA ALA ALA A A 73   73   . 67.535 50.595 76.544  1.00 10.85 1 . C  ? 
ATOM   341  O   O   . ALA ALA ALA A A 73   73   . 67.397 50.031 77.620  1.00 11.61 1 . O  ? 
ATOM   342  N   N   . PRO PRO PRO A A 74   74   . 66.564 50.584 75.618  1.00 10.36 1 . N  ? 
ATOM   343  CA  CA  . PRO PRO PRO A A 74   74   . 65.293 49.919 75.892  1.00 10.83 1 . C  ? 
ATOM   344  CB  CB  . PRO PRO PRO A A 74   74   . 64.398 50.395 74.747  1.00 11.01 1 . C  ? 
ATOM   345  CG  CG  . PRO PRO PRO A A 74   74   . 65.317 50.694 73.638  1.00 10.94 1 . C  ? 
ATOM   346  CD  CD  . PRO PRO PRO A A 74   74   . 66.557 51.230 74.294  1.00 10.75 1 . C  ? 
ATOM   347  C   C   . PRO PRO PRO A A 74   74   . 65.332 48.404 75.873  1.00 11.16 1 . C  ? 
ATOM   348  O   O   . PRO PRO PRO A A 74   74   . 66.278 47.801 75.337  1.00 12.63 1 . O  ? 
ATOM   349  N   N   . LEU LEU LEU A A 75   75   . 64.335 47.835 76.525  1.00 10.65 1 . N  ? 
ATOM   350  CA  CA  . LEU LEU LEU A A 75   75   . 64.063 46.402 76.517  1.00 10.83 1 . C  ? 
ATOM   351  CB  CB  . LEU LEU LEU A A 75   75   . 64.074 45.861 77.953  1.00 11.87 1 . C  ? 
ATOM   352  CG  CG  . LEU LEU LEU A A 75   75   . 65.427 45.940 78.677  1.00 13.00 1 . C  ? 
ATOM   353  CD1 CD1 . LEU LEU LEU A A 75   75   . 65.207 45.627 80.143  1.00 14.40 1 . C  ? 
ATOM   354  CD2 CD2 . LEU LEU LEU A A 75   75   . 66.476 45.030 78.069  1.00 13.49 1 . C  ? 
ATOM   355  C   C   . LEU LEU LEU A A 75   75   . 62.715 46.204 75.849  1.00 10.43 1 . C  ? 
ATOM   356  O   O   . LEU LEU LEU A A 75   75   . 61.799 47.025 75.990  1.00 10.59 1 . O  ? 
ATOM   357  N   N   . GLY GLY GLY A A 76   76   . 62.579 45.096 75.122  1.00 9.58  1 . N  ? 
ATOM   358  CA  CA  . GLY GLY GLY A A 76   76   . 61.359 44.757 74.417  1.00 9.34  1 . C  ? 
ATOM   359  C   C   . GLY GLY GLY A A 76   76   . 61.529 44.732 72.913  1.00 9.28  1 . C  ? 
ATOM   360  O   O   . GLY GLY GLY A A 76   76   . 62.305 45.496 72.321  1.00 9.82  1 . O  ? 
ATOM   361  N   N   . GLY GLY GLY A A 77   77   . 60.776 43.847 72.288  1.00 9.18  1 . N  ? 
ATOM   362  CA  CA  . GLY GLY GLY A A 77   77   . 60.840 43.683 70.857  1.00 9.62  1 . C  ? 
ATOM   363  C   C   . GLY GLY GLY A A 77   77   . 60.032 44.670 70.054  1.00 10.22 1 . C  ? 
ATOM   364  O   O   . GLY GLY GLY A A 77   77   . 59.280 45.503 70.587  1.00 10.34 1 . O  ? 
ATOM   365  N   N   . PHE PHE PHE A A 78   78   . 60.165 44.568 68.732  1.00 9.76  1 . N  ? 
ATOM   366  CA  CA  . PHE PHE PHE A A 78   78   . 59.396 45.412 67.820  1.00 10.35 1 . C  ? 
ATOM   367  CB  CB  . PHE PHE PHE A A 78   78   . 59.764 45.137 66.375  1.00 10.75 1 . C  ? 
ATOM   368  CG  CG  . PHE PHE PHE A A 78   78   . 61.178 45.435 65.983  1.00 11.03 1 . C  ? 
ATOM   369  CD1 CD1 . PHE PHE PHE A A 78   78   . 62.136 45.985 66.822  1.00 11.18 1 . C  ? 
ATOM   370  CE1 CE1 . PHE PHE PHE A A 78   78   . 63.438 46.208 66.363  1.00 12.53 1 . C  ? 
ATOM   371  CZ  CZ  . PHE PHE PHE A A 78   78   . 63.757 45.905 65.046  1.00 12.06 1 . C  ? 
ATOM   372  CE2 CE2 . PHE PHE PHE A A 78   78   . 62.805 45.373 64.221  1.00 11.65 1 . C  ? 
ATOM   373  CD2 CD2 . PHE PHE PHE A A 78   78   . 61.532 45.155 64.668  1.00 11.93 1 . C  ? 
ATOM   374  C   C   . PHE PHE PHE A A 78   78   . 57.903 45.117 67.935  1.00 10.46 1 . C  ? 
ATOM   375  O   O   . PHE PHE PHE A A 78   78   . 57.453 43.969 67.848  1.00 10.44 1 . O  ? 
ATOM   376  N   N   . GLY GLY GLY A A 79   79   . 57.131 46.171 68.186  1.00 9.91  1 . N  ? 
ATOM   377  CA  CA  . GLY GLY GLY A A 79   79   . 55.688 46.052 68.314  1.00 10.30 1 . C  ? 
ATOM   378  C   C   . GLY GLY GLY A A 79   79   . 55.213 45.486 69.630  1.00 10.42 1 . C  ? 
ATOM   379  O   O   . GLY GLY GLY A A 79   79   . 54.016 45.298 69.806  1.00 11.43 1 . O  ? 
ATOM   380  N   N   . ALA ALA ALA A A 80   80   . 56.140 45.251 70.568  1.00 10.31 1 . N  ? 
ATOM   381  CA  CA  . ALA ALA ALA A A 80   80   . 55.825 44.627 71.842  1.00 10.60 1 . C  ? 
ATOM   382  CB  CB  . ALA ALA ALA A A 80   80   . 57.030 43.845 72.356  1.00 10.81 1 . C  ? 
ATOM   383  C   C   . ALA ALA ALA A A 80   80   . 55.411 45.611 72.917  1.00 10.75 1 . C  ? 
ATOM   384  O   O   . ALA ALA ALA A A 80   80   . 54.916 45.172 73.955  1.00 11.50 1 . O  ? 
ATOM   385  N   N   . GLY GLY GLY A A 81   81   . 55.659 46.904 72.692  1.00 10.77 1 . N  ? 
ATOM   386  CA  CA  . GLY GLY GLY A A 81   81   . 55.796 47.854 73.796  1.00 11.14 1 . C  ? 
ATOM   387  C   C   . GLY GLY GLY A A 81   81   . 57.184 47.678 74.391  1.00 12.04 1 . C  ? 
ATOM   388  O   O   . GLY GLY GLY A A 81   81   . 57.705 46.543 74.503  1.00 14.19 1 . O  ? 
ATOM   389  N   N   . THR THR THR A A 82   82   . 57.809 48.790 74.739  1.00 11.33 1 . N  ? 
ATOM   390  CA  CA  . THR THR THR A A 82   82   . 59.157 48.757 75.303  1.00 10.99 1 . C  ? 
ATOM   391  CB  CB  . THR THR THR A A 82   82   . 60.190 49.423 74.399  1.00 11.90 1 . C  ? 
ATOM   392  OG1 OG1 . THR THR THR A A 82   82   . 59.780 50.771 74.120  1.00 12.48 1 . O  ? 
ATOM   393  CG2 CG2 . THR THR THR A A 82   82   . 60.350 48.641 73.115  1.00 12.51 1 . C  ? 
ATOM   394  C   C   . THR THR THR A A 82   82   . 59.208 49.425 76.656  1.00 10.76 1 . C  ? 
ATOM   395  O   O   . THR THR THR A A 82   82   . 58.324 50.191 77.024  1.00 10.32 1 . O  ? 
ATOM   396  N   N   . ILE ILE ILE A A 83   83   . 60.245 49.055 77.400  1.00 10.62 1 . N  ? 
ATOM   397  CA  CA  . ILE ILE ILE A A 83   83   . 60.475 49.551 78.743  1.00 11.41 1 . C  ? 
ATOM   398  CB  CB  . ILE ILE ILE A A 83   83   . 60.315 48.436 79.793  1.00 12.26 1 . C  ? 
ATOM   399  CG1 CG1 . ILE ILE ILE A A 83   83   . 58.939 47.782 79.674  1.00 12.70 1 . C  ? 
ATOM   400  CD1 CD1 . ILE ILE ILE A A 83   83   . 58.760 46.528 80.487  1.00 13.05 1 . C  ? 
ATOM   401  CG2 CG2 . ILE ILE ILE A A 83   83   . 60.444 49.004 81.204  1.00 13.34 1 . C  ? 
ATOM   402  C   C   . ILE ILE ILE A A 83   83   . 61.906 50.075 78.782  1.00 10.87 1 . C  ? 
ATOM   403  O   O   . ILE ILE ILE A A 83   83   . 62.863 49.320 78.533  1.00 10.99 1 . O  ? 
ATOM   404  N   N   . GLY GLY GLY A A 84   84   . 62.044 51.355 79.088  1.00 10.53 1 . N  ? 
ATOM   405  CA  CA  . GLY GLY GLY A A 84   84   . 63.333 51.993 79.266  1.00 10.30 1 . C  ? 
ATOM   406  C   C   . GLY GLY GLY A A 84   84   . 63.824 51.923 80.703  1.00 10.13 1 . C  ? 
ATOM   407  O   O   . GLY GLY GLY A A 84   84   . 63.291 52.621 81.574  1.00 10.25 1 . O  ? 
ATOM   408  N   N   . ARG ARG ARG A A 85   85   . 64.821 51.075 80.950  1.00 9.46  1 . N  ? 
ATOM   409  CA  CA  . ARG ARG ARG A A 85   85   . 65.532 51.022 82.218  1.00 9.47  1 . C  ? 
ATOM   410  CB  CB  . ARG ARG ARG A A 85   85   . 65.970 49.607 82.557  1.00 9.83  1 . C  ? 
ATOM   411  CG  CG  . ARG ARG ARG A A 85   85   . 66.358 49.445 84.013  1.00 9.97  1 . C  ? 
ATOM   412  CD  CD  . ARG ARG ARG A A 85   85   . 67.004 48.112 84.316  1.00 10.12 1 . C  ? 
ATOM   413  NE  NE  . ARG ARG ARG A A 85   85   . 67.284 48.024 85.748  1.00 10.03 1 . N  ? 
ATOM   414  CZ  CZ  . ARG ARG ARG A A 85   85   . 68.125 47.168 86.324  1.00 9.97  1 . C  ? 
ATOM   415  NH1 NH1 . ARG ARG ARG A A 85   85   . 68.811 46.294 85.612  1.00 10.31 1 . N  ? 
ATOM   416  NH2 NH2 . ARG ARG ARG A A 85   85   . 68.318 47.218 87.649  1.00 10.42 1 . N  ? 
ATOM   417  C   C   . ARG ARG ARG A A 85   85   . 66.744 51.929 82.113  1.00 9.79  1 . C  ? 
ATOM   418  O   O   . ARG ARG ARG A A 85   85   . 67.560 51.780 81.227  1.00 10.17 1 . O  ? 
ATOM   419  N   N   . THR THR THR A A 86   86   . 66.882 52.848 83.044  1.00 9.26  1 . N  ? 
ATOM   420  CA  CA  . THR THR THR A A 86   86   . 67.885 53.915 82.901  1.00 9.61  1 . C  ? 
ATOM   421  CB  CB  . THR THR THR A A 86   86   . 67.440 55.185 83.609  1.00 10.21 1 . C  ? 
ATOM   422  OG1 OG1 . THR THR THR A A 86   86   . 67.654 55.045 85.025  1.00 10.62 1 . O  ? 
ATOM   423  CG2 CG2 . THR THR THR A A 86   86   . 65.966 55.501 83.324  1.00 10.03 1 . C  ? 
ATOM   424  C   C   . THR THR THR A A 86   86   . 69.217 53.497 83.491  1.00 9.79  1 . C  ? 
ATOM   425  O   O   . THR THR THR A A 86   86   . 69.319 52.497 84.198  1.00 10.46 1 . O  ? 
ATOM   426  N   N   . TYR TYR TYR A A 87   87   . 70.243 54.307 83.256  1.00 10.03 1 . N  ? 
ATOM   427  CA  CA  . TYR TYR TYR A A 87   87   . 71.544 54.014 83.811  1.00 10.23 1 . C  ? 
ATOM   428  CB  CB  . TYR TYR TYR A A 87   87   . 72.606 54.919 83.194  1.00 10.11 1 . C  ? 
ATOM   429  CG  CG  . TYR TYR TYR A A 87   87   . 72.615 56.367 83.621  1.00 10.83 1 . C  ? 
ATOM   430  CD1 CD1 . TYR TYR TYR A A 87   87   . 73.219 56.764 84.831  1.00 11.56 1 . C  ? 
ATOM   431  CE1 CE1 . TYR TYR TYR A A 87   87   . 73.280 58.097 85.188  1.00 11.89 1 . C  ? 
ATOM   432  CZ  CZ  . TYR TYR TYR A A 87   87   . 72.720 59.056 84.349  1.00 12.20 1 . C  ? 
ATOM   433  OH  OH  . TYR TYR TYR A A 87   87   . 72.802 60.398 84.672  1.00 14.03 1 . O  ? 
ATOM   434  CE2 CE2 . TYR TYR TYR A A 87   87   . 72.137 58.684 83.148  1.00 12.05 1 . C  ? 
ATOM   435  CD2 CD2 . TYR TYR TYR A A 87   87   . 72.075 57.356 82.803  1.00 11.36 1 . C  ? 
ATOM   436  C   C   . TYR TYR TYR A A 87   87   . 71.591 54.065 85.340  1.00 10.99 1 . C  ? 
ATOM   437  O   O   . TYR TYR TYR A A 87   87   . 72.494 53.500 85.934  1.00 11.77 1 . O  ? 
ATOM   438  N   N   . ASN ASN ASN A A 88   88   . 70.593 54.679 85.976  1.00 10.71 1 . N  ? 
ATOM   439  CA  CA  . ASN ASN ASN A A 88   88   . 70.487 54.667 87.433  1.00 11.41 1 . C  ? 
ATOM   440  CB  CB  . ASN ASN ASN A A 88   88   . 69.772 55.920 87.939  1.00 12.00 1 . C  ? 
ATOM   441  CG  CG  . ASN ASN ASN A A 88   88   . 70.685 57.129 87.961  1.00 12.39 1 . C  ? 
ATOM   442  OD1 OD1 . ASN ASN ASN A A 88   88   . 71.897 56.989 87.987  1.00 12.79 1 . O  ? 
ATOM   443  ND2 ND2 . ASN ASN ASN A A 88   88   . 70.108 58.308 87.944  1.00 13.76 1 . N  ? 
ATOM   444  C   C   . ASN ASN ASN A A 88   88   . 69.803 53.415 87.983  1.00 11.70 1 . C  ? 
ATOM   445  O   O   . ASN ASN ASN A A 88   88   . 69.762 53.228 89.199  1.00 12.26 1 . O  ? 
ATOM   446  N   N   . GLY GLY GLY A A 89   89   . 69.273 52.577 87.105  1.00 10.71 1 . N  ? 
ATOM   447  CA  CA  . GLY GLY GLY A A 89   89   . 68.673 51.299 87.480  1.00 10.46 1 . C  ? 
ATOM   448  C   C   . GLY GLY GLY A A 89   89   . 67.156 51.260 87.436  1.00 10.29 1 . C  ? 
ATOM   449  O   O   . GLY GLY GLY A A 89   89   . 66.591 50.162 87.495  1.00 10.41 1 . O  ? 
ATOM   450  N   N   . GLY GLY GLY A A 90   90   . 66.483 52.421 87.347  1.00 10.31 1 . N  ? 
ATOM   451  CA  CA  . GLY GLY GLY A A 90   90   . 65.045 52.470 87.397  1.00 9.97  1 . C  ? 
ATOM   452  C   C   . GLY GLY GLY A A 90   90   . 64.343 52.093 86.106  1.00 9.51  1 . C  ? 
ATOM   453  O   O   . GLY GLY GLY A A 90   90   . 64.833 52.381 85.023  1.00 9.85  1 . O  ? 
ATOM   454  N   N   . PHE PHE PHE A A 91   91   . 63.186 51.462 86.229  1.00 9.37  1 . N  ? 
ATOM   455  CA  CA  . PHE PHE PHE A A 91   91   . 62.334 51.200 85.083  1.00 9.15  1 . C  ? 
ATOM   456  CB  CB  . PHE PHE PHE A A 91   91   . 61.556 49.904 85.279  1.00 9.16  1 . C  ? 
ATOM   457  CG  CG  . PHE PHE PHE A A 91   91   . 62.441 48.671 85.312  1.00 9.32  1 . C  ? 
ATOM   458  CD1 CD1 . PHE PHE PHE A A 91   91   . 63.067 48.259 86.482  1.00 9.12  1 . C  ? 
ATOM   459  CE1 CE1 . PHE PHE PHE A A 91   91   . 63.867 47.126 86.493  1.00 9.57  1 . C  ? 
ATOM   460  CZ  CZ  . PHE PHE PHE A A 91   91   . 64.055 46.394 85.333  1.00 9.45  1 . C  ? 
ATOM   461  CE2 CE2 . PHE PHE PHE A A 91   91   . 63.461 46.789 84.166  1.00 9.56  1 . C  ? 
ATOM   462  CD2 CD2 . PHE PHE PHE A A 91   91   . 62.667 47.923 84.153  1.00 9.21  1 . C  ? 
ATOM   463  C   C   . PHE PHE PHE A A 91   91   . 61.431 52.420 84.943  1.00 9.37  1 . C  ? 
ATOM   464  O   O   . PHE PHE PHE A A 91   91   . 60.481 52.606 85.701  1.00 9.41  1 . O  ? 
ATOM   465  N   N   . SER SER SER A A 92   92   . 61.791 53.298 84.001  1.00 8.97  1 . N  ? 
ATOM   466  CA  CA  . SER SER SER A A 92   92   . 61.288 54.677 83.984  1.00 9.34  1 . C  ? 
ATOM   467  CB  CB  . SER SER SER A A 92   92   . 62.433 55.639 84.357  1.00 9.59  1 . C  ? 
ATOM   468  OG  OG  . SER SER SER A A 92   92   . 62.994 55.329 85.624  1.00 9.94  1 . O  ? 
ATOM   469  C   C   . SER SER SER A A 92   92   . 60.659 55.182 82.695  1.00 9.35  1 . C  ? 
ATOM   470  O   O   . SER SER SER A A 92   92   . 59.790 56.054 82.750  1.00 9.73  1 . O  ? 
ATOM   471  N   N   . ARG ARG ARG A A 93   93   . 61.091 54.720 81.522  1.00 9.33  1 . N  ? 
ATOM   472  CA  CA  . ARG ARG ARG A A 93   93   . 60.522 55.249 80.288  1.00 9.27  1 . C  ? 
ATOM   473  CB  CB  . ARG ARG ARG A A 93   93   . 61.584 55.745 79.320  1.00 9.68  1 . C  ? 
ATOM   474  CG  CG  . ARG ARG ARG A A 93   93   . 60.963 56.574 78.223  1.00 9.98  1 . C  ? 
ATOM   475  CD  CD  . ARG ARG ARG A A 93   93   . 61.987 57.358 77.431  1.00 10.63 1 . C  ? 
ATOM   476  NE  NE  . ARG ARG ARG A A 93   93   . 62.723 56.493 76.518  1.00 10.55 1 . N  ? 
ATOM   477  CZ  CZ  . ARG ARG ARG A A 93   93   . 63.777 56.879 75.810  1.00 11.45 1 . C  ? 
ATOM   478  NH1 NH1 . ARG ARG ARG A A 93   93   . 64.254 58.123 75.908  1.00 12.12 1 . N  ? 
ATOM   479  NH2 NH2 . ARG ARG ARG A A 93   93   . 64.355 56.030 74.954  1.00 12.76 1 . N  ? 
ATOM   480  C   C   . ARG ARG ARG A A 93   93   . 59.607 54.193 79.664  1.00 9.67  1 . C  ? 
ATOM   481  O   O   . ARG ARG ARG A A 93   93   . 60.078 53.254 79.016  1.00 10.57 1 . O  ? 
ATOM   482  N   N   . TRP TRP TRP A A 94   94   . 58.303 54.366 79.870  1.00 8.96  1 . N  ? 
ATOM   483  CA  CA  . TRP TRP TRP A A 94   94   . 57.302 53.339 79.565  1.00 9.06  1 . C  ? 
ATOM   484  CB  CB  . TRP TRP TRP A A 94   94   . 56.231 53.292 80.660  1.00 8.79  1 . C  ? 
ATOM   485  CG  CG  . TRP TRP TRP A A 94   94   . 56.839 52.941 81.965  1.00 9.03  1 . C  ? 
ATOM   486  CD1 CD1 . TRP TRP TRP A A 94   94   . 57.334 53.805 82.911  1.00 9.06  1 . C  ? 
ATOM   487  NE1 NE1 . TRP TRP TRP A A 94   94   . 57.873 53.094 83.958  1.00 9.36  1 . N  ? 
ATOM   488  CE2 CE2 . TRP TRP TRP A A 94   94   . 57.748 51.757 83.689  1.00 9.00  1 . C  ? 
ATOM   489  CD2 CD2 . TRP TRP TRP A A 94   94   . 57.101 51.638 82.438  1.00 8.97  1 . C  ? 
ATOM   490  CE3 CE3 . TRP TRP TRP A A 94   94   . 56.841 50.361 81.938  1.00 9.38  1 . C  ? 
ATOM   491  CZ3 CZ3 . TRP TRP TRP A A 94   94   . 57.223 49.272 82.679  1.00 9.44  1 . C  ? 
ATOM   492  CH2 CH2 . TRP TRP TRP A A 94   94   . 57.856 49.416 83.909  1.00 9.25  1 . C  ? 
ATOM   493  CZ2 CZ2 . TRP TRP TRP A A 94   94   . 58.125 50.647 84.440  1.00 9.11  1 . C  ? 
ATOM   494  C   C   . TRP TRP TRP A A 94   94   . 56.706 53.624 78.214  1.00 9.14  1 . C  ? 
ATOM   495  O   O   . TRP TRP TRP A A 94   94   . 56.056 54.656 78.004  1.00 9.26  1 . O  ? 
ATOM   496  N   N   . HIS HIS HIS A A 95   95   . 56.936 52.707 77.274  1.00 9.12  1 . N  ? 
ATOM   497  CA  CA  . HIS HIS HIS A A 95   95   . 56.319 52.759 75.959  1.00 9.88  1 . C  ? 
ATOM   498  CB  CB  . HIS HIS HIS A A 95   95   . 57.393 52.786 74.899  1.00 9.82  1 . C  ? 
ATOM   499  CG  CG  . HIS HIS HIS A A 95   95   . 58.160 54.060 74.818  1.00 10.07 1 . C  ? 
ATOM   500  ND1 ND1 . HIS HIS HIS A A 95   95   . 59.006 54.329 73.768  1.00 10.63 1 . N  ? 
ATOM   501  CE1 CE1 . HIS HIS HIS A A 95   95   . 59.546 55.524 73.940  1.00 10.63 1 . C  ? 
ATOM   502  NE2 NE2 . HIS HIS HIS A A 95   95   . 59.057 56.048 75.046  1.00 10.33 1 . N  ? 
ATOM   503  CD2 CD2 . HIS HIS HIS A A 95   95   . 58.186 55.151 75.615  1.00 10.10 1 . C  ? 
ATOM   504  C   C   . HIS HIS HIS A A 95   95   . 55.418 51.538 75.756  1.00 10.90 1 . C  ? 
ATOM   505  O   O   . HIS HIS HIS A A 95   95   . 55.248 51.057 74.629  1.00 13.19 1 . O  ? 
ATOM   506  N   N   . LEU LEU LEU A A 96   96   . 54.821 51.041 76.818  1.00 11.08 1 . N  ? 
ATOM   507  CA  CA  . LEU LEU LEU A A 96   96   . 53.954 49.861 76.736  1.00 12.04 1 . C  ? 
ATOM   508  CB  CB  . LEU LEU LEU A A 96   96   . 53.778 49.259 78.135  1.00 12.93 1 . C  ? 
ATOM   509  CG  CG  . LEU LEU LEU A A 96   96   . 55.041 48.604 78.707  1.00 13.87 1 . C  ? 
ATOM   510  CD1 CD1 . LEU LEU LEU A A 96   96   . 54.756 47.953 80.050  1.00 15.06 1 . C  ? 
ATOM   511  CD2 CD2 . LEU LEU LEU A A 96   96   . 55.678 47.601 77.746  1.00 14.63 1 . C  ? 
ATOM   512  C   C   . LEU LEU LEU A A 96   96   . 52.621 50.162 76.095  1.00 12.24 1 . C  ? 
ATOM   513  O   O   . LEU LEU LEU A A 96   96   . 52.036 49.278 75.461  1.00 12.62 1 . O  ? 
ATOM   514  N   N   . GLU GLU GLU A A 97   97   . 52.136 51.386 76.256  1.00 11.69 1 . N  ? 
ATOM   515  CA  CA  . GLU GLU GLU A A 97   97   . 50.985 51.890 75.521  1.00 12.76 1 . C  ? 
ATOM   516  CB  CB  . GLU GLU GLU A A 97   97   . 50.313 53.010 76.305  1.00 13.79 1 . C  ? 
ATOM   517  CG  CG  . GLU GLU GLU A A 97   97   . 49.001 53.444 75.697  1.00 15.18 1 . C  ? 
ATOM   518  CD  CD  . GLU GLU GLU A A 97   97   . 48.315 54.559 76.474  1.00 17.53 1 . C  ? 
ATOM   519  OE1 OE1 . GLU GLU GLU A A 97   97   . 48.802 54.949 77.558  1.00 18.75 1 . O  ? 
ATOM   520  OE2 OE2 . GLU GLU GLU A A 97   97   . 47.291 55.061 75.951  1.00 21.42 1 . O  ? 
ATOM   521  C   C   . GLU GLU GLU A A 97   97   . 51.497 52.379 74.167  1.00 12.87 1 . C  ? 
ATOM   522  O   O   . GLU GLU GLU A A 97   97   . 52.170 53.395 74.082  1.00 13.32 1 . O  ? 
ATOM   523  N   N   . ILE ILE ILE A A 98   98   . 51.190 51.641 73.102  1.00 12.47 1 . N  ? 
ATOM   524  CA  CA  . ILE ILE ILE A A 98   98   . 51.882 51.828 71.823  1.00 12.65 1 . C  ? 
ATOM   525  CB  CB  . ILE ILE ILE A A 98   98   . 51.430 50.783 70.782  1.00 13.50 1 . C  ? 
ATOM   526  CG1 CG1 . ILE ILE ILE A A 98   98   . 51.643 49.386 71.316  1.00 15.12 1 . C  ? 
ATOM   527  CD1 CD1 . ILE ILE ILE A A 98   98   . 53.029 49.143 71.766  1.00 14.86 1 . C  ? 
ATOM   528  CG2 CG2 . ILE ILE ILE A A 98   98   . 52.142 50.965 69.433  1.00 13.28 1 . C  ? 
ATOM   529  C   C   . ILE ILE ILE A A 98   98   . 51.597 53.193 71.255  1.00 12.32 1 . C  ? 
ATOM   530  O   O   . ILE ILE ILE A A 98   98   . 50.435 53.547 71.043  1.00 13.05 1 . O  ? 
ATOM   531  N   N   . GLY GLY GLY A A 99   99   . 52.662 53.950 70.997  1.00 11.40 1 . N  ? 
ATOM   532  CA  CA  . GLY GLY GLY A A 99   99   . 52.549 55.302 70.490  1.00 11.37 1 . C  ? 
ATOM   533  C   C   . GLY GLY GLY A A 99   99   . 52.675 56.402 71.526  1.00 11.64 1 . C  ? 
ATOM   534  O   O   . GLY GLY GLY A A 99   99   . 52.741 57.584 71.154  1.00 12.22 1 . O  ? 
ATOM   535  N   N   . LYS LYS LYS A A 100  100  . 52.713 56.033 72.813  1.00 11.99 1 . N  ? 
ATOM   536  CA  CA  . LYS LYS LYS A A 100  100  . 52.802 56.986 73.912  1.00 13.05 1 . C  ? 
ATOM   537  CB  CB  . LYS LYS LYS A A 100  100  . 51.646 56.786 74.903  1.00 14.56 1 . C  ? 
ATOM   538  CG  CG  . LYS LYS LYS A A 100  100  . 50.335 57.469 74.538  1.00 17.21 1 . C  ? 
ATOM   539  CD  CD  . LYS LYS LYS A A 100  100  . 49.828 57.130 73.161  1.00 19.37 1 . C  ? 
ATOM   540  CE  CE  . LYS LYS LYS A A 100  100  . 48.379 57.535 72.960  1.00 20.29 1 . C  ? 
ATOM   541  NZ  NZ  . LYS LYS LYS A A 100  100  . 47.943 56.935 71.673  1.00 20.89 1 . N  ? 
ATOM   542  C   C   . LYS LYS LYS A A 100  100  . 54.124 56.837 74.636  1.00 12.55 1 . C  ? 
ATOM   543  O   O   . LYS LYS LYS A A 100  100  . 54.704 55.738 74.719  1.00 12.39 1 . O  ? 
ATOM   544  N   N   . ASN ASN ASN A A 101  101  . 54.597 57.960 75.168  1.00 11.81 1 . N  ? 
ATOM   545  CA  CA  . ASN ASN ASN A A 101  101  . 55.813 58.012 75.964  1.00 12.02 1 . C  ? 
ATOM   546  CB  CB  . ASN ASN ASN A A 101  101  . 56.813 58.970 75.286  1.00 11.77 1 . C  ? 
ATOM   547  CG  CG  . ASN ASN ASN A A 101  101  . 58.060 59.252 76.127  1.00 11.99 1 . C  ? 
ATOM   548  OD1 OD1 . ASN ASN ASN A A 101  101  . 58.947 58.399 76.260  1.00 11.91 1 . O  ? 
ATOM   549  ND2 ND2 . ASN ASN ASN A A 101  101  . 58.149 60.463 76.683  1.00 12.75 1 . N  ? 
ATOM   550  C   C   . ASN ASN ASN A A 101  101  . 55.438 58.478 77.363  1.00 12.25 1 . C  ? 
ATOM   551  O   O   . ASN ASN ASN A A 101  101  . 54.925 59.568 77.511  1.00 13.19 1 . O  ? 
ATOM   552  N   N   . LYS LYS LYS A A 102  102  . 55.648 57.634 78.365  1.00 12.11 1 . N  ? 
ATOM   553  CA  CA  . LYS LYS LYS A A 102  102  . 55.308 57.956 79.750  1.00 12.99 1 . C  ? 
ATOM   554  CB  CB  . LYS LYS LYS A A 102  102  . 54.195 57.036 80.256  1.00 14.66 1 . C  ? 
ATOM   555  CG  CG  . LYS LYS LYS A A 102  102  . 53.673 57.362 81.649  1.00 18.08 1 . C  ? 
ATOM   556  CD  CD  . LYS LYS LYS A A 102  102  . 52.616 56.349 82.043  1.00 21.38 1 . C  ? 
ATOM   557  CE  CE  . LYS LYS LYS A A 102  102  . 52.174 56.507 83.491  1.00 24.44 1 . C  ? 
ATOM   558  NZ  NZ  . LYS LYS LYS A A 102  102  . 51.111 57.530 83.634  1.00 27.70 1 . N  ? 
ATOM   559  C   C   . LYS LYS LYS A A 102  102  . 56.555 57.766 80.605  1.00 12.22 1 . C  ? 
ATOM   560  O   O   . LYS LYS LYS A A 102  102  . 57.024 56.636 80.799  1.00 11.91 1 . O  ? 
ATOM   561  N   N   . TYR TYR TYR A A 103  103  . 57.084 58.870 81.128  1.00 10.77 1 . N  ? 
ATOM   562  CA  CA  . TYR TYR TYR A A 103  103  . 58.306 58.822 81.907  1.00 11.14 1 . C  ? 
ATOM   563  CB  CB  . TYR TYR TYR A A 103  103  . 59.283 59.897 81.461  1.00 11.02 1 . C  ? 
ATOM   564  CG  CG  . TYR TYR TYR A A 103  103  . 60.649 59.730 82.085  1.00 11.44 1 . C  ? 
ATOM   565  CD1 CD1 . TYR TYR TYR A A 103  103  . 60.938 60.267 83.332  1.00 12.28 1 . C  ? 
ATOM   566  CE1 CE1 . TYR TYR TYR A A 103  103  . 62.181 60.122 83.910  1.00 12.68 1 . C  ? 
ATOM   567  CZ  CZ  . TYR TYR TYR A A 103  103  . 63.172 59.388 83.261  1.00 12.11 1 . C  ? 
ATOM   568  OH  OH  . TYR TYR TYR A A 103  103  . 64.409 59.265 83.849  1.00 13.45 1 . O  ? 
ATOM   569  CE2 CE2 . TYR TYR TYR A A 103  103  . 62.894 58.831 82.023  1.00 11.54 1 . C  ? 
ATOM   570  CD2 CD2 . TYR TYR TYR A A 103  103  . 61.646 58.976 81.463  1.00 11.35 1 . C  ? 
ATOM   571  C   C   . TYR TYR TYR A A 103  103  . 57.955 58.939 83.378  1.00 11.64 1 . C  ? 
ATOM   572  O   O   . TYR TYR TYR A A 103  103  . 57.525 60.004 83.839  1.00 12.40 1 . O  ? 
ATOM   573  N   N   . THR THR THR A A 104  104  . 58.054 57.828 84.083  1.00 11.33 1 . N  ? 
ATOM   574  CA  CA  . THR THR THR A A 104  104  . 57.785 57.772 85.519  1.00 12.83 1 . C  ? 
ATOM   575  CB  CB  . THR THR THR A A 104  104  . 56.273 57.838 85.823  1.00 14.28 1 . C  ? 
ATOM   576  OG1 OG1 . THR THR THR A A 104  104  . 56.086 58.120 87.225  1.00 18.39 1 . O  ? 
ATOM   577  CG2 CG2 . THR THR THR A A 104  104  . 55.569 56.559 85.447  1.00 15.03 1 . C  ? 
ATOM   578  C   C   . THR THR THR A A 104  104  . 58.441 56.500 86.054  1.00 12.04 1 . C  ? 
ATOM   579  O   O   . THR THR THR A A 104  104  . 58.275 55.410 85.490  1.00 12.11 1 . O  ? 
ATOM   580  N   N   . THR THR THR A A 105  105  . 59.174 56.627 87.155  1.00 11.36 1 . N  ? 
ATOM   581  CA  CA  . THR THR THR A A 105  105  . 59.841 55.463 87.733  1.00 11.32 1 . C  ? 
ATOM   582  CB  CB  . THR THR THR A A 105  105  . 61.055 55.891 88.547  1.00 11.57 1 . C  ? 
ATOM   583  OG1 OG1 . THR THR THR A A 105  105  . 61.942 56.628 87.691  1.00 11.66 1 . O  ? 
ATOM   584  CG2 CG2 . THR THR THR A A 105  105  . 61.772 54.708 89.156  1.00 11.93 1 . C  ? 
ATOM   585  C   C   . THR THR THR A A 105  105  . 58.854 54.670 88.578  1.00 10.98 1 . C  ? 
ATOM   586  O   O   . THR THR THR A A 105  105  . 58.210 55.204 89.492  1.00 11.68 1 . O  ? 
ATOM   587  N   N   . VAL VAL VAL A A 106  106  . 58.690 53.400 88.249  1.00 10.16 1 . N  ? 
ATOM   588  CA  CA  . VAL VAL VAL A A 106  106  . 57.856 52.507 89.069  1.00 10.13 1 . C  ? 
ATOM   589  CB  CB  . VAL VAL VAL A A 106  106  . 57.173 51.441 88.199  1.00 10.04 1 . C  ? 
ATOM   590  CG1 CG1 . VAL VAL VAL A A 106  106  . 56.375 50.476 89.068  1.00 10.50 1 . C  ? 
ATOM   591  CG2 CG2 . VAL VAL VAL A A 106  106  . 56.226 52.095 87.212  1.00 10.46 1 . C  ? 
ATOM   592  C   C   . VAL VAL VAL A A 106  106  . 58.800 51.918 90.096  1.00 10.34 1 . C  ? 
ATOM   593  O   O   . VAL VAL VAL A A 106  106  . 59.598 51.021 89.812  1.00 9.49  1 . O  ? 
ATOM   594  N   N   . TYR TYR TYR A A 107  107  . 58.771 52.471 91.312  1.00 10.13 1 . N  ? 
ATOM   595  CA  CA  . TYR TYR TYR A A 107  107  . 59.842 52.200 92.269  1.00 10.76 1 . C  ? 
ATOM   596  CB  CB  . TYR TYR TYR A A 107  107  . 59.752 53.171 93.468  1.00 11.72 1 . C  ? 
ATOM   597  CG  CG  . TYR TYR TYR A A 107  107  . 60.068 54.583 93.050  1.00 12.90 1 . C  ? 
ATOM   598  CD1 CD1 . TYR TYR TYR A A 107  107  . 61.379 54.975 92.838  1.00 14.49 1 . C  ? 
ATOM   599  CE1 CE1 . TYR TYR TYR A A 107  107  . 61.680 56.268 92.417  1.00 15.75 1 . C  ? 
ATOM   600  CZ  CZ  . TYR TYR TYR A A 107  107  . 60.660 57.178 92.227  1.00 16.58 1 . C  ? 
ATOM   601  OH  OH  . TYR TYR TYR A A 107  107  . 60.997 58.462 91.835  1.00 20.27 1 . O  ? 
ATOM   602  CE2 CE2 . TYR TYR TYR A A 107  107  . 59.342 56.823 92.441  1.00 15.98 1 . C  ? 
ATOM   603  CD2 CD2 . TYR TYR TYR A A 107  107  . 59.054 55.523 92.864  1.00 14.23 1 . C  ? 
ATOM   604  C   C   . TYR TYR TYR A A 107  107  . 59.928 50.779 92.771  1.00 9.82  1 . C  ? 
ATOM   605  O   O   . TYR TYR TYR A A 107  107  . 61.010 50.338 93.117  1.00 10.25 1 . O  ? 
ATOM   606  N   N   . ALA ALA ALA A A 108  108  . 58.823 50.033 92.776  1.00 9.04  1 . N  ? 
ATOM   607  CA  CA  . ALA ALA ALA A A 108  108  . 58.855 48.626 93.173  1.00 9.25  1 . C  ? 
ATOM   608  CB  CB  . ALA ALA ALA A A 108  108  . 57.450 48.065 93.309  1.00 9.69  1 . C  ? 
ATOM   609  C   C   . ALA ALA ALA A A 108  108  . 59.632 47.751 92.207  1.00 8.99  1 . C  ? 
ATOM   610  O   O   . ALA ALA ALA A A 108  108  . 59.951 46.621 92.577  1.00 9.96  1 . O  ? 
ATOM   611  N   N   . ASN ASN ASN A A 109  109  . 59.886 48.228 90.987  1.00 8.81  1 . N  ? 
ATOM   612  CA  CA  . ASN ASN ASN A A 109  109  . 60.558 47.397 89.974  1.00 8.97  1 . C  ? 
ATOM   613  CB  CB  . ASN ASN ASN A A 109  109  . 60.121 47.833 88.577  1.00 9.25  1 . C  ? 
ATOM   614  CG  CG  . ASN ASN ASN A A 109  109  . 58.638 47.661 88.322  1.00 9.19  1 . C  ? 
ATOM   615  OD1 OD1 . ASN ASN ASN A A 109  109  . 57.887 47.171 89.167  1.00 9.49  1 . O  ? 
ATOM   616  ND2 ND2 . ASN ASN ASN A A 109  109  . 58.207 48.072 87.132  1.00 9.48  1 . N  ? 
ATOM   617  C   C   . ASN ASN ASN A A 109  109  . 62.073 47.549 90.112  1.00 9.05  1 . C  ? 
ATOM   618  O   O   . ASN ASN ASN A A 109  109  . 62.606 48.580 89.744  1.00 9.44  1 . O  ? 
ATOM   619  N   N   . GLN GLN GLN A A 110  110  . 62.761 46.561 90.671  1.00 8.79  1 . N  ? 
ATOM   620  CA  CA  . GLN GLN GLN A A 110  110  . 64.195 46.708 91.002  1.00 9.02  1 . C  ? 
ATOM   621  CB  CB  . GLN GLN GLN A A 110  110  . 64.400 47.365 92.382  1.00 9.17  1 . C  ? 
ATOM   622  CG  CG  . GLN GLN GLN A A 110  110  . 63.714 48.708 92.613  1.00 9.28  1 . C  ? 
ATOM   623  CD  CD  . GLN GLN GLN A A 110  110  . 64.276 49.858 91.805  1.00 9.63  1 . C  ? 
ATOM   624  OE1 OE1 . GLN GLN GLN A A 110  110  . 65.310 49.746 91.165  1.00 10.58 1 . O  ? 
ATOM   625  NE2 NE2 . GLN GLN GLN A A 110  110  . 63.559 50.959 91.793  1.00 9.95  1 . N  ? 
ATOM   626  C   C   . GLN GLN GLN A A 110  110  . 64.896 45.381 91.079  1.00 9.65  1 . C  ? 
ATOM   627  O   O   . GLN GLN GLN A A 110  110  . 64.256 44.350 91.264  1.00 9.82  1 . O  ? 
ATOM   628  N   N   . PHE PHE PHE A A 111  111  . 66.215 45.445 90.988  1.00 9.29  1 . N  ? 
ATOM   629  CA  CA  . PHE PHE PHE A A 111  111  . 67.059 44.408 91.531  1.00 9.76  1 . C  ? 
ATOM   630  CB  CB  . PHE PHE PHE A A 111  111  . 68.141 43.988 90.538  1.00 9.96  1 . C  ? 
ATOM   631  CG  CG  . PHE PHE PHE A A 111  111  . 67.635 43.085 89.447  1.00 10.17 1 . C  ? 
ATOM   632  CD1 CD1 . PHE PHE PHE A A 111  111  . 67.524 41.711 89.652  1.00 10.65 1 . C  ? 
ATOM   633  CE1 CE1 . PHE PHE PHE A A 111  111  . 67.055 40.884 88.647  1.00 10.61 1 . C  ? 
ATOM   634  CZ  CZ  . PHE PHE PHE A A 111  111  . 66.714 41.413 87.418  1.00 10.38 1 . C  ? 
ATOM   635  CE2 CE2 . PHE PHE PHE A A 111  111  . 66.803 42.770 87.203  1.00 10.62 1 . C  ? 
ATOM   636  CD2 CD2 . PHE PHE PHE A A 111  111  . 67.279 43.600 88.203  1.00 10.69 1 . C  ? 
ATOM   637  C   C   . PHE PHE PHE A A 111  111  . 67.677 44.934 92.816  1.00 9.94  1 . C  ? 
ATOM   638  O   O   . PHE PHE PHE A A 111  111  . 68.044 46.114 92.919  1.00 9.99  1 . O  ? 
ATOM   639  N   N   . SER SER SER A A 112  112  . 67.747 44.041 93.797  1.00 9.71  1 . N  ? 
ATOM   640  CA  CA  . SER SER SER A A 112  112  . 68.355 44.323 95.101  1.00 10.46 1 . C  ? 
ATOM   641  CB  CB  . SER SER SER A A 112  112  . 67.278 44.417 96.195  1.00 10.46 1 . C  ? 
ATOM   642  OG  OG  . SER SER SER A A 112  112  . 66.330 45.437 95.917  1.00 10.78 1 . O  ? 
ATOM   643  C   C   . SER SER SER A A 112  112  . 69.347 43.207 95.440  1.00 10.89 1 . C  ? 
ATOM   644  O   O   . SER SER SER A A 112  112  . 69.223 42.076 94.962  1.00 11.39 1 . O  ? 
ATOM   645  N   N   . VAL VAL VAL A A 113  113  . 70.289 43.533 96.319  1.00 11.84 1 . N  ? 
ATOM   646  CA  CA  . VAL VAL VAL A A 113  113  . 71.343 42.596 96.716  1.00 12.66 1 . C  ? 
ATOM   647  CB  CB  . VAL VAL VAL A A 113  113  . 72.709 42.991 96.080  1.00 13.94 1 . C  ? 
ATOM   648  CG1 CG1 . VAL VAL VAL A A 113  113  . 73.201 44.331 96.607  1.00 14.84 1 . C  ? 
ATOM   649  CG2 CG2 . VAL VAL VAL A A 113  113  . 73.766 41.919 96.327  1.00 15.25 1 . C  ? 
ATOM   650  C   C   . VAL VAL VAL A A 113  113  . 71.454 42.511 98.240  1.00 12.75 1 . C  ? 
ATOM   651  O   O   . VAL VAL VAL A A 113  113  . 71.248 43.493 98.921  1.00 13.70 1 . O  ? 
ATOM   652  N   N   . PHE PHE PHE A A 114  114  . 71.726 41.308 98.737  1.00 13.18 1 . N  ? 
ATOM   653  CA  CA  . PHE PHE PHE A A 114  114  . 72.068 41.062 100.128 1.00 13.95 1 . C  ? 
ATOM   654  CB  CB  . PHE PHE PHE A A 114  114  . 71.047 40.124 100.779 1.00 14.12 1 . C  ? 
ATOM   655  CG  CG  . PHE PHE PHE A A 114  114  . 71.466 39.601 102.132 1.00 14.20 1 . C  ? 
ATOM   656  CD1 CD1 . PHE PHE PHE A A 114  114  . 71.156 40.310 103.286 1.00 15.02 1 . C  ? 
ATOM   657  CE1 CE1 . PHE PHE PHE A A 114  114  . 71.563 39.842 104.535 1.00 15.06 1 . C  ? 
ATOM   658  CZ  CZ  . PHE PHE PHE A A 114  114  . 72.223 38.641 104.631 1.00 14.67 1 . C  ? 
ATOM   659  CE2 CE2 . PHE PHE PHE A A 114  114  . 72.512 37.905 103.496 1.00 14.98 1 . C  ? 
ATOM   660  CD2 CD2 . PHE PHE PHE A A 114  114  . 72.135 38.396 102.241 1.00 14.91 1 . C  ? 
ATOM   661  C   C   . PHE PHE PHE A A 114  114  . 73.435 40.402 100.130 1.00 13.72 1 . C  ? 
ATOM   662  O   O   . PHE PHE PHE A A 114  114  . 73.680 39.512 99.339  1.00 13.07 1 . O  ? 
ATOM   663  N   N   . GLN GLN GLN A A 115  115  . 74.325 40.841 101.024 1.00 14.89 1 . N  ? 
ATOM   664  CA  CA  . GLN GLN GLN A A 115  115  . 75.603 40.130 101.215 1.00 15.53 1 . C  ? 
ATOM   665  CB  CB  . GLN GLN GLN A A 115  115  . 76.749 40.818 100.468 1.00 16.34 1 . C  ? 
ATOM   666  CG  CG  . GLN GLN GLN A A 115  115  . 76.559 40.806 98.965  1.00 17.28 1 . C  ? 
ATOM   667  CD  CD  . GLN GLN GLN A A 115  115  . 77.779 41.241 98.188  1.00 18.89 1 . C  ? 
ATOM   668  OE1 OE1 . GLN GLN GLN A A 115  115  . 78.894 41.329 98.715  1.00 18.66 1 . O  ? 
ATOM   669  NE2 NE2 . GLN GLN GLN A A 115  115  . 77.578 41.512 96.914  1.00 18.58 1 . N  ? 
ATOM   670  C   C   . GLN GLN GLN A A 115  115  . 75.959 40.026 102.693 1.00 16.40 1 . C  ? 
ATOM   671  O   O   . GLN GLN GLN A A 115  115  . 75.783 40.981 103.440 1.00 16.78 1 . O  ? 
ATOM   672  N   N   . LYS LYS LYS A A 116  116  . 76.466 38.862 103.086 1.00 17.65 1 . N  ? 
ATOM   673  CA  CA  . LYS LYS LYS A A 116  116  . 76.976 38.674 104.448 1.00 19.74 1 . C  ? 
ATOM   674  CB  CB  . LYS LYS LYS A A 116  116  . 75.961 37.945 105.326 1.00 22.20 1 . C  ? 
ATOM   675  CG  CG  . LYS LYS LYS A A 116  116  . 76.317 38.016 106.809 1.00 24.90 1 . C  ? 
ATOM   676  CD  CD  . LYS LYS LYS A A 116  116  . 75.206 37.487 107.698 1.00 27.96 1 . C  ? 
ATOM   677  CE  CE  . LYS LYS LYS A A 116  116  . 75.146 35.976 107.676 1.00 31.95 1 . C  ? 
ATOM   678  NZ  NZ  . LYS LYS LYS A A 116  116  . 76.184 35.341 108.525 1.00 36.53 1 . N  ? 
ATOM   679  C   C   . LYS LYS LYS A A 116  116  . 78.258 37.877 104.394 1.00 19.27 1 . C  ? 
ATOM   680  O   O   . LYS LYS LYS A A 116  116  . 78.294 36.799 103.832 1.00 18.85 1 . O  ? 
ATOM   681  N   N   . VAL VAL VAL A A 117  117  . 79.309 38.424 104.999 1.00 21.39 1 . N  ? 
ATOM   682  CA  CA  . VAL VAL VAL A A 117  117  . 80.605 37.755 105.044 1.00 23.28 1 . C  ? 
ATOM   683  CB  CB  . VAL VAL VAL A A 117  117  . 81.739 38.754 105.353 1.00 23.91 1 . C  ? 
ATOM   684  CG1 CG1 . VAL VAL VAL A A 117  117  . 83.085 38.029 105.465 1.00 24.88 1 . C  ? 
ATOM   685  CG2 CG2 . VAL VAL VAL A A 117  117  . 81.799 39.849 104.289 1.00 24.70 1 . C  ? 
ATOM   686  C   C   . VAL VAL VAL A A 117  117  . 80.519 36.698 106.144 1.00 25.92 1 . C  ? 
ATOM   687  O   O   . VAL VAL VAL A A 117  117  . 80.018 36.976 107.235 1.00 25.58 1 . O  ? 
ATOM   688  N   N   . GLU GLU GLU A A 118  118  . 80.976 35.492 105.845 1.00 28.45 1 . N  ? 
ATOM   689  CA  CA  . GLU GLU GLU A A 118  118  . 81.006 34.416 106.843 1.00 35.25 1 . C  ? 
ATOM   690  CB  CB  . GLU GLU GLU A A 118  118  . 81.644 33.155 106.253 1.00 37.78 1 . C  ? 
ATOM   691  CG  CG  . GLU GLU GLU A A 118  118  . 81.322 31.867 106.994 1.00 40.79 1 . C  ? 
ATOM   692  CD  CD  . GLU GLU GLU A A 118  118  . 81.472 30.647 106.105 1.00 42.17 1 . C  ? 
ATOM   693  OE1 OE1 . GLU GLU GLU A A 118  118  . 82.539 30.013 106.163 1.00 45.63 1 . O  ? 
ATOM   694  OE2 OE2 . GLU GLU GLU A A 118  118  . 80.539 30.341 105.329 1.00 44.07 1 . O  ? 
ATOM   695  C   C   . GLU GLU GLU A A 118  118  . 81.772 34.901 108.079 1.00 35.04 1 . C  ? 
ATOM   696  O   O   . GLU GLU GLU A A 118  118  . 82.862 35.465 107.958 1.00 34.66 1 . O  ? 
ATOM   697  N   N   . GLY GLY GLY A A 119  119  . 81.159 34.736 109.252 1.00 38.83 1 . N  ? 
ATOM   698  CA  CA  . GLY GLY GLY A A 119  119  . 81.737 35.192 110.521 1.00 39.41 1 . C  ? 
ATOM   699  C   C   . GLY GLY GLY A A 119  119  . 81.207 36.520 111.041 1.00 41.96 1 . C  ? 
ATOM   700  O   O   . GLY GLY GLY A A 119  119  . 81.523 36.912 112.172 1.00 42.12 1 . O  ? 
ATOM   701  N   N   . ASN ASN ASN A A 120  120  . 80.420 37.228 110.230 1.00 40.21 1 . N  ? 
ATOM   702  CA  CA  . ASN ASN ASN A A 120  120  . 79.777 38.468 110.670 1.00 39.93 1 . C  ? 
ATOM   703  CB  CB  . ASN ASN ASN A A 120  120  . 79.730 39.492 109.535 1.00 40.08 1 . C  ? 
ATOM   704  CG  CG  . ASN ASN ASN A A 120  120  . 81.100 40.037 109.193 1.00 40.45 1 . C  ? 
ATOM   705  OD1 OD1 . ASN ASN ASN A A 120  120  . 82.116 39.547 109.687 1.00 45.28 1 . O  ? 
ATOM   706  ND2 ND2 . ASN ASN ASN A A 120  120  . 81.139 41.056 108.353 1.00 38.64 1 . N  ? 
ATOM   707  C   C   . ASN ASN ASN A A 120  120  . 78.380 38.183 111.192 1.00 38.67 1 . C  ? 
ATOM   708  O   O   . ASN ASN ASN A A 120  120  . 77.711 37.252 110.736 1.00 39.75 1 . O  ? 
ATOM   709  N   N   . LYS LYS LYS A A 121  121  . 77.970 38.984 112.172 1.00 39.60 1 . N  ? 
ATOM   710  CA  CA  . LYS LYS LYS A A 121  121  . 76.638 38.901 112.781 1.00 41.47 1 . C  ? 
ATOM   711  CB  CB  . LYS LYS LYS A A 121  121  . 76.591 39.807 114.034 1.00 44.85 1 . C  ? 
ATOM   712  CG  CG  . LYS LYS LYS A A 121  121  . 75.227 40.080 114.662 1.00 49.81 1 . C  ? 
ATOM   713  CD  CD  . LYS LYS LYS A A 121  121  . 74.467 38.827 115.087 1.00 52.88 1 . C  ? 
ATOM   714  CE  CE  . LYS LYS LYS A A 121  121  . 73.057 39.167 115.562 1.00 55.28 1 . C  ? 
ATOM   715  NZ  NZ  . LYS LYS LYS A A 121  121  . 72.089 39.306 114.435 1.00 56.82 1 . N  ? 
ATOM   716  C   C   . LYS LYS LYS A A 121  121  . 75.552 39.289 111.767 1.00 38.75 1 . C  ? 
ATOM   717  O   O   . LYS LYS LYS A A 121  121  . 74.561 38.570 111.607 1.00 38.73 1 . O  ? 
ATOM   718  N   N   . ASP ASP ASP A A 122  122  . 75.772 40.406 111.074 1.00 37.03 1 . N  ? 
ATOM   719  CA  CA  . ASP ASP ASP A A 122  122  . 74.790 40.992 110.150 1.00 35.21 1 . C  ? 
ATOM   720  CB  CB  . ASP ASP ASP A A 122  122  . 74.420 42.402 110.613 1.00 37.15 1 . C  ? 
ATOM   721  CG  CG  . ASP ASP ASP A A 122  122  . 73.889 42.434 112.032 1.00 40.51 1 . C  ? 
ATOM   722  OD1 OD1 . ASP ASP ASP A A 122  122  . 73.025 41.592 112.367 1.00 42.77 1 . O  ? 
ATOM   723  OD2 OD2 . ASP ASP ASP A A 122  122  . 74.335 43.307 112.811 1.00 42.53 1 . O  ? 
ATOM   724  C   C   . ASP ASP ASP A A 122  122  . 75.310 41.094 108.719 1.00 31.80 1 . C  ? 
ATOM   725  O   O   . ASP ASP ASP A A 122  122  . 76.515 41.268 108.478 1.00 28.88 1 . O  ? 
ATOM   726  N   N   . GLY GLY GLY A A 123  123  . 74.376 41.003 107.772 1.00 28.98 1 . N  ? 
ATOM   727  CA  CA  . GLY GLY GLY A A 123  123  . 74.664 41.284 106.373 1.00 25.23 1 . C  ? 
ATOM   728  C   C   . GLY GLY GLY A A 123  123  . 74.158 42.666 106.024 1.00 23.96 1 . C  ? 
ATOM   729  O   O   . GLY GLY GLY A A 123  123  . 73.603 43.359 106.873 1.00 23.03 1 . O  ? 
ATOM   730  N   N   . VAL VAL VAL A A 124  124  . 74.334 43.042 104.758 1.00 20.16 1 . N  ? 
ATOM   731  CA  CA  . VAL VAL VAL A A 124  124  . 73.878 44.323 104.240 1.00 20.52 1 . C  ? 
ATOM   732  CB  CB  . VAL VAL VAL A A 124  124  . 75.042 45.226 103.792 1.00 22.11 1 . C  ? 
ATOM   733  CG1 CG1 . VAL VAL VAL A A 124  124  . 75.983 45.500 104.960 1.00 25.23 1 . C  ? 
ATOM   734  CG2 CG2 . VAL VAL VAL A A 124  124  . 75.823 44.607 102.653 1.00 23.44 1 . C  ? 
ATOM   735  C   C   . VAL VAL VAL A A 124  124  . 72.939 44.035 103.069 1.00 17.82 1 . C  ? 
ATOM   736  O   O   . VAL VAL VAL A A 124  124  . 73.162 43.081 102.323 1.00 17.44 1 . O  ? 
ATOM   737  N   N   . ALA ALA ALA A A 125  125  . 71.890 44.839 102.939 1.00 16.74 1 . N  ? 
ATOM   738  CA  CA  . ALA ALA ALA A A 125  125  . 70.961 44.755 101.798 1.00 15.99 1 . C  ? 
ATOM   739  CB  CB  . ALA ALA ALA A A 125  125  . 69.604 44.310 102.271 1.00 16.88 1 . C  ? 
ATOM   740  C   C   . ALA ALA ALA A A 125  125  . 70.857 46.128 101.148 1.00 15.52 1 . C  ? 
ATOM   741  O   O   . ALA ALA ALA A A 125  125  . 70.830 47.131 101.842 1.00 16.25 1 . O  ? 
ATOM   742  N   N   . GLN GLN GLN A A 126  126  . 70.735 46.172 99.817  1.00 13.24 1 . N  ? 
ATOM   743  CA  CA  . GLN GLN GLN A A 126  126  . 70.752 47.435 99.081  1.00 12.91 1 . C  ? 
ATOM   744  CB  CB  . GLN GLN GLN A A 126  126  . 72.213 47.774 98.757  1.00 13.19 1 . C  ? 
ATOM   745  CG  CG  . GLN GLN GLN A A 126  126  . 72.468 48.988 97.867  1.00 13.48 1 . C  ? 
ATOM   746  CD  CD  . GLN GLN GLN A A 126  126  . 72.105 50.284 98.545  1.00 14.10 1 . C  ? 
ATOM   747  OE1 OE1 . GLN GLN GLN A A 126  126  . 72.670 50.602 99.595  1.00 15.88 1 . O  ? 
ATOM   748  NE2 NE2 . GLN GLN GLN A A 126  126  . 71.181 51.041 97.976  1.00 13.54 1 . N  ? 
ATOM   749  C   C   . GLN GLN GLN A A 126  126  . 69.951 47.294 97.794  1.00 11.76 1 . C  ? 
ATOM   750  O   O   . GLN GLN GLN A A 126  126  . 70.187 46.366 97.046  1.00 12.39 1 . O  ? 
ATOM   751  N   N   . VAL VAL VAL A A 127  127  . 69.049 48.223 97.530  1.00 11.40 1 . N  ? 
ATOM   752  CA  CA  . VAL VAL VAL A A 127  127  . 68.360 48.282 96.242  1.00 11.39 1 . C  ? 
ATOM   753  CB  CB  . VAL VAL VAL A A 127  127  . 67.139 49.216 96.281  1.00 11.08 1 . C  ? 
ATOM   754  CG1 CG1 . VAL VAL VAL A A 127  127  . 66.437 49.229 94.922  1.00 11.13 1 . C  ? 
ATOM   755  CG2 CG2 . VAL VAL VAL A A 127  127  . 66.135 48.824 97.358  1.00 11.42 1 . C  ? 
ATOM   756  C   C   . VAL VAL VAL A A 127  127  . 69.368 48.848 95.257  1.00 11.38 1 . C  ? 
ATOM   757  O   O   . VAL VAL VAL A A 127  127  . 70.046 49.849 95.543  1.00 11.29 1 . O  ? 
ATOM   758  N   N   . LEU LEU LEU A A 128  128  . 69.438 48.255 94.069  1.00 10.89 1 . N  ? 
ATOM   759  CA  CA  . LEU LEU LEU A A 128  128  . 70.384 48.735 93.054  1.00 11.55 1 . C  ? 
ATOM   760  CB  CB  . LEU LEU LEU A A 128  128  . 70.868 47.568 92.190  1.00 11.44 1 . C  ? 
ATOM   761  CG  CG  . LEU LEU LEU A A 128  128  . 71.503 46.424 92.968  1.00 11.95 1 . C  ? 
ATOM   762  CD1 CD1 . LEU LEU LEU A A 128  128  . 71.896 45.295 92.040  1.00 12.03 1 . C  ? 
ATOM   763  CD2 CD2 . LEU LEU LEU A A 128  128  . 72.697 46.879 93.793  1.00 12.08 1 . C  ? 
ATOM   764  C   C   . LEU LEU LEU A A 128  128  . 69.752 49.830 92.210  1.00 11.46 1 . C  ? 
ATOM   765  O   O   . LEU LEU LEU A A 128  128  . 69.537 49.667 91.007  1.00 12.10 1 . O  ? 
ATOM   766  N   N   . TYR TYR TYR A A 129  129  . 69.444 50.941 92.863  1.00 11.47 1 . N  ? 
ATOM   767  CA  CA  . TYR TYR TYR A A 129  129  . 68.818 52.098 92.251  1.00 11.90 1 . C  ? 
ATOM   768  CB  CB  . TYR TYR TYR A A 129  129  . 67.309 52.103 92.490  1.00 12.12 1 . C  ? 
ATOM   769  CG  CG  . TYR TYR TYR A A 129  129  . 66.626 53.330 91.919  1.00 12.01 1 . C  ? 
ATOM   770  CD1 CD1 . TYR TYR TYR A A 129  129  . 66.666 53.616 90.552  1.00 12.27 1 . C  ? 
ATOM   771  CE1 CE1 . TYR TYR TYR A A 129  129  . 66.055 54.754 90.047  1.00 12.66 1 . C  ? 
ATOM   772  CZ  CZ  . TYR TYR TYR A A 129  129  . 65.404 55.623 90.892  1.00 13.43 1 . C  ? 
ATOM   773  OH  OH  . TYR TYR TYR A A 129  129  . 64.781 56.731 90.401  1.00 14.81 1 . O  ? 
ATOM   774  CE2 CE2 . TYR TYR TYR A A 129  129  . 65.346 55.356 92.247  1.00 13.73 1 . C  ? 
ATOM   775  CD2 CD2 . TYR TYR TYR A A 129  129  . 65.963 54.222 92.740  1.00 12.80 1 . C  ? 
ATOM   776  C   C   . TYR TYR TYR A A 129  129  . 69.441 53.354 92.866  1.00 12.36 1 . C  ? 
ATOM   777  O   O   . TYR TYR TYR A A 129  129  . 69.397 53.527 94.090  1.00 12.64 1 . O  ? 
ATOM   778  N   N   . ALA ALA ALA A A 130  130  . 69.991 54.226 92.020  1.00 12.48 1 . N  ? 
ATOM   779  CA  CA  . ALA ALA ALA A A 130  130  . 70.660 55.448 92.486  1.00 13.41 1 . C  ? 
ATOM   780  CB  CB  . ALA ALA ALA A A 130  130  . 71.775 55.855 91.527  1.00 13.26 1 . C  ? 
ATOM   781  C   C   . ALA ALA ALA A A 130  130  . 69.621 56.538 92.621  1.00 14.31 1 . C  ? 
ATOM   782  O   O   . ALA ALA ALA A A 130  130  . 69.543 57.466 91.828  1.00 16.88 1 . O  ? 
ATOM   783  N   N   . GLY GLY GLY A A 131  131  . 68.774 56.385 93.623  1.00 15.09 1 . N  ? 
ATOM   784  CA  CA  . GLY GLY GLY A A 131  131  . 67.682 57.304 93.885  1.00 15.86 1 . C  ? 
ATOM   785  C   C   . GLY GLY GLY A A 131  131  . 66.790 56.746 94.976  1.00 14.78 1 . C  ? 
ATOM   786  O   O   . GLY GLY GLY A A 131  131  . 67.103 55.717 95.576  1.00 14.59 1 . O  ? 
ATOM   787  N   N   . GLU GLU GLU A A 132  132  . 65.686 57.433 95.202  1.00 16.25 1 . N  ? 
ATOM   788  CA  CA  . GLU GLU GLU A A 132  132  . 64.672 57.000 96.159  1.00 16.99 1 . C  ? 
ATOM   789  CB  CB  . GLU GLU GLU A A 132  132  . 64.996 57.528 97.557  1.00 20.25 1 . C  ? 
ATOM   790  CG  CG  . GLU GLU GLU A A 132  132  . 65.031 59.045 97.661  1.00 23.09 1 . C  ? 
ATOM   791  CD  CD  . GLU GLU GLU A A 132  132  . 65.344 59.530 99.073  1.00 26.52 1 . C  ? 
ATOM   792  OE1 OE1 . GLU GLU GLU A A 132  132  . 66.252 58.968 99.722  1.00 30.92 1 . O  ? 
ATOM   793  OE2 OE2 . GLU GLU GLU A A 132  132  . 64.681 60.479 99.529  1.00 30.09 1 . O  ? 
ATOM   794  C   C   . GLU GLU GLU A A 132  132  . 63.281 57.461 95.708  1.00 15.85 1 . C  ? 
ATOM   795  O   O   . GLU GLU GLU A A 132  132  . 63.165 58.365 94.876  1.00 16.17 1 . O  ? 
ATOM   796  N   N   . PRO PRO PRO A A 133  133  . 62.215 56.833 96.250  1.00 15.76 1 . N  ? 
ATOM   797  CA  CA  . PRO PRO PRO A A 133  133  . 60.852 57.226 95.905  1.00 16.68 1 . C  ? 
ATOM   798  CB  CB  . PRO PRO PRO A A 133  133  . 59.988 56.225 96.685  1.00 16.15 1 . C  ? 
ATOM   799  CG  CG  . PRO PRO PRO A A 133  133  . 60.871 55.051 96.884  1.00 15.20 1 . C  ? 
ATOM   800  CD  CD  . PRO PRO PRO A A 133  133  . 62.219 55.663 97.139  1.00 15.51 1 . C  ? 
ATOM   801  C   C   . PRO PRO PRO A A 133  133  . 60.545 58.649 96.348  1.00 19.82 1 . C  ? 
ATOM   802  O   O   . PRO PRO PRO A A 133  133  . 61.178 59.143 97.252  1.00 19.98 1 . O  ? 
ATOM   803  N   N   . GLU GLU GLU A A 134  134  . 59.568 59.286 95.723  1.00 27.01 1 . N  ? 
ATOM   804  CA  CA  . GLU GLU GLU A A 134  134  . 59.220 60.667 96.097  1.00 34.49 1 . C  ? 
ATOM   805  CB  CB  . GLU GLU GLU A A 134  134  . 58.570 61.414 94.922  1.00 38.72 1 . C  ? 
ATOM   806  CG  CG  . GLU GLU GLU A A 134  134  . 59.215 61.204 93.546  1.00 40.75 1 . C  ? 
ATOM   807  CD  CD  . GLU GLU GLU A A 134  134  . 60.545 61.921 93.343  1.00 45.36 1 . C  ? 
ATOM   808  OE1 OE1 . GLU GLU GLU A A 134  134  . 61.323 62.074 94.310  1.00 50.65 1 . O  ? 
ATOM   809  OE2 OE2 . GLU GLU GLU A A 134  134  . 60.829 62.317 92.185  1.00 46.58 1 . O  ? 
ATOM   810  C   C   . GLU GLU GLU A A 134  134  . 58.340 60.713 97.373  1.00 37.81 1 . C  ? 
ATOM   811  O   O   . GLU GLU GLU A A 134  134  . 58.477 61.636 98.199  1.00 40.86 1 . O  ? 
ATOM   812  N   N   . ASN ASN ASN A A 135  135  . 57.480 59.707 97.558  1.00 38.12 1 . N  ? 
ATOM   813  CA  CA  . ASN ASN ASN A A 135  135  . 56.621 59.626 98.753  1.00 36.79 1 . C  ? 
ATOM   814  CB  CB  . ASN ASN ASN A A 135  135  . 55.141 59.492 98.348  1.00 37.65 1 . C  ? 
ATOM   815  CG  CG  . ASN ASN ASN A A 135  135  . 54.812 58.157 97.729  1.00 36.28 1 . C  ? 
ATOM   816  OD1 OD1 . ASN ASN ASN A A 135  135  . 55.537 57.177 97.894  1.00 39.46 1 . O  ? 
ATOM   817  ND2 ND2 . ASN ASN ASN A A 135  135  . 53.711 58.111 97.010  1.00 38.67 1 . N  ? 
ATOM   818  C   C   . ASN ASN ASN A A 135  135  . 57.099 58.524 99.697  1.00 33.32 1 . C  ? 
ATOM   819  O   O   . ASN ASN ASN A A 135  135  . 58.251 58.074 99.589  1.00 34.34 1 . O  ? 
ATOM   820  N   N   . GLY GLY GLY A A 136  136  . 56.241 58.107 100.628 1.00 29.78 1 . N  ? 
ATOM   821  CA  CA  . GLY GLY GLY A A 136  136  . 56.613 57.145 101.671 1.00 27.01 1 . C  ? 
ATOM   822  C   C   . GLY GLY GLY A A 136  136  . 56.419 55.686 101.347 1.00 24.47 1 . C  ? 
ATOM   823  O   O   . GLY GLY GLY A A 136  136  . 56.621 54.787 102.250 1.00 23.89 1 . O  ? 
ATOM   824  N   N   . TYR TYR TYR A A 137  137  . 56.034 55.396 100.086 1.00 23.47 1 . N  ? 
ATOM   825  CA  CA  . TYR TYR TYR A A 137  137  . 55.912 54.008 99.714  1.00 18.63 1 . C  ? 
ATOM   826  CB  CB  . TYR TYR TYR A A 137  137  . 55.108 53.776 98.425  1.00 18.43 1 . C  ? 
ATOM   827  CG  CG  . TYR TYR TYR A A 137  137  . 53.642 54.161 98.457  1.00 18.15 1 . C  ? 
ATOM   828  CD1 CD1 . TYR TYR TYR A A 137  137  . 52.874 54.040 99.622  1.00 19.51 1 . C  ? 
ATOM   829  CE1 CE1 . TYR TYR TYR A A 137  137  . 51.531 54.389 99.635  1.00 20.18 1 . C  ? 
ATOM   830  CZ  CZ  . TYR TYR TYR A A 137  137  . 50.934 54.837 98.481  1.00 20.62 1 . C  ? 
ATOM   831  OH  OH  . TYR TYR TYR A A 137  137  . 49.598 55.177 98.522  1.00 23.04 1 . O  ? 
ATOM   832  CE2 CE2 . TYR TYR TYR A A 137  137  . 51.662 54.955 97.314  1.00 19.48 1 . C  ? 
ATOM   833  CD2 CD2 . TYR TYR TYR A A 137  137  . 53.012 54.608 97.306  1.00 19.50 1 . C  ? 
ATOM   834  C   C   . TYR TYR TYR A A 137  137  . 57.311 53.414 99.588  1.00 16.39 1 . C  ? 
ATOM   835  O   O   . TYR TYR TYR A A 137  137  . 58.250 54.066 99.091  1.00 15.83 1 . O  ? 
ATOM   836  N   N   . LEU LEU LEU A A 138  138  . 57.431 52.192 100.086 1.00 14.47 1 . N  ? 
ATOM   837  CA  CA  . LEU LEU LEU A A 138  138  . 58.648 51.425 100.107 1.00 13.88 1 . C  ? 
ATOM   838  CB  CB  . LEU LEU LEU A A 138  138  . 59.109 51.134 98.662  1.00 13.68 1 . C  ? 
ATOM   839  CG  CG  . LEU LEU LEU A A 138  138  . 58.039 50.533 97.736  1.00 13.88 1 . C  ? 
ATOM   840  CD1 CD1 . LEU LEU LEU A A 138  138  . 58.640 50.263 96.356  1.00 14.33 1 . C  ? 
ATOM   841  CD2 CD2 . LEU LEU LEU A A 138  138  . 57.447 49.257 98.306  1.00 13.97 1 . C  ? 
ATOM   842  C   C   . LEU LEU LEU A A 138  138  . 59.758 52.087 100.938 1.00 13.98 1 . C  ? 
ATOM   843  O   O   . LEU LEU LEU A A 138  138  . 60.942 51.870 100.693 1.00 13.63 1 . O  ? 
ATOM   844  N   N   . SER SER SER A A 139  139  . 59.369 52.821 101.981 1.00 13.69 1 . N  ? 
ATOM   845  CA  CA  . SER SER SER A A 139  139  . 60.353 53.519 102.799 1.00 14.09 1 . C  ? 
ATOM   846  CB  CB  . SER SER SER A A 139  139  . 59.646 54.442 103.776 1.00 14.35 1 . C  ? 
ATOM   847  OG  OG  . SER SER SER A A 139  139  . 58.918 53.664 104.719 1.00 15.46 1 . O  ? 
ATOM   848  C   C   . SER SER SER A A 139  139  . 61.282 52.559 103.557 1.00 13.57 1 . C  ? 
ATOM   849  O   O   . SER SER SER A A 139  139  . 62.410 52.921 103.907 1.00 14.66 1 . O  ? 
ATOM   850  N   N   . SER SER SER A A 140  140  . 60.847 51.321 103.795 1.00 13.00 1 . N  ? 
ATOM   851  CA  CA  . SER SER SER A A 140  140  . 61.694 50.344 104.462 1.00 13.08 1 . C  ? 
ATOM   852  CB  CB  . SER SER SER A A 140  140  . 60.895 49.145 104.960 1.00 13.74 1 . C  ? 
ATOM   853  OG  OG  . SER SER SER A A 140  140  . 60.462 48.350 103.861 1.00 13.80 1 . O  ? 
ATOM   854  C   C   . SER SER SER A A 140  140  . 62.876 49.834 103.655 1.00 13.06 1 . C  ? 
ATOM   855  O   O   . SER SER SER A A 140  140  . 63.846 49.333 104.224 1.00 13.91 1 . O  ? 
ATOM   856  N   N   . TRP TRP TRP A A 141  141  . 62.805 49.957 102.332 1.00 12.66 1 . N  ? 
ATOM   857  CA  CA  . TRP TRP TRP A A 141  141  . 63.867 49.459 101.476 1.00 12.58 1 . C  ? 
ATOM   858  CB  CB  . TRP TRP TRP A A 141  141  . 63.387 49.411 100.021 1.00 11.98 1 . C  ? 
ATOM   859  CG  CG  . TRP TRP TRP A A 141  141  . 62.263 48.418 99.745  1.00 12.26 1 . C  ? 
ATOM   860  CD1 CD1 . TRP TRP TRP A A 141  141  . 61.439 47.801 100.657 1.00 12.51 1 . C  ? 
ATOM   861  NE1 NE1 . TRP TRP TRP A A 141  141  . 60.558 46.963 100.020 1.00 12.06 1 . N  ? 
ATOM   862  CE2 CE2 . TRP TRP TRP A A 141  141  . 60.793 47.025 98.666  1.00 11.87 1 . C  ? 
ATOM   863  CD2 CD2 . TRP TRP TRP A A 141  141  . 61.835 47.948 98.455  1.00 11.92 1 . C  ? 
ATOM   864  CE3 CE3 . TRP TRP TRP A A 141  141  . 62.258 48.195 97.146  1.00 11.80 1 . C  ? 
ATOM   865  CZ3 CZ3 . TRP TRP TRP A A 141  141  . 61.607 47.545 96.102  1.00 11.96 1 . C  ? 
ATOM   866  CH2 CH2 . TRP TRP TRP A A 141  141  . 60.574 46.664 96.335  1.00 11.70 1 . C  ? 
ATOM   867  CZ2 CZ2 . TRP TRP TRP A A 141  141  . 60.132 46.394 97.607  1.00 11.79 1 . C  ? 
ATOM   868  C   C   . TRP TRP TRP A A 141  141  . 65.087 50.385 101.593 1.00 13.22 1 . C  ? 
ATOM   869  O   O   . TRP TRP TRP A A 141  141  . 64.938 51.547 101.929 1.00 14.19 1 . O  ? 
ATOM   870  N   N   . LYS LYS LYS A A 142  142  . 66.267 49.849 101.289 1.00 13.79 1 . N  ? 
ATOM   871  CA  CA  . LYS LYS LYS A A 142  142  . 67.508 50.617 101.356 1.00 15.11 1 . C  ? 
ATOM   872  CB  CB  . LYS LYS LYS A A 142  142  . 68.654 49.729 101.837 1.00 17.81 1 . C  ? 
ATOM   873  CG  CG  . LYS LYS LYS A A 142  142  . 70.020 50.394 101.887 1.00 21.37 1 . C  ? 
ATOM   874  CD  CD  . LYS LYS LYS A A 142  142  . 70.040 51.625 102.775 1.00 25.24 1 . C  ? 
ATOM   875  CE  CE  . LYS LYS LYS A A 142  142  . 71.463 52.169 102.899 1.00 27.98 1 . C  ? 
ATOM   876  NZ  NZ  . LYS LYS LYS A A 142  142  . 72.393 51.199 103.538 1.00 31.77 1 . N  ? 
ATOM   877  C   C   . LYS LYS LYS A A 142  142  . 67.768 51.217 99.971  1.00 14.15 1 . C  ? 
ATOM   878  O   O   . LYS LYS LYS A A 142  142  . 68.245 50.534 99.064  1.00 14.24 1 . O  ? 
ATOM   879  N   N   . TRP TRP TRP A A 143  143  . 67.479 52.508 99.871  1.00 13.54 1 . N  ? 
ATOM   880  CA  CA  . TRP TRP TRP A A 143  143  . 67.550 53.270 98.630  1.00 13.34 1 . C  ? 
ATOM   881  CB  CB  . TRP TRP TRP A A 143  143  . 66.414 54.300 98.625  1.00 12.90 1 . C  ? 
ATOM   882  CG  CG  . TRP TRP TRP A A 143  143  . 65.080 53.649 98.534  1.00 12.13 1 . C  ? 
ATOM   883  CD1 CD1 . TRP TRP TRP A A 143  143  . 64.172 53.496 99.531  1.00 12.64 1 . C  ? 
ATOM   884  NE1 NE1 . TRP TRP TRP A A 143  143  . 63.069 52.811 99.070  1.00 12.36 1 . N  ? 
ATOM   885  CE2 CE2 . TRP TRP TRP A A 143  143  . 63.275 52.475 97.759  1.00 12.09 1 . C  ? 
ATOM   886  CD2 CD2 . TRP TRP TRP A A 143  143  . 64.529 52.988 97.384  1.00 11.74 1 . C  ? 
ATOM   887  CE3 CE3 . TRP TRP TRP A A 143  143  . 64.979 52.778 96.070  1.00 11.53 1 . C  ? 
ATOM   888  CZ3 CZ3 . TRP TRP TRP A A 143  143  . 64.150 52.101 95.188  1.00 11.31 1 . C  ? 
ATOM   889  CH2 CH2 . TRP TRP TRP A A 143  143  . 62.923 51.615 95.583  1.00 11.23 1 . C  ? 
ATOM   890  CZ2 CZ2 . TRP TRP TRP A A 143  143  . 62.451 51.793 96.860  1.00 12.07 1 . C  ? 
ATOM   891  C   C   . TRP TRP TRP A A 143  143  . 68.935 53.927 98.456  1.00 14.21 1 . C  ? 
ATOM   892  O   O   . TRP TRP TRP A A 143  143  . 69.882 53.618 99.185  1.00 15.10 1 . O  ? 
ATOM   893  N   N   . ASP ASP ASP A A 144  144  . 69.051 54.758 97.434  1.00 14.72 1 . N  ? 
ATOM   894  CA  CA  . ASP ASP ASP A A 144  144  . 70.215 55.637 97.237  1.00 15.53 1 . C  ? 
ATOM   895  CB  CB  . ASP ASP ASP A A 144  144  . 70.314 56.659 98.377  1.00 17.51 1 . C  ? 
ATOM   896  CG  CG  . ASP ASP ASP A A 144  144  . 69.111 57.559 98.443  1.00 19.28 1 . C  ? 
ATOM   897  OD1 OD1 . ASP ASP ASP A A 144  144  . 68.749 58.154 97.426  1.00 21.64 1 . O  ? 
ATOM   898  OD2 OD2 . ASP ASP ASP A A 144  144  . 68.488 57.628 99.513  1.00 23.43 1 . O  ? 
ATOM   899  C   C   . ASP ASP ASP A A 144  144  . 71.503 54.853 97.086  1.00 15.25 1 . C  ? 
ATOM   900  O   O   . ASP ASP ASP A A 144  144  . 72.472 55.024 97.853  1.00 15.25 1 . O  ? 
ATOM   901  N   N   . TYR TYR TYR A A 145  145  . 71.519 53.977 96.080  1.00 13.67 1 . N  ? 
ATOM   902  CA  CA  . TYR TYR TYR A A 145  145  . 72.733 53.275 95.703  1.00 13.78 1 . C  ? 
ATOM   903  CB  CB  . TYR TYR TYR A A 145  145  . 72.560 52.460 94.410  1.00 13.20 1 . C  ? 
ATOM   904  CG  CG  . TYR TYR TYR A A 145  145  . 73.788 51.641 94.139  1.00 12.68 1 . C  ? 
ATOM   905  CD1 CD1 . TYR TYR TYR A A 145  145  . 73.972 50.413 94.763  1.00 12.89 1 . C  ? 
ATOM   906  CE1 CE1 . TYR TYR TYR A A 145  145  . 75.115 49.665 94.567  1.00 13.11 1 . C  ? 
ATOM   907  CZ  CZ  . TYR TYR TYR A A 145  145  . 76.140 50.169 93.778  1.00 12.61 1 . C  ? 
ATOM   908  OH  OH  . TYR TYR TYR A A 145  145  . 77.261 49.386 93.625  1.00 13.49 1 . O  ? 
ATOM   909  CE2 CE2 . TYR TYR TYR A A 145  145  . 75.975 51.387 93.126  1.00 12.31 1 . C  ? 
ATOM   910  CD2 CD2 . TYR TYR TYR A A 145  145  . 74.816 52.127 93.332  1.00 12.63 1 . C  ? 
ATOM   911  C   C   . TYR TYR TYR A A 145  145  . 73.821 54.359 95.527  1.00 14.84 1 . C  ? 
ATOM   912  O   O   . TYR TYR TYR A A 145  145  . 73.569 55.341 94.846  1.00 15.69 1 . O  ? 
ATOM   913  N   N   . PRO PRO PRO A A 146  146  . 74.991 54.184 96.176  1.00 16.53 1 . N  ? 
ATOM   914  CA  CA  . PRO PRO PRO A A 146  146  . 75.936 55.314 96.219  1.00 18.25 1 . C  ? 
ATOM   915  CB  CB  . PRO PRO PRO A A 146  146  . 76.947 54.871 97.278  1.00 17.89 1 . C  ? 
ATOM   916  CG  CG  . PRO PRO PRO A A 146  146  . 76.919 53.390 97.248  1.00 17.86 1 . C  ? 
ATOM   917  CD  CD  . PRO PRO PRO A A 146  146  . 75.460 53.055 96.994  1.00 16.81 1 . C  ? 
ATOM   918  C   C   . PRO PRO PRO A A 146  146  . 76.635 55.607 94.906  1.00 18.05 1 . C  ? 
ATOM   919  O   O   . PRO PRO PRO A A 146  146  . 76.801 54.718 94.081  1.00 16.82 1 . O  ? 
ATOM   920  N   N   . LYS LYS LYS A A 147  147  . 77.039 56.866 94.718  1.00 20.05 1 . N  ? 
ATOM   921  CA  CA  . LYS LYS LYS A A 147  147  . 77.878 57.247 93.578  1.00 20.87 1 . C  ? 
ATOM   922  CB  CB  . LYS LYS LYS A A 147  147  . 78.072 58.764 93.531  1.00 24.46 1 . C  ? 
ATOM   923  CG  CG  . LYS LYS LYS A A 147  147  . 76.836 59.569 93.155  1.00 28.07 1 . C  ? 
ATOM   924  CD  CD  . LYS LYS LYS A A 147  147  . 77.147 61.054 93.311  1.00 31.42 1 . C  ? 
ATOM   925  CE  CE  . LYS LYS LYS A A 147  147  . 76.327 61.940 92.390  1.00 34.04 1 . C  ? 
ATOM   926  NZ  NZ  . LYS LYS LYS A A 147  147  . 74.875 61.943 92.712  1.00 37.25 1 . N  ? 
ATOM   927  C   C   . LYS LYS LYS A A 147  147  . 79.251 56.591 93.602  1.00 19.57 1 . C  ? 
ATOM   928  O   O   . LYS LYS LYS A A 147  147  . 79.688 56.068 94.628  1.00 18.31 1 . O  ? 
ATOM   929  N   N   A GLU GLU GLU A A 148  148  . 79.916 56.640 92.448  0.50 19.55 1 . N  ? 
ATOM   930  N   N   B GLU GLU GLU A A 148  148  . 79.928 56.644 92.455  0.50 19.68 1 . N  ? 
ATOM   931  CA  CA  A GLU GLU GLU A A 148  148  . 81.257 56.081 92.247  0.50 19.96 1 . C  ? 
ATOM   932  CA  CA  B GLU GLU GLU A A 148  148  . 81.278 56.092 92.270  0.50 20.24 1 . C  ? 
ATOM   933  CB  CB  A GLU GLU GLU A A 148  148  . 82.308 56.928 92.975  0.50 21.60 1 . C  ? 
ATOM   934  CB  CB  B GLU GLU GLU A A 148  148  . 82.317 56.890 93.077  0.50 21.91 1 . C  ? 
ATOM   935  CG  CG  A GLU GLU GLU A A 148  148  . 82.498 58.297 92.366  0.50 23.44 1 . C  ? 
ATOM   936  CG  CG  B GLU GLU GLU A A 148  148  . 82.044 58.375 93.200  0.50 23.88 1 . C  ? 
ATOM   937  CD  CD  A GLU GLU GLU A A 148  148  . 83.439 59.155 93.184  0.50 25.55 1 . C  ? 
ATOM   938  CD  CD  B GLU GLU GLU A A 148  148  . 81.929 59.080 91.869  0.50 25.59 1 . C  ? 
ATOM   939  OE1 OE1 A GLU GLU GLU A A 148  148  . 83.953 58.656 94.208  0.50 28.31 1 . O  ? 
ATOM   940  OE1 OE1 B GLU GLU GLU A A 148  148  . 82.439 58.552 90.858  0.50 27.72 1 . O  ? 
ATOM   941  OE2 OE2 A GLU GLU GLU A A 148  148  . 83.651 60.323 92.809  0.50 28.32 1 . O  ? 
ATOM   942  OE2 OE2 B GLU GLU GLU A A 148  148  . 81.332 60.179 91.845  0.50 28.36 1 . O  ? 
ATOM   943  C   C   A GLU GLU GLU A A 148  148  . 81.377 54.626 92.661  0.50 18.74 1 . C  ? 
ATOM   944  C   C   B GLU GLU GLU A A 148  148  . 81.389 54.617 92.636  0.50 18.87 1 . C  ? 
ATOM   945  O   O   A GLU GLU GLU A A 148  148  . 82.428 54.193 93.130  0.50 18.87 1 . O  ? 
ATOM   946  O   O   B GLU GLU GLU A A 148  148  . 82.455 54.159 93.047  0.50 19.04 1 . O  ? 
ATOM   947  N   N   . SER SER SER A A 149  149  . 80.296 53.873 92.471  1.00 17.29 1 . N  ? 
ATOM   948  CA  CA  . SER SER SER A A 149  149  . 80.219 52.499 92.922  1.00 16.05 1 . C  ? 
ATOM   949  CB  CB  . SER SER SER A A 149  149  . 79.367 52.413 94.185  1.00 16.25 1 . C  ? 
ATOM   950  OG  OG  . SER SER SER A A 149  149  . 79.882 53.243 95.228  1.00 15.96 1 . O  ? 
ATOM   951  C   C   . SER SER SER A A 149  149  . 79.691 51.543 91.844  1.00 15.24 1 . C  ? 
ATOM   952  O   O   . SER SER SER A A 149  149  . 79.214 50.458 92.150  1.00 14.21 1 . O  ? 
ATOM   953  N   N   . GLY GLY GLY A A 150  150  . 79.883 51.901 90.574  1.00 14.70 1 . N  ? 
ATOM   954  CA  CA  . GLY GLY GLY A A 150  150  . 79.385 51.075 89.494  1.00 14.34 1 . C  ? 
ATOM   955  C   C   . GLY GLY GLY A A 150  150  . 79.195 51.859 88.227  1.00 13.72 1 . C  ? 
ATOM   956  O   O   . GLY GLY GLY A A 150  150  . 79.131 53.072 88.268  1.00 13.27 1 . O  ? 
ATOM   957  N   N   . MET MET MET A A 151  151  . 79.095 51.125 87.124  1.00 13.48 1 . N  ? 
ATOM   958  CA  CA  . MET MET MET A A 151  151  . 79.015 51.698 85.797  1.00 14.06 1 . C  ? 
ATOM   959  CB  CB  . MET MET MET A A 151  151  . 80.318 51.406 85.046  1.00 16.20 1 . C  ? 
ATOM   960  CG  CG  . MET MET MET A A 151  151  . 81.551 52.051 85.647  1.00 18.39 1 . C  ? 
ATOM   961  SD  SD  . MET MET MET A A 151  151  . 81.571 53.843 85.591  1.00 22.03 1 . S  ? 
ATOM   962  CE  CE  . MET MET MET A A 151  151  . 81.393 54.176 83.853  1.00 21.74 1 . C  ? 
ATOM   963  C   C   . MET MET MET A A 151  151  . 77.865 51.082 85.026  1.00 12.69 1 . C  ? 
ATOM   964  O   O   . MET MET MET A A 151  151  . 77.516 49.918 85.237  1.00 11.63 1 . O  ? 
ATOM   965  N   N   . TYR TYR TYR A A 152  152  . 77.316 51.881 84.116  1.00 11.22 1 . N  ? 
ATOM   966  CA  CA  . TYR TYR TYR A A 152  152  . 76.371 51.402 83.112  1.00 10.63 1 . C  ? 
ATOM   967  CB  CB  . TYR TYR TYR A A 152  152  . 75.138 52.311 83.077  1.00 10.37 1 . C  ? 
ATOM   968  CG  CG  . TYR TYR TYR A A 152  152  . 74.104 51.959 82.018  1.00 10.18 1 . C  ? 
ATOM   969  CD1 CD1 . TYR TYR TYR A A 152  152  . 73.240 50.885 82.196  1.00 9.99  1 . C  ? 
ATOM   970  CE1 CE1 . TYR TYR TYR A A 152  152  . 72.275 50.576 81.255  1.00 10.68 1 . C  ? 
ATOM   971  CZ  CZ  . TYR TYR TYR A A 152  152  . 72.163 51.340 80.103  1.00 10.69 1 . C  ? 
ATOM   972  OH  OH  . TYR TYR TYR A A 152  152  . 71.215 51.038 79.168  1.00 10.76 1 . O  ? 
ATOM   973  CE2 CE2 . TYR TYR TYR A A 152  152  . 73.026 52.387 79.886  1.00 10.57 1 . C  ? 
ATOM   974  CD2 CD2 . TYR TYR TYR A A 152  152  . 73.980 52.701 80.844  1.00 10.41 1 . C  ? 
ATOM   975  C   C   . TYR TYR TYR A A 152  152  . 77.053 51.434 81.758  1.00 11.05 1 . C  ? 
ATOM   976  O   O   . TYR TYR TYR A A 152  152  . 77.801 52.359 81.457  1.00 11.15 1 . O  ? 
ATOM   977  N   N   . TYR TYR TYR A A 153  153  . 76.790 50.403 80.955  1.00 10.81 1 . N  ? 
ATOM   978  CA  CA  . TYR TYR TYR A A 153  153  . 77.334 50.250 79.604  1.00 11.09 1 . C  ? 
ATOM   979  CB  CB  . TYR TYR TYR A A 153  153  . 78.335 49.093 79.571  1.00 11.58 1 . C  ? 
ATOM   980  CG  CG  . TYR TYR TYR A A 153  153  . 79.499 49.196 80.529  1.00 13.55 1 . C  ? 
ATOM   981  CD1 CD1 . TYR TYR TYR A A 153  153  . 79.394 48.772 81.842  1.00 14.34 1 . C  ? 
ATOM   982  CE1 CE1 . TYR TYR TYR A A 153  153  . 80.489 48.859 82.710  1.00 16.06 1 . C  ? 
ATOM   983  CZ  CZ  . TYR TYR TYR A A 153  153  . 81.677 49.383 82.232  1.00 16.56 1 . C  ? 
ATOM   984  OH  OH  . TYR TYR TYR A A 153  153  . 82.789 49.509 83.053  1.00 19.84 1 . O  ? 
ATOM   985  CE2 CE2 . TYR TYR TYR A A 153  153  . 81.798 49.796 80.939  1.00 16.99 1 . C  ? 
ATOM   986  CD2 CD2 . TYR TYR TYR A A 153  153  . 80.716 49.711 80.092  1.00 14.89 1 . C  ? 
ATOM   987  C   C   . TYR TYR TYR A A 153  153  . 76.217 49.931 78.639  1.00 10.60 1 . C  ? 
ATOM   988  O   O   . TYR TYR TYR A A 153  153  . 75.299 49.186 79.006  1.00 10.57 1 . O  ? 
ATOM   989  N   N   . ALA ALA ALA A A 154  154  . 76.278 50.444 77.405  1.00 9.93  1 . N  ? 
ATOM   990  CA  CA  . ALA ALA ALA A A 154  154  . 75.239 50.084 76.432  1.00 9.82  1 . C  ? 
ATOM   991  CB  CB  . ALA ALA ALA A A 154  154  . 74.127 51.120 76.438  1.00 10.01 1 . C  ? 
ATOM   992  C   C   . ALA ALA ALA A A 154  154  . 75.776 49.935 75.024  1.00 9.81  1 . C  ? 
ATOM   993  O   O   . ALA ALA ALA A A 154  154  . 76.481 50.826 74.539  1.00 10.24 1 . O  ? 
ATOM   994  N   N   . LEU LEU LEU A A 155  155  . 75.448 48.817 74.393  1.00 10.03 1 . N  ? 
ATOM   995  CA  CA  . LEU LEU LEU A A 155  155  . 75.694 48.640 72.963  1.00 10.68 1 . C  ? 
ATOM   996  CB  CB  . LEU LEU LEU A A 155  155  . 77.024 47.947 72.648  1.00 11.13 1 . C  ? 
ATOM   997  CG  CG  . LEU LEU LEU A A 155  155  . 77.443 48.143 71.182  1.00 11.63 1 . C  ? 
ATOM   998  CD1 CD1 . LEU LEU LEU A A 155  155  . 77.953 49.541 70.895  1.00 12.36 1 . C  ? 
ATOM   999  CD2 CD2 . LEU LEU LEU A A 155  155  . 78.468 47.098 70.780  1.00 12.29 1 . C  ? 
ATOM   1000 C   C   . LEU LEU LEU A A 155  155  . 74.489 47.880 72.451  1.00 10.41 1 . C  ? 
ATOM   1001 O   O   . LEU LEU LEU A A 155  155  . 74.470 46.630 72.383  1.00 10.36 1 . O  ? 
ATOM   1002 N   N   . TYR TYR TYR A A 156  156  . 73.467 48.664 72.101  1.00 10.86 1 . N  ? 
ATOM   1003 CA  CA  . TYR TYR TYR A A 156  156  . 72.131 48.140 71.804  1.00 10.68 1 . C  ? 
ATOM   1004 CB  CB  . TYR TYR TYR A A 156  156  . 71.257 49.276 71.217  1.00 10.97 1 . C  ? 
ATOM   1005 CG  CG  . TYR TYR TYR A A 156  156  . 69.838 48.839 71.018  1.00 10.80 1 . C  ? 
ATOM   1006 CD1 CD1 . TYR TYR TYR A A 156  156  . 68.940 48.807 72.086  1.00 10.73 1 . C  ? 
ATOM   1007 CE1 CE1 . TYR TYR TYR A A 156  156  . 67.657 48.325 71.906  1.00 10.46 1 . C  ? 
ATOM   1008 CZ  CZ  . TYR TYR TYR A A 156  156  . 67.256 47.893 70.653  1.00 11.49 1 . C  ? 
ATOM   1009 OH  OH  . TYR TYR TYR A A 156  156  . 65.983 47.409 70.419  1.00 11.95 1 . O  ? 
ATOM   1010 CE2 CE2 . TYR TYR TYR A A 156  156  . 68.132 47.926 69.594  1.00 11.19 1 . C  ? 
ATOM   1011 CD2 CD2 . TYR TYR TYR A A 156  156  . 69.413 48.377 69.786  1.00 11.31 1 . C  ? 
ATOM   1012 C   C   . TYR TYR TYR A A 156  156  . 72.225 46.923 70.841  1.00 10.54 1 . C  ? 
ATOM   1013 O   O   . TYR TYR TYR A A 156  156  . 72.911 47.049 69.814  1.00 11.19 1 . O  ? 
ATOM   1014 N   N   . PRO PRO PRO A A 157  157  . 71.560 45.781 71.113  1.00 10.16 1 . N  ? 
ATOM   1015 CA  CA  . PRO PRO PRO A A 157  157  . 70.461 45.618 72.085  1.00 10.11 1 . C  ? 
ATOM   1016 CB  CB  . PRO PRO PRO A A 157  157  . 69.611 44.514 71.449  1.00 10.20 1 . C  ? 
ATOM   1017 CG  CG  . PRO PRO PRO A A 157  157  . 70.608 43.680 70.697  1.00 10.37 1 . C  ? 
ATOM   1018 CD  CD  . PRO PRO PRO A A 157  157  . 71.567 44.676 70.134  1.00 10.65 1 . C  ? 
ATOM   1019 C   C   . PRO PRO PRO A A 157  157  . 70.891 45.214 73.494  1.00 10.15 1 . C  ? 
ATOM   1020 O   O   . PRO PRO PRO A A 157  157  . 70.019 44.972 74.342  1.00 10.96 1 . O  ? 
ATOM   1021 N   N   . ASN ASN ASN A A 158  158  . 72.200 45.133 73.741  1.00 10.05 1 . N  ? 
ATOM   1022 CA  CA  . ASN ASN ASN A A 158  158  . 72.732 44.811 75.055  1.00 10.24 1 . C  ? 
ATOM   1023 CB  CB  . ASN ASN ASN A A 158  158  . 74.063 44.107 74.897  1.00 10.74 1 . C  ? 
ATOM   1024 CG  CG  . ASN ASN ASN A A 158  158  . 73.928 42.750 74.265  1.00 11.41 1 . C  ? 
ATOM   1025 OD1 OD1 . ASN ASN ASN A A 158  158  . 72.939 42.047 74.481  1.00 13.03 1 . O  ? 
ATOM   1026 ND2 ND2 . ASN ASN ASN A A 158  158  . 74.951 42.338 73.526  1.00 12.15 1 . N  ? 
ATOM   1027 C   C   . ASN ASN ASN A A 158  158  . 73.010 46.040 75.893  1.00 10.19 1 . C  ? 
ATOM   1028 O   O   . ASN ASN ASN A A 158  158  . 73.412 47.076 75.374  1.00 10.21 1 . O  ? 
ATOM   1029 N   N   . SER SER SER A A 159  159  . 72.793 45.907 77.195  1.00 10.34 1 . N  ? 
ATOM   1030 CA  CA  . SER SER SER A A 159  159  . 73.327 46.846 78.164  1.00 10.52 1 . C  ? 
ATOM   1031 CB  CB  . SER SER SER A A 159  159  . 72.324 47.960 78.511  1.00 11.21 1 . C  ? 
ATOM   1032 OG  OG  . SER SER SER A A 159  159  . 71.039 47.444 78.829  1.00 12.97 1 . O  ? 
ATOM   1033 C   C   . SER SER SER A A 159  159  . 73.785 46.086 79.389  1.00 10.36 1 . C  ? 
ATOM   1034 O   O   . SER SER SER A A 159  159  . 73.438 44.909 79.583  1.00 10.77 1 . O  ? 
ATOM   1035 N   N   . TRP TRP TRP A A 160  160  . 74.609 46.747 80.199  1.00 10.47 1 . N  ? 
ATOM   1036 CA  CA  . TRP TRP TRP A A 160  160  . 75.212 46.117 81.370  1.00 10.73 1 . C  ? 
ATOM   1037 CB  CB  . TRP TRP TRP A A 160  160  . 76.652 45.694 81.101  1.00 11.53 1 . C  ? 
ATOM   1038 CG  CG  . TRP TRP TRP A A 160  160  . 76.934 44.696 80.033  1.00 11.65 1 . C  ? 
ATOM   1039 CD1 CD1 . TRP TRP TRP A A 160  160  . 77.277 43.394 80.221  1.00 12.00 1 . C  ? 
ATOM   1040 NE1 NE1 . TRP TRP TRP A A 160  160  . 77.538 42.785 79.024  1.00 12.14 1 . N  ? 
ATOM   1041 CE2 CE2 . TRP TRP TRP A A 160  160  . 77.375 43.710 78.022  1.00 12.11 1 . C  ? 
ATOM   1042 CD2 CD2 . TRP TRP TRP A A 160  160  . 77.013 44.932 78.628  1.00 11.97 1 . C  ? 
ATOM   1043 CE3 CE3 . TRP TRP TRP A A 160  160  . 76.790 46.052 77.813  1.00 11.44 1 . C  ? 
ATOM   1044 CZ3 CZ3 . TRP TRP TRP A A 160  160  . 76.945 45.916 76.437  1.00 12.11 1 . C  ? 
ATOM   1045 CH2 CH2 . TRP TRP TRP A A 160  160  . 77.312 44.689 75.877  1.00 11.86 1 . C  ? 
ATOM   1046 CZ2 CZ2 . TRP TRP TRP A A 160  160  . 77.517 43.576 76.637  1.00 11.91 1 . C  ? 
ATOM   1047 C   C   . TRP TRP TRP A A 160  160  . 75.281 47.104 82.522  1.00 11.08 1 . C  ? 
ATOM   1048 O   O   . TRP TRP TRP A A 160  160  . 75.398 48.312 82.314  1.00 11.05 1 . O  ? 
ATOM   1049 N   N   . TYR TYR TYR A A 161  161  . 75.246 46.563 83.744  1.00 10.87 1 . N  ? 
ATOM   1050 CA  CA  . TYR TYR TYR A A 161  161  . 75.599 47.321 84.935  1.00 10.82 1 . C  ? 
ATOM   1051 CB  CB  . TYR TYR TYR A A 161  161  . 74.411 47.486 85.881  1.00 10.68 1 . C  ? 
ATOM   1052 CG  CG  . TYR TYR TYR A A 161  161  . 73.180 48.160 85.306  1.00 10.84 1 . C  ? 
ATOM   1053 CD1 CD1 . TYR TYR TYR A A 161  161  . 72.341 47.466 84.455  1.00 10.89 1 . C  ? 
ATOM   1054 CE1 CE1 . TYR TYR TYR A A 161  161  . 71.201 48.042 83.950  1.00 11.39 1 . C  ? 
ATOM   1055 CZ  CZ  . TYR TYR TYR A A 161  161  . 70.853 49.322 84.301  1.00 10.85 1 . C  ? 
ATOM   1056 OH  OH  . TYR TYR TYR A A 161  161  . 69.707 49.848 83.749  1.00 11.80 1 . O  ? 
ATOM   1057 CE2 CE2 . TYR TYR TYR A A 161  161  . 71.659 50.052 85.154  1.00 10.99 1 . C  ? 
ATOM   1058 CD2 CD2 . TYR TYR TYR A A 161  161  . 72.817 49.462 85.664  1.00 10.70 1 . C  ? 
ATOM   1059 C   C   . TYR TYR TYR A A 161  161  . 76.651 46.534 85.670  1.00 11.57 1 . C  ? 
ATOM   1060 O   O   . TYR TYR TYR A A 161  161  . 76.561 45.312 85.754  1.00 11.26 1 . O  ? 
ATOM   1061 N   N   . THR THR THR A A 162  162  . 77.630 47.242 86.210  1.00 12.03 1 . N  ? 
ATOM   1062 CA  CA  . THR THR THR A A 162  162  . 78.600 46.640 87.134  1.00 12.97 1 . C  ? 
ATOM   1063 CB  CB  . THR THR THR A A 162  162  . 80.046 46.769 86.633  1.00 13.30 1 . C  ? 
ATOM   1064 OG1 OG1 . THR THR THR A A 162  162  . 80.389 48.156 86.472  1.00 14.41 1 . O  ? 
ATOM   1065 CG2 CG2 . THR THR THR A A 162  162  . 80.235 45.997 85.353  1.00 13.46 1 . C  ? 
ATOM   1066 C   C   . THR THR THR A A 162  162  . 78.470 47.328 88.471  1.00 13.40 1 . C  ? 
ATOM   1067 O   O   . THR THR THR A A 162  162  . 78.217 48.536 88.534  1.00 14.25 1 . O  ? 
ATOM   1068 N   N   . TYR TYR TYR A A 163  163  . 78.670 46.557 89.547  1.00 13.53 1 . N  ? 
ATOM   1069 CA  CA  . TYR TYR TYR A A 163  163  . 78.503 47.036 90.914  1.00 14.38 1 . C  ? 
ATOM   1070 CB  CB  . TYR TYR TYR A A 163  163  . 77.286 46.391 91.585  1.00 14.16 1 . C  ? 
ATOM   1071 CG  CG  . TYR TYR TYR A A 163  163  . 76.017 46.656 90.807  1.00 13.42 1 . C  ? 
ATOM   1072 CD1 CD1 . TYR TYR TYR A A 163  163  . 75.337 47.856 90.938  1.00 13.77 1 . C  ? 
ATOM   1073 CE1 CE1 . TYR TYR TYR A A 163  163  . 74.176 48.092 90.206  1.00 13.72 1 . C  ? 
ATOM   1074 CZ  CZ  . TYR TYR TYR A A 163  163  . 73.728 47.145 89.320  1.00 14.36 1 . C  ? 
ATOM   1075 OH  OH  . TYR TYR TYR A A 163  163  . 72.570 47.349 88.578  1.00 14.97 1 . O  ? 
ATOM   1076 CE2 CE2 . TYR TYR TYR A A 163  163  . 74.387 45.958 89.176  1.00 13.48 1 . C  ? 
ATOM   1077 CD2 CD2 . TYR TYR TYR A A 163  163  . 75.527 45.715 89.914  1.00 13.41 1 . C  ? 
ATOM   1078 C   C   . TYR TYR TYR A A 163  163  . 79.777 46.715 91.674  1.00 16.54 1 . C  ? 
ATOM   1079 O   O   . TYR TYR TYR A A 163  163  . 80.073 45.536 91.955  1.00 17.66 1 . O  ? 
ATOM   1080 N   N   . THR THR THR A A 164  164  . 80.503 47.787 91.956  1.00 18.11 1 . N  ? 
ATOM   1081 CA  CA  . THR THR THR A A 164  164  . 81.829 47.743 92.560  1.00 19.98 1 . C  ? 
ATOM   1082 CB  CB  . THR THR THR A A 164  164  . 82.890 48.154 91.526  1.00 20.84 1 . C  ? 
ATOM   1083 OG1 OG1 . THR THR THR A A 164  164  . 82.512 49.393 90.921  1.00 24.77 1 . O  ? 
ATOM   1084 CG2 CG2 . THR THR THR A A 164  164  . 82.998 47.141 90.465  1.00 21.38 1 . C  ? 
ATOM   1085 C   C   . THR THR THR A A 164  164  . 81.793 48.698 93.747  1.00 20.33 1 . C  ? 
ATOM   1086 O   O   . THR THR THR A A 164  164  . 82.078 49.887 93.631  1.00 20.83 1 . O  ? 
ATOM   1087 N   N   . ASN ASN ASN A A 165  165  . 81.418 48.154 94.893  1.00 21.66 1 . N  ? 
ATOM   1088 CA  CA  . ASN ASN ASN A A 165  165  . 81.030 48.926 96.059  1.00 23.56 1 . C  ? 
ATOM   1089 CB  CB  . ASN ASN ASN A A 165  165  . 79.552 48.643 96.301  1.00 24.12 1 . C  ? 
ATOM   1090 CG  CG  . ASN ASN ASN A A 165  165  . 78.924 49.512 97.372  1.00 26.04 1 . C  ? 
ATOM   1091 OD1 OD1 . ASN ASN ASN A A 165  165  . 79.483 49.736 98.444  1.00 26.23 1 . O  ? 
ATOM   1092 ND2 ND2 . ASN ASN ASN A A 165  165  . 77.703 49.961 97.104  1.00 25.99 1 . N  ? 
ATOM   1093 C   C   . ASN ASN ASN A A 165  165  . 81.843 48.450 97.251  1.00 24.80 1 . C  ? 
ATOM   1094 O   O   . ASN ASN ASN A A 165  165  . 81.940 47.245 97.493  1.00 22.15 1 . O  ? 
ATOM   1095 N   N   . LYS LYS LYS A A 166  166  . 82.386 49.394 98.016  1.00 29.66 1 . N  ? 
ATOM   1096 CA  CA  . LYS LYS LYS A A 166  166  . 83.238 49.048 99.173  1.00 32.71 1 . C  ? 
ATOM   1097 CB  CB  . LYS LYS LYS A A 166  166  . 83.879 50.312 99.783  1.00 37.44 1 . C  ? 
ATOM   1098 CG  CG  . LYS LYS LYS A A 166  166  . 82.931 51.258 100.512 1.00 40.12 1 . C  ? 
ATOM   1099 CD  CD  . LYS LYS LYS A A 166  166  . 83.596 52.604 100.796 1.00 43.50 1 . C  ? 
ATOM   1100 CE  CE  . LYS LYS LYS A A 166  166  . 82.925 53.355 101.940 1.00 45.21 1 . C  ? 
ATOM   1101 NZ  NZ  . LYS LYS LYS A A 166  166  . 81.503 53.691 101.647 1.00 46.72 1 . N  ? 
ATOM   1102 C   C   . LYS LYS LYS A A 166  166  . 82.515 48.205 100.240 1.00 33.96 1 . C  ? 
ATOM   1103 O   O   . LYS LYS LYS A A 166  166  . 83.142 47.376 100.904 1.00 34.97 1 . O  ? 
ATOM   1104 N   N   . ASP ASP ASP A A 167  167  . 81.199 48.384 100.362 1.00 31.57 1 . N  ? 
ATOM   1105 CA  CA  . ASP ASP ASP A A 167  167  . 80.366 47.593 101.278 1.00 31.83 1 . C  ? 
ATOM   1106 CB  CB  . ASP ASP ASP A A 167  167  . 79.188 48.448 101.773 1.00 35.99 1 . C  ? 
ATOM   1107 CG  CG  . ASP ASP ASP A A 167  167  . 79.631 49.692 102.539 1.00 39.82 1 . C  ? 
ATOM   1108 OD1 OD1 . ASP ASP ASP A A 167  167  . 80.796 49.765 102.988 1.00 44.58 1 . O  ? 
ATOM   1109 OD2 OD2 . ASP ASP ASP A A 167  167  . 78.795 50.608 102.702 1.00 44.96 1 . O  ? 
ATOM   1110 C   C   . ASP ASP ASP A A 167  167  . 79.824 46.278 100.710 1.00 30.41 1 . C  ? 
ATOM   1111 O   O   . ASP ASP ASP A A 167  167  . 79.117 45.559 101.408 1.00 30.68 1 . O  ? 
ATOM   1112 N   N   . LEU LEU LEU A A 168  168  . 80.125 45.963 99.453  1.00 26.02 1 . N  ? 
ATOM   1113 CA  CA  . LEU LEU LEU A A 168  168  . 79.679 44.724 98.825  1.00 24.95 1 . C  ? 
ATOM   1114 CB  CB  . LEU LEU LEU A A 168  168  . 78.767 45.002 97.617  1.00 25.13 1 . C  ? 
ATOM   1115 CG  CG  . LEU LEU LEU A A 168  168  . 77.456 45.736 97.934  1.00 26.33 1 . C  ? 
ATOM   1116 CD1 CD1 . LEU LEU LEU A A 168  168  . 76.765 46.224 96.672  1.00 26.78 1 . C  ? 
ATOM   1117 CD2 CD2 . LEU LEU LEU A A 168  168  . 76.508 44.846 98.727  1.00 27.02 1 . C  ? 
ATOM   1118 C   C   . LEU LEU LEU A A 168  168  . 80.925 43.952 98.406  1.00 24.71 1 . C  ? 
ATOM   1119 O   O   . LEU LEU LEU A A 168  168  . 81.449 44.146 97.302  1.00 25.32 1 . O  ? 
ATOM   1120 N   N   . PRO PRO PRO A A 169  169  . 81.427 43.080 99.294  1.00 22.38 1 . N  ? 
ATOM   1121 CA  CA  . PRO PRO PRO A A 169  169  . 82.662 42.358 98.967  1.00 21.18 1 . C  ? 
ATOM   1122 CB  CB  . PRO PRO PRO A A 169  169  . 82.891 41.471 100.200 1.00 21.91 1 . C  ? 
ATOM   1123 CG  CG  . PRO PRO PRO A A 169  169  . 81.589 41.444 100.911 1.00 21.62 1 . C  ? 
ATOM   1124 CD  CD  . PRO PRO PRO A A 169  169  . 80.962 42.770 100.660 1.00 22.18 1 . C  ? 
ATOM   1125 C   C   . PRO PRO PRO A A 169  169  . 82.578 41.513 97.707  1.00 20.39 1 . C  ? 
ATOM   1126 O   O   . PRO PRO PRO A A 169  169  . 83.576 41.351 97.011  1.00 21.10 1 . O  ? 
ATOM   1127 N   N   . VAL VAL VAL A A 170  170  . 81.402 40.973 97.403  1.00 18.70 1 . N  ? 
ATOM   1128 CA  CA  . VAL VAL VAL A A 170  170  . 81.217 40.244 96.163  1.00 18.51 1 . C  ? 
ATOM   1129 CB  CB  . VAL VAL VAL A A 170  170  . 80.163 39.130 96.307  1.00 19.16 1 . C  ? 
ATOM   1130 CG1 CG1 . VAL VAL VAL A A 170  170  . 79.645 38.664 94.953  1.00 19.70 1 . C  ? 
ATOM   1131 CG2 CG2 . VAL VAL VAL A A 170  170  . 80.789 37.964 97.046  1.00 19.52 1 . C  ? 
ATOM   1132 C   C   . VAL VAL VAL A A 170  170  . 80.835 41.272 95.098  1.00 18.92 1 . C  ? 
ATOM   1133 O   O   . VAL VAL VAL A A 170  170  . 79.979 42.136 95.348  1.00 19.41 1 . O  ? 
ATOM   1134 N   N   . GLN GLN GLN A A 171  171  . 81.550 41.244 93.984  1.00 18.73 1 . N  ? 
ATOM   1135 CA  CA  . GLN GLN GLN A A 171  171  . 81.247 42.150 92.877  1.00 19.52 1 . C  ? 
ATOM   1136 CB  CB  . GLN GLN GLN A A 171  171  . 82.523 42.571 92.170  1.00 22.39 1 . C  ? 
ATOM   1137 CG  CG  . GLN GLN GLN A A 171  171  . 83.416 43.368 93.113  1.00 23.87 1 . C  ? 
ATOM   1138 CD  CD  . GLN GLN GLN A A 171  171  . 84.546 44.096 92.441  1.00 28.14 1 . C  ? 
ATOM   1139 OE1 OE1 . GLN GLN GLN A A 171  171  . 84.764 43.985 91.235  1.00 30.13 1 . O  ? 
ATOM   1140 NE2 NE2 . GLN GLN GLN A A 171  171  . 85.298 44.846 93.239  1.00 32.36 1 . N  ? 
ATOM   1141 C   C   . GLN GLN GLN A A 171  171  . 80.262 41.480 91.942  1.00 17.73 1 . C  ? 
ATOM   1142 O   O   . GLN GLN GLN A A 171  171  . 80.296 40.264 91.746  1.00 16.95 1 . O  ? 
ATOM   1143 N   N   . LEU LEU LEU A A 172  172  . 79.362 42.289 91.396  1.00 16.54 1 . N  ? 
ATOM   1144 CA  CA  . LEU LEU LEU A A 172  172  . 78.253 41.794 90.589  1.00 16.45 1 . C  ? 
ATOM   1145 CB  CB  . LEU LEU LEU A A 172  172  . 76.902 42.034 91.268  1.00 18.87 1 . C  ? 
ATOM   1146 CG  CG  . LEU LEU LEU A A 172  172  . 76.489 41.341 92.563  1.00 21.52 1 . C  ? 
ATOM   1147 CD1 CD1 . LEU LEU LEU A A 172  172  . 76.670 39.842 92.513  1.00 22.16 1 . C  ? 
ATOM   1148 CD2 CD2 . LEU LEU LEU A A 172  172  . 77.196 41.915 93.754  1.00 24.04 1 . C  ? 
ATOM   1149 C   C   . LEU LEU LEU A A 172  172  . 78.205 42.562 89.288  1.00 14.86 1 . C  ? 
ATOM   1150 O   O   . LEU LEU LEU A A 172  172  . 78.558 43.739 89.232  1.00 14.65 1 . O  ? 
ATOM   1151 N   N   . ALA ALA ALA A A 173  173  . 77.712 41.890 88.265  1.00 13.18 1 . N  ? 
ATOM   1152 CA  CA  . ALA ALA ALA A A 173  173  . 77.409 42.540 86.998  1.00 12.58 1 . C  ? 
ATOM   1153 CB  CB  . ALA ALA ALA A A 173  173  . 78.584 42.446 86.041  1.00 12.53 1 . C  ? 
ATOM   1154 C   C   . ALA ALA ALA A A 173  173  . 76.186 41.876 86.419  1.00 12.02 1 . C  ? 
ATOM   1155 O   O   . ALA ALA ALA A A 173  173  . 75.891 40.711 86.729  1.00 12.28 1 . O  ? 
ATOM   1156 N   N   . VAL VAL VAL A A 174  174  . 75.465 42.616 85.583  1.00 11.34 1 . N  ? 
ATOM   1157 CA  CA  . VAL VAL VAL A A 174  174  . 74.358 42.038 84.843  1.00 11.58 1 . C  ? 
ATOM   1158 CB  CB  . VAL VAL VAL A A 174  174  . 72.998 42.432 85.475  1.00 11.67 1 . C  ? 
ATOM   1159 CG1 CG1 . VAL VAL VAL A A 174  174  . 72.705 43.916 85.306  1.00 12.02 1 . C  ? 
ATOM   1160 CG2 CG2 . VAL VAL VAL A A 174  174  . 71.870 41.588 84.893  1.00 11.63 1 . C  ? 
ATOM   1161 C   C   . VAL VAL VAL A A 174  174  . 74.458 42.464 83.392  1.00 11.45 1 . C  ? 
ATOM   1162 O   O   . VAL VAL VAL A A 174  174  . 74.839 43.610 83.121  1.00 11.45 1 . O  ? 
ATOM   1163 N   N   . LYS LYS LYS A A 175  175  . 74.137 41.537 82.493  1.00 10.91 1 . N  ? 
ATOM   1164 CA  CA  . LYS LYS LYS A A 175  175  . 73.960 41.815 81.074  1.00 11.12 1 . C  ? 
ATOM   1165 CB  CB  . LYS LYS LYS A A 175  175  . 74.727 40.807 80.233  1.00 11.79 1 . C  ? 
ATOM   1166 CG  CG  . LYS LYS LYS A A 175  175  . 74.572 40.993 78.743  1.00 12.51 1 . C  ? 
ATOM   1167 CD  CD  . LYS LYS LYS A A 175  175  . 75.319 39.921 77.969  1.00 13.40 1 . C  ? 
ATOM   1168 CE  CE  . LYS LYS LYS A A 175  175  . 75.137 40.089 76.479  1.00 14.49 1 . C  ? 
ATOM   1169 NZ  NZ  . LYS LYS LYS A A 175  175  . 75.847 38.989 75.793  1.00 15.48 1 . N  ? 
ATOM   1170 C   C   . LYS LYS LYS A A 175  175  . 72.474 41.683 80.801  1.00 11.28 1 . C  ? 
ATOM   1171 O   O   . LYS LYS LYS A A 175  175  . 71.878 40.633 81.081  1.00 11.26 1 . O  ? 
ATOM   1172 N   N   . GLN GLN GLN A A 176  176  . 71.869 42.738 80.261  1.00 10.98 1 . N  ? 
ATOM   1173 CA  CA  . GLN GLN GLN A A 176  176  . 70.425 42.711 79.993  1.00 10.70 1 . C  ? 
ATOM   1174 CB  CB  . GLN GLN GLN A A 176  176  . 69.637 43.674 80.887  1.00 11.52 1 . C  ? 
ATOM   1175 CG  CG  . GLN GLN GLN A A 176  176  . 70.034 45.100 80.727  1.00 12.30 1 . C  ? 
ATOM   1176 CD  CD  . GLN GLN GLN A A 176  176  . 69.281 46.067 81.603  1.00 12.40 1 . C  ? 
ATOM   1177 OE1 OE1 . GLN GLN GLN A A 176  176  . 68.866 45.759 82.717  1.00 11.75 1 . O  ? 
ATOM   1178 NE2 NE2 . GLN GLN GLN A A 176  176  . 69.176 47.290 81.116  1.00 13.38 1 . N  ? 
ATOM   1179 C   C   . GLN GLN GLN A A 176  176  . 70.173 42.972 78.527  1.00 10.17 1 . C  ? 
ATOM   1180 O   O   . GLN GLN GLN A A 176  176  . 70.861 43.766 77.905  1.00 10.10 1 . O  ? 
ATOM   1181 N   N   . PHE PHE PHE A A 177  177  . 69.200 42.280 77.958  1.00 9.57  1 . N  ? 
ATOM   1182 CA  CA  . PHE PHE PHE A A 177  177  . 68.904 42.440 76.544  1.00 9.85  1 . C  ? 
ATOM   1183 CB  CB  . PHE PHE PHE A A 177  177  . 70.014 41.771 75.703  1.00 10.54 1 . C  ? 
ATOM   1184 CG  CG  . PHE PHE PHE A A 177  177  . 70.042 40.280 75.824  1.00 11.88 1 . C  ? 
ATOM   1185 CD1 CD1 . PHE PHE PHE A A 177  177  . 70.650 39.650 76.908  1.00 13.14 1 . C  ? 
ATOM   1186 CE1 CE1 . PHE PHE PHE A A 177  177  . 70.648 38.247 76.990  1.00 14.72 1 . C  ? 
ATOM   1187 CZ  CZ  . PHE PHE PHE A A 177  177  . 70.046 37.505 76.002  1.00 14.26 1 . C  ? 
ATOM   1188 CE2 CE2 . PHE PHE PHE A A 177  177  . 69.457 38.114 74.922  1.00 14.28 1 . C  ? 
ATOM   1189 CD2 CD2 . PHE PHE PHE A A 177  177  . 69.462 39.506 74.835  1.00 13.69 1 . C  ? 
ATOM   1190 C   C   . PHE PHE PHE A A 177  177  . 67.568 41.830 76.177  1.00 9.79  1 . C  ? 
ATOM   1191 O   O   . PHE PHE PHE A A 177  177  . 67.005 41.049 76.943  1.00 9.01  1 . O  ? 
ATOM   1192 N   N   . SER SER SER A A 178  178  . 67.063 42.227 75.011  1.00 9.43  1 . N  ? 
ATOM   1193 CA  CA  . SER SER SER A A 178  178  . 66.014 41.513 74.299  1.00 9.60  1 . C  ? 
ATOM   1194 CB  CB  . SER SER SER A A 178  178  . 64.845 42.447 74.003  1.00 9.96  1 . C  ? 
ATOM   1195 OG  OG  . SER SER SER A A 178  178  . 64.274 42.939 75.214  1.00 10.22 1 . O  ? 
ATOM   1196 C   C   . SER SER SER A A 178  178  . 66.595 40.974 72.997  1.00 9.89  1 . C  ? 
ATOM   1197 O   O   . SER SER SER A A 178  178  . 67.562 41.543 72.487  1.00 9.98  1 . O  ? 
ATOM   1198 N   N   . PRO PRO PRO A A 179  179  . 65.993 39.891 72.446  1.00 10.25 1 . N  ? 
ATOM   1199 CA  CA  . PRO PRO PRO A A 179  179  . 66.573 39.256 71.239  1.00 10.30 1 . C  ? 
ATOM   1200 CB  CB  . PRO PRO PRO A A 179  179  . 66.002 37.834 71.288  1.00 10.49 1 . C  ? 
ATOM   1201 CG  CG  . PRO PRO PRO A A 179  179  . 64.699 37.997 72.015  1.00 10.20 1 . C  ? 
ATOM   1202 CD  CD  . PRO PRO PRO A A 179  179  . 64.982 39.027 73.071  1.00 10.60 1 . C  ? 
ATOM   1203 C   C   . PRO PRO PRO A A 179  179  . 66.198 39.998 69.941  1.00 10.39 1 . C  ? 
ATOM   1204 O   O   . PRO PRO PRO A A 179  179  . 65.397 39.516 69.121  1.00 10.46 1 . O  ? 
ATOM   1205 N   N   . ILE ILE ILE A A 180  180  . 66.853 41.148 69.754  1.00 10.11 1 . N  ? 
ATOM   1206 CA  CA  . ILE ILE ILE A A 180  180  . 66.676 41.987 68.558  1.00 10.67 1 . C  ? 
ATOM   1207 CB  CB  . ILE ILE ILE A A 180  180  . 66.904 43.467 68.884  1.00 10.70 1 . C  ? 
ATOM   1208 CG1 CG1 . ILE ILE ILE A A 180  180  . 65.982 43.912 70.028  1.00 11.19 1 . C  ? 
ATOM   1209 CD1 CD1 . ILE ILE ILE A A 180  180  . 64.505 43.808 69.752  1.00 11.61 1 . C  ? 
ATOM   1210 CG2 CG2 . ILE ILE ILE A A 180  180  . 66.749 44.329 67.636  1.00 10.61 1 . C  ? 
ATOM   1211 C   C   . ILE ILE ILE A A 180  180  . 67.716 41.505 67.554  1.00 10.88 1 . C  ? 
ATOM   1212 O   O   . ILE ILE ILE A A 180  180  . 68.919 41.696 67.751  1.00 11.78 1 . O  ? 
ATOM   1213 N   N   . ILE ILE ILE A A 181  181  . 67.242 40.838 66.507  1.00 10.58 1 . N  ? 
ATOM   1214 CA  CA  . ILE ILE ILE A A 181  181  . 68.121 40.087 65.590  1.00 11.17 1 . C  ? 
ATOM   1215 CB  CB  . ILE ILE ILE A A 181  181  . 67.996 38.588 65.878  1.00 11.56 1 . C  ? 
ATOM   1216 CG1 CG1 . ILE ILE ILE A A 181  181  . 68.404 38.271 67.328  1.00 12.24 1 . C  ? 
ATOM   1217 CD1 CD1 . ILE ILE ILE A A 181  181  . 67.908 36.929 67.826  1.00 12.80 1 . C  ? 
ATOM   1218 CG2 CG2 . ILE ILE ILE A A 181  181  . 68.849 37.803 64.887  1.00 12.10 1 . C  ? 
ATOM   1219 C   C   . ILE ILE ILE A A 181  181  . 67.743 40.353 64.134  1.00 10.74 1 . C  ? 
ATOM   1220 O   O   . ILE ILE ILE A A 181  181  . 66.653 40.012 63.703  1.00 10.57 1 . O  ? 
ATOM   1221 N   N   . PRO PRO PRO A A 182  182  . 68.655 40.943 63.364  1.00 10.98 1 . N  ? 
ATOM   1222 CA  CA  . PRO PRO PRO A A 182  182  . 68.411 41.150 61.934  1.00 11.30 1 . C  ? 
ATOM   1223 CB  CB  . PRO PRO PRO A A 182  182  . 69.741 41.673 61.435  1.00 11.66 1 . C  ? 
ATOM   1224 CG  CG  . PRO PRO PRO A A 182  182  . 70.257 42.429 62.591  1.00 12.08 1 . C  ? 
ATOM   1225 CD  CD  . PRO PRO PRO A A 182  182  . 69.913 41.581 63.762  1.00 11.82 1 . C  ? 
ATOM   1226 C   C   . PRO PRO PRO A A 182  182  . 68.026 39.880 61.218  1.00 11.74 1 . C  ? 
ATOM   1227 O   O   . PRO PRO PRO A A 182  182  . 68.524 38.793 61.538  1.00 11.33 1 . O  ? 
ATOM   1228 N   N   . TYR TYR TYR A A 183  183  . 67.095 40.035 60.288  1.00 11.78 1 . N  ? 
ATOM   1229 CA  CA  . TYR TYR TYR A A 183  183  . 66.604 38.964 59.408  1.00 12.44 1 . C  ? 
ATOM   1230 CB  CB  . TYR TYR TYR A A 183  183  . 67.758 38.306 58.593  1.00 13.47 1 . C  ? 
ATOM   1231 CG  CG  . TYR TYR TYR A A 183  183  . 68.730 39.329 58.055  1.00 14.07 1 . C  ? 
ATOM   1232 CD1 CD1 . TYR TYR TYR A A 183  183  . 68.333 40.256 57.101  1.00 15.04 1 . C  ? 
ATOM   1233 CE1 CE1 . TYR TYR TYR A A 183  183  . 69.217 41.225 56.637  1.00 15.43 1 . C  ? 
ATOM   1234 CZ  CZ  . TYR TYR TYR A A 183  183  . 70.496 41.278 57.158  1.00 16.21 1 . C  ? 
ATOM   1235 OH  OH  . TYR TYR TYR A A 183  183  . 71.400 42.233 56.739  1.00 18.24 1 . O  ? 
ATOM   1236 CE2 CE2 . TYR TYR TYR A A 183  183  . 70.909 40.379 58.117  1.00 15.55 1 . C  ? 
ATOM   1237 CD2 CD2 . TYR TYR TYR A A 183  183  . 70.026 39.426 58.566  1.00 14.97 1 . C  ? 
ATOM   1238 C   C   . TYR TYR TYR A A 183  183  . 65.788 37.932 60.196  1.00 12.98 1 . C  ? 
ATOM   1239 O   O   . TYR TYR TYR A A 183  183  . 65.465 36.859 59.681  1.00 14.07 1 . O  ? 
ATOM   1240 N   N   . ASN ASN ASN A A 184  184  . 65.397 38.288 61.430  1.00 12.35 1 . N  ? 
ATOM   1241 CA  CA  . ASN ASN ASN A A 184  184  . 64.591 37.469 62.294  1.00 12.71 1 . C  ? 
ATOM   1242 CB  CB  . ASN ASN ASN A A 184  184  . 65.406 37.036 63.505  1.00 13.04 1 . C  ? 
ATOM   1243 CG  CG  . ASN ASN ASN A A 184  184  . 64.615 36.259 64.537  1.00 13.74 1 . C  ? 
ATOM   1244 OD1 OD1 . ASN ASN ASN A A 184  184  . 63.488 36.617 64.897  1.00 14.48 1 . O  ? 
ATOM   1245 ND2 ND2 . ASN ASN ASN A A 184  184  . 65.244 35.234 65.090  1.00 14.10 1 . N  ? 
ATOM   1246 C   C   . ASN ASN ASN A A 184  184  . 63.378 38.319 62.680  1.00 12.54 1 . C  ? 
ATOM   1247 O   O   . ASN ASN ASN A A 184  184  . 63.527 39.425 63.183  1.00 12.86 1 . O  ? 
ATOM   1248 N   N   . TYR TYR TYR A A 185  185  . 62.195 37.793 62.378  1.00 12.35 1 . N  ? 
ATOM   1249 CA  CA  . TYR TYR TYR A A 185  185  . 60.928 38.502 62.578  1.00 12.23 1 . C  ? 
ATOM   1250 CB  CB  . TYR TYR TYR A A 185  185  . 60.125 38.566 61.249  1.00 12.32 1 . C  ? 
ATOM   1251 CG  CG  . TYR TYR TYR A A 185  185  . 60.956 39.168 60.133  1.00 12.78 1 . C  ? 
ATOM   1252 CD1 CD1 . TYR TYR TYR A A 185  185  . 61.010 40.544 59.919  1.00 12.45 1 . C  ? 
ATOM   1253 CE1 CE1 . TYR TYR TYR A A 185  185  . 61.799 41.086 58.909  1.00 12.69 1 . C  ? 
ATOM   1254 CZ  CZ  . TYR TYR TYR A A 185  185  . 62.562 40.254 58.115  1.00 12.81 1 . C  ? 
ATOM   1255 OH  OH  . TYR TYR TYR A A 185  185  . 63.350 40.808 57.148  1.00 13.26 1 . O  ? 
ATOM   1256 CE2 CE2 . TYR TYR TYR A A 185  185  . 62.536 38.887 58.319  1.00 13.02 1 . C  ? 
ATOM   1257 CD2 CD2 . TYR TYR TYR A A 185  185  . 61.734 38.355 59.302  1.00 13.16 1 . C  ? 
ATOM   1258 C   C   . TYR TYR TYR A A 185  185  . 60.122 37.850 63.686  1.00 13.25 1 . C  ? 
ATOM   1259 O   O   . TYR TYR TYR A A 185  185  . 58.978 38.216 63.868  1.00 15.41 1 . O  ? 
ATOM   1260 N   N   . LYS LYS LYS A A 186  186  . 60.723 36.912 64.418  1.00 12.74 1 . N  ? 
ATOM   1261 CA  CA  . LYS LYS LYS A A 186  186  . 60.035 36.129 65.429  1.00 12.91 1 . C  ? 
ATOM   1262 CB  CB  . LYS LYS LYS A A 186  186  . 60.287 34.630 65.216  1.00 14.03 1 . C  ? 
ATOM   1263 CG  CG  . LYS LYS LYS A A 186  186  . 59.680 33.735 66.266  1.00 15.09 1 . C  ? 
ATOM   1264 CD  CD  . LYS LYS LYS A A 186  186  . 59.739 32.269 65.833  1.00 17.19 1 . C  ? 
ATOM   1265 CE  CE  . LYS LYS LYS A A 186  186  . 59.169 31.361 66.906  1.00 19.25 1 . C  ? 
ATOM   1266 NZ  NZ  . LYS LYS LYS A A 186  186  . 59.435 29.935 66.570  1.00 21.89 1 . N  ? 
ATOM   1267 C   C   . LYS LYS LYS A A 186  186  . 60.502 36.601 66.800  1.00 11.93 1 . C  ? 
ATOM   1268 O   O   . LYS LYS LYS A A 186  186  . 59.811 37.399 67.439  1.00 10.79 1 . O  ? 
ATOM   1269 N   N   . GLU GLU GLU A A 187  187  . 61.675 36.168 67.237  1.00 11.74 1 . N  ? 
ATOM   1270 CA  CA  . GLU GLU GLU A A 187  187  . 62.211 36.558 68.549  1.00 11.65 1 . C  ? 
ATOM   1271 CB  CB  . GLU GLU GLU A A 187  187  . 63.585 35.937 68.800  1.00 12.73 1 . C  ? 
ATOM   1272 CG  CG  . GLU GLU GLU A A 187  187  . 63.564 34.453 69.172  1.00 13.86 1 . C  ? 
ATOM   1273 CD  CD  . GLU GLU GLU A A 187  187  . 63.398 33.490 68.005  1.00 14.92 1 . C  ? 
ATOM   1274 OE1 OE1 . GLU GLU GLU A A 187  187  . 63.360 33.921 66.833  1.00 13.85 1 . O  ? 
ATOM   1275 OE2 OE2 . GLU GLU GLU A A 187  187  . 63.286 32.255 68.286  1.00 17.51 1 . O  ? 
ATOM   1276 C   C   . GLU GLU GLU A A 187  187  . 62.313 38.089 68.638  1.00 11.10 1 . C  ? 
ATOM   1277 O   O   . GLU GLU GLU A A 187  187  . 62.077 38.657 69.714  1.00 11.21 1 . O  ? 
ATOM   1278 N   N   . THR THR THR A A 188  188  . 62.585 38.751 67.514  1.00 10.35 1 . N  ? 
ATOM   1279 CA  CA  . THR THR THR A A 188  188  . 62.674 40.222 67.446  1.00 10.15 1 . C  ? 
ATOM   1280 CB  CB  . THR THR THR A A 188  188  . 63.077 40.651 66.029  1.00 10.15 1 . C  ? 
ATOM   1281 OG1 OG1 . THR THR THR A A 188  188  . 64.355 40.076 65.756  1.00 10.27 1 . O  ? 
ATOM   1282 CG2 CG2 . THR THR THR A A 188  188  . 63.171 42.176 65.877  1.00 10.46 1 . C  ? 
ATOM   1283 C   C   . THR THR THR A A 188  188  . 61.360 40.909 67.889  1.00 9.88  1 . C  ? 
ATOM   1284 O   O   . THR THR THR A A 188  188  . 61.400 42.056 68.327  1.00 10.49 1 . O  ? 
ATOM   1285 N   N   . SER SER SER A A 189  189  . 60.231 40.203 67.797  1.00 9.23  1 . N  ? 
ATOM   1286 CA  CA  . SER SER SER A A 189  189  . 58.929 40.729 68.235  1.00 9.57  1 . C  ? 
ATOM   1287 CB  CB  . SER SER SER A A 189  189  . 57.790 40.091 67.436  1.00 10.13 1 . C  ? 
ATOM   1288 OG  OG  . SER SER SER A A 189  189  . 57.503 38.761 67.864  1.00 9.97  1 . O  ? 
ATOM   1289 C   C   . SER SER SER A A 189  189  . 58.624 40.511 69.708  1.00 9.32  1 . C  ? 
ATOM   1290 O   O   . SER SER SER A A 189  189  . 57.604 41.001 70.184  1.00 9.54  1 . O  ? 
ATOM   1291 N   N   . TYR TYR TYR A A 190  190  . 59.457 39.778 70.447  1.00 9.34  1 . N  ? 
ATOM   1292 CA  CA  . TYR TYR TYR A A 190  190  . 59.018 39.254 71.747  1.00 9.58  1 . C  ? 
ATOM   1293 CB  CB  . TYR TYR TYR A A 190  190  . 59.907 38.113 72.213  1.00 10.16 1 . C  ? 
ATOM   1294 CG  CG  . TYR TYR TYR A A 190  190  . 59.756 36.771 71.524  1.00 11.02 1 . C  ? 
ATOM   1295 CD1 CD1 . TYR TYR TYR A A 190  190  . 58.936 36.570 70.416  1.00 11.46 1 . C  ? 
ATOM   1296 CE1 CE1 . TYR TYR TYR A A 190  190  . 58.855 35.302 69.827  1.00 12.32 1 . C  ? 
ATOM   1297 CZ  CZ  . TYR TYR TYR A A 190  190  . 59.605 34.264 70.338  1.00 13.20 1 . C  ? 
ATOM   1298 OH  OH  . TYR TYR TYR A A 190  190  . 59.560 32.990 69.784  1.00 15.38 1 . O  ? 
ATOM   1299 CE2 CE2 . TYR TYR TYR A A 190  190  . 60.429 34.442 71.402  1.00 12.87 1 . C  ? 
ATOM   1300 CD2 CD2 . TYR TYR TYR A A 190  190  . 60.506 35.695 71.999  1.00 11.84 1 . C  ? 
ATOM   1301 C   C   . TYR TYR TYR A A 190  190  . 59.005 40.338 72.841  1.00 9.22  1 . C  ? 
ATOM   1302 O   O   . TYR TYR TYR A A 190  190  . 59.936 41.127 72.946  1.00 9.52  1 . O  ? 
ATOM   1303 N   N   . PRO PRO PRO A A 191  191  . 57.969 40.334 73.687  1.00 9.22  1 . N  ? 
ATOM   1304 CA  CA  . PRO PRO PRO A A 191  191  . 57.909 41.218 74.862  1.00 9.46  1 . C  ? 
ATOM   1305 CB  CB  . PRO PRO PRO A A 191  191  . 56.415 41.362 75.100  1.00 9.57  1 . C  ? 
ATOM   1306 CG  CG  . PRO PRO PRO A A 191  191  . 55.876 40.011 74.711  1.00 9.44  1 . C  ? 
ATOM   1307 CD  CD  . PRO PRO PRO A A 191  191  . 56.738 39.523 73.565  1.00 9.56  1 . C  ? 
ATOM   1308 C   C   . PRO PRO PRO A A 191  191  . 58.622 40.567 76.034  1.00 9.05  1 . C  ? 
ATOM   1309 O   O   . PRO PRO PRO A A 191  191  . 57.999 40.049 76.966  1.00 8.70  1 . O  ? 
ATOM   1310 N   N   . VAL VAL VAL A A 192  192  . 59.944 40.550 75.955  1.00 9.23  1 . N  ? 
ATOM   1311 CA  CA  . VAL VAL VAL A A 192  192  . 60.750 39.818 76.928  1.00 9.28  1 . C  ? 
ATOM   1312 CB  CB  . VAL VAL VAL A A 192  192  . 60.891 38.309 76.523  1.00 9.89  1 . C  ? 
ATOM   1313 CG1 CG1 . VAL VAL VAL A A 192  192  . 61.937 38.148 75.427  1.00 10.07 1 . C  ? 
ATOM   1314 CG2 CG2 . VAL VAL VAL A A 192  192  . 61.174 37.435 77.727  1.00 10.27 1 . C  ? 
ATOM   1315 C   C   . VAL VAL VAL A A 192  192  . 62.116 40.493 77.077  1.00 9.34  1 . C  ? 
ATOM   1316 O   O   . VAL VAL VAL A A 192  192  . 62.618 41.129 76.138  1.00 9.56  1 . O  ? 
ATOM   1317 N   N   . ALA ALA ALA A A 193  193  . 62.702 40.313 78.255  1.00 8.90  1 . N  ? 
ATOM   1318 CA  CA  . ALA ALA ALA A A 193  193  . 64.037 40.777 78.564  1.00 9.56  1 . C  ? 
ATOM   1319 CB  CB  . ALA ALA ALA A A 193  193  . 63.996 42.096 79.283  1.00 9.98  1 . C  ? 
ATOM   1320 C   C   . ALA ALA ALA A A 193  193  . 64.705 39.740 79.436  1.00 9.49  1 . C  ? 
ATOM   1321 O   O   . ALA ALA ALA A A 193  193  . 64.048 39.103 80.267  1.00 9.95  1 . O  ? 
ATOM   1322 N   N   . VAL VAL VAL A A 194  194  . 65.997 39.565 79.220  1.00 9.52  1 . N  ? 
ATOM   1323 CA  CA  . VAL VAL VAL A A 194  194  . 66.831 38.675 80.023  1.00 10.26 1 . C  ? 
ATOM   1324 CB  CB  . VAL VAL VAL A A 194  194  . 67.580 37.682 79.116  1.00 11.36 1 . C  ? 
ATOM   1325 CG1 CG1 . VAL VAL VAL A A 194  194  . 68.543 36.822 79.943  1.00 11.98 1 . C  ? 
ATOM   1326 CG2 CG2 . VAL VAL VAL A A 194  194  . 66.585 36.812 78.369  1.00 11.97 1 . C  ? 
ATOM   1327 C   C   . VAL VAL VAL A A 194  194  . 67.833 39.512 80.816  1.00 10.42 1 . C  ? 
ATOM   1328 O   O   . VAL VAL VAL A A 194  194  . 68.361 40.496 80.316  1.00 10.56 1 . O  ? 
ATOM   1329 N   N   . PHE PHE PHE A A 195  195  . 68.080 39.101 82.060  1.00 10.43 1 . N  ? 
ATOM   1330 CA  CA  . PHE PHE PHE A A 195  195  . 69.034 39.733 82.969  1.00 10.24 1 . C  ? 
ATOM   1331 CB  CB  . PHE PHE PHE A A 195  195  . 68.320 40.360 84.161  1.00 10.09 1 . C  ? 
ATOM   1332 CG  CG  . PHE PHE PHE A A 195  195  . 67.228 41.306 83.776  1.00 9.99  1 . C  ? 
ATOM   1333 CD1 CD1 . PHE PHE PHE A A 195  195  . 65.921 40.849 83.591  1.00 10.10 1 . C  ? 
ATOM   1334 CE1 CE1 . PHE PHE PHE A A 195  195  . 64.905 41.734 83.243  1.00 10.09 1 . C  ? 
ATOM   1335 CZ  CZ  . PHE PHE PHE A A 195  195  . 65.187 43.069 83.054  1.00 10.04 1 . C  ? 
ATOM   1336 CE2 CE2 . PHE PHE PHE A A 195  195  . 66.469 43.544 83.241  1.00 9.64  1 . C  ? 
ATOM   1337 CD2 CD2 . PHE PHE PHE A A 195  195  . 67.500 42.656 83.589  1.00 9.73  1 . C  ? 
ATOM   1338 C   C   . PHE PHE PHE A A 195  195  . 69.987 38.613 83.429  1.00 10.97 1 . C  ? 
ATOM   1339 O   O   . PHE PHE PHE A A 195  195  . 69.651 37.819 84.319  1.00 11.34 1 . O  ? 
ATOM   1340 N   N   . LYS LYS LYS A A 196  196  . 71.149 38.550 82.789  1.00 11.31 1 . N  ? 
ATOM   1341 CA  CA  . LYS LYS LYS A A 196  196  . 72.158 37.510 83.037  1.00 11.83 1 . C  ? 
ATOM   1342 CB  CB  . LYS LYS LYS A A 196  196  . 72.838 37.119 81.726  1.00 14.15 1 . C  ? 
ATOM   1343 CG  CG  . LYS LYS LYS A A 196  196  . 73.835 35.978 81.873  1.00 16.42 1 . C  ? 
ATOM   1344 CD  CD  . LYS LYS LYS A A 196  196  . 74.624 35.743 80.593  1.00 19.19 1 . C  ? 
ATOM   1345 CE  CE  . LYS LYS LYS A A 196  196  . 75.928 36.492 80.597  1.00 21.25 1 . C  ? 
ATOM   1346 NZ  NZ  . LYS LYS LYS A A 196  196  . 76.738 36.306 79.349  1.00 21.37 1 . N  ? 
ATOM   1347 C   C   . LYS LYS LYS A A 196  196  . 73.166 38.044 84.038  1.00 11.76 1 . C  ? 
ATOM   1348 O   O   . LYS LYS LYS A A 196  196  . 73.970 38.907 83.705  1.00 11.21 1 . O  ? 
ATOM   1349 N   N   . TRP TRP TRP A A 197  197  . 73.086 37.552 85.278  1.00 11.29 1 . N  ? 
ATOM   1350 CA  CA  . TRP TRP TRP A A 197  197  . 73.913 38.039 86.373  1.00 12.12 1 . C  ? 
ATOM   1351 CB  CB  . TRP TRP TRP A A 197  197  . 73.174 37.963 87.714  1.00 11.96 1 . C  ? 
ATOM   1352 CG  CG  . TRP TRP TRP A A 197  197  . 72.172 39.026 87.873  1.00 11.74 1 . C  ? 
ATOM   1353 CD1 CD1 . TRP TRP TRP A A 197  197  . 70.881 38.984 87.464  1.00 12.05 1 . C  ? 
ATOM   1354 NE1 NE1 . TRP TRP TRP A A 197  197  . 70.258 40.174 87.747  1.00 12.06 1 . N  ? 
ATOM   1355 CE2 CE2 . TRP TRP TRP A A 197  197  . 71.157 41.015 88.348  1.00 11.51 1 . C  ? 
ATOM   1356 CD2 CD2 . TRP TRP TRP A A 197  197  . 72.379 40.315 88.447  1.00 11.47 1 . C  ? 
ATOM   1357 CE3 CE3 . TRP TRP TRP A A 197  197  . 73.484 40.962 89.009  1.00 11.67 1 . C  ? 
ATOM   1358 CZ3 CZ3 . TRP TRP TRP A A 197  197  . 73.346 42.231 89.479  1.00 11.53 1 . C  ? 
ATOM   1359 CH2 CH2 . TRP TRP TRP A A 197  197  . 72.102 42.920 89.392  1.00 11.90 1 . C  ? 
ATOM   1360 CZ2 CZ2 . TRP TRP TRP A A 197  197  . 71.006 42.326 88.818  1.00 11.75 1 . C  ? 
ATOM   1361 C   C   . TRP TRP TRP A A 197  197  . 75.207 37.229 86.486  1.00 13.22 1 . C  ? 
ATOM   1362 O   O   . TRP TRP TRP A A 197  197  . 75.196 36.012 86.297  1.00 13.70 1 . O  ? 
ATOM   1363 N   N   . THR THR THR A A 198  198  . 76.291 37.932 86.784  1.00 13.11 1 . N  ? 
ATOM   1364 CA  CA  . THR THR THR A A 198  198  . 77.580 37.321 87.114  1.00 14.75 1 . C  ? 
ATOM   1365 CB  CB  . THR THR THR A A 198  198  . 78.635 37.681 86.047  1.00 14.82 1 . C  ? 
ATOM   1366 OG1 OG1 . THR THR THR A A 198  198  . 78.198 37.245 84.763  1.00 15.69 1 . O  ? 
ATOM   1367 CG2 CG2 . THR THR THR A A 198  198  . 79.982 37.029 86.348  1.00 15.54 1 . C  ? 
ATOM   1368 C   C   . THR THR THR A A 198  198  . 78.014 37.839 88.488  1.00 14.74 1 . C  ? 
ATOM   1369 O   O   . THR THR THR A A 198  198  . 77.966 39.040 88.754  1.00 15.45 1 . O  ? 
ATOM   1370 N   N   . ALA ALA ALA A A 199  199  . 78.403 36.931 89.385  1.00 15.40 1 . N  ? 
ATOM   1371 CA  CA  . ALA ALA ALA A A 199  199  . 78.874 37.300 90.723  1.00 16.29 1 . C  ? 
ATOM   1372 CB  CB  . ALA ALA ALA A A 199  199  . 77.906 36.828 91.797  1.00 16.61 1 . C  ? 
ATOM   1373 C   C   . ALA ALA ALA A A 199  199  . 80.251 36.683 90.939  1.00 16.99 1 . C  ? 
ATOM   1374 O   O   . ALA ALA ALA A A 199  199  . 80.454 35.521 90.594  1.00 17.37 1 . O  ? 
ATOM   1375 N   N   . TYR TYR TYR A A 200  200  . 81.174 37.478 91.486  1.00 17.52 1 . N  ? 
ATOM   1376 CA  CA  . TYR TYR TYR A A 200  200  . 82.562 37.034 91.688  1.00 19.23 1 . C  ? 
ATOM   1377 CB  CB  . TYR TYR TYR A A 200  200  . 83.479 37.593 90.590  1.00 20.29 1 . C  ? 
ATOM   1378 CG  CG  . TYR TYR TYR A A 200  200  . 84.964 37.367 90.851  1.00 22.35 1 . C  ? 
ATOM   1379 CD1 CD1 . TYR TYR TYR A A 200  200  . 85.484 36.084 90.922  1.00 23.97 1 . C  ? 
ATOM   1380 CE1 CE1 . TYR TYR TYR A A 200  200  . 86.841 35.865 91.159  1.00 25.33 1 . C  ? 
ATOM   1381 CZ  CZ  . TYR TYR TYR A A 200  200  . 87.680 36.935 91.323  1.00 26.19 1 . C  ? 
ATOM   1382 OH  OH  . TYR TYR TYR A A 200  200  . 89.028 36.691 91.548  1.00 30.48 1 . O  ? 
ATOM   1383 CE2 CE2 . TYR TYR TYR A A 200  200  . 87.196 38.228 91.254  1.00 25.50 1 . C  ? 
ATOM   1384 CD2 CD2 . TYR TYR TYR A A 200  200  . 85.832 38.436 91.012  1.00 24.59 1 . C  ? 
ATOM   1385 C   C   . TYR TYR TYR A A 200  200  . 83.061 37.487 93.046  1.00 18.24 1 . C  ? 
ATOM   1386 O   O   . TYR TYR TYR A A 200  200  . 82.856 38.623 93.436  1.00 16.86 1 . O  ? 
ATOM   1387 N   N   . ASN ASN ASN A A 201  201  . 83.735 36.583 93.766  1.00 19.58 1 . N  ? 
ATOM   1388 CA  CA  . ASN ASN ASN A A 201  201  . 84.279 36.891 95.091  1.00 20.66 1 . C  ? 
ATOM   1389 CB  CB  . ASN ASN ASN A A 201  201  . 83.910 35.769 96.073  1.00 21.04 1 . C  ? 
ATOM   1390 CG  CG  . ASN ASN ASN A A 201  201  . 84.366 36.058 97.497  1.00 20.23 1 . C  ? 
ATOM   1391 OD1 OD1 . ASN ASN ASN A A 201  201  . 84.953 37.096 97.783  1.00 19.77 1 . O  ? 
ATOM   1392 ND2 ND2 . ASN ASN ASN A A 201  201  . 84.060 35.137 98.409  1.00 20.70 1 . N  ? 
ATOM   1393 C   C   . ASN ASN ASN A A 201  201  . 85.812 37.052 95.027  1.00 21.55 1 . C  ? 
ATOM   1394 O   O   . ASN ASN ASN A A 201  201  . 86.527 36.044 95.025  1.00 22.49 1 . O  ? 
ATOM   1395 N   N   . PRO PRO PRO A A 202  202  . 86.307 38.304 94.983  1.00 22.85 1 . N  ? 
ATOM   1396 CA  CA  . PRO PRO PRO A A 202  202  . 87.755 38.540 94.944  1.00 23.33 1 . C  ? 
ATOM   1397 CB  CB  . PRO PRO PRO A A 202  202  . 87.836 39.962 94.397  1.00 24.43 1 . C  ? 
ATOM   1398 CG  CG  . PRO PRO PRO A A 202  202  . 86.658 40.637 95.001  1.00 23.83 1 . C  ? 
ATOM   1399 CD  CD  . PRO PRO PRO A A 202  202  . 85.573 39.584 95.070  1.00 23.26 1 . C  ? 
ATOM   1400 C   C   . PRO PRO PRO A A 202  202  . 88.426 38.493 96.337  1.00 25.60 1 . C  ? 
ATOM   1401 O   O   . PRO PRO PRO A A 202  202  . 89.648 38.636 96.417  1.00 26.17 1 . O  ? 
ATOM   1402 N   N   . THR THR THR A A 203  203  . 87.644 38.322 97.408  1.00 24.61 1 . N  ? 
ATOM   1403 CA  CA  . THR THR THR A A 203  203  . 88.159 38.383 98.776  1.00 25.54 1 . C  ? 
ATOM   1404 CB  CB  . THR THR THR A A 203  203  . 87.108 38.925 99.777  1.00 25.39 1 . C  ? 
ATOM   1405 OG1 OG1 . THR THR THR A A 203  203  . 86.177 37.876 100.094 1.00 24.82 1 . O  ? 
ATOM   1406 CG2 CG2 . THR THR THR A A 203  203  . 86.385 40.169 99.235  1.00 25.36 1 . C  ? 
ATOM   1407 C   C   . THR THR THR A A 203  203  . 88.611 37.014 99.275  1.00 26.51 1 . C  ? 
ATOM   1408 O   O   . THR THR THR A A 203  203  . 88.445 35.991 98.605  1.00 25.32 1 . O  ? 
ATOM   1409 N   N   . ASN ASN ASN A A 204  204  . 89.154 37.037 100.494 1.00 29.18 1 . N  ? 
ATOM   1410 CA  CA  . ASN ASN ASN A A 204  204  . 89.678 35.871 101.211 1.00 31.95 1 . C  ? 
ATOM   1411 CB  CB  . ASN ASN ASN A A 204  204  . 90.883 36.332 102.064 1.00 35.60 1 . C  ? 
ATOM   1412 CG  CG  . ASN ASN ASN A A 204  204  . 90.516 37.456 103.043 1.00 40.75 1 . C  ? 
ATOM   1413 OD1 OD1 . ASN ASN ASN A A 204  204  . 89.909 38.471 102.654 1.00 45.93 1 . O  ? 
ATOM   1414 ND2 ND2 . ASN ASN ASN A A 204  204  . 90.864 37.280 104.311 1.00 46.82 1 . N  ? 
ATOM   1415 C   C   . ASN ASN ASN A A 204  204  . 88.666 35.170 102.139 1.00 30.83 1 . C  ? 
ATOM   1416 O   O   . ASN ASN ASN A A 204  204  . 89.058 34.323 102.934 1.00 29.72 1 . O  ? 
ATOM   1417 N   N   . LYS LYS LYS A A 205  205  . 87.383 35.528 102.073 1.00 29.02 1 . N  ? 
ATOM   1418 CA  CA  . LYS LYS LYS A A 205  205  . 86.369 34.942 102.953 1.00 29.05 1 . C  ? 
ATOM   1419 CB  CB  . LYS LYS LYS A A 205  205  . 85.948 35.961 104.008 1.00 31.60 1 . C  ? 
ATOM   1420 CG  CG  . LYS LYS LYS A A 205  205  . 87.020 36.210 105.063 1.00 34.52 1 . C  ? 
ATOM   1421 CD  CD  . LYS LYS LYS A A 205  205  . 86.650 37.345 105.997 1.00 37.87 1 . C  ? 
ATOM   1422 CE  CE  . LYS LYS LYS A A 205  205  . 87.749 37.585 107.025 1.00 41.35 1 . C  ? 
ATOM   1423 NZ  NZ  . LYS LYS LYS A A 205  205  . 87.526 38.843 107.798 1.00 43.64 1 . N  ? 
ATOM   1424 C   C   . LYS LYS LYS A A 205  205  . 85.161 34.478 102.155 1.00 27.32 1 . C  ? 
ATOM   1425 O   O   . LYS LYS LYS A A 205  205  . 84.868 35.039 101.084 1.00 24.28 1 . O  ? 
ATOM   1426 N   N   . ASN ASN ASN A A 206  206  . 84.477 33.450 102.665 1.00 25.17 1 . N  ? 
ATOM   1427 CA  CA  . ASN ASN ASN A A 206  206  . 83.187 33.028 102.103 1.00 24.20 1 . C  ? 
ATOM   1428 CB  CB  . ASN ASN ASN A A 206  206  . 82.653 31.774 102.815 1.00 25.95 1 . C  ? 
ATOM   1429 CG  CG  . ASN ASN ASN A A 206  206  . 83.466 30.520 102.524 1.00 28.05 1 . C  ? 
ATOM   1430 OD1 OD1 . ASN ASN ASN A A 206  206  . 84.040 30.350 101.452 1.00 28.21 1 . O  ? 
ATOM   1431 ND2 ND2 . ASN ASN ASN A A 206  206  . 83.474 29.603 103.487 1.00 30.43 1 . N  ? 
ATOM   1432 C   C   . ASN ASN ASN A A 206  206  . 82.176 34.151 102.278 1.00 22.01 1 . C  ? 
ATOM   1433 O   O   . ASN ASN ASN A A 206  206  . 82.160 34.820 103.308 1.00 19.69 1 . O  ? 
ATOM   1434 N   N   . VAL VAL VAL A A 207  207  . 81.335 34.369 101.259 1.00 20.13 1 . N  ? 
ATOM   1435 CA  CA  . VAL VAL VAL A A 207  207  . 80.298 35.407 101.331 1.00 19.70 1 . C  ? 
ATOM   1436 CB  CB  . VAL VAL VAL A A 207  207  . 80.665 36.629 100.461 1.00 19.27 1 . C  ? 
ATOM   1437 CG1 CG1 . VAL VAL VAL A A 207  207  . 79.613 37.733 100.610 1.00 19.24 1 . C  ? 
ATOM   1438 CG2 CG2 . VAL VAL VAL A A 207  207  . 82.050 37.131 100.837 1.00 19.08 1 . C  ? 
ATOM   1439 C   C   . VAL VAL VAL A A 207  207  . 78.969 34.833 100.850 1.00 18.23 1 . C  ? 
ATOM   1440 O   O   . VAL VAL VAL A A 207  207  . 78.888 34.243 99.772  1.00 17.95 1 . O  ? 
ATOM   1441 N   N   . ASP ASP ASP A A 208  208  . 77.947 34.973 101.683 1.00 18.04 1 . N  ? 
ATOM   1442 CA  CA  . ASP ASP ASP A A 208  208  . 76.569 34.665 101.294 1.00 18.81 1 . C  ? 
ATOM   1443 CB  CB  . ASP ASP ASP A A 208  208  . 75.727 34.377 102.531 1.00 21.35 1 . C  ? 
ATOM   1444 CG  CG  . ASP ASP ASP A A 208  208  . 76.167 33.084 103.252 1.00 24.80 1 . C  ? 
ATOM   1445 OD1 OD1 . ASP ASP ASP A A 208  208  . 76.673 32.140 102.590 1.00 28.24 1 . O  ? 
ATOM   1446 OD2 OD2 . ASP ASP ASP A A 208  208  . 76.021 33.028 104.494 1.00 30.91 1 . O  ? 
ATOM   1447 C   C   . ASP ASP ASP A A 208  208  . 75.994 35.841 100.495 1.00 17.37 1 . C  ? 
ATOM   1448 O   O   . ASP ASP ASP A A 208  208  . 76.114 36.990 100.914 1.00 15.68 1 . O  ? 
ATOM   1449 N   N   . VAL VAL VAL A A 209  209  . 75.401 35.529 99.343  1.00 16.37 1 . N  ? 
ATOM   1450 CA  CA  . VAL VAL VAL A A 209  209  . 74.884 36.542 98.418  1.00 15.73 1 . C  ? 
ATOM   1451 CB  CB  . VAL VAL VAL A A 209  209  . 75.740 36.606 97.143  1.00 16.24 1 . C  ? 
ATOM   1452 CG1 CG1 . VAL VAL VAL A A 209  209  . 75.231 37.689 96.194  1.00 15.97 1 . C  ? 
ATOM   1453 CG2 CG2 . VAL VAL VAL A A 209  209  . 77.204 36.861 97.494  1.00 16.57 1 . C  ? 
ATOM   1454 C   C   . VAL VAL VAL A A 209  209  . 73.457 36.197 98.022  1.00 15.60 1 . C  ? 
ATOM   1455 O   O   . VAL VAL VAL A A 209  209  . 73.146 35.035 97.774  1.00 15.61 1 . O  ? 
ATOM   1456 N   N   . SER SER SER A A 210  210  . 72.603 37.218 97.960  1.00 14.89 1 . N  ? 
ATOM   1457 CA  CA  . SER SER SER A A 210  210  . 71.293 37.058 97.374  1.00 15.48 1 . C  ? 
ATOM   1458 CB  CB  . SER SER SER A A 210  210  . 70.218 37.030 98.460  1.00 17.71 1 . C  ? 
ATOM   1459 OG  OG  . SER SER SER A A 210  210  . 68.964 36.717 97.892  1.00 24.68 1 . O  ? 
ATOM   1460 C   C   . SER SER SER A A 210  210  . 71.039 38.195 96.359  1.00 13.96 1 . C  ? 
ATOM   1461 O   O   . SER SER SER A A 210  210  . 71.471 39.319 96.566  1.00 13.69 1 . O  ? 
ATOM   1462 N   N   . ILE ILE ILE A A 211  211  . 70.380 37.841 95.256  1.00 12.31 1 . N  ? 
ATOM   1463 CA  CA  . ILE ILE ILE A A 211  211  . 69.921 38.786 94.230  1.00 12.25 1 . C  ? 
ATOM   1464 CB  CB  . ILE ILE ILE A A 211  211  . 70.565 38.486 92.861  1.00 11.94 1 . C  ? 
ATOM   1465 CG1 CG1 . ILE ILE ILE A A 211  211  . 72.109 38.576 92.925  1.00 12.90 1 . C  ? 
ATOM   1466 CD1 CD1 . ILE ILE ILE A A 211  211  . 72.813 37.947 91.733  1.00 12.79 1 . C  ? 
ATOM   1467 CG2 CG2 . ILE ILE ILE A A 211  211  . 70.059 39.454 91.798  1.00 12.52 1 . C  ? 
ATOM   1468 C   C   . ILE ILE ILE A A 211  211  . 68.402 38.627 94.159  1.00 11.58 1 . C  ? 
ATOM   1469 O   O   . ILE ILE ILE A A 211  211  . 67.914 37.489 94.019  1.00 10.81 1 . O  ? 
ATOM   1470 N   N   . MET MET MET A A 212  212  . 67.672 39.741 94.274  1.00 10.93 1 . N  ? 
ATOM   1471 CA  CA  . MET MET MET A A 212  212  . 66.209 39.721 94.267  1.00 10.70 1 . C  ? 
ATOM   1472 CB  CB  . MET MET MET A A 212  212  . 65.659 40.148 95.625  1.00 10.97 1 . C  ? 
ATOM   1473 CG  CG  . MET MET MET A A 212  212  . 64.135 40.253 95.678  1.00 11.20 1 . C  ? 
ATOM   1474 SD  SD  . MET MET MET A A 212  212  . 63.471 40.636 97.307  1.00 11.73 1 . S  ? 
ATOM   1475 CE  CE  . MET MET MET A A 212  212  . 64.138 42.278 97.560  1.00 11.77 1 . C  ? 
ATOM   1476 C   C   . MET MET MET A A 212  212  . 65.672 40.651 93.192  1.00 10.41 1 . C  ? 
ATOM   1477 O   O   . MET MET MET A A 212  212  . 66.091 41.794 93.115  1.00 10.69 1 . O  ? 
ATOM   1478 N   N   . PHE PHE PHE A A 213  213  . 64.741 40.139 92.387  1.00 9.96  1 . N  ? 
ATOM   1479 CA  CA  . PHE PHE PHE A A 213  213  . 64.003 40.907 91.381  1.00 9.44  1 . C  ? 
ATOM   1480 CB  CB  . PHE PHE PHE A A 213  213  . 63.932 40.066 90.100  1.00 9.52  1 . C  ? 
ATOM   1481 CG  CG  . PHE PHE PHE A A 213  213  . 63.545 40.802 88.835  1.00 9.51  1 . C  ? 
ATOM   1482 CD1 CD1 . PHE PHE PHE A A 213  213  . 63.430 42.207 88.742  1.00 9.72  1 . C  ? 
ATOM   1483 CE1 CE1 . PHE PHE PHE A A 213  213  . 63.106 42.821 87.546  1.00 9.62  1 . C  ? 
ATOM   1484 CZ  CZ  . PHE PHE PHE A A 213  213  . 62.949 42.051 86.405  1.00 9.75  1 . C  ? 
ATOM   1485 CE2 CE2 . PHE PHE PHE A A 213  213  . 63.089 40.676 86.486  1.00 9.76  1 . C  ? 
ATOM   1486 CD2 CD2 . PHE PHE PHE A A 213  213  . 63.378 40.064 87.684  1.00 9.86  1 . C  ? 
ATOM   1487 C   C   . PHE PHE PHE A A 213  213  . 62.621 41.141 91.967  1.00 9.40  1 . C  ? 
ATOM   1488 O   O   . PHE PHE PHE A A 213  213  . 61.917 40.182 92.335  1.00 9.47  1 . O  ? 
ATOM   1489 N   N   . THR THR THR A A 214  214  . 62.233 42.412 92.061  1.00 9.09  1 . N  ? 
ATOM   1490 CA  CA  . THR THR THR A A 214  214  . 60.882 42.790 92.456  1.00 9.23  1 . C  ? 
ATOM   1491 CB  CB  . THR THR THR A A 214  214  . 60.881 43.754 93.652  1.00 9.33  1 . C  ? 
ATOM   1492 OG1 OG1 . THR THR THR A A 214  214  . 61.791 44.839 93.406  1.00 9.59  1 . O  ? 
ATOM   1493 CG2 CG2 . THR THR THR A A 214  214  . 61.307 43.026 94.914  1.00 9.79  1 . C  ? 
ATOM   1494 C   C   . THR THR THR A A 214  214  . 60.203 43.442 91.269  1.00 9.10  1 . C  ? 
ATOM   1495 O   O   . THR THR THR A A 214  214  . 60.855 44.147 90.457  1.00 9.62  1 . O  ? 
ATOM   1496 N   N   . TRP TRP TRP A A 215  215  . 58.900 43.211 91.167  1.00 8.80  1 . N  ? 
ATOM   1497 CA  CA  . TRP TRP TRP A A 215  215  . 58.088 43.799 90.098  1.00 8.75  1 . C  ? 
ATOM   1498 CB  CB  . TRP TRP TRP A A 215  215  . 58.075 42.867 88.868  1.00 8.53  1 . C  ? 
ATOM   1499 CG  CG  . TRP TRP TRP A A 215  215  . 57.651 43.552 87.592  1.00 8.36  1 . C  ? 
ATOM   1500 CD1 CD1 . TRP TRP TRP A A 215  215  . 56.423 43.565 87.036  1.00 8.40  1 . C  ? 
ATOM   1501 NE1 NE1 . TRP TRP TRP A A 215  215  . 56.420 44.306 85.889  1.00 8.45  1 . N  ? 
ATOM   1502 CE2 CE2 . TRP TRP TRP A A 215  215  . 57.663 44.827 85.698  1.00 8.30  1 . C  ? 
ATOM   1503 CD2 CD2 . TRP TRP TRP A A 215  215  . 58.476 44.351 86.745  1.00 8.17  1 . C  ? 
ATOM   1504 CE3 CE3 . TRP TRP TRP A A 215  215  . 59.822 44.719 86.775  1.00 8.56  1 . C  ? 
ATOM   1505 CZ3 CZ3 . TRP TRP TRP A A 215  215  . 60.311 45.530 85.756  1.00 8.39  1 . C  ? 
ATOM   1506 CH2 CH2 . TRP TRP TRP A A 215  215  . 59.478 45.974 84.728  1.00 8.50  1 . C  ? 
ATOM   1507 CZ2 CZ2 . TRP TRP TRP A A 215  215  . 58.157 45.628 84.677  1.00 8.53  1 . C  ? 
ATOM   1508 C   C   . TRP TRP TRP A A 215  215  . 56.687 44.057 90.607  1.00 9.18  1 . C  ? 
ATOM   1509 O   O   . TRP TRP TRP A A 215  215  . 56.078 43.213 91.264  1.00 9.41  1 . O  ? 
ATOM   1510 N   N   . GLN GLN GLN A A 216  216  . 56.159 45.230 90.273  1.00 8.72  1 . N  ? 
ATOM   1511 CA  CA  . GLN GLN GLN A A 216  216  . 54.773 45.579 90.567  1.00 9.16  1 . C  ? 
ATOM   1512 CB  CB  . GLN GLN GLN A A 216  216  . 54.607 47.091 90.482  1.00 10.29 1 . C  ? 
ATOM   1513 CG  CG  . GLN GLN GLN A A 216  216  . 53.197 47.612 90.753  1.00 11.12 1 . C  ? 
ATOM   1514 CD  CD  . GLN GLN GLN A A 216  216  . 53.202 49.108 90.960  1.00 12.60 1 . C  ? 
ATOM   1515 OE1 OE1 . GLN GLN GLN A A 216  216  . 53.889 49.576 91.847  1.00 14.37 1 . O  ? 
ATOM   1516 NE2 NE2 . GLN GLN GLN A A 216  216  . 52.453 49.846 90.164  1.00 14.27 1 . N  ? 
ATOM   1517 C   C   . GLN GLN GLN A A 216  216  . 53.839 44.931 89.547  1.00 8.64  1 . C  ? 
ATOM   1518 O   O   . GLN GLN GLN A A 216  216  . 54.127 44.908 88.360  1.00 8.80  1 . O  ? 
ATOM   1519 N   N   . ASN ASN ASN A A 217  217  . 52.712 44.397 90.017  1.00 8.70  1 . N  ? 
ATOM   1520 CA  CA  . ASN ASN ASN A A 217  217  . 51.653 44.001 89.122  1.00 8.58  1 . C  ? 
ATOM   1521 CB  CB  . ASN ASN ASN A A 217  217  . 50.579 43.187 89.866  1.00 8.64  1 . C  ? 
ATOM   1522 CG  CG  . ASN ASN ASN A A 217  217  . 49.492 42.684 88.939  1.00 9.07  1 . C  ? 
ATOM   1523 OD1 OD1 . ASN ASN ASN A A 217  217  . 49.235 43.273 87.878  1.00 9.57  1 . O  ? 
ATOM   1524 ND2 ND2 . ASN ASN ASN A A 217  217  . 48.874 41.588 89.313  1.00 8.85  1 . N  ? 
ATOM   1525 C   C   . ASN ASN ASN A A 217  217  . 51.075 45.253 88.482  1.00 8.87  1 . C  ? 
ATOM   1526 O   O   . ASN ASN ASN A A 217  217  . 50.293 45.986 89.095  1.00 9.71  1 . O  ? 
ATOM   1527 N   N   . MET MET MET A A 218  218  . 51.527 45.516 87.251  1.00 9.43  1 . N  ? 
ATOM   1528 CA  CA  . MET MET MET A A 218  218  . 51.220 46.750 86.545  1.00 9.86  1 . C  ? 
ATOM   1529 CB  CB  . MET MET MET A A 218  218  . 52.420 47.202 85.719  1.00 10.26 1 . C  ? 
ATOM   1530 CG  CG  . MET MET MET A A 218  218  . 53.596 47.652 86.579  1.00 10.62 1 . C  ? 
ATOM   1531 SD  SD  . MET MET MET A A 218  218  . 55.032 48.076 85.599  1.00 10.93 1 . S  ? 
ATOM   1532 CE  CE  . MET MET MET A A 218  218  . 54.408 49.492 84.691  1.00 11.29 1 . C  ? 
ATOM   1533 C   C   . MET MET MET A A 218  218  . 49.963 46.702 85.692  1.00 9.78  1 . C  ? 
ATOM   1534 O   O   . MET MET MET A A 218  218  . 49.705 47.617 84.921  1.00 10.60 1 . O  ? 
ATOM   1535 N   N   . ILE ILE ILE A A 219  219  . 49.144 45.672 85.837  1.00 9.81  1 . N  ? 
ATOM   1536 CA  CA  . ILE ILE ILE A A 219  219  . 47.883 45.667 85.127  1.00 9.77  1 . C  ? 
ATOM   1537 CB  CB  . ILE ILE ILE A A 219  219  . 47.138 44.321 85.260  1.00 10.00 1 . C  ? 
ATOM   1538 CG1 CG1 . ILE ILE ILE A A 219  219  . 47.979 43.171 84.678  1.00 10.32 1 . C  ? 
ATOM   1539 CD1 CD1 . ILE ILE ILE A A 219  219  . 48.433 43.335 83.231  1.00 10.65 1 . C  ? 
ATOM   1540 CG2 CG2 . ILE ILE ILE A A 219  219  . 45.779 44.397 84.570  1.00 10.07 1 . C  ? 
ATOM   1541 C   C   . ILE ILE ILE A A 219  219  . 47.065 46.824 85.685  1.00 10.09 1 . C  ? 
ATOM   1542 O   O   . ILE ILE ILE A A 219  219  . 46.928 46.956 86.898  1.00 10.33 1 . O  ? 
ATOM   1543 N   N   . GLY GLY GLY A A 220  220  . 46.586 47.673 84.778  1.00 10.70 1 . N  ? 
ATOM   1544 CA  CA  . GLY GLY GLY A A 220  220  . 45.922 48.913 85.132  1.00 11.81 1 . C  ? 
ATOM   1545 C   C   . GLY GLY GLY A A 220  220  . 46.790 50.161 85.122  1.00 12.71 1 . C  ? 
ATOM   1546 O   O   . GLY GLY GLY A A 220  220  . 46.276 51.269 85.333  1.00 14.37 1 . O  ? 
ATOM   1547 N   N   . PHE PHE PHE A A 221  221  . 48.097 50.017 84.909  1.00 13.02 1 . N  ? 
ATOM   1548 CA  CA  . PHE PHE PHE A A 221  221  . 49.020 51.146 84.771  1.00 14.04 1 . C  ? 
ATOM   1549 CB  CB  . PHE PHE PHE A A 221  221  . 50.432 50.607 84.459  1.00 14.91 1 . C  ? 
ATOM   1550 CG  CG  . PHE PHE PHE A A 221  221  . 51.530 51.665 84.346  1.00 15.95 1 . C  ? 
ATOM   1551 CD1 CD1 . PHE PHE PHE A A 221  221  . 51.897 52.421 85.434  1.00 17.10 1 . C  ? 
ATOM   1552 CE1 CE1 . PHE PHE PHE A A 221  221  . 52.943 53.336 85.349  1.00 17.72 1 . C  ? 
ATOM   1553 CZ  CZ  . PHE PHE PHE A A 221  221  . 53.623 53.502 84.152  1.00 18.99 1 . C  ? 
ATOM   1554 CE2 CE2 . PHE PHE PHE A A 221  221  . 53.284 52.730 83.051  1.00 18.27 1 . C  ? 
ATOM   1555 CD2 CD2 . PHE PHE PHE A A 221  221  . 52.244 51.809 83.162  1.00 17.42 1 . C  ? 
ATOM   1556 C   C   . PHE PHE PHE A A 221  221  . 48.574 52.082 83.656  1.00 14.94 1 . C  ? 
ATOM   1557 O   O   . PHE PHE PHE A A 221  221  . 48.742 53.298 83.771  1.00 15.78 1 . O  ? 
ATOM   1558 N   N   . PHE PHE PHE A A 222  222  . 48.046 51.511 82.573  1.00 14.88 1 . N  ? 
ATOM   1559 CA  CA  . PHE PHE PHE A A 222  222  . 47.393 52.281 81.511  1.00 16.11 1 . C  ? 
ATOM   1560 CB  CB  . PHE PHE PHE A A 222  222  . 48.344 52.569 80.338  1.00 17.22 1 . C  ? 
ATOM   1561 CG  CG  . PHE PHE PHE A A 222  222  . 48.724 51.355 79.555  1.00 17.60 1 . C  ? 
ATOM   1562 CD1 CD1 . PHE PHE PHE A A 222  222  . 49.723 50.509 80.017  1.00 18.39 1 . C  ? 
ATOM   1563 CE1 CE1 . PHE PHE PHE A A 222  222  . 50.077 49.370 79.314  1.00 18.20 1 . C  ? 
ATOM   1564 CZ  CZ  . PHE PHE PHE A A 222  222  . 49.436 49.056 78.127  1.00 19.36 1 . C  ? 
ATOM   1565 CE2 CE2 . PHE PHE PHE A A 222  222  . 48.435 49.887 77.647  1.00 18.88 1 . C  ? 
ATOM   1566 CD2 CD2 . PHE PHE PHE A A 222  222  . 48.076 51.035 78.355  1.00 18.76 1 . C  ? 
ATOM   1567 C   C   . PHE PHE PHE A A 222  222  . 46.179 51.542 80.997  1.00 16.94 1 . C  ? 
ATOM   1568 O   O   . PHE PHE PHE A A 222  222  . 46.050 50.335 81.200  1.00 15.95 1 . O  ? 
ATOM   1569 N   N   . GLY GLY GLY A A 223  223  . 45.289 52.288 80.346  1.00 18.03 1 . N  ? 
ATOM   1570 CA  CA  . GLY GLY GLY A A 223  223  . 44.201 51.720 79.582  1.00 18.72 1 . C  ? 
ATOM   1571 C   C   . GLY GLY GLY A A 223  223  . 42.939 51.418 80.366  1.00 19.33 1 . C  ? 
ATOM   1572 O   O   . GLY GLY GLY A A 223  223  . 41.919 51.058 79.772  1.00 21.78 1 . O  ? 
ATOM   1573 N   N   . LYS LYS LYS A A 224  224  . 42.992 51.561 81.684  1.00 18.13 1 . N  ? 
ATOM   1574 CA  CA  . LYS LYS LYS A A 224  224  . 41.885 51.237 82.557  1.00 19.25 1 . C  ? 
ATOM   1575 CB  CB  . LYS LYS LYS A A 224  224  . 42.389 50.278 83.631  1.00 19.73 1 . C  ? 
ATOM   1576 CG  CG  . LYS LYS LYS A A 224  224  . 41.347 49.307 84.114  1.00 19.66 1 . C  ? 
ATOM   1577 CD  CD  . LYS LYS LYS A A 224  224  . 41.925 48.374 85.154  1.00 18.62 1 . C  ? 
ATOM   1578 CE  CE  . LYS LYS LYS A A 224  224  . 40.828 47.453 85.640  1.00 18.61 1 . C  ? 
ATOM   1579 NZ  NZ  . LYS LYS LYS A A 224  224  . 41.118 46.755 86.914  1.00 17.78 1 . N  ? 
ATOM   1580 C   C   . LYS LYS LYS A A 224  224  . 41.368 52.558 83.148  1.00 20.08 1 . C  ? 
ATOM   1581 O   O   . LYS LYS LYS A A 224  224  . 42.120 53.270 83.815  1.00 21.08 1 . O  ? 
ATOM   1582 N   N   . GLN GLN GLN A A 225  225  . 40.087 52.876 82.911  1.00 21.68 1 . N  ? 
ATOM   1583 CA  CA  A GLN GLN GLN A A 225  225  . 39.509 54.180 83.247  0.50 21.83 1 . C  ? 
ATOM   1584 CA  CA  B GLN GLN GLN A A 225  225  . 39.559 54.219 83.271  0.50 22.70 1 . C  ? 
ATOM   1585 CB  CB  A GLN GLN GLN A A 225  225  . 38.253 54.411 82.393  0.50 22.22 1 . C  ? 
ATOM   1586 CB  CB  B GLN GLN GLN A A 225  225  . 38.393 54.655 82.359  0.50 24.22 1 . C  ? 
ATOM   1587 CG  CG  A GLN GLN GLN A A 225  225  . 38.462 54.238 80.884  0.50 21.85 1 . C  ? 
ATOM   1588 CG  CG  B GLN GLN GLN A A 225  225  . 37.614 55.930 82.759  0.50 25.17 1 . C  ? 
ATOM   1589 CD  CD  A GLN GLN GLN A A 225  225  . 39.635 55.042 80.360  0.50 22.28 1 . C  ? 
ATOM   1590 CD  CD  B GLN GLN GLN A A 225  225  . 38.401 57.242 82.695  0.50 26.10 1 . C  ? 
ATOM   1591 OE1 OE1 A GLN GLN GLN A A 225  225  . 40.451 54.551 79.570  0.50 22.72 1 . O  ? 
ATOM   1592 OE1 OE1 B GLN GLN GLN A A 225  225  . 38.144 58.081 81.841  0.50 27.69 1 . O  ? 
ATOM   1593 NE2 NE2 A GLN GLN GLN A A 225  225  . 39.742 56.277 80.820  0.50 20.96 1 . N  ? 
ATOM   1594 NE2 NE2 B GLN GLN GLN A A 225  225  . 39.322 57.435 83.614  0.50 26.04 1 . N  ? 
ATOM   1595 C   C   . GLN GLN GLN A A 225  225  . 39.185 54.323 84.748  1.00 22.53 1 . C  ? 
ATOM   1596 O   O   . GLN GLN GLN A A 225  225  . 39.271 55.416 85.322  1.00 23.77 1 . O  ? 
ATOM   1597 N   N   . VAL VAL VAL A A 226  226  . 38.806 53.212 85.386  1.00 21.03 1 . N  ? 
ATOM   1598 CA  CA  . VAL VAL VAL A A 226  226  . 38.465 53.207 86.818  1.00 19.64 1 . C  ? 
ATOM   1599 CB  CB  . VAL VAL VAL A A 226  226  . 36.927 53.188 87.063  1.00 20.02 1 . C  ? 
ATOM   1600 CG1 CG1 . VAL VAL VAL A A 226  226  . 36.269 54.481 86.594  1.00 20.97 1 . C  ? 
ATOM   1601 CG2 CG2 . VAL VAL VAL A A 226  226  . 36.264 52.013 86.369  1.00 20.24 1 . C  ? 
ATOM   1602 C   C   . VAL VAL VAL A A 226  226  . 39.078 51.977 87.512  1.00 19.70 1 . C  ? 
ATOM   1603 O   O   . VAL VAL VAL A A 226  226  . 39.463 51.011 86.838  1.00 19.00 1 . O  ? 
ATOM   1604 N   N   . ASN ASN ASN A A 227  227  . 39.139 52.015 88.846  1.00 19.20 1 . N  ? 
ATOM   1605 CA  CA  . ASN ASN ASN A A 227  227  . 39.483 50.834 89.663  1.00 19.16 1 . C  ? 
ATOM   1606 CB  CB  . ASN ASN ASN A A 227  227  . 38.346 49.796 89.592  1.00 20.31 1 . C  ? 
ATOM   1607 CG  CG  . ASN ASN ASN A A 227  227  . 37.025 50.321 90.132  1.00 21.48 1 . C  ? 
ATOM   1608 OD1 OD1 . ASN ASN ASN A A 227  227  . 36.984 50.976 91.163  1.00 25.44 1 . O  ? 
ATOM   1609 ND2 ND2 . ASN ASN ASN A A 227  227  . 35.940 50.016 89.436  1.00 22.81 1 . N  ? 
ATOM   1610 C   C   . ASN ASN ASN A A 227  227  . 40.803 50.199 89.186  1.00 16.88 1 . C  ? 
ATOM   1611 O   O   . ASN ASN ASN A A 227  227  . 40.851 49.014 88.817  1.00 16.44 1 . O  ? 
ATOM   1612 N   N   . VAL VAL VAL A A 228  228  . 41.859 51.007 89.148  1.00 15.82 1 . N  ? 
ATOM   1613 CA  CA  . VAL VAL VAL A A 228  228  . 43.081 50.630 88.426  1.00 15.43 1 . C  ? 
ATOM   1614 CB  CB  . VAL VAL VAL A A 228  228  . 44.069 51.807 88.252  1.00 16.41 1 . C  ? 
ATOM   1615 CG1 CG1 . VAL VAL VAL A A 228  228  . 43.407 52.933 87.460  1.00 17.61 1 . C  ? 
ATOM   1616 CG2 CG2 . VAL VAL VAL A A 228  228  . 44.631 52.319 89.570  1.00 16.77 1 . C  ? 
ATOM   1617 C   C   . VAL VAL VAL A A 228  228  . 43.815 49.386 88.922  1.00 14.20 1 . C  ? 
ATOM   1618 O   O   . VAL VAL VAL A A 228  228  . 44.475 48.728 88.119  1.00 14.22 1 . O  ? 
ATOM   1619 N   N   . ASN ASN ASN A A 229  229  . 43.701 49.046 90.207  1.00 13.78 1 . N  ? 
ATOM   1620 CA  CA  . ASN ASN ASN A A 229  229  . 44.292 47.805 90.732  1.00 13.60 1 . C  ? 
ATOM   1621 CB  CB  . ASN ASN ASN A A 229  229  . 44.985 48.051 92.074  1.00 13.85 1 . C  ? 
ATOM   1622 CG  CG  . ASN ASN ASN A A 229  229  . 46.250 48.868 91.921  1.00 14.76 1 . C  ? 
ATOM   1623 OD1 OD1 . ASN ASN ASN A A 229  229  . 47.074 48.534 91.103  1.00 15.70 1 . O  ? 
ATOM   1624 ND2 ND2 . ASN ASN ASN A A 229  229  . 46.415 49.915 92.715  1.00 16.00 1 . N  ? 
ATOM   1625 C   C   . ASN ASN ASN A A 229  229  . 43.299 46.667 90.908  1.00 13.81 1 . C  ? 
ATOM   1626 O   O   . ASN ASN ASN A A 229  229  . 43.689 45.533 91.165  1.00 12.76 1 . O  ? 
ATOM   1627 N   N   . SER SER SER A A 230  230  . 42.009 46.963 90.789  1.00 13.18 1 . N  ? 
ATOM   1628 CA  CA  . SER SER SER A A 230  230  . 41.000 46.013 91.219  1.00 13.63 1 . C  ? 
ATOM   1629 CB  CB  . SER SER SER A A 230  230  . 39.621 46.628 91.013  1.00 15.26 1 . C  ? 
ATOM   1630 OG  OG  . SER SER SER A A 230  230  . 38.619 45.730 91.410  1.00 18.81 1 . O  ? 
ATOM   1631 C   C   . SER SER SER A A 230  230  . 41.060 44.703 90.459  1.00 12.91 1 . C  ? 
ATOM   1632 O   O   . SER SER SER A A 230  230  . 41.032 44.697 89.231  1.00 13.37 1 . O  ? 
ATOM   1633 N   N   . GLY GLY GLY A A 231  231  . 41.117 43.593 91.194  1.00 11.78 1 . N  ? 
ATOM   1634 CA  CA  . GLY GLY GLY A A 231  231  . 41.168 42.271 90.582  1.00 11.78 1 . C  ? 
ATOM   1635 C   C   . GLY GLY GLY A A 231  231  . 42.573 41.787 90.266  1.00 11.01 1 . C  ? 
ATOM   1636 O   O   . GLY GLY GLY A A 231  231  . 42.755 40.642 89.861  1.00 11.25 1 . O  ? 
ATOM   1637 N   N   . ASN ASN ASN A A 232  232  . 43.589 42.644 90.443  1.00 10.05 1 . N  ? 
ATOM   1638 CA  CA  . ASN ASN ASN A A 232  232  . 44.962 42.169 90.218  1.00 9.68  1 . C  ? 
ATOM   1639 CB  CB  . ASN ASN ASN A A 232  232  . 45.985 43.305 90.319  1.00 9.63  1 . C  ? 
ATOM   1640 CG  CG  . ASN ASN ASN A A 232  232  . 45.958 44.245 89.126  1.00 9.86  1 . C  ? 
ATOM   1641 OD1 OD1 . ASN ASN ASN A A 232  232  . 45.225 44.044 88.164  1.00 10.09 1 . O  ? 
ATOM   1642 ND2 ND2 . ASN ASN ASN A A 232  232  . 46.784 45.293 89.195  1.00 10.17 1 . N  ? 
ATOM   1643 C   C   . ASN ASN ASN A A 232  232  . 45.298 41.076 91.220  1.00 9.69  1 . C  ? 
ATOM   1644 O   O   . ASN ASN ASN A A 232  232  . 44.922 41.141 92.388  1.00 10.04 1 . O  ? 
ATOM   1645 N   N   . PHE PHE PHE A A 233  233  . 45.997 40.051 90.747  1.00 9.73  1 . N  ? 
ATOM   1646 CA  CA  . PHE PHE PHE A A 233  233  . 46.460 38.990 91.625  1.00 9.96  1 . C  ? 
ATOM   1647 CB  CB  . PHE PHE PHE A A 233  233  . 45.385 37.907 91.857  1.00 10.47 1 . C  ? 
ATOM   1648 CG  CG  . PHE PHE PHE A A 233  233  . 45.290 36.899 90.753  1.00 11.18 1 . C  ? 
ATOM   1649 CD1 CD1 . PHE PHE PHE A A 233  233  . 44.692 37.226 89.534  1.00 11.65 1 . C  ? 
ATOM   1650 CE1 CE1 . PHE PHE PHE A A 233  233  . 44.610 36.272 88.518  1.00 12.04 1 . C  ? 
ATOM   1651 CZ  CZ  . PHE PHE PHE A A 233  233  . 45.140 35.013 88.701  1.00 11.95 1 . C  ? 
ATOM   1652 CE2 CE2 . PHE PHE PHE A A 233  233  . 45.738 34.675 89.898  1.00 12.18 1 . C  ? 
ATOM   1653 CD2 CD2 . PHE PHE PHE A A 233  233  . 45.812 35.612 90.917  1.00 12.13 1 . C  ? 
ATOM   1654 C   C   . PHE PHE PHE A A 233  233  . 47.716 38.373 91.083  1.00 9.90  1 . C  ? 
ATOM   1655 O   O   . PHE PHE PHE A A 233  233  . 47.995 38.462 89.890  1.00 9.68  1 . O  ? 
ATOM   1656 N   N   . ASN ASN ASN A A 234  234  . 48.470 37.759 91.977  1.00 9.88  1 . N  ? 
ATOM   1657 CA  CA  . ASN ASN ASN A A 234  234  . 49.760 37.173 91.650  1.00 10.12 1 . C  ? 
ATOM   1658 CB  CB  . ASN ASN ASN A A 234  234  . 50.865 37.857 92.451  1.00 9.87  1 . C  ? 
ATOM   1659 CG  CG  . ASN ASN ASN A A 234  234  . 50.871 39.369 92.313  1.00 10.00 1 . C  ? 
ATOM   1660 OD1 OD1 . ASN ASN ASN A A 234  234  . 50.398 39.935 91.329  1.00 10.26 1 . O  ? 
ATOM   1661 ND2 ND2 . ASN ASN ASN A A 234  234  . 51.453 40.034 93.315  1.00 9.78  1 . N  ? 
ATOM   1662 C   C   . ASN ASN ASN A A 234  234  . 49.794 35.674 91.955  1.00 10.82 1 . C  ? 
ATOM   1663 O   O   . ASN ASN ASN A A 234  234  . 49.286 35.233 92.992  1.00 10.97 1 . O  ? 
ATOM   1664 N   N   . LYS LYS LYS A A 235  235  . 50.395 34.899 91.064  1.00 11.25 1 . N  ? 
ATOM   1665 CA  CA  . LYS LYS LYS A A 235  235  . 50.579 33.463 91.280  1.00 12.21 1 . C  ? 
ATOM   1666 CB  CB  . LYS LYS LYS A A 235  235  . 49.616 32.632 90.431  1.00 14.11 1 . C  ? 
ATOM   1667 CG  CG  . LYS LYS LYS A A 235  235  . 49.759 32.795 88.940  1.00 15.17 1 . C  ? 
ATOM   1668 CD  CD  . LYS LYS LYS A A 235  235  . 48.687 32.006 88.188  1.00 17.30 1 . C  ? 
ATOM   1669 CE  CE  . LYS LYS LYS A A 235  235  . 48.759 32.301 86.707  1.00 18.94 1 . C  ? 
ATOM   1670 NZ  NZ  . LYS LYS LYS A A 235  235  . 47.700 31.564 85.956  1.00 20.28 1 . N  ? 
ATOM   1671 C   C   . LYS LYS LYS A A 235  235  . 52.010 33.054 90.998  1.00 12.66 1 . C  ? 
ATOM   1672 O   O   . LYS LYS LYS A A 235  235  . 52.708 33.712 90.243  1.00 12.30 1 . O  ? 
ATOM   1673 N   N   . ILE ILE ILE A A 236  236  . 52.444 31.978 91.633  1.00 13.25 1 . N  ? 
ATOM   1674 CA  CA  . ILE ILE ILE A A 236  236  . 53.779 31.447 91.480  1.00 13.80 1 . C  ? 
ATOM   1675 CB  CB  . ILE ILE ILE A A 236  236  . 54.415 31.180 92.865  1.00 14.65 1 . C  ? 
ATOM   1676 CG1 CG1 . ILE ILE ILE A A 236  236  . 54.552 32.482 93.670  1.00 15.13 1 . C  ? 
ATOM   1677 CD1 CD1 . ILE ILE ILE A A 236  236  . 55.549 33.492 93.151  1.00 15.82 1 . C  ? 
ATOM   1678 CG2 CG2 . ILE ILE ILE A A 236  236  . 55.762 30.490 92.762  1.00 15.22 1 . C  ? 
ATOM   1679 C   C   . ILE ILE ILE A A 236  236  . 53.717 30.165 90.659  1.00 14.76 1 . C  ? 
ATOM   1680 O   O   . ILE ILE ILE A A 236  236  . 52.876 29.296 90.927  1.00 15.19 1 . O  ? 
ATOM   1681 N   N   . ILE ILE ILE A A 237  237  . 54.597 30.066 89.662  1.00 14.33 1 . N  ? 
ATOM   1682 CA  CA  . ILE ILE ILE A A 237  237  . 54.709 28.885 88.790  1.00 16.12 1 . C  ? 
ATOM   1683 CB  CB  . ILE ILE ILE A A 237  237  . 54.659 29.245 87.288  1.00 17.78 1 . C  ? 
ATOM   1684 CG1 CG1 . ILE ILE ILE A A 237  237  . 53.458 30.130 86.945  1.00 20.63 1 . C  ? 
ATOM   1685 CD1 CD1 . ILE ILE ILE A A 237  237  . 52.140 29.608 87.410  1.00 21.49 1 . C  ? 
ATOM   1686 CG2 CG2 . ILE ILE ILE A A 237  237  . 54.677 27.986 86.429  1.00 18.40 1 . C  ? 
ATOM   1687 C   C   . ILE ILE ILE A A 237  237  . 56.070 28.257 89.105  1.00 16.90 1 . C  ? 
ATOM   1688 O   O   . ILE ILE ILE A A 237  237  . 57.101 28.937 89.086  1.00 15.51 1 . O  ? 
ATOM   1689 N   N   . LYS LYS LYS A A 238  238  . 56.077 26.968 89.424  1.00 18.28 1 . N  ? 
ATOM   1690 CA  CA  . LYS LYS LYS A A 238  238  . 57.323 26.211 89.604  1.00 19.74 1 . C  ? 
ATOM   1691 CB  CB  . LYS LYS LYS A A 238  238  . 57.348 25.547 90.961  1.00 22.14 1 . C  ? 
ATOM   1692 CG  CG  . LYS LYS LYS A A 238  238  . 57.420 26.508 92.118  1.00 23.54 1 . C  ? 
ATOM   1693 CD  CD  . LYS LYS LYS A A 238  238  . 56.895 25.855 93.379  1.00 25.56 1 . C  ? 
ATOM   1694 CE  CE  . LYS LYS LYS A A 238  238  . 57.017 26.789 94.553  1.00 25.53 1 . C  ? 
ATOM   1695 NZ  NZ  . LYS LYS LYS A A 238  238  . 56.457 26.154 95.781  1.00 25.82 1 . N  ? 
ATOM   1696 C   C   . LYS LYS LYS A A 238  238  . 57.352 25.162 88.518  1.00 21.07 1 . C  ? 
ATOM   1697 O   O   . LYS LYS LYS A A 238  238  . 56.516 24.254 88.519  1.00 22.41 1 . O  ? 
ATOM   1698 N   N   . ASP ASP ASP A A 239  239  . 58.258 25.312 87.555  1.00 19.97 1 . N  ? 
ATOM   1699 CA  CA  . ASP ASP ASP A A 239  239  . 58.355 24.401 86.427  1.00 21.77 1 . C  ? 
ATOM   1700 CB  CB  . ASP ASP ASP A A 239  239  . 58.417 25.182 85.115  1.00 23.15 1 . C  ? 
ATOM   1701 CG  CG  . ASP ASP ASP A A 239  239  . 58.452 24.279 83.893  1.00 26.43 1 . C  ? 
ATOM   1702 OD1 OD1 . ASP ASP ASP A A 239  239  . 58.937 23.120 83.962  1.00 29.40 1 . O  ? 
ATOM   1703 OD2 OD2 . ASP ASP ASP A A 239  239  . 58.008 24.738 82.831  1.00 29.78 1 . O  ? 
ATOM   1704 C   C   . ASP ASP ASP A A 239  239  . 59.595 23.566 86.659  1.00 22.24 1 . C  ? 
ATOM   1705 O   O   . ASP ASP ASP A A 239  239  . 60.710 24.047 86.473  1.00 20.56 1 . O  ? 
ATOM   1706 N   N   . LYS LYS LYS A A 240  240  . 59.393 22.330 87.112  1.00 24.60 1 . N  ? 
ATOM   1707 CA  CA  . LYS LYS LYS A A 240  240  . 60.477 21.391 87.392  1.00 29.37 1 . C  ? 
ATOM   1708 CB  CB  . LYS LYS LYS A A 240  240  . 60.291 20.710 88.746  1.00 33.18 1 . C  ? 
ATOM   1709 CG  CG  . LYS LYS LYS A A 240  240  . 60.723 21.541 89.938  1.00 37.38 1 . C  ? 
ATOM   1710 CD  CD  . LYS LYS LYS A A 240  240  . 60.789 20.716 91.224  1.00 41.62 1 . C  ? 
ATOM   1711 CE  CE  . LYS LYS LYS A A 240  240  . 59.410 20.297 91.734  1.00 45.09 1 . C  ? 
ATOM   1712 NZ  NZ  . LYS LYS LYS A A 240  240  . 58.561 21.450 92.164  1.00 47.42 1 . N  ? 
ATOM   1713 C   C   . LYS LYS LYS A A 240  240  . 60.458 20.330 86.322  1.00 31.79 1 . C  ? 
ATOM   1714 O   O   . LYS LYS LYS A A 240  240  . 59.410 19.757 86.017  1.00 36.50 1 . O  ? 
ATOM   1715 N   N   . SER SER SER A A 241  241  . 61.614 20.084 85.741  1.00 32.22 1 . N  ? 
ATOM   1716 CA  CA  . SER SER SER A A 241  241  . 61.818 18.931 84.880  1.00 35.66 1 . C  ? 
ATOM   1717 CB  CB  . SER SER SER A A 241  241  . 61.467 19.279 83.427  1.00 36.22 1 . C  ? 
ATOM   1718 OG  OG  . SER SER SER A A 241  241  . 62.280 20.325 82.922  1.00 36.82 1 . O  ? 
ATOM   1719 C   C   . SER SER SER A A 241  241  . 63.282 18.527 85.065  1.00 37.17 1 . C  ? 
ATOM   1720 O   O   . SER SER SER A A 241  241  . 63.988 19.127 85.880  1.00 39.34 1 . O  ? 
ATOM   1721 N   N   . LYS LYS LYS A A 242  242  . 63.748 17.518 84.347  1.00 37.25 1 . N  ? 
ATOM   1722 CA  CA  . LYS LYS LYS A A 242  242  . 65.152 17.110 84.483  1.00 36.88 1 . C  ? 
ATOM   1723 CB  CB  . LYS LYS LYS A A 242  242  . 65.412 15.831 83.700  1.00 37.14 1 . C  ? 
ATOM   1724 CG  CG  . LYS LYS LYS A A 242  242  . 64.715 14.625 84.311  1.00 37.65 1 . C  ? 
ATOM   1725 CD  CD  . LYS LYS LYS A A 242  242  . 64.879 13.383 83.451  1.00 39.08 1 . C  ? 
ATOM   1726 CE  CE  . LYS LYS LYS A A 242  242  . 63.927 13.372 82.260  1.00 37.72 1 . C  ? 
ATOM   1727 NZ  NZ  . LYS LYS LYS A A 242  242  . 62.552 12.963 82.647  1.00 37.22 1 . N  ? 
ATOM   1728 C   C   . LYS LYS LYS A A 242  242  . 66.092 18.246 84.038  1.00 36.50 1 . C  ? 
ATOM   1729 O   O   . LYS LYS LYS A A 242  242  . 65.960 18.777 82.923  1.00 33.86 1 . O  ? 
ATOM   1730 N   N   . ASP ASP ASP A A 243  243  . 66.993 18.648 84.944  1.00 37.35 1 . N  ? 
ATOM   1731 CA  CA  . ASP ASP ASP A A 243  243  . 68.002 19.716 84.698  1.00 38.14 1 . C  ? 
ATOM   1732 CB  CB  . ASP ASP ASP A A 243  243  . 68.994 19.280 83.609  1.00 38.09 1 . C  ? 
ATOM   1733 CG  CG  . ASP ASP ASP A A 243  243  . 69.644 17.965 83.926  1.00 40.37 1 . C  ? 
ATOM   1734 OD1 OD1 . ASP ASP ASP A A 243  243  . 70.054 17.776 85.099  1.00 40.73 1 . O  ? 
ATOM   1735 OD2 OD2 . ASP ASP ASP A A 243  243  . 69.739 17.124 83.009  1.00 39.84 1 . O  ? 
ATOM   1736 C   C   . ASP ASP ASP A A 243  243  . 67.436 21.084 84.345  1.00 36.92 1 . C  ? 
ATOM   1737 O   O   . ASP ASP ASP A A 243  243  . 68.093 21.914 83.693  1.00 35.83 1 . O  ? 
ATOM   1738 N   N   . SER SER SER A A 244  244  . 66.211 21.319 84.785  1.00 36.26 1 . N  ? 
ATOM   1739 CA  CA  . SER SER SER A A 244  244  . 65.572 22.588 84.583  1.00 35.60 1 . C  ? 
ATOM   1740 CB  CB  . SER SER SER A A 244  244  . 64.816 22.623 83.255  1.00 37.72 1 . C  ? 
ATOM   1741 OG  OG  . SER SER SER A A 244  244  . 64.539 23.963 82.849  1.00 41.97 1 . O  ? 
ATOM   1742 C   C   . SER SER SER A A 244  244  . 64.653 22.793 85.791  1.00 31.70 1 . C  ? 
ATOM   1743 O   O   . SER SER SER A A 244  244  . 63.851 21.925 86.164  1.00 31.57 1 . O  ? 
ATOM   1744 N   N   . GLU GLU GLU A A 245  245  . 64.843 23.905 86.461  1.00 25.80 1 . N  ? 
ATOM   1745 CA  CA  . GLU GLU GLU A A 245  245  . 63.872 24.378 87.421  1.00 23.11 1 . C  ? 
ATOM   1746 CB  CB  . GLU GLU GLU A A 245  245  . 64.332 24.065 88.850  1.00 26.71 1 . C  ? 
ATOM   1747 CG  CG  . GLU GLU GLU A A 245  245  . 63.816 24.953 89.978  1.00 31.02 1 . C  ? 
ATOM   1748 CD  CD  . GLU GLU GLU A A 245  245  . 62.487 24.536 90.572  1.00 35.85 1 . C  ? 
ATOM   1749 OE1 OE1 . GLU GLU GLU A A 245  245  . 62.473 24.240 91.789  1.00 38.13 1 . O  ? 
ATOM   1750 OE2 OE2 . GLU GLU GLU A A 245  245  . 61.455 24.544 89.848  1.00 41.06 1 . O  ? 
ATOM   1751 C   C   . GLU GLU GLU A A 245  245  . 63.743 25.864 87.116  1.00 18.91 1 . C  ? 
ATOM   1752 O   O   . GLU GLU GLU A A 245  245  . 64.734 26.570 87.112  1.00 18.52 1 . O  ? 
ATOM   1753 N   N   . ILE ILE ILE A A 246  246  . 62.527 26.299 86.812  1.00 16.17 1 . N  ? 
ATOM   1754 CA  CA  . ILE ILE ILE A A 246  246  . 62.206 27.716 86.697  1.00 15.02 1 . C  ? 
ATOM   1755 CB  CB  . ILE ILE ILE A A 246  246  . 61.660 28.032 85.294  1.00 15.83 1 . C  ? 
ATOM   1756 CG1 CG1 . ILE ILE ILE A A 246  246  . 62.780 27.852 84.264  1.00 16.52 1 . C  ? 
ATOM   1757 CD1 CD1 . ILE ILE ILE A A 246  246  . 62.326 27.941 82.821  1.00 17.72 1 . C  ? 
ATOM   1758 CG2 CG2 . ILE ILE ILE A A 246  246  . 61.058 29.444 85.230  1.00 15.67 1 . C  ? 
ATOM   1759 C   C   . ILE ILE ILE A A 246  246  . 61.176 28.035 87.772  1.00 14.91 1 . C  ? 
ATOM   1760 O   O   . ILE ILE ILE A A 246  246  . 60.192 27.296 87.961  1.00 14.55 1 . O  ? 
ATOM   1761 N   N   . VAL VAL VAL A A 247  247  . 61.377 29.155 88.455  1.00 12.97 1 . N  ? 
ATOM   1762 CA  CA  . VAL VAL VAL A A 247  247  . 60.387 29.685 89.373  1.00 12.72 1 . C  ? 
ATOM   1763 CB  CB  . VAL VAL VAL A A 247  247  . 60.888 29.706 90.801  1.00 13.45 1 . C  ? 
ATOM   1764 CG1 CG1 . VAL VAL VAL A A 247  247  . 59.859 30.367 91.741  1.00 14.14 1 . C  ? 
ATOM   1765 CG2 CG2 . VAL VAL VAL A A 247  247  . 61.233 28.278 91.223  1.00 14.27 1 . C  ? 
ATOM   1766 C   C   . VAL VAL VAL A A 247  247  . 60.018 31.075 88.877  1.00 11.83 1 . C  ? 
ATOM   1767 O   O   . VAL VAL VAL A A 247  247  . 60.897 31.886 88.582  1.00 11.72 1 . O  ? 
ATOM   1768 N   N   . ALA ALA ALA A A 248  248  . 58.724 31.312 88.738  1.00 11.93 1 . N  ? 
ATOM   1769 CA  CA  . ALA ALA ALA A A 248  248  . 58.224 32.586 88.182  1.00 11.83 1 . C  ? 
ATOM   1770 CB  CB  . ALA ALA ALA A A 248  248  . 57.922 32.428 86.701  1.00 12.30 1 . C  ? 
ATOM   1771 C   C   . ALA ALA ALA A A 248  248  . 56.990 33.082 88.905  1.00 12.09 1 . C  ? 
ATOM   1772 O   O   . ALA ALA ALA A A 248  248  . 56.220 32.292 89.447  1.00 12.67 1 . O  ? 
ATOM   1773 N   N   . ALA ALA ALA A A 249  249  . 56.815 34.401 88.916  1.00 11.56 1 . N  ? 
ATOM   1774 CA  CA  . ALA ALA ALA A A 249  249  . 55.598 35.025 89.374  1.00 11.08 1 . C  ? 
ATOM   1775 CB  CB  . ALA ALA ALA A A 249  249  . 55.893 36.210 90.272  1.00 11.22 1 . C  ? 
ATOM   1776 C   C   . ALA ALA ALA A A 249  249  . 54.871 35.484 88.141  1.00 11.08 1 . C  ? 
ATOM   1777 O   O   . ALA ALA ALA A A 249  249  . 55.493 36.073 87.242  1.00 12.14 1 . O  ? 
ATOM   1778 N   N   . VAL VAL VAL A A 250  250  . 53.573 35.208 88.074  1.00 10.33 1 . N  ? 
ATOM   1779 CA  CA  . VAL VAL VAL A A 250  250  . 52.701 35.708 87.031  1.00 10.54 1 . C  ? 
ATOM   1780 CB  CB  . VAL VAL VAL A A 250  250  . 51.957 34.577 86.315  1.00 11.06 1 . C  ? 
ATOM   1781 CG1 CG1 . VAL VAL VAL A A 250  250  . 50.917 35.149 85.360  1.00 11.31 1 . C  ? 
ATOM   1782 CG2 CG2 . VAL VAL VAL A A 250  250  . 52.942 33.625 85.624  1.00 11.95 1 . C  ? 
ATOM   1783 C   C   . VAL VAL VAL A A 250  250  . 51.728 36.685 87.692  1.00 10.50 1 . C  ? 
ATOM   1784 O   O   . VAL VAL VAL A A 250  250  . 50.961 36.323 88.584  1.00 10.50 1 . O  ? 
ATOM   1785 N   N   . MET MET MET A A 251  251  . 51.770 37.929 87.228  1.00 9.86  1 . N  ? 
ATOM   1786 CA  CA  . MET MET MET A A 251  251  . 51.018 39.038 87.795  1.00 10.01 1 . C  ? 
ATOM   1787 CB  CB  . MET MET MET A A 251  251  . 51.997 40.188 88.059  1.00 10.39 1 . C  ? 
ATOM   1788 CG  CG  . MET MET MET A A 251  251  . 52.975 39.924 89.200  1.00 10.56 1 . C  ? 
ATOM   1789 SD  SD  . MET MET MET A A 251  251  . 54.493 40.894 89.103  1.00 11.56 1 . S  ? 
ATOM   1790 CE  CE  . MET MET MET A A 251  251  . 55.373 40.045 87.795  1.00 11.46 1 . C  ? 
ATOM   1791 C   C   . MET MET MET A A 251  251  . 49.964 39.429 86.779  1.00 9.91  1 . C  ? 
ATOM   1792 O   O   . MET MET MET A A 251  251  . 50.268 40.009 85.737  1.00 9.82  1 . O  ? 
ATOM   1793 N   N   . GLY GLY GLY A A 252  252  . 48.708 39.127 87.080  1.00 9.75  1 . N  ? 
ATOM   1794 CA  CA  . GLY GLY GLY A A 252  252  . 47.606 39.306 86.135  1.00 10.25 1 . C  ? 
ATOM   1795 C   C   . GLY GLY GLY A A 252  252  . 46.381 39.830 86.831  1.00 10.56 1 . C  ? 
ATOM   1796 O   O   . GLY GLY GLY A A 252  252  . 46.478 40.466 87.875  1.00 10.06 1 . O  ? 
ATOM   1797 N   N   . ASN ASN ASN A A 253  253  . 45.212 39.557 86.251  1.00 10.77 1 . N  ? 
ATOM   1798 CA  CA  . ASN ASN ASN A A 253  253  . 43.952 40.046 86.785  1.00 11.27 1 . C  ? 
ATOM   1799 CB  CB  . ASN ASN ASN A A 253  253  . 43.524 41.309 86.015  1.00 11.59 1 . C  ? 
ATOM   1800 CG  CG  . ASN ASN ASN A A 253  253  . 42.349 42.027 86.636  1.00 12.33 1 . C  ? 
ATOM   1801 OD1 OD1 . ASN ASN ASN A A 253  253  . 41.196 41.661 86.386  1.00 13.76 1 . O  ? 
ATOM   1802 ND2 ND2 . ASN ASN ASN A A 253  253  . 42.615 43.078 87.411  1.00 11.85 1 . N  ? 
ATOM   1803 C   C   . ASN ASN ASN A A 253  253  . 42.928 38.915 86.653  1.00 12.22 1 . C  ? 
ATOM   1804 O   O   . ASN ASN ASN A A 253  253  . 42.994 38.116 85.711  1.00 12.49 1 . O  ? 
ATOM   1805 N   N   . ILE ILE ILE A A 254  254  . 41.984 38.874 87.589  1.00 13.57 1 . N  ? 
ATOM   1806 CA  CA  . ILE ILE ILE A A 254  254  . 40.950 37.844 87.558  1.00 14.74 1 . C  ? 
ATOM   1807 CB  CB  . ILE ILE ILE A A 254  254  . 40.123 37.782 88.861  1.00 14.77 1 . C  ? 
ATOM   1808 CG1 CG1 . ILE ILE ILE A A 254  254  . 39.370 39.088 89.109  1.00 15.50 1 . C  ? 
ATOM   1809 CD1 CD1 . ILE ILE ILE A A 254  254  . 38.423 39.005 90.290  1.00 16.59 1 . C  ? 
ATOM   1810 CG2 CG2 . ILE ILE ILE A A 254  254  . 41.015 37.378 90.015  1.00 14.87 1 . C  ? 
ATOM   1811 C   C   . ILE ILE ILE A A 254  254  . 40.033 37.936 86.345  1.00 15.75 1 . C  ? 
ATOM   1812 O   O   . ILE ILE ILE A A 254  254  . 39.437 36.930 85.973  1.00 17.73 1 . O  ? 
ATOM   1813 N   N   . SER SER SER A A 255  255  . 39.934 39.098 85.721  1.00 16.56 1 . N  ? 
ATOM   1814 CA  CA  . SER SER SER A A 255  255  . 39.129 39.245 84.509  1.00 18.89 1 . C  ? 
ATOM   1815 CB  CB  . SER SER SER A A 255  255  . 39.027 40.709 84.150  1.00 19.95 1 . C  ? 
ATOM   1816 OG  OG  . SER SER SER A A 255  255  . 38.200 40.899 83.026  1.00 22.01 1 . O  ? 
ATOM   1817 C   C   . SER SER SER A A 255  255  . 39.719 38.456 83.336  1.00 20.71 1 . C  ? 
ATOM   1818 O   O   . SER SER SER A A 255  255  . 40.926 38.458 83.119  1.00 19.32 1 . O  ? 
ATOM   1819 N   N   . ASN ASN ASN A A 256  256  . 38.853 37.756 82.600  1.00 23.95 1 . N  ? 
ATOM   1820 CA  CA  . ASN ASN ASN A A 256  256  . 39.232 37.132 81.327  1.00 27.46 1 . C  ? 
ATOM   1821 CB  CB  . ASN ASN ASN A A 256  256  . 38.582 35.754 81.195  1.00 29.77 1 . C  ? 
ATOM   1822 CG  CG  . ASN ASN ASN A A 256  256  . 39.080 34.790 82.244  1.00 32.76 1 . C  ? 
ATOM   1823 OD1 OD1 . ASN ASN ASN A A 256  256  . 40.276 34.529 82.331  1.00 36.92 1 . O  ? 
ATOM   1824 ND2 ND2 . ASN ASN ASN A A 256  256  . 38.181 34.283 83.074  1.00 35.25 1 . N  ? 
ATOM   1825 C   C   . ASN ASN ASN A A 256  256  . 38.892 38.020 80.125  1.00 29.02 1 . C  ? 
ATOM   1826 O   O   . ASN ASN ASN A A 256  256  . 38.994 37.561 78.971  1.00 29.93 1 . O  ? 
ATOM   1827 N   N   . ASP ASP ASP A A 257  257  . 38.548 39.290 80.383  1.00 28.22 1 . N  ? 
ATOM   1828 CA  CA  . ASP ASP ASP A A 257  257  . 38.239 40.260 79.321  1.00 30.12 1 . C  ? 
ATOM   1829 CB  CB  . ASP ASP ASP A A 257  257  . 37.831 41.616 79.901  1.00 30.93 1 . C  ? 
ATOM   1830 CG  CG  . ASP ASP ASP A A 257  257  . 36.451 41.597 80.560  1.00 34.01 1 . C  ? 
ATOM   1831 OD1 OD1 . ASP ASP ASP A A 257  257  . 35.779 40.531 80.580  1.00 36.04 1 . O  ? 
ATOM   1832 OD2 OD2 . ASP ASP ASP A A 257  257  . 36.056 42.673 81.058  1.00 35.67 1 . O  ? 
ATOM   1833 C   C   . ASP ASP ASP A A 257  257  . 39.417 40.509 78.387  1.00 30.58 1 . C  ? 
ATOM   1834 O   O   . ASP ASP ASP A A 257  257  . 40.570 40.571 78.821  1.00 28.17 1 . O  ? 
ATOM   1835 N   N   . ASN ASN ASN A A 258  258  . 39.105 40.706 77.111  1.00 30.28 1 . N  ? 
ATOM   1836 CA  CA  . ASN ASN ASN A A 258  258  . 40.116 40.942 76.095  1.00 30.91 1 . C  ? 
ATOM   1837 CB  CB  . ASN ASN ASN A A 258  258  . 39.821 40.071 74.871  1.00 31.87 1 . C  ? 
ATOM   1838 CG  CG  . ASN ASN ASN A A 258  258  . 39.725 38.590 75.223  1.00 34.90 1 . C  ? 
ATOM   1839 OD1 OD1 . ASN ASN ASN A A 258  258  . 38.657 37.980 75.088  1.00 39.37 1 . O  ? 
ATOM   1840 ND2 ND2 . ASN ASN ASN A A 258  258  . 40.827 38.004 75.688  1.00 35.06 1 . N  ? 
ATOM   1841 C   C   . ASN ASN ASN A A 258  258  . 40.116 42.424 75.772  1.00 28.89 1 . C  ? 
ATOM   1842 O   O   . ASN ASN ASN A A 258  258  . 39.399 42.884 74.904  1.00 32.11 1 . O  ? 
ATOM   1843 N   N   . GLU GLU GLU A A 259  259  . 40.922 43.177 76.513  1.00 29.61 1 . N  ? 
ATOM   1844 CA  CA  . GLU GLU GLU A A 259  259  . 41.021 44.631 76.376  1.00 27.47 1 . C  ? 
ATOM   1845 CB  CB  . GLU GLU GLU A A 259  259  . 40.278 45.338 77.512  1.00 31.56 1 . C  ? 
ATOM   1846 CG  CG  . GLU GLU GLU A A 259  259  . 38.770 45.105 77.555  1.00 34.92 1 . C  ? 
ATOM   1847 CD  CD  . GLU GLU GLU A A 259  259  . 38.003 45.723 76.392  1.00 38.04 1 . C  ? 
ATOM   1848 OE1 OE1 . GLU GLU GLU A A 259  259  . 38.556 46.563 75.641  1.00 40.27 1 . O  ? 
ATOM   1849 OE2 OE2 . GLU GLU GLU A A 259  259  . 36.818 45.355 76.224  1.00 41.19 1 . O  ? 
ATOM   1850 C   C   . GLU GLU GLU A A 259  259  . 42.483 45.041 76.427  1.00 23.82 1 . C  ? 
ATOM   1851 O   O   . GLU GLU GLU A A 259  259  . 43.320 44.296 76.932  1.00 20.26 1 . O  ? 
ATOM   1852 N   N   . GLU GLU GLU A A 260  260  . 42.762 46.245 75.955  1.00 20.21 1 . N  ? 
ATOM   1853 CA  CA  . GLU GLU GLU A A 260  260  . 44.114 46.815 75.922  1.00 20.64 1 . C  ? 
ATOM   1854 CB  CB  . GLU GLU GLU A A 260  260  . 44.009 48.287 75.489  1.00 24.22 1 . C  ? 
ATOM   1855 CG  CG  . GLU GLU GLU A A 260  260  . 45.244 49.149 75.693  1.00 27.29 1 . C  ? 
ATOM   1856 CD  CD  . GLU GLU GLU A A 260  260  . 44.956 50.643 75.640  1.00 29.34 1 . C  ? 
ATOM   1857 OE1 OE1 . GLU GLU GLU A A 260  260  . 43.819 51.076 75.915  1.00 34.44 1 . O  ? 
ATOM   1858 OE2 OE2 . GLU GLU GLU A A 260  260  . 45.880 51.406 75.335  1.00 32.80 1 . O  ? 
ATOM   1859 C   C   . GLU GLU GLU A A 260  260  . 44.838 46.743 77.262  1.00 17.83 1 . C  ? 
ATOM   1860 O   O   . GLU GLU GLU A A 260  260  . 46.063 46.520 77.329  1.00 17.22 1 . O  ? 
ATOM   1861 N   N   . TRP TRP TRP A A 261  261  . 44.089 46.969 78.341  1.00 16.45 1 . N  ? 
ATOM   1862 CA  CA  . TRP TRP TRP A A 261  261  . 44.697 47.010 79.666  1.00 15.27 1 . C  ? 
ATOM   1863 CB  CB  . TRP TRP TRP A A 261  261  . 43.837 47.833 80.655  1.00 15.80 1 . C  ? 
ATOM   1864 CG  CG  . TRP TRP TRP A A 261  261  . 42.473 47.265 80.923  1.00 17.02 1 . C  ? 
ATOM   1865 CD1 CD1 . TRP TRP TRP A A 261  261  . 41.296 47.646 80.316  1.00 18.98 1 . C  ? 
ATOM   1866 NE1 NE1 . TRP TRP TRP A A 261  261  . 40.257 46.904 80.805  1.00 20.12 1 . N  ? 
ATOM   1867 CE2 CE2 . TRP TRP TRP A A 261  261  . 40.723 46.049 81.769  1.00 18.66 1 . C  ? 
ATOM   1868 CD2 CD2 . TRP TRP TRP A A 261  261  . 42.122 46.245 81.867  1.00 17.32 1 . C  ? 
ATOM   1869 CE3 CE3 . TRP TRP TRP A A 261  261  . 42.841 45.486 82.788  1.00 17.19 1 . C  ? 
ATOM   1870 CZ3 CZ3 . TRP TRP TRP A A 261  261  . 42.163 44.554 83.562  1.00 17.92 1 . C  ? 
ATOM   1871 CH2 CH2 . TRP TRP TRP A A 261  261  . 40.770 44.361 83.421  1.00 18.87 1 . C  ? 
ATOM   1872 CZ2 CZ2 . TRP TRP TRP A A 261  261  . 40.040 45.102 82.539  1.00 18.60 1 . C  ? 
ATOM   1873 C   C   . TRP TRP TRP A A 261  261  . 45.004 45.665 80.297  1.00 13.90 1 . C  ? 
ATOM   1874 O   O   . TRP TRP TRP A A 261  261  . 45.792 45.624 81.236  1.00 12.97 1 . O  ? 
ATOM   1875 N   N   . ASN ASN ASN A A 262  262  . 44.388 44.587 79.821  1.00 13.16 1 . N  ? 
ATOM   1876 CA  CA  . ASN ASN ASN A A 262  262  . 44.463 43.288 80.501  1.00 12.73 1 . C  ? 
ATOM   1877 CB  CB  . ASN ASN ASN A A 262  262  . 43.095 42.588 80.474  1.00 13.00 1 . C  ? 
ATOM   1878 CG  CG  . ASN ASN ASN A A 262  262  . 42.962 41.511 81.517  1.00 13.85 1 . C  ? 
ATOM   1879 OD1 OD1 . ASN ASN ASN A A 262  262  . 43.767 41.406 82.441  1.00 13.02 1 . O  ? 
ATOM   1880 ND2 ND2 . ASN ASN ASN A A 262  262  . 41.905 40.686 81.383  1.00 15.57 1 . N  ? 
ATOM   1881 C   C   . ASN ASN ASN A A 262  262  . 45.529 42.418 79.867  1.00 12.04 1 . C  ? 
ATOM   1882 O   O   . ASN ASN ASN A A 262  262  . 45.825 42.531 78.674  1.00 12.64 1 . O  ? 
ATOM   1883 N   N   . GLY GLY GLY A A 263  263  . 46.102 41.559 80.690  1.00 11.34 1 . N  ? 
ATOM   1884 CA  CA  . GLY GLY GLY A A 263  263  . 47.148 40.664 80.292  1.00 11.20 1 . C  ? 
ATOM   1885 C   C   . GLY GLY GLY A A 263  263  . 47.907 40.253 81.537  1.00 10.85 1 . C  ? 
ATOM   1886 O   O   . GLY GLY GLY A A 263  263  . 47.336 40.201 82.627  1.00 10.52 1 . O  ? 
ATOM   1887 N   N   . GLU GLU GLU A A 264  264  . 49.201 40.000 81.374  1.00 10.26 1 . N  ? 
ATOM   1888 CA  CA  . GLU GLU GLU A A 264  264  . 50.042 39.509 82.473  1.00 10.69 1 . C  ? 
ATOM   1889 CB  CB  . GLU GLU GLU A A 264  264  . 50.172 38.000 82.407  1.00 12.14 1 . C  ? 
ATOM   1890 CG  CG  . GLU GLU GLU A A 264  264  . 48.931 37.228 82.723  1.00 12.89 1 . C  ? 
ATOM   1891 CD  CD  . GLU GLU GLU A A 264  264  . 49.115 35.733 82.552  1.00 13.88 1 . C  ? 
ATOM   1892 OE1 OE1 . GLU GLU GLU A A 264  264  . 48.243 35.009 83.081  1.00 15.24 1 . O  ? 
ATOM   1893 OE2 OE2 . GLU GLU GLU A A 264  264  . 50.094 35.255 81.896  1.00 14.13 1 . O  ? 
ATOM   1894 C   C   . GLU GLU GLU A A 264  264  . 51.437 40.042 82.366  1.00 10.55 1 . C  ? 
ATOM   1895 O   O   . GLU GLU GLU A A 264  264  . 51.922 40.218 81.253  1.00 11.51 1 . O  ? 
ATOM   1896 N   N   . TYR TYR TYR A A 265  265  . 52.083 40.231 83.512  1.00 9.71  1 . N  ? 
ATOM   1897 CA  CA  . TYR TYR TYR A A 265  265  . 53.531 40.392 83.609  1.00 9.75  1 . C  ? 
ATOM   1898 CB  CB  . TYR TYR TYR A A 265  265  . 53.913 41.632 84.432  1.00 9.75  1 . C  ? 
ATOM   1899 CG  CG  . TYR TYR TYR A A 265  265  . 53.561 42.942 83.785  1.00 10.02 1 . C  ? 
ATOM   1900 CD1 CD1 . TYR TYR TYR A A 265  265  . 52.278 43.484 83.894  1.00 9.89  1 . C  ? 
ATOM   1901 CE1 CE1 . TYR TYR TYR A A 265  265  . 51.957 44.690 83.270  1.00 10.26 1 . C  ? 
ATOM   1902 CZ  CZ  . TYR TYR TYR A A 265  265  . 52.918 45.368 82.564  1.00 10.40 1 . C  ? 
ATOM   1903 OH  OH  . TYR TYR TYR A A 265  265  . 52.599 46.570 81.982  1.00 11.16 1 . O  ? 
ATOM   1904 CE2 CE2 . TYR TYR TYR A A 265  265  . 54.187 44.850 82.459  1.00 10.35 1 . C  ? 
ATOM   1905 CD2 CD2 . TYR TYR TYR A A 265  265  . 54.501 43.654 83.062  1.00 10.10 1 . C  ? 
ATOM   1906 C   C   . TYR TYR TYR A A 265  265  . 54.079 39.169 84.300  1.00 9.64  1 . C  ? 
ATOM   1907 O   O   . TYR TYR TYR A A 265  265  . 53.424 38.602 85.185  1.00 9.97  1 . O  ? 
ATOM   1908 N   N   . SER SER SER A A 266  266  . 55.294 38.783 83.934  1.00 9.96  1 . N  ? 
ATOM   1909 CA  CA  . SER SER SER A A 266  266  . 55.996 37.723 84.654  1.00 10.37 1 . C  ? 
ATOM   1910 CB  CB  . SER SER SER A A 266  266  . 55.870 36.392 83.909  1.00 10.97 1 . C  ? 
ATOM   1911 OG  OG  . SER SER SER A A 266  266  . 56.446 35.342 84.646  1.00 13.17 1 . O  ? 
ATOM   1912 C   C   . SER SER SER A A 266  266  . 57.457 38.054 84.910  1.00 9.85  1 . C  ? 
ATOM   1913 O   O   . SER SER SER A A 266  266  . 58.119 38.666 84.059  1.00 9.77  1 . O  ? 
ATOM   1914 N   N   . ILE ILE ILE A A 267  267  . 57.938 37.709 86.106  1.00 9.81  1 . N  ? 
ATOM   1915 CA  CA  . ILE ILE ILE A A 267  267  . 59.362 37.720 86.392  1.00 9.96  1 . C  ? 
ATOM   1916 CB  CB  . ILE ILE ILE A A 267  267  . 59.809 38.816 87.378  1.00 10.33 1 . C  ? 
ATOM   1917 CG1 CG1 . ILE ILE ILE A A 267  267  . 59.057 38.728 88.719  1.00 10.42 1 . C  ? 
ATOM   1918 CD1 CD1 . ILE ILE ILE A A 267  267  . 59.770 39.426 89.854  1.00 11.14 1 . C  ? 
ATOM   1919 CG2 CG2 . ILE ILE ILE A A 267  267  . 59.643 40.196 86.740  1.00 10.55 1 . C  ? 
ATOM   1920 C   C   . ILE ILE ILE A A 267  267  . 59.744 36.348 86.914  1.00 10.28 1 . C  ? 
ATOM   1921 O   O   . ILE ILE ILE A A 267  267  . 58.913 35.639 87.497  1.00 10.80 1 . O  ? 
ATOM   1922 N   N   . GLY GLY GLY A A 268  268  . 60.983 35.950 86.687  1.00 10.31 1 . N  ? 
ATOM   1923 CA  CA  . GLY GLY GLY A A 268  268  . 61.383 34.613 87.112  1.00 10.67 1 . C  ? 
ATOM   1924 C   C   . GLY GLY GLY A A 268  268  . 62.849 34.377 86.948  1.00 10.89 1 . C  ? 
ATOM   1925 O   O   . GLY GLY GLY A A 268  268  . 63.580 35.245 86.474  1.00 10.56 1 . O  ? 
ATOM   1926 N   N   . VAL VAL VAL A A 269  269  . 63.279 33.197 87.380  1.00 11.07 1 . N  ? 
ATOM   1927 CA  CA  . VAL VAL VAL A A 269  269  . 64.676 32.844 87.424  1.00 12.10 1 . C  ? 
ATOM   1928 CB  CB  . VAL VAL VAL A A 269  269  . 65.275 33.210 88.794  1.00 12.18 1 . C  ? 
ATOM   1929 CG1 CG1 . VAL VAL VAL A A 269  269  . 64.762 32.280 89.903  1.00 12.36 1 . C  ? 
ATOM   1930 CG2 CG2 . VAL VAL VAL A A 269  269  . 66.798 33.234 88.764  1.00 12.63 1 . C  ? 
ATOM   1931 C   C   . VAL VAL VAL A A 269  269  . 64.799 31.342 87.106  1.00 11.97 1 . C  ? 
ATOM   1932 O   O   . VAL VAL VAL A A 269  269  . 63.860 30.561 87.343  1.00 11.83 1 . O  ? 
ATOM   1933 N   N   . LYS LYS LYS A A 270  270  . 65.941 30.966 86.552  1.00 13.07 1 . N  ? 
ATOM   1934 CA  CA  . LYS LYS LYS A A 270  270  . 66.279 29.574 86.282  1.00 14.49 1 . C  ? 
ATOM   1935 CB  CB  . LYS LYS LYS A A 270  270  . 66.783 29.388 84.842  1.00 16.61 1 . C  ? 
ATOM   1936 CG  CG  . LYS LYS LYS A A 270  270  . 66.938 27.931 84.434  1.00 18.48 1 . C  ? 
ATOM   1937 CD  CD  . LYS LYS LYS A A 270  270  . 67.233 27.778 82.953  1.00 20.46 1 . C  ? 
ATOM   1938 CE  CE  . LYS LYS LYS A A 270  270  . 67.429 26.303 82.626  1.00 23.24 1 . C  ? 
ATOM   1939 NZ  NZ  . LYS LYS LYS A A 270  270  . 67.483 26.047 81.159  1.00 25.27 1 . N  ? 
ATOM   1940 C   C   . LYS LYS LYS A A 270  270  . 67.342 29.132 87.276  1.00 15.63 1 . C  ? 
ATOM   1941 O   O   . LYS LYS LYS A A 270  270  . 68.337 29.801 87.480  1.00 16.06 1 . O  ? 
ATOM   1942 N   N   . LYS LYS LYS A A 271  271  . 67.096 27.998 87.912  1.00 16.30 1 . N  ? 
ATOM   1943 CA  CA  . LYS LYS LYS A A 271  271  . 68.047 27.437 88.852  1.00 17.96 1 . C  ? 
ATOM   1944 CB  CB  . LYS LYS LYS A A 271  271  . 67.444 26.223 89.546  1.00 20.12 1 . C  ? 
ATOM   1945 CG  CG  . LYS LYS LYS A A 271  271  . 68.241 25.821 90.772  1.00 22.83 1 . C  ? 
ATOM   1946 CD  CD  . LYS LYS LYS A A 271  271  . 67.520 24.792 91.614  1.00 24.99 1 . C  ? 
ATOM   1947 CE  CE  . LYS LYS LYS A A 271  271  . 68.201 24.610 92.960  1.00 27.71 1 . C  ? 
ATOM   1948 NZ  NZ  . LYS LYS LYS A A 271  271  . 69.690 24.493 92.856  1.00 29.27 1 . N  ? 
ATOM   1949 C   C   . LYS LYS LYS A A 271  271  . 69.320 27.038 88.123  1.00 17.87 1 . C  ? 
ATOM   1950 O   O   . LYS LYS LYS A A 271  271  . 69.278 26.528 87.005  1.00 18.52 1 . O  ? 
ATOM   1951 N   N   . VAL VAL VAL A A 272  272  . 70.445 27.293 88.776  1.00 17.83 1 . N  ? 
ATOM   1952 CA  CA  . VAL VAL VAL A A 272  272  . 71.743 26.813 88.325  1.00 18.55 1 . C  ? 
ATOM   1953 CB  CB  . VAL VAL VAL A A 272  272  . 72.634 27.959 87.771  1.00 19.39 1 . C  ? 
ATOM   1954 CG1 CG1 . VAL VAL VAL A A 272  272  . 71.934 28.663 86.607  1.00 19.89 1 . C  ? 
ATOM   1955 CG2 CG2 . VAL VAL VAL A A 272  272  . 73.016 28.955 88.854  1.00 20.47 1 . C  ? 
ATOM   1956 C   C   . VAL VAL VAL A A 272  272  . 72.385 26.117 89.522  1.00 18.97 1 . C  ? 
ATOM   1957 O   O   . VAL VAL VAL A A 272  272  . 72.020 26.371 90.670  1.00 18.10 1 . O  ? 
ATOM   1958 N   N   . PRO PRO PRO A A 273  273  . 73.372 25.247 89.260  1.00 20.48 1 . N  ? 
ATOM   1959 CA  CA  . PRO PRO PRO A A 273  273  . 74.050 24.621 90.384  1.00 20.92 1 . C  ? 
ATOM   1960 CB  CB  . PRO PRO PRO A A 273  273  . 75.163 23.809 89.711  1.00 21.24 1 . C  ? 
ATOM   1961 CG  CG  . PRO PRO PRO A A 273  273  . 74.625 23.489 88.366  1.00 20.86 1 . C  ? 
ATOM   1962 CD  CD  . PRO PRO PRO A A 273  273  . 73.801 24.691 87.966  1.00 21.03 1 . C  ? 
ATOM   1963 C   C   . PRO PRO PRO A A 273  273  . 74.637 25.620 91.362  1.00 19.96 1 . C  ? 
ATOM   1964 O   O   . PRO PRO PRO A A 273  273  . 75.248 26.601 90.953  1.00 21.78 1 . O  ? 
ATOM   1965 N   N   . GLY GLY GLY A A 274  274  . 74.433 25.364 92.646  1.00 20.47 1 . N  ? 
ATOM   1966 CA  CA  . GLY GLY GLY A A 274  274  . 74.948 26.195 93.713  1.00 19.48 1 . C  ? 
ATOM   1967 C   C   . GLY GLY GLY A A 274  274  . 74.049 27.314 94.192  1.00 19.78 1 . C  ? 
ATOM   1968 O   O   . GLY GLY GLY A A 274  274  . 74.433 28.040 95.105  1.00 20.52 1 . O  ? 
ATOM   1969 N   N   . VAL VAL VAL A A 275  275  . 72.861 27.473 93.597  1.00 19.55 1 . N  ? 
ATOM   1970 CA  CA  . VAL VAL VAL A A 275  275  . 71.936 28.524 94.045  1.00 20.43 1 . C  ? 
ATOM   1971 CB  CB  . VAL VAL VAL A A 275  275  . 71.673 29.634 92.977  1.00 22.50 1 . C  ? 
ATOM   1972 CG1 CG1 . VAL VAL VAL A A 275  275  . 72.966 30.015 92.270  1.00 21.94 1 . C  ? 
ATOM   1973 CG2 CG2 . VAL VAL VAL A A 275  275  . 70.583 29.243 91.988  1.00 23.94 1 . C  ? 
ATOM   1974 C   C   . VAL VAL VAL A A 275  275  . 70.627 27.914 94.497  1.00 20.31 1 . C  ? 
ATOM   1975 O   O   . VAL VAL VAL A A 275  275  . 70.202 26.897 93.967  1.00 21.88 1 . O  ? 
ATOM   1976 N   N   . ASP ASP ASP A A 276  276  . 70.007 28.545 95.480  1.00 19.37 1 . N  ? 
ATOM   1977 CA  CA  . ASP ASP ASP A A 276  276  . 68.660 28.204 95.888  1.00 19.60 1 . C  ? 
ATOM   1978 CB  CB  . ASP ASP ASP A A 276  276  . 68.606 27.956 97.384  1.00 21.79 1 . C  ? 
ATOM   1979 CG  CG  . ASP ASP ASP A A 276  276  . 69.361 26.707 97.791  1.00 25.73 1 . C  ? 
ATOM   1980 OD1 OD1 . ASP ASP ASP A A 276  276  . 69.208 25.673 97.116  1.00 29.38 1 . O  ? 
ATOM   1981 OD2 OD2 . ASP ASP ASP A A 276  276  . 70.075 26.767 98.803  1.00 31.10 1 . O  ? 
ATOM   1982 C   C   . ASP ASP ASP A A 276  276  . 67.760 29.373 95.517  1.00 18.01 1 . C  ? 
ATOM   1983 O   O   . ASP ASP ASP A A 276  276  . 68.217 30.514 95.441  1.00 18.64 1 . O  ? 
ATOM   1984 N   N   . ILE ILE ILE A A 277  277  . 66.487 29.073 95.303  1.00 15.42 1 . N  ? 
ATOM   1985 CA  CA  . ILE ILE ILE A A 277  277  . 65.503 30.071 94.894  1.00 14.50 1 . C  ? 
ATOM   1986 CB  CB  . ILE ILE ILE A A 277  277  . 64.752 29.643 93.626  1.00 14.11 1 . C  ? 
ATOM   1987 CG1 CG1 . ILE ILE ILE A A 277  277  . 65.714 29.519 92.434  1.00 14.43 1 . C  ? 
ATOM   1988 CD1 CD1 . ILE ILE ILE A A 277  277  . 65.154 28.759 91.259  1.00 14.24 1 . C  ? 
ATOM   1989 CG2 CG2 . ILE ILE ILE A A 277  277  . 63.646 30.644 93.285  1.00 14.29 1 . C  ? 
ATOM   1990 C   C   . ILE ILE ILE A A 277  277  . 64.514 30.274 96.025  1.00 14.07 1 . C  ? 
ATOM   1991 O   O   . ILE ILE ILE A A 277  277  . 64.030 29.306 96.616  1.00 14.92 1 . O  ? 
ATOM   1992 N   N   . SER SER SER A A 278  278  . 64.174 31.528 96.307  1.00 12.87 1 . N  ? 
ATOM   1993 CA  CA  . SER SER SER A A 278  278  . 63.042 31.828 97.160  1.00 12.72 1 . C  ? 
ATOM   1994 CB  CB  . SER SER SER A A 278  278  . 63.482 32.289 98.553  1.00 12.68 1 . C  ? 
ATOM   1995 OG  OG  . SER SER SER A A 278  278  . 64.101 33.581 98.569  1.00 12.56 1 . O  ? 
ATOM   1996 C   C   . SER SER SER A A 278  278  . 62.150 32.863 96.496  1.00 12.48 1 . C  ? 
ATOM   1997 O   O   . SER SER SER A A 278  278  . 62.524 33.484 95.501  1.00 12.92 1 . O  ? 
ATOM   1998 N   N   . TYR TYR TYR A A 279  279  . 60.960 33.035 97.034  1.00 12.15 1 . N  ? 
ATOM   1999 CA  CA  . TYR TYR TYR A A 279  279  . 59.994 33.951 96.438  1.00 12.02 1 . C  ? 
ATOM   2000 CB  CB  . TYR TYR TYR A A 279  279  . 59.235 33.271 95.295  1.00 12.01 1 . C  ? 
ATOM   2001 CG  CG  . TYR TYR TYR A A 279  279  . 58.403 32.086 95.740  1.00 12.15 1 . C  ? 
ATOM   2002 CD1 CD1 . TYR TYR TYR A A 279  279  . 57.105 32.269 96.194  1.00 12.60 1 . C  ? 
ATOM   2003 CE1 CE1 . TYR TYR TYR A A 279  279  . 56.332 31.190 96.618  1.00 12.97 1 . C  ? 
ATOM   2004 CZ  CZ  . TYR TYR TYR A A 279  279  . 56.863 29.926 96.587  1.00 13.52 1 . C  ? 
ATOM   2005 OH  OH  . TYR TYR TYR A A 279  279  . 56.099 28.850 97.003  1.00 14.58 1 . O  ? 
ATOM   2006 CE2 CE2 . TYR TYR TYR A A 279  279  . 58.162 29.711 96.157  1.00 12.79 1 . C  ? 
ATOM   2007 CD2 CD2 . TYR TYR TYR A A 279  279  . 58.931 30.799 95.739  1.00 12.48 1 . C  ? 
ATOM   2008 C   C   . TYR TYR TYR A A 279  279  . 59.028 34.512 97.445  1.00 11.72 1 . C  ? 
ATOM   2009 O   O   . TYR TYR TYR A A 279  279  . 58.863 33.973 98.544  1.00 11.55 1 . O  ? 
ATOM   2010 N   N   . LYS LYS LYS A A 280  280  . 58.380 35.602 97.062  1.00 11.73 1 . N  ? 
ATOM   2011 CA  CA  . LYS LYS LYS A A 280  280  . 57.207 36.092 97.771  1.00 11.98 1 . C  ? 
ATOM   2012 CB  CB  . LYS LYS LYS A A 280  280  . 57.555 37.247 98.724  1.00 12.31 1 . C  ? 
ATOM   2013 CG  CG  . LYS LYS LYS A A 280  280  . 56.349 37.738 99.506  1.00 13.03 1 . C  ? 
ATOM   2014 CD  CD  . LYS LYS LYS A A 280  280  . 56.736 38.584 100.710 1.00 13.55 1 . C  ? 
ATOM   2015 CE  CE  . LYS LYS LYS A A 280  280  . 55.525 39.048 101.500 1.00 14.24 1 . C  ? 
ATOM   2016 NZ  NZ  . LYS LYS LYS A A 280  280  . 54.662 37.908 101.947 1.00 14.87 1 . N  ? 
ATOM   2017 C   C   . LYS LYS LYS A A 280  280  . 56.173 36.518 96.749  1.00 11.87 1 . C  ? 
ATOM   2018 O   O   . LYS LYS LYS A A 280  280  . 56.414 37.415 95.932  1.00 11.64 1 . O  ? 
ATOM   2019 N   N   . ALA ALA ALA A A 281  281  . 55.022 35.855 96.763  1.00 11.55 1 . N  ? 
ATOM   2020 CA  CA  . ALA ALA ALA A A 281  281  . 54.019 36.089 95.733  1.00 11.21 1 . C  ? 
ATOM   2021 CB  CB  . ALA ALA ALA A A 281  281  . 52.905 35.037 95.845  1.00 11.64 1 . C  ? 
ATOM   2022 C   C   . ALA ALA ALA A A 281  281  . 53.384 37.461 95.781  1.00 11.43 1 . C  ? 
ATOM   2023 O   O   . ALA ALA ALA A A 281  281  . 53.061 38.018 94.739  1.00 10.97 1 . O  ? 
ATOM   2024 N   N   . LYS LYS LYS A A 282  282  . 53.183 38.000 96.990  1.00 11.84 1 . N  ? 
ATOM   2025 CA  CA  . LYS LYS LYS A A 282  282  . 52.400 39.228 97.175  1.00 12.60 1 . C  ? 
ATOM   2026 CB  CB  . LYS LYS LYS A A 282  282  . 50.948 38.848 97.511  1.00 13.88 1 . C  ? 
ATOM   2027 CG  CG  . LYS LYS LYS A A 282  282  . 49.978 40.004 97.504  1.00 14.60 1 . C  ? 
ATOM   2028 CD  CD  . LYS LYS LYS A A 282  282  . 48.552 39.524 97.761  1.00 15.20 1 . C  ? 
ATOM   2029 CE  CE  . LYS LYS LYS A A 282  282  . 47.571 40.638 97.563  1.00 15.80 1 . C  ? 
ATOM   2030 NZ  NZ  . LYS LYS LYS A A 282  282  . 46.223 40.357 98.099  1.00 15.48 1 . N  ? 
ATOM   2031 C   C   . LYS LYS LYS A A 282  282  . 52.957 40.127 98.247  1.00 12.99 1 . C  ? 
ATOM   2032 O   O   . LYS LYS LYS A A 282  282  . 52.945 39.782 99.427  1.00 14.18 1 . O  ? 
ATOM   2033 N   N   . PHE PHE PHE A A 283  283  . 53.507 41.261 97.841  1.00 12.25 1 . N  ? 
ATOM   2034 CA  CA  . PHE PHE PHE A A 283  283  . 53.777 42.343 98.764  1.00 12.40 1 . C  ? 
ATOM   2035 CB  CB  . PHE PHE PHE A A 283  283  . 55.286 42.579 98.964  1.00 12.77 1 . C  ? 
ATOM   2036 CG  CG  . PHE PHE PHE A A 283  283  . 55.973 43.247 97.800  1.00 13.07 1 . C  ? 
ATOM   2037 CD1 CD1 . PHE PHE PHE A A 283  283  . 56.489 42.489 96.756  1.00 12.95 1 . C  ? 
ATOM   2038 CE1 CE1 . PHE PHE PHE A A 283  283  . 57.120 43.100 95.674  1.00 12.77 1 . C  ? 
ATOM   2039 CZ  CZ  . PHE PHE PHE A A 283  283  . 57.274 44.468 95.636  1.00 12.80 1 . C  ? 
ATOM   2040 CE2 CE2 . PHE PHE PHE A A 283  283  . 56.781 45.237 96.682  1.00 12.93 1 . C  ? 
ATOM   2041 CD2 CD2 . PHE PHE PHE A A 283  283  . 56.142 44.633 97.754  1.00 13.00 1 . C  ? 
ATOM   2042 C   C   . PHE PHE PHE A A 283  283  . 53.046 43.569 98.284  1.00 12.02 1 . C  ? 
ATOM   2043 O   O   . PHE PHE PHE A A 283  283  . 52.672 43.678 97.117  1.00 11.56 1 . O  ? 
ATOM   2044 N   N   . VAL VAL VAL A A 284  284  . 52.800 44.494 99.207  1.00 11.61 1 . N  ? 
ATOM   2045 CA  CA  . VAL VAL VAL A A 284  284  . 51.989 45.661 98.907  1.00 11.91 1 . C  ? 
ATOM   2046 CB  CB  . VAL VAL VAL A A 284  284  . 51.114 46.060 100.110 1.00 12.50 1 . C  ? 
ATOM   2047 CG1 CG1 . VAL VAL VAL A A 284  284  . 50.409 47.382 99.860  1.00 12.94 1 . C  ? 
ATOM   2048 CG2 CG2 . VAL VAL VAL A A 284  284  . 50.100 44.954 100.388 1.00 13.19 1 . C  ? 
ATOM   2049 C   C   . VAL VAL VAL A A 284  284  . 52.933 46.783 98.459  1.00 11.87 1 . C  ? 
ATOM   2050 O   O   . VAL VAL VAL A A 284  284  . 53.820 47.212 99.204  1.00 13.10 1 . O  ? 
ATOM   2051 N   N   . THR THR THR A A 285  285  . 52.742 47.263 97.240  1.00 11.73 1 . N  ? 
ATOM   2052 CA  CA  . THR THR THR A A 285  285  . 53.581 48.334 96.702  1.00 11.98 1 . C  ? 
ATOM   2053 CB  CB  . THR THR THR A A 285  285  . 53.591 48.320 95.159  1.00 12.11 1 . C  ? 
ATOM   2054 OG1 OG1 . THR THR THR A A 285  285  . 52.261 48.473 94.676  1.00 12.44 1 . O  ? 
ATOM   2055 CG2 CG2 . THR THR THR A A 285  285  . 54.161 47.030 94.634  1.00 12.60 1 . C  ? 
ATOM   2056 C   C   . THR THR THR A A 285  285  . 53.140 49.714 97.191  1.00 13.24 1 . C  ? 
ATOM   2057 O   O   . THR THR THR A A 285  285  . 53.961 50.628 97.237  1.00 13.67 1 . O  ? 
ATOM   2058 N   N   . THR THR THR A A 286  286  . 51.869 49.841 97.570  1.00 13.16 1 . N  ? 
ATOM   2059 CA  CA  . THR THR THR A A 286  286  . 51.313 51.082 98.133  1.00 14.17 1 . C  ? 
ATOM   2060 CB  CB  . THR THR THR A A 286  286  . 49.887 51.331 97.609  1.00 14.29 1 . C  ? 
ATOM   2061 OG1 OG1 . THR THR THR A A 286  286  . 49.089 50.158 97.804  1.00 15.01 1 . O  ? 
ATOM   2062 CG2 CG2 . THR THR THR A A 286  286  . 49.900 51.665 96.116  1.00 13.72 1 . C  ? 
ATOM   2063 C   C   . THR THR THR A A 286  286  . 51.337 50.978 99.668  1.00 15.49 1 . C  ? 
ATOM   2064 O   O   . THR THR THR A A 286  286  . 50.328 51.200 100.344 1.00 16.49 1 . O  ? 
ATOM   2065 N   N   . GLY GLY GLY A A 287  287  . 52.502 50.627 100.190 1.00 14.39 1 . N  ? 
ATOM   2066 CA  CA  . GLY GLY GLY A A 287  287  . 52.778 50.446 101.627 1.00 14.07 1 . C  ? 
ATOM   2067 C   C   . GLY GLY GLY A A 287  287  . 54.265 50.672 101.843 1.00 14.12 1 . C  ? 
ATOM   2068 O   O   . GLY GLY GLY A A 287  287  . 54.992 51.041 100.896 1.00 14.72 1 . O  ? 
ATOM   2069 N   N   . ASP ASP ASP A A 288  288  . 54.754 50.441 103.058 1.00 14.27 1 . N  ? 
ATOM   2070 CA  CA  . ASP ASP ASP A A 288  288  . 56.156 50.728 103.340 1.00 14.42 1 . C  ? 
ATOM   2071 CB  CB  . ASP ASP ASP A A 288  288  . 56.365 51.081 104.820 1.00 15.21 1 . C  ? 
ATOM   2072 CG  CG  . ASP ASP ASP A A 288  288  . 56.416 49.887 105.727 1.00 17.13 1 . C  ? 
ATOM   2073 OD1 OD1 . ASP ASP ASP A A 288  288  . 56.173 48.742 105.315 1.00 16.69 1 . O  ? 
ATOM   2074 OD2 OD2 . ASP ASP ASP A A 288  288  . 56.698 50.116 106.927 1.00 19.65 1 . O  ? 
ATOM   2075 C   C   . ASP ASP ASP A A 288  288  . 57.134 49.661 102.856 1.00 13.46 1 . C  ? 
ATOM   2076 O   O   . ASP ASP ASP A A 288  288  . 58.341 49.859 102.951 1.00 13.12 1 . O  ? 
ATOM   2077 N   N   . GLY GLY GLY A A 289  289  . 56.629 48.555 102.307 1.00 12.95 1 . N  ? 
ATOM   2078 CA  CA  . GLY GLY GLY A A 289  289  . 57.481 47.537 101.741 1.00 12.76 1 . C  ? 
ATOM   2079 C   C   . GLY GLY GLY A A 289  289  . 58.132 46.576 102.696 1.00 12.68 1 . C  ? 
ATOM   2080 O   O   . GLY GLY GLY A A 289  289  . 58.885 45.689 102.262 1.00 12.52 1 . O  ? 
ATOM   2081 N   N   . SER SER SER A A 290  290  . 57.834 46.720 104.004 1.00 13.58 1 . N  ? 
ATOM   2082 CA  CA  . SER SER SER A A 290  290  . 58.567 45.969 105.015 1.00 13.94 1 . C  ? 
ATOM   2083 CB  CB  . SER SER SER A A 290  290  . 58.452 46.619 106.390 1.00 14.43 1 . C  ? 
ATOM   2084 OG  OG  . SER SER SER A A 290  290  . 57.112 46.693 106.827 1.00 15.82 1 . O  ? 
ATOM   2085 C   C   . SER SER SER A A 290  290  . 58.086 44.528 105.085 1.00 13.54 1 . C  ? 
ATOM   2086 O   O   . SER SER SER A A 290  290  . 58.823 43.669 105.550 1.00 14.76 1 . O  ? 
ATOM   2087 N   N   . ASP ASP ASP A A 291  291  . 56.881 44.274 104.581 1.00 14.28 1 . N  ? 
ATOM   2088 CA  CA  . ASP ASP ASP A A 291  291  . 56.386 42.911 104.391 1.00 14.58 1 . C  ? 
ATOM   2089 CB  CB  . ASP ASP ASP A A 291  291  . 54.952 42.877 103.779 1.00 15.15 1 . C  ? 
ATOM   2090 CG  CG  . ASP ASP ASP A A 291  291  . 54.775 43.734 102.498 1.00 15.91 1 . C  ? 
ATOM   2091 OD1 OD1 . ASP ASP ASP A A 291  291  . 55.662 44.542 102.145 1.00 16.73 1 . O  ? 
ATOM   2092 OD2 OD2 . ASP ASP ASP A A 291  291  . 53.711 43.613 101.832 1.00 16.19 1 . O  ? 
ATOM   2093 C   C   . ASP ASP ASP A A 291  291  . 57.394 42.041 103.613 1.00 14.49 1 . C  ? 
ATOM   2094 O   O   . ASP ASP ASP A A 291  291  . 57.644 40.897 103.963 1.00 16.43 1 . O  ? 
ATOM   2095 N   N   . LEU LEU LEU A A 292  292  . 58.012 42.627 102.598 1.00 14.48 1 . N  ? 
ATOM   2096 CA  CA  . LEU LEU LEU A A 292  292  . 59.092 41.962 101.868 1.00 13.92 1 . C  ? 
ATOM   2097 CB  CB  . LEU LEU LEU A A 292  292  . 59.103 42.497 100.426 1.00 13.35 1 . C  ? 
ATOM   2098 CG  CG  . LEU LEU LEU A A 292  292  . 60.171 41.905 99.517  1.00 13.56 1 . C  ? 
ATOM   2099 CD1 CD1 . LEU LEU LEU A A 292  292  . 59.916 40.443 99.189  1.00 13.29 1 . C  ? 
ATOM   2100 CD2 CD2 . LEU LEU LEU A A 292  292  . 60.263 42.732 98.248  1.00 13.61 1 . C  ? 
ATOM   2101 C   C   . LEU LEU LEU A A 292  292  . 60.480 42.184 102.496 1.00 13.43 1 . C  ? 
ATOM   2102 O   O   . LEU LEU LEU A A 292  292  . 61.263 41.253 102.666 1.00 13.25 1 . O  ? 
ATOM   2103 N   N   . TRP TRP TRP A A 293  293  . 60.800 43.445 102.768 1.00 13.63 1 . N  ? 
ATOM   2104 CA  CA  . TRP TRP TRP A A 293  293  . 62.176 43.842 103.071 1.00 13.89 1 . C  ? 
ATOM   2105 CB  CB  . TRP TRP TRP A A 293  293  . 62.327 45.372 103.036 1.00 14.04 1 . C  ? 
ATOM   2106 CG  CG  . TRP TRP TRP A A 293  293  . 63.761 45.767 102.885 1.00 13.98 1 . C  ? 
ATOM   2107 CD1 CD1 . TRP TRP TRP A A 293  293  . 64.611 46.179 103.868 1.00 13.90 1 . C  ? 
ATOM   2108 NE1 NE1 . TRP TRP TRP A A 293  293  . 65.844 46.466 103.336 1.00 14.39 1 . N  ? 
ATOM   2109 CE2 CE2 . TRP TRP TRP A A 293  293  . 65.822 46.224 101.990 1.00 14.38 1 . C  ? 
ATOM   2110 CD2 CD2 . TRP TRP TRP A A 293  293  . 64.516 45.778 101.669 1.00 13.53 1 . C  ? 
ATOM   2111 CE3 CE3 . TRP TRP TRP A A 293  293  . 64.212 45.486 100.329 1.00 13.27 1 . C  ? 
ATOM   2112 CZ3 CZ3 . TRP TRP TRP A A 293  293  . 65.232 45.595 99.361  1.00 13.79 1 . C  ? 
ATOM   2113 CH2 CH2 . TRP TRP TRP A A 293  293  . 66.512 46.055 99.713  1.00 13.98 1 . C  ? 
ATOM   2114 CZ2 CZ2 . TRP TRP TRP A A 293  293  . 66.837 46.343 101.024 1.00 14.29 1 . C  ? 
ATOM   2115 C   C   . TRP TRP TRP A A 293  293  . 62.693 43.301 104.402 1.00 14.80 1 . C  ? 
ATOM   2116 O   O   . TRP TRP TRP A A 293  293  . 63.869 42.986 104.509 1.00 14.70 1 . O  ? 
ATOM   2117 N   N   . HIS HIS HIS A A 294  294  . 61.814 43.125 105.388 1.00 16.41 1 . N  ? 
ATOM   2118 CA  CA  . HIS HIS HIS A A 294  294  . 62.255 42.506 106.664 1.00 18.28 1 . C  ? 
ATOM   2119 CB  CB  . HIS HIS HIS A A 294  294  . 61.148 42.566 107.748 1.00 19.95 1 . C  ? 
ATOM   2120 CG  CG  . HIS HIS HIS A A 294  294  . 60.176 41.417 107.730 1.00 24.95 1 . C  ? 
ATOM   2121 ND1 ND1 . HIS HIS HIS A A 294  294  . 59.035 41.413 106.952 1.00 27.15 1 . N  ? 
ATOM   2122 CE1 CE1 . HIS HIS HIS A A 294  294  . 58.363 40.293 107.154 1.00 29.15 1 . C  ? 
ATOM   2123 NE2 NE2 . HIS HIS HIS A A 294  294  . 59.018 39.573 108.049 1.00 29.23 1 . N  ? 
ATOM   2124 CD2 CD2 . HIS HIS HIS A A 294  294  . 60.147 40.258 108.435 1.00 26.99 1 . C  ? 
ATOM   2125 C   C   . HIS HIS HIS A A 294  294  . 62.763 41.073 106.454 1.00 17.69 1 . C  ? 
ATOM   2126 O   O   . HIS HIS HIS A A 294  294  . 63.627 40.604 107.191 1.00 19.19 1 . O  ? 
ATOM   2127 N   N   . GLU GLU GLU A A 295  295  . 62.244 40.382 105.434 1.00 16.42 1 . N  ? 
ATOM   2128 CA  CA  . GLU GLU GLU A A 295  295  . 62.709 39.056 105.080 1.00 16.05 1 . C  ? 
ATOM   2129 CB  CB  . GLU GLU GLU A A 295  295  . 61.680 38.329 104.205 1.00 16.23 1 . C  ? 
ATOM   2130 CG  CG  . GLU GLU GLU A A 295  295  . 60.301 38.300 104.841 1.00 17.29 1 . C  ? 
ATOM   2131 CD  CD  . GLU GLU GLU A A 295  295  . 59.245 37.604 104.030 1.00 17.86 1 . C  ? 
ATOM   2132 OE1 OE1 . GLU GLU GLU A A 295  295  . 59.516 37.144 102.890 1.00 17.54 1 . O  ? 
ATOM   2133 OE2 OE2 . GLU GLU GLU A A 295  295  . 58.120 37.527 104.567 1.00 17.81 1 . O  ? 
ATOM   2134 C   C   . GLU GLU GLU A A 295  295  . 64.048 39.127 104.357 1.00 15.85 1 . C  ? 
ATOM   2135 O   O   . GLU GLU GLU A A 295  295  . 65.028 38.487 104.733 1.00 16.65 1 . O  ? 
ATOM   2136 N   N   . PHE PHE PHE A A 296  296  . 64.094 39.920 103.293 1.00 14.92 1 . N  ? 
ATOM   2137 CA  CA  . PHE PHE PHE A A 296  296  . 65.287 39.971 102.462 1.00 14.19 1 . C  ? 
ATOM   2138 CB  CB  . PHE PHE PHE A A 296  296  . 65.012 40.833 101.224 1.00 13.95 1 . C  ? 
ATOM   2139 CG  CG  . PHE PHE PHE A A 296  296  . 66.147 40.860 100.253 1.00 13.55 1 . C  ? 
ATOM   2140 CD1 CD1 . PHE PHE PHE A A 296  296  . 66.456 39.724 99.529  1.00 13.13 1 . C  ? 
ATOM   2141 CE1 CE1 . PHE PHE PHE A A 296  296  . 67.503 39.713 98.615  1.00 12.87 1 . C  ? 
ATOM   2142 CZ  CZ  . PHE PHE PHE A A 296  296  . 68.250 40.860 98.429  1.00 13.21 1 . C  ? 
ATOM   2143 CE2 CE2 . PHE PHE PHE A A 296  296  . 67.948 42.013 99.142  1.00 13.34 1 . C  ? 
ATOM   2144 CD2 CD2 . PHE PHE PHE A A 296  296  . 66.900 42.014 100.058 1.00 13.47 1 . C  ? 
ATOM   2145 C   C   . PHE PHE PHE A A 296  296  . 66.506 40.524 103.218 1.00 14.52 1 . C  ? 
ATOM   2146 O   O   . PHE PHE PHE A A 296  296  . 67.624 40.039 103.037 1.00 13.27 1 . O  ? 
ATOM   2147 N   N   . SER SER SER A A 297  297  . 66.282 41.531 104.056 1.00 16.32 1 . N  ? 
ATOM   2148 CA  CA  . SER SER SER A A 297  297  . 67.393 42.207 104.732 1.00 16.94 1 . C  ? 
ATOM   2149 CB  CB  . SER SER SER A A 297  297  . 66.967 43.573 105.245 1.00 17.47 1 . C  ? 
ATOM   2150 OG  OG  . SER SER SER A A 297  297  . 66.074 43.466 106.319 1.00 18.45 1 . O  ? 
ATOM   2151 C   C   . SER SER SER A A 297  297  . 67.997 41.366 105.860 1.00 18.70 1 . C  ? 
ATOM   2152 O   O   . SER SER SER A A 297  297  . 69.116 41.642 106.276 1.00 19.71 1 . O  ? 
ATOM   2153 N   N   . LYS LYS LYS A A 298  298  . 67.274 40.354 106.346 1.00 19.20 1 . N  ? 
ATOM   2154 CA  CA  . LYS LYS LYS A A 298  298  . 67.806 39.497 107.424 1.00 21.42 1 . C  ? 
ATOM   2155 CB  CB  . LYS LYS LYS A A 298  298  . 66.664 38.726 108.097 1.00 24.24 1 . C  ? 
ATOM   2156 CG  CG  . LYS LYS LYS A A 298  298  . 67.084 37.882 109.298 1.00 28.09 1 . C  ? 
ATOM   2157 CD  CD  . LYS LYS LYS A A 298  298  . 67.488 38.739 110.495 1.00 32.57 1 . C  ? 
ATOM   2158 CE  CE  . LYS LYS LYS A A 298  298  . 68.123 37.910 111.609 1.00 36.27 1 . C  ? 
ATOM   2159 NZ  NZ  . LYS LYS LYS A A 298  298  . 67.315 36.699 111.932 1.00 39.90 1 . N  ? 
ATOM   2160 C   C   . LYS LYS LYS A A 298  298  . 68.866 38.526 106.908 1.00 20.18 1 . C  ? 
ATOM   2161 O   O   . LYS LYS LYS A A 298  298  . 69.992 38.468 107.413 1.00 19.46 1 . O  ? 
ATOM   2162 N   N   . ASN ASN ASN A A 299  299  . 68.504 37.747 105.903 1.00 18.46 1 . N  ? 
ATOM   2163 CA  CA  . ASN ASN ASN A A 299  299  . 69.377 36.702 105.403 1.00 18.69 1 . C  ? 
ATOM   2164 CB  CB  . ASN ASN ASN A A 299  299  . 69.046 35.413 106.151 1.00 19.45 1 . C  ? 
ATOM   2165 CG  CG  . ASN ASN ASN A A 299  299  . 67.607 34.978 105.950 1.00 20.87 1 . C  ? 
ATOM   2166 OD1 OD1 . ASN ASN ASN A A 299  299  . 66.794 35.677 105.294 1.00 20.10 1 . O  ? 
ATOM   2167 ND2 ND2 . ASN ASN ASN A A 299  299  . 67.269 33.829 106.519 1.00 22.81 1 . N  ? 
ATOM   2168 C   C   . ASN ASN ASN A A 299  299  . 69.282 36.479 103.885 1.00 17.09 1 . C  ? 
ATOM   2169 O   O   . ASN ASN ASN A A 299  299  . 69.783 35.489 103.367 1.00 17.26 1 . O  ? 
ATOM   2170 N   N   . GLY GLY GLY A A 300  300  . 68.633 37.401 103.169 1.00 16.28 1 . N  ? 
ATOM   2171 CA  CA  . GLY GLY GLY A A 300  300  . 68.483 37.282 101.726 1.00 15.74 1 . C  ? 
ATOM   2172 C   C   . GLY GLY GLY A A 300  300  . 67.582 36.163 101.248 1.00 15.13 1 . C  ? 
ATOM   2173 O   O   . GLY GLY GLY A A 300  300  . 67.694 35.755 100.109 1.00 15.77 1 . O  ? 
ATOM   2174 N   N   . ILE ILE ILE A A 301  301  . 66.693 35.674 102.113 1.00 14.45 1 . N  ? 
ATOM   2175 CA  CA  . ILE ILE ILE A A 301  301  . 65.817 34.529 101.808 1.00 15.12 1 . C  ? 
ATOM   2176 CB  CB  . ILE ILE ILE A A 301  301  . 66.184 33.265 102.642 1.00 16.45 1 . C  ? 
ATOM   2177 CG1 CG1 . ILE ILE ILE A A 301  301  . 67.608 32.774 102.273 1.00 17.68 1 . C  ? 
ATOM   2178 CD1 CD1 . ILE ILE ILE A A 301  301  . 68.244 31.803 103.250 1.00 19.28 1 . C  ? 
ATOM   2179 CG2 CG2 . ILE ILE ILE A A 301  301  . 65.161 32.157 102.398 1.00 16.66 1 . C  ? 
ATOM   2180 C   C   . ILE ILE ILE A A 301  301  . 64.391 34.971 102.085 1.00 14.10 1 . C  ? 
ATOM   2181 O   O   . ILE ILE ILE A A 301  301  . 64.077 35.503 103.161 1.00 14.66 1 . O  ? 
ATOM   2182 N   N   . LEU LEU LEU A A 302  302  . 63.530 34.778 101.090 1.00 13.22 1 . N  ? 
ATOM   2183 CA  CA  . LEU LEU LEU A A 302  302  . 62.139 35.158 101.204 1.00 13.68 1 . C  ? 
ATOM   2184 CB  CB  . LEU LEU LEU A A 302  302  . 61.620 35.569 99.829  1.00 13.38 1 . C  ? 
ATOM   2185 CG  CG  . LEU LEU LEU A A 302  302  . 62.421 36.704 99.186  1.00 13.48 1 . C  ? 
ATOM   2186 CD1 CD1 . LEU LEU LEU A A 302  302  . 61.801 37.125 97.868  1.00 13.64 1 . C  ? 
ATOM   2187 CD2 CD2 . LEU LEU LEU A A 302  302  . 62.528 37.911 100.097 1.00 14.16 1 . C  ? 
ATOM   2188 C   C   . LEU LEU LEU A A 302  302  . 61.307 34.019 101.786 1.00 14.24 1 . C  ? 
ATOM   2189 O   O   . LEU LEU LEU A A 302  302  . 61.786 32.871 101.908 1.00 15.26 1 . O  ? 
ATOM   2190 N   N   . ASP ASP ASP A A 303  303  . 60.066 34.362 102.106 1.00 14.80 1 . N  ? 
ATOM   2191 CA  CA  . ASP ASP ASP A A 303  303  . 59.153 33.457 102.847 1.00 14.94 1 . C  ? 
ATOM   2192 CB  CB  . ASP ASP ASP A A 303  303  . 58.047 34.241 103.583 1.00 15.12 1 . C  ? 
ATOM   2193 CG  CG  . ASP ASP ASP A A 303  303  . 57.148 35.106 102.671 1.00 15.05 1 . C  ? 
ATOM   2194 OD1 OD1 . ASP ASP ASP A A 303  303  . 57.128 34.918 101.429 1.00 15.80 1 . O  ? 
ATOM   2195 OD2 OD2 . ASP ASP ASP A A 303  303  . 56.469 36.016 103.219 1.00 16.21 1 . O  ? 
ATOM   2196 C   C   . ASP ASP ASP A A 303  303  . 58.543 32.295 102.060 1.00 15.17 1 . C  ? 
ATOM   2197 O   O   . ASP ASP ASP A A 303  303  . 57.927 31.402 102.673 1.00 15.76 1 . O  ? 
ATOM   2198 N   N   . ASN ASN ASN A A 304  304  . 58.672 32.298 100.727 1.00 14.27 1 . N  ? 
ATOM   2199 CA  CA  . ASN ASN ASN A A 304  304  . 58.014 31.319 99.854  1.00 14.70 1 . C  ? 
ATOM   2200 CB  CB  . ASN ASN ASN A A 304  304  . 58.667 29.946 99.971  1.00 15.33 1 . C  ? 
ATOM   2201 CG  CG  . ASN ASN ASN A A 304  304  . 60.120 29.952 99.538  1.00 17.28 1 . C  ? 
ATOM   2202 OD1 OD1 . ASN ASN ASN A A 304  304  . 60.553 30.797 98.771  1.00 15.32 1 . O  ? 
ATOM   2203 ND2 ND2 . ASN ASN ASN A A 304  304  . 60.885 29.023 100.062 1.00 20.32 1 . N  ? 
ATOM   2204 C   C   . ASN ASN ASN A A 304  304  . 56.495 31.286 100.088 1.00 14.00 1 . C  ? 
ATOM   2205 O   O   . ASN ASN ASN A A 304  304  . 55.852 30.232 99.943  1.00 15.29 1 . O  ? 
ATOM   2206 N   N   . LYS LYS LYS A A 305  305  . 55.915 32.444 100.387 1.00 14.03 1 . N  ? 
ATOM   2207 CA  CA  . LYS LYS LYS A A 305  305  . 54.486 32.536 100.678 1.00 14.18 1 . C  ? 
ATOM   2208 CB  CB  . LYS LYS LYS A A 305  305  . 54.183 33.624 101.715 1.00 15.07 1 . C  ? 
ATOM   2209 CG  CG  . LYS LYS LYS A A 305  305  . 52.718 33.743 102.093 1.00 17.80 1 . C  ? 
ATOM   2210 CD  CD  . LYS LYS LYS A A 305  305  . 52.503 34.816 103.147 1.00 19.51 1 . C  ? 
ATOM   2211 CE  CE  . LYS LYS LYS A A 305  305  . 51.022 34.917 103.497 1.00 21.54 1 . C  ? 
ATOM   2212 NZ  NZ  . LYS LYS LYS A A 305  305  . 50.780 36.128 104.336 1.00 23.64 1 . N  ? 
ATOM   2213 C   C   . LYS LYS LYS A A 305  305  . 53.709 32.776 99.391  1.00 14.21 1 . C  ? 
ATOM   2214 O   O   . LYS LYS LYS A A 305  305  . 53.803 33.834 98.772  1.00 14.61 1 . O  ? 
ATOM   2215 N   N   . ASP ASP ASP A A 306  306  . 52.932 31.775 98.994  1.00 13.62 1 . N  ? 
ATOM   2216 CA  CA  . ASP ASP ASP A A 306  306  . 51.950 31.923 97.922  1.00 13.65 1 . C  ? 
ATOM   2217 CB  CB  . ASP ASP ASP A A 306  306  . 51.583 30.555 97.343  1.00 15.05 1 . C  ? 
ATOM   2218 CG  CG  . ASP ASP ASP A A 306  306  . 52.785 29.845 96.779  1.00 17.25 1 . C  ? 
ATOM   2219 OD1 OD1 . ASP ASP ASP A A 306  306  . 53.555 29.235 97.541  1.00 19.27 1 . O  ? 
ATOM   2220 OD2 OD2 . ASP ASP ASP A A 306  306  . 53.009 29.959 95.563  1.00 21.62 1 . O  ? 
ATOM   2221 C   C   . ASP ASP ASP A A 306  306  . 50.700 32.593 98.464  1.00 12.62 1 . C  ? 
ATOM   2222 O   O   . ASP ASP ASP A A 306  306  . 50.332 32.403 99.621  1.00 13.28 1 . O  ? 
ATOM   2223 N   N   . ASP ASP ASP A A 307  307  . 50.037 33.380 97.632  1.00 12.24 1 . N  ? 
ATOM   2224 CA  CA  . ASP ASP ASP A A 307  307  . 48.825 34.091 98.030  1.00 12.44 1 . C  ? 
ATOM   2225 CB  CB  . ASP ASP ASP A A 307  307  . 49.144 35.206 99.036  1.00 13.42 1 . C  ? 
ATOM   2226 CG  CG  . ASP ASP ASP A A 307  307  . 47.917 35.938 99.516  1.00 14.51 1 . C  ? 
ATOM   2227 OD1 OD1 . ASP ASP ASP A A 307  307  . 46.783 35.689 99.018  1.00 14.42 1 . O  ? 
ATOM   2228 OD2 OD2 . ASP ASP ASP A A 307  307  . 48.089 36.811 100.407 1.00 16.51 1 . O  ? 
ATOM   2229 C   C   . ASP ASP ASP A A 307  307  . 48.192 34.685 96.795  1.00 12.31 1 . C  ? 
ATOM   2230 O   O   . ASP ASP ASP A A 307  307  . 48.656 35.720 96.277  1.00 11.70 1 . O  ? 
ATOM   2231 N   N   . GLU GLU GLU A A 308  308  . 47.143 34.023 96.314  1.00 11.60 1 . N  ? 
ATOM   2232 CA  CA  . GLU GLU GLU A A 308  308  . 46.442 34.452 95.100  1.00 11.79 1 . C  ? 
ATOM   2233 CB  CB  . GLU GLU GLU A A 308  308  . 45.990 33.229 94.287  1.00 12.50 1 . C  ? 
ATOM   2234 CG  CG  . GLU GLU GLU A A 308  308  . 47.163 32.370 93.825  1.00 13.15 1 . C  ? 
ATOM   2235 CD  CD  . GLU GLU GLU A A 308  308  . 46.850 31.365 92.720  1.00 16.39 1 . C  ? 
ATOM   2236 OE1 OE1 . GLU GLU GLU A A 308  308  . 45.807 31.505 92.052  1.00 20.65 1 . O  ? 
ATOM   2237 OE2 OE2 . GLU GLU GLU A A 308  308  . 47.677 30.443 92.526  1.00 16.68 1 . O  ? 
ATOM   2238 C   C   . GLU GLU GLU A A 308  308  . 45.277 35.380 95.377  1.00 11.08 1 . C  ? 
ATOM   2239 O   O   . GLU GLU GLU A A 308  308  . 44.477 35.641 94.473  1.00 11.63 1 . O  ? 
ATOM   2240 N   N   . THR THR THR A A 309  309  . 45.173 35.923 96.593  1.00 11.08 1 . N  ? 
ATOM   2241 CA  CA  . THR THR THR A A 309  309  . 44.067 36.812 96.905  1.00 11.66 1 . C  ? 
ATOM   2242 CB  CB  . THR THR THR A A 309  309  . 44.091 37.265 98.379  1.00 12.46 1 . C  ? 
ATOM   2243 OG1 OG1 . THR THR THR A A 309  309  . 44.201 36.132 99.241  1.00 13.29 1 . O  ? 
ATOM   2244 CG2 CG2 . THR THR THR A A 309  309  . 42.859 38.083 98.707  1.00 13.03 1 . C  ? 
ATOM   2245 C   C   . THR THR THR A A 309  309  . 44.137 38.069 96.008  1.00 12.01 1 . C  ? 
ATOM   2246 O   O   . THR THR THR A A 309  309  . 45.161 38.770 96.022  1.00 11.17 1 . O  ? 
ATOM   2247 N   N   . PRO PRO PRO A A 310  310  . 43.060 38.370 95.262  1.00 12.14 1 . N  ? 
ATOM   2248 CA  CA  . PRO PRO PRO A A 310  310  . 43.105 39.566 94.460  1.00 12.13 1 . C  ? 
ATOM   2249 CB  CB  . PRO PRO PRO A A 310  310  . 41.884 39.454 93.562  1.00 12.54 1 . C  ? 
ATOM   2250 CG  CG  . PRO PRO PRO A A 310  310  . 41.464 38.027 93.631  1.00 12.65 1 . C  ? 
ATOM   2251 CD  CD  . PRO PRO PRO A A 310  310  . 41.813 37.620 95.021  1.00 12.07 1 . C  ? 
ATOM   2252 C   C   . PRO PRO PRO A A 310  310  . 43.039 40.833 95.319  1.00 12.93 1 . C  ? 
ATOM   2253 O   O   . PRO PRO PRO A A 310  310  . 42.479 40.832 96.418  1.00 13.85 1 . O  ? 
ATOM   2254 N   N   . THR THR THR A A 311  311  . 43.640 41.891 94.830  1.00 13.03 1 . N  ? 
ATOM   2255 CA  CA  . THR THR THR A A 311  311  . 43.597 43.168 95.502  1.00 13.22 1 . C  ? 
ATOM   2256 CB  CB  . THR THR THR A A 311  311  . 44.911 43.935 95.261  1.00 13.59 1 . C  ? 
ATOM   2257 OG1 OG1 . THR THR THR A A 311  311  . 45.007 45.047 96.160  1.00 13.61 1 . O  ? 
ATOM   2258 CG2 CG2 . THR THR THR A A 311  311  . 45.027 44.425 93.830  1.00 13.11 1 . C  ? 
ATOM   2259 C   C   . THR THR THR A A 311  311  . 42.380 43.982 95.061  1.00 13.68 1 . C  ? 
ATOM   2260 O   O   . THR THR THR A A 311  311  . 41.748 43.704 94.042  1.00 13.83 1 . O  ? 
ATOM   2261 N   N   . LYS LYS LYS A A 312  312  . 42.065 44.996 95.857  1.00 15.32 1 . N  ? 
ATOM   2262 CA  CA  . LYS LYS LYS A A 312  312  . 40.980 45.923 95.579  1.00 17.67 1 . C  ? 
ATOM   2263 CB  CB  . LYS LYS LYS A A 312  312  . 40.028 45.962 96.786  1.00 20.51 1 . C  ? 
ATOM   2264 CG  CG  . LYS LYS LYS A A 312  312  . 38.994 47.069 96.751  1.00 26.05 1 . C  ? 
ATOM   2265 CD  CD  . LYS LYS LYS A A 312  312  . 37.785 46.766 97.627  1.00 30.32 1 . C  ? 
ATOM   2266 CE  CE  . LYS LYS LYS A A 312  312  . 37.344 48.001 98.403  1.00 33.55 1 . C  ? 
ATOM   2267 NZ  NZ  . LYS LYS LYS A A 312  312  . 36.023 47.795 99.050  1.00 37.29 1 . N  ? 
ATOM   2268 C   C   . LYS LYS LYS A A 312  312  . 41.619 47.276 95.237  1.00 17.62 1 . C  ? 
ATOM   2269 O   O   . LYS LYS LYS A A 312  312  . 41.807 47.581 94.062  1.00 19.30 1 . O  ? 
ATOM   2270 N   N   . GLN GLN GLN A A 313  313  . 42.002 48.060 96.239  1.00 18.11 1 . N  ? 
ATOM   2271 CA  CA  . GLN GLN GLN A A 313  313  . 42.638 49.361 96.005  1.00 18.35 1 . C  ? 
ATOM   2272 CB  CB  . GLN GLN GLN A A 313  313  . 42.131 50.401 97.010  1.00 22.14 1 . C  ? 
ATOM   2273 CG  CG  . GLN GLN GLN A A 313  313  . 40.738 50.921 96.694  1.00 27.21 1 . C  ? 
ATOM   2274 CD  CD  . GLN GLN GLN A A 313  313  . 40.312 52.054 97.621  1.00 32.83 1 . C  ? 
ATOM   2275 OE1 OE1 . GLN GLN GLN A A 313  313  . 41.119 52.919 97.991  1.00 38.93 1 . O  ? 
ATOM   2276 NE2 NE2 . GLN GLN GLN A A 313  313  . 39.039 52.052 98.005  1.00 36.26 1 . N  ? 
ATOM   2277 C   C   . GLN GLN GLN A A 313  313  . 44.171 49.329 96.059  1.00 16.65 1 . C  ? 
ATOM   2278 O   O   . GLN GLN GLN A A 313  313  . 44.822 50.134 95.366  1.00 16.12 1 . O  ? 
ATOM   2279 N   N   . ASP ASP ASP A A 314  314  . 44.756 48.462 96.891  1.00 15.24 1 . N  ? 
ATOM   2280 CA  CA  . ASP ASP ASP A A 314  314  . 46.217 48.426 97.047  1.00 15.51 1 . C  ? 
ATOM   2281 CB  CB  . ASP ASP ASP A A 314  314  . 46.655 47.506 98.186  1.00 17.28 1 . C  ? 
ATOM   2282 CG  CG  . ASP ASP ASP A A 314  314  . 46.573 48.168 99.549  1.00 20.79 1 . C  ? 
ATOM   2283 OD1 OD1 . ASP ASP ASP A A 314  314  . 46.878 49.374 99.662  1.00 26.12 1 . O  ? 
ATOM   2284 OD2 OD2 . ASP ASP ASP A A 314  314  . 46.286 47.449 100.511 1.00 23.25 1 . O  ? 
ATOM   2285 C   C   . ASP ASP ASP A A 314  314  . 46.927 47.951 95.787  1.00 13.80 1 . C  ? 
ATOM   2286 O   O   . ASP ASP ASP A A 314  314  . 46.453 47.065 95.088  1.00 14.05 1 . O  ? 
ATOM   2287 N   N   . GLY GLY GLY A A 315  315  . 48.064 48.565 95.517  1.00 13.00 1 . N  ? 
ATOM   2288 CA  CA  . GLY GLY GLY A A 315  315  . 48.999 48.059 94.522  1.00 11.86 1 . C  ? 
ATOM   2289 C   C   . GLY GLY GLY A A 315  315  . 49.712 46.867 95.122  1.00 11.47 1 . C  ? 
ATOM   2290 O   O   . GLY GLY GLY A A 315  315  . 50.037 46.848 96.325  1.00 11.50 1 . O  ? 
ATOM   2291 N   N   . ILE ILE ILE A A 316  316  . 49.982 45.867 94.281  1.00 10.49 1 . N  ? 
ATOM   2292 CA  CA  . ILE ILE ILE A A 316  316  . 50.674 44.659 94.720  1.00 10.31 1 . C  ? 
ATOM   2293 CB  CB  . ILE ILE ILE A A 316  316  . 49.701 43.447 94.869  1.00 10.75 1 . C  ? 
ATOM   2294 CG1 CG1 . ILE ILE ILE A A 316  316  . 49.109 43.042 93.531  1.00 10.49 1 . C  ? 
ATOM   2295 CD1 CD1 . ILE ILE ILE A A 316  316  . 48.216 41.812 93.591  1.00 11.12 1 . C  ? 
ATOM   2296 CG2 CG2 . ILE ILE ILE A A 316  316  . 48.602 43.792 95.881  1.00 11.35 1 . C  ? 
ATOM   2297 C   C   . ILE ILE ILE A A 316  316  . 51.809 44.321 93.767  1.00 10.20 1 . C  ? 
ATOM   2298 O   O   . ILE ILE ILE A A 316  316  . 51.849 44.814 92.608  1.00 10.21 1 . O  ? 
ATOM   2299 N   N   . GLY GLY GLY A A 317  317  . 52.730 43.502 94.264  1.00 9.63  1 . N  ? 
ATOM   2300 CA  CA  . GLY GLY GLY A A 317  317  . 53.906 43.078 93.501  1.00 9.84  1 . C  ? 
ATOM   2301 C   C   . GLY GLY GLY A A 317  317  . 54.406 41.726 93.956  1.00 9.73  1 . C  ? 
ATOM   2302 O   O   . GLY GLY GLY A A 317  317  . 53.899 41.148 94.930  1.00 10.04 1 . O  ? 
ATOM   2303 N   N   . SER SER SER A A 318  318  . 55.365 41.196 93.219  1.00 9.99  1 . N  ? 
ATOM   2304 CA  CA  . SER SER SER A A 318  318  . 55.978 39.906 93.502  1.00 10.16 1 . C  ? 
ATOM   2305 CB  CB  . SER SER SER A A 318  318  . 55.635 38.890 92.419  1.00 10.52 1 . C  ? 
ATOM   2306 OG  OG  . SER SER SER A A 318  318  . 54.256 38.631 92.346  1.00 11.68 1 . O  ? 
ATOM   2307 C   C   . SER SER SER A A 318  318  . 57.476 40.020 93.549  1.00 9.96  1 . C  ? 
ATOM   2308 O   O   . SER SER SER A A 318  318  . 58.063 40.974 93.022  1.00 10.03 1 . O  ? 
ATOM   2309 N   N   . ALA ALA ALA A A 319  319  . 58.103 39.036 94.175  1.00 9.68  1 . N  ? 
ATOM   2310 CA  CA  . ALA ALA ALA A A 319  319  . 59.556 39.001 94.328  1.00 9.89  1 . C  ? 
ATOM   2311 CB  CB  . ALA ALA ALA A A 319  319  . 59.953 39.441 95.710  1.00 10.01 1 . C  ? 
ATOM   2312 C   C   . ALA ALA ALA A A 319  319  . 60.089 37.601 94.093  1.00 10.45 1 . C  ? 
ATOM   2313 O   O   . ALA ALA ALA A A 319  319  . 59.512 36.621 94.586  1.00 10.72 1 . O  ? 
ATOM   2314 N   N   . ILE ILE ILE A A 320  320  . 61.186 37.533 93.346  1.00 10.35 1 . N  ? 
ATOM   2315 CA  CA  . ILE ILE ILE A A 320  320  . 61.914 36.290 93.055  1.00 11.11 1 . C  ? 
ATOM   2316 CB  CB  . ILE ILE ILE A A 320  320  . 61.814 35.933 91.548  1.00 12.18 1 . C  ? 
ATOM   2317 CG1 CG1 . ILE ILE ILE A A 320  320  . 60.348 35.777 91.097  1.00 12.15 1 . C  ? 
ATOM   2318 CD1 CD1 . ILE ILE ILE A A 320  320  . 59.654 34.499 91.536  1.00 12.39 1 . C  ? 
ATOM   2319 CG2 CG2 . ILE ILE ILE A A 320  320  . 62.635 34.681 91.211  1.00 12.91 1 . C  ? 
ATOM   2320 C   C   . ILE ILE ILE A A 320  320  . 63.365 36.520 93.440  1.00 11.29 1 . C  ? 
ATOM   2321 O   O   . ILE ILE ILE A A 320  320  . 63.981 37.491 92.976  1.00 11.61 1 . O  ? 
ATOM   2322 N   N   . ALA ALA ALA A A 321  321  . 63.922 35.642 94.288  1.00 11.74 1 . N  ? 
ATOM   2323 CA  CA  . ALA ALA ALA A A 321  321  . 65.302 35.799 94.751  1.00 12.18 1 . C  ? 
ATOM   2324 CB  CB  . ALA ALA ALA A A 321  321  . 65.319 36.225 96.200  1.00 12.42 1 . C  ? 
ATOM   2325 C   C   . ALA ALA ALA A A 321  321  . 66.099 34.520 94.571  1.00 12.83 1 . C  ? 
ATOM   2326 O   O   . ALA ALA ALA A A 321  321  . 65.532 33.428 94.583  1.00 12.59 1 . O  ? 
ATOM   2327 N   N   . VAL VAL VAL A A 322  322  . 67.410 34.677 94.426  1.00 13.24 1 . N  ? 
ATOM   2328 CA  CA  . VAL VAL VAL A A 322  322  . 68.352 33.557 94.543  1.00 14.30 1 . C  ? 
ATOM   2329 CB  CB  . VAL VAL VAL A A 322  322  . 69.118 33.267 93.243  1.00 15.38 1 . C  ? 
ATOM   2330 CG1 CG1 . VAL VAL VAL A A 322  322  . 68.156 32.823 92.165  1.00 16.30 1 . C  ? 
ATOM   2331 CG2 CG2 . VAL VAL VAL A A 322  322  . 69.971 34.453 92.774  1.00 15.82 1 . C  ? 
ATOM   2332 C   C   . VAL VAL VAL A A 322  322  . 69.322 33.828 95.661  1.00 14.63 1 . C  ? 
ATOM   2333 O   O   . VAL VAL VAL A A 322  322  . 69.687 34.968 95.886  1.00 15.46 1 . O  ? 
ATOM   2334 N   N   . ASN ASN ASN A A 323  323  . 69.724 32.774 96.370  1.00 14.91 1 . N  ? 
ATOM   2335 CA  CA  . ASN ASN ASN A A 323  323  . 70.748 32.881 97.394  1.00 16.06 1 . C  ? 
ATOM   2336 CB  CB  . ASN ASN ASN A A 323  323  . 70.171 32.835 98.817  1.00 17.23 1 . C  ? 
ATOM   2337 CG  CG  . ASN ASN ASN A A 323  323  . 69.498 31.526 99.136  1.00 19.85 1 . C  ? 
ATOM   2338 OD1 OD1 . ASN ASN ASN A A 323  323  . 70.070 30.685 99.838  1.00 25.11 1 . O  ? 
ATOM   2339 ND2 ND2 . ASN ASN ASN A A 323  323  . 68.296 31.332 98.633  1.00 19.95 1 . N  ? 
ATOM   2340 C   C   . ASN ASN ASN A A 323  323  . 71.798 31.805 97.156  1.00 15.88 1 . C  ? 
ATOM   2341 O   O   . ASN ASN ASN A A 323  323  . 71.485 30.684 96.727  1.00 15.86 1 . O  ? 
ATOM   2342 N   N   . PHE PHE PHE A A 324  324  . 73.046 32.182 97.398  1.00 16.68 1 . N  ? 
ATOM   2343 CA  CA  . PHE PHE PHE A A 324  324  . 74.185 31.312 97.144  1.00 17.94 1 . C  ? 
ATOM   2344 CB  CB  . PHE PHE PHE A A 324  324  . 74.534 31.265 95.652  1.00 18.00 1 . C  ? 
ATOM   2345 CG  CG  . PHE PHE PHE A A 324  324  . 74.755 32.615 95.019  1.00 17.99 1 . C  ? 
ATOM   2346 CD1 CD1 . PHE PHE PHE A A 324  324  . 73.698 33.300 94.430  1.00 17.81 1 . C  ? 
ATOM   2347 CE1 CE1 . PHE PHE PHE A A 324  324  . 73.900 34.535 93.824  1.00 17.70 1 . C  ? 
ATOM   2348 CZ  CZ  . PHE PHE PHE A A 324  324  . 75.164 35.091 93.771  1.00 17.46 1 . C  ? 
ATOM   2349 CE2 CE2 . PHE PHE PHE A A 324  324  . 76.230 34.416 94.347  1.00 18.02 1 . C  ? 
ATOM   2350 CD2 CD2 . PHE PHE PHE A A 324  324  . 76.022 33.189 94.958  1.00 18.01 1 . C  ? 
ATOM   2351 C   C   . PHE PHE PHE A A 324  324  . 75.382 31.733 97.976  1.00 18.84 1 . C  ? 
ATOM   2352 O   O   . PHE PHE PHE A A 324  324  . 75.471 32.867 98.422  1.00 19.49 1 . O  ? 
ATOM   2353 N   N   . LYS LYS LYS A A 325  325  . 76.287 30.784 98.214  1.00 20.42 1 . N  ? 
ATOM   2354 CA  CA  . LYS LYS LYS A A 325  325  . 77.536 31.059 98.921  1.00 22.68 1 . C  ? 
ATOM   2355 CB  CB  . LYS LYS LYS A A 325  325  . 77.788 29.963 99.957  1.00 25.40 1 . C  ? 
ATOM   2356 CG  CG  . LYS LYS LYS A A 325  325  . 79.098 30.106 100.729 1.00 29.04 1 . C  ? 
ATOM   2357 CD  CD  . LYS LYS LYS A A 325  325  . 79.388 28.896 101.609 1.00 31.38 1 . C  ? 
ATOM   2358 CE  CE  . LYS LYS LYS A A 325  325  . 78.363 28.724 102.722 1.00 33.91 1 . C  ? 
ATOM   2359 NZ  NZ  . LYS LYS LYS A A 325  325  . 78.141 29.957 103.527 1.00 35.46 1 . N  ? 
ATOM   2360 C   C   . LYS LYS LYS A A 325  325  . 78.665 31.097 97.895  1.00 22.13 1 . C  ? 
ATOM   2361 O   O   . LYS LYS LYS A A 325  325  . 78.794 30.168 97.095  1.00 22.72 1 . O  ? 
ATOM   2362 N   N   . LEU LEU LEU A A 326  326  . 79.460 32.166 97.893  1.00 21.22 1 . N  ? 
ATOM   2363 CA  CA  . LEU LEU LEU A A 326  326  . 80.657 32.215 97.034  1.00 22.58 1 . C  ? 
ATOM   2364 CB  CB  . LEU LEU LEU A A 326  326  . 80.774 33.521 96.250  1.00 22.55 1 . C  ? 
ATOM   2365 CG  CG  . LEU LEU LEU A A 326  326  . 79.947 33.653 94.973  1.00 23.16 1 . C  ? 
ATOM   2366 CD1 CD1 . LEU LEU LEU A A 326  326  . 80.367 34.936 94.267  1.00 22.52 1 . C  ? 
ATOM   2367 CD2 CD2 . LEU LEU LEU A A 326  326  . 80.037 32.460 94.029  1.00 22.61 1 . C  ? 
ATOM   2368 C   C   . LEU LEU LEU A A 326  326  . 81.907 32.065 97.869  1.00 21.94 1 . C  ? 
ATOM   2369 O   O   . LEU LEU LEU A A 326  326  . 82.147 32.853 98.772  1.00 21.31 1 . O  ? 
ATOM   2370 N   N   . GLN GLN GLN A A 327  327  . 82.704 31.062 97.524  1.00 24.76 1 . N  ? 
ATOM   2371 CA  CA  . GLN GLN GLN A A 327  327  . 84.014 30.878 98.130  1.00 27.10 1 . C  ? 
ATOM   2372 CB  CB  . GLN GLN GLN A A 327  327  . 84.487 29.439 97.933  1.00 29.64 1 . C  ? 
ATOM   2373 CG  CG  . GLN GLN GLN A A 327  327  . 83.536 28.400 98.507  1.00 33.73 1 . C  ? 
ATOM   2374 CD  CD  . GLN GLN GLN A A 327  327  . 84.212 27.060 98.757  1.00 38.36 1 . C  ? 
ATOM   2375 OE1 OE1 . GLN GLN GLN A A 327  327  . 85.191 26.978 99.506  1.00 43.57 1 . O  ? 
ATOM   2376 NE2 NE2 . GLN GLN GLN A A 327  327  . 83.693 26.004 98.141  1.00 40.45 1 . N  ? 
ATOM   2377 C   C   . GLN GLN GLN A A 327  327  . 84.996 31.858 97.489  1.00 26.64 1 . C  ? 
ATOM   2378 O   O   . GLN GLN GLN A A 327  327  . 84.718 32.405 96.417  1.00 25.29 1 . O  ? 
ATOM   2379 N   N   . PRO PRO PRO A A 328  328  . 86.156 32.083 98.129  1.00 26.12 1 . N  ? 
ATOM   2380 CA  CA  . PRO PRO PRO A A 328  328  . 87.177 32.942 97.526  1.00 25.27 1 . C  ? 
ATOM   2381 CB  CB  . PRO PRO PRO A A 328  328  . 88.385 32.713 98.442  1.00 26.38 1 . C  ? 
ATOM   2382 CG  CG  . PRO PRO PRO A A 328  328  . 87.752 32.501 99.778  1.00 26.94 1 . C  ? 
ATOM   2383 CD  CD  . PRO PRO PRO A A 328  328  . 86.547 31.656 99.488  1.00 26.15 1 . C  ? 
ATOM   2384 C   C   . PRO PRO PRO A A 328  328  . 87.494 32.538 96.087  1.00 25.92 1 . C  ? 
ATOM   2385 O   O   . PRO PRO PRO A A 328  328  . 87.663 31.349 95.793  1.00 24.44 1 . O  ? 
ATOM   2386 N   N   . GLY GLY GLY A A 329  329  . 87.492 33.520 95.185  1.00 24.61 1 . N  ? 
ATOM   2387 CA  CA  . GLY GLY GLY A A 329  329  . 87.803 33.280 93.782  1.00 24.57 1 . C  ? 
ATOM   2388 C   C   . GLY GLY GLY A A 329  329  . 86.721 32.619 92.937  1.00 24.62 1 . C  ? 
ATOM   2389 O   O   . GLY GLY GLY A A 329  329  . 86.956 32.312 91.771  1.00 25.06 1 . O  ? 
ATOM   2390 N   N   . GLN GLN GLN A A 330  330  . 85.533 32.406 93.501  1.00 23.69 1 . N  ? 
ATOM   2391 CA  CA  . GLN GLN GLN A A 330  330  . 84.474 31.687 92.802  1.00 23.62 1 . C  ? 
ATOM   2392 CB  CB  . GLN GLN GLN A A 330  330  . 83.609 30.920 93.800  1.00 24.64 1 . C  ? 
ATOM   2393 CG  CG  . GLN GLN GLN A A 330  330  . 82.652 29.941 93.149  1.00 26.99 1 . C  ? 
ATOM   2394 CD  CD  . GLN GLN GLN A A 330  330  . 81.758 29.222 94.153  1.00 29.14 1 . C  ? 
ATOM   2395 OE1 OE1 . GLN GLN GLN A A 330  330  . 81.935 29.338 95.366  1.00 28.15 1 . O  ? 
ATOM   2396 NE2 NE2 . GLN GLN GLN A A 330  330  . 80.786 28.470 93.639  1.00 31.02 1 . N  ? 
ATOM   2397 C   C   . GLN GLN GLN A A 330  330  . 83.604 32.667 92.007  1.00 22.18 1 . C  ? 
ATOM   2398 O   O   . GLN GLN GLN A A 330  330  . 83.351 33.779 92.476  1.00 20.62 1 . O  ? 
ATOM   2399 N   N   . THR THR THR A A 331  331  . 83.173 32.222 90.830  1.00 22.28 1 . N  ? 
ATOM   2400 CA  CA  . THR THR THR A A 331  331  . 82.225 32.956 89.972  1.00 23.36 1 . C  ? 
ATOM   2401 CB  CB  . THR THR THR A A 331  331  . 82.830 33.240 88.582  1.00 24.28 1 . C  ? 
ATOM   2402 OG1 OG1 . THR THR THR A A 331  331  . 83.943 34.119 88.728  1.00 27.36 1 . O  ? 
ATOM   2403 CG2 CG2 . THR THR THR A A 331  331  . 81.819 33.918 87.628  1.00 24.90 1 . C  ? 
ATOM   2404 C   C   . THR THR THR A A 331  331  . 80.971 32.131 89.798  1.00 23.53 1 . C  ? 
ATOM   2405 O   O   . THR THR THR A A 331  331  . 81.027 30.910 89.691  1.00 23.73 1 . O  ? 
ATOM   2406 N   N   . ILE ILE ILE A A 332  332  . 79.818 32.799 89.731  1.00 21.64 1 . N  ? 
ATOM   2407 CA  CA  . ILE ILE ILE A A 332  332  . 78.576 32.114 89.395  1.00 21.39 1 . C  ? 
ATOM   2408 CB  CB  . ILE ILE ILE A A 332  332  . 77.794 31.732 90.666  1.00 24.00 1 . C  ? 
ATOM   2409 CG1 CG1 . ILE ILE ILE A A 332  332  . 76.634 30.796 90.341  1.00 27.70 1 . C  ? 
ATOM   2410 CD1 CD1 . ILE ILE ILE A A 332  332  . 76.233 29.936 91.528  1.00 30.02 1 . C  ? 
ATOM   2411 CG2 CG2 . ILE ILE ILE A A 332  332  . 77.310 32.959 91.420  1.00 24.63 1 . C  ? 
ATOM   2412 C   C   . ILE ILE ILE A A 332  332  . 77.760 33.007 88.464  1.00 19.50 1 . C  ? 
ATOM   2413 O   O   . ILE ILE ILE A A 332  332  . 77.833 34.238 88.585  1.00 19.07 1 . O  ? 
ATOM   2414 N   N   . GLU GLU GLU A A 333  333  . 77.034 32.371 87.545  1.00 18.31 1 . N  ? 
ATOM   2415 CA  CA  . GLU GLU GLU A A 333  333  . 76.145 33.062 86.594  1.00 18.22 1 . C  ? 
ATOM   2416 CB  CB  . GLU GLU GLU A A 333  333  . 76.575 32.734 85.168  1.00 20.78 1 . C  ? 
ATOM   2417 CG  CG  . GLU GLU GLU A A 333  333  . 75.748 33.409 84.077  1.00 24.51 1 . C  ? 
ATOM   2418 CD  CD  . GLU GLU GLU A A 333  333  . 76.187 33.036 82.669  1.00 27.72 1 . C  ? 
ATOM   2419 OE1 OE1 . GLU GLU GLU A A 333  333  . 77.329 33.391 82.316  1.00 30.93 1 . O  ? 
ATOM   2420 OE2 OE2 . GLU GLU GLU A A 333  333  . 75.376 32.447 81.905  1.00 31.01 1 . O  ? 
ATOM   2421 C   C   . GLU GLU GLU A A 333  333  . 74.710 32.595 86.828  1.00 17.00 1 . C  ? 
ATOM   2422 O   O   . GLU GLU GLU A A 333  333  . 74.463 31.399 86.983  1.00 17.28 1 . O  ? 
ATOM   2423 N   N   . VAL VAL VAL A A 334  334  . 73.755 33.526 86.846  1.00 14.61 1 . N  ? 
ATOM   2424 CA  CA  . VAL VAL VAL A A 334  334  . 72.351 33.161 87.059  1.00 14.63 1 . C  ? 
ATOM   2425 CB  CB  . VAL VAL VAL A A 334  334  . 71.949 33.197 88.550  1.00 15.68 1 . C  ? 
ATOM   2426 CG1 CG1 . VAL VAL VAL A A 334  334  . 72.150 34.554 89.166  1.00 16.55 1 . C  ? 
ATOM   2427 CG2 CG2 . VAL VAL VAL A A 334  334  . 70.497 32.741 88.748  1.00 16.37 1 . C  ? 
ATOM   2428 C   C   . VAL VAL VAL A A 334  334  . 71.457 34.074 86.216  1.00 13.07 1 . C  ? 
ATOM   2429 O   O   . VAL VAL VAL A A 334  334  . 71.628 35.285 86.272  1.00 13.18 1 . O  ? 
ATOM   2430 N   N   . PRO PRO PRO A A 335  335  . 70.537 33.494 85.437  1.00 12.48 1 . N  ? 
ATOM   2431 CA  CA  . PRO PRO PRO A A 335  335  . 69.661 34.289 84.587  1.00 12.07 1 . C  ? 
ATOM   2432 CB  CB  . PRO PRO PRO A A 335  335  . 69.558 33.432 83.326  1.00 12.69 1 . C  ? 
ATOM   2433 CG  CG  . PRO PRO PRO A A 335  335  . 69.569 32.045 83.834  1.00 12.81 1 . C  ? 
ATOM   2434 CD  CD  . PRO PRO PRO A A 335  335  . 70.413 32.061 85.088  1.00 12.39 1 . C  ? 
ATOM   2435 C   C   . PRO PRO PRO A A 335  335  . 68.280 34.497 85.184  1.00 11.72 1 . C  ? 
ATOM   2436 O   O   . PRO PRO PRO A A 335  335  . 67.629 33.531 85.637  1.00 11.72 1 . O  ? 
ATOM   2437 N   N   . PHE PHE PHE A A 336  336  . 67.859 35.760 85.179  1.00 11.33 1 . N  ? 
ATOM   2438 CA  CA  . PHE PHE PHE A A 336  336  . 66.483 36.155 85.443  1.00 10.83 1 . C  ? 
ATOM   2439 CB  CB  . PHE PHE PHE A A 336  336  . 66.432 37.328 86.415  1.00 11.15 1 . C  ? 
ATOM   2440 CG  CG  . PHE PHE PHE A A 336  336  . 66.775 37.008 87.845  1.00 11.28 1 . C  ? 
ATOM   2441 CD1 CD1 . PHE PHE PHE A A 336  336  . 68.096 36.872 88.248  1.00 12.01 1 . C  ? 
ATOM   2442 CE1 CE1 . PHE PHE PHE A A 336  336  . 68.419 36.700 89.597  1.00 11.38 1 . C  ? 
ATOM   2443 CZ  CZ  . PHE PHE PHE A A 336  336  . 67.422 36.659 90.547  1.00 11.59 1 . C  ? 
ATOM   2444 CE2 CE2 . PHE PHE PHE A A 336  336  . 66.100 36.818 90.167  1.00 11.51 1 . C  ? 
ATOM   2445 CD2 CD2 . PHE PHE PHE A A 336  336  . 65.787 37.005 88.826  1.00 11.35 1 . C  ? 
ATOM   2446 C   C   . PHE PHE PHE A A 336  336  . 65.858 36.622 84.122  1.00 10.32 1 . C  ? 
ATOM   2447 O   O   . PHE PHE PHE A A 336  336  . 66.562 36.891 83.126  1.00 10.43 1 . O  ? 
ATOM   2448 N   N   . ALA ALA ALA A A 337  337  . 64.537 36.710 84.105  1.00 9.74  1 . N  ? 
ATOM   2449 CA  CA  . ALA ALA ALA A A 337  337  . 63.828 37.253 82.938  1.00 9.67  1 . C  ? 
ATOM   2450 CB  CB  . ALA ALA ALA A A 337  337  . 63.471 36.155 81.952  1.00 9.73  1 . C  ? 
ATOM   2451 C   C   . ALA ALA ALA A A 337  337  . 62.577 37.999 83.365  1.00 9.58  1 . C  ? 
ATOM   2452 O   O   . ALA ALA ALA A A 337  337  . 62.083 37.827 84.480  1.00 9.77  1 . O  ? 
ATOM   2453 N   N   . LEU LEU LEU A A 338  338  . 62.091 38.817 82.428  1.00 9.56  1 . N  ? 
ATOM   2454 CA  CA  . LEU LEU LEU A A 338  338  . 60.875 39.618 82.553  1.00 9.41  1 . C  ? 
ATOM   2455 CB  CB  . LEU LEU LEU A A 338  338  . 61.222 41.099 82.776  1.00 9.38  1 . C  ? 
ATOM   2456 CG  CG  . LEU LEU LEU A A 338  338  . 60.108 42.134 82.532  1.00 9.66  1 . C  ? 
ATOM   2457 CD1 CD1 . LEU LEU LEU A A 338  338  . 59.052 42.128 83.627  1.00 10.32 1 . C  ? 
ATOM   2458 CD2 CD2 . LEU LEU LEU A A 338  338  . 60.719 43.519 82.395  1.00 10.18 1 . C  ? 
ATOM   2459 C   C   . LEU LEU LEU A A 338  338  . 60.112 39.467 81.254  1.00 9.10  1 . C  ? 
ATOM   2460 O   O   . LEU LEU LEU A A 338  338  . 60.706 39.601 80.201  1.00 9.00  1 . O  ? 
ATOM   2461 N   N   . SER SER SER A A 339  339  . 58.819 39.168 81.324  1.00 9.11  1 . N  ? 
ATOM   2462 CA  CA  . SER SER SER A A 339  339  . 57.945 39.159 80.145  1.00 9.24  1 . C  ? 
ATOM   2463 CB  CB  . SER SER SER A A 339  339  . 57.594 37.736 79.710  1.00 9.51  1 . C  ? 
ATOM   2464 OG  OG  . SER SER SER A A 339  339  . 56.714 37.144 80.652  1.00 9.82  1 . O  ? 
ATOM   2465 C   C   . SER SER SER A A 339  339  . 56.668 39.926 80.408  1.00 9.41  1 . C  ? 
ATOM   2466 O   O   . SER SER SER A A 339  339  . 56.258 40.128 81.575  1.00 9.10  1 . O  ? 
ATOM   2467 N   N   . TRP TRP TRP A A 340  340  . 56.050 40.391 79.334  1.00 9.73  1 . N  ? 
ATOM   2468 CA  CA  . TRP TRP TRP A A 340  340  . 54.768 41.088 79.443  1.00 10.43 1 . C  ? 
ATOM   2469 CB  CB  . TRP TRP TRP A A 340  340  . 54.937 42.602 79.524  1.00 10.19 1 . C  ? 
ATOM   2470 CG  CG  . TRP TRP TRP A A 340  340  . 55.776 43.268 78.466  1.00 10.19 1 . C  ? 
ATOM   2471 CD1 CD1 . TRP TRP TRP A A 340  340  . 55.322 43.974 77.384  1.00 10.37 1 . C  ? 
ATOM   2472 NE1 NE1 . TRP TRP TRP A A 340  340  . 56.371 44.492 76.672  1.00 10.90 1 . N  ? 
ATOM   2473 CE2 CE2 . TRP TRP TRP A A 340  340  . 57.539 44.112 77.270  1.00 9.87  1 . C  ? 
ATOM   2474 CD2 CD2 . TRP TRP TRP A A 340  340  . 57.205 43.363 78.420  1.00 10.07 1 . C  ? 
ATOM   2475 CE3 CE3 . TRP TRP TRP A A 340  340  . 58.240 42.864 79.215  1.00 9.49  1 . C  ? 
ATOM   2476 CZ3 CZ3 . TRP TRP TRP A A 340  340  . 59.544 43.143 78.864  1.00 9.89  1 . C  ? 
ATOM   2477 CH2 CH2 . TRP TRP TRP A A 340  340  . 59.836 43.894 77.703  1.00 9.94  1 . C  ? 
ATOM   2478 CZ2 CZ2 . TRP TRP TRP A A 340  340  . 58.850 44.397 76.928  1.00 9.84  1 . C  ? 
ATOM   2479 C   C   . TRP TRP TRP A A 340  340  . 53.865 40.669 78.298  1.00 11.14 1 . C  ? 
ATOM   2480 O   O   . TRP TRP TRP A A 340  340  . 54.172 40.901 77.134  1.00 13.15 1 . O  ? 
ATOM   2481 N   N   . ASP ASP ASP A A 341  341  . 52.740 40.060 78.626  1.00 11.00 1 . N  ? 
ATOM   2482 CA  CA  . ASP ASP ASP A A 341  341  . 51.774 39.626 77.631  1.00 10.70 1 . C  ? 
ATOM   2483 CB  CB  . ASP ASP ASP A A 341  341  . 51.363 38.179 77.912  1.00 10.90 1 . C  ? 
ATOM   2484 CG  CG  . ASP ASP ASP A A 341  341  . 50.398 37.607 76.879  1.00 11.78 1 . C  ? 
ATOM   2485 OD1 OD1 . ASP ASP ASP A A 341  341  . 50.163 38.227 75.824  1.00 11.11 1 . O  ? 
ATOM   2486 OD2 OD2 . ASP ASP ASP A A 341  341  . 49.841 36.519 77.178  1.00 12.47 1 . O  ? 
ATOM   2487 C   C   . ASP ASP ASP A A 341  341  . 50.605 40.579 77.718  1.00 10.53 1 . C  ? 
ATOM   2488 O   O   . ASP ASP ASP A A 341  341  . 49.703 40.379 78.522  1.00 10.62 1 . O  ? 
ATOM   2489 N   N   . LEU LEU LEU A A 342  342  . 50.670 41.627 76.897  1.00 10.61 1 . N  ? 
ATOM   2490 CA  CA  . LEU LEU LEU A A 342  342  . 49.595 42.627 76.759  1.00 11.15 1 . C  ? 
ATOM   2491 CB  CB  . LEU LEU LEU A A 342  342  . 50.137 44.004 77.163  1.00 12.42 1 . C  ? 
ATOM   2492 CG  CG  . LEU LEU LEU A A 342  342  . 50.468 44.151 78.643  1.00 13.75 1 . C  ? 
ATOM   2493 CD1 CD1 . LEU LEU LEU A A 342  342  . 51.347 45.393 78.854  1.00 14.34 1 . C  ? 
ATOM   2494 CD2 CD2 . LEU LEU LEU A A 342  342  . 49.191 44.235 79.451  1.00 14.69 1 . C  ? 
ATOM   2495 C   C   . LEU LEU LEU A A 342  342  . 49.212 42.575 75.292  1.00 11.32 1 . C  ? 
ATOM   2496 O   O   . LEU LEU LEU A A 342  342  . 49.755 43.315 74.499  1.00 11.29 1 . O  ? 
ATOM   2497 N   N   . PRO PRO PRO A A 343  343  . 48.314 41.642 74.920  1.00 11.05 1 . N  ? 
ATOM   2498 CA  CA  . PRO PRO PRO A A 343  343  . 48.190 41.298 73.493  1.00 10.89 1 . C  ? 
ATOM   2499 CB  CB  . PRO PRO PRO A A 343  343  . 47.333 40.026 73.511  1.00 11.10 1 . C  ? 
ATOM   2500 CG  CG  . PRO PRO PRO A A 343  343  . 46.592 40.095 74.788  1.00 10.97 1 . C  ? 
ATOM   2501 CD  CD  . PRO PRO PRO A A 343  343  . 47.529 40.732 75.771  1.00 11.16 1 . C  ? 
ATOM   2502 C   C   . PRO PRO PRO A A 343  343  . 47.558 42.360 72.614  1.00 11.12 1 . C  ? 
ATOM   2503 O   O   . PRO PRO PRO A A 343  343  . 47.722 42.298 71.392  1.00 11.60 1 . O  ? 
ATOM   2504 N   N   . ILE ILE ILE A A 344  344  . 46.787 43.285 73.196  1.00 10.76 1 . N  ? 
ATOM   2505 CA  CA  . ILE ILE ILE A A 344  344  . 45.977 44.213 72.414  1.00 11.17 1 . C  ? 
ATOM   2506 CB  CB  . ILE ILE ILE A A 344  344  . 44.496 44.160 72.876  1.00 12.16 1 . C  ? 
ATOM   2507 CG1 CG1 . ILE ILE ILE A A 344  344  . 43.898 42.819 72.458  1.00 12.34 1 . C  ? 
ATOM   2508 CD1 CD1 . ILE ILE ILE A A 344  344  . 42.561 42.462 73.108  1.00 13.16 1 . C  ? 
ATOM   2509 CG2 CG2 . ILE ILE ILE A A 344  344  . 43.702 45.305 72.242  1.00 11.77 1 . C  ? 
ATOM   2510 C   C   . ILE ILE ILE A A 344  344  . 46.519 45.623 72.533  1.00 11.45 1 . C  ? 
ATOM   2511 O   O   . ILE ILE ILE A A 344  344  . 46.723 46.112 73.646  1.00 12.04 1 . O  ? 
ATOM   2512 N   N   . MET MET MET A A 345  345  . 46.737 46.277 71.398  1.00 11.46 1 . N  ? 
ATOM   2513 CA  CA  . MET MET MET A A 345  345  . 47.031 47.719 71.360  1.00 11.95 1 . C  ? 
ATOM   2514 CB  CB  . MET MET MET A A 345  345  . 48.233 48.073 70.474  1.00 12.73 1 . C  ? 
ATOM   2515 CG  CG  . MET MET MET A A 345  345  . 48.149 47.589 69.052  1.00 12.97 1 . C  ? 
ATOM   2516 SD  SD  . MET MET MET A A 345  345  . 49.665 47.970 68.176  1.00 13.70 1 . S  ? 
ATOM   2517 CE  CE  . MET MET MET A A 345  345  . 49.333 47.142 66.631  1.00 13.78 1 . C  ? 
ATOM   2518 C   C   . MET MET MET A A 345  345  . 45.786 48.433 70.876  1.00 12.14 1 . C  ? 
ATOM   2519 O   O   . MET MET MET A A 345  345  . 45.119 47.959 69.949  1.00 12.05 1 . O  ? 
ATOM   2520 N   N   . LYS LYS LYS A A 346  346  . 45.459 49.538 71.536  1.00 12.21 1 . N  ? 
ATOM   2521 CA  CA  . LYS LYS LYS A A 346  346  . 44.347 50.387 71.140  1.00 12.74 1 . C  ? 
ATOM   2522 CB  CB  . LYS LYS LYS A A 346  346  . 43.351 50.522 72.293  1.00 14.79 1 . C  ? 
ATOM   2523 CG  CG  . LYS LYS LYS A A 346  346  . 42.079 51.268 71.884  1.00 17.35 1 . C  ? 
ATOM   2524 CD  CD  . LYS LYS LYS A A 346  346  . 41.274 51.741 73.080  1.00 21.59 1 . C  ? 
ATOM   2525 CE  CE  . LYS LYS LYS A A 346  346  . 40.246 52.797 72.686  1.00 24.93 1 . C  ? 
ATOM   2526 NZ  NZ  . LYS LYS LYS A A 346  346  . 39.669 53.474 73.890  1.00 28.99 1 . N  ? 
ATOM   2527 C   C   . LYS LYS LYS A A 346  346  . 44.857 51.760 70.784  1.00 12.25 1 . C  ? 
ATOM   2528 O   O   . LYS LYS LYS A A 346  346  . 45.674 52.336 71.522  1.00 13.92 1 . O  ? 
ATOM   2529 N   N   . PHE PHE PHE A A 347  347  . 44.339 52.311 69.689  1.00 11.46 1 . N  ? 
ATOM   2530 CA  CA  . PHE PHE PHE A A 347  347  . 44.681 53.650 69.257  1.00 10.83 1 . C  ? 
ATOM   2531 CB  CB  . PHE PHE PHE A A 347  347  . 45.096 53.659 67.786  1.00 11.19 1 . C  ? 
ATOM   2532 CG  CG  . PHE PHE PHE A A 347  347  . 46.343 52.860 67.518  1.00 11.43 1 . C  ? 
ATOM   2533 CD1 CD1 . PHE PHE PHE A A 347  347  . 47.544 53.214 68.124  1.00 11.64 1 . C  ? 
ATOM   2534 CE1 CE1 . PHE PHE PHE A A 347  347  . 48.692 52.480 67.904  1.00 11.93 1 . C  ? 
ATOM   2535 CZ  CZ  . PHE PHE PHE A A 347  347  . 48.656 51.397 67.039  1.00 12.13 1 . C  ? 
ATOM   2536 CE2 CE2 . PHE PHE PHE A A 347  347  . 47.473 51.027 66.443  1.00 12.37 1 . C  ? 
ATOM   2537 CD2 CD2 . PHE PHE PHE A A 347  347  . 46.314 51.759 66.686  1.00 11.67 1 . C  ? 
ATOM   2538 C   C   . PHE PHE PHE A A 347  347  . 43.529 54.595 69.554  1.00 11.41 1 . C  ? 
ATOM   2539 O   O   . PHE PHE PHE A A 347  347  . 42.391 54.148 69.778  1.00 12.01 1 . O  ? 
ATOM   2540 N   N   . GLY GLY GLY A A 348  348  . 43.825 55.886 69.576  1.00 11.21 1 . N  ? 
ATOM   2541 CA  CA  . GLY GLY GLY A A 348  348  . 42.852 56.875 70.060  1.00 11.27 1 . C  ? 
ATOM   2542 C   C   . GLY GLY GLY A A 348  348  . 41.582 56.980 69.240  1.00 12.01 1 . C  ? 
ATOM   2543 O   O   . GLY GLY GLY A A 348  348  . 40.536 57.411 69.758  1.00 11.93 1 . O  ? 
ATOM   2544 N   N   . GLY GLY GLY A A 349  349  . 41.647 56.589 67.971  1.00 11.40 1 . N  ? 
ATOM   2545 CA  CA  . GLY GLY GLY A A 349  349  . 40.477 56.531 67.114  1.00 11.62 1 . C  ? 
ATOM   2546 C   C   . GLY GLY GLY A A 349  349  . 39.562 55.360 67.350  1.00 11.68 1 . C  ? 
ATOM   2547 O   O   . GLY GLY GLY A A 349  349  . 38.490 55.287 66.738  1.00 12.25 1 . O  ? 
ATOM   2548 N   N   . GLY GLY GLY A A 350  350  . 39.974 54.427 68.212  1.00 11.91 1 . N  ? 
ATOM   2549 CA  CA  . GLY GLY GLY A A 350  350  . 39.127 53.330 68.651  1.00 12.41 1 . C  ? 
ATOM   2550 C   C   . GLY GLY GLY A A 350  350  . 39.543 51.947 68.198  1.00 13.01 1 . C  ? 
ATOM   2551 O   O   . GLY GLY GLY A A 350  350  . 39.045 50.957 68.737  1.00 13.93 1 . O  ? 
ATOM   2552 N   N   . ASP ASP ASP A A 351  351  . 40.404 51.865 67.184  1.00 13.14 1 . N  ? 
ATOM   2553 CA  CA  . ASP ASP ASP A A 351  351  . 40.805 50.569 66.633  1.00 13.13 1 . C  ? 
ATOM   2554 CB  CB  . ASP ASP ASP A A 351  351  . 41.606 50.719 65.322  1.00 13.08 1 . C  ? 
ATOM   2555 CG  CG  . ASP ASP ASP A A 351  351  . 40.738 50.847 64.090  1.00 14.61 1 . C  ? 
ATOM   2556 OD1 OD1 . ASP ASP ASP A A 351  351  . 39.492 50.873 64.191  1.00 15.84 1 . O  ? 
ATOM   2557 OD2 OD2 . ASP ASP ASP A A 351  351  . 41.355 50.940 63.013  1.00 14.78 1 . O  ? 
ATOM   2558 C   C   . ASP ASP ASP A A 351  351  . 41.662 49.807 67.628  1.00 13.08 1 . C  ? 
ATOM   2559 O   O   . ASP ASP ASP A A 351  351  . 42.532 50.397 68.276  1.00 13.06 1 . O  ? 
ATOM   2560 N   N   . LYS LYS LYS A A 352  352  . 41.404 48.513 67.725  1.00 13.11 1 . N  ? 
ATOM   2561 CA  CA  . LYS LYS LYS A A 352  352  . 42.155 47.583 68.546  1.00 13.42 1 . C  ? 
ATOM   2562 CB  CB  . LYS LYS LYS A A 352  352  . 41.245 46.909 69.574  1.00 14.99 1 . C  ? 
ATOM   2563 CG  CG  . LYS LYS LYS A A 352  352  . 40.665 47.880 70.582  1.00 18.01 1 . C  ? 
ATOM   2564 CD  CD  . LYS LYS LYS A A 352  352  . 39.666 47.200 71.494  1.00 21.78 1 . C  ? 
ATOM   2565 CE  CE  . LYS LYS LYS A A 352  352  . 38.923 48.223 72.321  1.00 26.57 1 . C  ? 
ATOM   2566 NZ  NZ  . LYS LYS LYS A A 352  352  . 37.821 47.565 73.069  1.00 30.42 1 . N  ? 
ATOM   2567 C   C   . LYS LYS LYS A A 352  352  . 42.757 46.509 67.656  1.00 12.50 1 . C  ? 
ATOM   2568 O   O   . LYS LYS LYS A A 352  352  . 42.066 45.918 66.795  1.00 13.12 1 . O  ? 
ATOM   2569 N   N   . TRP TRP TRP A A 353  353  . 44.045 46.240 67.883  1.00 11.22 1 . N  ? 
ATOM   2570 CA  CA  . TRP TRP TRP A A 353  353  . 44.845 45.310 67.089  1.00 11.11 1 . C  ? 
ATOM   2571 CB  CB  . TRP TRP TRP A A 353  353  . 45.881 46.053 66.240  1.00 10.91 1 . C  ? 
ATOM   2572 CG  CG  . TRP TRP TRP A A 353  353  . 45.357 47.098 65.271  1.00 11.06 1 . C  ? 
ATOM   2573 CD1 CD1 . TRP TRP TRP A A 353  353  . 45.108 48.408 65.537  1.00 11.36 1 . C  ? 
ATOM   2574 NE1 NE1 . TRP TRP TRP A A 353  353  . 44.656 49.055 64.406  1.00 11.38 1 . N  ? 
ATOM   2575 CE2 CE2 . TRP TRP TRP A A 353  353  . 44.584 48.148 63.385  1.00 11.50 1 . C  ? 
ATOM   2576 CD2 CD2 . TRP TRP TRP A A 353  353  . 45.023 46.897 63.893  1.00 11.19 1 . C  ? 
ATOM   2577 CE3 CE3 . TRP TRP TRP A A 353  353  . 45.077 45.793 63.021  1.00 12.02 1 . C  ? 
ATOM   2578 CZ3 CZ3 . TRP TRP TRP A A 353  353  . 44.662 45.970 61.701  1.00 12.47 1 . C  ? 
ATOM   2579 CH2 CH2 . TRP TRP TRP A A 353  353  . 44.245 47.229 61.236  1.00 12.62 1 . C  ? 
ATOM   2580 CZ2 CZ2 . TRP TRP TRP A A 353  353  . 44.205 48.324 62.055  1.00 12.19 1 . C  ? 
ATOM   2581 C   C   . TRP TRP TRP A A 353  353  . 45.613 44.401 68.002  1.00 10.76 1 . C  ? 
ATOM   2582 O   O   . TRP TRP TRP A A 353  353  . 46.062 44.817 69.087  1.00 10.94 1 . O  ? 
ATOM   2583 N   N   . TYR TYR TYR A A 354  354  . 45.836 43.166 67.563  1.00 11.13 1 . N  ? 
ATOM   2584 CA  CA  . TYR TYR TYR A A 354  354  . 46.759 42.287 68.244  1.00 11.44 1 . C  ? 
ATOM   2585 CB  CB  . TYR TYR TYR A A 354  354  . 46.469 40.824 67.911  1.00 12.07 1 . C  ? 
ATOM   2586 CG  CG  . TYR TYR TYR A A 354  354  . 45.125 40.378 68.392  1.00 13.89 1 . C  ? 
ATOM   2587 CD1 CD1 . TYR TYR TYR A A 354  354  . 44.879 40.180 69.748  1.00 14.57 1 . C  ? 
ATOM   2588 CE1 CE1 . TYR TYR TYR A A 354  354  . 43.634 39.762 70.204  1.00 15.08 1 . C  ? 
ATOM   2589 CZ  CZ  . TYR TYR TYR A A 354  354  . 42.632 39.527 69.286  1.00 16.40 1 . C  ? 
ATOM   2590 OH  OH  . TYR TYR TYR A A 354  354  . 41.389 39.121 69.737  1.00 19.45 1 . O  ? 
ATOM   2591 CE2 CE2 . TYR TYR TYR A A 354  354  . 42.848 39.719 67.945  1.00 15.80 1 . C  ? 
ATOM   2592 CD2 CD2 . TYR TYR TYR A A 354  354  . 44.087 40.149 67.491  1.00 14.51 1 . C  ? 
ATOM   2593 C   C   . TYR TYR TYR A A 354  354  . 48.183 42.621 67.863  1.00 11.19 1 . C  ? 
ATOM   2594 O   O   . TYR TYR TYR A A 354  354  . 48.463 42.975 66.728  1.00 11.12 1 . O  ? 
ATOM   2595 N   N   . LYS LYS LYS A A 355  355  . 49.085 42.490 68.830  1.00 10.57 1 . N  ? 
ATOM   2596 CA  CA  . LYS LYS LYS A A 355  355  . 50.503 42.758 68.599  1.00 11.02 1 . C  ? 
ATOM   2597 CB  CB  . LYS LYS LYS A A 355  355  . 51.221 43.130 69.905  1.00 11.05 1 . C  ? 
ATOM   2598 CG  CG  . LYS LYS LYS A A 355  355  . 50.659 44.367 70.587  1.00 12.00 1 . C  ? 
ATOM   2599 CD  CD  . LYS LYS LYS A A 355  355  . 51.281 44.571 71.969  1.00 13.04 1 . C  ? 
ATOM   2600 CE  CE  . LYS LYS LYS A A 355  355  . 50.578 45.729 72.672  1.00 14.84 1 . C  ? 
ATOM   2601 NZ  NZ  . LYS LYS LYS A A 355  355  . 50.790 45.764 74.148  1.00 17.46 1 . N  ? 
ATOM   2602 C   C   . LYS LYS LYS A A 355  355  . 51.161 41.551 67.935  1.00 11.01 1 . C  ? 
ATOM   2603 O   O   . LYS LYS LYS A A 355  355  . 50.741 40.399 68.132  1.00 11.43 1 . O  ? 
ATOM   2604 N   N   . MET MET MET A A 356  356  . 52.237 41.814 67.217  1.00 11.53 1 . N  ? 
ATOM   2605 CA  CA  . MET MET MET A A 356  356  . 52.892 40.781 66.404  1.00 11.54 1 . C  ? 
ATOM   2606 CB  CB  . MET MET MET A A 356  356  . 54.175 41.319 65.759  1.00 12.47 1 . C  ? 
ATOM   2607 CG  CG  . MET MET MET A A 356  356  . 54.846 40.369 64.764  1.00 13.55 1 . C  ? 
ATOM   2608 SD  SD  . MET MET MET A A 356  356  . 53.837 40.155 63.270  1.00 15.73 1 . S  ? 
ATOM   2609 CE  CE  . MET MET MET A A 356  356  . 53.176 38.505 63.453  1.00 16.56 1 . C  ? 
ATOM   2610 C   C   . MET MET MET A A 356  356  . 53.233 39.488 67.148  1.00 11.02 1 . C  ? 
ATOM   2611 O   O   . MET MET MET A A 356  356  . 52.973 38.395 66.638  1.00 11.65 1 . O  ? 
ATOM   2612 N   N   . TYR TYR TYR A A 357  357  . 53.776 39.597 68.364  1.00 10.18 1 . N  ? 
ATOM   2613 CA  CA  . TYR TYR TYR A A 357  357  . 54.246 38.426 69.083  1.00 10.36 1 . C  ? 
ATOM   2614 CB  CB  . TYR TYR TYR A A 357  357  . 54.926 38.783 70.422  1.00 10.39 1 . C  ? 
ATOM   2615 CG  CG  . TYR TYR TYR A A 357  357  . 53.947 39.160 71.491  1.00 10.44 1 . C  ? 
ATOM   2616 CD1 CD1 . TYR TYR TYR A A 357  357  . 53.377 38.189 72.321  1.00 10.76 1 . C  ? 
ATOM   2617 CE1 CE1 . TYR TYR TYR A A 357  357  . 52.442 38.522 73.284  1.00 11.06 1 . C  ? 
ATOM   2618 CZ  CZ  . TYR TYR TYR A A 357  357  . 52.073 39.848 73.428  1.00 10.98 1 . C  ? 
ATOM   2619 OH  OH  . TYR TYR TYR A A 357  357  . 51.140 40.168 74.377  1.00 11.20 1 . O  ? 
ATOM   2620 CE2 CE2 . TYR TYR TYR A A 357  357  . 52.625 40.826 72.633  1.00 10.52 1 . C  ? 
ATOM   2621 CD2 CD2 . TYR TYR TYR A A 357  357  . 53.556 40.489 71.668  1.00 10.66 1 . C  ? 
ATOM   2622 C   C   . TYR TYR TYR A A 357  357  . 53.139 37.414 69.343  1.00 10.57 1 . C  ? 
ATOM   2623 O   O   . TYR TYR TYR A A 357  357  . 53.432 36.256 69.636  1.00 11.25 1 . O  ? 
ATOM   2624 N   N   . THR THR THR A A 358  358  . 51.875 37.853 69.299  1.00 10.91 1 . N  ? 
ATOM   2625 CA  CA  . THR THR THR A A 358  358  . 50.746 36.949 69.543  1.00 11.23 1 . C  ? 
ATOM   2626 CB  CB  . THR THR THR A A 358  358  . 49.400 37.675 69.568  1.00 11.04 1 . C  ? 
ATOM   2627 OG1 OG1 . THR THR THR A A 358  358  . 49.151 38.278 68.288  1.00 11.44 1 . O  ? 
ATOM   2628 CG2 CG2 . THR THR THR A A 358  358  . 49.349 38.722 70.691  1.00 11.40 1 . C  ? 
ATOM   2629 C   C   . THR THR THR A A 358  358  . 50.684 35.820 68.491  1.00 11.79 1 . C  ? 
ATOM   2630 O   O   . THR THR THR A A 358  358  . 50.103 34.772 68.767  1.00 12.64 1 . O  ? 
ATOM   2631 N   N   . LYS LYS LYS A A 359  359  . 51.310 36.024 67.335  1.00 11.95 1 . N  ? 
ATOM   2632 CA  CA  . LYS LYS LYS A A 359  359  . 51.471 34.946 66.358  1.00 13.46 1 . C  ? 
ATOM   2633 CB  CB  . LYS LYS LYS A A 359  359  . 52.249 35.438 65.134  1.00 15.01 1 . C  ? 
ATOM   2634 CG  CG  . LYS LYS LYS A A 359  359  . 52.426 34.387 64.041  1.00 17.34 1 . C  ? 
ATOM   2635 CD  CD  . LYS LYS LYS A A 359  359  . 53.012 34.975 62.780  1.00 19.74 1 . C  ? 
ATOM   2636 CE  CE  . LYS LYS LYS A A 359  359  . 53.006 33.923 61.670  1.00 23.29 1 . C  ? 
ATOM   2637 NZ  NZ  . LYS LYS LYS A A 359  359  . 53.638 34.434 60.437  1.00 25.79 1 . N  ? 
ATOM   2638 C   C   . LYS LYS LYS A A 359  359  . 52.156 33.725 66.962  1.00 14.02 1 . C  ? 
ATOM   2639 O   O   . LYS LYS LYS A A 359  359  . 51.832 32.590 66.606  1.00 14.72 1 . O  ? 
ATOM   2640 N   N   . TYR TYR TYR A A 360  360  . 53.093 33.967 67.865  1.00 12.67 1 . N  ? 
ATOM   2641 CA  CA  . TYR TYR TYR A A 360  360  . 53.951 32.929 68.415  1.00 13.42 1 . C  ? 
ATOM   2642 CB  CB  . TYR TYR TYR A A 360  360  . 55.393 33.452 68.469  1.00 13.66 1 . C  ? 
ATOM   2643 CG  CG  . TYR TYR TYR A A 360  360  . 55.801 34.031 67.142  1.00 14.15 1 . C  ? 
ATOM   2644 CD1 CD1 . TYR TYR TYR A A 360  360  . 55.931 33.204 66.022  1.00 15.36 1 . C  ? 
ATOM   2645 CE1 CE1 . TYR TYR TYR A A 360  360  . 56.264 33.717 64.791  1.00 15.61 1 . C  ? 
ATOM   2646 CZ  CZ  . TYR TYR TYR A A 360  360  . 56.463 35.081 64.638  1.00 16.12 1 . C  ? 
ATOM   2647 OH  OH  . TYR TYR TYR A A 360  360  . 56.799 35.576 63.406  1.00 18.33 1 . O  ? 
ATOM   2648 CE2 CE2 . TYR TYR TYR A A 360  360  . 56.341 35.927 65.737  1.00 15.34 1 . C  ? 
ATOM   2649 CD2 CD2 . TYR TYR TYR A A 360  360  . 55.999 35.393 66.970  1.00 14.83 1 . C  ? 
ATOM   2650 C   C   . TYR TYR TYR A A 360  360  . 53.497 32.388 69.768  1.00 14.16 1 . C  ? 
ATOM   2651 O   O   . TYR TYR TYR A A 360  360  . 53.882 31.285 70.135  1.00 16.34 1 . O  ? 
ATOM   2652 N   N   . PHE PHE PHE A A 361  361  . 52.714 33.160 70.526  1.00 13.65 1 . N  ? 
ATOM   2653 CA  CA  . PHE PHE PHE A A 361  361  . 52.314 32.761 71.876  1.00 13.63 1 . C  ? 
ATOM   2654 CB  CB  . PHE PHE PHE A A 361  361  . 52.992 33.690 72.884  1.00 12.91 1 . C  ? 
ATOM   2655 CG  CG  . PHE PHE PHE A A 361  361  . 54.468 33.500 72.967  1.00 12.53 1 . C  ? 
ATOM   2656 CD1 CD1 . PHE PHE PHE A A 361  361  . 54.993 32.445 73.696  1.00 12.86 1 . C  ? 
ATOM   2657 CE1 CE1 . PHE PHE PHE A A 361  361  . 56.350 32.246 73.781  1.00 13.30 1 . C  ? 
ATOM   2658 CZ  CZ  . PHE PHE PHE A A 361  361  . 57.221 33.118 73.149  1.00 13.21 1 . C  ? 
ATOM   2659 CE2 CE2 . PHE PHE PHE A A 361  361  . 56.713 34.182 72.412  1.00 12.79 1 . C  ? 
ATOM   2660 CD2 CD2 . PHE PHE PHE A A 361  361  . 55.351 34.375 72.330  1.00 12.83 1 . C  ? 
ATOM   2661 C   C   . PHE PHE PHE A A 361  361  . 50.819 32.712 72.165  1.00 13.61 1 . C  ? 
ATOM   2662 O   O   . PHE PHE PHE A A 361  361  . 50.429 32.204 73.214  1.00 16.04 1 . O  ? 
ATOM   2663 N   N   . GLY GLY GLY A A 362  362  . 49.993 33.232 71.256  1.00 13.31 1 . N  ? 
ATOM   2664 CA  CA  . GLY GLY GLY A A 362  362  . 48.564 33.312 71.470  1.00 13.34 1 . C  ? 
ATOM   2665 C   C   . GLY GLY GLY A A 362  362  . 48.098 34.725 71.733  1.00 13.23 1 . C  ? 
ATOM   2666 O   O   . GLY GLY GLY A A 362  362  . 48.907 35.637 71.985  1.00 12.23 1 . O  ? 
ATOM   2667 N   N   . LYS LYS LYS A A 363  363  . 46.788 34.883 71.694  1.00 13.33 1 . N  ? 
ATOM   2668 CA  CA  . LYS LYS LYS A A 363  363  . 46.112 36.184 71.785  1.00 13.74 1 . C  ? 
ATOM   2669 CB  CB  . LYS LYS LYS A A 363  363  . 45.175 36.354 70.577  1.00 14.12 1 . C  ? 
ATOM   2670 CG  CG  . LYS LYS LYS A A 363  363  . 45.899 36.558 69.260  1.00 14.91 1 . C  ? 
ATOM   2671 CD  CD  . LYS LYS LYS A A 363  363  . 44.937 36.605 68.086  1.00 16.31 1 . C  ? 
ATOM   2672 CE  CE  . LYS LYS LYS A A 363  363  . 45.680 36.992 66.818  1.00 18.06 1 . C  ? 
ATOM   2673 NZ  NZ  . LYS LYS LYS A A 363  363  . 44.796 37.153 65.637  1.00 20.02 1 . N  ? 
ATOM   2674 C   C   . LYS LYS LYS A A 363  363  . 45.334 36.412 73.076  1.00 13.18 1 . C  ? 
ATOM   2675 O   O   . LYS LYS LYS A A 363  363  . 44.833 37.519 73.283  1.00 13.93 1 . O  ? 
ATOM   2676 N   N   . ASN ASN ASN A A 364  364  . 45.217 35.404 73.953  1.00 12.79 1 . N  ? 
ATOM   2677 CA  CA  . ASN ASN ASN A A 364  364  . 44.334 35.519 75.117  1.00 13.99 1 . C  ? 
ATOM   2678 CB  CB  . ASN ASN ASN A A 364  364  . 43.763 34.144 75.526  1.00 15.90 1 . C  ? 
ATOM   2679 CG  CG  . ASN ASN ASN A A 364  364  . 44.740 33.290 76.309  1.00 17.23 1 . C  ? 
ATOM   2680 OD1 OD1 . ASN ASN ASN A A 364  364  . 45.918 33.605 76.456  1.00 17.90 1 . O  ? 
ATOM   2681 ND2 ND2 . ASN ASN ASN A A 364  364  . 44.248 32.172 76.807  1.00 19.48 1 . N  ? 
ATOM   2682 C   C   . ASN ASN ASN A A 364  364  . 44.884 36.268 76.342  1.00 13.80 1 . C  ? 
ATOM   2683 O   O   . ASN ASN ASN A A 364  364  . 44.166 36.464 77.333  1.00 15.13 1 . O  ? 
ATOM   2684 N   N   . GLY GLY GLY A A 365  365  . 46.133 36.726 76.261  1.00 13.12 1 . N  ? 
ATOM   2685 CA  CA  . GLY GLY GLY A A 365  365  . 46.728 37.487 77.351  1.00 12.86 1 . C  ? 
ATOM   2686 C   C   . GLY GLY GLY A A 365  365  . 47.027 36.694 78.615  1.00 13.50 1 . C  ? 
ATOM   2687 O   O   . GLY GLY GLY A A 365  365  . 47.202 37.283 79.662  1.00 14.70 1 . O  ? 
ATOM   2688 N   N   . LYS LYS LYS A A 366  366  . 47.120 35.376 78.519  1.00 13.20 1 . N  ? 
ATOM   2689 CA  CA  . LYS LYS LYS A A 366  366  . 47.423 34.522 79.670  1.00 13.99 1 . C  ? 
ATOM   2690 CB  CB  . LYS LYS LYS A A 366  366  . 46.205 33.651 80.033  1.00 15.42 1 . C  ? 
ATOM   2691 CG  CG  . LYS LYS LYS A A 366  366  . 44.906 34.423 80.313  1.00 16.18 1 . C  ? 
ATOM   2692 CD  CD  . LYS LYS LYS A A 366  366  . 44.901 35.253 81.607  1.00 17.87 1 . C  ? 
ATOM   2693 CE  CE  . LYS LYS LYS A A 366  366  . 43.529 35.885 81.863  1.00 18.37 1 . C  ? 
ATOM   2694 NZ  NZ  . LYS LYS LYS A A 366  366  . 43.442 36.684 83.125  1.00 19.11 1 . N  ? 
ATOM   2695 C   C   . LYS LYS LYS A A 366  366  . 48.688 33.685 79.406  1.00 13.95 1 . C  ? 
ATOM   2696 O   O   . LYS LYS LYS A A 366  366  . 48.814 32.544 79.863  1.00 15.50 1 . O  ? 
ATOM   2697 N   N   . ASN ASN ASN A A 367  367  . 49.663 34.274 78.717  1.00 12.91 1 . N  ? 
ATOM   2698 CA  CA  . ASN ASN ASN A A 367  367  . 50.813 33.534 78.188  1.00 12.82 1 . C  ? 
ATOM   2699 CB  CB  . ASN ASN ASN A A 367  367  . 50.762 33.512 76.664  1.00 13.49 1 . C  ? 
ATOM   2700 CG  CG  . ASN ASN ASN A A 367  367  . 49.432 33.042 76.156  1.00 14.09 1 . C  ? 
ATOM   2701 OD1 OD1 . ASN ASN ASN A A 367  367  . 49.088 31.872 76.340  1.00 16.48 1 . O  ? 
ATOM   2702 ND2 ND2 . ASN ASN ASN A A 367  367  . 48.634 33.950 75.600  1.00 14.30 1 . N  ? 
ATOM   2703 C   C   . ASN ASN ASN A A 367  367  . 52.156 34.089 78.627  1.00 11.73 1 . C  ? 
ATOM   2704 O   O   . ASN ASN ASN A A 367  367  . 53.171 33.781 78.040  1.00 11.46 1 . O  ? 
ATOM   2705 N   N   . SER SER SER A A 368  368  . 52.182 34.934 79.656  1.00 11.30 1 . N  ? 
ATOM   2706 CA  CA  . SER SER SER A A 368  368  . 53.464 35.515 80.080  1.00 11.39 1 . C  ? 
ATOM   2707 CB  CB  . SER SER SER A A 368  368  . 53.257 36.550 81.182  1.00 11.66 1 . C  ? 
ATOM   2708 OG  OG  . SER SER SER A A 368  368  . 52.770 35.964 82.374  1.00 12.61 1 . O  ? 
ATOM   2709 C   C   . SER SER SER A A 368  368  . 54.476 34.469 80.544  1.00 11.73 1 . C  ? 
ATOM   2710 O   O   . SER SER SER A A 368  368  . 55.665 34.615 80.293  1.00 11.20 1 . O  ? 
ATOM   2711 N   N   . PHE PHE PHE A A 369  369  . 54.020 33.423 81.235  1.00 12.08 1 . N  ? 
ATOM   2712 CA  CA  . PHE PHE PHE A A 369  369  . 54.955 32.373 81.637  1.00 11.85 1 . C  ? 
ATOM   2713 CB  CB  . PHE PHE PHE A A 369  369  . 54.309 31.334 82.571  1.00 11.89 1 . C  ? 
ATOM   2714 CG  CG  . PHE PHE PHE A A 369  369  . 55.278 30.281 82.987  1.00 12.74 1 . C  ? 
ATOM   2715 CD1 CD1 . PHE PHE PHE A A 369  369  . 56.314 30.608 83.833  1.00 13.15 1 . C  ? 
ATOM   2716 CE1 CE1 . PHE PHE PHE A A 369  369  . 57.269 29.673 84.184  1.00 14.48 1 . C  ? 
ATOM   2717 CZ  CZ  . PHE PHE PHE A A 369  369  . 57.211 28.405 83.627  1.00 13.89 1 . C  ? 
ATOM   2718 CE2 CE2 . PHE PHE PHE A A 369  369  . 56.194 28.069 82.749  1.00 13.63 1 . C  ? 
ATOM   2719 CD2 CD2 . PHE PHE PHE A A 369  369  . 55.232 29.017 82.415  1.00 13.44 1 . C  ? 
ATOM   2720 C   C   . PHE PHE PHE A A 369  369  . 55.606 31.679 80.433  1.00 12.20 1 . C  ? 
ATOM   2721 O   O   . PHE PHE PHE A A 369  369  . 56.828 31.435 80.445  1.00 11.65 1 . O  ? 
ATOM   2722 N   N   . ALA ALA ALA A A 370  370  . 54.818 31.367 79.406  1.00 11.34 1 . N  ? 
ATOM   2723 CA  CA  . ALA ALA ALA A A 370  370  . 55.388 30.715 78.211  1.00 11.64 1 . C  ? 
ATOM   2724 CB  CB  . ALA ALA ALA A A 370  370  . 54.301 30.434 77.200  1.00 11.63 1 . C  ? 
ATOM   2725 C   C   . ALA ALA ALA A A 370  370  . 56.509 31.546 77.587  1.00 11.94 1 . C  ? 
ATOM   2726 O   O   . ALA ALA ALA A A 370  370  . 57.551 31.029 77.185  1.00 12.07 1 . O  ? 
ATOM   2727 N   N   . ILE ILE ILE A A 371  371  . 56.288 32.862 77.531  1.00 11.47 1 . N  ? 
ATOM   2728 CA  CA  . ILE ILE ILE A A 371  371  . 57.274 33.792 76.975  1.00 11.02 1 . C  ? 
ATOM   2729 CB  CB  . ILE ILE ILE A A 371  371  . 56.678 35.215 76.843  1.00 11.29 1 . C  ? 
ATOM   2730 CG1 CG1 . ILE ILE ILE A A 371  371  . 55.461 35.204 75.905  1.00 11.38 1 . C  ? 
ATOM   2731 CD1 CD1 . ILE ILE ILE A A 371  371  . 54.638 36.476 75.949  1.00 11.76 1 . C  ? 
ATOM   2732 CG2 CG2 . ILE ILE ILE A A 371  371  . 57.730 36.210 76.351  1.00 11.15 1 . C  ? 
ATOM   2733 C   C   . ILE ILE ILE A A 371  371  . 58.534 33.789 77.840  1.00 11.30 1 . C  ? 
ATOM   2734 O   O   . ILE ILE ILE A A 371  371  . 59.656 33.720 77.330  1.00 11.53 1 . O  ? 
ATOM   2735 N   N   . LEU LEU LEU A A 372  372  . 58.342 33.881 79.147  1.00 11.00 1 . N  ? 
ATOM   2736 CA  CA  . LEU LEU LEU A A 372  372  . 59.457 33.899 80.100  1.00 11.82 1 . C  ? 
ATOM   2737 CB  CB  . LEU LEU LEU A A 372  372  . 58.916 34.080 81.511  1.00 12.73 1 . C  ? 
ATOM   2738 CG  CG  . LEU LEU LEU A A 372  372  . 59.938 34.233 82.627  1.00 13.98 1 . C  ? 
ATOM   2739 CD1 CD1 . LEU LEU LEU A A 372  372  . 60.000 35.689 83.040  1.00 15.52 1 . C  ? 
ATOM   2740 CD2 CD2 . LEU LEU LEU A A 372  372  . 59.590 33.386 83.834  1.00 16.20 1 . C  ? 
ATOM   2741 C   C   . LEU LEU LEU A A 372  372  . 60.283 32.615 80.021  1.00 12.55 1 . C  ? 
ATOM   2742 O   O   . LEU LEU LEU A A 372  372  . 61.514 32.663 79.988  1.00 12.51 1 . O  ? 
ATOM   2743 N   N   . LYS LYS LYS A A 373  373  . 59.586 31.483 79.951  1.00 13.03 1 . N  ? 
ATOM   2744 CA  CA  . LYS LYS LYS A A 373  373  . 60.258 30.176 79.880  1.00 13.31 1 . C  ? 
ATOM   2745 CB  CB  . LYS LYS LYS A A 373  373  . 59.230 29.051 79.942  1.00 14.49 1 . C  ? 
ATOM   2746 CG  CG  . LYS LYS LYS A A 373  373  . 59.854 27.671 79.859  1.00 16.22 1 . C  ? 
ATOM   2747 CD  CD  . LYS LYS LYS A A 373  373  . 58.810 26.617 80.084  1.00 17.62 1 . C  ? 
ATOM   2748 CE  CE  . LYS LYS LYS A A 373  373  . 59.387 25.256 79.743  1.00 20.04 1 . C  ? 
ATOM   2749 NZ  NZ  . LYS LYS LYS A A 373  373  . 58.546 24.157 80.277  1.00 20.82 1 . N  ? 
ATOM   2750 C   C   . LYS LYS LYS A A 373  373  . 61.108 30.050 78.615  1.00 13.58 1 . C  ? 
ATOM   2751 O   O   . LYS LYS LYS A A 373  373  . 62.246 29.584 78.670  1.00 13.24 1 . O  ? 
ATOM   2752 N   N   . GLU GLU GLU A A 374  374  . 60.563 30.471 77.481  1.00 13.48 1 . N  ? 
ATOM   2753 CA  CA  A GLU GLU GLU A A 374  374  . 61.310 30.472 76.219  0.50 14.24 1 . C  ? 
ATOM   2754 CA  CA  B GLU GLU GLU A A 374  374  . 61.325 30.453 76.242  0.50 14.88 1 . C  ? 
ATOM   2755 CB  CB  A GLU GLU GLU A A 374  374  . 60.447 31.035 75.084  0.50 14.70 1 . C  ? 
ATOM   2756 CB  CB  B GLU GLU GLU A A 374  374  . 60.495 30.952 75.072  0.50 16.42 1 . C  ? 
ATOM   2757 CG  CG  A GLU GLU GLU A A 374  374  . 61.128 31.151 73.721  0.50 15.48 1 . C  ? 
ATOM   2758 CG  CG  B GLU GLU GLU A A 374  374  . 61.197 30.761 73.743  0.50 18.39 1 . C  ? 
ATOM   2759 CD  CD  A GLU GLU GLU A A 374  374  . 61.482 29.807 73.106  0.50 16.06 1 . C  ? 
ATOM   2760 CD  CD  B GLU GLU GLU A A 374  374  . 60.319 30.056 72.742  0.50 20.31 1 . C  ? 
ATOM   2761 OE1 OE1 A GLU GLU GLU A A 374  374  . 61.002 28.773 73.596  0.50 16.35 1 . O  ? 
ATOM   2762 OE1 OE1 B GLU GLU GLU A A 374  374  . 59.185 30.523 72.528  0.50 21.37 1 . O  ? 
ATOM   2763 OE2 OE2 A GLU GLU GLU A A 374  374  . 62.236 29.788 72.113  0.50 17.07 1 . O  ? 
ATOM   2764 OE2 OE2 B GLU GLU GLU A A 374  374  . 60.770 29.031 72.176  0.50 22.94 1 . O  ? 
ATOM   2765 C   C   . GLU GLU GLU A A 374  374  . 62.601 31.270 76.391  1.00 14.39 1 . C  ? 
ATOM   2766 O   O   . GLU GLU GLU A A 374  374  . 63.666 30.841 75.966  1.00 14.50 1 . O  ? 
ATOM   2767 N   N   . ALA ALA ALA A A 375  375  . 62.522 32.432 77.049  1.00 12.57 1 . N  ? 
ATOM   2768 CA  CA  . ALA ALA ALA A A 375  375  . 63.701 33.249 77.260  1.00 12.04 1 . C  ? 
ATOM   2769 CB  CB  . ALA ALA ALA A A 375  375  . 63.322 34.629 77.811  1.00 12.51 1 . C  ? 
ATOM   2770 C   C   . ALA ALA ALA A A 375  375  . 64.729 32.573 78.168  1.00 12.08 1 . C  ? 
ATOM   2771 O   O   . ALA ALA ALA A A 375  375  . 65.911 32.522 77.851  1.00 12.71 1 . O  ? 
ATOM   2772 N   N   . LEU LEU LEU A A 376  376  . 64.280 32.044 79.295  1.00 11.60 1 . N  ? 
ATOM   2773 CA  CA  . LEU LEU LEU A A 376  376  . 65.193 31.451 80.247  1.00 12.44 1 . C  ? 
ATOM   2774 CB  CB  . LEU LEU LEU A A 376  376  . 64.482 31.138 81.566  1.00 12.62 1 . C  ? 
ATOM   2775 CG  CG  . LEU LEU LEU A A 376  376  . 64.125 32.392 82.377  1.00 12.85 1 . C  ? 
ATOM   2776 CD1 CD1 . LEU LEU LEU A A 376  376  . 63.154 32.021 83.489  1.00 13.57 1 . C  ? 
ATOM   2777 CD2 CD2 . LEU LEU LEU A A 376  376  . 65.373 33.039 82.944  1.00 13.42 1 . C  ? 
ATOM   2778 C   C   . LEU LEU LEU A A 376  376  . 65.861 30.203 79.689  1.00 13.32 1 . C  ? 
ATOM   2779 O   O   . LEU LEU LEU A A 376  376  . 67.004 29.916 80.050  1.00 14.62 1 . O  ? 
ATOM   2780 N   N   . ASN ASN ASN A A 377  377  . 65.168 29.484 78.811  1.00 14.25 1 . N  ? 
ATOM   2781 CA  CA  . ASN ASN ASN A A 377  377  . 65.771 28.279 78.197  1.00 15.64 1 . C  ? 
ATOM   2782 CB  CB  . ASN ASN ASN A A 377  377  . 64.700 27.233 77.929  1.00 16.97 1 . C  ? 
ATOM   2783 CG  CG  . ASN ASN ASN A A 377  377  . 64.206 26.591 79.199  1.00 17.71 1 . C  ? 
ATOM   2784 OD1 OD1 . ASN ASN ASN A A 377  377  . 64.904 26.601 80.216  1.00 20.53 1 . O  ? 
ATOM   2785 ND2 ND2 . ASN ASN ASN A A 377  377  . 63.006 26.056 79.166  1.00 18.93 1 . N  ? 
ATOM   2786 C   C   . ASN ASN ASN A A 377  377  . 66.586 28.539 76.940  1.00 16.76 1 . C  ? 
ATOM   2787 O   O   . ASN ASN ASN A A 377  377  . 67.301 27.647 76.491  1.00 18.62 1 . O  ? 
ATOM   2788 N   N   . ASN ASN ASN A A 378  378  . 66.485 29.724 76.349  1.00 15.16 1 . N  ? 
ATOM   2789 CA  CA  . ASN ASN ASN A A 378  378  . 67.146 29.996 75.062  1.00 15.72 1 . C  ? 
ATOM   2790 CB  CB  . ASN ASN ASN A A 378  378  . 66.110 30.073 73.949  1.00 17.00 1 . C  ? 
ATOM   2791 CG  CG  . ASN ASN ASN A A 378  378  . 65.423 28.743 73.727  1.00 18.72 1 . C  ? 
ATOM   2792 OD1 OD1 . ASN ASN ASN A A 378  378  . 66.000 27.848 73.108  1.00 21.56 1 . O  ? 
ATOM   2793 ND2 ND2 . ASN ASN ASN A A 378  378  . 64.219 28.592 74.241  1.00 17.92 1 . N  ? 
ATOM   2794 C   C   . ASN ASN ASN A A 378  378  . 68.044 31.221 75.034  1.00 15.25 1 . C  ? 
ATOM   2795 O   O   . ASN ASN ASN A A 378  378  . 68.591 31.541 73.982  1.00 15.27 1 . O  ? 
ATOM   2796 N   N   . TYR TYR TYR A A 379  379  . 68.248 31.882 76.168  1.00 14.70 1 . N  ? 
ATOM   2797 CA  CA  . TYR TYR TYR A A 379  379  . 68.951 33.156 76.152  1.00 15.68 1 . C  ? 
ATOM   2798 CB  CB  . TYR TYR TYR A A 379  379  . 68.904 33.864 77.511  1.00 16.34 1 . C  ? 
ATOM   2799 CG  CG  . TYR TYR TYR A A 379  379  . 69.786 33.260 78.540  1.00 16.83 1 . C  ? 
ATOM   2800 CD1 CD1 . TYR TYR TYR A A 379  379  . 69.326 32.232 79.362  1.00 17.67 1 . C  ? 
ATOM   2801 CE1 CE1 . TYR TYR TYR A A 379  379  . 70.153 31.662 80.306  1.00 17.91 1 . C  ? 
ATOM   2802 CZ  CZ  . TYR TYR TYR A A 379  379  . 71.447 32.116 80.450  1.00 18.71 1 . C  ? 
ATOM   2803 OH  OH  . TYR TYR TYR A A 379  379  . 72.286 31.587 81.370  1.00 22.42 1 . O  ? 
ATOM   2804 CE2 CE2 . TYR TYR TYR A A 379  379  . 71.923 33.140 79.650  1.00 18.44 1 . C  ? 
ATOM   2805 CD2 CD2 . TYR TYR TYR A A 379  379  . 71.097 33.690 78.702  1.00 17.02 1 . C  ? 
ATOM   2806 C   C   . TYR TYR TYR A A 379  379  . 70.392 33.040 75.651  1.00 15.50 1 . C  ? 
ATOM   2807 O   O   . TYR TYR TYR A A 379  379  . 70.912 33.996 75.062  1.00 14.92 1 . O  ? 
ATOM   2808 N   N   . GLN GLN GLN A A 380  380  . 71.055 31.904 75.907  1.00 16.68 1 . N  ? 
ATOM   2809 CA  CA  . GLN GLN GLN A A 380  380  . 72.452 31.751 75.464  1.00 17.49 1 . C  ? 
ATOM   2810 CB  CB  . GLN GLN GLN A A 380  380  . 73.107 30.498 76.074  1.00 19.02 1 . C  ? 
ATOM   2811 CG  CG  . GLN GLN GLN A A 380  380  . 73.317 30.609 77.574  1.00 22.29 1 . C  ? 
ATOM   2812 CD  CD  . GLN GLN GLN A A 380  380  . 73.688 29.284 78.241  1.00 26.00 1 . C  ? 
ATOM   2813 OE1 OE1 . GLN GLN GLN A A 380  380  . 73.052 28.257 78.007  1.00 30.52 1 . O  ? 
ATOM   2814 NE2 NE2 . GLN GLN GLN A A 380  380  . 74.724 29.312 79.071  1.00 29.41 1 . N  ? 
ATOM   2815 C   C   . GLN GLN GLN A A 380  380  . 72.519 31.707 73.946  1.00 16.83 1 . C  ? 
ATOM   2816 O   O   . GLN GLN GLN A A 380  380  . 73.433 32.276 73.353  1.00 17.09 1 . O  ? 
ATOM   2817 N   N   . LYS LYS LYS A A 381  381  . 71.556 31.051 73.314  1.00 17.08 1 . N  ? 
ATOM   2818 CA  CA  . LYS LYS LYS A A 381  381  . 71.434 31.073 71.857  1.00 17.47 1 . C  ? 
ATOM   2819 CB  CB  . LYS LYS LYS A A 381  381  . 70.297 30.155 71.380  1.00 21.14 1 . C  ? 
ATOM   2820 CG  CG  . LYS LYS LYS A A 381  381  . 70.197 29.961 69.874  1.00 25.47 1 . C  ? 
ATOM   2821 CD  CD  . LYS LYS LYS A A 381  381  . 68.968 29.146 69.470  1.00 29.75 1 . C  ? 
ATOM   2822 CE  CE  . LYS LYS LYS A A 381  381  . 67.701 29.989 69.475  1.00 32.82 1 . C  ? 
ATOM   2823 NZ  NZ  . LYS LYS LYS A A 381  381  . 66.490 29.193 69.825  1.00 36.79 1 . N  ? 
ATOM   2824 C   C   . LYS LYS LYS A A 381  381  . 71.228 32.513 71.349  1.00 16.71 1 . C  ? 
ATOM   2825 O   O   . LYS LYS LYS A A 381  381  . 71.859 32.950 70.381  1.00 15.82 1 . O  ? 
ATOM   2826 N   N   . TRP TRP TRP A A 382  382  . 70.356 33.250 72.026  1.00 14.86 1 . N  ? 
ATOM   2827 CA  CA  . TRP TRP TRP A A 382  382  . 70.066 34.611 71.593  1.00 14.39 1 . C  ? 
ATOM   2828 CB  CB  . TRP TRP TRP A A 382  382  . 68.915 35.171 72.409  1.00 13.54 1 . C  ? 
ATOM   2829 CG  CG  . TRP TRP TRP A A 382  382  . 67.613 34.450 72.264  1.00 13.91 1 . C  ? 
ATOM   2830 CD1 CD1 . TRP TRP TRP A A 382  382  . 67.280 33.502 71.349  1.00 14.33 1 . C  ? 
ATOM   2831 NE1 NE1 . TRP TRP TRP A A 382  382  . 65.992 33.106 71.536  1.00 14.71 1 . N  ? 
ATOM   2832 CE2 CE2 . TRP TRP TRP A A 382  382  . 65.451 33.820 72.566  1.00 13.97 1 . C  ? 
ATOM   2833 CD2 CD2 . TRP TRP TRP A A 382  382  . 66.449 34.678 73.045  1.00 13.17 1 . C  ? 
ATOM   2834 CE3 CE3 . TRP TRP TRP A A 382  382  . 66.154 35.531 74.109  1.00 13.12 1 . C  ? 
ATOM   2835 CZ3 CZ3 . TRP TRP TRP A A 382  382  . 64.884 35.487 74.657  1.00 13.28 1 . C  ? 
ATOM   2836 CH2 CH2 . TRP TRP TRP A A 382  382  . 63.908 34.641 74.144  1.00 13.47 1 . C  ? 
ATOM   2837 CZ2 CZ2 . TRP TRP TRP A A 382  382  . 64.157 33.805 73.099  1.00 13.88 1 . C  ? 
ATOM   2838 C   C   . TRP TRP TRP A A 382  382  . 71.293 35.516 71.724  1.00 13.43 1 . C  ? 
ATOM   2839 O   O   . TRP TRP TRP A A 382  382  . 71.554 36.343 70.842  1.00 13.68 1 . O  ? 
ATOM   2840 N   N   . GLU GLU GLU A A 383  383  . 72.070 35.351 72.786  1.00 13.53 1 . N  ? 
ATOM   2841 CA  CA  . GLU GLU GLU A A 383  383  . 73.314 36.123 72.940  1.00 14.44 1 . C  ? 
ATOM   2842 CB  CB  . GLU GLU GLU A A 383  383  . 74.047 35.751 74.213  1.00 15.33 1 . C  ? 
ATOM   2843 CG  CG  . GLU GLU GLU A A 383  383  . 73.418 36.213 75.509  1.00 16.33 1 . C  ? 
ATOM   2844 CD  CD  . GLU GLU GLU A A 383  383  . 74.273 35.778 76.678  1.00 17.59 1 . C  ? 
ATOM   2845 OE1 OE1 . GLU GLU GLU A A 383  383  . 74.097 34.622 77.137  1.00 21.48 1 . O  ? 
ATOM   2846 OE2 OE2 . GLU GLU GLU A A 383  383  . 75.146 36.570 77.099  1.00 17.77 1 . O  ? 
ATOM   2847 C   C   . GLU GLU GLU A A 383  383  . 74.270 35.883 71.781  1.00 14.79 1 . C  ? 
ATOM   2848 O   O   . GLU GLU GLU A A 383  383  . 74.871 36.814 71.261  1.00 14.47 1 . O  ? 
ATOM   2849 N   N   . LYS LYS LYS A A 384  384  . 74.393 34.619 71.378  1.00 16.28 1 . N  ? 
ATOM   2850 CA  CA  . LYS LYS LYS A A 384  384  . 75.249 34.258 70.248  1.00 17.74 1 . C  ? 
ATOM   2851 CB  CB  . LYS LYS LYS A A 384  384  . 75.372 32.719 70.143  1.00 20.48 1 . C  ? 
ATOM   2852 CG  CG  . LYS LYS LYS A A 384  384  . 76.224 32.195 68.983  1.00 25.48 1 . C  ? 
ATOM   2853 CD  CD  . LYS LYS LYS A A 384  384  . 77.646 32.745 68.999  1.00 28.81 1 . C  ? 
ATOM   2854 CE  CE  . LYS LYS LYS A A 384  384  . 78.611 31.843 68.234  1.00 31.60 1 . C  ? 
ATOM   2855 NZ  NZ  . LYS LYS LYS A A 384  384  . 78.045 31.387 66.935  1.00 32.95 1 . N  ? 
ATOM   2856 C   C   . LYS LYS LYS A A 384  384  . 74.736 34.847 68.937  1.00 16.47 1 . C  ? 
ATOM   2857 O   O   . LYS LYS LYS A A 384  384  . 75.536 35.315 68.127  1.00 16.57 1 . O  ? 
ATOM   2858 N   N   . MET MET MET A A 385  385  . 73.419 34.832 68.731  1.00 15.86 1 . N  ? 
ATOM   2859 CA  CA  . MET MET MET A A 385  385  . 72.815 35.447 67.547  1.00 16.07 1 . C  ? 
ATOM   2860 CB  CB  . MET MET MET A A 385  385  . 71.322 35.162 67.485  1.00 18.39 1 . C  ? 
ATOM   2861 CG  CG  . MET MET MET A A 385  385  . 71.027 33.702 67.234  1.00 20.68 1 . C  ? 
ATOM   2862 SD  SD  . MET MET MET A A 385  385  . 69.364 33.269 67.729  1.00 25.26 1 . S  ? 
ATOM   2863 CE  CE  . MET MET MET A A 385  385  . 68.604 33.640 66.189  1.00 25.51 1 . C  ? 
ATOM   2864 C   C   . MET MET MET A A 385  385  . 73.082 36.960 67.467  1.00 14.84 1 . C  ? 
ATOM   2865 O   O   . MET MET MET A A 385  385  . 73.398 37.476 66.398  1.00 14.34 1 . O  ? 
ATOM   2866 N   N   . ILE ILE ILE A A 386  386  . 73.020 37.634 68.608  1.00 14.25 1 . N  ? 
ATOM   2867 CA  CA  . ILE ILE ILE A A 386  386  . 73.353 39.049 68.678  1.00 13.87 1 . C  ? 
ATOM   2868 CB  CB  . ILE ILE ILE A A 386  386  . 72.889 39.666 70.009  1.00 13.63 1 . C  ? 
ATOM   2869 CG1 CG1 . ILE ILE ILE A A 386  386  . 71.352 39.718 70.030  1.00 14.23 1 . C  ? 
ATOM   2870 CD1 CD1 . ILE ILE ILE A A 386  386  . 70.781 39.872 71.420  1.00 14.15 1 . C  ? 
ATOM   2871 CG2 CG2 . ILE ILE ILE A A 386  386  . 73.476 41.067 70.215  1.00 13.60 1 . C  ? 
ATOM   2872 C   C   . ILE ILE ILE A A 386  386  . 74.841 39.267 68.392  1.00 14.40 1 . C  ? 
ATOM   2873 O   O   . ILE ILE ILE A A 386  386  . 75.190 40.158 67.631  1.00 14.11 1 . O  ? 
ATOM   2874 N   N   . ASP ASP ASP A A 387  387  . 75.707 38.437 68.978  1.00 14.57 1 . N  ? 
ATOM   2875 CA  CA  . ASP ASP ASP A A 387  387  . 77.141 38.565 68.742  1.00 15.13 1 . C  ? 
ATOM   2876 CB  CB  . ASP ASP ASP A A 387  387  . 77.944 37.575 69.591  1.00 16.39 1 . C  ? 
ATOM   2877 CG  CG  . ASP ASP ASP A A 387  387  . 77.989 37.940 71.076  1.00 18.02 1 . C  ? 
ATOM   2878 OD1 OD1 . ASP ASP ASP A A 387  387  . 77.700 39.094 71.464  1.00 19.51 1 . O  ? 
ATOM   2879 OD2 OD2 . ASP ASP ASP A A 387  387  . 78.372 37.063 71.873  1.00 20.16 1 . O  ? 
ATOM   2880 C   C   . ASP ASP ASP A A 387  387  . 77.451 38.369 67.266  1.00 15.12 1 . C  ? 
ATOM   2881 O   O   . ASP ASP ASP A A 387  387  . 78.238 39.128 66.688  1.00 14.19 1 . O  ? 
ATOM   2882 N   N   . ASP ASP ASP A A 388  388  . 76.791 37.389 66.657  1.00 15.26 1 . N  ? 
ATOM   2883 CA  CA  . ASP ASP ASP A A 388  388  . 76.997 37.061 65.242  1.00 16.63 1 . C  ? 
ATOM   2884 CB  CB  . ASP ASP ASP A A 388  388  . 76.130 35.861 64.780  1.00 18.64 1 . C  ? 
ATOM   2885 CG  CG  . ASP ASP ASP A A 388  388  . 76.633 34.493 65.287  1.00 21.91 1 . C  ? 
ATOM   2886 OD1 OD1 . ASP ASP ASP A A 388  388  . 77.739 34.376 65.853  1.00 24.44 1 . O  ? 
ATOM   2887 OD2 OD2 . ASP ASP ASP A A 388  388  . 75.866 33.515 65.113  1.00 27.64 1 . O  ? 
ATOM   2888 C   C   . ASP ASP ASP A A 388  388  . 76.697 38.269 64.352  1.00 15.95 1 . C  ? 
ATOM   2889 O   O   . ASP ASP ASP A A 388  388  . 77.431 38.518 63.389  1.00 17.23 1 . O  ? 
ATOM   2890 N   N   . TRP TRP TRP A A 389  389  . 75.640 39.031 64.647  1.00 14.70 1 . N  ? 
ATOM   2891 CA  CA  A TRP TRP TRP A A 389  389  . 75.327 40.182 63.808  0.50 14.27 1 . C  ? 
ATOM   2892 CA  CA  B TRP TRP TRP A A 389  389  . 75.293 40.197 63.827  0.50 15.47 1 . C  ? 
ATOM   2893 CB  CB  A TRP TRP TRP A A 389  389  . 73.814 40.472 63.724  0.50 13.33 1 . C  ? 
ATOM   2894 CB  CB  B TRP TRP TRP A A 389  389  . 73.812 40.578 63.972  0.50 15.99 1 . C  ? 
ATOM   2895 CG  CG  A TRP TRP TRP A A 389  389  . 73.061 41.146 64.848  0.50 12.36 1 . C  ? 
ATOM   2896 CG  CG  B TRP TRP TRP A A 389  389  . 73.548 42.039 63.753  0.50 16.97 1 . C  ? 
ATOM   2897 CD1 CD1 A TRP TRP TRP A A 389  389  . 72.276 40.540 65.794  0.50 11.87 1 . C  ? 
ATOM   2898 CD1 CD1 B TRP TRP TRP A A 389  389  . 73.834 42.784 62.631  0.50 17.20 1 . C  ? 
ATOM   2899 NE1 NE1 A TRP TRP TRP A A 389  389  . 71.665 41.485 66.583  0.50 11.70 1 . N  ? 
ATOM   2900 NE1 NE1 B TRP TRP TRP A A 389  389  . 73.446 44.082 62.819  0.50 17.59 1 . N  ? 
ATOM   2901 CE2 CE2 A TRP TRP TRP A A 389  389  . 72.008 42.729 66.126  0.50 11.73 1 . C  ? 
ATOM   2902 CE2 CE2 B TRP TRP TRP A A 389  389  . 72.899 44.204 64.070  0.50 17.49 1 . C  ? 
ATOM   2903 CD2 CD2 A TRP TRP TRP A A 389  389  . 72.872 42.554 65.021  0.50 11.81 1 . C  ? 
ATOM   2904 CD2 CD2 B TRP TRP TRP A A 389  389  . 72.951 42.937 64.685  0.50 17.07 1 . C  ? 
ATOM   2905 CE3 CE3 A TRP TRP TRP A A 389  389  . 73.362 43.682 64.364  0.50 11.81 1 . C  ? 
ATOM   2906 CE3 CE3 B TRP TRP TRP A A 389  389  . 72.425 42.788 65.967  0.50 17.30 1 . C  ? 
ATOM   2907 CZ3 CZ3 A TRP TRP TRP A A 389  389  . 72.979 44.929 64.820  0.50 11.69 1 . C  ? 
ATOM   2908 CZ3 CZ3 B TRP TRP TRP A A 389  389  . 71.889 43.876 66.588  0.50 17.77 1 . C  ? 
ATOM   2909 CH2 CH2 A TRP TRP TRP A A 389  389  . 72.139 45.068 65.915  0.50 11.81 1 . C  ? 
ATOM   2910 CH2 CH2 B TRP TRP TRP A A 389  389  . 71.857 45.130 65.955  0.50 17.53 1 . C  ? 
ATOM   2911 CZ2 CZ2 A TRP TRP TRP A A 389  389  . 71.634 43.978 66.581  0.50 12.00 1 . C  ? 
ATOM   2912 CZ2 CZ2 B TRP TRP TRP A A 389  389  . 72.356 45.310 64.702  0.50 17.34 1 . C  ? 
ATOM   2913 C   C   . TRP TRP TRP A A 389  389  . 76.180 41.399 64.138  1.00 15.18 1 . C  ? 
ATOM   2914 O   O   . TRP TRP TRP A A 389  389  . 76.491 42.188 63.235  1.00 17.58 1 . O  ? 
ATOM   2915 N   N   . GLN GLN GLN A A 390  390  . 76.587 41.563 65.389  1.00 14.40 1 . N  ? 
ATOM   2916 CA  CA  . GLN GLN GLN A A 390  390  . 77.435 42.714 65.741  1.00 15.04 1 . C  ? 
ATOM   2917 CB  CB  . GLN GLN GLN A A 390  390  . 77.348 43.057 67.235  1.00 15.11 1 . C  ? 
ATOM   2918 CG  CG  . GLN GLN GLN A A 390  390  . 75.958 43.498 67.691  1.00 15.93 1 . C  ? 
ATOM   2919 CD  CD  . GLN GLN GLN A A 390  390  . 75.926 44.024 69.115  1.00 16.61 1 . C  ? 
ATOM   2920 OE1 OE1 . GLN GLN GLN A A 390  390  . 76.667 43.582 69.976  1.00 17.67 1 . O  ? 
ATOM   2921 NE2 NE2 . GLN GLN GLN A A 390  390  . 75.041 44.980 69.368  1.00 19.89 1 . N  ? 
ATOM   2922 C   C   . GLN GLN GLN A A 390  390  . 78.904 42.513 65.331  1.00 16.00 1 . C  ? 
ATOM   2923 O   O   . GLN GLN GLN A A 390  390  . 79.604 43.486 65.077  1.00 14.61 1 . O  ? 
ATOM   2924 N   N   . LYS LYS LYS A A 391  391  . 79.349 41.261 65.274  1.00 17.51 1 . N  ? 
ATOM   2925 CA  CA  . LYS LYS LYS A A 391  391  . 80.775 40.952 65.064  1.00 20.28 1 . C  ? 
ATOM   2926 CB  CB  . LYS LYS LYS A A 391  391  . 81.025 39.440 65.093  1.00 23.83 1 . C  ? 
ATOM   2927 CG  CG  . LYS LYS LYS A A 391  391  . 82.501 39.087 64.912  1.00 28.08 1 . C  ? 
ATOM   2928 CD  CD  . LYS LYS LYS A A 391  391  . 82.778 37.621 65.155  1.00 32.49 1 . C  ? 
ATOM   2929 CE  CE  . LYS LYS LYS A A 391  391  . 84.228 37.277 64.828  1.00 36.14 1 . C  ? 
ATOM   2930 NZ  NZ  . LYS LYS LYS A A 391  391  . 84.410 35.801 64.682  1.00 39.24 1 . N  ? 
ATOM   2931 C   C   . LYS LYS LYS A A 391  391  . 81.427 41.554 63.822  1.00 19.94 1 . C  ? 
ATOM   2932 O   O   . LYS LYS LYS A A 391  391  . 82.551 42.062 63.933  1.00 18.99 1 . O  ? 
ATOM   2933 N   N   . PRO PRO PRO A A 392  392  . 80.772 41.483 62.645  1.00 21.09 1 . N  ? 
ATOM   2934 CA  CA  . PRO PRO PRO A A 392  392  . 81.418 42.052 61.436  1.00 21.41 1 . C  ? 
ATOM   2935 CB  CB  . PRO PRO PRO A A 392  392  . 80.356 41.847 60.342  1.00 22.92 1 . C  ? 
ATOM   2936 CG  CG  . PRO PRO PRO A A 392  392  . 79.630 40.623 60.783  1.00 23.42 1 . C  ? 
ATOM   2937 CD  CD  . PRO PRO PRO A A 392  392  . 79.545 40.737 62.287  1.00 22.67 1 . C  ? 
ATOM   2938 C   C   . PRO PRO PRO A A 392  392  . 81.799 43.530 61.561  1.00 21.12 1 . C  ? 
ATOM   2939 O   O   . PRO PRO PRO A A 392  392  . 82.818 43.952 61.014  1.00 22.90 1 . O  ? 
ATOM   2940 N   N   . ILE ILE ILE A A 393  393  . 80.994 44.312 62.267  1.00 17.65 1 . N  ? 
ATOM   2941 CA  CA  . ILE ILE ILE A A 393  393  . 81.318 45.703 62.509  1.00 16.80 1 . C  ? 
ATOM   2942 CB  CB  . ILE ILE ILE A A 393  393  . 80.035 46.510 62.792  1.00 18.26 1 . C  ? 
ATOM   2943 CG1 CG1 . ILE ILE ILE A A 393  393  . 79.180 46.530 61.510  1.00 20.12 1 . C  ? 
ATOM   2944 CD1 CD1 . ILE ILE ILE A A 393  393  . 77.728 46.844 61.748  1.00 21.84 1 . C  ? 
ATOM   2945 CG2 CG2 . ILE ILE ILE A A 393  393  . 80.359 47.922 63.240  1.00 18.43 1 . C  ? 
ATOM   2946 C   C   . ILE ILE ILE A A 393  393  . 82.339 45.839 63.637  1.00 15.48 1 . C  ? 
ATOM   2947 O   O   . ILE ILE ILE A A 393  393  . 83.338 46.557 63.495  1.00 14.11 1 . O  ? 
ATOM   2948 N   N   . LEU LEU LEU A A 394  394  . 82.100 45.179 64.765  1.00 14.67 1 . N  ? 
ATOM   2949 CA  CA  . LEU LEU LEU A A 394  394  . 82.972 45.319 65.924  1.00 14.71 1 . C  ? 
ATOM   2950 CB  CB  . LEU LEU LEU A A 394  394  . 82.411 44.546 67.117  1.00 15.23 1 . C  ? 
ATOM   2951 CG  CG  . LEU LEU LEU A A 394  394  . 81.113 45.121 67.714  1.00 15.69 1 . C  ? 
ATOM   2952 CD1 CD1 . LEU LEU LEU A A 394  394  . 80.713 44.296 68.919  1.00 16.25 1 . C  ? 
ATOM   2953 CD2 CD2 . LEU LEU LEU A A 394  394  . 81.283 46.576 68.115  1.00 16.71 1 . C  ? 
ATOM   2954 C   C   . LEU LEU LEU A A 394  394  . 84.394 44.852 65.622  1.00 14.48 1 . C  ? 
ATOM   2955 O   O   . LEU LEU LEU A A 394  394  . 85.354 45.499 66.056  1.00 14.29 1 . O  ? 
ATOM   2956 N   N   . SER SER SER A A 395  395  . 84.523 43.782 64.842  1.00 14.34 1 . N  ? 
ATOM   2957 CA  CA  . SER SER SER A A 395  395  . 85.836 43.254 64.451  1.00 15.67 1 . C  ? 
ATOM   2958 CB  CB  . SER SER SER A A 395  395  . 85.685 41.815 63.931  1.00 16.29 1 . C  ? 
ATOM   2959 OG  OG  . SER SER SER A A 395  395  . 85.053 41.809 62.672  1.00 19.51 1 . O  ? 
ATOM   2960 C   C   . SER SER SER A A 395  395  . 86.588 44.086 63.401  1.00 14.96 1 . C  ? 
ATOM   2961 O   O   . SER SER SER A A 395  395  . 87.753 43.798 63.123  1.00 15.76 1 . O  ? 
ATOM   2962 N   N   . ASN ASN ASN A A 396  396  . 85.956 45.082 62.798  1.00 13.04 1 . N  ? 
ATOM   2963 CA  CA  . ASN ASN ASN A A 396  396  . 86.602 45.918 61.782  1.00 12.65 1 . C  ? 
ATOM   2964 CB  CB  . ASN ASN ASN A A 396  396  . 85.549 46.544 60.856  1.00 12.83 1 . C  ? 
ATOM   2965 CG  CG  . ASN ASN ASN A A 396  396  . 86.155 47.315 59.703  1.00 13.34 1 . C  ? 
ATOM   2966 OD1 OD1 . ASN ASN ASN A A 396  396  . 87.310 47.735 59.755  1.00 13.33 1 . O  ? 
ATOM   2967 ND2 ND2 . ASN ASN ASN A A 396  396  . 85.367 47.531 58.656  1.00 14.18 1 . N  ? 
ATOM   2968 C   C   . ASN ASN ASN A A 396  396  . 87.422 46.991 62.470  1.00 12.75 1 . C  ? 
ATOM   2969 O   O   . ASN ASN ASN A A 396  396  . 86.900 48.038 62.867  1.00 12.40 1 . O  ? 
ATOM   2970 N   N   . LYS LYS LYS A A 397  397  . 88.727 46.745 62.590  1.00 12.08 1 . N  ? 
ATOM   2971 CA  CA  . LYS LYS LYS A A 397  397  . 89.606 47.664 63.317  1.00 12.52 1 . C  ? 
ATOM   2972 CB  CB  . LYS LYS LYS A A 397  397  . 90.863 46.916 63.793  1.00 13.81 1 . C  ? 
ATOM   2973 CG  CG  . LYS LYS LYS A A 397  397  . 90.563 45.680 64.633  1.00 15.64 1 . C  ? 
ATOM   2974 CD  CD  . LYS LYS LYS A A 397  397  . 89.595 45.910 65.790  1.00 18.76 1 . C  ? 
ATOM   2975 CE  CE  . LYS LYS LYS A A 397  397  . 90.138 46.887 66.824  1.00 22.43 1 . C  ? 
ATOM   2976 NZ  NZ  . LYS LYS LYS A A 397  397  . 89.289 46.947 68.062  1.00 26.13 1 . N  ? 
ATOM   2977 C   C   . LYS LYS LYS A A 397  397  . 89.973 48.926 62.529  1.00 11.63 1 . C  ? 
ATOM   2978 O   O   . LYS LYS LYS A A 397  397  . 90.699 49.770 63.042  1.00 12.51 1 . O  ? 
ATOM   2979 N   N   . SER SER SER A A 398  398  . 89.491 49.075 61.298  1.00 11.28 1 . N  ? 
ATOM   2980 CA  CA  . SER SER SER A A 398  398  . 89.634 50.350 60.601  1.00 11.93 1 . C  ? 
ATOM   2981 CB  CB  . SER SER SER A A 398  398  . 89.529 50.173 59.084  1.00 12.12 1 . C  ? 
ATOM   2982 OG  OG  . SER SER SER A A 398  398  . 88.162 49.972 58.660  1.00 13.15 1 . O  ? 
ATOM   2983 C   C   . SER SER SER A A 398  398  . 88.631 51.411 61.053  1.00 12.30 1 . C  ? 
ATOM   2984 O   O   . SER SER SER A A 398  398  . 88.824 52.582 60.785  1.00 13.45 1 . O  ? 
ATOM   2985 N   N   . LYS LYS LYS A A 399  399  . 87.556 50.981 61.697  1.00 13.00 1 . N  ? 
ATOM   2986 CA  CA  . LYS LYS LYS A A 399  399  . 86.517 51.916 62.138  1.00 13.59 1 . C  ? 
ATOM   2987 CB  CB  . LYS LYS LYS A A 399  399  . 85.150 51.309 61.879  1.00 14.75 1 . C  ? 
ATOM   2988 CG  CG  . LYS LYS LYS A A 399  399  . 84.874 51.192 60.385  1.00 16.42 1 . C  ? 
ATOM   2989 CD  CD  . LYS LYS LYS A A 399  399  . 83.543 50.533 60.078  1.00 18.99 1 . C  ? 
ATOM   2990 CE  CE  . LYS LYS LYS A A 399  399  . 83.245 50.596 58.587  1.00 20.44 1 . C  ? 
ATOM   2991 NZ  NZ  . LYS LYS LYS A A 399  399  . 82.077 49.781 58.216  1.00 22.01 1 . N  ? 
ATOM   2992 C   C   . LYS LYS LYS A A 399  399  . 86.722 52.291 63.604  1.00 13.48 1 . C  ? 
ATOM   2993 O   O   . LYS LYS LYS A A 399  399  . 86.982 51.423 64.434  1.00 12.83 1 . O  ? 
ATOM   2994 N   N   . PRO PRO PRO A A 400  400  . 86.636 53.590 63.940  1.00 13.21 1 . N  ? 
ATOM   2995 CA  CA  . PRO PRO PRO A A 400  400  . 86.810 53.993 65.334  1.00 13.33 1 . C  ? 
ATOM   2996 CB  CB  . PRO PRO PRO A A 400  400  . 86.820 55.524 65.292  1.00 14.48 1 . C  ? 
ATOM   2997 CG  CG  . PRO PRO PRO A A 400  400  . 86.265 55.891 63.972  1.00 16.13 1 . C  ? 
ATOM   2998 CD  CD  . PRO PRO PRO A A 400  400  . 86.430 54.738 63.037  1.00 14.41 1 . C  ? 
ATOM   2999 C   C   . PRO PRO PRO A A 400  400  . 85.662 53.506 66.208  1.00 13.34 1 . C  ? 
ATOM   3000 O   O   . PRO PRO PRO A A 400  400  . 84.535 53.360 65.734  1.00 13.15 1 . O  ? 
ATOM   3001 N   N   . ASP ASP ASP A A 401  401  . 85.965 53.275 67.469  1.00 12.64 1 . N  ? 
ATOM   3002 CA  CA  . ASP ASP ASP A A 401  401  . 84.951 52.823 68.412  1.00 13.39 1 . C  ? 
ATOM   3003 CB  CB  . ASP ASP ASP A A 401  401  . 85.587 52.459 69.767  1.00 15.60 1 . C  ? 
ATOM   3004 CG  CG  . ASP ASP ASP A A 401  401  . 86.164 51.028 69.760  1.00 17.83 1 . C  ? 
ATOM   3005 OD1 OD1 . ASP ASP ASP A A 401  401  . 85.732 50.179 68.964  1.00 21.68 1 . O  ? 
ATOM   3006 OD2 OD2 . ASP ASP ASP A A 401  401  . 86.978 50.706 70.613  1.00 24.58 1 . O  ? 
ATOM   3007 C   C   . ASP ASP ASP A A 401  401  . 83.776 53.806 68.557  1.00 12.46 1 . C  ? 
ATOM   3008 O   O   . ASP ASP ASP A A 401  401  . 82.645 53.358 68.658  1.00 11.88 1 . O  ? 
ATOM   3009 N   N   . TRP TRP TRP A A 402  402  . 84.029 55.114 68.481  1.00 11.54 1 . N  ? 
ATOM   3010 CA  CA  . TRP TRP TRP A A 402  402  . 82.927 56.087 68.670  1.00 11.44 1 . C  ? 
ATOM   3011 CB  CB  . TRP TRP TRP A A 402  402  . 83.440 57.548 68.676  1.00 11.47 1 . C  ? 
ATOM   3012 CG  CG  . TRP TRP TRP A A 402  402  . 83.989 58.032 67.381  1.00 11.86 1 . C  ? 
ATOM   3013 CD1 CD1 . TRP TRP TRP A A 402  402  . 85.312 58.155 67.044  1.00 12.08 1 . C  ? 
ATOM   3014 NE1 NE1 . TRP TRP TRP A A 402  402  . 85.429 58.626 65.757  1.00 12.48 1 . N  ? 
ATOM   3015 CE2 CE2 . TRP TRP TRP A A 402  402  . 84.187 58.870 65.247  1.00 12.19 1 . C  ? 
ATOM   3016 CD2 CD2 . TRP TRP TRP A A 402  402  . 83.245 58.515 66.244  1.00 11.64 1 . C  ? 
ATOM   3017 CE3 CE3 . TRP TRP TRP A A 402  402  . 81.880 58.658 65.959  1.00 11.70 1 . C  ? 
ATOM   3018 CZ3 CZ3 . TRP TRP TRP A A 402  402  . 81.496 59.139 64.725  1.00 12.17 1 . C  ? 
ATOM   3019 CH2 CH2 . TRP TRP TRP A A 402  402  . 82.477 59.501 63.747  1.00 12.31 1 . C  ? 
ATOM   3020 CZ2 CZ2 . TRP TRP TRP A A 402  402  . 83.801 59.376 64.000  1.00 12.36 1 . C  ? 
ATOM   3021 C   C   . TRP TRP TRP A A 402  402  . 81.859 55.895 67.606  1.00 11.10 1 . C  ? 
ATOM   3022 O   O   . TRP TRP TRP A A 402  402  . 80.664 56.078 67.870  1.00 10.46 1 . O  ? 
ATOM   3023 N   N   . TYR TYR TYR A A 403  403  . 82.284 55.553 66.395  1.00 10.50 1 . N  ? 
ATOM   3024 CA  CA  . TYR TYR TYR A A 403  403  . 81.360 55.330 65.292  1.00 10.81 1 . C  ? 
ATOM   3025 CB  CB  . TYR TYR TYR A A 403  403  . 82.124 55.203 63.971  1.00 11.09 1 . C  ? 
ATOM   3026 CG  CG  . TYR TYR TYR A A 403  403  . 81.303 54.628 62.834  1.00 12.14 1 . C  ? 
ATOM   3027 CD1 CD1 . TYR TYR TYR A A 403  403  . 80.391 55.413 62.139  1.00 13.37 1 . C  ? 
ATOM   3028 CE1 CE1 . TYR TYR TYR A A 403  403  . 79.635 54.887 61.114  1.00 14.13 1 . C  ? 
ATOM   3029 CZ  CZ  . TYR TYR TYR A A 403  403  . 79.772 53.566 60.774  1.00 14.92 1 . C  ? 
ATOM   3030 OH  OH  . TYR TYR TYR A A 403  403  . 79.030 53.042 59.732  1.00 17.28 1 . O  ? 
ATOM   3031 CE2 CE2 . TYR TYR TYR A A 403  403  . 80.671 52.759 61.449  1.00 14.08 1 . C  ? 
ATOM   3032 CD2 CD2 . TYR TYR TYR A A 403  403  . 81.421 53.295 62.482  1.00 13.76 1 . C  ? 
ATOM   3033 C   C   . TYR TYR TYR A A 403  403  . 80.491 54.104 65.577  1.00 10.89 1 . C  ? 
ATOM   3034 O   O   . TYR TYR TYR A A 403  403  . 79.283 54.145 65.337  1.00 11.21 1 . O  ? 
ATOM   3035 N   N   . LYS LYS LYS A A 404  404  . 81.084 53.055 66.154  1.00 10.54 1 . N  ? 
ATOM   3036 CA  CA  . LYS LYS LYS A A 404  404  . 80.355 51.845 66.505  1.00 10.56 1 . C  ? 
ATOM   3037 CB  CB  . LYS LYS LYS A A 404  404  . 81.337 50.739 66.901  1.00 11.26 1 . C  ? 
ATOM   3038 CG  CG  . LYS LYS LYS A A 404  404  . 82.276 50.408 65.750  1.00 12.24 1 . C  ? 
ATOM   3039 CD  CD  . LYS LYS LYS A A 404  404  . 83.356 49.453 66.143  1.00 13.69 1 . C  ? 
ATOM   3040 CE  CE  . LYS LYS LYS A A 404  404  . 84.333 49.339 64.976  1.00 14.74 1 . C  ? 
ATOM   3041 NZ  NZ  . LYS LYS LYS A A 404  404  . 85.385 48.312 65.219  1.00 16.30 1 . N  ? 
ATOM   3042 C   C   . LYS LYS LYS A A 404  404  . 79.364 52.124 67.651  1.00 10.22 1 . C  ? 
ATOM   3043 O   O   . LYS LYS LYS A A 404  404  . 78.248 51.596 67.666  1.00 10.77 1 . O  ? 
ATOM   3044 N   N   . THR THR THR A A 405  405  . 79.764 52.954 68.606  1.00 9.88  1 . N  ? 
ATOM   3045 CA  CA  . THR THR THR A A 405  405  . 78.856 53.406 69.672  1.00 9.92  1 . C  ? 
ATOM   3046 CB  CB  . THR THR THR A A 405  405  . 79.528 54.455 70.581  1.00 9.99  1 . C  ? 
ATOM   3047 OG1 OG1 . THR THR THR A A 405  405  . 80.788 53.945 71.026  1.00 10.62 1 . O  ? 
ATOM   3048 CG2 CG2 . THR THR THR A A 405  405  . 78.671 54.783 71.779  1.00 10.24 1 . C  ? 
ATOM   3049 C   C   . THR THR THR A A 405  405  . 77.558 53.983 69.116  1.00 10.48 1 . C  ? 
ATOM   3050 O   O   . THR THR THR A A 405  405  . 76.465 53.582 69.519  1.00 10.33 1 . O  ? 
ATOM   3051 N   N   . ALA ALA ALA A A 406  406  . 77.696 54.905 68.173  1.00 10.33 1 . N  ? 
ATOM   3052 CA  CA  . ALA ALA ALA A A 406  406  . 76.563 55.549 67.536  1.00 10.30 1 . C  ? 
ATOM   3053 CB  CB  . ALA ALA ALA A A 406  406  . 77.046 56.728 66.707  1.00 10.57 1 . C  ? 
ATOM   3054 C   C   . ALA ALA ALA A A 406  406  . 75.796 54.575 66.662  1.00 10.47 1 . C  ? 
ATOM   3055 O   O   . ALA ALA ALA A A 406  406  . 74.561 54.507 66.704  1.00 10.73 1 . O  ? 
ATOM   3056 N   N   . LEU LEU LEU A A 407  407  . 76.510 53.825 65.829  1.00 10.21 1 . N  ? 
ATOM   3057 CA  CA  . LEU LEU LEU A A 407  407  . 75.838 52.953 64.892  1.00 10.78 1 . C  ? 
ATOM   3058 CB  CB  . LEU LEU LEU A A 407  407  . 76.874 52.163 64.113  1.00 11.42 1 . C  ? 
ATOM   3059 CG  CG  . LEU LEU LEU A A 407  407  . 76.357 51.343 62.962  1.00 12.24 1 . C  ? 
ATOM   3060 CD1 CD1 . LEU LEU LEU A A 407  407  . 75.931 52.243 61.809  1.00 12.06 1 . C  ? 
ATOM   3061 CD2 CD2 . LEU LEU LEU A A 407  407  . 77.462 50.405 62.496  1.00 12.41 1 . C  ? 
ATOM   3062 C   C   . LEU LEU LEU A A 407  407  . 74.864 51.999 65.591  1.00 10.59 1 . C  ? 
ATOM   3063 O   O   . LEU LEU LEU A A 407  407  . 73.707 51.815 65.165  1.00 10.97 1 . O  ? 
ATOM   3064 N   N   . PHE PHE PHE A A 408  408  . 75.337 51.344 66.646  1.00 10.37 1 . N  ? 
ATOM   3065 CA  CA  . PHE PHE PHE A A 408  408  . 74.483 50.377 67.309  1.00 10.50 1 . C  ? 
ATOM   3066 CB  CB  . PHE PHE PHE A A 408  408  . 75.296 49.351 68.097  1.00 10.96 1 . C  ? 
ATOM   3067 CG  CG  . PHE PHE PHE A A 408  408  . 75.998 48.371 67.218  1.00 11.94 1 . C  ? 
ATOM   3068 CD1 CD1 . PHE PHE PHE A A 408  408  . 75.272 47.480 66.438  1.00 12.91 1 . C  ? 
ATOM   3069 CE1 CE1 . PHE PHE PHE A A 408  408  . 75.921 46.592 65.603  1.00 13.02 1 . C  ? 
ATOM   3070 CZ  CZ  . PHE PHE PHE A A 408  408  . 77.306 46.582 65.552  1.00 12.81 1 . C  ? 
ATOM   3071 CE2 CE2 . PHE PHE PHE A A 408  408  . 78.042 47.463 66.318  1.00 12.59 1 . C  ? 
ATOM   3072 CD2 CD2 . PHE PHE PHE A A 408  408  . 77.384 48.374 67.141  1.00 12.54 1 . C  ? 
ATOM   3073 C   C   . PHE PHE PHE A A 408  408  . 73.468 51.080 68.198  1.00 10.04 1 . C  ? 
ATOM   3074 O   O   . PHE PHE PHE A A 408  408  . 72.304 50.702 68.192  1.00 10.07 1 . O  ? 
ATOM   3075 N   N   . ASN ASN ASN A A 409  409  . 73.890 52.071 68.983  1.00 9.82  1 . N  ? 
ATOM   3076 CA  CA  . ASN ASN ASN A A 409  409  . 72.950 52.655 69.928  1.00 9.38  1 . C  ? 
ATOM   3077 CB  CB  . ASN ASN ASN A A 409  409  . 73.653 53.402 71.041  1.00 9.44  1 . C  ? 
ATOM   3078 CG  CG  . ASN ASN ASN A A 409  409  . 74.314 52.445 72.026  1.00 9.89  1 . C  ? 
ATOM   3079 OD1 OD1 . ASN ASN ASN A A 409  409  . 73.671 51.517 72.535  1.00 10.30 1 . O  ? 
ATOM   3080 ND2 ND2 . ASN ASN ASN A A 409  409  . 75.580 52.633 72.275  1.00 10.31 1 . N  ? 
ATOM   3081 C   C   . ASN ASN ASN A A 409  409  . 71.843 53.473 69.258  1.00 9.57  1 . C  ? 
ATOM   3082 O   O   . ASN ASN ASN A A 409  409  . 70.760 53.519 69.824  1.00 9.96  1 . O  ? 
ATOM   3083 N   N   . GLU GLU GLU A A 410  410  . 72.061 54.031 68.061  1.00 9.70  1 . N  ? 
ATOM   3084 CA  CA  . GLU GLU GLU A A 410  410  . 70.963 54.712 67.382  1.00 9.78  1 . C  ? 
ATOM   3085 CB  CB  . GLU GLU GLU A A 410  410  . 71.405 55.399 66.087  1.00 10.57 1 . C  ? 
ATOM   3086 CG  CG  . GLU GLU GLU A A 410  410  . 72.254 56.645 66.251  1.00 11.76 1 . C  ? 
ATOM   3087 CD  CD  . GLU GLU GLU A A 410  410  . 71.697 57.664 67.220  1.00 12.50 1 . C  ? 
ATOM   3088 OE1 OE1 . GLU GLU GLU A A 410  410  . 70.520 58.045 67.097  1.00 13.85 1 . O  ? 
ATOM   3089 OE2 OE2 . GLU GLU GLU A A 410  410  . 72.462 58.105 68.095  1.00 13.30 1 . O  ? 
ATOM   3090 C   C   . GLU GLU GLU A A 410  410  . 69.800 53.754 67.091  1.00 9.62  1 . C  ? 
ATOM   3091 O   O   . GLU GLU GLU A A 410  410  . 68.640 54.180 67.037  1.00 9.23  1 . O  ? 
ATOM   3092 N   N   . LEU LEU LEU A A 411  411  . 70.078 52.457 66.940  1.00 9.29  1 . N  ? 
ATOM   3093 CA  CA  . LEU LEU LEU A A 411  411  . 69.033 51.481 66.697  1.00 9.72  1 . C  ? 
ATOM   3094 CB  CB  . LEU LEU LEU A A 411  411  . 69.625 50.111 66.356  1.00 10.61 1 . C  ? 
ATOM   3095 CG  CG  . LEU LEU LEU A A 411  411  . 70.473 50.072 65.110  1.00 11.37 1 . C  ? 
ATOM   3096 CD1 CD1 . LEU LEU LEU A A 411  411  . 71.119 48.704 65.046  1.00 12.39 1 . C  ? 
ATOM   3097 CD2 CD2 . LEU LEU LEU A A 411  411  . 69.642 50.428 63.890  1.00 11.85 1 . C  ? 
ATOM   3098 C   C   . LEU LEU LEU A A 411  411  . 68.018 51.330 67.822  1.00 9.24  1 . C  ? 
ATOM   3099 O   O   . LEU LEU LEU A A 411  411  . 66.972 50.711 67.617  1.00 9.31  1 . O  ? 
ATOM   3100 N   N   . TYR TYR TYR A A 412  412  . 68.284 51.919 68.993  1.00 9.17  1 . N  ? 
ATOM   3101 CA  CA  . TYR TYR TYR A A 412  412  . 67.325 51.917 70.093  1.00 9.02  1 . C  ? 
ATOM   3102 CB  CB  . TYR TYR TYR A A 412  412  . 67.777 52.842 71.271  1.00 8.85  1 . C  ? 
ATOM   3103 CG  CG  . TYR TYR TYR A A 412  412  . 67.309 54.256 71.081  1.00 9.15  1 . C  ? 
ATOM   3104 CD1 CD1 . TYR TYR TYR A A 412  412  . 68.027 55.158 70.311  1.00 9.23  1 . C  ? 
ATOM   3105 CE1 CE1 . TYR TYR TYR A A 412  412  . 67.534 56.444 70.062  1.00 9.29  1 . C  ? 
ATOM   3106 CZ  CZ  . TYR TYR TYR A A 412  412  . 66.313 56.825 70.585  1.00 9.34  1 . C  ? 
ATOM   3107 OH  OH  . TYR TYR TYR A A 412  412  . 65.811 58.080 70.283  1.00 10.00 1 . O  ? 
ATOM   3108 CE2 CE2 . TYR TYR TYR A A 412  412  . 65.584 55.946 71.345  1.00 9.41  1 . C  ? 
ATOM   3109 CD2 CD2 . TYR TYR TYR A A 412  412  . 66.076 54.667 71.601  1.00 9.20  1 . C  ? 
ATOM   3110 C   C   . TYR TYR TYR A A 412  412  . 65.948 52.354 69.568  1.00 9.07  1 . C  ? 
ATOM   3111 O   O   . TYR TYR TYR A A 412  412  . 64.923 51.858 70.023  1.00 8.72  1 . O  ? 
ATOM   3112 N   N   . TYR TYR TYR A A 413  413  . 65.954 53.281 68.612  1.00 9.14  1 . N  ? 
ATOM   3113 CA  CA  . TYR TYR TYR A A 413  413  . 64.704 53.902 68.153  1.00 9.24  1 . C  ? 
ATOM   3114 CB  CB  . TYR TYR TYR A A 413  413  . 64.965 55.179 67.328  1.00 9.20  1 . C  ? 
ATOM   3115 CG  CG  . TYR TYR TYR A A 413  413  . 63.693 55.967 67.147  1.00 9.29  1 . C  ? 
ATOM   3116 CD1 CD1 . TYR TYR TYR A A 413  413  . 63.138 56.692 68.214  1.00 9.18  1 . C  ? 
ATOM   3117 CE1 CE1 . TYR TYR TYR A A 413  413  . 61.939 57.348 68.092  1.00 9.10  1 . C  ? 
ATOM   3118 CZ  CZ  . TYR TYR TYR A A 413  413  . 61.268 57.309 66.909  1.00 9.25  1 . C  ? 
ATOM   3119 OH  OH  . TYR TYR TYR A A 413  413  . 60.049 57.953 66.802  1.00 9.65  1 . O  ? 
ATOM   3120 CE2 CE2 . TYR TYR TYR A A 413  413  . 61.771 56.597 65.845  1.00 9.37  1 . C  ? 
ATOM   3121 CD2 CD2 . TYR TYR TYR A A 413  413  . 62.983 55.920 65.962  1.00 9.41  1 . C  ? 
ATOM   3122 C   C   . TYR TYR TYR A A 413  413  . 63.795 52.908 67.422  1.00 9.72  1 . C  ? 
ATOM   3123 O   O   . TYR TYR TYR A A 413  413  . 62.578 53.083 67.411  1.00 9.05  1 . O  ? 
ATOM   3124 N   N   . LEU LEU LEU A A 414  414  . 64.354 51.871 66.800  1.00 9.97  1 . N  ? 
ATOM   3125 CA  CA  . LEU LEU LEU A A 414  414  . 63.510 50.893 66.117  1.00 10.80 1 . C  ? 
ATOM   3126 CB  CB  . LEU LEU LEU A A 414  414  . 64.361 49.794 65.450  1.00 11.58 1 . C  ? 
ATOM   3127 CG  CG  . LEU LEU LEU A A 414  414  . 65.260 50.266 64.326  1.00 12.68 1 . C  ? 
ATOM   3128 CD1 CD1 . LEU LEU LEU A A 414  414  . 66.052 49.054 63.807  1.00 13.28 1 . C  ? 
ATOM   3129 CD2 CD2 . LEU LEU LEU A A 414  414  . 64.461 50.890 63.217  1.00 13.08 1 . C  ? 
ATOM   3130 C   C   . LEU LEU LEU A A 414  414  . 62.534 50.222 67.050  1.00 11.28 1 . C  ? 
ATOM   3131 O   O   . LEU LEU LEU A A 414  414  . 61.423 49.950 66.656  1.00 11.57 1 . O  ? 
ATOM   3132 N   N   . ALA ALA ALA A A 415  415  . 62.957 49.987 68.289  1.00 11.66 1 . N  ? 
ATOM   3133 CA  CA  . ALA ALA ALA A A 415  415  . 62.072 49.458 69.327  1.00 12.56 1 . C  ? 
ATOM   3134 CB  CB  . ALA ALA ALA A A 415  415  . 62.868 48.613 70.308  1.00 13.09 1 . C  ? 
ATOM   3135 C   C   . ALA ALA ALA A A 415  415  . 61.349 50.568 70.068  1.00 12.53 1 . C  ? 
ATOM   3136 O   O   . ALA ALA ALA A A 415  415  . 60.195 50.409 70.381  1.00 12.90 1 . O  ? 
ATOM   3137 N   N   . ASP ASP ASP A A 416  416  . 62.027 51.674 70.361  1.00 12.21 1 . N  ? 
ATOM   3138 CA  CA  . ASP ASP ASP A A 416  416  . 61.488 52.739 71.217  1.00 12.77 1 . C  ? 
ATOM   3139 CB  CB  . ASP ASP ASP A A 416  416  . 62.609 53.499 71.954  1.00 13.34 1 . C  ? 
ATOM   3140 CG  CG  . ASP ASP ASP A A 416  416  . 62.692 53.177 73.438  1.00 14.17 1 . C  ? 
ATOM   3141 OD1 OD1 . ASP ASP ASP A A 416  416  . 61.794 52.513 73.980  1.00 13.66 1 . O  ? 
ATOM   3142 OD2 OD2 . ASP ASP ASP A A 416  416  . 63.724 53.574 74.066  1.00 15.02 1 . O  ? 
ATOM   3143 C   C   . ASP ASP ASP A A 416  416  . 60.638 53.763 70.486  1.00 13.22 1 . C  ? 
ATOM   3144 O   O   . ASP ASP ASP A A 416  416  . 60.071 54.658 71.135  1.00 15.31 1 . O  ? 
ATOM   3145 N   N   . GLY GLY GLY A A 417  417  . 60.488 53.654 69.175  1.00 11.48 1 . N  ? 
ATOM   3146 CA  CA  . GLY GLY GLY A A 417  417  . 59.728 54.655 68.421  1.00 11.32 1 . C  ? 
ATOM   3147 C   C   . GLY GLY GLY A A 417  417  . 58.228 54.407 68.279  1.00 10.37 1 . C  ? 
ATOM   3148 O   O   . GLY GLY GLY A A 417  417  . 57.668 54.631 67.218  1.00 10.47 1 . O  ? 
ATOM   3149 N   N   . GLY GLY GLY A A 418  418  . 57.566 53.977 69.349  1.00 10.16 1 . N  ? 
ATOM   3150 CA  CA  . GLY GLY GLY A A 418  418  . 56.129 53.729 69.310  1.00 9.74  1 . C  ? 
ATOM   3151 C   C   . GLY GLY GLY A A 418  418  . 55.716 52.656 68.328  1.00 9.55  1 . C  ? 
ATOM   3152 O   O   . GLY GLY GLY A A 418  418  . 54.632 52.679 67.774  1.00 9.57  1 . O  ? 
ATOM   3153 N   N   . THR THR THR A A 419  419  . 56.626 51.712 68.106  1.00 9.19  1 . N  ? 
ATOM   3154 CA  CA  . THR THR THR A A 419  419  . 56.542 50.769 67.020  1.00 9.60  1 . C  ? 
ATOM   3155 CB  CB  . THR THR THR A A 419  419  . 57.827 49.949 67.010  1.00 9.55  1 . C  ? 
ATOM   3156 OG1 OG1 . THR THR THR A A 419  419  . 58.932 50.858 67.058  1.00 10.68 1 . O  ? 
ATOM   3157 CG2 CG2 . THR THR THR A A 419  419  . 57.919 49.099 65.764  1.00 9.69  1 . C  ? 
ATOM   3158 C   C   . THR THR THR A A 419  419  . 55.305 49.900 67.108  1.00 9.46  1 . C  ? 
ATOM   3159 O   O   . THR THR THR A A 419  419  . 55.026 49.297 68.135  1.00 9.64  1 . O  ? 
ATOM   3160 N   N   . ALA ALA ALA A A 420  420  . 54.558 49.863 66.010  1.00 9.31  1 . N  ? 
ATOM   3161 CA  CA  . ALA ALA ALA A A 420  420  . 53.302 49.131 65.938  1.00 9.56  1 . C  ? 
ATOM   3162 CB  CB  . ALA ALA ALA A A 420  420  . 52.166 50.062 65.578  1.00 9.77  1 . C  ? 
ATOM   3163 C   C   . ALA ALA ALA A A 420  420  . 53.432 48.059 64.879  1.00 9.34  1 . C  ? 
ATOM   3164 O   O   . ALA ALA ALA A A 420  420  . 53.907 48.342 63.767  1.00 9.85  1 . O  ? 
ATOM   3165 N   N   . TRP TRP TRP A A 421  421  . 53.048 46.838 65.215  1.00 9.65  1 . N  ? 
ATOM   3166 CA  CA  . TRP TRP TRP A A 421  421  . 53.239 45.719 64.284  1.00 10.12 1 . C  ? 
ATOM   3167 CB  CB  . TRP TRP TRP A A 421  421  . 54.605 45.087 64.512  1.00 10.25 1 . C  ? 
ATOM   3168 CG  CG  . TRP TRP TRP A A 421  421  . 55.123 44.188 63.426  1.00 10.59 1 . C  ? 
ATOM   3169 CD1 CD1 . TRP TRP TRP A A 421  421  . 54.643 44.022 62.156  1.00 11.17 1 . C  ? 
ATOM   3170 NE1 NE1 . TRP TRP TRP A A 421  421  . 55.452 43.129 61.458  1.00 11.22 1 . N  ? 
ATOM   3171 CE2 CE2 . TRP TRP TRP A A 421  421  . 56.468 42.722 62.283  1.00 11.17 1 . C  ? 
ATOM   3172 CD2 CD2 . TRP TRP TRP A A 421  421  . 56.292 43.371 63.528  1.00 10.87 1 . C  ? 
ATOM   3173 CE3 CE3 . TRP TRP TRP A A 421  421  . 57.210 43.130 64.553  1.00 11.05 1 . C  ? 
ATOM   3174 CZ3 CZ3 . TRP TRP TRP A A 421  421  . 58.248 42.248 64.328  1.00 11.31 1 . C  ? 
ATOM   3175 CH2 CH2 . TRP TRP TRP A A 421  421  . 58.397 41.605 63.078  1.00 11.32 1 . C  ? 
ATOM   3176 CZ2 CZ2 . TRP TRP TRP A A 421  421  . 57.532 41.840 62.043  1.00 11.37 1 . C  ? 
ATOM   3177 C   C   . TRP TRP TRP A A 421  421  . 52.115 44.762 64.544  1.00 10.78 1 . C  ? 
ATOM   3178 O   O   . TRP TRP TRP A A 421  421  . 52.089 44.085 65.571  1.00 10.47 1 . O  ? 
ATOM   3179 N   N   . GLU GLU GLU A A 422  422  . 51.122 44.769 63.650  1.00 11.08 1 . N  ? 
ATOM   3180 CA  CA  . GLU GLU GLU A A 422  422  . 49.843 44.115 63.959  1.00 11.28 1 . C  ? 
ATOM   3181 CB  CB  . GLU GLU GLU A A 422  422  . 48.662 44.950 63.454  1.00 11.70 1 . C  ? 
ATOM   3182 CG  CG  . GLU GLU GLU A A 422  422  . 48.606 45.212 61.946  1.00 12.22 1 . C  ? 
ATOM   3183 CD  CD  . GLU GLU GLU A A 422  422  . 47.979 44.091 61.097  1.00 13.24 1 . C  ? 
ATOM   3184 OE1 OE1 . GLU GLU GLU A A 422  422  . 48.316 44.018 59.890  1.00 14.01 1 . O  ? 
ATOM   3185 OE2 OE2 . GLU GLU GLU A A 422  422  . 47.166 43.303 61.598  1.00 12.29 1 . O  ? 
ATOM   3186 C   C   . GLU GLU GLU A A 422  422  . 49.715 42.674 63.473  1.00 11.85 1 . C  ? 
ATOM   3187 O   O   . GLU GLU GLU A A 422  422  . 50.234 42.337 62.401  1.00 12.12 1 . O  ? 
ATOM   3188 N   N   . ASN ASN ASN A A 423  423  . 48.991 41.865 64.256  1.00 11.67 1 . N  ? 
ATOM   3189 CA  CA  . ASN ASN ASN A A 423  423  . 48.677 40.480 63.914  1.00 12.57 1 . C  ? 
ATOM   3190 CB  CB  . ASN ASN ASN A A 423  423  . 49.356 39.519 64.873  1.00 12.83 1 . C  ? 
ATOM   3191 CG  CG  . ASN ASN ASN A A 423  423  . 49.194 38.074 64.437  1.00 13.57 1 . C  ? 
ATOM   3192 OD1 OD1 . ASN ASN ASN A A 423  423  . 49.217 37.798 63.236  1.00 14.80 1 . O  ? 
ATOM   3193 ND2 ND2 . ASN ASN ASN A A 423  423  . 49.034 37.166 65.378  1.00 13.83 1 . N  ? 
ATOM   3194 C   C   . ASN ASN ASN A A 423  423  . 47.160 40.305 63.947  1.00 13.11 1 . C  ? 
ATOM   3195 O   O   . ASN ASN ASN A A 423  423  . 46.626 39.378 64.559  1.00 14.21 1 . O  ? 
ATOM   3196 N   N   . GLY GLY GLY A A 424  424  . 46.462 41.209 63.280  1.00 13.64 1 . N  ? 
ATOM   3197 CA  CA  . GLY GLY GLY A A 424  424  . 45.011 41.149 63.158  1.00 14.84 1 . C  ? 
ATOM   3198 C   C   . GLY GLY GLY A A 424  424  . 44.266 42.203 63.940  1.00 15.69 1 . C  ? 
ATOM   3199 O   O   . GLY GLY GLY A A 424  424  . 44.674 42.591 65.036  1.00 14.59 1 . O  ? 
ATOM   3200 N   N   . LYS LYS LYS A A 425  425  . 43.148 42.662 63.395  1.00 16.98 1 . N  ? 
ATOM   3201 CA  CA  . LYS LYS LYS A A 425  425  . 42.279 43.613 64.082  1.00 19.46 1 . C  ? 
ATOM   3202 CB  CB  . LYS LYS LYS A A 425  425  . 41.407 44.360 63.053  1.00 22.60 1 . C  ? 
ATOM   3203 CG  CG  . LYS LYS LYS A A 425  425  . 40.853 45.708 63.502  1.00 25.68 1 . C  ? 
ATOM   3204 CD  CD  . LYS LYS LYS A A 425  425  . 40.318 46.476 62.303  1.00 29.22 1 . C  ? 
ATOM   3205 CE  CE  . LYS LYS LYS A A 425  425  . 39.766 47.845 62.663  1.00 31.80 1 . C  ? 
ATOM   3206 NZ  NZ  . LYS LYS LYS A A 425  425  . 40.037 48.849 61.582  1.00 33.48 1 . N  ? 
ATOM   3207 C   C   . LYS LYS LYS A A 425  425  . 41.442 42.790 65.043  1.00 20.02 1 . C  ? 
ATOM   3208 O   O   . LYS LYS LYS A A 425  425  . 41.043 41.669 64.707  1.00 22.46 1 . O  ? 
ATOM   3209 N   N   . VAL VAL VAL A A 426  426  . 41.202 43.292 66.243  1.00 19.49 1 . N  ? 
ATOM   3210 CA  CA  . VAL VAL VAL A A 426  426  . 40.385 42.560 67.207  1.00 21.54 1 . C  ? 
ATOM   3211 CB  CB  . VAL VAL VAL A A 426  426  . 40.352 43.260 68.578  1.00 21.41 1 . C  ? 
ATOM   3212 CG1 CG1 . VAL VAL VAL A A 426  426  . 39.402 42.536 69.529  1.00 22.64 1 . C  ? 
ATOM   3213 CG2 CG2 . VAL VAL VAL A A 426  426  . 41.760 43.291 69.176  1.00 21.32 1 . C  ? 
ATOM   3214 C   C   . VAL VAL VAL A A 426  426  . 38.965 42.394 66.613  1.00 24.88 1 . C  ? 
ATOM   3215 O   O   . VAL VAL VAL A A 426  426  . 38.385 43.363 66.151  1.00 25.44 1 . O  ? 
ATOM   3216 N   N   . GLY GLY GLY A A 427  427  . 38.462 41.157 66.603  1.00 29.21 1 . N  ? 
ATOM   3217 CA  CA  . GLY GLY GLY A A 427  427  . 37.175 40.811 65.957  1.00 33.35 1 . C  ? 
ATOM   3218 C   C   . GLY GLY GLY A A 427  427  . 37.183 40.578 64.439  1.00 38.52 1 . C  ? 
ATOM   3219 O   O   . GLY GLY GLY A A 427  427  . 36.123 40.366 63.846  1.00 42.75 1 . O  ? 
ATOM   3220 N   N   . GLU GLU GLU A A 428  428  . 38.363 40.592 63.813  1.00 40.34 1 . N  ? 
ATOM   3221 CA  CA  . GLU GLU GLU A A 428  428  . 38.524 40.530 62.337  1.00 40.70 1 . C  ? 
ATOM   3222 CB  CB  . GLU GLU GLU A A 428  428  . 40.016 40.724 62.002  1.00 40.65 1 . C  ? 
ATOM   3223 CG  CG  . GLU GLU GLU A A 428  428  . 40.502 40.525 60.571  1.00 40.89 1 . C  ? 
ATOM   3224 CD  CD  . GLU GLU GLU A A 428  428  . 42.012 40.748 60.468  1.00 41.58 1 . C  ? 
ATOM   3225 OE1 OE1 . GLU GLU GLU A A 428  428  . 42.467 41.907 60.647  1.00 30.66 1 . O  ? 
ATOM   3226 OE2 OE2 . GLU GLU GLU A A 428  428  . 42.751 39.761 60.230  1.00 44.31 1 . O  ? 
ATOM   3227 C   C   . GLU GLU GLU A A 428  428  . 38.007 39.219 61.752  1.00 40.24 1 . C  ? 
ATOM   3228 O   O   . GLU GLU GLU A A 428  428  . 38.388 38.146 62.207  1.00 45.22 1 . O  ? 
ATOM   3229 N   N   . LYS LYS LYS A A 431  431  . 41.723 36.573 58.589  1.00 45.21 1 . N  ? 
ATOM   3230 CA  CA  . LYS LYS LYS A A 431  431  . 43.176 36.663 58.684  1.00 44.73 1 . C  ? 
ATOM   3231 CB  CB  . LYS LYS LYS A A 431  431  . 43.771 35.332 59.153  1.00 45.97 1 . C  ? 
ATOM   3232 C   C   . LYS LYS LYS A A 431  431  . 43.786 37.059 57.339  1.00 45.38 1 . C  ? 
ATOM   3233 O   O   . LYS LYS LYS A A 431  431  . 43.353 36.587 56.296  1.00 47.24 1 . O  ? 
ATOM   3234 N   N   . ARG ARG ARG A A 432  432  . 44.791 37.931 57.378  1.00 45.15 1 . N  ? 
ATOM   3235 CA  CA  . ARG ARG ARG A A 432  432  . 45.506 38.366 56.180  1.00 41.09 1 . C  ? 
ATOM   3236 CB  CB  . ARG ARG ARG A A 432  432  . 45.616 39.892 56.165  1.00 40.73 1 . C  ? 
ATOM   3237 CG  CG  . ARG ARG ARG A A 432  432  . 44.311 40.585 55.812  1.00 38.27 1 . C  ? 
ATOM   3238 CD  CD  . ARG ARG ARG A A 432  432  . 44.344 42.067 56.144  1.00 35.94 1 . C  ? 
ATOM   3239 NE  NE  . ARG ARG ARG A A 432  432  . 44.298 42.291 57.589  1.00 31.97 1 . N  ? 
ATOM   3240 CZ  CZ  . ARG ARG ARG A A 432  432  . 45.308 42.707 58.368  1.00 28.70 1 . C  ? 
ATOM   3241 NH1 NH1 . ARG ARG ARG A A 432  432  . 46.534 42.988 57.893  1.00 23.99 1 . N  ? 
ATOM   3242 NH2 NH2 . ARG ARG ARG A A 432  432  . 45.056 42.859 59.664  1.00 26.75 1 . N  ? 
ATOM   3243 C   C   . ARG ARG ARG A A 432  432  . 46.895 37.745 56.127  1.00 40.96 1 . C  ? 
ATOM   3244 O   O   . ARG ARG ARG A A 432  432  . 47.358 37.140 57.100  1.00 42.61 1 . O  ? 
ATOM   3245 N   N   . THR THR THR A A 433  433  . 47.555 37.910 54.984  1.00 38.06 1 . N  ? 
ATOM   3246 CA  CA  . THR THR THR A A 433  433  . 48.903 37.379 54.769  1.00 39.23 1 . C  ? 
ATOM   3247 CB  CB  . THR THR THR A A 433  433  . 49.227 37.285 53.256  1.00 42.18 1 . C  ? 
ATOM   3248 OG1 OG1 . THR THR THR A A 433  433  . 48.236 36.477 52.610  1.00 43.71 1 . O  ? 
ATOM   3249 CG2 CG2 . THR THR THR A A 433  433  . 50.610 36.669 53.012  1.00 43.18 1 . C  ? 
ATOM   3250 C   C   . THR THR THR A A 433  433  . 49.972 38.221 55.475  1.00 34.96 1 . C  ? 
ATOM   3251 O   O   . THR THR THR A A 433  433  . 50.907 37.674 56.061  1.00 37.97 1 . O  ? 
ATOM   3252 N   N   . ASN ASN ASN A A 434  434  . 49.818 39.543 55.427  1.00 28.63 1 . N  ? 
ATOM   3253 CA  CA  . ASN ASN ASN A A 434  434  . 50.847 40.468 55.896  1.00 25.17 1 . C  ? 
ATOM   3254 CB  CB  . ASN ASN ASN A A 434  434  . 51.065 41.586 54.878  1.00 26.39 1 . C  ? 
ATOM   3255 CG  CG  . ASN ASN ASN A A 434  434  . 51.745 41.088 53.615  1.00 27.30 1 . C  ? 
ATOM   3256 OD1 OD1 . ASN ASN ASN A A 434  434  . 51.111 40.925 52.564  1.00 31.55 1 . O  ? 
ATOM   3257 ND2 ND2 . ASN ASN ASN A A 434  434  . 53.031 40.809 53.722  1.00 27.58 1 . N  ? 
ATOM   3258 C   C   . ASN ASN ASN A A 434  434  . 50.517 41.060 57.261  1.00 22.35 1 . C  ? 
ATOM   3259 O   O   . ASN ASN ASN A A 434  434  . 49.383 40.999 57.730  1.00 24.67 1 . O  ? 
ATOM   3260 N   N   . ASN ASN ASN A A 435  435  . 51.547 41.610 57.879  1.00 18.73 1 . N  ? 
ATOM   3261 CA  CA  . ASN ASN ASN A A 435  435  . 51.446 42.213 59.215  1.00 15.89 1 . C  ? 
ATOM   3262 CB  CB  . ASN ASN ASN A A 435  435  . 52.378 41.483 60.153  1.00 16.13 1 . C  ? 
ATOM   3263 CG  CG  . ASN ASN ASN A A 435  435  . 51.979 40.040 60.343  1.00 17.29 1 . C  ? 
ATOM   3264 OD1 OD1 . ASN ASN ASN A A 435  435  . 52.660 39.126 59.862  1.00 19.30 1 . O  ? 
ATOM   3265 ND2 ND2 . ASN ASN ASN A A 435  435  . 50.900 39.822 61.078  1.00 16.18 1 . N  ? 
ATOM   3266 C   C   . ASN ASN ASN A A 435  435  . 51.854 43.657 59.054  1.00 13.34 1 . C  ? 
ATOM   3267 O   O   . ASN ASN ASN A A 435  435  . 53.017 43.937 58.787  1.00 12.83 1 . O  ? 
ATOM   3268 N   N   . MET MET MET A A 436  436  . 50.895 44.581 59.143  1.00 11.84 1 . N  ? 
ATOM   3269 CA  CA  . MET MET MET A A 436  436  . 51.223 45.970 58.914  1.00 11.45 1 . C  ? 
ATOM   3270 CB  CB  . MET MET MET A A 436  436  . 49.983 46.832 58.781  1.00 12.44 1 . C  ? 
ATOM   3271 CG  CG  . MET MET MET A A 436  436  . 49.136 46.438 57.568  1.00 12.84 1 . C  ? 
ATOM   3272 SD  SD  . MET MET MET A A 436  436  . 47.776 47.548 57.215  1.00 15.19 1 . S  ? 
ATOM   3273 CE  CE  . MET MET MET A A 436  436  . 46.767 47.356 58.671  1.00 14.93 1 . C  ? 
ATOM   3274 C   C   . MET MET MET A A 436  436  . 52.133 46.504 60.020  1.00 10.68 1 . C  ? 
ATOM   3275 O   O   . MET MET MET A A 436  436  . 52.091 46.025 61.149  1.00 10.61 1 . O  ? 
ATOM   3276 N   N   . PHE PHE PHE A A 437  437  . 52.956 47.491 59.672  1.00 10.26 1 . N  ? 
ATOM   3277 CA  CA  . PHE PHE PHE A A 437  437  . 54.026 47.976 60.541  1.00 10.09 1 . C  ? 
ATOM   3278 CB  CB  . PHE PHE PHE A A 437  437  . 55.386 47.396 60.078  1.00 10.23 1 . C  ? 
ATOM   3279 CG  CG  . PHE PHE PHE A A 437  437  . 56.581 47.787 60.929  1.00 10.38 1 . C  ? 
ATOM   3280 CD1 CD1 . PHE PHE PHE A A 437  437  . 57.298 48.969 60.701  1.00 10.24 1 . C  ? 
ATOM   3281 CE1 CE1 . PHE PHE PHE A A 437  437  . 58.416 49.301 61.468  1.00 10.17 1 . C  ? 
ATOM   3282 CZ  CZ  . PHE PHE PHE A A 437  437  . 58.850 48.437 62.458  1.00 10.18 1 . C  ? 
ATOM   3283 CE2 CE2 . PHE PHE PHE A A 437  437  . 58.157 47.261 62.695  1.00 10.03 1 . C  ? 
ATOM   3284 CD2 CD2 . PHE PHE PHE A A 437  437  . 57.048 46.931 61.914  1.00 10.61 1 . C  ? 
ATOM   3285 C   C   . PHE PHE PHE A A 437  437  . 54.073 49.497 60.495  1.00 9.82  1 . C  ? 
ATOM   3286 O   O   . PHE PHE PHE A A 437  437  . 53.780 50.118 59.457  1.00 10.01 1 . O  ? 
ATOM   3287 N   N   . GLY GLY GLY A A 438  438  . 54.447 50.107 61.617  1.00 9.51  1 . N  ? 
ATOM   3288 CA  CA  . GLY GLY GLY A A 438  438  . 54.743 51.530 61.621  1.00 9.62  1 . C  ? 
ATOM   3289 C   C   . GLY GLY GLY A A 438  438  . 55.664 51.946 62.745  1.00 9.62  1 . C  ? 
ATOM   3290 O   O   . GLY GLY GLY A A 438  438  . 55.525 51.490 63.882  1.00 10.28 1 . O  ? 
ATOM   3291 N   N   . LEU LEU LEU A A 439  439  . 56.578 52.840 62.406  1.00 9.80  1 . N  ? 
ATOM   3292 CA  CA  . LEU LEU LEU A A 439  439  . 57.486 53.476 63.338  1.00 9.87  1 . C  ? 
ATOM   3293 CB  CB  . LEU LEU LEU A A 439  439  . 58.920 53.315 62.802  1.00 10.63 1 . C  ? 
ATOM   3294 CG  CG  . LEU LEU LEU A A 439  439  . 60.075 53.877 63.627  1.00 11.39 1 . C  ? 
ATOM   3295 CD1 CD1 . LEU LEU LEU A A 439  439  . 60.124 53.202 64.978  1.00 11.42 1 . C  ? 
ATOM   3296 CD2 CD2 . LEU LEU LEU A A 439  439  . 61.390 53.685 62.884  1.00 11.64 1 . C  ? 
ATOM   3297 C   C   . LEU LEU LEU A A 439  439  . 57.131 54.954 63.359  1.00 10.25 1 . C  ? 
ATOM   3298 O   O   . LEU LEU LEU A A 439  439  . 56.927 55.552 62.311  1.00 10.27 1 . O  ? 
ATOM   3299 N   N   . LEU LEU LEU A A 440  440  . 57.065 55.560 64.540  1.00 9.77  1 . N  ? 
ATOM   3300 CA  CA  . LEU LEU LEU A A 440  440  . 56.738 56.983 64.626  1.00 10.23 1 . C  ? 
ATOM   3301 CB  CB  . LEU LEU LEU A A 440  440  . 56.435 57.395 66.070  1.00 10.41 1 . C  ? 
ATOM   3302 CG  CG  . LEU LEU LEU A A 440  440  . 55.180 56.889 66.753  1.00 10.64 1 . C  ? 
ATOM   3303 CD1 CD1 . LEU LEU LEU A A 440  440  . 55.210 57.371 68.200  1.00 10.81 1 . C  ? 
ATOM   3304 CD2 CD2 . LEU LEU LEU A A 440  440  . 53.926 57.393 66.036  1.00 10.88 1 . C  ? 
ATOM   3305 C   C   . LEU LEU LEU A A 440  440  . 57.856 57.896 64.126  1.00 10.19 1 . C  ? 
ATOM   3306 O   O   . LEU LEU LEU A A 440  440  . 59.034 57.614 64.270  1.00 9.80  1 . O  ? 
ATOM   3307 N   N   . GLU GLU GLU A A 441  441  . 57.457 59.036 63.587  1.00 9.88  1 . N  ? 
ATOM   3308 CA  CA  . GLU GLU GLU A A 441  441  . 58.378 60.156 63.345  1.00 10.15 1 . C  ? 
ATOM   3309 CB  CB  . GLU GLU GLU A A 441  441  . 57.593 61.351 62.763  1.00 10.47 1 . C  ? 
ATOM   3310 CG  CG  . GLU GLU GLU A A 441  441  . 58.428 62.559 62.457  1.00 10.75 1 . C  ? 
ATOM   3311 CD  CD  . GLU GLU GLU A A 441  441  . 57.646 63.745 61.909  1.00 11.31 1 . C  ? 
ATOM   3312 OE1 OE1 . GLU GLU GLU A A 441  441  . 56.568 63.560 61.340  1.00 12.20 1 . O  ? 
ATOM   3313 OE2 OE2 . GLU GLU GLU A A 441  441  . 58.195 64.858 62.036  1.00 12.29 1 . O  ? 
ATOM   3314 C   C   . GLU GLU GLU A A 441  441  . 59.073 60.523 64.655  1.00 10.31 1 . C  ? 
ATOM   3315 O   O   . GLU GLU GLU A A 441  441  . 60.279 60.619 64.727  1.00 9.69  1 . O  ? 
ATOM   3316 N   N   . CYS CYS CYS A A 442  442  . 58.262 60.745 65.681  1.00 10.18 1 . N  ? 
ATOM   3317 CA  CA  . CYS CYS CYS A A 442  442  . 58.673 60.976 67.076  1.00 10.61 1 . C  ? 
ATOM   3318 CB  CB  . CYS CYS CYS A A 442  442  . 59.533 62.208 67.235  1.00 10.94 1 . C  ? 
ATOM   3319 SG  SG  . CYS CYS CYS A A 442  442  . 58.702 63.788 66.937  1.00 12.13 1 . S  ? 
ATOM   3320 C   C   . CYS CYS CYS A A 442  442  . 57.401 61.040 67.916  1.00 10.36 1 . C  ? 
ATOM   3321 O   O   . CYS CYS CYS A A 442  442  . 56.327 60.736 67.417  1.00 10.35 1 . O  ? 
ATOM   3322 N   N   . PHE PHE PHE A A 443  443  . 57.531 61.362 69.197  1.00 10.66 1 . N  ? 
ATOM   3323 CA  CA  . PHE PHE PHE A A 443  443  . 56.384 61.437 70.084  1.00 10.78 1 . C  ? 
ATOM   3324 CB  CB  . PHE PHE PHE A A 443  443  . 56.719 60.944 71.489  1.00 10.88 1 . C  ? 
ATOM   3325 CG  CG  . PHE PHE PHE A A 443  443  . 56.989 59.463 71.537  1.00 10.76 1 . C  ? 
ATOM   3326 CD1 CD1 . PHE PHE PHE A A 443  443  . 55.968 58.565 71.734  1.00 10.77 1 . C  ? 
ATOM   3327 CE1 CE1 . PHE PHE PHE A A 443  443  . 56.204 57.201 71.741  1.00 11.25 1 . C  ? 
ATOM   3328 CZ  CZ  . PHE PHE PHE A A 443  443  . 57.487 56.724 71.549  1.00 11.10 1 . C  ? 
ATOM   3329 CE2 CE2 . PHE PHE PHE A A 443  443  . 58.519 57.621 71.329  1.00 10.92 1 . C  ? 
ATOM   3330 CD2 CD2 . PHE PHE PHE A A 443  443  . 58.263 58.977 71.323  1.00 10.96 1 . C  ? 
ATOM   3331 C   C   . PHE PHE PHE A A 443  443  . 55.755 62.826 70.077  1.00 11.67 1 . C  ? 
ATOM   3332 O   O   . PHE PHE PHE A A 443  443  . 54.533 62.902 70.219  1.00 13.45 1 . O  ? 
ATOM   3333 N   N   . ASP ASP ASP A A 444  444  . 56.541 63.882 69.871  1.00 11.85 1 . N  ? 
ATOM   3334 CA  CA  . ASP ASP ASP A A 444  444  . 56.008 65.259 69.787  1.00 12.05 1 . C  ? 
ATOM   3335 CB  CB  . ASP ASP ASP A A 444  444  . 57.123 66.293 69.800  1.00 12.88 1 . C  ? 
ATOM   3336 CG  CG  . ASP ASP ASP A A 444  444  . 57.870 66.347 71.109  1.00 14.07 1 . C  ? 
ATOM   3337 OD1 OD1 . ASP ASP ASP A A 444  444  . 57.294 66.849 72.092  1.00 15.40 1 . O  ? 
ATOM   3338 OD2 OD2 . ASP ASP ASP A A 444  444  . 59.032 65.882 71.179  1.00 14.56 1 . O  ? 
ATOM   3339 C   C   . ASP ASP ASP A A 444  444  . 55.192 65.442 68.519  1.00 11.70 1 . C  ? 
ATOM   3340 O   O   . ASP ASP ASP A A 444  444  . 54.193 66.192 68.509  1.00 11.72 1 . O  ? 
ATOM   3341 N   N   . TYR TYR TYR A A 445  445  . 55.628 64.788 67.447  1.00 10.71 1 . N  ? 
ATOM   3342 CA  CA  . TYR TYR TYR A A 445  445  . 54.966 64.807 66.157  1.00 10.77 1 . C  ? 
ATOM   3343 CB  CB  . TYR TYR TYR A A 445  445  . 55.873 65.372 65.045  1.00 10.78 1 . C  ? 
ATOM   3344 CG  CG  . TYR TYR TYR A A 445  445  . 56.771 66.544 65.375  1.00 10.99 1 . C  ? 
ATOM   3345 CD1 CD1 . TYR TYR TYR A A 445  445  . 56.367 67.584 66.215  1.00 11.13 1 . C  ? 
ATOM   3346 CE1 CE1 . TYR TYR TYR A A 445  445  . 57.210 68.649 66.491  1.00 11.36 1 . C  ? 
ATOM   3347 CZ  CZ  . TYR TYR TYR A A 445  445  . 58.464 68.710 65.901  1.00 11.43 1 . C  ? 
ATOM   3348 OH  OH  . TYR TYR TYR A A 445  445  . 59.301 69.757 66.168  1.00 12.08 1 . O  ? 
ATOM   3349 CE2 CE2 . TYR TYR TYR A A 445  445  . 58.886 67.695 65.061  1.00 11.09 1 . C  ? 
ATOM   3350 CD2 CD2 . TYR TYR TYR A A 445  445  . 58.032 66.628 64.800  1.00 11.12 1 . C  ? 
ATOM   3351 C   C   . TYR TYR TYR A A 445  445  . 54.538 63.373 65.859  1.00 10.84 1 . C  ? 
ATOM   3352 O   O   . TYR TYR TYR A A 445  445  . 55.263 62.598 65.193  1.00 10.82 1 . O  ? 
ATOM   3353 N   N   . ASN ASN ASN A A 446  446  . 53.368 63.004 66.388  1.00 11.01 1 . N  ? 
ATOM   3354 CA  CA  . ASN ASN ASN A A 446  446  . 52.974 61.601 66.552  1.00 11.02 1 . C  ? 
ATOM   3355 CB  CB  . ASN ASN ASN A A 446  446  . 52.024 61.493 67.758  1.00 10.84 1 . C  ? 
ATOM   3356 CG  CG  . ASN ASN ASN A A 446  446  . 51.880 60.073 68.296  1.00 11.62 1 . C  ? 
ATOM   3357 OD1 OD1 . ASN ASN ASN A A 446  446  . 51.195 59.254 67.712  1.00 13.42 1 . O  ? 
ATOM   3358 ND2 ND2 . ASN ASN ASN A A 446  446  . 52.548 59.786 69.409  1.00 12.13 1 . N  ? 
ATOM   3359 C   C   . ASN ASN ASN A A 446  446  . 52.353 61.068 65.271  1.00 11.39 1 . C  ? 
ATOM   3360 O   O   . ASN ASN ASN A A 446  446  . 51.136 60.911 65.168  1.00 12.99 1 . O  ? 
ATOM   3361 N   N   . TYR TYR TYR A A 447  447  . 53.196 60.823 64.271  1.00 11.13 1 . N  ? 
ATOM   3362 CA  CA  . TYR TYR TYR A A 447  447  . 52.761 60.352 62.964  1.00 11.42 1 . C  ? 
ATOM   3363 CB  CB  . TYR TYR TYR A A 447  447  . 53.040 61.416 61.909  1.00 11.94 1 . C  ? 
ATOM   3364 CG  CG  . TYR TYR TYR A A 447  447  . 52.444 62.745 62.262  1.00 13.39 1 . C  ? 
ATOM   3365 CD1 CD1 . TYR TYR TYR A A 447  447  . 51.067 62.868 62.417  1.00 14.44 1 . C  ? 
ATOM   3366 CE1 CE1 . TYR TYR TYR A A 447  447  . 50.512 64.087 62.772  1.00 15.75 1 . C  ? 
ATOM   3367 CZ  CZ  . TYR TYR TYR A A 447  447  . 51.356 65.186 62.942  1.00 16.53 1 . C  ? 
ATOM   3368 OH  OH  . TYR TYR TYR A A 447  447  . 50.860 66.435 63.276  1.00 22.01 1 . O  ? 
ATOM   3369 CE2 CE2 . TYR TYR TYR A A 447  447  . 52.713 65.074 62.796  1.00 16.76 1 . C  ? 
ATOM   3370 CD2 CD2 . TYR TYR TYR A A 447  447  . 53.245 63.857 62.447  1.00 14.58 1 . C  ? 
ATOM   3371 C   C   . TYR TYR TYR A A 447  447  . 53.544 59.110 62.585  1.00 10.97 1 . C  ? 
ATOM   3372 O   O   . TYR TYR TYR A A 447  447  . 54.774 59.095 62.719  1.00 10.92 1 . O  ? 
ATOM   3373 N   N   . TYR TYR TYR A A 448  448  . 52.849 58.104 62.065  1.00 10.58 1 . N  ? 
ATOM   3374 CA  CA  . TYR TYR TYR A A 448  448  . 53.497 56.854 61.635  1.00 10.22 1 . C  ? 
ATOM   3375 CB  CB  . TYR TYR TYR A A 448  448  . 52.545 55.654 61.722  1.00 10.36 1 . C  ? 
ATOM   3376 CG  CG  . TYR TYR TYR A A 448  448  . 52.430 55.120 63.135  1.00 10.16 1 . C  ? 
ATOM   3377 CD1 CD1 . TYR TYR TYR A A 448  448  . 53.504 54.442 63.725  1.00 10.28 1 . C  ? 
ATOM   3378 CE1 CE1 . TYR TYR TYR A A 448  448  . 53.440 53.978 65.031  1.00 10.22 1 . C  ? 
ATOM   3379 CZ  CZ  . TYR TYR TYR A A 448  448  . 52.298 54.194 65.780  1.00 10.59 1 . C  ? 
ATOM   3380 OH  OH  . TYR TYR TYR A A 448  448  . 52.228 53.771 67.089  1.00 10.86 1 . O  ? 
ATOM   3381 CE2 CE2 . TYR TYR TYR A A 448  448  . 51.225 54.877 65.221  1.00 10.56 1 . C  ? 
ATOM   3382 CD2 CD2 . TYR TYR TYR A A 448  448  . 51.296 55.352 63.916  1.00 10.45 1 . C  ? 
ATOM   3383 C   C   . TYR TYR TYR A A 448  448  . 54.132 56.956 60.245  1.00 10.79 1 . C  ? 
ATOM   3384 O   O   . TYR TYR TYR A A 448  448  . 53.478 57.351 59.265  1.00 11.36 1 . O  ? 
ATOM   3385 N   N   . GLU GLU GLU A A 449  449  . 55.403 56.575 60.179  1.00 10.71 1 . N  ? 
ATOM   3386 CA  CA  . GLU GLU GLU A A 449  449  . 56.128 56.420 58.926  1.00 11.64 1 . C  ? 
ATOM   3387 CB  CB  . GLU GLU GLU A A 449  449  . 55.568 55.238 58.123  1.00 12.75 1 . C  ? 
ATOM   3388 CG  CG  . GLU GLU GLU A A 449  449  . 55.771 53.901 58.821  1.00 13.15 1 . C  ? 
ATOM   3389 CD  CD  . GLU GLU GLU A A 449  449  . 57.232 53.481 58.959  1.00 13.90 1 . C  ? 
ATOM   3390 OE1 OE1 . GLU GLU GLU A A 449  449  . 58.162 54.083 58.330  1.00 14.44 1 . O  ? 
ATOM   3391 OE2 OE2 . GLU GLU GLU A A 449  449  . 57.483 52.524 59.739  1.00 14.67 1 . O  ? 
ATOM   3392 C   C   . GLU GLU GLU A A 449  449  . 56.238 57.649 58.065  1.00 11.83 1 . C  ? 
ATOM   3393 O   O   . GLU GLU GLU A A 449  449  . 56.389 57.540 56.850  1.00 12.77 1 . O  ? 
ATOM   3394 N   N   . THR THR THR A A 450  450  . 56.279 58.810 58.687  1.00 10.96 1 . N  ? 
ATOM   3395 CA  CA  . THR THR THR A A 450  450  . 56.416 60.045 57.948  1.00 11.32 1 . C  ? 
ATOM   3396 CB  CB  . THR THR THR A A 450  450  . 56.807 61.180 58.864  1.00 11.24 1 . C  ? 
ATOM   3397 OG1 OG1 . THR THR THR A A 450  450  . 55.762 61.337 59.844  1.00 11.57 1 . O  ? 
ATOM   3398 CG2 CG2 . THR THR THR A A 450  450  . 57.000 62.467 58.084  1.00 11.53 1 . C  ? 
ATOM   3399 C   C   . THR THR THR A A 450  450  . 57.406 59.896 56.795  1.00 11.33 1 . C  ? 
ATOM   3400 O   O   . THR THR THR A A 450  450  . 58.585 59.672 57.030  1.00 11.20 1 . O  ? 
ATOM   3401 N   N   . LEU LEU LEU A A 451  451  . 56.926 60.037 55.550  1.00 11.86 1 . N  ? 
ATOM   3402 CA  CA  . LEU LEU LEU A A 451  451  . 57.698 59.543 54.414  1.00 12.68 1 . C  ? 
ATOM   3403 CB  CB  . LEU LEU LEU A A 451  451  . 56.810 59.385 53.175  1.00 13.56 1 . C  ? 
ATOM   3404 CG  CG  . LEU LEU LEU A A 451  451  . 57.605 58.647 52.072  1.00 15.09 1 . C  ? 
ATOM   3405 CD1 CD1 . LEU LEU LEU A A 451  451  . 56.934 57.425 51.505  1.00 16.69 1 . C  ? 
ATOM   3406 CD2 CD2 . LEU LEU LEU A A 451  451  . 58.059 59.644 51.005  1.00 15.04 1 . C  ? 
ATOM   3407 C   C   . LEU LEU LEU A A 451  451  . 58.923 60.410 54.145  1.00 12.43 1 . C  ? 
ATOM   3408 O   O   . LEU LEU LEU A A 451  451  . 60.002 59.891 53.829  1.00 11.65 1 . O  ? 
ATOM   3409 N   N   . ASP ASP ASP A A 452  452  . 58.771 61.724 54.278  1.00 11.96 1 . N  ? 
ATOM   3410 CA  CA  . ASP ASP ASP A A 452  452  . 59.891 62.643 54.060  1.00 13.20 1 . C  ? 
ATOM   3411 CB  CB  . ASP ASP ASP A A 452  452  . 59.424 64.094 54.069  1.00 14.50 1 . C  ? 
ATOM   3412 CG  CG  . ASP ASP ASP A A 452  452  . 58.596 64.445 55.287  1.00 16.42 1 . C  ? 
ATOM   3413 OD1 OD1 . ASP ASP ASP A A 452  452  . 57.453 63.960 55.406  1.00 19.76 1 . O  ? 
ATOM   3414 OD2 OD2 . ASP ASP ASP A A 452  452  . 59.075 65.240 56.063  1.00 18.69 1 . O  ? 
ATOM   3415 C   C   . ASP ASP ASP A A 452  452  . 61.016 62.443 55.061  1.00 12.80 1 . C  ? 
ATOM   3416 O   O   . ASP ASP ASP A A 452  452  . 62.157 62.810 54.777  1.00 14.15 1 . O  ? 
ATOM   3417 N   N   . VAL VAL VAL A A 453  453  . 60.679 61.868 56.212  1.00 11.29 1 . N  ? 
ATOM   3418 CA  CA  . VAL VAL VAL A A 453  453  . 61.631 61.524 57.268  1.00 11.37 1 . C  ? 
ATOM   3419 CB  CB  . VAL VAL VAL A A 453  453  . 60.975 61.662 58.662  1.00 11.35 1 . C  ? 
ATOM   3420 CG1 CG1 . VAL VAL VAL A A 453  453  . 61.952 61.298 59.780  1.00 11.51 1 . C  ? 
ATOM   3421 CG2 CG2 . VAL VAL VAL A A 453  453  . 60.495 63.086 58.872  1.00 11.68 1 . C  ? 
ATOM   3422 C   C   . VAL VAL VAL A A 453  453  . 62.180 60.104 57.073  1.00 10.90 1 . C  ? 
ATOM   3423 O   O   . VAL VAL VAL A A 453  453  . 63.402 59.895 57.233  1.00 11.34 1 . O  ? 
ATOM   3424 N   N   . ARG ARG ARG A A 454  454  . 61.320 59.144 56.732  1.00 10.44 1 . N  ? 
ATOM   3425 CA  CA  . ARG ARG ARG A A 454  454  . 61.782 57.749 56.547  1.00 10.63 1 . C  ? 
ATOM   3426 CB  CB  . ARG ARG ARG A A 454  454  . 60.613 56.753 56.453  1.00 10.78 1 . C  ? 
ATOM   3427 CG  CG  . ARG ARG ARG A A 454  454  . 60.088 56.484 55.038  1.00 11.13 1 . C  ? 
ATOM   3428 CD  CD  . ARG ARG ARG A A 454  454  . 58.862 55.594 55.026  1.00 11.51 1 . C  ? 
ATOM   3429 NE  NE  . ARG ARG ARG A A 454  454  . 59.110 54.370 55.765  1.00 11.99 1 . N  ? 
ATOM   3430 CZ  CZ  . ARG ARG ARG A A 454  454  . 59.857 53.358 55.319  1.00 11.89 1 . C  ? 
ATOM   3431 NH1 NH1 . ARG ARG ARG A A 454  454  . 60.385 53.375 54.101  1.00 12.53 1 . N  ? 
ATOM   3432 NH2 NH2 . ARG ARG ARG A A 454  454  . 60.068 52.314 56.099  1.00 12.08 1 . N  ? 
ATOM   3433 C   C   . ARG ARG ARG A A 454  454  . 62.740 57.610 55.352  1.00 10.39 1 . C  ? 
ATOM   3434 O   O   . ARG ARG ARG A A 454  454  . 63.516 56.668 55.292  1.00 9.93  1 . O  ? 
ATOM   3435 N   N   . PHE PHE PHE A A 455  455  . 62.685 58.541 54.405  1.00 10.66 1 . N  ? 
ATOM   3436 CA  CA  . PHE PHE PHE A A 455  455  . 63.691 58.622 53.338  1.00 10.85 1 . C  ? 
ATOM   3437 CB  CB  . PHE PHE PHE A A 455  455  . 63.434 59.907 52.563  1.00 11.19 1 . C  ? 
ATOM   3438 CG  CG  . PHE PHE PHE A A 455  455  . 64.416 60.187 51.464  1.00 11.19 1 . C  ? 
ATOM   3439 CD1 CD1 . PHE PHE PHE A A 455  455  . 64.325 59.522 50.260  1.00 11.55 1 . C  ? 
ATOM   3440 CE1 CE1 . PHE PHE PHE A A 455  455  . 65.214 59.817 49.228  1.00 11.65 1 . C  ? 
ATOM   3441 CZ  CZ  . PHE PHE PHE A A 455  455  . 66.191 60.787 49.386  1.00 11.67 1 . C  ? 
ATOM   3442 CE2 CE2 . PHE PHE PHE A A 455  455  . 66.291 61.460 50.585  1.00 11.69 1 . C  ? 
ATOM   3443 CD2 CD2 . PHE PHE PHE A A 455  455  . 65.388 61.158 51.618  1.00 11.66 1 . C  ? 
ATOM   3444 C   C   . PHE PHE PHE A A 455  455  . 65.115 58.573 53.919  1.00 11.08 1 . C  ? 
ATOM   3445 O   O   . PHE PHE PHE A A 455  455  . 66.012 57.939 53.357  1.00 11.00 1 . O  ? 
ATOM   3446 N   N   . TYR TYR TYR A A 456  456  . 65.290 59.194 55.086  1.00 10.22 1 . N  ? 
ATOM   3447 CA  CA  . TYR TYR TYR A A 456  456  . 66.548 59.138 55.841  1.00 10.65 1 . C  ? 
ATOM   3448 CB  CB  . TYR TYR TYR A A 456  456  . 66.770 60.461 56.596  1.00 11.06 1 . C  ? 
ATOM   3449 CG  CG  . TYR TYR TYR A A 456  456  . 66.813 61.687 55.721  1.00 11.42 1 . C  ? 
ATOM   3450 CD1 CD1 . TYR TYR TYR A A 456  456  . 65.638 62.349 55.364  1.00 11.33 1 . C  ? 
ATOM   3451 CE1 CE1 . TYR TYR TYR A A 456  456  . 65.666 63.487 54.584  1.00 11.30 1 . C  ? 
ATOM   3452 CZ  CZ  . TYR TYR TYR A A 456  456  . 66.871 63.964 54.110  1.00 12.50 1 . C  ? 
ATOM   3453 OH  OH  . TYR TYR TYR A A 456  456  . 66.847 65.097 53.307  1.00 13.39 1 . O  ? 
ATOM   3454 CE2 CE2 . TYR TYR TYR A A 456  456  . 68.055 63.334 54.445  1.00 12.21 1 . C  ? 
ATOM   3455 CD2 CD2 . TYR TYR TYR A A 456  456  . 68.021 62.198 55.243  1.00 11.67 1 . C  ? 
ATOM   3456 C   C   . TYR TYR TYR A A 456  456  . 66.528 57.996 56.852  1.00 10.98 1 . C  ? 
ATOM   3457 O   O   . TYR TYR TYR A A 456  456  . 67.497 57.255 56.983  1.00 11.03 1 . O  ? 
ATOM   3458 N   N   . GLY GLY GLY A A 457  457  . 65.444 57.882 57.617  1.00 10.81 1 . N  ? 
ATOM   3459 CA  CA  . GLY GLY GLY A A 457  457  . 65.437 57.033 58.831  1.00 11.34 1 . C  ? 
ATOM   3460 C   C   . GLY GLY GLY A A 457  457  . 65.196 55.544 58.653  1.00 11.48 1 . C  ? 
ATOM   3461 O   O   . GLY GLY GLY A A 457  457  . 65.307 54.784 59.617  1.00 12.17 1 . O  ? 
ATOM   3462 N   N   . SER SER SER A A 458  458  . 64.853 55.112 57.447  1.00 11.15 1 . N  ? 
ATOM   3463 CA  CA  . SER SER SER A A 458  458  . 64.486 53.727 57.204  1.00 10.79 1 . C  ? 
ATOM   3464 CB  CB  . SER SER SER A A 458  458  . 63.398 53.621 56.147  1.00 11.09 1 . C  ? 
ATOM   3465 OG  OG  . SER SER SER A A 458  458  . 63.862 54.084 54.892  1.00 11.13 1 . O  ? 
ATOM   3466 C   C   . SER SER SER A A 458  458  . 65.679 52.818 56.816  1.00 10.67 1 . C  ? 
ATOM   3467 O   O   . SER SER SER A A 458  458  . 65.465 51.645 56.554  1.00 11.26 1 . O  ? 
ATOM   3468 N   N   . PHE PHE PHE A A 459  459  . 66.890 53.350 56.790  1.00 10.34 1 . N  ? 
ATOM   3469 CA  CA  . PHE PHE PHE A A 459  459  . 68.058 52.535 56.424  1.00 10.71 1 . C  ? 
ATOM   3470 CB  CB  . PHE PHE PHE A A 459  459  . 69.339 53.356 56.355  1.00 11.04 1 . C  ? 
ATOM   3471 CG  CG  . PHE PHE PHE A A 459  459  . 69.473 54.073 55.047  1.00 11.18 1 . C  ? 
ATOM   3472 CD1 CD1 . PHE PHE PHE A A 459  459  . 70.071 53.447 53.986  1.00 11.58 1 . C  ? 
ATOM   3473 CE1 CE1 . PHE PHE PHE A A 459  459  . 70.143 54.060 52.748  1.00 11.83 1 . C  ? 
ATOM   3474 CZ  CZ  . PHE PHE PHE A A 459  459  . 69.579 55.317 52.564  1.00 12.01 1 . C  ? 
ATOM   3475 CE2 CE2 . PHE PHE PHE A A 459  459  . 68.957 55.952 53.625  1.00 12.07 1 . C  ? 
ATOM   3476 CD2 CD2 . PHE PHE PHE A A 459  459  . 68.906 55.326 54.851  1.00 11.31 1 . C  ? 
ATOM   3477 C   C   . PHE PHE PHE A A 459  459  . 68.219 51.241 57.239  1.00 10.59 1 . C  ? 
ATOM   3478 O   O   . PHE PHE PHE A A 459  459  . 68.455 50.180 56.661  1.00 10.95 1 . O  ? 
ATOM   3479 N   N   . PRO PRO PRO A A 460  460  . 68.065 51.295 58.578  1.00 10.99 1 . N  ? 
ATOM   3480 CA  CA  . PRO PRO PRO A A 460  460  . 68.186 50.045 59.318  1.00 11.52 1 . C  ? 
ATOM   3481 CB  CB  . PRO PRO PRO A A 460  460  . 67.946 50.467 60.771  1.00 11.61 1 . C  ? 
ATOM   3482 CG  CG  . PRO PRO PRO A A 460  460  . 68.361 51.861 60.813  1.00 11.55 1 . C  ? 
ATOM   3483 CD  CD  . PRO PRO PRO A A 460  460  . 67.967 52.447 59.484  1.00 11.28 1 . C  ? 
ATOM   3484 C   C   . PRO PRO PRO A A 460  460  . 67.169 48.994 58.898  1.00 11.70 1 . C  ? 
ATOM   3485 O   O   . PRO PRO PRO A A 460  460  . 67.464 47.803 58.899  1.00 12.05 1 . O  ? 
ATOM   3486 N   N   . LEU LEU LEU A A 461  461  . 65.965 49.413 58.546  1.00 11.92 1 . N  ? 
ATOM   3487 CA  CA  . LEU LEU LEU A A 461  461  . 64.949 48.447 58.139  1.00 12.76 1 . C  ? 
ATOM   3488 CB  CB  . LEU LEU LEU A A 461  461  . 63.564 49.066 58.089  1.00 14.16 1 . C  ? 
ATOM   3489 CG  CG  . LEU LEU LEU A A 461  461  . 63.045 49.412 59.472  1.00 16.01 1 . C  ? 
ATOM   3490 CD1 CD1 . LEU LEU LEU A A 461  461  . 61.779 50.187 59.284  1.00 18.32 1 . C  ? 
ATOM   3491 CD2 CD2 . LEU LEU LEU A A 461  461  . 62.779 48.195 60.354  1.00 15.44 1 . C  ? 
ATOM   3492 C   C   . LEU LEU LEU A A 461  461  . 65.301 47.794 56.812  1.00 12.39 1 . C  ? 
ATOM   3493 O   O   . LEU LEU LEU A A 461  461  . 65.255 46.577 56.719  1.00 12.53 1 . O  ? 
ATOM   3494 N   N   . VAL VAL VAL A A 462  462  . 65.681 48.574 55.805  1.00 12.15 1 . N  ? 
ATOM   3495 CA  CA  . VAL VAL VAL A A 462  462  . 66.047 47.949 54.530  1.00 12.50 1 . C  ? 
ATOM   3496 CB  CB  . VAL VAL VAL A A 462  462  . 66.192 48.969 53.385  1.00 12.28 1 . C  ? 
ATOM   3497 CG1 CG1 . VAL VAL VAL A A 462  462  . 67.411 49.838 53.546  1.00 12.92 1 . C  ? 
ATOM   3498 CG2 CG2 . VAL VAL VAL A A 462  462  . 66.181 48.254 52.035  1.00 13.19 1 . C  ? 
ATOM   3499 C   C   . VAL VAL VAL A A 462  462  . 67.287 47.057 54.674  1.00 12.78 1 . C  ? 
ATOM   3500 O   O   . VAL VAL VAL A A 462  462  . 67.346 45.998 54.061  1.00 13.85 1 . O  ? 
ATOM   3501 N   N   . MET MET MET A A 463  463  . 68.232 47.456 55.526  1.00 12.68 1 . N  ? 
ATOM   3502 CA  CA  . MET MET MET A A 463  463  . 69.500 46.730 55.650  1.00 13.07 1 . C  ? 
ATOM   3503 CB  CB  . MET MET MET A A 463  463  . 70.589 47.648 56.146  1.00 14.17 1 . C  ? 
ATOM   3504 CG  CG  . MET MET MET A A 463  463  . 70.840 48.741 55.142  1.00 14.74 1 . C  ? 
ATOM   3505 SD  SD  . MET MET MET A A 463  463  . 71.888 50.053 55.674  1.00 17.10 1 . S  ? 
ATOM   3506 CE  CE  . MET MET MET A A 463  463  . 73.458 49.213 55.465  1.00 17.59 1 . C  ? 
ATOM   3507 C   C   . MET MET MET A A 463  463  . 69.398 45.496 56.524  1.00 13.05 1 . C  ? 
ATOM   3508 O   O   . MET MET MET A A 463  463  . 70.070 44.490 56.243  1.00 13.79 1 . O  ? 
ATOM   3509 N   N   . LEU LEU LEU A A 464  464  . 68.541 45.547 57.544  1.00 11.90 1 . N  ? 
ATOM   3510 CA  CA  . LEU LEU LEU A A 464  464  . 68.514 44.509 58.580  1.00 11.54 1 . C  ? 
ATOM   3511 CB  CB  . LEU LEU LEU A A 464  464  . 68.924 45.151 59.905  1.00 11.80 1 . C  ? 
ATOM   3512 CG  CG  . LEU LEU LEU A A 464  464  . 70.263 45.883 59.983  1.00 12.35 1 . C  ? 
ATOM   3513 CD1 CD1 . LEU LEU LEU A A 464  464  . 70.445 46.631 61.302  1.00 12.10 1 . C  ? 
ATOM   3514 CD2 CD2 . LEU LEU LEU A A 464  464  . 71.400 44.896 59.756  1.00 12.58 1 . C  ? 
ATOM   3515 C   C   . LEU LEU LEU A A 464  464  . 67.185 43.759 58.769  1.00 10.93 1 . C  ? 
ATOM   3516 O   O   . LEU LEU LEU A A 464  464  . 67.163 42.641 59.282  1.00 11.39 1 . O  ? 
ATOM   3517 N   N   . TRP TRP TRP A A 465  465  . 66.069 44.398 58.401  1.00 10.34 1 . N  ? 
ATOM   3518 CA  CA  . TRP TRP TRP A A 465  465  . 64.741 43.771 58.443  1.00 10.55 1 . C  ? 
ATOM   3519 CB  CB  . TRP TRP TRP A A 465  465  . 63.959 44.266 59.690  1.00 9.96  1 . C  ? 
ATOM   3520 CG  CG  . TRP TRP TRP A A 465  465  . 64.496 43.684 60.955  1.00 9.73  1 . C  ? 
ATOM   3521 CD1 CD1 . TRP TRP TRP A A 465  465  . 64.229 42.455 61.449  1.00 9.69  1 . C  ? 
ATOM   3522 NE1 NE1 . TRP TRP TRP A A 465  465  . 64.946 42.233 62.604  1.00 10.03 1 . N  ? 
ATOM   3523 CE2 CE2 . TRP TRP TRP A A 465  465  . 65.713 43.337 62.867  1.00 9.15  1 . C  ? 
ATOM   3524 CD2 CD2 . TRP TRP TRP A A 465  465  . 65.457 44.277 61.845  1.00 9.52  1 . C  ? 
ATOM   3525 CE3 CE3 . TRP TRP TRP A A 465  465  . 66.096 45.518 61.891  1.00 9.30  1 . C  ? 
ATOM   3526 CZ3 CZ3 . TRP TRP TRP A A 465  465  . 66.986 45.778 62.911  1.00 9.41  1 . C  ? 
ATOM   3527 CH2 CH2 . TRP TRP TRP A A 465  465  . 67.241 44.817 63.922  1.00 9.07  1 . C  ? 
ATOM   3528 CZ2 CZ2 . TRP TRP TRP A A 465  465  . 66.599 43.601 63.926  1.00 9.31  1 . C  ? 
ATOM   3529 C   C   . TRP TRP TRP A A 465  465  . 63.974 44.066 57.166  1.00 10.71 1 . C  ? 
ATOM   3530 O   O   . TRP TRP TRP A A 465  465  . 62.889 44.644 57.189  1.00 10.79 1 . O  ? 
ATOM   3531 N   N   . PRO PRO PRO A A 466  466  . 64.528 43.660 56.008  1.00 10.79 1 . N  ? 
ATOM   3532 CA  CA  . PRO PRO PRO A A 466  466  . 63.956 44.097 54.737  1.00 10.95 1 . C  ? 
ATOM   3533 CB  CB  . PRO PRO PRO A A 466  466  . 64.930 43.511 53.694  1.00 10.96 1 . C  ? 
ATOM   3534 CG  CG  . PRO PRO PRO A A 466  466  . 65.581 42.408 54.386  1.00 11.20 1 . C  ? 
ATOM   3535 CD  CD  . PRO PRO PRO A A 466  466  . 65.755 42.860 55.802  1.00 11.06 1 . C  ? 
ATOM   3536 C   C   . PRO PRO PRO A A 466  466  . 62.517 43.674 54.464  1.00 11.07 1 . C  ? 
ATOM   3537 O   O   . PRO PRO PRO A A 466  466  . 61.816 44.384 53.746  1.00 12.03 1 . O  ? 
ATOM   3538 N   N   . ASP ASP ASP A A 467  467  . 62.053 42.566 55.045  1.00 12.41 1 . N  ? 
ATOM   3539 CA  CA  . ASP ASP ASP A A 467  467  . 60.644 42.183 54.852  1.00 13.33 1 . C  ? 
ATOM   3540 CB  CB  . ASP ASP ASP A A 467  467  . 60.331 40.767 55.337  1.00 15.42 1 . C  ? 
ATOM   3541 CG  CG  . ASP ASP ASP A A 467  467  . 61.118 39.674 54.589  1.00 17.99 1 . C  ? 
ATOM   3542 OD1 OD1 . ASP ASP ASP A A 467  467  . 61.740 39.940 53.544  1.00 20.68 1 . O  ? 
ATOM   3543 OD2 OD2 . ASP ASP ASP A A 467  467  . 61.085 38.527 55.076  1.00 22.60 1 . O  ? 
ATOM   3544 C   C   . ASP ASP ASP A A 467  467  . 59.689 43.196 55.502  1.00 12.62 1 . C  ? 
ATOM   3545 O   O   . ASP ASP ASP A A 467  467  . 58.606 43.442 54.986  1.00 13.34 1 . O  ? 
ATOM   3546 N   N   . ILE ILE ILE A A 468  468  . 60.105 43.813 56.607  1.00 11.77 1 . N  ? 
ATOM   3547 CA  CA  . ILE ILE ILE A A 468  468  . 59.327 44.914 57.194  1.00 11.57 1 . C  ? 
ATOM   3548 CB  CB  . ILE ILE ILE A A 468  468  . 59.853 45.287 58.604  1.00 11.57 1 . C  ? 
ATOM   3549 CG1 CG1 . ILE ILE ILE A A 468  468  . 59.495 44.174 59.591  1.00 11.42 1 . C  ? 
ATOM   3550 CD1 CD1 . ILE ILE ILE A A 468  468  . 60.136 44.305 60.948  1.00 11.59 1 . C  ? 
ATOM   3551 CG2 CG2 . ILE ILE ILE A A 468  468  . 59.244 46.606 59.063  1.00 12.33 1 . C  ? 
ATOM   3552 C   C   . ILE ILE ILE A A 468  468  . 59.353 46.126 56.278  1.00 11.62 1 . C  ? 
ATOM   3553 O   O   . ILE ILE ILE A A 468  468  . 58.313 46.725 55.990  1.00 11.09 1 . O  ? 
ATOM   3554 N   N   . GLU GLU GLU A A 469  469  . 60.547 46.500 55.825  1.00 11.30 1 . N  ? 
ATOM   3555 CA  CA  . GLU GLU GLU A A 469  469  . 60.694 47.640 54.928  1.00 11.95 1 . C  ? 
ATOM   3556 CB  CB  . GLU GLU GLU A A 469  469  . 62.147 47.783 54.474  1.00 12.39 1 . C  ? 
ATOM   3557 CG  CG  . GLU GLU GLU A A 469  469  . 62.368 48.810 53.380  1.00 12.68 1 . C  ? 
ATOM   3558 CD  CD  . GLU GLU GLU A A 469  469  . 61.967 50.227 53.752  1.00 13.18 1 . C  ? 
ATOM   3559 OE1 OE1 . GLU GLU GLU A A 469  469  . 61.992 50.556 54.960  1.00 13.18 1 . O  ? 
ATOM   3560 OE2 OE2 . GLU GLU GLU A A 469  469  . 61.666 51.052 52.836  1.00 12.95 1 . O  ? 
ATOM   3561 C   C   . GLU GLU GLU A A 469  469  . 59.802 47.532 53.688  1.00 12.12 1 . C  ? 
ATOM   3562 O   O   . GLU GLU GLU A A 469  469  . 59.135 48.505 53.313  1.00 12.14 1 . O  ? 
ATOM   3563 N   N   . LYS LYS LYS A A 470  470  . 59.798 46.367 53.057  1.00 12.60 1 . N  ? 
ATOM   3564 CA  CA  . LYS LYS LYS A A 470  470  . 58.988 46.205 51.843  1.00 12.68 1 . C  ? 
ATOM   3565 CB  CB  . LYS LYS LYS A A 470  470  . 59.370 44.915 51.126  1.00 13.91 1 . C  ? 
ATOM   3566 CG  CG  . LYS LYS LYS A A 470  470  . 60.695 45.064 50.402  1.00 15.26 1 . C  ? 
ATOM   3567 CD  CD  . LYS LYS LYS A A 470  470  . 61.187 43.735 49.915  1.00 16.59 1 . C  ? 
ATOM   3568 CE  CE  . LYS LYS LYS A A 470  470  . 62.545 43.886 49.268  1.00 17.68 1 . C  ? 
ATOM   3569 NZ  NZ  . LYS LYS LYS A A 470  470  . 63.075 42.564 48.882  1.00 18.49 1 . N  ? 
ATOM   3570 C   C   . LYS LYS LYS A A 470  470  . 57.487 46.272 52.140  1.00 12.23 1 . C  ? 
ATOM   3571 O   O   . LYS LYS LYS A A 470  470  . 56.725 46.879 51.377  1.00 12.41 1 . O  ? 
ATOM   3572 N   N   . GLN GLN GLN A A 471  471  . 57.068 45.713 53.272  1.00 12.13 1 . N  ? 
ATOM   3573 CA  CA  . GLN GLN GLN A A 471  471  . 55.685 45.847 53.739  1.00 12.00 1 . C  ? 
ATOM   3574 CB  CB  . GLN GLN GLN A A 471  471  . 55.480 45.035 55.023  1.00 12.31 1 . C  ? 
ATOM   3575 CG  CG  . GLN GLN GLN A A 471  471  . 54.141 45.215 55.720  1.00 12.73 1 . C  ? 
ATOM   3576 CD  CD  . GLN GLN GLN A A 471  471  . 52.951 44.937 54.826  1.00 13.40 1 . C  ? 
ATOM   3577 OE1 OE1 . GLN GLN GLN A A 471  471  . 53.006 44.074 53.925  1.00 14.81 1 . O  ? 
ATOM   3578 NE2 NE2 . GLN GLN GLN A A 471  471  . 51.862 45.686 55.042  1.00 12.47 1 . N  ? 
ATOM   3579 C   C   . GLN GLN GLN A A 471  471  . 55.293 47.310 53.928  1.00 12.12 1 . C  ? 
ATOM   3580 O   O   . GLN GLN GLN A A 471  471  . 54.234 47.738 53.459  1.00 11.70 1 . O  ? 
ATOM   3581 N   N   . VAL VAL VAL A A 472  472  . 56.164 48.102 54.559  1.00 11.60 1 . N  ? 
ATOM   3582 CA  CA  . VAL VAL VAL A A 472  472  . 55.845 49.520 54.735  1.00 11.72 1 . C  ? 
ATOM   3583 CB  CB  . VAL VAL VAL A A 472  472  . 56.889 50.274 55.600  1.00 11.55 1 . C  ? 
ATOM   3584 CG1 CG1 . VAL VAL VAL A A 472  472  . 56.609 51.778 55.609  1.00 11.53 1 . C  ? 
ATOM   3585 CG2 CG2 . VAL VAL VAL A A 472  472  . 56.883 49.745 57.034  1.00 11.73 1 . C  ? 
ATOM   3586 C   C   . VAL VAL VAL A A 472  472  . 55.693 50.207 53.371  1.00 12.08 1 . C  ? 
ATOM   3587 O   O   . VAL VAL VAL A A 472  472  . 54.768 51.006 53.165  1.00 11.91 1 . O  ? 
ATOM   3588 N   N   . MET MET MET A A 473  473  . 56.592 49.924 52.433  1.00 12.03 1 . N  ? 
ATOM   3589 CA  CA  . MET MET MET A A 473  473  . 56.475 50.566 51.142  1.00 12.60 1 . C  ? 
ATOM   3590 CB  CB  . MET MET MET A A 473  473  . 57.754 50.423 50.317  1.00 13.40 1 . C  ? 
ATOM   3591 CG  CG  . MET MET MET A A 473  473  . 58.925 51.176 50.906  1.00 14.44 1 . C  ? 
ATOM   3592 SD  SD  . MET MET MET A A 473  473  . 58.627 52.913 51.196  1.00 16.20 1 . S  ? 
ATOM   3593 CE  CE  . MET MET MET A A 473  473  . 58.385 53.515 49.540  1.00 17.49 1 . C  ? 
ATOM   3594 C   C   . MET MET MET A A 473  473  . 55.255 50.125 50.355  1.00 12.50 1 . C  ? 
ATOM   3595 O   O   . MET MET MET A A 473  473  . 54.679 50.957 49.667  1.00 12.51 1 . O  ? 
ATOM   3596 N   N   . ARG ARG ARG A A 474  474  . 54.837 48.862 50.479  1.00 12.21 1 . N  ? 
ATOM   3597 CA  CA  . ARG ARG ARG A A 474  474  . 53.572 48.436 49.863  1.00 12.63 1 . C  ? 
ATOM   3598 CB  CB  . ARG ARG ARG A A 474  474  . 53.393 46.934 49.938  1.00 13.08 1 . C  ? 
ATOM   3599 CG  CG  . ARG ARG ARG A A 474  474  . 54.358 46.152 49.060  1.00 13.80 1 . C  ? 
ATOM   3600 CD  CD  . ARG ARG ARG A A 474  474  . 53.947 44.697 48.965  1.00 14.45 1 . C  ? 
ATOM   3601 NE  NE  . ARG ARG ARG A A 474  474  . 53.975 44.052 50.272  1.00 14.91 1 . N  ? 
ATOM   3602 CZ  CZ  . ARG ARG ARG A A 474  474  . 55.020 43.416 50.805  1.00 15.14 1 . C  ? 
ATOM   3603 NH1 NH1 . ARG ARG ARG A A 474  474  . 56.157 43.222 50.122  1.00 16.10 1 . N  ? 
ATOM   3604 NH2 NH2 . ARG ARG ARG A A 474  474  . 54.896 42.924 52.034  1.00 15.12 1 . N  ? 
ATOM   3605 C   C   . ARG ARG ARG A A 474  474  . 52.392 49.176 50.507  1.00 12.66 1 . C  ? 
ATOM   3606 O   O   . ARG ARG ARG A A 474  474  . 51.405 49.498 49.840  1.00 12.79 1 . O  ? 
ATOM   3607 N   N   . GLN GLN GLN A A 475  475  . 52.463 49.405 51.819  1.00 12.15 1 . N  ? 
ATOM   3608 CA  CA  . GLN GLN GLN A A 475  475  . 51.437 50.231 52.485  1.00 12.06 1 . C  ? 
ATOM   3609 CB  CB  . GLN GLN GLN A A 475  475  . 51.762 50.391 53.979  1.00 11.37 1 . C  ? 
ATOM   3610 CG  CG  . GLN GLN GLN A A 475  475  . 51.571 49.120 54.779  1.00 11.37 1 . C  ? 
ATOM   3611 CD  CD  . GLN GLN GLN A A 475  475  . 52.229 49.095 56.156  1.00 11.68 1 . C  ? 
ATOM   3612 OE1 OE1 . GLN GLN GLN A A 475  475  . 52.358 48.019 56.733  1.00 12.21 1 . O  ? 
ATOM   3613 NE2 NE2 . GLN GLN GLN A A 475  475  . 52.649 50.242 56.672  1.00 12.06 1 . N  ? 
ATOM   3614 C   C   . GLN GLN GLN A A 475  475  . 51.314 51.589 51.788  1.00 12.40 1 . C  ? 
ATOM   3615 O   O   . GLN GLN GLN A A 475  475  . 50.203 52.033 51.485  1.00 13.01 1 . O  ? 
ATOM   3616 N   N   . PHE PHE PHE A A 476  476  . 52.442 52.240 51.540  1.00 12.63 1 . N  ? 
ATOM   3617 CA  CA  . PHE PHE PHE A A 476  476  . 52.451 53.502 50.802  1.00 12.59 1 . C  ? 
ATOM   3618 CB  CB  . PHE PHE PHE A A 476  476  . 53.828 54.158 50.817  1.00 12.77 1 . C  ? 
ATOM   3619 CG  CG  . PHE PHE PHE A A 476  476  . 54.098 54.957 52.065  1.00 12.18 1 . C  ? 
ATOM   3620 CD1 CD1 . PHE PHE PHE A A 476  476  . 53.573 56.237 52.236  1.00 12.32 1 . C  ? 
ATOM   3621 CE1 CE1 . PHE PHE PHE A A 476  476  . 53.835 56.978 53.373  1.00 12.15 1 . C  ? 
ATOM   3622 CZ  CZ  . PHE PHE PHE A A 476  476  . 54.595 56.424 54.383  1.00 12.20 1 . C  ? 
ATOM   3623 CE2 CE2 . PHE PHE PHE A A 476  476  . 55.111 55.160 54.236  1.00 12.07 1 . C  ? 
ATOM   3624 CD2 CD2 . PHE PHE PHE A A 476  476  . 54.858 54.417 53.093  1.00 12.06 1 . C  ? 
ATOM   3625 C   C   . PHE PHE PHE A A 476  476  . 51.926 53.347 49.368  1.00 13.09 1 . C  ? 
ATOM   3626 O   O   . PHE PHE PHE A A 476  476  . 51.100 54.153 48.931  1.00 13.81 1 . O  ? 
ATOM   3627 N   N   . ALA ALA ALA A A 477  477  . 52.341 52.300 48.662  1.00 13.21 1 . N  ? 
ATOM   3628 CA  CA  . ALA ALA ALA A A 477  477  . 51.836 52.079 47.293  1.00 13.89 1 . C  ? 
ATOM   3629 CB  CB  . ALA ALA ALA A A 477  477  . 52.381 50.785 46.735  1.00 14.00 1 . C  ? 
ATOM   3630 C   C   . ALA ALA ALA A A 477  477  . 50.320 52.060 47.246  1.00 14.76 1 . C  ? 
ATOM   3631 O   O   . ALA ALA ALA A A 477  477  . 49.702 52.681 46.364  1.00 15.00 1 . O  ? 
ATOM   3632 N   N   . ASP ASP ASP A A 478  478  . 49.720 51.390 48.224  1.00 14.45 1 . N  ? 
ATOM   3633 CA  CA  . ASP ASP ASP A A 478  478  . 48.261 51.228 48.290  1.00 15.41 1 . C  ? 
ATOM   3634 CB  CB  . ASP ASP ASP A A 478  478  . 47.862 50.268 49.419  1.00 16.40 1 . C  ? 
ATOM   3635 CG  CG  . ASP ASP ASP A A 478  478  . 48.294 48.835 49.176  1.00 16.96 1 . C  ? 
ATOM   3636 OD1 OD1 . ASP ASP ASP A A 478  478  . 48.736 48.487 48.049  1.00 18.02 1 . O  ? 
ATOM   3637 OD2 OD2 . ASP ASP ASP A A 478  478  . 48.190 48.015 50.125  1.00 19.43 1 . O  ? 
ATOM   3638 C   C   . ASP ASP ASP A A 478  478  . 47.522 52.551 48.496  1.00 15.91 1 . C  ? 
ATOM   3639 O   O   . ASP ASP ASP A A 478  478  . 46.322 52.630 48.204  1.00 17.17 1 . O  ? 
ATOM   3640 N   N   . THR THR THR A A 479  479  . 48.196 53.582 49.005  1.00 15.59 1 . N  ? 
ATOM   3641 CA  CA  . THR THR THR A A 479  479  . 47.568 54.887 49.246  1.00 16.02 1 . C  ? 
ATOM   3642 CB  CB  . THR THR THR A A 479  479  . 48.261 55.653 50.377  1.00 16.22 1 . C  ? 
ATOM   3643 OG1 OG1 . THR THR THR A A 479  479  . 49.575 56.041 49.953  1.00 15.71 1 . O  ? 
ATOM   3644 CG2 CG2 . THR THR THR A A 479  479  . 48.337 54.818 51.636  1.00 16.76 1 . C  ? 
ATOM   3645 C   C   . THR THR THR A A 479  479  . 47.591 55.835 48.055  1.00 17.34 1 . C  ? 
ATOM   3646 O   O   . THR THR THR A A 479  479  . 46.932 56.873 48.110  1.00 17.19 1 . O  ? 
ATOM   3647 N   N   . ILE ILE ILE A A 480  480  . 48.361 55.521 47.004  1.00 18.11 1 . N  ? 
ATOM   3648 CA  CA  . ILE ILE ILE A A 480  480  . 48.636 56.505 45.945  1.00 19.05 1 . C  ? 
ATOM   3649 CB  CB  . ILE ILE ILE A A 480  480  . 49.538 55.922 44.794  1.00 20.41 1 . C  ? 
ATOM   3650 CG1 CG1 . ILE ILE ILE A A 480  480  . 49.949 57.007 43.792  1.00 22.23 1 . C  ? 
ATOM   3651 CD1 CD1 . ILE ILE ILE A A 480  480  . 50.968 57.984 44.317  1.00 22.02 1 . C  ? 
ATOM   3652 CG2 CG2 . ILE ILE ILE A A 480  480  . 48.859 54.818 44.016  1.00 21.12 1 . C  ? 
ATOM   3653 C   C   . ILE ILE ILE A A 480  480  . 47.346 57.126 45.375  1.00 18.15 1 . C  ? 
ATOM   3654 O   O   . ILE ILE ILE A A 480  480  . 47.226 58.339 45.294  1.00 17.38 1 . O  ? 
ATOM   3655 N   N   . ASN ASN ASN A A 481  481  . 46.387 56.285 45.038  1.00 19.62 1 . N  ? 
ATOM   3656 CA  CA  . ASN ASN ASN A A 481  481  . 45.177 56.774 44.388  1.00 20.47 1 . C  ? 
ATOM   3657 CB  CB  . ASN ASN ASN A A 481  481  . 44.811 55.889 43.201  1.00 22.12 1 . C  ? 
ATOM   3658 CG  CG  . ASN ASN ASN A A 481  481  . 45.790 56.029 42.051  1.00 22.80 1 . C  ? 
ATOM   3659 OD1 OD1 . ASN ASN ASN A A 481  481  . 46.364 57.095 41.825  1.00 23.76 1 . O  ? 
ATOM   3660 ND2 ND2 . ASN ASN ASN A A 481  481  . 45.973 54.948 41.310  1.00 27.18 1 . N  ? 
ATOM   3661 C   C   . ASN ASN ASN A A 481  481  . 43.999 56.940 45.335  1.00 20.99 1 . C  ? 
ATOM   3662 O   O   . ASN ASN ASN A A 481  481  . 42.888 57.203 44.873  1.00 21.70 1 . O  ? 
ATOM   3663 N   N   . VAL VAL VAL A A 482  482  . 44.234 56.856 46.646  1.00 20.55 1 . N  ? 
ATOM   3664 CA  CA  . VAL VAL VAL A A 482  482  . 43.187 57.199 47.604  1.00 20.71 1 . C  ? 
ATOM   3665 CB  CB  . VAL VAL VAL A A 482  482  . 43.603 56.861 49.050  1.00 20.31 1 . C  ? 
ATOM   3666 CG1 CG1 . VAL VAL VAL A A 482  482  . 42.622 57.440 50.069  1.00 20.90 1 . C  ? 
ATOM   3667 CG2 CG2 . VAL VAL VAL A A 482  482  . 43.719 55.355 49.196  1.00 20.13 1 . C  ? 
ATOM   3668 C   C   . VAL VAL VAL A A 482  482  . 42.884 58.679 47.434  1.00 21.07 1 . C  ? 
ATOM   3669 O   O   . VAL VAL VAL A A 482  482  . 43.790 59.498 47.210  1.00 17.93 1 . O  ? 
ATOM   3670 N   N   . GLN GLN GLN A A 483  483  . 41.588 59.011 47.459  1.00 22.94 1 . N  ? 
ATOM   3671 CA  CA  . GLN GLN GLN A A 483  483  . 41.113 60.396 47.398  1.00 25.13 1 . C  ? 
ATOM   3672 CB  CB  . GLN GLN GLN A A 483  483  . 40.344 60.661 46.082  1.00 27.83 1 . C  ? 
ATOM   3673 CG  CG  . GLN GLN GLN A A 483  483  . 39.670 62.038 45.923  1.00 31.31 1 . C  ? 
ATOM   3674 CD  CD  . GLN GLN GLN A A 483  483  . 40.639 63.206 45.713  1.00 34.75 1 . C  ? 
ATOM   3675 OE1 OE1 . GLN GLN GLN A A 483  483  . 41.481 63.206 44.777  1.00 37.41 1 . O  ? 
ATOM   3676 NE2 NE2 . GLN GLN GLN A A 483  483  . 40.512 64.237 46.568  1.00 35.44 1 . N  ? 
ATOM   3677 C   C   . GLN GLN GLN A A 483  483  . 40.214 60.582 48.611  1.00 24.94 1 . C  ? 
ATOM   3678 O   O   . GLN GLN GLN A A 483  483  . 39.354 59.745 48.874  1.00 26.37 1 . O  ? 
ATOM   3679 N   N   . ASP ASP ASP A A 484  484  . 40.453 61.642 49.366  1.00 24.42 1 . N  ? 
ATOM   3680 CA  CA  . ASP ASP ASP A A 484  484  . 39.541 62.072 50.415  1.00 26.16 1 . C  ? 
ATOM   3681 CB  CB  . ASP ASP ASP A A 484  484  . 40.098 61.726 51.799  1.00 26.91 1 . C  ? 
ATOM   3682 CG  CG  . ASP ASP ASP A A 484  484  . 39.099 61.981 52.929  1.00 29.71 1 . C  ? 
ATOM   3683 OD1 OD1 . ASP ASP ASP A A 484  484  . 38.079 62.671 52.708  1.00 30.68 1 . O  ? 
ATOM   3684 OD2 OD2 . ASP ASP ASP A A 484  484  . 39.351 61.498 54.054  1.00 31.62 1 . O  ? 
ATOM   3685 C   C   . ASP ASP ASP A A 484  484  . 39.350 63.563 50.218  1.00 26.11 1 . C  ? 
ATOM   3686 O   O   . ASP ASP ASP A A 484  484  . 40.228 64.380 50.537  1.00 24.16 1 . O  ? 
ATOM   3687 N   N   . SER SER SER A A 485  485  . 38.184 63.904 49.664  1.00 27.73 1 . N  ? 
ATOM   3688 CA  CA  . SER SER SER A A 485  485  . 37.847 65.281 49.332  1.00 30.66 1 . C  ? 
ATOM   3689 CB  CB  . SER SER SER A A 485  485  . 36.783 65.303 48.231  1.00 32.02 1 . C  ? 
ATOM   3690 OG  OG  . SER SER SER A A 485  485  . 37.264 64.600 47.095  1.00 36.03 1 . O  ? 
ATOM   3691 C   C   . SER SER SER A A 485  485  . 37.373 66.107 50.527  1.00 31.33 1 . C  ? 
ATOM   3692 O   O   . SER SER SER A A 485  485  . 37.221 67.327 50.399  1.00 31.40 1 . O  ? 
ATOM   3693 N   N   . SER SER SER A A 486  486  . 37.161 65.468 51.683  1.00 32.64 1 . N  ? 
ATOM   3694 CA  CA  . SER SER SER A A 486  486  . 36.835 66.208 52.902  1.00 34.42 1 . C  ? 
ATOM   3695 CB  CB  . SER SER SER A A 486  486  . 36.527 65.262 54.070  1.00 36.52 1 . C  ? 
ATOM   3696 OG  OG  . SER SER SER A A 486  486  . 37.667 64.531 54.468  1.00 39.08 1 . O  ? 
ATOM   3697 C   C   . SER SER SER A A 486  486  . 37.975 67.158 53.238  1.00 36.31 1 . C  ? 
ATOM   3698 O   O   . SER SER SER A A 486  486  . 39.152 66.831 53.044  1.00 35.77 1 . O  ? 
ATOM   3699 N   N   . GLU GLU GLU A A 487  487  . 37.621 68.352 53.698  1.00 36.63 1 . N  ? 
ATOM   3700 CA  CA  . GLU GLU GLU A A 487  487  . 38.594 69.412 53.906  1.00 37.10 1 . C  ? 
ATOM   3701 CB  CB  . GLU GLU GLU A A 487  487  . 38.089 70.710 53.299  1.00 39.74 1 . C  ? 
ATOM   3702 CG  CG  . GLU GLU GLU A A 487  487  . 37.874 70.601 51.798  1.00 43.02 1 . C  ? 
ATOM   3703 CD  CD  . GLU GLU GLU A A 487  487  . 37.526 71.919 51.134  1.00 46.07 1 . C  ? 
ATOM   3704 OE1 OE1 . GLU GLU GLU A A 487  487  . 38.154 72.948 51.462  1.00 49.31 1 . O  ? 
ATOM   3705 OE2 OE2 . GLU GLU GLU A A 487  487  . 36.633 71.920 50.260  1.00 49.23 1 . O  ? 
ATOM   3706 C   C   . GLU GLU GLU A A 487  487  . 38.921 69.594 55.386  1.00 35.92 1 . C  ? 
ATOM   3707 O   O   . GLU GLU GLU A A 487  487  . 38.038 69.478 56.242  1.00 37.05 1 . O  ? 
ATOM   3708 N   N   . PHE PHE PHE A A 488  488  . 40.195 69.878 55.669  1.00 31.70 1 . N  ? 
ATOM   3709 CA  CA  . PHE PHE PHE A A 488  488  . 40.693 70.068 57.029  1.00 28.96 1 . C  ? 
ATOM   3710 CB  CB  . PHE PHE PHE A A 488  488  . 41.736 68.980 57.405  1.00 28.25 1 . C  ? 
ATOM   3711 CG  CG  . PHE PHE PHE A A 488  488  . 43.072 69.098 56.680  1.00 26.74 1 . C  ? 
ATOM   3712 CD1 CD1 . PHE PHE PHE A A 488  488  . 43.272 68.511 55.427  1.00 25.47 1 . C  ? 
ATOM   3713 CE1 CE1 . PHE PHE PHE A A 488  488  . 44.493 68.613 54.781  1.00 27.29 1 . C  ? 
ATOM   3714 CZ  CZ  . PHE PHE PHE A A 488  488  . 45.547 69.288 55.378  1.00 27.13 1 . C  ? 
ATOM   3715 CE2 CE2 . PHE PHE PHE A A 488  488  . 45.365 69.880 56.622  1.00 26.57 1 . C  ? 
ATOM   3716 CD2 CD2 . PHE PHE PHE A A 488  488  . 44.140 69.769 57.270  1.00 25.72 1 . C  ? 
ATOM   3717 C   C   . PHE PHE PHE A A 488  488  . 41.273 71.470 57.152  1.00 27.38 1 . C  ? 
ATOM   3718 O   O   . PHE PHE PHE A A 488  488  . 41.744 72.056 56.165  1.00 25.55 1 . O  ? 
ATOM   3719 N   N   . LYS LYS LYS A A 489  489  . 41.239 72.002 58.368  1.00 28.56 1 . N  ? 
ATOM   3720 CA  CA  . LYS LYS LYS A A 489  489  . 41.843 73.287 58.677  1.00 29.29 1 . C  ? 
ATOM   3721 CB  CB  . LYS LYS LYS A A 489  489  . 41.246 73.862 59.965  1.00 32.42 1 . C  ? 
ATOM   3722 CG  CG  . LYS LYS LYS A A 489  489  . 41.669 75.295 60.246  1.00 36.23 1 . C  ? 
ATOM   3723 CD  CD  . LYS LYS LYS A A 489  489  . 41.106 75.827 61.565  1.00 39.74 1 . C  ? 
ATOM   3724 CE  CE  . LYS LYS LYS A A 489  489  . 41.774 75.220 62.801  1.00 41.44 1 . C  ? 
ATOM   3725 NZ  NZ  . LYS LYS LYS A A 489  489  . 43.237 75.509 62.876  1.00 44.15 1 . N  ? 
ATOM   3726 C   C   . LYS LYS LYS A A 489  489  . 43.353 73.109 58.850  1.00 28.75 1 . C  ? 
ATOM   3727 O   O   . LYS LYS LYS A A 489  489  . 43.806 72.323 59.688  1.00 28.60 1 . O  ? 
ATOM   3728 N   N   . VAL VAL VAL A A 490  490  . 44.120 73.855 58.071  1.00 26.90 1 . N  ? 
ATOM   3729 CA  CA  . VAL VAL VAL A A 490  490  . 45.573 73.781 58.098  1.00 26.74 1 . C  ? 
ATOM   3730 CB  CB  . VAL VAL VAL A A 490  490  . 46.168 74.349 56.783  1.00 26.87 1 . C  ? 
ATOM   3731 CG1 CG1 . VAL VAL VAL A A 490  490  . 47.684 74.353 56.834  1.00 26.78 1 . C  ? 
ATOM   3732 CG2 CG2 . VAL VAL VAL A A 490  490  . 45.682 73.554 55.579  1.00 27.05 1 . C  ? 
ATOM   3733 C   C   . VAL VAL VAL A A 490  490  . 46.072 74.557 59.321  1.00 26.27 1 . C  ? 
ATOM   3734 O   O   . VAL VAL VAL A A 490  490  . 45.758 75.739 59.487  1.00 24.96 1 . O  ? 
ATOM   3735 N   N   . GLY GLY GLY A A 491  491  . 46.849 73.894 60.178  1.00 24.75 1 . N  ? 
ATOM   3736 CA  CA  . GLY GLY GLY A A 491  491  . 47.292 74.479 61.455  1.00 25.38 1 . C  ? 
ATOM   3737 C   C   . GLY GLY GLY A A 491  491  . 48.133 75.739 61.342  1.00 26.74 1 . C  ? 
ATOM   3738 O   O   . GLY GLY GLY A A 491  491  . 47.960 76.681 62.118  1.00 28.02 1 . O  ? 
ATOM   3739 N   N   . SER SER SER A A 492  492  . 49.041 75.774 60.369  1.00 27.15 1 . N  ? 
ATOM   3740 CA  CA  . SER SER SER A A 492  492  . 50.005 76.870 60.265  1.00 28.39 1 . C  ? 
ATOM   3741 CB  CB  . SER SER SER A A 492  492  . 51.123 76.515 59.281  1.00 26.61 1 . C  ? 
ATOM   3742 OG  OG  . SER SER SER A A 492  492  . 50.564 76.232 58.014  1.00 27.06 1 . O  ? 
ATOM   3743 C   C   . SER SER SER A A 492  492  . 49.379 78.208 59.843  1.00 29.80 1 . C  ? 
ATOM   3744 O   O   . SER SER SER A A 492  492  . 49.780 79.249 60.352  1.00 32.40 1 . O  ? 
ATOM   3745 N   N   . ASN ASN ASN A A 493  493  . 48.423 78.171 58.912  1.00 31.88 1 . N  ? 
ATOM   3746 CA  CA  . ASN ASN ASN A A 493  493  . 47.817 79.397 58.354  1.00 34.80 1 . C  ? 
ATOM   3747 CB  CB  . ASN ASN ASN A A 493  493  . 48.234 79.574 56.878  1.00 34.54 1 . C  ? 
ATOM   3748 CG  CG  . ASN ASN ASN A A 493  493  . 47.749 78.448 55.965  1.00 34.96 1 . C  ? 
ATOM   3749 OD1 OD1 . ASN ASN ASN A A 493  493  . 46.915 77.627 56.334  1.00 36.11 1 . O  ? 
ATOM   3750 ND2 ND2 . ASN ASN ASN A A 493  493  . 48.267 78.424 54.748  1.00 38.25 1 . N  ? 
ATOM   3751 C   C   . ASN ASN ASN A A 493  493  . 46.289 79.540 58.493  1.00 34.13 1 . C  ? 
ATOM   3752 O   O   . ASN ASN ASN A A 493  493  . 45.749 80.619 58.215  1.00 36.48 1 . O  ? 
ATOM   3753 N   N   . GLY GLY GLY A A 494  494  . 45.598 78.480 58.906  1.00 33.06 1 . N  ? 
ATOM   3754 CA  CA  . GLY GLY GLY A A 494  494  . 44.138 78.487 58.998  1.00 32.55 1 . C  ? 
ATOM   3755 C   C   . GLY GLY GLY A A 494  494  . 43.374 78.269 57.701  1.00 33.02 1 . C  ? 
ATOM   3756 O   O   . GLY GLY GLY A A 494  494  . 42.145 78.348 57.695  1.00 33.56 1 . O  ? 
ATOM   3757 N   N   . ALA ALA ALA A A 495  495  . 44.074 77.983 56.604  1.00 33.20 1 . N  ? 
ATOM   3758 CA  CA  . ALA ALA ALA A A 495  495  . 43.415 77.681 55.328  1.00 32.77 1 . C  ? 
ATOM   3759 CB  CB  . ALA ALA ALA A A 495  495  . 44.427 77.701 54.194  1.00 33.59 1 . C  ? 
ATOM   3760 C   C   . ALA ALA ALA A A 495  495  . 42.709 76.325 55.376  1.00 33.29 1 . C  ? 
ATOM   3761 O   O   . ALA ALA ALA A A 495  495  . 43.041 75.483 56.212  1.00 34.70 1 . O  ? 
ATOM   3762 N   N   . MET MET MET A A 496  496  . 41.733 76.127 54.494  1.00 31.31 1 . N  ? 
ATOM   3763 CA  CA  . MET MET MET A A 496  496  . 41.105 74.820 54.301  1.00 31.28 1 . C  ? 
ATOM   3764 CB  CB  . MET MET MET A A 496  496  . 39.612 74.936 53.962  1.00 33.36 1 . C  ? 
ATOM   3765 CG  CG  . MET MET MET A A 496  496  . 38.735 75.505 55.076  1.00 34.12 1 . C  ? 
ATOM   3766 SD  SD  . MET MET MET A A 496  496  . 38.961 74.813 56.731  1.00 36.77 1 . S  ? 
ATOM   3767 CE  CE  . MET MET MET A A 496  496  . 38.179 73.218 56.571  1.00 34.42 1 . C  ? 
ATOM   3768 C   C   . MET MET MET A A 496  496  . 41.826 74.079 53.185  1.00 30.46 1 . C  ? 
ATOM   3769 O   O   . MET MET MET A A 496  496  . 42.135 74.663 52.147  1.00 30.55 1 . O  ? 
ATOM   3770 N   N   . ALA ALA ALA A A 497  497  . 42.102 72.796 53.407  1.00 28.66 1 . N  ? 
ATOM   3771 CA  CA  . ALA ALA ALA A A 497  497  . 42.764 71.973 52.406  1.00 27.64 1 . C  ? 
ATOM   3772 CB  CB  . ALA ALA ALA A A 497  497  . 44.244 71.845 52.733  1.00 27.71 1 . C  ? 
ATOM   3773 C   C   . ALA ALA ALA A A 497  497  . 42.125 70.614 52.335  1.00 27.39 1 . C  ? 
ATOM   3774 O   O   . ALA ALA ALA A A 497  497  . 41.633 70.107 53.335  1.00 27.68 1 . O  ? 
ATOM   3775 N   N   . VAL VAL VAL A A 498  498  . 42.161 70.019 51.143  1.00 26.61 1 . N  ? 
ATOM   3776 CA  CA  . VAL VAL VAL A A 498  498  . 41.698 68.668 50.906  1.00 25.54 1 . C  ? 
ATOM   3777 CB  CB  . VAL VAL VAL A A 498  498  . 41.619 68.404 49.375  1.00 28.44 1 . C  ? 
ATOM   3778 CG1 CG1 . VAL VAL VAL A A 498  498  . 41.464 66.933 49.037  1.00 28.55 1 . C  ? 
ATOM   3779 CG2 CG2 . VAL VAL VAL A A 498  498  . 40.464 69.210 48.773  1.00 29.43 1 . C  ? 
ATOM   3780 C   C   . VAL VAL VAL A A 498  498  . 42.629 67.657 51.619  1.00 24.91 1 . C  ? 
ATOM   3781 O   O   . VAL VAL VAL A A 498  498  . 43.853 67.802 51.597  1.00 24.64 1 . O  ? 
ATOM   3782 N   N   . LYS LYS LYS A A 499  499  . 42.028 66.648 52.240  1.00 21.58 1 . N  ? 
ATOM   3783 CA  CA  . LYS LYS LYS A A 499  499  . 42.766 65.670 53.050  1.00 20.44 1 . C  ? 
ATOM   3784 CB  CB  . LYS LYS LYS A A 499  499  . 41.782 64.748 53.791  1.00 20.79 1 . C  ? 
ATOM   3785 CG  CG  . LYS LYS LYS A A 499  499  . 42.382 63.544 54.528  1.00 21.50 1 . C  ? 
ATOM   3786 CD  CD  . LYS LYS LYS A A 499  499  . 43.417 63.913 55.590  1.00 21.52 1 . C  ? 
ATOM   3787 CE  CE  . LYS LYS LYS A A 499  499  . 42.762 64.517 56.813  1.00 21.78 1 . C  ? 
ATOM   3788 NZ  NZ  . LYS LYS LYS A A 499  499  . 43.693 64.722 57.951  1.00 21.22 1 . N  ? 
ATOM   3789 C   C   . LYS LYS LYS A A 499  499  . 43.768 64.845 52.235  1.00 19.21 1 . C  ? 
ATOM   3790 O   O   . LYS LYS LYS A A 499  499  . 44.956 64.735 52.600  1.00 18.39 1 . O  ? 
ATOM   3791 N   N   . LYS LYS LYS A A 500  500  . 43.294 64.244 51.158  1.00 17.79 1 . N  ? 
ATOM   3792 CA  CA  . LYS LYS LYS A A 500  500  . 44.143 63.356 50.364  1.00 17.09 1 . C  ? 
ATOM   3793 CB  CB  . LYS LYS LYS A A 500  500  . 43.995 61.919 50.848  1.00 16.87 1 . C  ? 
ATOM   3794 CG  CG  . LYS LYS LYS A A 500  500  . 44.710 60.870 49.996  1.00 17.01 1 . C  ? 
ATOM   3795 CD  CD  . LYS LYS LYS A A 500  500  . 46.227 61.027 49.978  1.00 17.29 1 . C  ? 
ATOM   3796 CE  CE  . LYS LYS LYS A A 500  500  . 46.903 59.872 49.263  1.00 16.80 1 . C  ? 
ATOM   3797 NZ  NZ  . LYS LYS LYS A A 500  500  . 46.585 59.790 47.799  1.00 17.68 1 . N  ? 
ATOM   3798 C   C   . LYS LYS LYS A A 500  500  . 43.795 63.474 48.891  1.00 17.82 1 . C  ? 
ATOM   3799 O   O   . LYS LYS LYS A A 500  500  . 42.662 63.177 48.504  1.00 19.89 1 . O  ? 
ATOM   3800 N   N   . VAL VAL VAL A A 501  501  . 44.774 63.890 48.090  1.00 17.14 1 . N  ? 
ATOM   3801 CA  CA  . VAL VAL VAL A A 501  501  . 44.619 64.036 46.635  1.00 17.71 1 . C  ? 
ATOM   3802 CB  CB  . VAL VAL VAL A A 501  501  . 45.398 65.267 46.131  1.00 17.89 1 . C  ? 
ATOM   3803 CG1 CG1 . VAL VAL VAL A A 501  501  . 45.383 65.339 44.593  1.00 18.79 1 . C  ? 
ATOM   3804 CG2 CG2 . VAL VAL VAL A A 501  501  . 44.837 66.540 46.746  1.00 18.75 1 . C  ? 
ATOM   3805 C   C   . VAL VAL VAL A A 501  501  . 45.086 62.776 45.903  1.00 17.37 1 . C  ? 
ATOM   3806 O   O   . VAL VAL VAL A A 501  501  . 46.157 62.226 46.199  1.00 15.84 1 . O  ? 
ATOM   3807 N   N   . GLN GLN GLN A A 502  502  . 44.299 62.328 44.924  1.00 17.93 1 . N  ? 
ATOM   3808 CA  CA  . GLN GLN GLN A A 502  502  . 44.653 61.181 44.076  1.00 18.36 1 . C  ? 
ATOM   3809 CB  CB  . GLN GLN GLN A A 502  502  . 43.561 60.946 43.004  1.00 20.13 1 . C  ? 
ATOM   3810 CG  CG  . GLN GLN GLN A A 502  502  . 43.860 59.819 42.011  1.00 21.86 1 . C  ? 
ATOM   3811 CD  CD  . GLN GLN GLN A A 502  502  . 44.700 60.254 40.795  1.00 24.65 1 . C  ? 
ATOM   3812 OE1 OE1 . GLN GLN GLN A A 502  502  . 44.449 61.305 40.184  1.00 26.96 1 . O  ? 
ATOM   3813 NE2 NE2 . GLN GLN GLN A A 502  502  . 45.696 59.440 40.435  1.00 25.91 1 . N  ? 
ATOM   3814 C   C   . GLN GLN GLN A A 502  502  . 46.008 61.411 43.397  1.00 17.68 1 . C  ? 
ATOM   3815 O   O   . GLN GLN GLN A A 502  502  . 46.246 62.462 42.802  1.00 17.21 1 . O  ? 
ATOM   3816 N   N   . GLY GLY GLY A A 503  503  . 46.908 60.441 43.526  1.00 16.90 1 . N  ? 
ATOM   3817 CA  CA  . GLY GLY GLY A A 503  503  . 48.221 60.534 42.884  1.00 16.22 1 . C  ? 
ATOM   3818 C   C   . GLY GLY GLY A A 503  503  . 49.327 61.182 43.696  1.00 16.49 1 . C  ? 
ATOM   3819 O   O   . GLY GLY GLY A A 503  503  . 50.468 61.208 43.250  1.00 17.33 1 . O  ? 
ATOM   3820 N   N   . MET MET MET A A 504  504  . 48.994 61.722 44.873  1.00 16.01 1 . N  ? 
ATOM   3821 CA  CA  . MET MET MET A A 504  504  . 49.968 62.324 45.766  1.00 16.22 1 . C  ? 
ATOM   3822 CB  CB  . MET MET MET A A 504  504  . 49.479 63.664 46.305  1.00 17.54 1 . C  ? 
ATOM   3823 CG  CG  . MET MET MET A A 504  504  . 49.161 64.715 45.234  1.00 18.00 1 . C  ? 
ATOM   3824 SD  SD  . MET MET MET A A 504  504  . 50.501 64.953 44.042  1.00 20.18 1 . S  ? 
ATOM   3825 CE  CE  . MET MET MET A A 504  504  . 51.800 65.572 45.079  1.00 19.41 1 . C  ? 
ATOM   3826 C   C   . MET MET MET A A 504  504  . 50.210 61.357 46.916  1.00 16.09 1 . C  ? 
ATOM   3827 O   O   . MET MET MET A A 504  504  . 49.276 60.831 47.514  1.00 14.92 1 . O  ? 
ATOM   3828 N   N   . ILE ILE ILE A A 505  505  . 51.490 61.133 47.205  1.00 14.67 1 . N  ? 
ATOM   3829 CA  CA  . ILE ILE ILE A A 505  505  . 51.871 60.253 48.300  1.00 14.79 1 . C  ? 
ATOM   3830 CB  CB  . ILE ILE ILE A A 505  505  . 53.371 59.893 48.164  1.00 14.74 1 . C  ? 
ATOM   3831 CG1 CG1 . ILE ILE ILE A A 505  505  . 53.571 58.861 47.042  1.00 15.36 1 . C  ? 
ATOM   3832 CD1 CD1 . ILE ILE ILE A A 505  505  . 53.103 57.455 47.331  1.00 15.71 1 . C  ? 
ATOM   3833 CG2 CG2 . ILE ILE ILE A A 505  505  . 53.983 59.417 49.489  1.00 14.82 1 . C  ? 
ATOM   3834 C   C   . ILE ILE ILE A A 505  505  . 51.548 60.977 49.614  1.00 13.91 1 . C  ? 
ATOM   3835 O   O   . ILE ILE ILE A A 505  505  . 51.744 62.187 49.710  1.00 13.99 1 . O  ? 
ATOM   3836 N   N   . PRO PRO PRO A A 506  506  . 51.049 60.233 50.626  1.00 13.05 1 . N  ? 
ATOM   3837 CA  CA  . PRO PRO PRO A A 506  506  . 50.730 60.864 51.887  1.00 12.79 1 . C  ? 
ATOM   3838 CB  CB  . PRO PRO PRO A A 506  506  . 49.873 59.817 52.589  1.00 12.53 1 . C  ? 
ATOM   3839 CG  CG  . PRO PRO PRO A A 506  506  . 50.374 58.530 52.072  1.00 12.79 1 . C  ? 
ATOM   3840 CD  CD  . PRO PRO PRO A A 506  506  . 50.639 58.817 50.616  1.00 12.98 1 . C  ? 
ATOM   3841 C   C   . PRO PRO PRO A A 506  506  . 51.969 61.176 52.711  1.00 12.66 1 . C  ? 
ATOM   3842 O   O   . PRO PRO PRO A A 506  506  . 53.004 60.486 52.605  1.00 13.38 1 . O  ? 
ATOM   3843 N   N   . HIS HIS HIS A A 507  507  . 51.860 62.217 53.515  1.00 11.97 1 . N  ? 
ATOM   3844 CA  CA  . HIS HIS HIS A A 507  507  . 52.879 62.556 54.513  1.00 11.76 1 . C  ? 
ATOM   3845 CB  CB  . HIS HIS HIS A A 507  507  . 52.440 63.786 55.286  1.00 11.74 1 . C  ? 
ATOM   3846 CG  CG  . HIS HIS HIS A A 507  507  . 53.370 64.210 56.373  1.00 11.51 1 . C  ? 
ATOM   3847 ND1 ND1 . HIS HIS HIS A A 507  507  . 53.219 63.803 57.682  1.00 11.40 1 . N  ? 
ATOM   3848 CE1 CE1 . HIS HIS HIS A A 507  507  . 54.145 64.377 58.427  1.00 11.15 1 . C  ? 
ATOM   3849 NE2 NE2 . HIS HIS HIS A A 507  507  . 54.886 65.145 57.650  1.00 11.00 1 . N  ? 
ATOM   3850 CD2 CD2 . HIS HIS HIS A A 507  507  . 54.430 65.048 56.363  1.00 11.62 1 . C  ? 
ATOM   3851 C   C   . HIS HIS HIS A A 507  507  . 53.142 61.428 55.510  1.00 11.83 1 . C  ? 
ATOM   3852 O   O   . HIS HIS HIS A A 507  507  . 54.299 61.192 55.905  1.00 11.73 1 . O  ? 
ATOM   3853 N   N   . ASP ASP ASP A A 508  508  . 52.080 60.753 55.925  1.00 11.28 1 . N  ? 
ATOM   3854 CA  CA  . ASP ASP ASP A A 508  508  . 52.154 59.747 56.981  1.00 11.07 1 . C  ? 
ATOM   3855 CB  CB  . ASP ASP ASP A A 508  508  . 52.155 60.415 58.353  1.00 11.11 1 . C  ? 
ATOM   3856 CG  CG  . ASP ASP ASP A A 508  508  . 50.894 61.214 58.593  1.00 11.22 1 . C  ? 
ATOM   3857 OD1 OD1 . ASP ASP ASP A A 508  508  . 49.863 60.557 58.862  1.00 11.66 1 . O  ? 
ATOM   3858 OD2 OD2 . ASP ASP ASP A A 508  508  . 50.977 62.446 58.495  1.00 12.04 1 . O  ? 
ATOM   3859 C   C   . ASP ASP ASP A A 508  508  . 51.019 58.744 56.884  1.00 11.21 1 . C  ? 
ATOM   3860 O   O   . ASP ASP ASP A A 508  508  . 50.055 58.959 56.142  1.00 11.86 1 . O  ? 
ATOM   3861 N   N   . LEU LEU LEU A A 509  509  . 51.121 57.664 57.653  1.00 11.10 1 . N  ? 
ATOM   3862 CA  CA  . LEU LEU LEU A A 509  509  . 50.110 56.602 57.684  1.00 11.28 1 . C  ? 
ATOM   3863 CB  CB  . LEU LEU LEU A A 509  509  . 50.761 55.220 57.539  1.00 11.73 1 . C  ? 
ATOM   3864 CG  CG  . LEU LEU LEU A A 509  509  . 51.614 55.008 56.278  1.00 11.69 1 . C  ? 
ATOM   3865 CD1 CD1 . LEU LEU LEU A A 509  509  . 52.144 53.589 56.255  1.00 12.27 1 . C  ? 
ATOM   3866 CD2 CD2 . LEU LEU LEU A A 509  509  . 50.817 55.294 55.016  1.00 12.23 1 . C  ? 
ATOM   3867 C   C   . LEU LEU LEU A A 509  509  . 49.249 56.688 58.937  1.00 11.19 1 . C  ? 
ATOM   3868 O   O   . LEU LEU LEU A A 509  509  . 48.708 55.683 59.392  1.00 12.31 1 . O  ? 
ATOM   3869 N   N   . GLY GLY GLY A A 510  510  . 49.105 57.894 59.491  1.00 10.89 1 . N  ? 
ATOM   3870 CA  CA  . GLY GLY GLY A A 510  510  . 48.207 58.095 60.622  1.00 10.72 1 . C  ? 
ATOM   3871 C   C   . GLY GLY GLY A A 510  510  . 48.934 58.410 61.917  1.00 11.44 1 . C  ? 
ATOM   3872 O   O   . GLY GLY GLY A A 510  510  . 50.140 58.557 61.947  1.00 11.48 1 . O  ? 
ATOM   3873 N   N   . SER SER SER A A 511  511  . 48.164 58.549 62.990  1.00 11.01 1 . N  ? 
ATOM   3874 CA  CA  . SER SER SER A A 511  511  . 48.674 58.869 64.307  1.00 11.12 1 . C  ? 
ATOM   3875 CB  CB  . SER SER SER A A 511  511  . 48.206 60.257 64.725  1.00 11.09 1 . C  ? 
ATOM   3876 OG  OG  . SER SER SER A A 511  511  . 48.592 60.523 66.064  1.00 11.43 1 . O  ? 
ATOM   3877 C   C   . SER SER SER A A 511  511  . 48.165 57.872 65.317  1.00 10.81 1 . C  ? 
ATOM   3878 O   O   . SER SER SER A A 511  511  . 47.050 57.388 65.203  1.00 10.49 1 . O  ? 
ATOM   3879 N   N   . SER SER SER A A 512  512  . 48.957 57.607 66.353  1.00 10.66 1 . N  ? 
ATOM   3880 CA  CA  . SER SER SER A A 512  512  . 48.489 56.722 67.430  1.00 10.53 1 . C  ? 
ATOM   3881 CB  CB  . SER SER SER A A 512  512  . 49.626 56.384 68.407  1.00 10.98 1 . C  ? 
ATOM   3882 OG  OG  . SER SER SER A A 512  512  . 49.877 57.439 69.318  1.00 11.43 1 . O  ? 
ATOM   3883 C   C   . SER SER SER A A 512  512  . 47.282 57.305 68.193  1.00 10.40 1 . C  ? 
ATOM   3884 O   O   . SER SER SER A A 512  512  . 46.576 56.570 68.881  1.00 10.34 1 . O  ? 
ATOM   3885 N   N   . TYR TYR TYR A A 513  513  . 47.080 58.617 68.087  1.00 10.60 1 . N  ? 
ATOM   3886 CA  CA  . TYR TYR TYR A A 513  513  . 45.918 59.278 68.697  1.00 11.48 1 . C  ? 
ATOM   3887 CB  CB  . TYR TYR TYR A A 513  513  . 46.180 60.759 68.800  1.00 11.90 1 . C  ? 
ATOM   3888 CG  CG  . TYR TYR TYR A A 513  513  . 47.303 61.120 69.726  1.00 13.06 1 . C  ? 
ATOM   3889 CD1 CD1 . TYR TYR TYR A A 513  513  . 47.215 60.834 71.078  1.00 13.84 1 . C  ? 
ATOM   3890 CE1 CE1 . TYR TYR TYR A A 513  513  . 48.228 61.176 71.956  1.00 14.86 1 . C  ? 
ATOM   3891 CZ  CZ  . TYR TYR TYR A A 513  513  . 49.342 61.829 71.469  1.00 15.42 1 . C  ? 
ATOM   3892 OH  OH  . TYR TYR TYR A A 513  513  . 50.343 62.199 72.352  1.00 18.28 1 . O  ? 
ATOM   3893 CE2 CE2 . TYR TYR TYR A A 513  513  . 49.449 62.154 70.128  1.00 14.49 1 . C  ? 
ATOM   3894 CD2 CD2 . TYR TYR TYR A A 513  513  . 48.425 61.805 69.261  1.00 13.97 1 . C  ? 
ATOM   3895 C   C   . TYR TYR TYR A A 513  513  . 44.652 59.077 67.878  1.00 11.60 1 . C  ? 
ATOM   3896 O   O   . TYR TYR TYR A A 513  513  . 43.553 59.439 68.342  1.00 11.11 1 . O  ? 
ATOM   3897 N   N   . ALA ALA ALA A A 514  514  . 44.801 58.560 66.656  1.00 11.10 1 . N  ? 
ATOM   3898 CA  CA  . ALA ALA ALA A A 514  514  . 43.705 58.427 65.703  1.00 10.96 1 . C  ? 
ATOM   3899 CB  CB  . ALA ALA ALA A A 514  514  . 43.843 59.490 64.632  1.00 11.53 1 . C  ? 
ATOM   3900 C   C   . ALA ALA ALA A A 514  514  . 43.690 56.963 65.169  1.00 10.89 1 . C  ? 
ATOM   3901 O   O   . ALA ALA ALA A A 514  514  . 43.499 56.042 65.975  1.00 9.86  1 . O  ? 
ATOM   3902 N   N   . LEU LEU LEU A A 515  515  . 43.890 56.724 63.871  1.00 10.72 1 . N  ? 
ATOM   3903 CA  CA  . LEU LEU LEU A A 515  515  . 43.744 55.375 63.311  1.00 11.15 1 . C  ? 
ATOM   3904 CB  CB  . LEU LEU LEU A A 515  515  . 42.423 55.249 62.554  1.00 11.83 1 . C  ? 
ATOM   3905 CG  CG  . LEU LEU LEU A A 515  515  . 41.170 55.330 63.443  1.00 12.26 1 . C  ? 
ATOM   3906 CD1 CD1 . LEU LEU LEU A A 515  515  . 39.908 55.356 62.600  1.00 12.92 1 . C  ? 
ATOM   3907 CD2 CD2 . LEU LEU LEU A A 515  515  . 41.091 54.188 64.447  1.00 12.59 1 . C  ? 
ATOM   3908 C   C   . LEU LEU LEU A A 515  515  . 44.914 55.050 62.387  1.00 11.29 1 . C  ? 
ATOM   3909 O   O   . LEU LEU LEU A A 515  515  . 44.822 55.209 61.173  1.00 11.74 1 . O  ? 
ATOM   3910 N   N   . PRO PRO PRO A A 516  516  . 46.019 54.567 62.968  1.00 10.95 1 . N  ? 
ATOM   3911 CA  CA  . PRO PRO PRO A A 516  516  . 47.140 54.113 62.141  1.00 11.00 1 . C  ? 
ATOM   3912 CB  CB  . PRO PRO PRO A A 516  516  . 48.051 53.428 63.161  1.00 10.78 1 . C  ? 
ATOM   3913 CG  CG  . PRO PRO PRO A A 516  516  . 47.762 54.169 64.431  1.00 10.93 1 . C  ? 
ATOM   3914 CD  CD  . PRO PRO PRO A A 516  516  . 46.292 54.390 64.405  1.00 10.92 1 . C  ? 
ATOM   3915 C   C   . PRO PRO PRO A A 516  516  . 46.700 53.140 61.066  1.00 11.38 1 . C  ? 
ATOM   3916 O   O   . PRO PRO PRO A A 516  516  . 45.827 52.302 61.290  1.00 11.29 1 . O  ? 
ATOM   3917 N   N   . TRP TRP TRP A A 517  517  . 47.281 53.334 59.881  1.00 11.75 1 . N  ? 
ATOM   3918 CA  CA  . TRP TRP TRP A A 517  517  . 47.078 52.522 58.672  1.00 12.48 1 . C  ? 
ATOM   3919 CB  CB  . TRP TRP TRP A A 517  517  . 47.231 51.015 58.918  1.00 11.88 1 . C  ? 
ATOM   3920 CG  CG  . TRP TRP TRP A A 517  517  . 48.536 50.627 59.563  1.00 11.34 1 . C  ? 
ATOM   3921 CD1 CD1 . TRP TRP TRP A A 517  517  . 49.790 50.850 59.080  1.00 11.73 1 . C  ? 
ATOM   3922 NE1 NE1 . TRP TRP TRP A A 517  517  . 50.731 50.360 59.954  1.00 11.17 1 . N  ? 
ATOM   3923 CE2 CE2 . TRP TRP TRP A A 517  517  . 50.093 49.787 61.016  1.00 10.96 1 . C  ? 
ATOM   3924 CD2 CD2 . TRP TRP TRP A A 517  517  . 48.703 49.929 60.803  1.00 10.52 1 . C  ? 
ATOM   3925 CE3 CE3 . TRP TRP TRP A A 517  517  . 47.817 49.439 61.776  1.00 10.75 1 . C  ? 
ATOM   3926 CZ3 CZ3 . TRP TRP TRP A A 517  517  . 48.324 48.795 62.878  1.00 10.74 1 . C  ? 
ATOM   3927 CH2 CH2 . TRP TRP TRP A A 517  517  . 49.716 48.643 63.056  1.00 10.96 1 . C  ? 
ATOM   3928 CZ2 CZ2 . TRP TRP TRP A A 517  517  . 50.613 49.145 62.139  1.00 10.72 1 . C  ? 
ATOM   3929 C   C   . TRP TRP TRP A A 517  517  . 45.748 52.783 57.975  1.00 14.25 1 . C  ? 
ATOM   3930 O   O   . TRP TRP TRP A A 517  517  . 45.658 52.591 56.778  1.00 17.11 1 . O  ? 
ATOM   3931 N   N   . ILE ILE ILE A A 518  518  . 44.728 53.196 58.717  1.00 14.49 1 . N  ? 
ATOM   3932 CA  CA  . ILE ILE ILE A A 518  518  . 43.366 53.335 58.199  1.00 14.97 1 . C  ? 
ATOM   3933 CB  CB  . ILE ILE ILE A A 518  518  . 42.353 52.926 59.294  1.00 15.20 1 . C  ? 
ATOM   3934 CG1 CG1 . ILE ILE ILE A A 518  518  . 42.631 51.510 59.792  1.00 15.47 1 . C  ? 
ATOM   3935 CD1 CD1 . ILE ILE ILE A A 518  518  . 42.691 50.445 58.721  1.00 15.90 1 . C  ? 
ATOM   3936 CG2 CG2 . ILE ILE ILE A A 518  518  . 40.915 53.018 58.787  1.00 15.07 1 . C  ? 
ATOM   3937 C   C   . ILE ILE ILE A A 518  518  . 43.102 54.768 57.758  1.00 14.58 1 . C  ? 
ATOM   3938 O   O   . ILE ILE ILE A A 518  518  . 42.534 54.987 56.679  1.00 15.54 1 . O  ? 
ATOM   3939 N   N   . LYS LYS LYS A A 519  519  . 43.478 55.733 58.590  1.00 14.76 1 . N  ? 
ATOM   3940 CA  CA  . LYS LYS LYS A A 519  519  . 43.327 57.151 58.296  1.00 14.74 1 . C  ? 
ATOM   3941 CB  CB  . LYS LYS LYS A A 519  519  . 42.512 57.877 59.375  1.00 15.84 1 . C  ? 
ATOM   3942 CG  CG  . LYS LYS LYS A A 519  519  . 41.086 57.357 59.563  1.00 17.68 1 . C  ? 
ATOM   3943 CD  CD  . LYS LYS LYS A A 519  519  . 40.232 57.455 58.308  1.00 19.80 1 . C  ? 
ATOM   3944 CE  CE  . LYS LYS LYS A A 519  519  . 38.802 57.055 58.620  1.00 22.01 1 . C  ? 
ATOM   3945 NZ  NZ  . LYS LYS LYS A A 519  519  . 37.910 57.194 57.430  1.00 24.69 1 . N  ? 
ATOM   3946 C   C   . LYS LYS LYS A A 519  519  . 44.699 57.784 58.116  1.00 14.72 1 . C  ? 
ATOM   3947 O   O   . LYS LYS LYS A A 519  519  . 45.385 58.100 59.084  1.00 14.81 1 . O  ? 
ATOM   3948 N   N   . ILE ILE ILE A A 520  520  . 45.093 57.949 56.857  1.00 14.65 1 . N  ? 
ATOM   3949 CA  CA  . ILE ILE ILE A A 520  520  . 46.388 58.527 56.503  1.00 14.09 1 . C  ? 
ATOM   3950 CB  CB  . ILE ILE ILE A A 520  520  . 46.878 58.006 55.131  1.00 14.41 1 . C  ? 
ATOM   3951 CG1 CG1 . ILE ILE ILE A A 520  520  . 46.056 58.585 53.969  1.00 14.55 1 . C  ? 
ATOM   3952 CD1 CD1 . ILE ILE ILE A A 520  520  . 46.374 57.971 52.633  1.00 15.08 1 . C  ? 
ATOM   3953 CG2 CG2 . ILE ILE ILE A A 520  520  . 46.847 56.497 55.126  1.00 14.32 1 . C  ? 
ATOM   3954 C   C   . ILE ILE ILE A A 520  520  . 46.375 60.065 56.577  1.00 13.73 1 . C  ? 
ATOM   3955 O   O   . ILE ILE ILE A A 520  520  . 45.299 60.694 56.726  1.00 13.95 1 . O  ? 
ATOM   3956 N   N   . ASN ASN ASN A A 521  521  . 47.557 60.681 56.466  1.00 13.52 1 . N  ? 
ATOM   3957 CA  CA  . ASN ASN ASN A A 521  521  . 47.704 62.139 56.552  1.00 13.31 1 . C  ? 
ATOM   3958 CB  CB  . ASN ASN ASN A A 521  521  . 47.124 62.839 55.297  1.00 13.95 1 . C  ? 
ATOM   3959 CG  CG  . ASN ASN ASN A A 521  521  . 48.082 62.841 54.132  1.00 14.48 1 . C  ? 
ATOM   3960 OD1 OD1 . ASN ASN ASN A A 521  521  . 49.274 62.595 54.295  1.00 14.26 1 . O  ? 
ATOM   3961 ND2 ND2 . ASN ASN ASN A A 521  521  . 47.575 63.195 52.948  1.00 14.21 1 . N  ? 
ATOM   3962 C   C   . ASN ASN ASN A A 521  521  . 47.094 62.709 57.828  1.00 13.14 1 . C  ? 
ATOM   3963 O   O   . ASN ASN ASN A A 521  521  . 46.343 63.685 57.806  1.00 13.67 1 . O  ? 
ATOM   3964 N   N   . ALA ALA ALA A A 522  522  . 47.453 62.123 58.966  1.00 12.34 1 . N  ? 
ATOM   3965 CA  CA  . ALA ALA ALA A A 522  522  . 47.086 62.748 60.234  1.00 12.73 1 . C  ? 
ATOM   3966 CB  CB  . ALA ALA ALA A A 522  522  . 47.446 61.848 61.405  1.00 12.84 1 . C  ? 
ATOM   3967 C   C   . ALA ALA ALA A A 522  522  . 47.735 64.119 60.396  1.00 13.39 1 . C  ? 
ATOM   3968 O   O   . ALA ALA ALA A A 522  522  . 47.201 64.998 61.077  1.00 14.23 1 . O  ? 
ATOM   3969 N   N   . TYR TYR TYR A A 523  523  . 48.887 64.323 59.781  1.00 13.50 1 . N  ? 
ATOM   3970 CA  CA  . TYR TYR TYR A A 523  523  . 49.548 65.615 59.803  1.00 13.92 1 . C  ? 
ATOM   3971 CB  CB  . TYR TYR TYR A A 523  523  . 50.871 65.510 59.042  1.00 14.20 1 . C  ? 
ATOM   3972 CG  CG  . TYR TYR TYR A A 523  523  . 51.671 66.780 58.835  1.00 13.39 1 . C  ? 
ATOM   3973 CD1 CD1 . TYR TYR TYR A A 523  523  . 52.539 67.261 59.808  1.00 13.67 1 . C  ? 
ATOM   3974 CE1 CE1 . TYR TYR TYR A A 523  523  . 53.327 68.389 59.584  1.00 13.69 1 . C  ? 
ATOM   3975 CZ  CZ  . TYR TYR TYR A A 523  523  . 53.265 69.024 58.350  1.00 13.75 1 . C  ? 
ATOM   3976 OH  OH  . TYR TYR TYR A A 523  523  . 54.062 70.130 58.123  1.00 15.18 1 . O  ? 
ATOM   3977 CE2 CE2 . TYR TYR TYR A A 523  523  . 52.435 68.531 57.359  1.00 13.24 1 . C  ? 
ATOM   3978 CD2 CD2 . TYR TYR TYR A A 523  523  . 51.648 67.429 57.609  1.00 13.36 1 . C  ? 
ATOM   3979 C   C   . TYR TYR TYR A A 523  523  . 48.646 66.650 59.152  1.00 15.42 1 . C  ? 
ATOM   3980 O   O   . TYR TYR TYR A A 523  523  . 48.249 66.485 58.005  1.00 16.53 1 . O  ? 
ATOM   3981 N   N   . ASP ASP ASP A A 524  524  . 48.368 67.702 59.910  1.00 16.38 1 . N  ? 
ATOM   3982 CA  CA  . ASP ASP ASP A A 524  524  . 47.512 68.813 59.434  1.00 17.86 1 . C  ? 
ATOM   3983 CB  CB  . ASP ASP ASP A A 524  524  . 46.128 68.723 60.106  1.00 19.50 1 . C  ? 
ATOM   3984 CG  CG  . ASP ASP ASP A A 524  524  . 46.177 68.880 61.625  1.00 21.26 1 . C  ? 
ATOM   3985 OD1 OD1 . ASP ASP ASP A A 524  524  . 47.254 69.083 62.214  1.00 21.82 1 . O  ? 
ATOM   3986 OD2 OD2 . ASP ASP ASP A A 524  524  . 45.096 68.808 62.260  1.00 25.26 1 . O  ? 
ATOM   3987 C   C   . ASP ASP ASP A A 524  524  . 48.117 70.211 59.608  1.00 18.40 1 . C  ? 
ATOM   3988 O   O   . ASP ASP ASP A A 524  524  . 47.419 71.215 59.388  1.00 19.62 1 . O  ? 
ATOM   3989 N   N   . TRP TRP TRP A A 525  525  . 49.383 70.294 60.006  1.00 18.37 1 . N  ? 
ATOM   3990 CA  CA  . TRP TRP TRP A A 525  525  . 50.054 71.579 60.217  1.00 19.27 1 . C  ? 
ATOM   3991 CB  CB  . TRP TRP TRP A A 525  525  . 51.413 71.377 60.885  1.00 21.40 1 . C  ? 
ATOM   3992 CG  CG  . TRP TRP TRP A A 525  525  . 52.157 72.646 61.218  1.00 24.37 1 . C  ? 
ATOM   3993 CD1 CD1 . TRP TRP TRP A A 525  525  . 53.378 73.033 60.732  1.00 27.23 1 . C  ? 
ATOM   3994 NE1 NE1 . TRP TRP TRP A A 525  525  . 53.739 74.240 61.270  1.00 29.02 1 . N  ? 
ATOM   3995 CE2 CE2 . TRP TRP TRP A A 525  525  . 52.753 74.669 62.116  1.00 29.05 1 . C  ? 
ATOM   3996 CD2 CD2 . TRP TRP TRP A A 525  525  . 51.734 73.693 62.109  1.00 27.66 1 . C  ? 
ATOM   3997 CE3 CE3 . TRP TRP TRP A A 525  525  . 50.607 73.889 62.908  1.00 30.68 1 . C  ? 
ATOM   3998 CZ3 CZ3 . TRP TRP TRP A A 525  525  . 50.519 75.066 63.683  1.00 33.28 1 . C  ? 
ATOM   3999 CH2 CH2 . TRP TRP TRP A A 525  525  . 51.550 76.022 63.659  1.00 33.60 1 . C  ? 
ATOM   4000 CZ2 CZ2 . TRP TRP TRP A A 525  525  . 52.671 75.842 62.883  1.00 32.46 1 . C  ? 
ATOM   4001 C   C   . TRP TRP TRP A A 525  525  . 50.193 72.324 58.883  1.00 19.09 1 . C  ? 
ATOM   4002 O   O   . TRP TRP TRP A A 525  525  . 50.073 73.558 58.840  1.00 19.00 1 . O  ? 
ATOM   4003 N   N   A GLN GLN GLN A A 526  526  . 50.393 71.551 57.819  0.50 17.76 1 . N  ? 
ATOM   4004 N   N   B GLN GLN GLN A A 526  526  . 50.501 71.576 57.822  0.50 18.56 1 . N  ? 
ATOM   4005 CA  CA  A GLN GLN GLN A A 526  526  . 50.446 72.043 56.458  0.50 17.63 1 . C  ? 
ATOM   4006 CA  CA  B GLN GLN GLN A A 526  526  . 50.537 72.075 56.445  0.50 18.98 1 . C  ? 
ATOM   4007 CB  CB  A GLN GLN GLN A A 526  526  . 51.896 72.203 56.047  0.50 17.32 1 . C  ? 
ATOM   4008 CB  CB  B GLN GLN GLN A A 526  526  . 51.986 72.218 55.945  0.50 19.56 1 . C  ? 
ATOM   4009 CG  CG  A GLN GLN GLN A A 526  526  . 52.550 73.425 56.643  0.50 17.13 1 . C  ? 
ATOM   4010 CG  CG  B GLN GLN GLN A A 526  526  . 53.009 72.738 56.953  0.50 20.36 1 . C  ? 
ATOM   4011 CD  CD  A GLN GLN GLN A A 526  526  . 54.039 73.292 56.623  0.50 16.87 1 . C  ? 
ATOM   4012 CD  CD  B GLN GLN GLN A A 526  526  . 53.129 74.246 57.007  0.50 20.82 1 . C  ? 
ATOM   4013 OE1 OE1 A GLN GLN GLN A A 526  526  . 54.552 72.181 56.623  0.50 17.14 1 . O  ? 
ATOM   4014 OE1 OE1 B GLN GLN GLN A A 526  526  . 54.073 74.779 57.598  0.50 22.01 1 . O  ? 
ATOM   4015 NE2 NE2 A GLN GLN GLN A A 526  526  . 54.744 74.411 56.611  0.50 17.33 1 . N  ? 
ATOM   4016 NE2 NE2 B GLN GLN GLN A A 526  526  . 52.179 74.943 56.396  0.50 20.63 1 . N  ? 
ATOM   4017 C   C   A GLN GLN GLN A A 526  526  . 49.744 71.052 55.557  0.50 17.42 1 . C  ? 
ATOM   4018 C   C   B GLN GLN GLN A A 526  526  . 49.773 71.078 55.566  0.50 18.17 1 . C  ? 
ATOM   4019 O   O   A GLN GLN GLN A A 526  526  . 49.310 69.996 56.010  0.50 17.67 1 . O  ? 
ATOM   4020 O   O   B GLN GLN GLN A A 526  526  . 49.322 70.045 56.053  0.50 18.54 1 . O  ? 
ATOM   4021 N   N   . ASN ASN ASN A A 527  527  . 49.628 71.390 54.277  1.00 17.35 1 . N  ? 
ATOM   4022 CA  CA  . ASN ASN ASN A A 527  527  . 48.999 70.511 53.320  1.00 17.45 1 . C  ? 
ATOM   4023 CB  CB  . ASN ASN ASN A A 527  527  . 48.183 71.339 52.310  1.00 18.28 1 . C  ? 
ATOM   4024 CG  CG  . ASN ASN ASN A A 527  527  . 47.502 70.486 51.280  1.00 19.14 1 . C  ? 
ATOM   4025 OD1 OD1 . ASN ASN ASN A A 527  527  . 47.437 69.264 51.395  1.00 20.12 1 . O  ? 
ATOM   4026 ND2 ND2 . ASN ASN ASN A A 527  527  . 46.967 71.129 50.258  1.00 20.59 1 . N  ? 
ATOM   4027 C   C   . ASN ASN ASN A A 527  527  . 50.049 69.687 52.554  1.00 16.98 1 . C  ? 
ATOM   4028 O   O   . ASN ASN ASN A A 527  527  . 50.675 70.209 51.636  1.00 17.06 1 . O  ? 
ATOM   4029 N   N   . PRO PRO PRO A A 528  528  . 50.211 68.387 52.889  1.00 16.74 1 . N  ? 
ATOM   4030 CA  CA  . PRO PRO PRO A A 528  528  . 51.240 67.577 52.214  1.00 16.59 1 . C  ? 
ATOM   4031 CB  CB  . PRO PRO PRO A A 528  528  . 51.298 66.318 53.082  1.00 16.86 1 . C  ? 
ATOM   4032 CG  CG  . PRO PRO PRO A A 528  528  . 49.909 66.162 53.573  1.00 16.61 1 . C  ? 
ATOM   4033 CD  CD  . PRO PRO PRO A A 528  528  . 49.425 67.571 53.832  1.00 16.84 1 . C  ? 
ATOM   4034 C   C   . PRO PRO PRO A A 528  528  . 50.913 67.220 50.764  1.00 16.61 1 . C  ? 
ATOM   4035 O   O   . PRO PRO PRO A A 528  528  . 51.796 66.772 50.040  1.00 16.60 1 . O  ? 
ATOM   4036 N   N   . ASN ASN ASN A A 529  529  . 49.672 67.444 50.320  1.00 15.90 1 . N  ? 
ATOM   4037 CA  CA  . ASN ASN ASN A A 529  529  . 49.294 67.128 48.940  1.00 16.39 1 . C  ? 
ATOM   4038 CB  CB  . ASN ASN ASN A A 529  529  . 47.762 67.137 48.787  1.00 16.65 1 . C  ? 
ATOM   4039 CG  CG  . ASN ASN ASN A A 529  529  . 47.081 66.095 49.654  1.00 16.31 1 . C  ? 
ATOM   4040 OD1 OD1 . ASN ASN ASN A A 529  529  . 47.093 64.906 49.341  1.00 15.60 1 . O  ? 
ATOM   4041 ND2 ND2 . ASN ASN ASN A A 529  529  . 46.448 66.553 50.738  1.00 16.47 1 . N  ? 
ATOM   4042 C   C   . ASN ASN ASN A A 529  529  . 49.916 68.064 47.899  1.00 16.27 1 . C  ? 
ATOM   4043 O   O   . ASN ASN ASN A A 529  529  . 49.834 67.770 46.701  1.00 18.13 1 . O  ? 
ATOM   4044 N   N   . ILE ILE ILE A A 530  530  . 50.495 69.178 48.330  1.00 16.72 1 . N  ? 
ATOM   4045 CA  CA  . ILE ILE ILE A A 530  530  . 51.241 70.058 47.433  1.00 18.16 1 . C  ? 
ATOM   4046 CB  CB  . ILE ILE ILE A A 530  530  . 50.754 71.527 47.519  1.00 20.40 1 . C  ? 
ATOM   4047 CG1 CG1 . ILE ILE ILE A A 530  530  . 51.111 72.170 48.861  1.00 22.30 1 . C  ? 
ATOM   4048 CD1 CD1 . ILE ILE ILE A A 530  530  . 50.918 73.670 48.901  1.00 23.78 1 . C  ? 
ATOM   4049 CG2 CG2 . ILE ILE ILE A A 530  530  . 49.258 71.593 47.222  1.00 21.30 1 . C  ? 
ATOM   4050 C   C   . ILE ILE ILE A A 530  530  . 52.753 69.977 47.678  1.00 18.13 1 . C  ? 
ATOM   4051 O   O   . ILE ILE ILE A A 530  530  . 53.503 70.784 47.139  1.00 17.84 1 . O  ? 
ATOM   4052 N   N   . TRP TRP TRP A A 531  531  . 53.226 69.026 48.491  1.00 16.56 1 . N  ? 
ATOM   4053 CA  CA  . TRP TRP TRP A A 531  531  . 54.674 68.932 48.691  1.00 16.04 1 . C  ? 
ATOM   4054 CB  CB  . TRP TRP TRP A A 531  531  . 55.025 68.075 49.911  1.00 15.13 1 . C  ? 
ATOM   4055 CG  CG  . TRP TRP TRP A A 531  531  . 54.818 68.748 51.226  1.00 15.14 1 . C  ? 
ATOM   4056 CD1 CD1 . TRP TRP TRP A A 531  531  . 53.997 69.817 51.491  1.00 15.23 1 . C  ? 
ATOM   4057 NE1 NE1 . TRP TRP TRP A A 531  531  . 54.048 70.141 52.817  1.00 15.14 1 . N  ? 
ATOM   4058 CE2 CE2 . TRP TRP TRP A A 531  531  . 54.914 69.284 53.454  1.00 14.90 1 . C  ? 
ATOM   4059 CD2 CD2 . TRP TRP TRP A A 531  531  . 55.411 68.387 52.485  1.00 14.45 1 . C  ? 
ATOM   4060 CE3 CE3 . TRP TRP TRP A A 531  531  . 56.330 67.409 52.882  1.00 15.13 1 . C  ? 
ATOM   4061 CZ3 CZ3 . TRP TRP TRP A A 531  531  . 56.699 67.347 54.209  1.00 14.62 1 . C  ? 
ATOM   4062 CH2 CH2 . TRP TRP TRP A A 531  531  . 56.185 68.235 55.154  1.00 15.08 1 . C  ? 
ATOM   4063 CZ2 CZ2 . TRP TRP TRP A A 531  531  . 55.288 69.218 54.797  1.00 14.99 1 . C  ? 
ATOM   4064 C   C   . TRP TRP TRP A A 531  531  . 55.335 68.413 47.407  1.00 15.79 1 . C  ? 
ATOM   4065 O   O   . TRP TRP TRP A A 531  531  . 54.743 67.643 46.646  1.00 16.05 1 . O  ? 
ATOM   4066 N   N   . LYS LYS LYS A A 532  532  . 56.565 68.859 47.186  1.00 16.22 1 . N  ? 
ATOM   4067 CA  CA  . LYS LYS LYS A A 532  532  . 57.298 68.561 45.958  1.00 17.65 1 . C  ? 
ATOM   4068 CB  CB  . LYS LYS LYS A A 532  532  . 57.979 69.826 45.420  1.00 19.50 1 . C  ? 
ATOM   4069 CG  CG  . LYS LYS LYS A A 532  532  . 57.085 71.061 45.315  1.00 20.51 1 . C  ? 
ATOM   4070 CD  CD  . LYS LYS LYS A A 532  532  . 55.837 70.792 44.516  1.00 21.40 1 . C  ? 
ATOM   4071 CE  CE  . LYS LYS LYS A A 532  532  . 55.026 72.062 44.319  1.00 21.01 1 . C  ? 
ATOM   4072 NZ  NZ  . LYS LYS LYS A A 532  532  . 54.489 72.691 45.548  1.00 21.94 1 . N  ? 
ATOM   4073 C   C   . LYS LYS LYS A A 532  532  . 58.349 67.476 46.146  1.00 17.98 1 . C  ? 
ATOM   4074 O   O   . LYS LYS LYS A A 532  532  . 58.986 67.101 45.170  1.00 19.38 1 . O  ? 
ATOM   4075 N   N   . ASP ASP ASP A A 533  533  . 58.540 66.994 47.380  1.00 17.08 1 . N  ? 
ATOM   4076 CA  CA  . ASP ASP ASP A A 533  533  . 59.543 65.941 47.684  1.00 16.30 1 . C  ? 
ATOM   4077 CB  CB  . ASP ASP ASP A A 533  533  . 60.499 66.375 48.813  1.00 16.30 1 . C  ? 
ATOM   4078 CG  CG  . ASP ASP ASP A A 533  533  . 59.798 66.634 50.140  1.00 16.73 1 . C  ? 
ATOM   4079 OD1 OD1 . ASP ASP ASP A A 533  533  . 58.579 66.900 50.131  1.00 16.33 1 . O  ? 
ATOM   4080 OD2 OD2 . ASP ASP ASP A A 533  533  . 60.483 66.602 51.188  1.00 16.87 1 . O  ? 
ATOM   4081 C   C   . ASP ASP ASP A A 533  533  . 58.956 64.564 47.974  1.00 16.38 1 . C  ? 
ATOM   4082 O   O   . ASP ASP ASP A A 533  533  . 59.646 63.552 47.796  1.00 16.87 1 . O  ? 
ATOM   4083 N   N   . LEU LEU LEU A A 534  534  . 57.706 64.482 48.419  1.00 15.42 1 . N  ? 
ATOM   4084 CA  CA  . LEU LEU LEU A A 534  534  . 57.160 63.205 48.847  1.00 15.26 1 . C  ? 
ATOM   4085 CB  CB  . LEU LEU LEU A A 534  534  . 55.788 63.373 49.500  1.00 15.57 1 . C  ? 
ATOM   4086 CG  CG  . LEU LEU LEU A A 534  534  . 55.776 64.083 50.840  1.00 16.53 1 . C  ? 
ATOM   4087 CD1 CD1 . LEU LEU LEU A A 534  534  . 54.366 64.305 51.355  1.00 15.48 1 . C  ? 
ATOM   4088 CD2 CD2 . LEU LEU LEU A A 534  534  . 56.573 63.287 51.864  1.00 17.53 1 . C  ? 
ATOM   4089 C   C   . LEU LEU LEU A A 534  534  . 57.096 62.200 47.693  1.00 14.65 1 . C  ? 
ATOM   4090 O   O   . LEU LEU LEU A A 534  534  . 57.505 61.042 47.835  1.00 14.48 1 . O  ? 
ATOM   4091 N   N   . ASN ASN ASN A A 535  535  . 56.588 62.626 46.538  1.00 14.00 1 . N  ? 
ATOM   4092 CA  CA  . ASN ASN ASN A A 535  535  . 56.434 61.707 45.421  1.00 13.74 1 . C  ? 
ATOM   4093 CB  CB  . ASN ASN ASN A A 535  535  . 55.601 62.335 44.292  1.00 13.63 1 . C  ? 
ATOM   4094 CG  CG  . ASN ASN ASN A A 535  535  . 54.120 62.291 44.565  1.00 14.11 1 . C  ? 
ATOM   4095 OD1 OD1 . ASN ASN ASN A A 535  535  . 53.670 62.127 45.711  1.00 14.06 1 . O  ? 
ATOM   4096 ND2 ND2 . ASN ASN ASN A A 535  535  . 53.328 62.447 43.506  1.00 14.43 1 . N  ? 
ATOM   4097 C   C   . ASN ASN ASN A A 535  535  . 57.783 61.202 44.888  1.00 12.97 1 . C  ? 
ATOM   4098 O   O   . ASN ASN ASN A A 535  535  . 57.896 60.031 44.570  1.00 13.65 1 . O  ? 
ATOM   4099 N   N   . SER SER SER A A 536  536  . 58.786 62.071 44.842  1.00 13.35 1 . N  ? 
ATOM   4100 CA  CA  A SER SER SER A A 536  536  . 60.132 61.675 44.403  0.50 13.46 1 . C  ? 
ATOM   4101 CA  CA  B SER SER SER A A 536  536  . 60.118 61.663 44.387  0.50 13.20 1 . C  ? 
ATOM   4102 CB  CB  A SER SER SER A A 536  536  . 61.009 62.899 44.182  0.50 14.04 1 . C  ? 
ATOM   4103 CB  CB  B SER SER SER A A 536  536  . 60.975 62.882 44.072  0.50 13.51 1 . C  ? 
ATOM   4104 OG  OG  A SER SER SER A A 536  536  . 60.625 63.579 43.007  0.50 14.71 1 . O  ? 
ATOM   4105 OG  OG  B SER SER SER A A 536  536  . 60.970 63.815 45.136  0.50 13.49 1 . O  ? 
ATOM   4106 C   C   . SER SER SER A A 536  536  . 60.805 60.776 45.428  1.00 13.35 1 . C  ? 
ATOM   4107 O   O   . SER SER SER A A 536  536  . 61.419 59.767 45.073  1.00 13.18 1 . O  ? 
ATOM   4108 N   N   . LYS LYS LYS A A 537  537  . 60.698 61.140 46.700  1.00 12.66 1 . N  ? 
ATOM   4109 CA  CA  . LYS LYS LYS A A 537  537  . 61.297 60.309 47.766  1.00 12.51 1 . C  ? 
ATOM   4110 CB  CB  . LYS LYS LYS A A 537  537  . 61.140 60.969 49.125  1.00 12.09 1 . C  ? 
ATOM   4111 CG  CG  . LYS LYS LYS A A 537  537  . 62.069 62.146 49.325  1.00 12.17 1 . C  ? 
ATOM   4112 CD  CD  . LYS LYS LYS A A 537  537  . 61.747 62.873 50.613  1.00 12.33 1 . C  ? 
ATOM   4113 CE  CE  . LYS LYS LYS A A 537  537  . 62.806 63.875 50.976  1.00 13.00 1 . C  ? 
ATOM   4114 NZ  NZ  . LYS LYS LYS A A 537  537  . 62.416 64.739 52.109  1.00 13.56 1 . N  ? 
ATOM   4115 C   C   . LYS LYS LYS A A 537  537  . 60.674 58.915 47.790  1.00 11.56 1 . C  ? 
ATOM   4116 O   O   . LYS LYS LYS A A 537  537  . 61.357 57.900 48.035  1.00 12.15 1 . O  ? 
ATOM   4117 N   N   . TYR TYR TYR A A 538  538  . 59.369 58.847 47.534  1.00 11.16 1 . N  ? 
ATOM   4118 CA  CA  . TYR TYR TYR A A 538  538  . 58.670 57.571 47.457  1.00 11.55 1 . C  ? 
ATOM   4119 CB  CB  . TYR TYR TYR A A 538  538  . 57.163 57.768 47.168  1.00 11.72 1 . C  ? 
ATOM   4120 CG  CG  . TYR TYR TYR A A 538  538  . 56.481 56.475 46.844  1.00 11.99 1 . C  ? 
ATOM   4121 CD1 CD1 . TYR TYR TYR A A 538  538  . 56.221 55.536 47.835  1.00 12.22 1 . C  ? 
ATOM   4122 CE1 CE1 . TYR TYR TYR A A 538  538  . 55.622 54.335 47.546  1.00 12.45 1 . C  ? 
ATOM   4123 CZ  CZ  . TYR TYR TYR A A 538  538  . 55.281 54.035 46.230  1.00 13.01 1 . C  ? 
ATOM   4124 OH  OH  . TYR TYR TYR A A 538  538  . 54.714 52.825 45.951  1.00 13.67 1 . O  ? 
ATOM   4125 CE2 CE2 . TYR TYR TYR A A 538  538  . 55.528 54.958 45.222  1.00 12.71 1 . C  ? 
ATOM   4126 CD2 CD2 . TYR TYR TYR A A 538  538  . 56.127 56.159 45.529  1.00 12.12 1 . C  ? 
ATOM   4127 C   C   . TYR TYR TYR A A 538  538  . 59.294 56.652 46.390  1.00 11.88 1 . C  ? 
ATOM   4128 O   O   . TYR TYR TYR A A 538  538  . 59.596 55.488 46.644  1.00 12.42 1 . O  ? 
ATOM   4129 N   N   . VAL VAL VAL A A 539  539  . 59.460 57.196 45.188  1.00 12.44 1 . N  ? 
ATOM   4130 CA  CA  . VAL VAL VAL A A 539  539  . 60.053 56.436 44.098  1.00 12.56 1 . C  ? 
ATOM   4131 CB  CB  . VAL VAL VAL A A 539  539  . 60.054 57.272 42.802  1.00 12.94 1 . C  ? 
ATOM   4132 CG1 CG1 . VAL VAL VAL A A 539  539  . 60.806 56.540 41.697  1.00 12.85 1 . C  ? 
ATOM   4133 CG2 CG2 . VAL VAL VAL A A 539  539  . 58.619 57.562 42.372  1.00 12.93 1 . C  ? 
ATOM   4134 C   C   . VAL VAL VAL A A 539  539  . 61.478 55.995 44.447  1.00 12.72 1 . C  ? 
ATOM   4135 O   O   . VAL VAL VAL A A 539  539  . 61.848 54.842 44.218  1.00 12.97 1 . O  ? 
ATOM   4136 N   N   . LEU LEU LEU A A 540  540  . 62.252 56.907 45.008  1.00 12.31 1 . N  ? 
ATOM   4137 CA  CA  . LEU LEU LEU A A 540  540  . 63.631 56.588 45.427  1.00 12.17 1 . C  ? 
ATOM   4138 CB  CB  . LEU LEU LEU A A 540  540  . 64.319 57.848 45.907  1.00 12.16 1 . C  ? 
ATOM   4139 CG  CG  . LEU LEU LEU A A 540  540  . 64.647 58.793 44.758  1.00 12.69 1 . C  ? 
ATOM   4140 CD1 CD1 . LEU LEU LEU A A 540  540  . 65.094 60.148 45.289  1.00 12.97 1 . C  ? 
ATOM   4141 CD2 CD2 . LEU LEU LEU A A 540  540  . 65.695 58.171 43.814  1.00 13.12 1 . C  ? 
ATOM   4142 C   C   . LEU LEU LEU A A 540  540  . 63.699 55.498 46.486  1.00 11.65 1 . C  ? 
ATOM   4143 O   O   . LEU LEU LEU A A 540  540  . 64.569 54.642 46.428  1.00 11.90 1 . O  ? 
ATOM   4144 N   N   . LEU LEU LEU A A 541  541  . 62.761 55.534 47.438  1.00 11.51 1 . N  ? 
ATOM   4145 CA  CA  . LEU LEU LEU A A 541  541  . 62.643 54.474 48.427  1.00 11.34 1 . C  ? 
ATOM   4146 CB  CB  . LEU LEU LEU A A 541  541  . 61.606 54.842 49.496  1.00 10.66 1 . C  ? 
ATOM   4147 CG  CG  . LEU LEU LEU A A 541  541  . 62.112 55.788 50.562  1.00 10.49 1 . C  ? 
ATOM   4148 CD1 CD1 . LEU LEU LEU A A 541  541  . 60.942 56.493 51.222  1.00 10.71 1 . C  ? 
ATOM   4149 CD2 CD2 . LEU LEU LEU A A 541  541  . 62.952 55.051 51.609  1.00 10.42 1 . C  ? 
ATOM   4150 C   C   . LEU LEU LEU A A 541  541  . 62.318 53.107 47.810  1.00 11.28 1 . C  ? 
ATOM   4151 O   O   . LEU LEU LEU A A 541  541  . 62.913 52.079 48.158  1.00 12.26 1 . O  ? 
ATOM   4152 N   N   . VAL VAL VAL A A 542  542  . 61.406 53.089 46.843  1.00 11.69 1 . N  ? 
ATOM   4153 CA  CA  . VAL VAL VAL A A 542  542  . 61.064 51.853 46.155  1.00 12.32 1 . C  ? 
ATOM   4154 CB  CB  . VAL VAL VAL A A 542  542  . 59.928 52.090 45.126  1.00 12.74 1 . C  ? 
ATOM   4155 CG1 CG1 . VAL VAL VAL A A 542  542  . 59.766 50.908 44.193  1.00 13.99 1 . C  ? 
ATOM   4156 CG2 CG2 . VAL VAL VAL A A 542  542  . 58.618 52.400 45.842  1.00 13.22 1 . C  ? 
ATOM   4157 C   C   . VAL VAL VAL A A 542  542  . 62.317 51.265 45.478  1.00 12.27 1 . C  ? 
ATOM   4158 O   O   . VAL VAL VAL A A 542  542  . 62.633 50.098 45.678  1.00 12.99 1 . O  ? 
ATOM   4159 N   N   . TYR TYR TYR A A 543  543  . 63.032 52.078 44.699  1.00 12.59 1 . N  ? 
ATOM   4160 CA  CA  . TYR TYR TYR A A 543  543  . 64.173 51.547 43.968  1.00 13.19 1 . C  ? 
ATOM   4161 CB  CB  . TYR TYR TYR A A 543  543  . 64.638 52.491 42.858  1.00 13.90 1 . C  ? 
ATOM   4162 CG  CG  . TYR TYR TYR A A 543  543  . 65.625 51.805 41.934  1.00 14.78 1 . C  ? 
ATOM   4163 CD1 CD1 . TYR TYR TYR A A 543  543  . 65.251 50.670 41.220  1.00 15.15 1 . C  ? 
ATOM   4164 CE1 CE1 . TYR TYR TYR A A 543  543  . 66.155 50.010 40.394  1.00 15.88 1 . C  ? 
ATOM   4165 CZ  CZ  . TYR TYR TYR A A 543  543  . 67.434 50.495 40.280  1.00 15.96 1 . C  ? 
ATOM   4166 OH  OH  . TYR TYR TYR A A 543  543  . 68.331 49.812 39.472  1.00 18.05 1 . O  ? 
ATOM   4167 CE2 CE2 . TYR TYR TYR A A 543  543  . 67.838 51.605 40.978  1.00 15.54 1 . C  ? 
ATOM   4168 CD2 CD2 . TYR TYR TYR A A 543  543  . 66.939 52.260 41.812  1.00 15.30 1 . C  ? 
ATOM   4169 C   C   . TYR TYR TYR A A 543  543  . 65.284 51.187 44.947  1.00 13.28 1 . C  ? 
ATOM   4170 O   O   . TYR TYR TYR A A 543  543  . 65.903 50.137 44.795  1.00 13.28 1 . O  ? 
ATOM   4171 N   N   . ARG ARG ARG A A 544  544  . 65.485 52.014 45.979  1.00 12.14 1 . N  ? 
ATOM   4172 CA  CA  . ARG ARG ARG A A 544  544  . 66.442 51.648 47.035  1.00 11.99 1 . C  ? 
ATOM   4173 CB  CB  . ARG ARG ARG A A 544  544  . 66.382 52.624 48.205  1.00 11.61 1 . C  ? 
ATOM   4174 CG  CG  . ARG ARG ARG A A 544  544  . 67.482 52.366 49.240  1.00 11.27 1 . C  ? 
ATOM   4175 CD  CD  . ARG ARG ARG A A 544  544  . 67.148 53.027 50.551  1.00 11.21 1 . C  ? 
ATOM   4176 NE  NE  . ARG ARG ARG A A 544  544  . 65.982 52.429 51.171  1.00 11.60 1 . N  ? 
ATOM   4177 CZ  CZ  . ARG ARG ARG A A 544  544  . 65.521 52.782 52.374  1.00 11.29 1 . C  ? 
ATOM   4178 NH1 NH1 . ARG ARG ARG A A 544  544  . 66.103 53.767 53.060  1.00 11.46 1 . N  ? 
ATOM   4179 NH2 NH2 . ARG ARG ARG A A 544  544  . 64.475 52.153 52.862  1.00 11.35 1 . N  ? 
ATOM   4180 C   C   . ARG ARG ARG A A 544  544  . 66.182 50.240 47.563  1.00 12.29 1 . C  ? 
ATOM   4181 O   O   . ARG ARG ARG A A 544  544  . 67.126 49.458 47.759  1.00 11.80 1 . O  ? 
ATOM   4182 N   N   . ASP ASP ASP A A 545  545  . 64.916 49.939 47.849  1.00 12.41 1 . N  ? 
ATOM   4183 CA  CA  . ASP ASP ASP A A 545  545  . 64.552 48.686 48.505  1.00 13.24 1 . C  ? 
ATOM   4184 CB  CB  . ASP ASP ASP A A 545  545  . 63.122 48.754 49.044  1.00 13.58 1 . C  ? 
ATOM   4185 CG  CG  . ASP ASP ASP A A 545  545  . 62.987 49.720 50.211  1.00 13.21 1 . C  ? 
ATOM   4186 OD1 OD1 . ASP ASP ASP A A 545  545  . 63.995 50.271 50.692  1.00 13.21 1 . O  ? 
ATOM   4187 OD2 OD2 . ASP ASP ASP A A 545  545  . 61.823 49.957 50.613  1.00 13.44 1 . O  ? 
ATOM   4188 C   C   . ASP ASP ASP A A 545  545  . 64.786 47.492 47.590  1.00 14.33 1 . C  ? 
ATOM   4189 O   O   . ASP ASP ASP A A 545  545  . 65.145 46.426 48.051  1.00 15.48 1 . O  ? 
ATOM   4190 N   N   . TYR TYR TYR A A 546  546  . 64.660 47.709 46.284  1.00 14.72 1 . N  ? 
ATOM   4191 CA  CA  . TYR TYR TYR A A 546  546  . 65.067 46.694 45.300  1.00 15.15 1 . C  ? 
ATOM   4192 CB  CB  . TYR TYR TYR A A 546  546  . 64.533 47.121 43.938  1.00 15.68 1 . C  ? 
ATOM   4193 CG  CG  . TYR TYR TYR A A 546  546  . 64.939 46.252 42.765  1.00 16.77 1 . C  ? 
ATOM   4194 CD1 CD1 . TYR TYR TYR A A 546  546  . 64.376 44.992 42.585  1.00 17.50 1 . C  ? 
ATOM   4195 CE1 CE1 . TYR TYR TYR A A 546  546  . 64.728 44.199 41.493  1.00 18.36 1 . C  ? 
ATOM   4196 CZ  CZ  . TYR TYR TYR A A 546  546  . 65.644 44.690 40.585  1.00 18.65 1 . C  ? 
ATOM   4197 OH  OH  . TYR TYR TYR A A 546  546  . 65.986 43.931 39.499  1.00 20.18 1 . O  ? 
ATOM   4198 CE2 CE2 . TYR TYR TYR A A 546  546  . 66.230 45.932 40.743  1.00 17.78 1 . C  ? 
ATOM   4199 CD2 CD2 . TYR TYR TYR A A 546  546  . 65.866 46.710 41.836  1.00 17.41 1 . C  ? 
ATOM   4200 C   C   . TYR TYR TYR A A 546  546  . 66.585 46.512 45.247  1.00 14.66 1 . C  ? 
ATOM   4201 O   O   . TYR TYR TYR A A 546  546  . 67.092 45.389 45.303  1.00 15.95 1 . O  ? 
ATOM   4202 N   N   . VAL VAL VAL A A 547  547  . 67.314 47.619 45.161  1.00 14.68 1 . N  ? 
ATOM   4203 CA  CA  . VAL VAL VAL A A 547  547  . 68.781 47.563 45.020  1.00 14.99 1 . C  ? 
ATOM   4204 CB  CB  . VAL VAL VAL A A 547  547  . 69.362 48.950 44.712  1.00 15.36 1 . C  ? 
ATOM   4205 CG1 CG1 . VAL VAL VAL A A 547  547  . 70.885 48.912 44.717  1.00 15.66 1 . C  ? 
ATOM   4206 CG2 CG2 . VAL VAL VAL A A 547  547  . 68.852 49.433 43.363  1.00 14.95 1 . C  ? 
ATOM   4207 C   C   . VAL VAL VAL A A 547  547  . 69.469 46.948 46.253  1.00 15.92 1 . C  ? 
ATOM   4208 O   O   . VAL VAL VAL A A 547  547  . 70.281 46.023 46.135  1.00 17.09 1 . O  ? 
ATOM   4209 N   N   . LEU LEU LEU A A 548  548  . 69.101 47.428 47.443  1.00 15.41 1 . N  ? 
ATOM   4210 CA  CA  . LEU LEU LEU A A 548  548  . 69.750 46.986 48.667  1.00 15.74 1 . C  ? 
ATOM   4211 CB  CB  . LEU LEU LEU A A 548  548  . 69.577 48.040 49.769  1.00 15.18 1 . C  ? 
ATOM   4212 CG  CG  . LEU LEU LEU A A 548  548  . 70.257 49.388 49.502  1.00 15.33 1 . C  ? 
ATOM   4213 CD1 CD1 . LEU LEU LEU A A 548  548  . 70.152 50.275 50.733  1.00 15.07 1 . C  ? 
ATOM   4214 CD2 CD2 . LEU LEU LEU A A 548  548  . 71.724 49.334 49.066  1.00 15.86 1 . C  ? 
ATOM   4215 C   C   . LEU LEU LEU A A 548  548  . 69.321 45.615 49.171  1.00 16.61 1 . C  ? 
ATOM   4216 O   O   . LEU LEU LEU A A 548  548  . 69.873 45.151 50.172  1.00 19.18 1 . O  ? 
ATOM   4217 N   N   . THR THR THR A A 549  549  . 68.363 44.967 48.513  1.00 15.77 1 . N  ? 
ATOM   4218 CA  CA  . THR THR THR A A 549  549  . 68.034 43.587 48.797  1.00 16.23 1 . C  ? 
ATOM   4219 CB  CB  . THR THR THR A A 549  549  . 66.550 43.437 49.175  1.00 16.13 1 . C  ? 
ATOM   4220 OG1 OG1 . THR THR THR A A 549  549  . 65.702 43.859 48.100  1.00 15.42 1 . O  ? 
ATOM   4221 CG2 CG2 . THR THR THR A A 549  549  . 66.247 44.293 50.405  1.00 16.36 1 . C  ? 
ATOM   4222 C   C   . THR THR THR A A 549  549  . 68.425 42.634 47.649  1.00 17.21 1 . C  ? 
ATOM   4223 O   O   . THR THR THR A A 549  549  . 67.841 41.556 47.508  1.00 18.93 1 . O  ? 
ATOM   4224 N   N   . GLY GLY GLY A A 550  550  . 69.376 43.062 46.823  1.00 18.24 1 . N  ? 
ATOM   4225 CA  CA  . GLY GLY GLY A A 550  550  . 70.038 42.184 45.846  1.00 19.69 1 . C  ? 
ATOM   4226 C   C   . GLY GLY GLY A A 550  550  . 69.620 42.305 44.399  1.00 20.54 1 . C  ? 
ATOM   4227 O   O   . GLY GLY GLY A A 550  550  . 70.066 41.495 43.574  1.00 20.71 1 . O  ? 
ATOM   4228 N   N   . LYS LYS LYS A A 551  551  . 68.785 43.291 44.068  1.00 20.70 1 . N  ? 
ATOM   4229 CA  CA  . LYS LYS LYS A A 551  551  . 68.215 43.443 42.713  1.00 21.97 1 . C  ? 
ATOM   4230 CB  CB  . LYS LYS LYS A A 551  551  . 69.280 43.933 41.709  1.00 22.83 1 . C  ? 
ATOM   4231 CG  CG  . LYS LYS LYS A A 551  551  . 69.840 45.315 41.971  1.00 24.06 1 . C  ? 
ATOM   4232 CD  CD  . LYS LYS LYS A A 551  551  . 70.738 45.775 40.812  1.00 26.41 1 . C  ? 
ATOM   4233 CE  CE  . LYS LYS LYS A A 551  551  . 71.068 47.254 40.912  1.00 29.08 1 . C  ? 
ATOM   4234 NZ  NZ  . LYS LYS LYS A A 551  551  . 72.036 47.764 39.890  1.00 31.63 1 . N  ? 
ATOM   4235 C   C   . LYS LYS LYS A A 551  551  . 67.561 42.158 42.202  1.00 22.64 1 . C  ? 
ATOM   4236 O   O   . LYS LYS LYS A A 551  551  . 67.702 41.795 41.027  1.00 22.66 1 . O  ? 
ATOM   4237 N   N   . THR THR THR A A 552  552  . 66.873 41.452 43.085  1.00 22.09 1 . N  ? 
ATOM   4238 CA  CA  . THR THR THR A A 552  552  . 66.167 40.214 42.752  1.00 23.58 1 . C  ? 
ATOM   4239 CB  CB  . THR THR THR A A 552  552  . 66.641 39.055 43.654  1.00 24.99 1 . C  ? 
ATOM   4240 OG1 OG1 . THR THR THR A A 552  552  . 66.577 39.459 45.032  1.00 27.31 1 . O  ? 
ATOM   4241 CG2 CG2 . THR THR THR A A 552  552  . 68.058 38.646 43.304  1.00 26.53 1 . C  ? 
ATOM   4242 C   C   . THR THR THR A A 552  552  . 64.645 40.276 42.887  1.00 22.66 1 . C  ? 
ATOM   4243 O   O   . THR THR THR A A 552  552  . 63.948 39.410 42.346  1.00 23.67 1 . O  ? 
ATOM   4244 N   N   . ASP ASP ASP A A 553  553  . 64.113 41.254 43.629  1.00 20.72 1 . N  ? 
ATOM   4245 CA  CA  . ASP ASP ASP A A 553  553  . 62.691 41.254 43.972  1.00 19.70 1 . C  ? 
ATOM   4246 CB  CB  . ASP ASP ASP A A 553  553  . 62.476 41.854 45.374  1.00 19.60 1 . C  ? 
ATOM   4247 CG  CG  . ASP ASP ASP A A 553  553  . 61.133 41.471 45.986  1.00 20.28 1 . C  ? 
ATOM   4248 OD1 OD1 . ASP ASP ASP A A 553  553  . 60.225 40.971 45.283  1.00 18.56 1 . O  ? 
ATOM   4249 OD2 OD2 . ASP ASP ASP A A 553  553  . 60.975 41.701 47.212  1.00 19.65 1 . O  ? 
ATOM   4250 C   C   . ASP ASP ASP A A 553  553  . 61.874 41.996 42.918  1.00 20.40 1 . C  ? 
ATOM   4251 O   O   . ASP ASP ASP A A 553  553  . 61.381 43.117 43.125  1.00 18.94 1 . O  ? 
ATOM   4252 N   N   . LYS LYS LYS A A 554  554  . 61.723 41.347 41.764  1.00 21.38 1 . N  ? 
ATOM   4253 CA  CA  . LYS LYS LYS A A 554  554  . 60.908 41.902 40.691  1.00 22.28 1 . C  ? 
ATOM   4254 CB  CB  . LYS LYS LYS A A 554  554  . 61.079 41.108 39.376  1.00 25.05 1 . C  ? 
ATOM   4255 CG  CG  . LYS LYS LYS A A 554  554  . 62.246 41.583 38.530  1.00 29.67 1 . C  ? 
ATOM   4256 CD  CD  . LYS LYS LYS A A 554  554  . 63.589 41.206 39.138  1.00 33.34 1 . C  ? 
ATOM   4257 CE  CE  . LYS LYS LYS A A 554  554  . 64.734 41.396 38.159  1.00 34.90 1 . C  ? 
ATOM   4258 NZ  NZ  . LYS LYS LYS A A 554  554  . 66.053 41.222 38.821  1.00 37.19 1 . N  ? 
ATOM   4259 C   C   . LYS LYS LYS A A 554  554  . 59.426 41.978 41.079  1.00 20.27 1 . C  ? 
ATOM   4260 O   O   . LYS LYS LYS A A 554  554  . 58.716 42.880 40.630  1.00 19.70 1 . O  ? 
ATOM   4261 N   N   . GLU GLU GLU A A 555  555  . 58.973 41.069 41.939  1.00 20.75 1 . N  ? 
ATOM   4262 CA  CA  . GLU GLU GLU A A 555  555  . 57.580 41.103 42.401  1.00 22.02 1 . C  ? 
ATOM   4263 CB  CB  . GLU GLU GLU A A 555  555  . 57.214 39.866 43.236  1.00 25.15 1 . C  ? 
ATOM   4264 CG  CG  . GLU GLU GLU A A 555  555  . 57.072 38.562 42.438  1.00 30.86 1 . C  ? 
ATOM   4265 CD  CD  . GLU GLU GLU A A 555  555  . 55.977 38.588 41.358  1.00 35.96 1 . C  ? 
ATOM   4266 OE1 OE1 . GLU GLU GLU A A 555  555  . 55.005 39.368 41.465  1.00 40.35 1 . O  ? 
ATOM   4267 OE2 OE2 . GLU GLU GLU A A 555  555  . 56.087 37.817 40.380  1.00 42.09 1 . O  ? 
ATOM   4268 C   C   . GLU GLU GLU A A 555  555  . 57.285 42.396 43.166  1.00 19.07 1 . C  ? 
ATOM   4269 O   O   . GLU GLU GLU A A 555  555  . 56.216 42.971 42.991  1.00 18.07 1 . O  ? 
ATOM   4270 N   N   . PHE PHE PHE A A 556  556  . 58.255 42.861 43.963  1.00 17.11 1 . N  ? 
ATOM   4271 CA  CA  . PHE PHE PHE A A 556  556  . 58.129 44.151 44.674  1.00 15.69 1 . C  ? 
ATOM   4272 CB  CB  . PHE PHE PHE A A 556  556  . 59.287 44.311 45.684  1.00 14.63 1 . C  ? 
ATOM   4273 CG  CG  . PHE PHE PHE A A 556  556  . 59.311 45.635 46.389  1.00 14.29 1 . C  ? 
ATOM   4274 CD1 CD1 . PHE PHE PHE A A 556  556  . 58.384 45.925 47.392  1.00 14.43 1 . C  ? 
ATOM   4275 CE1 CE1 . PHE PHE PHE A A 556  556  . 58.432 47.137 48.058  1.00 13.71 1 . C  ? 
ATOM   4276 CZ  CZ  . PHE PHE PHE A A 556  556  . 59.366 48.097 47.710  1.00 13.95 1 . C  ? 
ATOM   4277 CE2 CE2 . PHE PHE PHE A A 556  556  . 60.292 47.816 46.718  1.00 13.87 1 . C  ? 
ATOM   4278 CD2 CD2 . PHE PHE PHE A A 556  556  . 60.246 46.589 46.067  1.00 13.49 1 . C  ? 
ATOM   4279 C   C   . PHE PHE PHE A A 556  556  . 58.063 45.333 43.708  1.00 15.73 1 . C  ? 
ATOM   4280 O   O   . PHE PHE PHE A A 556  556  . 57.231 46.229 43.862  1.00 15.99 1 . O  ? 
ATOM   4281 N   N   . LEU LEU LEU A A 557  557  . 58.923 45.330 42.680  1.00 15.76 1 . N  ? 
ATOM   4282 CA  CA  . LEU LEU LEU A A 557  557  . 58.847 46.347 41.641  1.00 16.12 1 . C  ? 
ATOM   4283 CB  CB  . LEU LEU LEU A A 557  557  . 60.027 46.233 40.661  1.00 16.42 1 . C  ? 
ATOM   4284 CG  CG  . LEU LEU LEU A A 557  557  . 61.416 46.594 41.185  1.00 16.10 1 . C  ? 
ATOM   4285 CD1 CD1 . LEU LEU LEU A A 557  557  . 62.404 46.462 40.023  1.00 16.72 1 . C  ? 
ATOM   4286 CD2 CD2 . LEU LEU LEU A A 557  557  . 61.493 47.981 41.791  1.00 16.77 1 . C  ? 
ATOM   4287 C   C   . LEU LEU LEU A A 557  557  . 57.512 46.278 40.880  1.00 16.73 1 . C  ? 
ATOM   4288 O   O   . LEU LEU LEU A A 557  557  . 56.905 47.311 40.601  1.00 16.77 1 . O  ? 
ATOM   4289 N   N   . LYS LYS LYS A A 558  558  . 57.046 45.073 40.581  1.00 18.11 1 . N  ? 
ATOM   4290 CA  CA  . LYS LYS LYS A A 558  558  . 55.746 44.917 39.915  1.00 19.70 1 . C  ? 
ATOM   4291 CB  CB  . LYS LYS LYS A A 558  558  . 55.488 43.455 39.554  1.00 22.73 1 . C  ? 
ATOM   4292 CG  CG  . LYS LYS LYS A A 558  558  . 56.325 42.983 38.375  1.00 26.65 1 . C  ? 
ATOM   4293 CD  CD  . LYS LYS LYS A A 558  558  . 56.298 41.469 38.212  1.00 30.15 1 . C  ? 
ATOM   4294 CE  CE  . LYS LYS LYS A A 558  558  . 57.036 41.041 36.947  1.00 33.45 1 . C  ?
[truncated: 270,975 more chars]
