# Supplementary material for: Reaction Mechanism of Glycoside Hydrolase Family 116 Utilizes Perpendicular Protonation
Source: ACS Catal. 2023 Apr 14;13(9):5850–63. doi: 10.1021/acscatal.3c00620 (PMC10167657; doi:10.1021/acscatal.3c00620)
Supplement: Supplementary file 2 — cs3c00620_si_002.zip [file cs3c00620_si_002.zip › 8I5U_coord_32121.cif]

data_UNNAMED
# 
loop_
_atom_site.group_PDB 
_atom_site.id 
_atom_site.auth_atom_id 
_atom_site.label_atom_id 
_atom_site.label_alt_id 
_atom_site.auth_comp_id 
_atom_site.label_comp_id 
_atom_site.pdbx_auth_comp_id 
_atom_site.auth_asym_id 
_atom_site.label_asym_id 
_atom_site.auth_seq_id 
_atom_site.label_seq_id 
_atom_site.pdbx_PDB_ins_code 
_atom_site.Cartn_x 
_atom_site.Cartn_y 
_atom_site.Cartn_z 
_atom_site.occupancy 
_atom_site.B_iso_or_equiv 
_atom_site.pdbx_PDB_model_num 
_atom_site.label_entity_id 
_atom_site.type_symbol 
_atom_site.pdbx_formal_charge 
ATOM   1    N   N   . ASP ASP ASP A A 31   31   . 87.562 47.358 90.639  1.00 39.94 1 . N  ? 
ATOM   2    CA  CA  . ASP ASP ASP A A 31   31   . 86.732 46.603 89.649  1.00 38.13 1 . C  ? 
ATOM   3    CB  CB  . ASP ASP ASP A A 31   31   . 86.403 47.489 88.425  1.00 38.09 1 . C  ? 
ATOM   4    CG  CG  . ASP ASP ASP A A 31   31   . 85.592 46.756 87.352  1.00 37.64 1 . C  ? 
ATOM   5    OD1 OD1 . ASP ASP ASP A A 31   31   . 85.090 45.640 87.610  1.00 37.28 1 . O  ? 
ATOM   6    OD2 OD2 . ASP ASP ASP A A 31   31   . 85.464 47.298 86.233  1.00 37.41 1 . O  ? 
ATOM   7    C   C   . ASP ASP ASP A A 31   31   . 87.431 45.305 89.223  1.00 38.04 1 . C  ? 
ATOM   8    O   O   . ASP ASP ASP A A 31   31   . 88.335 45.325 88.388  1.00 39.32 1 . O  ? 
ATOM   9    N   N   . LYS LYS LYS A A 32   32   . 87.009 44.194 89.829  1.00 36.64 1 . N  ? 
ATOM   10   CA  CA  . LYS LYS LYS A A 32   32   . 87.461 42.840 89.482  1.00 35.36 1 . C  ? 
ATOM   11   CB  CB  . LYS LYS LYS A A 32   32   . 87.876 42.092 90.758  1.00 36.37 1 . C  ? 
ATOM   12   C   C   . LYS LYS LYS A A 32   32   . 86.395 42.013 88.737  1.00 34.15 1 . C  ? 
ATOM   13   O   O   . LYS LYS LYS A A 32   32   . 86.680 40.902 88.299  1.00 36.04 1 . O  ? 
ATOM   14   N   N   . ILE ILE ILE A A 33   33   . 85.187 42.557 88.586  1.00 31.98 1 . N  ? 
ATOM   15   CA  CA  . ILE ILE ILE A A 33   33   . 84.072 41.840 87.942  1.00 30.27 1 . C  ? 
ATOM   16   CB  CB  . ILE ILE ILE A A 33   33   . 82.686 42.278 88.514  1.00 29.44 1 . C  ? 
ATOM   17   CG1 CG1 . ILE ILE ILE A A 33   33   . 81.536 41.385 88.008  1.00 29.17 1 . C  ? 
ATOM   18   CD1 CD1 . ILE ILE ILE A A 33   33   . 81.486 39.998 88.601  1.00 28.02 1 . C  ? 
ATOM   19   CG2 CG2 . ILE ILE ILE A A 33   33   . 82.358 43.737 88.206  1.00 28.45 1 . C  ? 
ATOM   20   C   C   . ILE ILE ILE A A 33   33   . 84.135 41.981 86.423  1.00 30.84 1 . C  ? 
ATOM   21   O   O   . ILE ILE ILE A A 33   33   . 83.803 41.033 85.715  1.00 29.40 1 . O  ? 
ATOM   22   N   N   . SER SER SER A A 34   34   . 84.574 43.140 85.924  1.00 32.13 1 . N  ? 
ATOM   23   CA  CA  . SER SER SER A A 34   34   . 84.656 43.375 84.461  1.00 33.86 1 . C  ? 
ATOM   24   CB  CB  . SER SER SER A A 34   34   . 85.284 44.741 84.150  1.00 34.32 1 . C  ? 
ATOM   25   OG  OG  . SER SER SER A A 34   34   . 84.346 45.775 84.397  1.00 36.05 1 . O  ? 
ATOM   26   C   C   . SER SER SER A A 34   34   . 85.399 42.268 83.707  1.00 33.71 1 . C  ? 
ATOM   27   O   O   . SER SER SER A A 34   34   . 84.994 41.890 82.600  1.00 35.03 1 . O  ? 
ATOM   28   N   N   . HIS HIS HIS A A 35   35   . 86.459 41.740 84.319  1.00 35.77 1 . N  ? 
ATOM   29   CA  CA  . HIS HIS HIS A A 35   35   . 87.236 40.618 83.759  1.00 35.72 1 . C  ? 
ATOM   30   CB  CB  . HIS HIS HIS A A 35   35   . 88.490 40.369 84.613  1.00 36.83 1 . C  ? 
ATOM   31   C   C   . HIS HIS HIS A A 35   35   . 86.451 39.299 83.629  1.00 35.76 1 . C  ? 
ATOM   32   O   O   . HIS HIS HIS A A 35   35   . 86.789 38.467 82.781  1.00 35.57 1 . O  ? 
ATOM   33   N   N   . LYS LYS LYS A A 36   36   . 85.435 39.110 84.477  1.00 33.20 1 . N  ? 
ATOM   34   CA  CA  . LYS LYS LYS A A 36   36   . 84.585 37.913 84.459  1.00 32.28 1 . C  ? 
ATOM   35   CB  CB  . LYS LYS LYS A A 36   36   . 84.041 37.598 85.866  1.00 32.52 1 . C  ? 
ATOM   36   CG  CG  . LYS LYS LYS A A 36   36   . 85.075 37.521 86.980  1.00 32.66 1 . C  ? 
ATOM   37   CD  CD  . LYS LYS LYS A A 36   36   . 86.131 36.462 86.716  1.00 34.15 1 . C  ? 
ATOM   38   CE  CE  . LYS LYS LYS A A 36   36   . 87.110 36.365 87.869  1.00 34.94 1 . C  ? 
ATOM   39   NZ  NZ  . LYS LYS LYS A A 36   36   . 88.042 35.223 87.682  1.00 36.73 1 . N  ? 
ATOM   40   C   C   . LYS LYS LYS A A 36   36   . 83.407 38.017 83.484  1.00 30.57 1 . C  ? 
ATOM   41   O   O   . LYS LYS LYS A A 36   36   . 82.635 37.068 83.366  1.00 30.81 1 . O  ? 
ATOM   42   N   N   . ILE ILE ILE A A 37   37   . 83.255 39.153 82.796  1.00 29.36 1 . N  ? 
ATOM   43   CA  CA  . ILE ILE ILE A A 37   37   . 82.196 39.317 81.794  1.00 28.40 1 . C  ? 
ATOM   44   CB  CB  . ILE ILE ILE A A 37   37   . 81.048 40.212 82.323  1.00 27.47 1 . C  ? 
ATOM   45   CG1 CG1 . ILE ILE ILE A A 37   37   . 81.558 41.599 82.730  1.00 27.25 1 . C  ? 
ATOM   46   CD1 CD1 . ILE ILE ILE A A 37   37   . 80.458 42.587 83.053  1.00 28.52 1 . C  ? 
ATOM   47   CG2 CG2 . ILE ILE ILE A A 37   37   . 80.379 39.531 83.515  1.00 27.65 1 . C  ? 
ATOM   48   C   C   . ILE ILE ILE A A 37   37   . 82.808 39.861 80.506  1.00 29.43 1 . C  ? 
ATOM   49   O   O   . ILE ILE ILE A A 37   37   . 84.005 40.129 80.462  1.00 33.07 1 . O  ? 
ATOM   50   N   N   . ASP ASP ASP A A 38   38   . 82.014 40.009 79.456  1.00 29.29 1 . N  ? 
ATOM   51   CA  CA  . ASP ASP ASP A A 38   38   . 82.587 40.472 78.188  1.00 30.81 1 . C  ? 
ATOM   52   CB  CB  . ASP ASP ASP A A 38   38   . 82.679 39.329 77.163  1.00 33.92 1 . C  ? 
ATOM   53   CG  CG  . ASP ASP ASP A A 38   38   . 83.660 39.627 76.024  1.00 37.75 1 . C  ? 
ATOM   54   OD1 OD1 . ASP ASP ASP A A 38   38   . 84.557 40.486 76.191  1.00 42.49 1 . O  ? 
ATOM   55   OD2 OD2 . ASP ASP ASP A A 38   38   . 83.538 38.986 74.955  1.00 42.04 1 . O  ? 
ATOM   56   C   C   . ASP ASP ASP A A 38   38   . 81.820 41.675 77.661  1.00 26.87 1 . C  ? 
ATOM   57   O   O   . ASP ASP ASP A A 38   38   . 80.880 41.549 76.862  1.00 28.16 1 . O  ? 
ATOM   58   N   N   . ILE ILE ILE A A 39   39   . 82.245 42.852 78.117  1.00 22.04 1 . N  ? 
ATOM   59   CA  CA  . ILE ILE ILE A A 39   39   . 81.650 44.105 77.648  1.00 18.41 1 . C  ? 
ATOM   60   CB  CB  . ILE ILE ILE A A 39   39   . 81.534 45.147 78.772  1.00 17.42 1 . C  ? 
ATOM   61   CG1 CG1 . ILE ILE ILE A A 39   39   . 80.679 44.579 79.914  1.00 17.41 1 . C  ? 
ATOM   62   CD1 CD1 . ILE ILE ILE A A 39   39   . 80.685 45.400 81.178  1.00 18.27 1 . C  ? 
ATOM   63   CG2 CG2 . ILE ILE ILE A A 39   39   . 80.901 46.433 78.239  1.00 17.68 1 . C  ? 
ATOM   64   C   C   . ILE ILE ILE A A 39   39   . 82.535 44.641 76.527  1.00 16.90 1 . C  ? 
ATOM   65   O   O   . ILE ILE ILE A A 39   39   . 83.743 44.785 76.712  1.00 17.32 1 . O  ? 
ATOM   66   N   N   . PRO PRO PRO A A 40   40   . 81.956 44.951 75.368  1.00 15.71 1 . N  ? 
ATOM   67   CA  CA  . PRO PRO PRO A A 40   40   . 82.768 45.507 74.281  1.00 15.81 1 . C  ? 
ATOM   68   CB  CB  . PRO PRO PRO A A 40   40   . 81.793 45.561 73.095  1.00 16.22 1 . C  ? 
ATOM   69   CG  CG  . PRO PRO PRO A A 40   40   . 80.440 45.590 73.716  1.00 17.30 1 . C  ? 
ATOM   70   CD  CD  . PRO PRO PRO A A 40   40   . 80.533 44.819 74.990  1.00 16.51 1 . C  ? 
ATOM   71   C   C   . PRO PRO PRO A A 40   40   . 83.294 46.893 74.617  1.00 15.46 1 . C  ? 
ATOM   72   O   O   . PRO PRO PRO A A 40   40   . 82.614 47.690 75.282  1.00 14.01 1 . O  ? 
ATOM   73   N   N   . ASP ASP ASP A A 41   41   . 84.499 47.210 74.145  1.00 15.82 1 . N  ? 
ATOM   74   CA  CA  . ASP ASP ASP A A 41   41   . 85.074 48.526 74.411  1.00 16.48 1 . C  ? 
ATOM   75   CB  CB  . ASP ASP ASP A A 41   41   . 86.501 48.640 73.872  1.00 18.18 1 . C  ? 
ATOM   76   CG  CG  . ASP ASP ASP A A 41   41   . 87.506 47.778 74.621  1.00 21.22 1 . C  ? 
ATOM   77   OD1 OD1 . ASP ASP ASP A A 41   41   . 87.215 47.235 75.704  1.00 22.58 1 . O  ? 
ATOM   78   OD2 OD2 . ASP ASP ASP A A 41   41   . 88.634 47.683 74.113  1.00 25.73 1 . O  ? 
ATOM   79   C   C   . ASP ASP ASP A A 41   41   . 84.261 49.681 73.819  1.00 14.19 1 . C  ? 
ATOM   80   O   O   . ASP ASP ASP A A 41   41   . 84.359 50.802 74.309  1.00 15.31 1 . O  ? 
ATOM   81   N   N   . SER SER SER A A 42   42   . 83.475 49.413 72.775  1.00 12.66 1 . N  ? 
ATOM   82   CA  CA  . SER SER SER A A 42   42   . 82.627 50.443 72.199  1.00 12.40 1 . C  ? 
ATOM   83   CB  CB  . SER SER SER A A 42   42   . 82.297 50.122 70.743  1.00 12.27 1 . C  ? 
ATOM   84   OG  OG  . SER SER SER A A 42   42   . 81.636 48.896 70.602  1.00 12.56 1 . O  ? 
ATOM   85   C   C   . SER SER SER A A 42   42   . 81.327 50.678 72.965  1.00 11.41 1 . C  ? 
ATOM   86   O   O   . SER SER SER A A 42   42   . 80.569 51.544 72.573  1.00 11.47 1 . O  ? 
ATOM   87   N   N   . ALA ALA ALA A A 43   43   . 81.043 49.931 74.032  1.00 10.96 1 . N  ? 
ATOM   88   CA  CA  . ALA ALA ALA A A 43   43   . 79.853 50.241 74.823  1.00 11.13 1 . C  ? 
ATOM   89   CB  CB  . ALA ALA ALA A A 43   43   . 79.737 49.291 75.999  1.00 11.50 1 . C  ? 
ATOM   90   C   C   . ALA ALA ALA A A 43   43   . 79.898 51.682 75.324  1.00 11.06 1 . C  ? 
ATOM   91   O   O   . ALA ALA ALA A A 43   43   . 80.947 52.164 75.776  1.00 12.14 1 . O  ? 
ATOM   92   N   N   . TRP TRP TRP A A 44   44   . 78.762 52.368 75.267  1.00 10.71 1 . N  ? 
ATOM   93   CA  CA  . TRP TRP TRP A A 44   44   . 78.600 53.651 75.928  1.00 10.32 1 . C  ? 
ATOM   94   CB  CB  . TRP TRP TRP A A 44   44   . 77.240 54.260 75.559  1.00 10.37 1 . C  ? 
ATOM   95   CG  CG  . TRP TRP TRP A A 44   44   . 77.004 55.571 76.210  1.00 9.98  1 . C  ? 
ATOM   96   CD1 CD1 . TRP TRP TRP A A 44   44   . 77.643 56.749 75.936  1.00 10.20 1 . C  ? 
ATOM   97   NE1 NE1 . TRP TRP TRP A A 44   44   . 77.193 57.732 76.753  1.00 10.38 1 . N  ? 
ATOM   98   CE2 CE2 . TRP TRP TRP A A 44   44   . 76.264 57.210 77.615  1.00 9.89  1 . C  ? 
ATOM   99   CD2 CD2 . TRP TRP TRP A A 44   44   . 76.130 55.845 77.308  1.00 9.91  1 . C  ? 
ATOM   100  CE3 CE3 . TRP TRP TRP A A 44   44   . 75.227 55.077 78.042  1.00 10.14 1 . C  ? 
ATOM   101  CZ3 CZ3 . TRP TRP TRP A A 44   44   . 74.508 55.701 79.066  1.00 10.27 1 . C  ? 
ATOM   102  CH2 CH2 . TRP TRP TRP A A 44   44   . 74.669 57.056 79.333  1.00 10.15 1 . C  ? 
ATOM   103  CZ2 CZ2 . TRP TRP TRP A A 44   44   . 75.557 57.816 78.642  1.00 10.05 1 . C  ? 
ATOM   104  C   C   . TRP TRP TRP A A 44   44   . 78.648 53.398 77.428  1.00 11.00 1 . C  ? 
ATOM   105  O   O   . TRP TRP TRP A A 44   44   . 78.095 52.397 77.887  1.00 11.50 1 . O  ? 
ATOM   106  N   N   A THR THR THR A A 45   45   . 79.326 54.273 78.176  0.50 10.98 1 . N  ? 
ATOM   107  N   N   B THR THR THR A A 45   45   . 79.281 54.276 78.193  0.50 11.49 1 . N  ? 
ATOM   108  CA  CA  A THR THR THR A A 45   45   . 79.480 54.116 79.631  0.50 11.38 1 . C  ? 
ATOM   109  CA  CA  B THR THR THR A A 45   45   . 79.368 54.045 79.629  0.50 12.28 1 . C  ? 
ATOM   110  CB  CB  A THR THR THR A A 45   45   . 80.917 53.745 80.028  0.50 11.60 1 . C  ? 
ATOM   111  CB  CB  B THR THR THR A A 45   45   . 80.653 53.279 79.990  0.50 13.21 1 . C  ? 
ATOM   112  OG1 OG1 A THR THR THR A A 45   45   . 81.746 54.907 79.963  0.50 12.70 1 . O  ? 
ATOM   113  OG1 OG1 B THR THR THR A A 45   45   . 80.615 52.882 81.370  0.50 14.79 1 . O  ? 
ATOM   114  CG2 CG2 A THR THR THR A A 45   45   . 81.453 52.640 79.116  0.50 11.59 1 . C  ? 
ATOM   115  CG2 CG2 B THR THR THR A A 45   45   . 81.870 54.123 79.713  0.50 13.33 1 . C  ? 
ATOM   116  C   C   A THR THR THR A A 45   45   . 79.110 55.367 80.401  0.50 11.25 1 . C  ? 
ATOM   117  C   C   B THR THR THR A A 45   45   . 79.228 55.313 80.441  0.50 11.77 1 . C  ? 
ATOM   118  O   O   A THR THR THR A A 45   45   . 79.237 56.492 79.904  0.50 11.23 1 . O  ? 
ATOM   119  O   O   B THR THR THR A A 45   45   . 79.638 56.390 80.009  0.50 11.90 1 . O  ? 
ATOM   120  N   N   . ILE ILE ILE A A 46   46   . 78.632 55.161 81.625  1.00 11.06 1 . N  ? 
ATOM   121  CA  CA  . ILE ILE ILE A A 46   46   . 78.401 56.247 82.564  1.00 11.22 1 . C  ? 
ATOM   122  CB  CB  . ILE ILE ILE A A 46   46   . 77.073 56.978 82.283  1.00 11.61 1 . C  ? 
ATOM   123  CG1 CG1 . ILE ILE ILE A A 46   46   . 76.944 58.260 83.110  1.00 12.31 1 . C  ? 
ATOM   124  CD1 CD1 . ILE ILE ILE A A 46   46   . 75.920 59.218 82.559  1.00 12.94 1 . C  ? 
ATOM   125  CG2 CG2 . ILE ILE ILE A A 46   46   . 75.862 56.062 82.483  1.00 12.01 1 . C  ? 
ATOM   126  C   C   . ILE ILE ILE A A 46   46   . 78.417 55.642 83.957  1.00 11.30 1 . C  ? 
ATOM   127  O   O   . ILE ILE ILE A A 46   46   . 78.097 54.458 84.132  1.00 11.72 1 . O  ? 
ATOM   128  N   N   . GLY GLY GLY A A 47   47   . 78.787 56.439 84.949  1.00 11.41 1 . N  ? 
ATOM   129  CA  CA  . GLY GLY GLY A A 47   47   . 78.711 55.987 86.342  1.00 11.61 1 . C  ? 
ATOM   130  C   C   . GLY GLY GLY A A 47   47   . 77.283 55.833 86.814  1.00 12.13 1 . C  ? 
ATOM   131  O   O   . GLY GLY GLY A A 47   47   . 76.442 56.683 86.546  1.00 12.17 1 . O  ? 
ATOM   132  N   N   . ILE ILE ILE A A 48   48   . 77.018 54.763 87.562  1.00 11.96 1 . N  ? 
ATOM   133  CA  CA  . ILE ILE ILE A A 48   48   . 75.720 54.630 88.229  1.00 12.31 1 . C  ? 
ATOM   134  CB  CB  . ILE ILE ILE A A 48   48   . 75.543 53.256 88.899  1.00 12.17 1 . C  ? 
ATOM   135  CG1 CG1 . ILE ILE ILE A A 48   48   . 75.568 52.143 87.845  1.00 11.90 1 . C  ? 
ATOM   136  CD1 CD1 . ILE ILE ILE A A 48   48   . 75.618 50.746 88.425  1.00 12.15 1 . C  ? 
ATOM   137  CG2 CG2 . ILE ILE ILE A A 48   48   . 74.237 53.217 89.700  1.00 12.51 1 . C  ? 
ATOM   138  C   C   . ILE ILE ILE A A 48   48   . 75.611 55.764 89.245  1.00 12.68 1 . C  ? 
ATOM   139  O   O   . ILE ILE ILE A A 48   48   . 76.512 55.958 90.074  1.00 13.13 1 . O  ? 
ATOM   140  N   N   . GLY GLY GLY A A 49   49   . 74.545 56.544 89.149  1.00 13.01 1 . N  ? 
ATOM   141  CA  CA  . GLY GLY GLY A A 49   49   . 74.342 57.692 90.015  1.00 13.39 1 . C  ? 
ATOM   142  C   C   . GLY GLY GLY A A 49   49   . 75.021 58.969 89.552  1.00 14.45 1 . C  ? 
ATOM   143  O   O   . GLY GLY GLY A A 49   49   . 74.915 59.984 90.233  1.00 14.98 1 . O  ? 
ATOM   144  N   N   . GLU GLU GLU A A 50   50   . 75.673 58.939 88.389  1.00 14.56 1 . N  ? 
ATOM   145  CA  CA  . GLU GLU GLU A A 50   50   . 76.382 60.124 87.903  1.00 16.77 1 . C  ? 
ATOM   146  CB  CB  . GLU GLU GLU A A 50   50   . 77.203 59.792 86.653  1.00 18.50 1 . C  ? 
ATOM   147  CG  CG  . GLU GLU GLU A A 50   50   . 78.285 60.811 86.310  1.00 21.12 1 . C  ? 
ATOM   148  CD  CD  . GLU GLU GLU A A 50   50   . 79.288 60.317 85.264  1.00 23.29 1 . C  ? 
ATOM   149  OE1 OE1 . GLU GLU GLU A A 50   50   . 79.708 59.134 85.260  1.00 23.06 1 . O  ? 
ATOM   150  OE2 OE2 . GLU GLU GLU A A 50   50   . 79.694 61.146 84.430  1.00 26.95 1 . O  ? 
ATOM   151  C   C   . GLU GLU GLU A A 50   50   . 75.392 61.242 87.612  1.00 17.63 1 . C  ? 
ATOM   152  O   O   . GLU GLU GLU A A 50   50   . 74.307 61.010 87.065  1.00 17.26 1 . O  ? 
ATOM   153  N   N   . LYS LYS LYS A A 51   51   . 75.747 62.446 88.041  1.00 18.81 1 . N  ? 
ATOM   154  CA  CA  . LYS LYS LYS A A 51   51   . 75.029 63.650 87.695  1.00 21.33 1 . C  ? 
ATOM   155  CB  CB  . LYS LYS LYS A A 51   51   . 75.081 64.659 88.849  1.00 24.37 1 . C  ? 
ATOM   156  CG  CG  . LYS LYS LYS A A 51   51   . 74.373 64.187 90.101  1.00 27.64 1 . C  ? 
ATOM   157  CD  CD  . LYS LYS LYS A A 51   51   . 72.865 64.164 89.910  1.00 29.72 1 . C  ? 
ATOM   158  CE  CE  . LYS LYS LYS A A 51   51   . 72.118 63.824 91.186  1.00 31.71 1 . C  ? 
ATOM   159  NZ  NZ  . LYS LYS LYS A A 51   51   . 70.652 63.892 90.928  1.00 32.36 1 . N  ? 
ATOM   160  C   C   . LYS LYS LYS A A 51   51   . 75.717 64.194 86.460  1.00 21.54 1 . C  ? 
ATOM   161  O   O   . LYS LYS LYS A A 51   51   . 76.947 64.203 86.372  1.00 25.62 1 . O  ? 
ATOM   162  N   N   . PHE PHE PHE A A 52   52   . 74.919 64.584 85.483  1.00 19.03 1 . N  ? 
ATOM   163  CA  CA  . PHE PHE PHE A A 52   52   . 75.417 65.157 84.242  1.00 18.29 1 . C  ? 
ATOM   164  CB  CB  . PHE PHE PHE A A 52   52   . 74.753 64.506 83.027  1.00 17.05 1 . C  ? 
ATOM   165  CG  CG  . PHE PHE PHE A A 52   52   . 75.351 64.948 81.724  1.00 16.69 1 . C  ? 
ATOM   166  CD1 CD1 . PHE PHE PHE A A 52   52   . 76.615 64.517 81.360  1.00 16.88 1 . C  ? 
ATOM   167  CE1 CE1 . PHE PHE PHE A A 52   52   . 77.181 64.925 80.160  1.00 17.69 1 . C  ? 
ATOM   168  CZ  CZ  . PHE PHE PHE A A 52   52   . 76.487 65.761 79.308  1.00 17.41 1 . C  ? 
ATOM   169  CE2 CE2 . PHE PHE PHE A A 52   52   . 75.229 66.209 79.668  1.00 17.36 1 . C  ? 
ATOM   170  CD2 CD2 . PHE PHE PHE A A 52   52   . 74.665 65.793 80.865  1.00 16.62 1 . C  ? 
ATOM   171  C   C   . PHE PHE PHE A A 52   52   . 75.075 66.620 84.306  1.00 18.88 1 . C  ? 
ATOM   172  O   O   . PHE PHE PHE A A 52   52   . 73.933 66.975 84.576  1.00 20.01 1 . O  ? 
ATOM   173  N   N   . LYS LYS LYS A A 53   53   . 76.053 67.483 84.060  1.00 22.11 1 . N  ? 
ATOM   174  CA  CA  . LYS LYS LYS A A 53   53   . 75.873 68.913 84.294  1.00 24.32 1 . C  ? 
ATOM   175  CB  CB  . LYS LYS LYS A A 53   53   . 77.092 69.472 85.040  1.00 27.79 1 . C  ? 
ATOM   176  CG  CG  . LYS LYS LYS A A 53   53   . 77.069 69.099 86.517  1.00 30.63 1 . C  ? 
ATOM   177  CD  CD  . LYS LYS LYS A A 53   53   . 78.332 69.509 87.266  1.00 34.43 1 . C  ? 
ATOM   178  CE  CE  . LYS LYS LYS A A 53   53   . 79.387 68.414 87.239  1.00 36.63 1 . C  ? 
ATOM   179  NZ  NZ  . LYS LYS LYS A A 53   53   . 80.601 68.795 88.013  1.00 38.30 1 . N  ? 
ATOM   180  C   C   . LYS LYS LYS A A 53   53   . 75.552 69.721 83.032  1.00 25.49 1 . C  ? 
ATOM   181  O   O   . LYS LYS LYS A A 53   53   . 74.998 70.811 83.126  1.00 29.32 1 . O  ? 
ATOM   182  N   N   . ASN ASN ASN A A 54   54   . 75.837 69.183 81.858  1.00 24.32 1 . N  ? 
ATOM   183  CA  CA  . ASN ASN ASN A A 54   54   . 75.706 69.972 80.640  1.00 26.26 1 . C  ? 
ATOM   184  CB  CB  . ASN ASN ASN A A 54   54   . 76.941 69.713 79.758  1.00 28.56 1 . C  ? 
ATOM   185  CG  CG  . ASN ASN ASN A A 54   54   . 77.224 70.842 78.771  1.00 31.87 1 . C  ? 
ATOM   186  OD1 OD1 . ASN ASN ASN A A 54   54   . 76.719 71.963 78.909  1.00 34.03 1 . O  ? 
ATOM   187  ND2 ND2 . ASN ASN ASN A A 54   54   . 78.036 70.543 77.756  1.00 33.18 1 . N  ? 
ATOM   188  C   C   . ASN ASN ASN A A 54   54   . 74.406 69.736 79.839  1.00 23.35 1 . C  ? 
ATOM   189  O   O   . ASN ASN ASN A A 54   54   . 74.378 70.045 78.654  1.00 22.68 1 . O  ? 
ATOM   190  N   N   . ALA ALA ALA A A 55   55   . 73.332 69.219 80.455  1.00 19.28 1 . N  ? 
ATOM   191  CA  CA  . ALA ALA ALA A A 55   55   . 72.240 68.706 79.635  1.00 16.79 1 . C  ? 
ATOM   192  CB  CB  . ALA ALA ALA A A 55   55   . 71.287 67.842 80.440  1.00 16.84 1 . C  ? 
ATOM   193  C   C   . ALA ALA ALA A A 55   55   . 71.473 69.782 78.891  1.00 15.27 1 . C  ? 
ATOM   194  O   O   . ALA ALA ALA A A 55   55   . 71.193 70.871 79.401  1.00 15.63 1 . O  ? 
ATOM   195  N   N   . GLY GLY GLY A A 56   56   . 71.120 69.455 77.661  1.00 13.13 1 . N  ? 
ATOM   196  CA  CA  . GLY GLY GLY A A 56   56   . 70.324 70.345 76.831  1.00 12.93 1 . C  ? 
ATOM   197  C   C   . GLY GLY GLY A A 56   56   . 68.846 70.242 77.119  1.00 12.91 1 . C  ? 
ATOM   198  O   O   . GLY GLY GLY A A 56   56   . 68.362 69.261 77.698  1.00 13.64 1 . O  ? 
ATOM   199  N   N   . HIS HIS HIS A A 57   57   . 68.123 71.256 76.692  1.00 13.05 1 . N  ? 
ATOM   200  CA  CA  . HIS HIS HIS A A 57   57   . 66.687 71.316 76.883  1.00 12.92 1 . C  ? 
ATOM   201  CB  CB  . HIS HIS HIS A A 57   57   . 66.370 72.243 78.058  1.00 13.27 1 . C  ? 
ATOM   202  CG  CG  . HIS HIS HIS A A 57   57   . 67.036 71.804 79.315  1.00 14.75 1 . C  ? 
ATOM   203  ND1 ND1 . HIS HIS HIS A A 57   57   . 66.712 70.624 79.954  1.00 15.11 1 . N  ? 
ATOM   204  CE1 CE1 . HIS HIS HIS A A 57   57   . 67.507 70.457 80.993  1.00 16.19 1 . C  ? 
ATOM   205  NE2 NE2 . HIS HIS HIS A A 57   57   . 68.353 71.472 81.035  1.00 16.25 1 . N  ? 
ATOM   206  CD2 CD2 . HIS HIS HIS A A 57   57   . 68.085 72.323 79.995  1.00 15.60 1 . C  ? 
ATOM   207  C   C   . HIS HIS HIS A A 57   57   . 66.059 71.788 75.584  1.00 12.45 1 . C  ? 
ATOM   208  O   O   . HIS HIS HIS A A 57   57   . 66.774 72.217 74.668  1.00 12.76 1 . O  ? 
ATOM   209  N   N   . PRO PRO PRO A A 58   58   . 64.729 71.684 75.462  1.00 12.36 1 . N  ? 
ATOM   210  CA  CA  . PRO PRO PRO A A 58   58   . 64.110 72.142 74.219  1.00 12.82 1 . C  ? 
ATOM   211  CB  CB  . PRO PRO PRO A A 58   58   . 62.623 71.846 74.433  1.00 12.44 1 . C  ? 
ATOM   212  CG  CG  . PRO PRO PRO A A 58   58   . 62.612 70.718 75.399  1.00 12.55 1 . C  ? 
ATOM   213  CD  CD  . PRO PRO PRO A A 58   58   . 63.764 70.979 76.323  1.00 12.26 1 . C  ? 
ATOM   214  C   C   . PRO PRO PRO A A 58   58   . 64.341 73.613 73.929  1.00 13.64 1 . C  ? 
ATOM   215  O   O   . PRO PRO PRO A A 58   58   . 64.335 74.443 74.849  1.00 14.65 1 . O  ? 
ATOM   216  N   N   . ASN ASN ASN A A 59   59   . 64.536 73.931 72.660  1.00 13.72 1 . N  ? 
ATOM   217  CA  CA  . ASN ASN ASN A A 59   59   . 64.769 75.329 72.242  1.00 14.01 1 . C  ? 
ATOM   218  CB  CB  . ASN ASN ASN A A 59   59   . 66.020 75.411 71.373  1.00 14.05 1 . C  ? 
ATOM   219  CG  CG  . ASN ASN ASN A A 59   59   . 65.901 74.624 70.075  1.00 13.33 1 . C  ? 
ATOM   220  OD1 OD1 . ASN ASN ASN A A 59   59   . 64.807 74.267 69.630  1.00 12.90 1 . O  ? 
ATOM   221  ND2 ND2 . ASN ASN ASN A A 59   59   . 67.034 74.366 69.453  1.00 14.25 1 . N  ? 
ATOM   222  C   C   . ASN ASN ASN A A 59   59   . 63.573 75.992 71.561  1.00 15.44 1 . C  ? 
ATOM   223  O   O   . ASN ASN ASN A A 59   59   . 63.711 77.057 70.955  1.00 16.50 1 . O  ? 
ATOM   224  N   N   . VAL VAL VAL A A 60   60   . 62.416 75.346 71.643  1.00 15.93 1 . N  ? 
ATOM   225  CA  CA  . VAL VAL VAL A A 60   60   . 61.195 75.822 71.028  1.00 16.92 1 . C  ? 
ATOM   226  CB  CB  . VAL VAL VAL A A 60   60   . 60.369 74.678 70.379  1.00 16.98 1 . C  ? 
ATOM   227  CG1 CG1 . VAL VAL VAL A A 60   60   . 61.157 74.039 69.232  1.00 17.63 1 . C  ? 
ATOM   228  CG2 CG2 . VAL VAL VAL A A 60   60   . 59.944 73.606 71.379  1.00 16.60 1 . C  ? 
ATOM   229  C   C   . VAL VAL VAL A A 60   60   . 60.378 76.590 72.072  1.00 17.89 1 . C  ? 
ATOM   230  O   O   . VAL VAL VAL A A 60   60   . 60.593 76.465 73.276  1.00 18.49 1 . O  ? 
ATOM   231  N   N   . LYS LYS LYS A A 61   61   . 59.443 77.384 71.581  1.00 20.75 1 . N  ? 
ATOM   232  CA  CA  . LYS LYS LYS A A 61   61   . 58.577 78.157 72.463  1.00 22.56 1 . C  ? 
ATOM   233  CB  CB  . LYS LYS LYS A A 61   61   . 58.019 79.358 71.707  1.00 26.41 1 . C  ? 
ATOM   234  CG  CG  . LYS LYS LYS A A 61   61   . 57.413 80.403 72.623  1.00 29.49 1 . C  ? 
ATOM   235  CD  CD  . LYS LYS LYS A A 61   61   . 56.833 81.545 71.810  1.00 30.83 1 . C  ? 
ATOM   236  CE  CE  . LYS LYS LYS A A 61   61   . 56.136 82.555 72.695  1.00 31.98 1 . C  ? 
ATOM   237  NZ  NZ  . LYS LYS LYS A A 61   61   . 55.240 83.404 71.869  1.00 31.71 1 . N  ? 
ATOM   238  C   C   . LYS LYS LYS A A 61   61   . 57.427 77.326 73.043  1.00 21.52 1 . C  ? 
ATOM   239  O   O   . LYS LYS LYS A A 61   61   . 56.955 77.607 74.145  1.00 23.73 1 . O  ? 
ATOM   240  N   N   . TYR TYR TYR A A 62   62   . 56.993 76.305 72.305  1.00 19.30 1 . N  ? 
ATOM   241  CA  CA  . TYR TYR TYR A A 62   62   . 55.820 75.490 72.643  1.00 17.74 1 . C  ? 
ATOM   242  CB  CB  . TYR TYR TYR A A 62   62   . 55.122 74.998 71.358  1.00 18.66 1 . C  ? 
ATOM   243  CG  CG  . TYR TYR TYR A A 62   62   . 56.000 74.233 70.346  1.00 19.02 1 . C  ? 
ATOM   244  CD1 CD1 . TYR TYR TYR A A 62   62   . 56.130 72.841 70.419  1.00 19.53 1 . C  ? 
ATOM   245  CE1 CE1 . TYR TYR TYR A A 62   62   . 56.909 72.137 69.508  1.00 18.72 1 . C  ? 
ATOM   246  CZ  CZ  . TYR TYR TYR A A 62   62   . 57.586 72.809 68.488  1.00 18.89 1 . C  ? 
ATOM   247  OH  OH  . TYR TYR TYR A A 62   62   . 58.362 72.073 67.585  1.00 16.33 1 . O  ? 
ATOM   248  CE2 CE2 . TYR TYR TYR A A 62   62   . 57.465 74.193 68.383  1.00 19.35 1 . C  ? 
ATOM   249  CD2 CD2 . TYR TYR TYR A A 62   62   . 56.676 74.897 69.305  1.00 19.19 1 . C  ? 
ATOM   250  C   C   . TYR TYR TYR A A 62   62   . 56.216 74.304 73.549  1.00 15.97 1 . C  ? 
ATOM   251  O   O   . TYR TYR TYR A A 62   62   . 57.377 73.911 73.548  1.00 15.35 1 . O  ? 
ATOM   252  N   N   . PRO PRO PRO A A 63   63   . 55.268 73.727 74.319  1.00 13.74 1 . N  ? 
ATOM   253  CA  CA  . PRO PRO PRO A A 63   63   . 55.629 72.587 75.163  1.00 13.68 1 . C  ? 
ATOM   254  CB  CB  . PRO PRO PRO A A 63   63   . 54.312 72.201 75.814  1.00 13.99 1 . C  ? 
ATOM   255  CG  CG  . PRO PRO PRO A A 63   63   . 53.555 73.501 75.864  1.00 13.79 1 . C  ? 
ATOM   256  CD  CD  . PRO PRO PRO A A 63   63   . 53.880 74.167 74.579  1.00 13.92 1 . C  ? 
ATOM   257  C   C   . PRO PRO PRO A A 63   63   . 56.217 71.412 74.360  1.00 12.46 1 . C  ? 
ATOM   258  O   O   . PRO PRO PRO A A 63   63   . 55.756 71.112 73.255  1.00 13.47 1 . O  ? 
ATOM   259  N   N   . MET MET MET A A 64   64   . 57.251 70.787 74.915  1.00 11.66 1 . N  ? 
ATOM   260  CA  CA  . MET MET MET A A 64   64   . 57.988 69.723 74.240  1.00 11.48 1 . C  ? 
ATOM   261  CB  CB  . MET MET MET A A 64   64   . 59.108 70.338 73.415  1.00 11.75 1 . C  ? 
ATOM   262  CG  CG  . MET MET MET A A 64   64   . 60.018 69.306 72.742  1.00 12.22 1 . C  ? 
ATOM   263  SD  SD  . MET MET MET A A 64   64   . 60.929 69.978 71.351  1.00 13.03 1 . S  ? 
ATOM   264  CE  CE  . MET MET MET A A 64   64   . 59.655 69.890 70.119  1.00 13.75 1 . C  ? 
ATOM   265  C   C   . MET MET MET A A 64   64   . 58.546 68.761 75.288  1.00 11.18 1 . C  ? 
ATOM   266  O   O   . MET MET MET A A 64   64   . 58.999 69.169 76.347  1.00 11.87 1 . O  ? 
ATOM   267  N   N   . ILE ILE ILE A A 65   65   . 58.550 67.465 74.963  1.00 10.79 1 . N  ? 
ATOM   268  CA  CA  . ILE ILE ILE A A 65   65   . 59.033 66.459 75.886  1.00 10.70 1 . C  ? 
ATOM   269  CB  CB  . ILE ILE ILE A A 65   65   . 58.866 65.038 75.303  1.00 10.53 1 . C  ? 
ATOM   270  CG1 CG1 . ILE ILE ILE A A 65   65   . 57.382 64.677 75.164  1.00 10.94 1 . C  ? 
ATOM   271  CD1 CD1 . ILE ILE ILE A A 65   65   . 57.109 63.558 74.172  1.00 10.73 1 . C  ? 
ATOM   272  CG2 CG2 . ILE ILE ILE A A 65   65   . 59.551 64.011 76.180  1.00 10.89 1 . C  ? 
ATOM   273  C   C   . ILE ILE ILE A A 65   65   . 60.502 66.703 76.260  1.00 10.26 1 . C  ? 
ATOM   274  O   O   . ILE ILE ILE A A 65   65   . 61.348 66.932 75.381  1.00 10.36 1 . O  ? 
ATOM   275  N   N   . ASP ASP ASP A A 66   66   . 60.781 66.645 77.560  1.00 10.49 1 . N  ? 
ATOM   276  CA  CA  . ASP ASP ASP A A 66   66   . 62.134 66.612 78.079  1.00 10.43 1 . C  ? 
ATOM   277  CB  CB  . ASP ASP ASP A A 66   66   . 62.618 68.028 78.443  1.00 10.76 1 . C  ? 
ATOM   278  CG  CG  . ASP ASP ASP A A 66   66   . 64.074 68.061 78.853  1.00 11.49 1 . C  ? 
ATOM   279  OD1 OD1 . ASP ASP ASP A A 66   66   . 64.711 66.997 78.998  1.00 10.91 1 . O  ? 
ATOM   280  OD2 OD2 . ASP ASP ASP A A 66   66   . 64.595 69.185 79.061  1.00 12.67 1 . O  ? 
ATOM   281  C   C   . ASP ASP ASP A A 66   66   . 62.129 65.712 79.290  1.00 10.48 1 . C  ? 
ATOM   282  O   O   . ASP ASP ASP A A 66   66   . 61.821 66.145 80.405  1.00 11.27 1 . O  ? 
ATOM   283  N   N   . ASP ASP ASP A A 67   67   . 62.484 64.442 79.094  1.00 10.05 1 . N  ? 
ATOM   284  CA  CA  . ASP ASP ASP A A 67   67   . 62.505 63.479 80.194  1.00 10.38 1 . C  ? 
ATOM   285  CB  CB  . ASP ASP ASP A A 67   67   . 62.171 62.074 79.675  1.00 10.26 1 . C  ? 
ATOM   286  CG  CG  . ASP ASP ASP A A 67   67   . 60.798 61.964 79.096  1.00 10.68 1 . C  ? 
ATOM   287  OD1 OD1 . ASP ASP ASP A A 67   67   . 59.863 62.599 79.623  1.00 10.82 1 . O  ? 
ATOM   288  OD2 OD2 . ASP ASP ASP A A 67   67   . 60.636 61.192 78.132  1.00 10.90 1 . O  ? 
ATOM   289  C   C   . ASP ASP ASP A A 67   67   . 63.829 63.409 80.970  1.00 10.44 1 . C  ? 
ATOM   290  O   O   . ASP ASP ASP A A 67   67   . 64.009 62.514 81.802  1.00 11.52 1 . O  ? 
ATOM   291  N   N   A SER SER SER A A 68   68   . 64.722 64.353 80.649  0.50 10.83 1 . N  ? 
ATOM   292  N   N   B SER SER SER A A 68   68   . 64.740 64.353 80.762  0.50 10.46 1 . N  ? 
ATOM   293  CA  CA  A SER SER SER A A 68   68   . 66.068 64.482 81.203  0.50 11.33 1 . C  ? 
ATOM   294  CA  CA  B SER SER SER A A 68   68   . 66.036 64.338 81.453  0.50 10.54 1 . C  ? 
ATOM   295  CB  CB  A SER SER SER A A 68   68   . 66.061 64.621 82.732  0.50 11.64 1 . C  ? 
ATOM   296  CB  CB  B SER SER SER A A 68   68   . 65.932 64.024 82.979  0.50 10.47 1 . C  ? 
ATOM   297  OG  OG  A SER SER SER A A 68   68   . 67.280 65.230 83.178  0.50 13.02 1 . O  ? 
ATOM   298  OG  OG  B SER SER SER A A 68   68   . 66.040 62.621 83.261  0.50 10.15 1 . O  ? 
ATOM   299  C   C   A SER SER SER A A 68   68   . 66.999 63.369 80.751  0.50 10.99 1 . C  ? 
ATOM   300  C   C   B SER SER SER A A 68   68   . 66.987 63.364 80.791  0.50 10.59 1 . C  ? 
ATOM   301  O   O   A SER SER SER A A 68   68   . 66.625 62.487 79.966  0.50 10.88 1 . O  ? 
ATOM   302  O   O   B SER SER SER A A 68   68   . 66.616 62.575 79.911  0.50 10.56 1 . O  ? 
ATOM   303  N   N   . TYR TYR TYR A A 69   69   . 68.230 63.437 81.242  1.00 10.97 1 . N  ? 
ATOM   304  CA  CA  . TYR TYR TYR A A 69   69   . 69.309 62.579 80.778  1.00 10.78 1 . C  ? 
ATOM   305  CB  CB  . TYR TYR TYR A A 69   69   . 70.652 63.318 80.942  1.00 11.45 1 . C  ? 
ATOM   306  CG  CG  . TYR TYR TYR A A 69   69   . 70.977 63.732 82.358  1.00 12.14 1 . C  ? 
ATOM   307  CD1 CD1 . TYR TYR TYR A A 69   69   . 71.461 62.814 83.274  1.00 12.16 1 . C  ? 
ATOM   308  CE1 CE1 . TYR TYR TYR A A 69   69   . 71.720 63.179 84.582  1.00 13.41 1 . C  ? 
ATOM   309  CZ  CZ  . TYR TYR TYR A A 69   69   . 71.525 64.479 84.973  1.00 13.66 1 . C  ? 
ATOM   310  OH  OH  . TYR TYR TYR A A 69   69   . 71.829 64.797 86.289  1.00 16.65 1 . O  ? 
ATOM   311  CE2 CE2 . TYR TYR TYR A A 69   69   . 71.033 65.420 84.096  1.00 13.17 1 . C  ? 
ATOM   312  CD2 CD2 . TYR TYR TYR A A 69   69   . 70.776 65.046 82.786  1.00 12.39 1 . C  ? 
ATOM   313  C   C   . TYR TYR TYR A A 69   69   . 69.359 61.215 81.470  1.00 10.63 1 . C  ? 
ATOM   314  O   O   . TYR TYR TYR A A 69   69   . 70.238 60.410 81.159  1.00 10.63 1 . O  ? 
ATOM   315  N   N   . VAL VAL VAL A A 70   70   . 68.477 60.947 82.443  1.00 10.10 1 . N  ? 
ATOM   316  CA  CA  . VAL VAL VAL A A 70   70   . 68.481 59.661 83.121  1.00 10.30 1 . C  ? 
ATOM   317  CB  CB  . VAL VAL VAL A A 70   70   . 67.988 59.764 84.577  1.00 10.45 1 . C  ? 
ATOM   318  CG1 CG1 . VAL VAL VAL A A 70   70   . 68.019 58.394 85.240  1.00 10.84 1 . C  ? 
ATOM   319  CG2 CG2 . VAL VAL VAL A A 70   70   . 68.852 60.766 85.352  1.00 10.72 1 . C  ? 
ATOM   320  C   C   . VAL VAL VAL A A 70   70   . 67.666 58.678 82.268  1.00 9.76  1 . C  ? 
ATOM   321  O   O   . VAL VAL VAL A A 70   70   . 66.441 58.571 82.371  1.00 10.36 1 . O  ? 
ATOM   322  N   N   . GLN GLN GLN A A 71   71   . 68.386 58.013 81.373  1.00 9.49  1 . N  ? 
ATOM   323  CA  CA  . GLN GLN GLN A A 71   71   . 67.827 57.103 80.372  1.00 9.27  1 . C  ? 
ATOM   324  CB  CB  . GLN GLN GLN A A 71   71   . 67.740 57.780 78.998  1.00 9.18  1 . C  ? 
ATOM   325  CG  CG  . GLN GLN GLN A A 71   71   . 66.998 59.110 78.961  1.00 9.33  1 . C  ? 
ATOM   326  CD  CD  . GLN GLN GLN A A 71   71   . 65.552 59.024 79.403  1.00 9.60  1 . C  ? 
ATOM   327  OE1 OE1 . GLN GLN GLN A A 71   71   . 64.915 57.971 79.334  1.00 9.48  1 . O  ? 
ATOM   328  NE2 NE2 . GLN GLN GLN A A 71   71   . 65.016 60.141 79.864  1.00 10.01 1 . N  ? 
ATOM   329  C   C   . GLN GLN GLN A A 71   71   . 68.724 55.879 80.277  1.00 9.19  1 . C  ? 
ATOM   330  O   O   . GLN GLN GLN A A 71   71   . 69.813 55.816 80.861  1.00 9.60  1 . O  ? 
ATOM   331  N   N   . GLY GLY GLY A A 72   72   . 68.279 54.902 79.502  1.00 8.64  1 . N  ? 
ATOM   332  CA  CA  . GLY GLY GLY A A 72   72   . 69.084 53.719 79.199  1.00 8.78  1 . C  ? 
ATOM   333  C   C   . GLY GLY GLY A A 72   72   . 68.594 53.037 77.953  1.00 8.83  1 . C  ? 
ATOM   334  O   O   . GLY GLY GLY A A 72   72   . 67.573 53.415 77.382  1.00 8.77  1 . O  ? 
ATOM   335  N   N   . ALA ALA ALA A A 73   73   . 69.312 52.004 77.533  1.00 8.88  1 . N  ? 
ATOM   336  CA  CA  . ALA ALA ALA A A 73   73   . 68.875 51.206 76.396  1.00 9.30  1 . C  ? 
ATOM   337  CB  CB  . ALA ALA ALA A A 73   73   . 69.946 50.200 76.040  1.00 9.77  1 . C  ? 
ATOM   338  C   C   . ALA ALA ALA A A 73   73   . 67.563 50.473 76.715  1.00 9.61  1 . C  ? 
ATOM   339  O   O   . ALA ALA ALA A A 73   73   . 67.429 49.904 77.785  1.00 10.30 1 . O  ? 
ATOM   340  N   N   . PRO PRO PRO A A 74   74   . 66.594 50.473 75.794  1.00 9.40  1 . N  ? 
ATOM   341  CA  CA  . PRO PRO PRO A A 74   74   . 65.322 49.832 76.091  1.00 9.53  1 . C  ? 
ATOM   342  CB  CB  . PRO PRO PRO A A 74   74   . 64.412 50.301 74.950  1.00 9.66  1 . C  ? 
ATOM   343  CG  CG  . PRO PRO PRO A A 74   74   . 65.345 50.562 73.819  1.00 9.46  1 . C  ? 
ATOM   344  CD  CD  . PRO PRO PRO A A 74   74   . 66.599 51.085 74.454  1.00 9.50  1 . C  ? 
ATOM   345  C   C   . PRO PRO PRO A A 74   74   . 65.366 48.315 76.087  1.00 9.85  1 . C  ? 
ATOM   346  O   O   . PRO PRO PRO A A 74   74   . 66.311 47.711 75.529  1.00 12.37 1 . O  ? 
ATOM   347  N   N   . LEU LEU LEU A A 75   75   . 64.367 47.744 76.744  1.00 9.53  1 . N  ? 
ATOM   348  CA  CA  . LEU LEU LEU A A 75   75   . 64.083 46.321 76.720  1.00 10.12 1 . C  ? 
ATOM   349  CB  CB  . LEU LEU LEU A A 75   75   . 64.097 45.775 78.144  1.00 11.34 1 . C  ? 
ATOM   350  CG  CG  . LEU LEU LEU A A 75   75   . 65.482 45.843 78.817  1.00 12.80 1 . C  ? 
ATOM   351  CD1 CD1 . LEU LEU LEU A A 75   75   . 65.267 45.628 80.310  1.00 13.25 1 . C  ? 
ATOM   352  CD2 CD2 . LEU LEU LEU A A 75   75   . 66.494 44.879 78.237  1.00 13.34 1 . C  ? 
ATOM   353  C   C   . LEU LEU LEU A A 75   75   . 62.730 46.131 76.059  1.00 9.24  1 . C  ? 
ATOM   354  O   O   . LEU LEU LEU A A 75   75   . 61.815 46.953 76.227  1.00 9.51  1 . O  ? 
ATOM   355  N   N   . GLY GLY GLY A A 76   76   . 62.587 45.050 75.301  1.00 8.45  1 . N  ? 
ATOM   356  CA  CA  . GLY GLY GLY A A 76   76   . 61.358 44.713 74.611  1.00 8.29  1 . C  ? 
ATOM   357  C   C   . GLY GLY GLY A A 76   76   . 61.532 44.662 73.106  1.00 8.05  1 . C  ? 
ATOM   358  O   O   . GLY GLY GLY A A 76   76   . 62.307 45.407 72.514  1.00 8.39  1 . O  ? 
ATOM   359  N   N   . GLY GLY GLY A A 77   77   . 60.770 43.779 72.482  1.00 8.01  1 . N  ? 
ATOM   360  CA  CA  . GLY GLY GLY A A 77   77   . 60.822 43.578 71.056  1.00 8.51  1 . C  ? 
ATOM   361  C   C   . GLY GLY GLY A A 77   77   . 60.034 44.589 70.255  1.00 8.80  1 . C  ? 
ATOM   362  O   O   . GLY GLY GLY A A 77   77   . 59.308 45.444 70.797  1.00 8.85  1 . O  ? 
ATOM   363  N   N   . PHE PHE PHE A A 78   78   . 60.145 44.472 68.933  1.00 9.06  1 . N  ? 
ATOM   364  CA  CA  . PHE PHE PHE A A 78   78   . 59.404 45.343 68.023  1.00 9.46  1 . C  ? 
ATOM   365  CB  CB  . PHE PHE PHE A A 78   78   . 59.750 45.097 66.549  1.00 9.88  1 . C  ? 
ATOM   366  CG  CG  . PHE PHE PHE A A 78   78   . 61.187 45.365 66.137  1.00 10.24 1 . C  ? 
ATOM   367  CD1 CD1 . PHE PHE PHE A A 78   78   . 62.139 45.925 66.972  1.00 10.31 1 . C  ? 
ATOM   368  CE1 CE1 . PHE PHE PHE A A 78   78   . 63.442 46.143 66.522  1.00 10.84 1 . C  ? 
ATOM   369  CZ  CZ  . PHE PHE PHE A A 78   78   . 63.772 45.813 65.210  1.00 10.60 1 . C  ? 
ATOM   370  CE2 CE2 . PHE PHE PHE A A 78   78   . 62.828 45.296 64.371  1.00 11.35 1 . C  ? 
ATOM   371  CD2 CD2 . PHE PHE PHE A A 78   78   . 61.553 45.065 64.815  1.00 11.08 1 . C  ? 
ATOM   372  C   C   . PHE PHE PHE A A 78   78   . 57.911 45.075 68.157  1.00 9.21  1 . C  ? 
ATOM   373  O   O   . PHE PHE PHE A A 78   78   . 57.444 43.946 68.052  1.00 9.30  1 . O  ? 
ATOM   374  N   N   . GLY GLY GLY A A 79   79   . 57.132 46.131 68.375  1.00 9.02  1 . N  ? 
ATOM   375  CA  CA  . GLY GLY GLY A A 79   79   . 55.689 46.004 68.509  1.00 9.08  1 . C  ? 
ATOM   376  C   C   . GLY GLY GLY A A 79   79   . 55.238 45.435 69.841  1.00 8.85  1 . C  ? 
ATOM   377  O   O   . GLY GLY GLY A A 79   79   . 54.039 45.237 70.042  1.00 9.99  1 . O  ? 
ATOM   378  N   N   . ALA ALA ALA A A 80   80   . 56.167 45.204 70.773  1.00 8.50  1 . N  ? 
ATOM   379  CA  CA  . ALA ALA ALA A A 80   80   . 55.834 44.572 72.047  1.00 9.08  1 . C  ? 
ATOM   380  CB  CB  . ALA ALA ALA A A 80   80   . 57.020 43.750 72.538  1.00 9.30  1 . C  ? 
ATOM   381  C   C   . ALA ALA ALA A A 80   80   . 55.434 45.546 73.119  1.00 9.14  1 . C  ? 
ATOM   382  O   O   . ALA ALA ALA A A 80   80   . 54.917 45.121 74.138  1.00 9.51  1 . O  ? 
ATOM   383  N   N   . GLY GLY GLY A A 81   81   . 55.724 46.837 72.910  1.00 9.14  1 . N  ? 
ATOM   384  CA  CA  . GLY GLY GLY A A 81   81   . 55.826 47.792 74.020  1.00 9.63  1 . C  ? 
ATOM   385  C   C   . GLY GLY GLY A A 81   81   . 57.224 47.648 74.592  1.00 10.26 1 . C  ? 
ATOM   386  O   O   . GLY GLY GLY A A 81   81   . 57.715 46.525 74.768  1.00 12.36 1 . O  ? 
ATOM   387  N   N   . THR THR THR A A 82   82   . 57.868 48.752 74.916  1.00 9.42  1 . N  ? 
ATOM   388  CA  CA  . THR THR THR A A 82   82   . 59.206 48.703 75.489  1.00 9.36  1 . C  ? 
ATOM   389  CB  CB  . THR THR THR A A 82   82   . 60.248 49.355 74.590  1.00 10.04 1 . C  ? 
ATOM   390  OG1 OG1 . THR THR THR A A 82   82   . 59.835 50.712 74.307  1.00 10.08 1 . O  ? 
ATOM   391  CG2 CG2 . THR THR THR A A 82   82   . 60.425 48.573 73.305  1.00 10.85 1 . C  ? 
ATOM   392  C   C   . THR THR THR A A 82   82   . 59.245 49.376 76.838  1.00 8.92  1 . C  ? 
ATOM   393  O   O   . THR THR THR A A 82   82   . 58.361 50.158 77.214  1.00 8.89  1 . O  ? 
ATOM   394  N   N   . ILE ILE ILE A A 83   83   . 60.285 49.017 77.582  1.00 8.99  1 . N  ? 
ATOM   395  CA  CA  . ILE ILE ILE A A 83   83   . 60.519 49.534 78.920  1.00 9.42  1 . C  ? 
ATOM   396  CB  CB  . ILE ILE ILE A A 83   83   . 60.351 48.439 80.009  1.00 10.32 1 . C  ? 
ATOM   397  CG1 CG1 . ILE ILE ILE A A 83   83   . 58.972 47.770 79.918  1.00 10.26 1 . C  ? 
ATOM   398  CD1 CD1 . ILE ILE ILE A A 83   83   . 58.818 46.502 80.728  1.00 11.10 1 . C  ? 
ATOM   399  CG2 CG2 . ILE ILE ILE A A 83   83   . 60.544 49.041 81.398  1.00 11.43 1 . C  ? 
ATOM   400  C   C   . ILE ILE ILE A A 83   83   . 61.943 50.051 78.964  1.00 9.16  1 . C  ? 
ATOM   401  O   O   . ILE ILE ILE A A 83   83   . 62.882 49.290 78.717  1.00 9.27  1 . O  ? 
ATOM   402  N   N   . GLY GLY GLY A A 84   84   . 62.114 51.317 79.315  1.00 8.79  1 . N  ? 
ATOM   403  CA  CA  . GLY GLY GLY A A 84   84   . 63.426 51.930 79.465  1.00 8.67  1 . C  ? 
ATOM   404  C   C   . GLY GLY GLY A A 84   84   . 63.894 51.862 80.895  1.00 8.88  1 . C  ? 
ATOM   405  O   O   . GLY GLY GLY A A 84   84   . 63.359 52.555 81.771  1.00 9.30  1 . O  ? 
ATOM   406  N   N   . ARG ARG ARG A A 85   85   . 64.885 51.005 81.132  1.00 9.01  1 . N  ? 
ATOM   407  CA  CA  . ARG ARG ARG A A 85   85   . 65.570 50.919 82.409  1.00 8.93  1 . C  ? 
ATOM   408  CB  CB  . ARG ARG ARG A A 85   85   . 65.979 49.489 82.746  1.00 9.08  1 . C  ? 
ATOM   409  CG  CG  . ARG ARG ARG A A 85   85   . 66.363 49.336 84.196  1.00 9.20  1 . C  ? 
ATOM   410  CD  CD  . ARG ARG ARG A A 85   85   . 67.002 48.005 84.493  1.00 9.11  1 . C  ? 
ATOM   411  NE  NE  . ARG ARG ARG A A 85   85   . 67.289 47.922 85.925  1.00 9.01  1 . N  ? 
ATOM   412  CZ  CZ  . ARG ARG ARG A A 85   85   . 68.127 47.062 86.491  1.00 9.22  1 . C  ? 
ATOM   413  NH1 NH1 . ARG ARG ARG A A 85   85   . 68.779 46.156 85.769  1.00 9.42  1 . N  ? 
ATOM   414  NH2 NH2 . ARG ARG ARG A A 85   85   . 68.320 47.108 87.806  1.00 9.64  1 . N  ? 
ATOM   415  C   C   . ARG ARG ARG A A 85   85   . 66.796 51.817 82.314  1.00 9.05  1 . C  ? 
ATOM   416  O   O   . ARG ARG ARG A A 85   85   . 67.621 51.659 81.421  1.00 9.24  1 . O  ? 
ATOM   417  N   N   . THR THR THR A A 86   86   . 66.915 52.771 83.220  1.00 9.08  1 . N  ? 
ATOM   418  CA  CA  . THR THR THR A A 86   86   . 67.926 53.813 83.092  1.00 9.44  1 . C  ? 
ATOM   419  CB  CB  . THR THR THR A A 86   86   . 67.497 55.099 83.789  1.00 9.79  1 . C  ? 
ATOM   420  OG1 OG1 . THR THR THR A A 86   86   . 67.717 54.976 85.202  1.00 9.82  1 . O  ? 
ATOM   421  CG2 CG2 . THR THR THR A A 86   86   . 66.041 55.400 83.527  1.00 9.88  1 . C  ? 
ATOM   422  C   C   . THR THR THR A A 86   86   . 69.257 53.385 83.674  1.00 9.52  1 . C  ? 
ATOM   423  O   O   . THR THR THR A A 86   86   . 69.375 52.388 84.384  1.00 9.96  1 . O  ? 
ATOM   424  N   N   . TYR TYR TYR A A 87   87   . 70.283 54.201 83.425  1.00 9.67  1 . N  ? 
ATOM   425  CA  CA  . TYR TYR TYR A A 87   87   . 71.598 53.916 83.983  1.00 10.00 1 . C  ? 
ATOM   426  CB  CB  . TYR TYR TYR A A 87   87   . 72.661 54.820 83.361  1.00 9.98  1 . C  ? 
ATOM   427  CG  CG  . TYR TYR TYR A A 87   87   . 72.675 56.258 83.783  1.00 10.50 1 . C  ? 
ATOM   428  CD1 CD1 . TYR TYR TYR A A 87   87   . 73.281 56.651 84.979  1.00 10.90 1 . C  ? 
ATOM   429  CE1 CE1 . TYR TYR TYR A A 87   87   . 73.354 57.988 85.333  1.00 11.41 1 . C  ? 
ATOM   430  CZ  CZ  . TYR TYR TYR A A 87   87   . 72.831 58.954 84.497  1.00 11.50 1 . C  ? 
ATOM   431  OH  OH  . TYR TYR TYR A A 87   87   . 72.928 60.290 84.817  1.00 13.21 1 . O  ? 
ATOM   432  CE2 CE2 . TYR TYR TYR A A 87   87   . 72.240 58.591 83.296  1.00 11.32 1 . C  ? 
ATOM   433  CD2 CD2 . TYR TYR TYR A A 87   87   . 72.165 57.254 82.949  1.00 10.70 1 . C  ? 
ATOM   434  C   C   . TYR TYR TYR A A 87   87   . 71.646 53.948 85.509  1.00 10.36 1 . C  ? 
ATOM   435  O   O   . TYR TYR TYR A A 87   87   . 72.561 53.366 86.091  1.00 11.16 1 . O  ? 
ATOM   436  N   N   . ASN ASN ASN A A 88   88   . 70.650 54.567 86.143  1.00 10.27 1 . N  ? 
ATOM   437  CA  CA  . ASN ASN ASN A A 88   88   . 70.542 54.562 87.597  1.00 10.69 1 . C  ? 
ATOM   438  CB  CB  . ASN ASN ASN A A 88   88   . 69.861 55.833 88.087  1.00 11.42 1 . C  ? 
ATOM   439  CG  CG  . ASN ASN ASN A A 88   88   . 70.805 57.008 88.110  1.00 11.42 1 . C  ? 
ATOM   440  OD1 OD1 . ASN ASN ASN A A 88   88   . 72.010 56.813 88.113  1.00 12.33 1 . O  ? 
ATOM   441  ND2 ND2 . ASN ASN ASN A A 88   88   . 70.272 58.207 88.079  1.00 12.72 1 . N  ? 
ATOM   442  C   C   . ASN ASN ASN A A 88   88   . 69.843 53.316 88.136  1.00 10.56 1 . C  ? 
ATOM   443  O   O   . ASN ASN ASN A A 88   88   . 69.844 53.109 89.359  1.00 11.31 1 . O  ? 
ATOM   444  N   N   . GLY GLY GLY A A 89   89   . 69.278 52.489 87.258  1.00 10.03 1 . N  ? 
ATOM   445  CA  CA  . GLY GLY GLY A A 89   89   . 68.702 51.197 87.632  1.00 9.71  1 . C  ? 
ATOM   446  C   C   . GLY GLY GLY A A 89   89   . 67.183 51.150 87.619  1.00 9.54  1 . C  ? 
ATOM   447  O   O   . GLY GLY GLY A A 89   89   . 66.619 50.059 87.708  1.00 9.83  1 . O  ? 
ATOM   448  N   N   . GLY GLY GLY A A 90   90   . 66.517 52.310 87.529  1.00 9.44  1 . N  ? 
ATOM   449  CA  CA  . GLY GLY GLY A A 90   90   . 65.072 52.348 87.604  1.00 9.13  1 . C  ? 
ATOM   450  C   C   . GLY GLY GLY A A 90   90   . 64.399 52.007 86.300  1.00 8.90  1 . C  ? 
ATOM   451  O   O   . GLY GLY GLY A A 90   90   . 64.910 52.316 85.220  1.00 9.09  1 . O  ? 
ATOM   452  N   N   . PHE PHE PHE A A 91   91   . 63.235 51.379 86.404  1.00 8.42  1 . N  ? 
ATOM   453  CA  CA  . PHE PHE PHE A A 91   91   . 62.354 51.129 85.258  1.00 8.25  1 . C  ? 
ATOM   454  CB  CB  . PHE PHE PHE A A 91   91   . 61.574 49.819 85.431  1.00 8.34  1 . C  ? 
ATOM   455  CG  CG  . PHE PHE PHE A A 91   91   . 62.461 48.581 85.479  1.00 8.42  1 . C  ? 
ATOM   456  CD1 CD1 . PHE PHE PHE A A 91   91   . 63.078 48.169 86.653  1.00 8.38  1 . C  ? 
ATOM   457  CE1 CE1 . PHE PHE PHE A A 91   91   . 63.896 47.052 86.680  1.00 8.44  1 . C  ? 
ATOM   458  CZ  CZ  . PHE PHE PHE A A 91   91   . 64.096 46.308 85.531  1.00 8.50  1 . C  ? 
ATOM   459  CE2 CE2 . PHE PHE PHE A A 91   91   . 63.504 46.706 84.357  1.00 8.32  1 . C  ? 
ATOM   460  CD2 CD2 . PHE PHE PHE A A 91   91   . 62.685 47.828 84.337  1.00 8.25  1 . C  ? 
ATOM   461  C   C   . PHE PHE PHE A A 91   91   . 61.479 52.359 85.140  1.00 8.28  1 . C  ? 
ATOM   462  O   O   . PHE PHE PHE A A 91   91   . 60.535 52.553 85.916  1.00 8.32  1 . O  ? 
ATOM   463  N   N   . SER SER SER A A 92   92   . 61.824 53.220 84.184  1.00 8.39  1 . N  ? 
ATOM   464  CA  CA  . SER SER SER A A 92   92   . 61.344 54.596 84.176  1.00 8.57  1 . C  ? 
ATOM   465  CB  CB  . SER SER SER A A 92   92   . 62.477 55.561 84.553  1.00 9.12  1 . C  ? 
ATOM   466  OG  OG  . SER SER SER A A 92   92   . 63.047 55.227 85.794  1.00 9.46  1 . O  ? 
ATOM   467  C   C   . SER SER SER A A 92   92   . 60.728 55.103 82.890  1.00 8.51  1 . C  ? 
ATOM   468  O   O   . SER SER SER A A 92   92   . 59.868 55.977 82.958  1.00 8.92  1 . O  ? 
ATOM   469  N   N   . ARG ARG ARG A A 93   93   . 61.162 54.643 81.714  1.00 8.30  1 . N  ? 
ATOM   470  CA  CA  . ARG ARG ARG A A 93   93   . 60.610 55.199 80.477  1.00 8.26  1 . C  ? 
ATOM   471  CB  CB  . ARG ARG ARG A A 93   93   . 61.676 55.708 79.517  1.00 8.32  1 . C  ? 
ATOM   472  CG  CG  . ARG ARG ARG A A 93   93   . 61.041 56.557 78.436  1.00 8.67  1 . C  ? 
ATOM   473  CD  CD  . ARG ARG ARG A A 93   93   . 62.047 57.327 77.612  1.00 8.90  1 . C  ? 
ATOM   474  NE  NE  . ARG ARG ARG A A 93   93   . 62.774 56.434 76.705  1.00 8.91  1 . N  ? 
ATOM   475  CZ  CZ  . ARG ARG ARG A A 93   93   . 63.821 56.798 75.979  1.00 9.55  1 . C  ? 
ATOM   476  NH1 NH1 . ARG ARG ARG A A 93   93   . 64.340 58.027 76.085  1.00 9.74  1 . N  ? 
ATOM   477  NH2 NH2 . ARG ARG ARG A A 93   93   . 64.374 55.924 75.141  1.00 9.98  1 . N  ? 
ATOM   478  C   C   . ARG ARG ARG A A 93   93   . 59.687 54.176 79.844  1.00 8.37  1 . C  ? 
ATOM   479  O   O   . ARG ARG ARG A A 93   93   . 60.130 53.245 79.153  1.00 8.84  1 . O  ? 
ATOM   480  N   N   . TRP TRP TRP A A 94   94   . 58.387 54.353 80.061  1.00 7.91  1 . N  ? 
ATOM   481  CA  CA  . TRP TRP TRP A A 94   94   . 57.392 53.325 79.761  1.00 8.09  1 . C  ? 
ATOM   482  CB  CB  . TRP TRP TRP A A 94   94   . 56.306 53.271 80.851  1.00 8.30  1 . C  ? 
ATOM   483  CG  CG  . TRP TRP TRP A A 94   94   . 56.889 52.894 82.152  1.00 8.10  1 . C  ? 
ATOM   484  CD1 CD1 . TRP TRP TRP A A 94   94   . 57.381 53.733 83.110  1.00 8.39  1 . C  ? 
ATOM   485  NE1 NE1 . TRP TRP TRP A A 94   94   . 57.915 53.018 84.140  1.00 8.24  1 . N  ? 
ATOM   486  CE2 CE2 . TRP TRP TRP A A 94   94   . 57.777 51.683 83.866  1.00 8.31  1 . C  ? 
ATOM   487  CD2 CD2 . TRP TRP TRP A A 94   94   . 57.132 51.580 82.618  1.00 8.26  1 . C  ? 
ATOM   488  CE3 CE3 . TRP TRP TRP A A 94   94   . 56.874 50.313 82.097  1.00 8.78  1 . C  ? 
ATOM   489  CZ3 CZ3 . TRP TRP TRP A A 94   94   . 57.241 49.221 82.838  1.00 8.72  1 . C  ? 
ATOM   490  CH2 CH2 . TRP TRP TRP A A 94   94   . 57.869 49.352 84.073  1.00 8.55  1 . C  ? 
ATOM   491  CZ2 CZ2 . TRP TRP TRP A A 94   94   . 58.149 50.575 84.600  1.00 8.50  1 . C  ? 
ATOM   492  C   C   . TRP TRP TRP A A 94   94   . 56.780 53.597 78.405  1.00 8.29  1 . C  ? 
ATOM   493  O   O   . TRP TRP TRP A A 94   94   . 56.140 54.615 78.190  1.00 8.48  1 . O  ? 
ATOM   494  N   N   . HIS HIS HIS A A 95   95   . 56.958 52.656 77.488  1.00 7.88  1 . N  ? 
ATOM   495  CA  CA  . HIS HIS HIS A A 95   95   . 56.378 52.693 76.155  1.00 8.47  1 . C  ? 
ATOM   496  CB  CB  . HIS HIS HIS A A 95   95   . 57.480 52.714 75.105  1.00 8.44  1 . C  ? 
ATOM   497  CG  CG  . HIS HIS HIS A A 95   95   . 58.232 53.999 75.017  1.00 8.54  1 . C  ? 
ATOM   498  ND1 ND1 . HIS HIS HIS A A 95   95   . 59.087 54.273 73.971  1.00 8.93  1 . N  ? 
ATOM   499  CE1 CE1 . HIS HIS HIS A A 95   95   . 59.613 55.470 74.143  1.00 8.84  1 . C  ? 
ATOM   500  NE2 NE2 . HIS HIS HIS A A 95   95   . 59.132 55.982 75.258  1.00 8.79  1 . N  ? 
ATOM   501  CD2 CD2 . HIS HIS HIS A A 95   95   . 58.256 55.089 75.817  1.00 8.69  1 . C  ? 
ATOM   502  C   C   . HIS HIS HIS A A 95   95   . 55.482 51.476 75.964  1.00 9.25  1 . C  ? 
ATOM   503  O   O   . HIS HIS HIS A A 95   95   . 55.319 50.967 74.843  1.00 10.92 1 . O  ? 
ATOM   504  N   N   . LEU LEU LEU A A 96   96   . 54.876 50.990 77.033  1.00 9.20  1 . N  ? 
ATOM   505  CA  CA  . LEU LEU LEU A A 96   96   . 53.994 49.826 76.935  1.00 9.88  1 . C  ? 
ATOM   506  CB  CB  . LEU LEU LEU A A 96   96   . 53.805 49.202 78.317  1.00 10.55 1 . C  ? 
ATOM   507  CG  CG  . LEU LEU LEU A A 96   96   . 55.063 48.559 78.898  1.00 11.27 1 . C  ? 
ATOM   508  CD1 CD1 . LEU LEU LEU A A 96   96   . 54.772 47.898 80.237  1.00 11.86 1 . C  ? 
ATOM   509  CD2 CD2 . LEU LEU LEU A A 96   96   . 55.714 47.552 77.956  1.00 11.28 1 . C  ? 
ATOM   510  C   C   . LEU LEU LEU A A 96   96   . 52.660 50.150 76.290  1.00 10.50 1 . C  ? 
ATOM   511  O   O   . LEU LEU LEU A A 96   96   . 52.067 49.283 75.642  1.00 11.57 1 . O  ? 
ATOM   512  N   N   . GLU GLU GLU A A 97   97   . 52.193 51.381 76.443  1.00 10.00 1 . N  ? 
ATOM   513  CA  CA  . GLU GLU GLU A A 97   97   . 51.029 51.894 75.724  1.00 10.52 1 . C  ? 
ATOM   514  CB  CB  . GLU GLU GLU A A 97   97   . 50.361 53.017 76.508  1.00 11.53 1 . C  ? 
ATOM   515  CG  CG  . GLU GLU GLU A A 97   97   . 49.073 53.492 75.868  1.00 13.27 1 . C  ? 
ATOM   516  CD  CD  . GLU GLU GLU A A 97   97   . 48.388 54.607 76.628  1.00 15.15 1 . C  ? 
ATOM   517  OE1 OE1 . GLU GLU GLU A A 97   97   . 48.856 54.993 77.707  1.00 16.71 1 . O  ? 
ATOM   518  OE2 OE2 . GLU GLU GLU A A 97   97   . 47.356 55.101 76.128  1.00 18.20 1 . O  ? 
ATOM   519  C   C   . GLU GLU GLU A A 97   97   . 51.549 52.363 74.377  1.00 10.07 1 . C  ? 
ATOM   520  O   O   . GLU GLU GLU A A 97   97   . 52.269 53.379 74.290  1.00 10.32 1 . O  ? 
ATOM   521  N   N   . ILE ILE ILE A A 98   98   . 51.239 51.609 73.320  1.00 10.47 1 . N  ? 
ATOM   522  CA  CA  . ILE ILE ILE A A 98   98   . 51.901 51.792 72.040  1.00 10.46 1 . C  ? 
ATOM   523  CB  CB  . ILE ILE ILE A A 98   98   . 51.463 50.735 70.997  1.00 10.95 1 . C  ? 
ATOM   524  CG1 CG1 . ILE ILE ILE A A 98   98   . 51.639 49.334 71.551  1.00 12.14 1 . C  ? 
ATOM   525  CD1 CD1 . ILE ILE ILE A A 98   98   . 53.042 49.081 71.957  1.00 11.64 1 . C  ? 
ATOM   526  CG2 CG2 . ILE ILE ILE A A 98   98   . 52.236 50.912 69.684  1.00 10.77 1 . C  ? 
ATOM   527  C   C   . ILE ILE ILE A A 98   98   . 51.626 53.171 71.458  1.00 9.62  1 . C  ? 
ATOM   528  O   O   . ILE ILE ILE A A 98   98   . 50.482 53.540 71.218  1.00 10.55 1 . O  ? 
ATOM   529  N   N   . GLY GLY GLY A A 99   99   . 52.700 53.901 71.183  1.00 9.23  1 . N  ? 
ATOM   530  CA  CA  . GLY GLY GLY A A 99   99   . 52.622 55.256 70.675  1.00 9.39  1 . C  ? 
ATOM   531  C   C   . GLY GLY GLY A A 99   99   . 52.756 56.345 71.716  1.00 9.47  1 . C  ? 
ATOM   532  O   O   . GLY GLY GLY A A 99   99   . 52.833 57.529 71.351  1.00 10.25 1 . O  ? 
ATOM   533  N   N   . LYS LYS LYS A A 100  100  . 52.798 55.973 73.003  1.00 9.60  1 . N  ? 
ATOM   534  CA  CA  . LYS LYS LYS A A 100  100  . 52.907 56.915 74.115  1.00 10.10 1 . C  ? 
ATOM   535  CB  CB  . LYS LYS LYS A A 100  100  . 51.764 56.696 75.119  1.00 11.34 1 . C  ? 
ATOM   536  CG  CG  . LYS LYS LYS A A 100  100  . 50.444 57.351 74.741  1.00 13.37 1 . C  ? 
ATOM   537  CD  CD  . LYS LYS LYS A A 100  100  . 49.885 56.898 73.419  1.00 14.84 1 . C  ? 
ATOM   538  CE  CE  . LYS LYS LYS A A 100  100  . 48.507 57.478 73.141  1.00 15.43 1 . C  ? 
ATOM   539  NZ  NZ  . LYS LYS LYS A A 100  100  . 48.082 56.999 71.803  1.00 15.46 1 . N  ? 
ATOM   540  C   C   . LYS LYS LYS A A 100  100  . 54.237 56.763 74.848  1.00 9.90  1 . C  ? 
ATOM   541  O   O   . LYS LYS LYS A A 100  100  . 54.830 55.669 74.903  1.00 9.59  1 . O  ? 
ATOM   542  N   N   . ASN ASN ASN A A 101  101  . 54.697 57.882 75.394  1.00 9.63  1 . N  ? 
ATOM   543  CA  CA  . ASN ASN ASN A A 101  101  . 55.919 57.970 76.184  1.00 9.72  1 . C  ? 
ATOM   544  CB  CB  . ASN ASN ASN A A 101  101  . 56.911 58.938 75.509  1.00 9.74  1 . C  ? 
ATOM   545  CG  CG  . ASN ASN ASN A A 101  101  . 58.153 59.214 76.342  1.00 10.09 1 . C  ? 
ATOM   546  OD1 OD1 . ASN ASN ASN A A 101  101  . 59.030 58.380 76.476  1.00 9.92  1 . O  ? 
ATOM   547  ND2 ND2 . ASN ASN ASN A A 101  101  . 58.257 60.410 76.869  1.00 10.24 1 . N  ? 
ATOM   548  C   C   . ASN ASN ASN A A 101  101  . 55.538 58.435 77.585  1.00 9.82  1 . C  ? 
ATOM   549  O   O   . ASN ASN ASN A A 101  101  . 55.065 59.555 77.745  1.00 10.60 1 . O  ? 
ATOM   550  N   N   . LYS LYS LYS A A 102  102  . 55.728 57.591 78.598  1.00 10.12 1 . N  ? 
ATOM   551  CA  CA  . LYS LYS LYS A A 102  102  . 55.382 57.942 79.981  1.00 10.96 1 . C  ? 
ATOM   552  CB  CB  . LYS LYS LYS A A 102  102  . 54.224 57.067 80.461  1.00 12.93 1 . C  ? 
ATOM   553  CG  CG  . LYS LYS LYS A A 102  102  . 53.756 57.343 81.880  1.00 16.12 1 . C  ? 
ATOM   554  CD  CD  . LYS LYS LYS A A 102  102  . 52.646 56.381 82.250  1.00 19.54 1 . C  ? 
ATOM   555  CE  CE  . LYS LYS LYS A A 102  102  . 52.131 56.599 83.659  1.00 22.35 1 . C  ? 
ATOM   556  NZ  NZ  . LYS LYS LYS A A 102  102  . 51.147 57.710 83.709  1.00 24.71 1 . N  ? 
ATOM   557  C   C   . LYS LYS LYS A A 102  102  . 56.623 57.729 80.837  1.00 10.72 1 . C  ? 
ATOM   558  O   O   . LYS LYS LYS A A 102  102  . 57.049 56.581 81.028  1.00 10.19 1 . O  ? 
ATOM   559  N   N   . TYR TYR TYR A A 103  103  . 57.187 58.818 81.354  1.00 9.78  1 . N  ? 
ATOM   560  CA  CA  . TYR TYR TYR A A 103  103  . 58.412 58.769 82.118  1.00 10.22 1 . C  ? 
ATOM   561  CB  CB  . TYR TYR TYR A A 103  103  . 59.392 59.854 81.670  1.00 10.55 1 . C  ? 
ATOM   562  CG  CG  . TYR TYR TYR A A 103  103  . 60.757 59.678 82.275  1.00 10.48 1 . C  ? 
ATOM   563  CD1 CD1 . TYR TYR TYR A A 103  103  . 61.060 60.204 83.522  1.00 11.26 1 . C  ? 
ATOM   564  CE1 CE1 . TYR TYR TYR A A 103  103  . 62.305 60.032 84.091  1.00 11.46 1 . C  ? 
ATOM   565  CZ  CZ  . TYR TYR TYR A A 103  103  . 63.273 59.295 83.426  1.00 11.07 1 . C  ? 
ATOM   566  OH  OH  . TYR TYR TYR A A 103  103  . 64.497 59.169 84.016  1.00 12.51 1 . O  ? 
ATOM   567  CE2 CE2 . TYR TYR TYR A A 103  103  . 62.991 58.731 82.204  1.00 10.35 1 . C  ? 
ATOM   568  CD2 CD2 . TYR TYR TYR A A 103  103  . 61.745 58.915 81.637  1.00 10.03 1 . C  ? 
ATOM   569  C   C   . TYR TYR TYR A A 103  103  . 58.061 58.897 83.589  1.00 10.45 1 . C  ? 
ATOM   570  O   O   . TYR TYR TYR A A 103  103  . 57.666 59.975 84.066  1.00 11.35 1 . O  ? 
ATOM   571  N   N   . THR THR THR A A 104  104  . 58.148 57.785 84.295  1.00 10.57 1 . N  ? 
ATOM   572  CA  CA  . THR THR THR A A 104  104  . 57.874 57.730 85.723  1.00 11.72 1 . C  ? 
ATOM   573  CB  CB  . THR THR THR A A 104  104  . 56.364 57.790 86.016  1.00 13.00 1 . C  ? 
ATOM   574  OG1 OG1 . THR THR THR A A 104  104  . 56.177 57.964 87.430  1.00 15.89 1 . O  ? 
ATOM   575  CG2 CG2 . THR THR THR A A 104  104  . 55.630 56.552 85.549  1.00 14.13 1 . C  ? 
ATOM   576  C   C   . THR THR THR A A 104  104  . 58.514 56.461 86.262  1.00 10.63 1 . C  ? 
ATOM   577  O   O   . THR THR THR A A 104  104  . 58.368 55.394 85.676  1.00 10.65 1 . O  ? 
ATOM   578  N   N   . THR THR THR A A 105  105  . 59.271 56.563 87.339  1.00 10.22 1 . N  ? 
ATOM   579  CA  CA  . THR THR THR A A 105  105  . 59.917 55.403 87.917  1.00 10.23 1 . C  ? 
ATOM   580  CB  CB  . THR THR THR A A 105  105  . 61.121 55.818 88.749  1.00 10.28 1 . C  ? 
ATOM   581  OG1 OG1 . THR THR THR A A 105  105  . 62.034 56.537 87.897  1.00 10.64 1 . O  ? 
ATOM   582  CG2 CG2 . THR THR THR A A 105  105  . 61.811 54.620 89.346  1.00 10.65 1 . C  ? 
ATOM   583  C   C   . THR THR THR A A 105  105  . 58.929 54.621 88.775  1.00 10.24 1 . C  ? 
ATOM   584  O   O   . THR THR THR A A 105  105  . 58.332 55.154 89.712  1.00 11.10 1 . O  ? 
ATOM   585  N   N   . VAL VAL VAL A A 106  106  . 58.738 53.349 88.446  1.00 9.40  1 . N  ? 
ATOM   586  CA  CA  . VAL VAL VAL A A 106  106  . 57.915 52.457 89.269  1.00 9.27  1 . C  ? 
ATOM   587  CB  CB  . VAL VAL VAL A A 106  106  . 57.216 51.388 88.409  1.00 9.41  1 . C  ? 
ATOM   588  CG1 CG1 . VAL VAL VAL A A 106  106  . 56.412 50.444 89.287  1.00 9.41  1 . C  ? 
ATOM   589  CG2 CG2 . VAL VAL VAL A A 106  106  . 56.290 52.053 87.398  1.00 9.25  1 . C  ? 
ATOM   590  C   C   . VAL VAL VAL A A 106  106  . 58.861 51.856 90.290  1.00 9.11  1 . C  ? 
ATOM   591  O   O   . VAL VAL VAL A A 106  106  . 59.650 50.949 90.002  1.00 8.16  1 . O  ? 
ATOM   592  N   N   . TYR TYR TYR A A 107  107  . 58.829 52.405 91.502  1.00 9.26  1 . N  ? 
ATOM   593  CA  CA  . TYR TYR TYR A A 107  107  . 59.896 52.154 92.447  1.00 9.57  1 . C  ? 
ATOM   594  CB  CB  . TYR TYR TYR A A 107  107  . 59.809 53.132 93.649  1.00 10.82 1 . C  ? 
ATOM   595  CG  CG  . TYR TYR TYR A A 107  107  . 60.097 54.558 93.244  1.00 11.88 1 . C  ? 
ATOM   596  CD1 CD1 . TYR TYR TYR A A 107  107  . 61.398 54.973 92.988  1.00 13.03 1 . C  ? 
ATOM   597  CE1 CE1 . TYR TYR TYR A A 107  107  . 61.667 56.285 92.582  1.00 14.22 1 . C  ? 
ATOM   598  CZ  CZ  . TYR TYR TYR A A 107  107  . 60.619 57.176 92.438  1.00 14.84 1 . C  ? 
ATOM   599  OH  OH  . TYR TYR TYR A A 107  107  . 60.869 58.481 92.048  1.00 19.16 1 . O  ? 
ATOM   600  CE2 CE2 . TYR TYR TYR A A 107  107  . 59.332 56.793 92.710  1.00 14.58 1 . C  ? 
ATOM   601  CD2 CD2 . TYR TYR TYR A A 107  107  . 59.076 55.483 93.107  1.00 13.26 1 . C  ? 
ATOM   602  C   C   . TYR TYR TYR A A 107  107  . 59.981 50.721 92.947  1.00 8.88  1 . C  ? 
ATOM   603  O   O   . TYR TYR TYR A A 107  107  . 61.054 50.276 93.312  1.00 8.94  1 . O  ? 
ATOM   604  N   N   . ALA ALA ALA A A 108  108  . 58.859 49.994 92.948  1.00 8.70  1 . N  ? 
ATOM   605  CA  CA  . ALA ALA ALA A A 108  108  . 58.897 48.598 93.367  1.00 8.99  1 . C  ? 
ATOM   606  CB  CB  . ALA ALA ALA A A 108  108  . 57.496 48.048 93.534  1.00 9.23  1 . C  ? 
ATOM   607  C   C   . ALA ALA ALA A A 108  108  . 59.678 47.696 92.417  1.00 8.44  1 . C  ? 
ATOM   608  O   O   . ALA ALA ALA A A 108  108  . 60.004 46.579 92.790  1.00 8.76  1 . O  ? 
ATOM   609  N   N   . ASN ASN ASN A A 109  109  . 59.949 48.151 91.195  1.00 8.05  1 . N  ? 
ATOM   610  CA  CA  . ASN ASN ASN A A 109  109  . 60.600 47.312 90.177  1.00 8.07  1 . C  ? 
ATOM   611  CB  CB  . ASN ASN ASN A A 109  109  . 60.168 47.766 88.782  1.00 8.19  1 . C  ? 
ATOM   612  CG  CG  . ASN ASN ASN A A 109  109  . 58.677 47.623 88.532  1.00 7.89  1 . C  ? 
ATOM   613  OD1 OD1 . ASN ASN ASN A A 109  109  . 57.900 47.165 89.393  1.00 8.40  1 . O  ? 
ATOM   614  ND2 ND2 . ASN ASN ASN A A 109  109  . 58.258 48.047 87.347  1.00 7.94  1 . N  ? 
ATOM   615  C   C   . ASN ASN ASN A A 109  109  . 62.110 47.468 90.300  1.00 8.15  1 . C  ? 
ATOM   616  O   O   . ASN ASN ASN A A 109  109  . 62.640 48.530 89.962  1.00 8.36  1 . O  ? 
ATOM   617  N   N   . GLN GLN GLN A A 110  110  . 62.801 46.467 90.841  1.00 8.35  1 . N  ? 
ATOM   618  CA  CA  . GLN GLN GLN A A 110  110  . 64.231 46.629 91.174  1.00 8.62  1 . C  ? 
ATOM   619  CB  CB  . GLN GLN GLN A A 110  110  . 64.420 47.273 92.564  1.00 8.97  1 . C  ? 
ATOM   620  CG  CG  . GLN GLN GLN A A 110  110  . 63.768 48.626 92.805  1.00 9.07  1 . C  ? 
ATOM   621  CD  CD  . GLN GLN GLN A A 110  110  . 64.326 49.783 91.979  1.00 9.11  1 . C  ? 
ATOM   622  OE1 OE1 . GLN GLN GLN A A 110  110  . 65.370 49.666 91.342  1.00 9.29  1 . O  ? 
ATOM   623  NE2 NE2 . GLN GLN GLN A A 110  110  . 63.618 50.903 91.987  1.00 9.38  1 . N  ? 
ATOM   624  C   C   . GLN GLN GLN A A 110  110  . 64.914 45.301 91.253  1.00 8.95  1 . C  ? 
ATOM   625  O   O   . GLN GLN GLN A A 110  110  . 64.275 44.264 91.447  1.00 8.98  1 . O  ? 
ATOM   626  N   N   . PHE PHE PHE A A 111  111  . 66.238 45.351 91.164  1.00 8.82  1 . N  ? 
ATOM   627  CA  CA  . PHE PHE PHE A A 111  111  . 67.076 44.317 91.730  1.00 8.77  1 . C  ? 
ATOM   628  CB  CB  . PHE PHE PHE A A 111  111  . 68.153 43.869 90.760  1.00 9.00  1 . C  ? 
ATOM   629  CG  CG  . PHE PHE PHE A A 111  111  . 67.647 42.983 89.659  1.00 9.01  1 . C  ? 
ATOM   630  CD1 CD1 . PHE PHE PHE A A 111  111  . 67.537 41.623 89.862  1.00 9.53  1 . C  ? 
ATOM   631  CE1 CE1 . PHE PHE PHE A A 111  111  . 67.069 40.778 88.874  1.00 9.67  1 . C  ? 
ATOM   632  CZ  CZ  . PHE PHE PHE A A 111  111  . 66.720 41.285 87.654  1.00 9.53  1 . C  ? 
ATOM   633  CE2 CE2 . PHE PHE PHE A A 111  111  . 66.803 42.651 87.433  1.00 9.32  1 . C  ? 
ATOM   634  CD2 CD2 . PHE PHE PHE A A 111  111  . 67.278 43.491 88.423  1.00 9.36  1 . C  ? 
ATOM   635  C   C   . PHE PHE PHE A A 111  111  . 67.704 44.837 93.016  1.00 9.05  1 . C  ? 
ATOM   636  O   O   . PHE PHE PHE A A 111  111  . 68.081 46.020 93.110  1.00 9.12  1 . O  ? 
ATOM   637  N   N   . SER SER SER A A 112  112  . 67.763 43.949 94.005  1.00 9.34  1 . N  ? 
ATOM   638  CA  CA  . SER SER SER A A 112  112  . 68.360 44.223 95.303  1.00 9.67  1 . C  ? 
ATOM   639  CB  CB  . SER SER SER A A 112  112  . 67.294 44.323 96.393  1.00 9.70  1 . C  ? 
ATOM   640  OG  OG  . SER SER SER A A 112  112  . 66.370 45.357 96.119  1.00 10.18 1 . O  ? 
ATOM   641  C   C   . SER SER SER A A 112  112  . 69.337 43.108 95.646  1.00 9.92  1 . C  ? 
ATOM   642  O   O   . SER SER SER A A 112  112  . 69.224 41.984 95.165  1.00 9.83  1 . O  ? 
ATOM   643  N   N   . VAL VAL VAL A A 113  113  . 70.293 43.435 96.514  1.00 10.98 1 . N  ? 
ATOM   644  CA  CA  . VAL VAL VAL A A 113  113  . 71.333 42.490 96.924  1.00 11.74 1 . C  ? 
ATOM   645  CB  CB  . VAL VAL VAL A A 113  113  . 72.717 42.872 96.315  1.00 13.30 1 . C  ? 
ATOM   646  CG1 CG1 . VAL VAL VAL A A 113  113  . 73.251 44.178 96.869  1.00 14.38 1 . C  ? 
ATOM   647  CG2 CG2 . VAL VAL VAL A A 113  113  . 73.747 41.763 96.518  1.00 14.44 1 . C  ? 
ATOM   648  C   C   . VAL VAL VAL A A 113  113  . 71.431 42.408 98.447  1.00 11.61 1 . C  ? 
ATOM   649  O   O   . VAL VAL VAL A A 113  113  . 71.261 43.406 99.122  1.00 12.49 1 . O  ? 
ATOM   650  N   N   . PHE PHE PHE A A 114  114  . 71.720 41.206 98.941  1.00 11.97 1 . N  ? 
ATOM   651  CA  CA  . PHE PHE PHE A A 114  114  . 72.082 40.976 100.332 1.00 12.70 1 . C  ? 
ATOM   652  CB  CB  . PHE PHE PHE A A 114  114  . 71.031 40.082 100.993 1.00 13.12 1 . C  ? 
ATOM   653  CG  CG  . PHE PHE PHE A A 114  114  . 71.438 39.555 102.349 1.00 13.59 1 . C  ? 
ATOM   654  CD1 CD1 . PHE PHE PHE A A 114  114  . 71.150 40.274 103.501 1.00 14.24 1 . C  ? 
ATOM   655  CE1 CE1 . PHE PHE PHE A A 114  114  . 71.554 39.798 104.756 1.00 14.46 1 . C  ? 
ATOM   656  CZ  CZ  . PHE PHE PHE A A 114  114  . 72.217 38.598 104.852 1.00 14.34 1 . C  ? 
ATOM   657  CE2 CE2 . PHE PHE PHE A A 114  114  . 72.509 37.868 103.719 1.00 14.61 1 . C  ? 
ATOM   658  CD2 CD2 . PHE PHE PHE A A 114  114  . 72.111 38.353 102.464 1.00 13.96 1 . C  ? 
ATOM   659  C   C   . PHE PHE PHE A A 114  114  . 73.436 40.290 100.321 1.00 12.90 1 . C  ? 
ATOM   660  O   O   . PHE PHE PHE A A 114  114  . 73.670 39.393 99.525  1.00 12.44 1 . O  ? 
ATOM   661  N   N   . GLN GLN GLN A A 115  115  . 74.327 40.715 101.226 1.00 14.02 1 . N  ? 
ATOM   662  CA  CA  . GLN GLN GLN A A 115  115  . 75.616 40.026 101.413 1.00 14.98 1 . C  ? 
ATOM   663  CB  CB  . GLN GLN GLN A A 115  115  . 76.746 40.730 100.672 1.00 15.46 1 . C  ? 
ATOM   664  CG  CG  . GLN GLN GLN A A 115  115  . 76.521 40.738 99.171  1.00 15.96 1 . C  ? 
ATOM   665  CD  CD  . GLN GLN GLN A A 115  115  . 77.749 41.104 98.370  1.00 17.46 1 . C  ? 
ATOM   666  OE1 OE1 . GLN GLN GLN A A 115  115  . 78.878 41.142 98.890  1.00 17.49 1 . O  ? 
ATOM   667  NE2 NE2 . GLN GLN GLN A A 115  115  . 77.549 41.349 97.077  1.00 16.99 1 . N  ? 
ATOM   668  C   C   . GLN GLN GLN A A 115  115  . 75.952 39.943 102.887 1.00 15.62 1 . C  ? 
ATOM   669  O   O   . GLN GLN GLN A A 115  115  . 75.760 40.904 103.626 1.00 16.62 1 . O  ? 
ATOM   670  N   N   . LYS LYS LYS A A 116  116  . 76.447 38.778 103.284 1.00 16.71 1 . N  ? 
ATOM   671  CA  CA  . LYS LYS LYS A A 116  116  . 76.935 38.580 104.651 1.00 18.55 1 . C  ? 
ATOM   672  CB  CB  . LYS LYS LYS A A 116  116  . 75.899 37.869 105.518 1.00 19.93 1 . C  ? 
ATOM   673  CG  CG  . LYS LYS LYS A A 116  116  . 76.296 37.870 106.997 1.00 21.88 1 . C  ? 
ATOM   674  CD  CD  . LYS LYS LYS A A 116  116  . 75.178 37.366 107.894 1.00 24.87 1 . C  ? 
ATOM   675  CE  CE  . LYS LYS LYS A A 116  116  . 75.110 35.857 107.896 1.00 27.78 1 . C  ? 
ATOM   676  NZ  NZ  . LYS LYS LYS A A 116  116  . 76.037 35.271 108.897 1.00 30.38 1 . N  ? 
ATOM   677  C   C   . LYS LYS LYS A A 116  116  . 78.221 37.778 104.600 1.00 18.23 1 . C  ? 
ATOM   678  O   O   . LYS LYS LYS A A 116  116  . 78.247 36.686 104.058 1.00 17.90 1 . O  ? 
ATOM   679  N   N   . VAL VAL VAL A A 117  117  . 79.281 38.340 105.185 1.00 20.46 1 . N  ? 
ATOM   680  CA  CA  . VAL VAL VAL A A 117  117  . 80.572 37.660 105.265 1.00 22.42 1 . C  ? 
ATOM   681  CB  CB  . VAL VAL VAL A A 117  117  . 81.722 38.649 105.571 1.00 22.80 1 . C  ? 
ATOM   682  CG1 CG1 . VAL VAL VAL A A 117  117  . 83.054 37.905 105.717 1.00 23.64 1 . C  ? 
ATOM   683  CG2 CG2 . VAL VAL VAL A A 117  117  . 81.822 39.711 104.481 1.00 22.87 1 . C  ? 
ATOM   684  C   C   . VAL VAL VAL A A 117  117  . 80.479 36.607 106.372 1.00 23.61 1 . C  ? 
ATOM   685  O   O   . VAL VAL VAL A A 117  117  . 80.000 36.901 107.465 1.00 23.05 1 . O  ? 
ATOM   686  N   N   . GLU GLU GLU A A 118  118  . 80.901 35.385 106.060 1.00 26.41 1 . N  ? 
ATOM   687  CA  CA  . GLU GLU GLU A A 118  118  . 80.899 34.290 107.037 1.00 31.68 1 . C  ? 
ATOM   688  CB  CB  . GLU GLU GLU A A 118  118  . 81.471 33.016 106.416 1.00 34.15 1 . C  ? 
ATOM   689  CG  CG  . GLU GLU GLU A A 118  118  . 81.247 31.765 107.252 1.00 36.92 1 . C  ? 
ATOM   690  CD  CD  . GLU GLU GLU A A 118  118  . 81.377 30.491 106.439 1.00 38.54 1 . C  ? 
ATOM   691  OE1 OE1 . GLU GLU GLU A A 118  118  . 82.262 29.675 106.760 1.00 42.38 1 . O  ? 
ATOM   692  OE2 OE2 . GLU GLU GLU A A 118  118  . 80.599 30.302 105.477 1.00 40.05 1 . O  ? 
ATOM   693  C   C   . GLU GLU GLU A A 118  118  . 81.706 34.702 108.268 1.00 32.25 1 . C  ? 
ATOM   694  O   O   . GLU GLU GLU A A 118  118  . 82.821 35.209 108.144 1.00 31.53 1 . O  ? 
ATOM   695  N   N   . GLY GLY GLY A A 119  119  . 81.110 34.535 109.447 1.00 35.57 1 . N  ? 
ATOM   696  CA  CA  . GLY GLY GLY A A 119  119  . 81.705 35.001 110.700 1.00 36.95 1 . C  ? 
ATOM   697  C   C   . GLY GLY GLY A A 119  119  . 80.997 36.210 111.285 1.00 38.50 1 . C  ? 
ATOM   698  O   O   . GLY GLY GLY A A 119  119  . 80.878 36.316 112.505 1.00 39.98 1 . O  ? 
ATOM   699  N   N   . ASN ASN ASN A A 120  120  . 80.531 37.124 110.431 1.00 37.55 1 . N  ? 
ATOM   700  CA  CA  . ASN ASN ASN A A 120  120  . 79.812 38.316 110.896 1.00 37.27 1 . C  ? 
ATOM   701  CB  CB  . ASN ASN ASN A A 120  120  . 79.748 39.387 109.799 1.00 36.96 1 . C  ? 
ATOM   702  CG  CG  . ASN ASN ASN A A 120  120  . 81.101 39.999 109.493 1.00 37.26 1 . C  ? 
ATOM   703  OD1 OD1 . ASN ASN ASN A A 120  120  . 82.121 39.609 110.063 1.00 39.51 1 . O  ? 
ATOM   704  ND2 ND2 . ASN ASN ASN A A 120  120  . 81.116 40.972 108.593 1.00 36.44 1 . N  ? 
ATOM   705  C   C   . ASN ASN ASN A A 120  120  . 78.400 37.985 111.366 1.00 36.45 1 . C  ? 
ATOM   706  O   O   . ASN ASN ASN A A 120  120  . 77.780 37.030 110.891 1.00 37.84 1 . O  ? 
ATOM   707  N   N   . LYS LYS LYS A A 121  121  . 77.901 38.795 112.297 1.00 36.56 1 . N  ? 
ATOM   708  CA  CA  . LYS LYS LYS A A 121  121  . 76.561 38.609 112.873 1.00 37.19 1 . C  ? 
ATOM   709  CB  CB  . LYS LYS LYS A A 121  121  . 76.441 39.256 114.275 1.00 39.44 1 . C  ? 
ATOM   710  CG  CG  . LYS LYS LYS A A 121  121  . 76.527 40.786 114.360 1.00 41.67 1 . C  ? 
ATOM   711  CD  CD  . LYS LYS LYS A A 121  121  . 77.923 41.320 114.683 1.00 43.47 1 . C  ? 
ATOM   712  CE  CE  . LYS LYS LYS A A 121  121  . 78.095 41.655 116.158 1.00 45.13 1 . C  ? 
ATOM   713  NZ  NZ  . LYS LYS LYS A A 121  121  . 79.384 42.361 116.402 1.00 47.18 1 . N  ? 
ATOM   714  C   C   . LYS LYS LYS A A 121  121  . 75.454 39.114 111.935 1.00 34.32 1 . C  ? 
ATOM   715  O   O   . LYS LYS LYS A A 121  121  . 74.393 38.492 111.839 1.00 34.29 1 . O  ? 
ATOM   716  N   N   . ASP ASP ASP A A 122  122  . 75.716 40.223 111.241 1.00 32.97 1 . N  ? 
ATOM   717  CA  CA  . ASP ASP ASP A A 122  122  . 74.733 40.862 110.354 1.00 31.63 1 . C  ? 
ATOM   718  CB  CB  . ASP ASP ASP A A 122  122  . 74.403 42.272 110.857 1.00 33.06 1 . C  ? 
ATOM   719  CG  CG  . ASP ASP ASP A A 122  122  . 73.801 42.280 112.255 1.00 35.33 1 . C  ? 
ATOM   720  OD1 OD1 . ASP ASP ASP A A 122  122  . 72.945 41.417 112.558 1.00 36.35 1 . O  ? 
ATOM   721  OD2 OD2 . ASP ASP ASP A A 122  122  . 74.180 43.168 113.048 1.00 38.20 1 . O  ? 
ATOM   722  C   C   . ASP ASP ASP A A 122  122  . 75.253 40.974 108.922 1.00 28.92 1 . C  ? 
ATOM   723  O   O   . ASP ASP ASP A A 122  122  . 76.452 41.167 108.689 1.00 27.21 1 . O  ? 
ATOM   724  N   N   . GLY GLY GLY A A 123  123  . 74.324 40.875 107.971 1.00 25.92 1 . N  ? 
ATOM   725  CA  CA  . GLY GLY GLY A A 123  123  . 74.604 41.180 106.570 1.00 23.58 1 . C  ? 
ATOM   726  C   C   . GLY GLY GLY A A 123  123  . 74.128 42.578 106.233 1.00 22.70 1 . C  ? 
ATOM   727  O   O   . GLY GLY GLY A A 123  123  . 73.597 43.295 107.089 1.00 22.82 1 . O  ? 
ATOM   728  N   N   . VAL VAL VAL A A 124  124  . 74.312 42.945 104.964 1.00 19.67 1 . N  ? 
ATOM   729  CA  CA  . VAL VAL VAL A A 124  124  . 73.870 44.227 104.431 1.00 19.09 1 . C  ? 
ATOM   730  CB  CB  . VAL VAL VAL A A 124  124  . 75.043 45.118 103.975 1.00 20.56 1 . C  ? 
ATOM   731  CG1 CG1 . VAL VAL VAL A A 124  124  . 75.868 44.454 102.889 1.00 21.56 1 . C  ? 
ATOM   732  CG2 CG2 . VAL VAL VAL A A 124  124  . 74.550 46.478 103.487 1.00 22.38 1 . C  ? 
ATOM   733  C   C   . VAL VAL VAL A A 124  124  . 72.929 43.948 103.258 1.00 16.71 1 . C  ? 
ATOM   734  O   O   . VAL VAL VAL A A 124  124  . 73.132 42.988 102.509 1.00 16.21 1 . O  ? 
ATOM   735  N   N   . ALA ALA ALA A A 125  125  . 71.913 44.794 103.132 1.00 15.44 1 . N  ? 
ATOM   736  CA  CA  . ALA ALA ALA A A 125  125  . 70.948 44.709 102.023 1.00 14.97 1 . C  ? 
ATOM   737  CB  CB  . ALA ALA ALA A A 125  125  . 69.604 44.265 102.546 1.00 15.37 1 . C  ? 
ATOM   738  C   C   . ALA ALA ALA A A 125  125  . 70.836 46.069 101.359 1.00 14.24 1 . C  ? 
ATOM   739  O   O   . ALA ALA ALA A A 125  125  . 70.792 47.093 102.031 1.00 15.27 1 . O  ? 
ATOM   740  N   N   . GLN GLN GLN A A 126  126  . 70.744 46.080 100.023 1.00 12.38 1 . N  ? 
ATOM   741  CA  CA  . GLN GLN GLN A A 126  126  . 70.792 47.336 99.265  1.00 12.02 1 . C  ? 
ATOM   742  CB  CB  . GLN GLN GLN A A 126  126  . 72.257 47.660 98.934  1.00 12.68 1 . C  ? 
ATOM   743  CG  CG  . GLN GLN GLN A A 126  126  . 72.513 48.867 98.054  1.00 13.05 1 . C  ? 
ATOM   744  CD  CD  . GLN GLN GLN A A 126  126  . 72.143 50.170 98.725  1.00 13.31 1 . C  ? 
ATOM   745  OE1 OE1 . GLN GLN GLN A A 126  126  . 72.744 50.541 99.744  1.00 15.29 1 . O  ? 
ATOM   746  NE2 NE2 . GLN GLN GLN A A 126  126  . 71.187 50.897 98.173  1.00 12.86 1 . N  ? 
ATOM   747  C   C   . GLN GLN GLN A A 126  126  . 69.989 47.195 97.983  1.00 10.96 1 . C  ? 
ATOM   748  O   O   . GLN GLN GLN A A 126  126  . 70.208 46.254 97.241  1.00 11.31 1 . O  ? 
ATOM   749  N   N   . VAL VAL VAL A A 127  127  . 69.100 48.152 97.733  1.00 10.32 1 . N  ? 
ATOM   750  CA  CA  . VAL VAL VAL A A 127  127  . 68.417 48.231 96.437  1.00 10.14 1 . C  ? 
ATOM   751  CB  CB  . VAL VAL VAL A A 127  127  . 67.177 49.144 96.457  1.00 10.24 1 . C  ? 
ATOM   752  CG1 CG1 . VAL VAL VAL A A 127  127  . 66.467 49.115 95.100  1.00 10.11 1 . C  ? 
ATOM   753  CG2 CG2 . VAL VAL VAL A A 127  127  . 66.178 48.739 97.527  1.00 10.54 1 . C  ? 
ATOM   754  C   C   . VAL VAL VAL A A 127  127  . 69.429 48.788 95.450  1.00 10.56 1 . C  ? 
ATOM   755  O   O   . VAL VAL VAL A A 127  127  . 70.097 49.785 95.735  1.00 10.36 1 . O  ? 
ATOM   756  N   N   . LEU LEU LEU A A 128  128  . 69.498 48.177 94.267  1.00 10.40 1 . N  ? 
ATOM   757  CA  CA  . LEU LEU LEU A A 128  128  . 70.434 48.614 93.240  1.00 10.98 1 . C  ? 
ATOM   758  CB  CB  . LEU LEU LEU A A 128  128  . 70.907 47.431 92.404  1.00 11.05 1 . C  ? 
ATOM   759  CG  CG  . LEU LEU LEU A A 128  128  . 71.542 46.303 93.213  1.00 11.52 1 . C  ? 
ATOM   760  CD1 CD1 . LEU LEU LEU A A 128  128  . 71.915 45.151 92.301  1.00 11.52 1 . C  ? 
ATOM   761  CD2 CD2 . LEU LEU LEU A A 128  128  . 72.760 46.772 94.010  1.00 11.71 1 . C  ? 
ATOM   762  C   C   . LEU LEU LEU A A 128  128  . 69.811 49.713 92.388  1.00 10.84 1 . C  ? 
ATOM   763  O   O   . LEU LEU LEU A A 128  128  . 69.617 49.556 91.179  1.00 10.59 1 . O  ? 
ATOM   764  N   N   . TYR TYR TYR A A 129  129  . 69.499 50.828 93.045  1.00 10.85 1 . N  ? 
ATOM   765  CA  CA  . TYR TYR TYR A A 129  129  . 68.869 51.982 92.424  1.00 11.11 1 . C  ? 
ATOM   766  CB  CB  . TYR TYR TYR A A 129  129  . 67.367 52.000 92.666  1.00 11.26 1 . C  ? 
ATOM   767  CG  CG  . TYR TYR TYR A A 129  129  . 66.678 53.235 92.100  1.00 11.62 1 . C  ? 
ATOM   768  CD1 CD1 . TYR TYR TYR A A 129  129  . 66.714 53.518 90.742  1.00 12.01 1 . C  ? 
ATOM   769  CE1 CE1 . TYR TYR TYR A A 129  129  . 66.101 54.639 90.226  1.00 12.10 1 . C  ? 
ATOM   770  CZ  CZ  . TYR TYR TYR A A 129  129  . 65.445 55.511 91.067  1.00 12.65 1 . C  ? 
ATOM   771  OH  OH  . TYR TYR TYR A A 129  129  . 64.815 56.637 90.589  1.00 13.84 1 . O  ? 
ATOM   772  CE2 CE2 . TYR TYR TYR A A 129  129  . 65.401 55.256 92.418  1.00 12.90 1 . C  ? 
ATOM   773  CD2 CD2 . TYR TYR TYR A A 129  129  . 66.015 54.140 92.924  1.00 12.05 1 . C  ? 
ATOM   774  C   C   . TYR TYR TYR A A 129  129  . 69.512 53.230 93.034  1.00 11.41 1 . C  ? 
ATOM   775  O   O   . TYR TYR TYR A A 129  129  . 69.488 53.398 94.253  1.00 11.35 1 . O  ? 
ATOM   776  N   N   . ALA ALA ALA A A 130  130  . 70.082 54.085 92.185  1.00 11.74 1 . N  ? 
ATOM   777  CA  CA  . ALA ALA ALA A A 130  130  . 70.735 55.315 92.636  1.00 12.37 1 . C  ? 
ATOM   778  CB  CB  . ALA ALA ALA A A 130  130  . 71.869 55.699 91.693  1.00 12.33 1 . C  ? 
ATOM   779  C   C   . ALA ALA ALA A A 130  130  . 69.691 56.413 92.737  1.00 13.33 1 . C  ? 
ATOM   780  O   O   . ALA ALA ALA A A 130  130  . 69.616 57.320 91.918  1.00 16.24 1 . O  ? 
ATOM   781  N   N   . GLY GLY GLY A A 131  131  . 68.858 56.298 93.762  1.00 13.66 1 . N  ? 
ATOM   782  CA  CA  . GLY GLY GLY A A 131  131  . 67.770 57.229 94.022  1.00 14.37 1 . C  ? 
ATOM   783  C   C   . GLY GLY GLY A A 131  131  . 66.880 56.683 95.125  1.00 14.18 1 . C  ? 
ATOM   784  O   O   . GLY GLY GLY A A 131  131  . 67.213 55.677 95.740  1.00 13.91 1 . O  ? 
ATOM   785  N   N   . GLU GLU GLU A A 132  132  . 65.772 57.365 95.359  1.00 15.57 1 . N  ? 
ATOM   786  CA  CA  . GLU GLU GLU A A 132  132  . 64.785 56.939 96.348  1.00 16.07 1 . C  ? 
ATOM   787  CB  CB  . GLU GLU GLU A A 132  132  . 65.120 57.503 97.731  1.00 18.90 1 . C  ? 
ATOM   788  CG  CG  . GLU GLU GLU A A 132  132  . 65.197 59.019 97.785  1.00 20.69 1 . C  ? 
ATOM   789  CD  CD  . GLU GLU GLU A A 132  132  . 65.550 59.530 99.173  1.00 23.51 1 . C  ? 
ATOM   790  OE1 OE1 . GLU GLU GLU A A 132  132  . 66.422 58.935 99.830  1.00 26.93 1 . O  ? 
ATOM   791  OE2 OE2 . GLU GLU GLU A A 132  132  . 64.935 60.518 99.614  1.00 26.49 1 . O  ? 
ATOM   792  C   C   . GLU GLU GLU A A 132  132  . 63.402 57.391 95.912  1.00 15.85 1 . C  ? 
ATOM   793  O   O   . GLU GLU GLU A A 132  132  . 63.287 58.287 95.087  1.00 15.82 1 . O  ? 
ATOM   794  N   N   . PRO PRO PRO A A 133  133  . 62.339 56.767 96.458  1.00 15.37 1 . N  ? 
ATOM   795  CA  CA  . PRO PRO PRO A A 133  133  . 60.989 57.184 96.114  1.00 16.94 1 . C  ? 
ATOM   796  CB  CB  . PRO PRO PRO A A 133  133  . 60.104 56.175 96.870  1.00 15.81 1 . C  ? 
ATOM   797  CG  CG  . PRO PRO PRO A A 133  133  . 60.972 54.995 97.081  1.00 15.00 1 . C  ? 
ATOM   798  CD  CD  . PRO PRO PRO A A 133  133  . 62.336 55.567 97.306  1.00 15.18 1 . C  ? 
ATOM   799  C   C   . PRO PRO PRO A A 133  133  . 60.701 58.602 96.570  1.00 20.35 1 . C  ? 
ATOM   800  O   O   . PRO PRO PRO A A 133  133  . 61.331 59.089 97.492  1.00 21.36 1 . O  ? 
ATOM   801  N   N   . GLU GLU GLU A A 134  134  . 59.743 59.253 95.930  1.00 27.34 1 . N  ? 
ATOM   802  CA  CA  . GLU GLU GLU A A 134  134  . 59.460 60.664 96.248  1.00 33.39 1 . C  ? 
ATOM   803  CB  CB  . GLU GLU GLU A A 134  134  . 58.996 61.416 94.987  1.00 36.45 1 . C  ? 
ATOM   804  CG  CG  . GLU GLU GLU A A 134  134  . 59.834 61.069 93.750  1.00 38.62 1 . C  ? 
ATOM   805  CD  CD  . GLU GLU GLU A A 134  134  . 60.120 62.236 92.813  1.00 43.18 1 . C  ? 
ATOM   806  OE1 OE1 . GLU GLU GLU A A 134  134  . 59.231 63.091 92.610  1.00 48.45 1 . O  ? 
ATOM   807  OE2 OE2 . GLU GLU GLU A A 134  134  . 61.244 62.280 92.260  1.00 43.72 1 . O  ? 
ATOM   808  C   C   . GLU GLU GLU A A 134  134  . 58.498 60.813 97.454  1.00 36.42 1 . C  ? 
ATOM   809  O   O   . GLU GLU GLU A A 134  134  . 58.519 61.841 98.135  1.00 40.60 1 . O  ? 
ATOM   810  N   N   . ASN ASN ASN A A 135  135  . 57.699 59.775 97.732  1.00 38.37 1 . N  ? 
ATOM   811  CA  CA  . ASN ASN ASN A A 135  135  . 56.829 59.723 98.923  1.00 37.91 1 . C  ? 
ATOM   812  CB  CB  . ASN ASN ASN A A 135  135  . 55.344 59.618 98.501  1.00 38.02 1 . C  ? 
ATOM   813  CG  CG  . ASN ASN ASN A A 135  135  . 54.959 58.247 97.951  1.00 36.86 1 . C  ? 
ATOM   814  OD1 OD1 . ASN ASN ASN A A 135  135  . 55.630 57.242 98.190  1.00 38.16 1 . O  ? 
ATOM   815  ND2 ND2 . ASN ASN ASN A A 135  135  . 53.852 58.203 97.228  1.00 36.43 1 . N  ? 
ATOM   816  C   C   . ASN ASN ASN A A 135  135  . 57.273 58.605 99.885  1.00 36.14 1 . C  ? 
ATOM   817  O   O   . ASN ASN ASN A A 135  135  . 58.426 58.156 99.820  1.00 37.44 1 . O  ? 
ATOM   818  N   N   . GLY GLY GLY A A 136  136  . 56.375 58.168 100.771 1.00 33.88 1 . N  ? 
ATOM   819  CA  CA  . GLY GLY GLY A A 136  136  . 56.685 57.177 101.808 1.00 31.22 1 . C  ? 
ATOM   820  C   C   . GLY GLY GLY A A 136  136  . 56.521 55.717 101.452 1.00 27.62 1 . C  ? 
ATOM   821  O   O   . GLY GLY GLY A A 136  136  . 56.746 54.823 102.333 1.00 27.15 1 . O  ? 
ATOM   822  N   N   . TYR TYR TYR A A 137  137  . 56.133 55.425 100.196 1.00 24.75 1 . N  ? 
ATOM   823  CA  CA  . TYR TYR TYR A A 137  137  . 56.026 54.031 99.822  1.00 18.23 1 . C  ? 
ATOM   824  CB  CB  . TYR TYR TYR A A 137  137  . 55.232 53.753 98.536  1.00 17.45 1 . C  ? 
ATOM   825  CG  CG  . TYR TYR TYR A A 137  137  . 53.762 54.147 98.551  1.00 17.96 1 . C  ? 
ATOM   826  CD1 CD1 . TYR TYR TYR A A 137  137  . 52.993 54.096 99.721  1.00 18.11 1 . C  ? 
ATOM   827  CE1 CE1 . TYR TYR TYR A A 137  137  . 51.651 54.453 99.713  1.00 18.95 1 . C  ? 
ATOM   828  CZ  CZ  . TYR TYR TYR A A 137  137  . 51.072 54.862 98.542  1.00 19.55 1 . C  ? 
ATOM   829  OH  OH  . TYR TYR TYR A A 137  137  . 49.741 55.214 98.547  1.00 23.67 1 . O  ? 
ATOM   830  CE2 CE2 . TYR TYR TYR A A 137  137  . 51.802 54.916 97.377  1.00 19.10 1 . C  ? 
ATOM   831  CD2 CD2 . TYR TYR TYR A A 137  137  . 53.140 54.559 97.383  1.00 17.84 1 . C  ? 
ATOM   832  C   C   . TYR TYR TYR A A 137  137  . 57.421 53.425 99.748  1.00 15.49 1 . C  ? 
ATOM   833  O   O   . TYR TYR TYR A A 137  137  . 58.403 54.052 99.300  1.00 14.93 1 . O  ? 
ATOM   834  N   N   . LEU LEU LEU A A 138  138  . 57.496 52.215 100.257 1.00 13.84 1 . N  ? 
ATOM   835  CA  CA  . LEU LEU LEU A A 138  138  . 58.707 51.428 100.309 1.00 12.88 1 . C  ? 
ATOM   836  CB  CB  . LEU LEU LEU A A 138  138  . 59.203 51.070 98.890  1.00 12.57 1 . C  ? 
ATOM   837  CG  CG  . LEU LEU LEU A A 138  138  . 58.132 50.482 97.974  1.00 12.38 1 . C  ? 
ATOM   838  CD1 CD1 . LEU LEU LEU A A 138  138  . 58.761 50.193 96.606  1.00 11.88 1 . C  ? 
ATOM   839  CD2 CD2 . LEU LEU LEU A A 138  138  . 57.521 49.216 98.543  1.00 12.70 1 . C  ? 
ATOM   840  C   C   . LEU LEU LEU A A 138  138  . 59.817 52.077 101.140 1.00 13.00 1 . C  ? 
ATOM   841  O   O   . LEU LEU LEU A A 138  138  . 61.002 51.823 100.918 1.00 12.67 1 . O  ? 
ATOM   842  N   N   . SER SER SER A A 139  139  . 59.425 52.818 102.174 1.00 12.70 1 . N  ? 
ATOM   843  CA  CA  . SER SER SER A A 139  139  . 60.413 53.510 102.993 1.00 12.96 1 . C  ? 
ATOM   844  CB  CB  . SER SER SER A A 139  139  . 59.728 54.439 103.978 1.00 13.16 1 . C  ? 
ATOM   845  OG  OG  . SER SER SER A A 139  139  . 58.986 53.690 104.937 1.00 14.33 1 . O  ? 
ATOM   846  C   C   . SER SER SER A A 139  139  . 61.332 52.563 103.740 1.00 12.78 1 . C  ? 
ATOM   847  O   O   . SER SER SER A A 139  139  . 62.445 52.935 104.105 1.00 14.03 1 . O  ? 
ATOM   848  N   N   . SER SER SER A A 140  140  . 60.902 51.329 103.978 1.00 11.90 1 . N  ? 
ATOM   849  CA  CA  . SER SER SER A A 140  140  . 61.754 50.370 104.669 1.00 12.04 1 . C  ? 
ATOM   850  CB  CB  . SER SER SER A A 140  140  . 60.933 49.181 105.182 1.00 12.12 1 . C  ? 
ATOM   851  OG  OG  . SER SER SER A A 140  140  . 60.504 48.346 104.100 1.00 12.19 1 . O  ? 
ATOM   852  C   C   . SER SER SER A A 140  140  . 62.947 49.827 103.866 1.00 12.22 1 . C  ? 
ATOM   853  O   O   . SER SER SER A A 140  140  . 63.907 49.310 104.439 1.00 13.13 1 . O  ? 
ATOM   854  N   N   . TRP TRP TRP A A 141  141  . 62.876 49.940 102.541 1.00 11.74 1 . N  ? 
ATOM   855  CA  CA  . TRP TRP TRP A A 141  141  . 63.928 49.409 101.684 1.00 11.82 1 . C  ? 
ATOM   856  CB  CB  . TRP TRP TRP A A 141  141  . 63.439 49.332 100.234 1.00 11.34 1 . C  ? 
ATOM   857  CG  CG  . TRP TRP TRP A A 141  141  . 62.318 48.341 99.966  1.00 11.22 1 . C  ? 
ATOM   858  CD1 CD1 . TRP TRP TRP A A 141  141  . 61.479 47.757 100.874 1.00 11.26 1 . C  ? 
ATOM   859  NE1 NE1 . TRP TRP TRP A A 141  141  . 60.595 46.927 100.237 1.00 11.09 1 . N  ? 
ATOM   860  CE2 CE2 . TRP TRP TRP A A 141  141  . 60.833 46.981 98.888  1.00 10.71 1 . C  ? 
ATOM   861  CD2 CD2 . TRP TRP TRP A A 141  141  . 61.884 47.889 98.681  1.00 11.16 1 . C  ? 
ATOM   862  CE3 CE3 . TRP TRP TRP A A 141  141  . 62.335 48.111 97.372  1.00 10.96 1 . C  ? 
ATOM   863  CZ3 CZ3 . TRP TRP TRP A A 141  141  . 61.677 47.465 96.319  1.00 10.93 1 . C  ? 
ATOM   864  CH2 CH2 . TRP TRP TRP A A 141  141  . 60.620 46.595 96.555  1.00 10.61 1 . C  ? 
ATOM   865  CZ2 CZ2 . TRP TRP TRP A A 141  141  . 60.175 46.335 97.829  1.00 10.67 1 . C  ? 
ATOM   866  C   C   . TRP TRP TRP A A 141  141  . 65.149 50.322 101.793 1.00 12.22 1 . C  ? 
ATOM   867  O   O   . TRP TRP TRP A A 141  141  . 65.004 51.490 102.155 1.00 13.16 1 . O  ? 
ATOM   868  N   N   . LYS LYS LYS A A 142  142  . 66.324 49.775 101.490 1.00 12.53 1 . N  ? 
ATOM   869  CA  CA  . LYS LYS LYS A A 142  142  . 67.582 50.549 101.533 1.00 13.56 1 . C  ? 
ATOM   870  CB  CB  . LYS LYS LYS A A 142  142  . 68.731 49.658 101.980 1.00 15.66 1 . C  ? 
ATOM   871  CG  CG  . LYS LYS LYS A A 142  142  . 70.095 50.331 102.042 1.00 18.92 1 . C  ? 
ATOM   872  CD  CD  . LYS LYS LYS A A 142  142  . 70.124 51.525 102.980 1.00 21.95 1 . C  ? 
ATOM   873  CE  CE  . LYS LYS LYS A A 142  142  . 71.532 52.099 103.088 1.00 24.71 1 . C  ? 
ATOM   874  NZ  NZ  . LYS LYS LYS A A 142  142  . 72.548 51.120 103.559 1.00 27.30 1 . N  ? 
ATOM   875  C   C   . LYS LYS LYS A A 142  142  . 67.839 51.150 100.149 1.00 12.37 1 . C  ? 
ATOM   876  O   O   . LYS LYS LYS A A 142  142  . 68.309 50.461 99.231  1.00 12.36 1 . O  ? 
ATOM   877  N   N   . TRP TRP TRP A A 143  143  . 67.545 52.436 100.036 1.00 12.24 1 . N  ? 
ATOM   878  CA  CA  . TRP TRP TRP A A 143  143  . 67.614 53.180 98.789  1.00 12.32 1 . C  ? 
ATOM   879  CB  CB  . TRP TRP TRP A A 143  143  . 66.488 54.203 98.779  1.00 11.88 1 . C  ? 
ATOM   880  CG  CG  . TRP TRP TRP A A 143  143  . 65.146 53.554 98.711  1.00 11.41 1 . C  ? 
ATOM   881  CD1 CD1 . TRP TRP TRP A A 143  143  . 64.221 53.459 99.705  1.00 11.91 1 . C  ? 
ATOM   882  NE1 NE1 . TRP TRP TRP A A 143  143  . 63.113 52.797 99.248  1.00 11.71 1 . N  ? 
ATOM   883  CE2 CE2 . TRP TRP TRP A A 143  143  . 63.320 52.427 97.944  1.00 11.52 1 . C  ? 
ATOM   884  CD2 CD2 . TRP TRP TRP A A 143  143  . 64.590 52.894 97.572  1.00 11.41 1 . C  ? 
ATOM   885  CE3 CE3 . TRP TRP TRP A A 143  143  . 65.044 52.663 96.260  1.00 11.39 1 . C  ? 
ATOM   886  CZ3 CZ3 . TRP TRP TRP A A 143  143  . 64.207 51.982 95.379  1.00 11.42 1 . C  ? 
ATOM   887  CH2 CH2 . TRP TRP TRP A A 143  143  . 62.965 51.524 95.777  1.00 10.95 1 . C  ? 
ATOM   888  CZ2 CZ2 . TRP TRP TRP A A 143  143  . 62.491 51.727 97.055  1.00 11.67 1 . C  ? 
ATOM   889  C   C   . TRP TRP TRP A A 143  143  . 68.993 53.832 98.597  1.00 12.74 1 . C  ? 
ATOM   890  O   O   . TRP TRP TRP A A 143  143  . 69.941 53.511 99.311  1.00 13.27 1 . O  ? 
ATOM   891  N   N   . ASP ASP ASP A A 144  144  . 69.112 54.689 97.593  1.00 13.42 1 . N  ? 
ATOM   892  CA  CA  . ASP ASP ASP A A 144  144  . 70.299 55.535 97.405  1.00 14.45 1 . C  ? 
ATOM   893  CB  CB  . ASP ASP ASP A A 144  144  . 70.397 56.563 98.540  1.00 15.98 1 . C  ? 
ATOM   894  CG  CG  . ASP ASP ASP A A 144  144  . 69.169 57.412 98.622  1.00 17.72 1 . C  ? 
ATOM   895  OD1 OD1 . ASP ASP ASP A A 144  144  . 68.856 58.072 97.629  1.00 20.10 1 . O  ? 
ATOM   896  OD2 OD2 . ASP ASP ASP A A 144  144  . 68.488 57.375 99.670  1.00 22.13 1 . O  ? 
ATOM   897  C   C   . ASP ASP ASP A A 144  144  . 71.577 54.718 97.256  1.00 14.53 1 . C  ? 
ATOM   898  O   O   . ASP ASP ASP A A 144  144  . 72.545 54.880 98.017  1.00 14.71 1 . O  ? 
ATOM   899  N   N   . TYR TYR TYR A A 145  145  . 71.585 53.831 96.258  1.00 13.76 1 . N  ? 
ATOM   900  CA  CA  . TYR TYR TYR A A 145  145  . 72.810 53.152 95.878  1.00 13.77 1 . C  ? 
ATOM   901  CB  CB  . TYR TYR TYR A A 145  145  . 72.625 52.331 94.595  1.00 12.80 1 . C  ? 
ATOM   902  CG  CG  . TYR TYR TYR A A 145  145  . 73.849 51.505 94.333  1.00 12.53 1 . C  ? 
ATOM   903  CD1 CD1 . TYR TYR TYR A A 145  145  . 74.008 50.280 94.949  1.00 12.75 1 . C  ? 
ATOM   904  CE1 CE1 . TYR TYR TYR A A 145  145  . 75.145 49.516 94.761  1.00 12.99 1 . C  ? 
ATOM   905  CZ  CZ  . TYR TYR TYR A A 145  145  . 76.173 50.004 93.972  1.00 12.78 1 . C  ? 
ATOM   906  OH  OH  . TYR TYR TYR A A 145  145  . 77.301 49.237 93.825  1.00 13.99 1 . O  ? 
ATOM   907  CE2 CE2 . TYR TYR TYR A A 145  145  . 76.034 51.225 93.341  1.00 13.03 1 . C  ? 
ATOM   908  CD2 CD2 . TYR TYR TYR A A 145  145  . 74.891 51.981 93.536  1.00 12.72 1 . C  ? 
ATOM   909  C   C   . TYR TYR TYR A A 145  145  . 73.896 54.219 95.689  1.00 14.47 1 . C  ? 
ATOM   910  O   O   . TYR TYR TYR A A 145  145  . 73.661 55.198 94.987  1.00 14.94 1 . O  ? 
ATOM   911  N   N   . PRO PRO PRO A A 146  146  . 75.058 54.055 96.354  1.00 15.32 1 . N  ? 
ATOM   912  CA  CA  . PRO PRO PRO A A 146  146  . 76.012 55.174 96.390  1.00 16.73 1 . C  ? 
ATOM   913  CB  CB  . PRO PRO PRO A A 146  146  . 77.039 54.715 97.430  1.00 16.48 1 . C  ? 
ATOM   914  CG  CG  . PRO PRO PRO A A 146  146  . 76.983 53.246 97.390  1.00 16.41 1 . C  ? 
ATOM   915  CD  CD  . PRO PRO PRO A A 146  146  . 75.532 52.911 97.149  1.00 15.63 1 . C  ? 
ATOM   916  C   C   . PRO PRO PRO A A 146  146  . 76.702 55.455 95.068  1.00 16.79 1 . C  ? 
ATOM   917  O   O   . PRO PRO PRO A A 146  146  . 76.832 54.567 94.230  1.00 15.91 1 . O  ? 
ATOM   918  N   N   . LYS LYS LYS A A 147  147  . 77.155 56.698 94.900  1.00 18.50 1 . N  ? 
ATOM   919  CA  CA  . LYS LYS LYS A A 147  147  . 77.967 57.080 93.740  1.00 19.33 1 . C  ? 
ATOM   920  CB  CB  . LYS LYS LYS A A 147  147  . 78.183 58.600 93.680  1.00 22.42 1 . C  ? 
ATOM   921  CG  CG  . LYS LYS LYS A A 147  147  . 76.960 59.424 93.335  1.00 25.63 1 . C  ? 
ATOM   922  CD  CD  . LYS LYS LYS A A 147  147  . 77.317 60.907 93.364  1.00 29.16 1 . C  ? 
ATOM   923  CE  CE  . LYS LYS LYS A A 147  147  . 76.413 61.757 92.484  1.00 31.41 1 . C  ? 
ATOM   924  NZ  NZ  . LYS LYS LYS A A 147  147  . 74.969 61.598 92.805  1.00 33.82 1 . N  ? 
ATOM   925  C   C   . LYS LYS LYS A A 147  147  . 79.322 56.405 93.759  1.00 18.40 1 . C  ? 
ATOM   926  O   O   . LYS LYS LYS A A 147  147  . 79.748 55.866 94.784  1.00 17.66 1 . O  ? 
ATOM   927  N   N   A GLU GLU GLU A A 148  148  . 79.980 56.434 92.602  0.50 18.33 1 . N  ? 
ATOM   928  N   N   B GLU GLU GLU A A 148  148  . 79.982 56.429 92.603  0.50 18.43 1 . N  ? 
ATOM   929  CA  CA  A GLU GLU GLU A A 148  148  . 81.326 55.889 92.415  0.50 18.46 1 . C  ? 
ATOM   930  CA  CA  B GLU GLU GLU A A 148  148  . 81.335 55.897 92.430  0.50 18.67 1 . C  ? 
ATOM   931  CB  CB  A GLU GLU GLU A A 148  148  . 82.367 56.770 93.124  0.50 19.70 1 . C  ? 
ATOM   932  CB  CB  B GLU GLU GLU A A 148  148  . 82.348 56.741 93.221  0.50 19.96 1 . C  ? 
ATOM   933  CG  CG  A GLU GLU GLU A A 148  148  . 82.560 58.115 92.448  0.50 21.10 1 . C  ? 
ATOM   934  CG  CG  B GLU GLU GLU A A 148  148  . 82.112 58.240 93.151  0.50 21.40 1 . C  ? 
ATOM   935  CD  CD  A GLU GLU GLU A A 148  148  . 83.296 59.118 93.314  0.50 22.51 1 . C  ? 
ATOM   936  CD  CD  B GLU GLU GLU A A 148  148  . 82.250 58.806 91.751  0.50 23.08 1 . C  ? 
ATOM   937  OE1 OE1 A GLU GLU GLU A A 148  148  . 83.938 58.705 94.298  0.50 24.88 1 . O  ? 
ATOM   938  OE1 OE1 B GLU GLU GLU A A 148  148  . 82.802 58.114 90.865  0.50 25.47 1 . O  ? 
ATOM   939  OE2 OE2 A GLU GLU GLU A A 148  148  . 83.217 60.322 93.010  0.50 24.37 1 . O  ? 
ATOM   940  OE2 OE2 B GLU GLU GLU A A 148  148  . 81.815 59.958 91.544  0.50 25.64 1 . O  ? 
ATOM   941  C   C   A GLU GLU GLU A A 148  148  . 81.453 54.428 92.837  0.50 17.83 1 . C  ? 
ATOM   942  C   C   B GLU GLU GLU A A 148  148  . 81.459 54.423 92.819  0.50 17.92 1 . C  ? 
ATOM   943  O   O   A GLU GLU GLU A A 148  148  . 82.508 53.991 93.297  0.50 17.81 1 . O  ? 
ATOM   944  O   O   B GLU GLU GLU A A 148  148  . 82.524 53.974 93.241  0.50 17.84 1 . O  ? 
ATOM   945  N   N   . SER SER SER A A 149  149  . 80.370 53.671 92.645  1.00 16.59 1 . N  ? 
ATOM   946  CA  CA  . SER SER SER A A 149  149  . 80.282 52.282 93.096  1.00 15.75 1 . C  ? 
ATOM   947  CB  CB  . SER SER SER A A 149  149  . 79.417 52.213 94.350  1.00 15.54 1 . C  ? 
ATOM   948  OG  OG  . SER SER SER A A 149  149  . 79.945 53.064 95.366  1.00 15.89 1 . O  ? 
ATOM   949  C   C   . SER SER SER A A 149  149  . 79.749 51.337 92.019  1.00 15.21 1 . C  ? 
ATOM   950  O   O   . SER SER SER A A 149  149  . 79.238 50.252 92.306  1.00 13.94 1 . O  ? 
ATOM   951  N   N   . GLY GLY GLY A A 150  150  . 79.935 51.711 90.761  1.00 14.59 1 . N  ? 
ATOM   952  CA  CA  . GLY GLY GLY A A 150  150  . 79.453 50.899 89.684  1.00 14.04 1 . C  ? 
ATOM   953  C   C   . GLY GLY GLY A A 150  150  . 79.254 51.699 88.423  1.00 12.88 1 . C  ? 
ATOM   954  O   O   . GLY GLY GLY A A 150  150  . 79.210 52.917 88.466  1.00 13.14 1 . O  ? 
ATOM   955  N   N   . MET MET MET A A 151  151  . 79.136 50.971 87.321  1.00 12.87 1 . N  ? 
ATOM   956  CA  CA  . MET MET MET A A 151  151  . 79.034 51.558 85.987  1.00 12.57 1 . C  ? 
ATOM   957  CB  CB  . MET MET MET A A 151  151  . 80.334 51.296 85.230  1.00 14.73 1 . C  ? 
ATOM   958  CG  CG  . MET MET MET A A 151  151  . 81.568 51.927 85.854  1.00 16.63 1 . C  ? 
ATOM   959  SD  SD  . MET MET MET A A 151  151  . 81.613 53.712 85.812  1.00 20.29 1 . S  ? 
ATOM   960  CE  CE  . MET MET MET A A 151  151  . 81.477 54.048 84.071  1.00 21.19 1 . C  ? 
ATOM   961  C   C   . MET MET MET A A 151  151  . 77.898 50.931 85.212  1.00 11.62 1 . C  ? 
ATOM   962  O   O   . MET MET MET A A 151  151  . 77.547 49.772 85.430  1.00 11.58 1 . O  ? 
ATOM   963  N   N   . TYR TYR TYR A A 152  152  . 77.346 51.722 84.296  1.00 10.35 1 . N  ? 
ATOM   964  CA  CA  . TYR TYR TYR A A 152  152  . 76.404 51.242 83.299  1.00 10.28 1 . C  ? 
ATOM   965  CB  CB  . TYR TYR TYR A A 152  152  . 75.192 52.160 83.265  1.00 9.90  1 . C  ? 
ATOM   966  CG  CG  . TYR TYR TYR A A 152  152  . 74.160 51.828 82.206  1.00 9.79  1 . C  ? 
ATOM   967  CD1 CD1 . TYR TYR TYR A A 152  152  . 73.275 50.765 82.380  1.00 9.77  1 . C  ? 
ATOM   968  CE1 CE1 . TYR TYR TYR A A 152  152  . 72.318 50.460 81.434  1.00 10.08 1 . C  ? 
ATOM   969  CZ  CZ  . TYR TYR TYR A A 152  152  . 72.238 51.230 80.278  1.00 9.65  1 . C  ? 
ATOM   970  OH  OH  . TYR TYR TYR A A 152  152  . 71.287 50.933 79.321  1.00 9.76  1 . O  ? 
ATOM   971  CE2 CE2 . TYR TYR TYR A A 152  152  . 73.111 52.272 80.075  1.00 9.77  1 . C  ? 
ATOM   972  CD2 CD2 . TYR TYR TYR A A 152  152  . 74.065 52.572 81.036  1.00 9.96  1 . C  ? 
ATOM   973  C   C   . TYR TYR TYR A A 152  152  . 77.083 51.266 81.941  1.00 10.26 1 . C  ? 
ATOM   974  O   O   . TYR TYR TYR A A 152  152  . 77.821 52.211 81.650  1.00 10.16 1 . O  ? 
ATOM   975  N   N   . TYR TYR TYR A A 153  153  . 76.804 50.242 81.138  1.00 10.26 1 . N  ? 
ATOM   976  CA  CA  . TYR TYR TYR A A 153  153  . 77.349 50.073 79.792  1.00 10.53 1 . C  ? 
ATOM   977  CB  CB  . TYR TYR TYR A A 153  153  . 78.333 48.894 79.750  1.00 11.21 1 . C  ? 
ATOM   978  CG  CG  . TYR TYR TYR A A 153  153  . 79.501 48.995 80.721  1.00 12.83 1 . C  ? 
ATOM   979  CD1 CD1 . TYR TYR TYR A A 153  153  . 79.379 48.608 82.051  1.00 13.54 1 . C  ? 
ATOM   980  CE1 CE1 . TYR TYR TYR A A 153  153  . 80.473 48.697 82.918  1.00 15.04 1 . C  ? 
ATOM   981  CZ  CZ  . TYR TYR TYR A A 153  153  . 81.682 49.181 82.435  1.00 16.13 1 . C  ? 
ATOM   982  OH  OH  . TYR TYR TYR A A 153  153  . 82.800 49.296 83.262  1.00 19.40 1 . O  ? 
ATOM   983  CE2 CE2 . TYR TYR TYR A A 153  153  . 81.818 49.549 81.133  1.00 15.97 1 . C  ? 
ATOM   984  CD2 CD2 . TYR TYR TYR A A 153  153  . 80.737 49.463 80.282  1.00 14.33 1 . C  ? 
ATOM   985  C   C   . TYR TYR TYR A A 153  153  . 76.218 49.772 78.833  1.00 10.12 1 . C  ? 
ATOM   986  O   O   . TYR TYR TYR A A 153  153  . 75.302 49.023 79.188  1.00 10.24 1 . O  ? 
ATOM   987  N   N   . ALA ALA ALA A A 154  154  . 76.275 50.289 77.600  1.00 9.61  1 . N  ? 
ATOM   988  CA  CA  . ALA ALA ALA A A 154  154  . 75.253 49.926 76.611  1.00 9.19  1 . C  ? 
ATOM   989  CB  CB  . ALA ALA ALA A A 154  154  . 74.137 50.959 76.579  1.00 9.67  1 . C  ? 
ATOM   990  C   C   . ALA ALA ALA A A 154  154  . 75.816 49.766 75.218  1.00 9.22  1 . C  ? 
ATOM   991  O   O   . ALA ALA ALA A A 154  154  . 76.546 50.640 74.718  1.00 9.63  1 . O  ? 
ATOM   992  N   N   . LEU LEU LEU A A 155  155  . 75.464 48.659 74.592  1.00 9.21  1 . N  ? 
ATOM   993  CA  CA  . LEU LEU LEU A A 155  155  . 75.686 48.478 73.156  1.00 9.47  1 . C  ? 
ATOM   994  CB  CB  . LEU LEU LEU A A 155  155  . 77.021 47.792 72.844  1.00 9.77  1 . C  ? 
ATOM   995  CG  CG  . LEU LEU LEU A A 155  155  . 77.421 47.926 71.369  1.00 9.84  1 . C  ? 
ATOM   996  CD1 CD1 . LEU LEU LEU A A 155  155  . 77.956 49.313 71.096  1.00 9.85  1 . C  ? 
ATOM   997  CD2 CD2 . LEU LEU LEU A A 155  155  . 78.439 46.871 70.993  1.00 10.61 1 . C  ? 
ATOM   998  C   C   . LEU LEU LEU A A 155  155  . 74.487 47.705 72.630  1.00 9.20  1 . C  ? 
ATOM   999  O   O   . LEU LEU LEU A A 155  155  . 74.461 46.471 72.571  1.00 9.73  1 . O  ? 
ATOM   1000 N   N   . TYR TYR TYR A A 156  156  . 73.468 48.483 72.282  1.00 9.27  1 . N  ? 
ATOM   1001 CA  CA  . TYR TYR TYR A A 156  156  . 72.137 47.973 71.980  1.00 9.17  1 . C  ? 
ATOM   1002 CB  CB  . TYR TYR TYR A A 156  156  . 71.283 49.108 71.395  1.00 9.12  1 . C  ? 
ATOM   1003 CG  CG  . TYR TYR TYR A A 156  156  . 69.859 48.698 71.192  1.00 9.08  1 . C  ? 
ATOM   1004 CD1 CD1 . TYR TYR TYR A A 156  156  . 68.957 48.649 72.266  1.00 9.02  1 . C  ? 
ATOM   1005 CE1 CE1 . TYR TYR TYR A A 156  156  . 67.666 48.199 72.091  1.00 9.19  1 . C  ? 
ATOM   1006 CZ  CZ  . TYR TYR TYR A A 156  156  . 67.251 47.794 70.840  1.00 9.30  1 . C  ? 
ATOM   1007 OH  OH  . TYR TYR TYR A A 156  156  . 65.967 47.311 70.618  1.00 9.86  1 . O  ? 
ATOM   1008 CE2 CE2 . TYR TYR TYR A A 156  156  . 68.130 47.817 69.777  1.00 9.29  1 . C  ? 
ATOM   1009 CD2 CD2 . TYR TYR TYR A A 156  156  . 69.417 48.263 69.963  1.00 9.29  1 . C  ? 
ATOM   1010 C   C   . TYR TYR TYR A A 156  156  . 72.228 46.787 71.021  1.00 9.19  1 . C  ? 
ATOM   1011 O   O   . TYR TYR TYR A A 156  156  . 72.912 46.912 69.994  1.00 9.68  1 . O  ? 
ATOM   1012 N   N   . PRO PRO PRO A A 157  157  . 71.546 45.663 71.289  1.00 9.12  1 . N  ? 
ATOM   1013 CA  CA  . PRO PRO PRO A A 157  157  . 70.449 45.498 72.259  1.00 9.08  1 . C  ? 
ATOM   1014 CB  CB  . PRO PRO PRO A A 157  157  . 69.600 44.399 71.626  1.00 9.05  1 . C  ? 
ATOM   1015 CG  CG  . PRO PRO PRO A A 157  157  . 70.595 43.573 70.855  1.00 9.29  1 . C  ? 
ATOM   1016 CD  CD  . PRO PRO PRO A A 157  157  . 71.544 44.587 70.293  1.00 9.37  1 . C  ? 
ATOM   1017 C   C   . PRO PRO PRO A A 157  157  . 70.873 45.105 73.665  1.00 9.29  1 . C  ? 
ATOM   1018 O   O   . PRO PRO PRO A A 157  157  . 69.991 44.888 74.515  1.00 9.95  1 . O  ? 
ATOM   1019 N   N   . ASN ASN ASN A A 158  158  . 72.180 45.015 73.916  1.00 9.34  1 . N  ? 
ATOM   1020 CA  CA  . ASN ASN ASN A A 158  158  . 72.706 44.670 75.224  1.00 9.31  1 . C  ? 
ATOM   1021 CB  CB  . ASN ASN ASN A A 158  158  . 74.042 43.946 75.071  1.00 9.93  1 . C  ? 
ATOM   1022 CG  CG  . ASN ASN ASN A A 158  158  . 73.903 42.582 74.455  1.00 10.63 1 . C  ? 
ATOM   1023 OD1 OD1 . ASN ASN ASN A A 158  158  . 72.902 41.907 74.649  1.00 11.49 1 . O  ? 
ATOM   1024 ND2 ND2 . ASN ASN ASN A A 158  158  . 74.920 42.151 73.717  1.00 11.31 1 . N  ? 
ATOM   1025 C   C   . ASN ASN ASN A A 158  158  . 72.986 45.901 76.071  1.00 9.25  1 . C  ? 
ATOM   1026 O   O   . ASN ASN ASN A A 158  158  . 73.405 46.959 75.568  1.00 9.32  1 . O  ? 
ATOM   1027 N   N   . SER SER SER A A 159  159  . 72.796 45.758 77.374  1.00 9.21  1 . N  ? 
ATOM   1028 CA  CA  . SER SER SER A A 159  159  . 73.325 46.701 78.334  1.00 9.74  1 . C  ? 
ATOM   1029 CB  CB  . SER SER SER A A 159  159  . 72.317 47.828 78.619  1.00 9.97  1 . C  ? 
ATOM   1030 OG  OG  . SER SER SER A A 159  159  . 71.021 47.339 78.968  1.00 11.11 1 . O  ? 
ATOM   1031 C   C   . SER SER SER A A 159  159  . 73.771 45.958 79.574  1.00 9.71  1 . C  ? 
ATOM   1032 O   O   . SER SER SER A A 159  159  . 73.415 44.796 79.760  1.00 9.77  1 . O  ? 
ATOM   1033 N   N   . TRP TRP TRP A A 160  160  . 74.584 46.617 80.390  1.00 9.67  1 . N  ? 
ATOM   1034 CA  CA  . TRP TRP TRP A A 160  160  . 75.177 45.987 81.562  1.00 10.28 1 . C  ? 
ATOM   1035 CB  CB  . TRP TRP TRP A A 160  160  . 76.616 45.545 81.305  1.00 10.95 1 . C  ? 
ATOM   1036 CG  CG  . TRP TRP TRP A A 160  160  . 76.888 44.552 80.232  1.00 10.77 1 . C  ? 
ATOM   1037 CD1 CD1 . TRP TRP TRP A A 160  160  . 77.221 43.244 80.415  1.00 10.92 1 . C  ? 
ATOM   1038 NE1 NE1 . TRP TRP TRP A A 160  160  . 77.479 42.642 79.214  1.00 11.83 1 . N  ? 
ATOM   1039 CE2 CE2 . TRP TRP TRP A A 160  160  . 77.329 43.563 78.211  1.00 11.23 1 . C  ? 
ATOM   1040 CD2 CD2 . TRP TRP TRP A A 160  160  . 76.974 44.790 78.813  1.00 11.14 1 . C  ? 
ATOM   1041 CE3 CE3 . TRP TRP TRP A A 160  160  . 76.774 45.910 77.992  1.00 10.68 1 . C  ? 
ATOM   1042 CZ3 CZ3 . TRP TRP TRP A A 160  160  . 76.939 45.764 76.606  1.00 11.14 1 . C  ? 
ATOM   1043 CH2 CH2 . TRP TRP TRP A A 160  160  . 77.282 44.538 76.056  1.00 11.02 1 . C  ? 
ATOM   1044 CZ2 CZ2 . TRP TRP TRP A A 160  160  . 77.484 43.427 76.821  1.00 11.28 1 . C  ? 
ATOM   1045 C   C   . TRP TRP TRP A A 160  160  . 75.244 46.963 82.711  1.00 10.16 1 . C  ? 
ATOM   1046 O   O   . TRP TRP TRP A A 160  160  . 75.385 48.182 82.514  1.00 10.05 1 . O  ? 
ATOM   1047 N   N   . TYR TYR TYR A A 161  161  . 75.221 46.411 83.930  1.00 10.18 1 . N  ? 
ATOM   1048 CA  CA  . TYR TYR TYR A A 161  161  . 75.594 47.148 85.118  1.00 10.19 1 . C  ? 
ATOM   1049 CB  CB  . TYR TYR TYR A A 161  161  . 74.431 47.379 86.087  1.00 10.35 1 . C  ? 
ATOM   1050 CG  CG  . TYR TYR TYR A A 161  161  . 73.210 48.048 85.520  1.00 10.35 1 . C  ? 
ATOM   1051 CD1 CD1 . TYR TYR TYR A A 161  161  . 72.354 47.341 84.689  1.00 10.43 1 . C  ? 
ATOM   1052 CE1 CE1 . TYR TYR TYR A A 161  161  . 71.203 47.917 84.182  1.00 10.53 1 . C  ? 
ATOM   1053 CZ  CZ  . TYR TYR TYR A A 161  161  . 70.883 49.212 84.512  1.00 10.22 1 . C  ? 
ATOM   1054 OH  OH  . TYR TYR TYR A A 161  161  . 69.726 49.729 83.966  1.00 10.58 1 . O  ? 
ATOM   1055 CE2 CE2 . TYR TYR TYR A A 161  161  . 71.705 49.945 85.351  1.00 10.06 1 . C  ? 
ATOM   1056 CD2 CD2 . TYR TYR TYR A A 161  161  . 72.871 49.355 85.851  1.00 10.36 1 . C  ? 
ATOM   1057 C   C   . TYR TYR TYR A A 161  161  . 76.664 46.356 85.860  1.00 10.70 1 . C  ? 
ATOM   1058 O   O   . TYR TYR TYR A A 161  161  . 76.585 45.137 85.943  1.00 11.30 1 . O  ? 
ATOM   1059 N   N   . THR THR THR A A 162  162  . 77.656 47.069 86.382  1.00 11.63 1 . N  ? 
ATOM   1060 CA  CA  . THR THR THR A A 162  162  . 78.625 46.477 87.326  1.00 12.67 1 . C  ? 
ATOM   1061 CB  CB  . THR THR THR A A 162  162  . 80.063 46.590 86.819  1.00 13.05 1 . C  ? 
ATOM   1062 OG1 OG1 . THR THR THR A A 162  162  . 80.389 47.969 86.662  1.00 14.12 1 . O  ? 
ATOM   1063 CG2 CG2 . THR THR THR A A 162  162  . 80.236 45.841 85.513  1.00 13.55 1 . C  ? 
ATOM   1064 C   C   . THR THR THR A A 162  162  . 78.493 47.177 88.665  1.00 12.85 1 . C  ? 
ATOM   1065 O   O   . THR THR THR A A 162  162  . 78.228 48.377 88.726  1.00 14.23 1 . O  ? 
ATOM   1066 N   N   . TYR TYR TYR A A 163  163  . 78.678 46.413 89.745  1.00 12.93 1 . N  ? 
ATOM   1067 CA  CA  . TYR TYR TYR A A 163  163  . 78.525 46.914 91.103  1.00 13.60 1 . C  ? 
ATOM   1068 CB  CB  . TYR TYR TYR A A 163  163  . 77.326 46.234 91.775  1.00 13.56 1 . C  ? 
ATOM   1069 CG  CG  . TYR TYR TYR A A 163  163  . 76.048 46.480 91.003  1.00 13.07 1 . C  ? 
ATOM   1070 CD1 CD1 . TYR TYR TYR A A 163  163  . 75.361 47.673 91.138  1.00 13.14 1 . C  ? 
ATOM   1071 CE1 CE1 . TYR TYR TYR A A 163  163  . 74.202 47.914 90.404  1.00 13.33 1 . C  ? 
ATOM   1072 CZ  CZ  . TYR TYR TYR A A 163  163  . 73.766 46.969 89.513  1.00 13.23 1 . C  ? 
ATOM   1073 OH  OH  . TYR TYR TYR A A 163  163  . 72.602 47.156 88.777  1.00 13.23 1 . O  ? 
ATOM   1074 CE2 CE2 . TYR TYR TYR A A 163  163  . 74.431 45.781 89.370  1.00 12.97 1 . C  ? 
ATOM   1075 CD2 CD2 . TYR TYR TYR A A 163  163  . 75.576 45.541 90.100  1.00 12.80 1 . C  ? 
ATOM   1076 C   C   . TYR TYR TYR A A 163  163  . 79.804 46.627 91.865  1.00 14.88 1 . C  ? 
ATOM   1077 O   O   . TYR TYR TYR A A 163  163  . 80.130 45.460 92.106  1.00 17.12 1 . O  ? 
ATOM   1078 N   N   . THR THR THR A A 164  164  . 80.504 47.703 92.198  1.00 15.84 1 . N  ? 
ATOM   1079 CA  CA  . THR THR THR A A 164  164  . 81.851 47.639 92.761  1.00 17.39 1 . C  ? 
ATOM   1080 CB  CB  . THR THR THR A A 164  164  . 82.904 48.007 91.690  1.00 18.14 1 . C  ? 
ATOM   1081 OG1 OG1 . THR THR THR A A 164  164  . 82.554 49.253 91.084  1.00 21.69 1 . O  ? 
ATOM   1082 CG2 CG2 . THR THR THR A A 164  164  . 82.958 46.967 90.628  1.00 18.84 1 . C  ? 
ATOM   1083 C   C   . THR THR THR A A 164  164  . 81.842 48.575 93.962  1.00 17.72 1 . C  ? 
ATOM   1084 O   O   . THR THR THR A A 164  164  . 82.158 49.757 93.871  1.00 18.43 1 . O  ? 
ATOM   1085 N   N   . ASN ASN ASN A A 165  165  . 81.428 48.019 95.096  1.00 19.28 1 . N  ? 
ATOM   1086 CA  CA  . ASN ASN ASN A A 165  165  . 81.016 48.769 96.258  1.00 21.20 1 . C  ? 
ATOM   1087 CB  CB  . ASN ASN ASN A A 165  165  . 79.528 48.473 96.472  1.00 21.05 1 . C  ? 
ATOM   1088 CG  CG  . ASN ASN ASN A A 165  165  . 78.890 49.293 97.578  1.00 22.38 1 . C  ? 
ATOM   1089 OD1 OD1 . ASN ASN ASN A A 165  165  . 79.421 49.414 98.677  1.00 24.16 1 . O  ? 
ATOM   1090 ND2 ND2 . ASN ASN ASN A A 165  165  . 77.703 49.819 97.305  1.00 22.56 1 . N  ? 
ATOM   1091 C   C   . ASN ASN ASN A A 165  165  . 81.841 48.292 97.447  1.00 22.05 1 . C  ? 
ATOM   1092 O   O   . ASN ASN ASN A A 165  165  . 81.934 47.090 97.699  1.00 20.17 1 . O  ? 
ATOM   1093 N   N   . LYS LYS LYS A A 166  166  . 82.425 49.242 98.176  1.00 25.89 1 . N  ? 
ATOM   1094 CA  CA  . LYS LYS LYS A A 166  166  . 83.244 48.920 99.361  1.00 28.77 1 . C  ? 
ATOM   1095 CB  CB  . LYS LYS LYS A A 166  166  . 83.851 50.202 99.970  1.00 31.79 1 . C  ? 
ATOM   1096 CG  CG  . LYS LYS LYS A A 166  166  . 82.852 51.148 100.627 1.00 34.34 1 . C  ? 
ATOM   1097 CD  CD  . LYS LYS LYS A A 166  166  . 83.489 52.471 101.036 1.00 36.79 1 . C  ? 
ATOM   1098 CE  CE  . LYS LYS LYS A A 166  166  . 82.444 53.493 101.464 1.00 38.96 1 . C  ? 
ATOM   1099 NZ  NZ  . LYS LYS LYS A A 166  166  . 81.614 53.029 102.613 1.00 40.43 1 . N  ? 
ATOM   1100 C   C   . LYS LYS LYS A A 166  166  . 82.511 48.095 100.442 1.00 29.55 1 . C  ? 
ATOM   1101 O   O   . LYS LYS LYS A A 166  166  . 83.151 47.330 101.165 1.00 30.99 1 . O  ? 
ATOM   1102 N   N   . ASP ASP ASP A A 167  167  . 81.186 48.238 100.531 1.00 29.27 1 . N  ? 
ATOM   1103 CA  CA  . ASP ASP ASP A A 167  167  . 80.346 47.448 101.454 1.00 29.41 1 . C  ? 
ATOM   1104 CB  CB  . ASP ASP ASP A A 167  167  . 79.191 48.317 101.979 1.00 32.24 1 . C  ? 
ATOM   1105 CG  CG  . ASP ASP ASP A A 167  167  . 79.664 49.537 102.750 1.00 34.60 1 . C  ? 
ATOM   1106 OD1 OD1 . ASP ASP ASP A A 167  167  . 80.766 49.500 103.342 1.00 37.25 1 . O  ? 
ATOM   1107 OD2 OD2 . ASP ASP ASP A A 167  167  . 78.911 50.537 102.780 1.00 38.19 1 . O  ? 
ATOM   1108 C   C   . ASP ASP ASP A A 167  167  . 79.759 46.149 100.874 1.00 27.30 1 . C  ? 
ATOM   1109 O   O   . ASP ASP ASP A A 167  167  . 78.972 45.474 101.540 1.00 26.71 1 . O  ? 
ATOM   1110 N   N   . LEU LEU LEU A A 168  168  . 80.108 45.802 99.639  1.00 23.51 1 . N  ? 
ATOM   1111 CA  CA  . LEU LEU LEU A A 168  168  . 79.657 44.566 99.017  1.00 22.72 1 . C  ? 
ATOM   1112 CB  CB  . LEU LEU LEU A A 168  168  . 78.763 44.847 97.802  1.00 22.72 1 . C  ? 
ATOM   1113 CG  CG  . LEU LEU LEU A A 168  168  . 77.463 45.618 98.082  1.00 23.39 1 . C  ? 
ATOM   1114 CD1 CD1 . LEU LEU LEU A A 168  168  . 76.784 46.030 96.784  1.00 23.70 1 . C  ? 
ATOM   1115 CD2 CD2 . LEU LEU LEU A A 168  168  . 76.505 44.788 98.931  1.00 23.85 1 . C  ? 
ATOM   1116 C   C   . LEU LEU LEU A A 168  168  . 80.903 43.794 98.606  1.00 22.31 1 . C  ? 
ATOM   1117 O   O   . LEU LEU LEU A A 168  168  . 81.435 43.997 97.515  1.00 22.32 1 . O  ? 
ATOM   1118 N   N   . PRO PRO PRO A A 169  169  . 81.402 42.917 99.492  1.00 20.31 1 . N  ? 
ATOM   1119 CA  CA  . PRO PRO PRO A A 169  169  . 82.630 42.191 99.150  1.00 19.64 1 . C  ? 
ATOM   1120 CB  CB  . PRO PRO PRO A A 169  169  . 82.876 41.304 100.385 1.00 20.40 1 . C  ? 
ATOM   1121 CG  CG  . PRO PRO PRO A A 169  169  . 81.580 41.278 101.117 1.00 20.08 1 . C  ? 
ATOM   1122 CD  CD  . PRO PRO PRO A A 169  169  . 80.944 42.601 100.860 1.00 20.53 1 . C  ? 
ATOM   1123 C   C   . PRO PRO PRO A A 169  169  . 82.547 41.344 97.887  1.00 18.75 1 . C  ? 
ATOM   1124 O   O   . PRO PRO PRO A A 169  169  . 83.545 41.177 97.194  1.00 18.41 1 . O  ? 
ATOM   1125 N   N   . VAL VAL VAL A A 170  170  . 81.374 40.792 97.582  1.00 17.22 1 . N  ? 
ATOM   1126 CA  CA  . VAL VAL VAL A A 170  170  . 81.201 40.044 96.352  1.00 17.67 1 . C  ? 
ATOM   1127 CB  CB  . VAL VAL VAL A A 170  170  . 80.120 38.956 96.487  1.00 17.93 1 . C  ? 
ATOM   1128 CG1 CG1 . VAL VAL VAL A A 170  170  . 79.558 38.542 95.129  1.00 18.00 1 . C  ? 
ATOM   1129 CG2 CG2 . VAL VAL VAL A A 170  170  . 80.715 37.763 97.224  1.00 18.66 1 . C  ? 
ATOM   1130 C   C   . VAL VAL VAL A A 170  170  . 80.823 41.065 95.294  1.00 17.59 1 . C  ? 
ATOM   1131 O   O   . VAL VAL VAL A A 170  170  . 79.884 41.848 95.493  1.00 17.96 1 . O  ? 
ATOM   1132 N   N   A GLN GLN GLN A A 171  171  . 81.571 41.087 94.196  0.50 17.25 1 . N  ? 
ATOM   1133 N   N   B GLN GLN GLN A A 171  171  . 81.563 41.077 94.193  0.50 17.70 1 . N  ? 
ATOM   1134 CA  CA  A GLN GLN GLN A A 171  171  . 81.261 42.005 93.098  0.50 17.33 1 . C  ? 
ATOM   1135 CA  CA  B GLN GLN GLN A A 171  171  . 81.244 41.985 93.097  0.50 18.05 1 . C  ? 
ATOM   1136 CB  CB  A GLN GLN GLN A A 171  171  . 82.541 42.470 92.404  0.50 18.31 1 . C  ? 
ATOM   1137 CB  CB  B GLN GLN GLN A A 171  171  . 82.506 42.405 92.371  0.50 19.71 1 . C  ? 
ATOM   1138 CG  CG  A GLN GLN GLN A A 171  171  . 83.443 43.280 93.337  0.50 18.60 1 . C  ? 
ATOM   1139 CG  CG  B GLN GLN GLN A A 171  171  . 83.363 43.344 93.207  0.50 20.74 1 . C  ? 
ATOM   1140 CD  CD  A GLN GLN GLN A A 171  171  . 84.373 44.232 92.615  0.50 18.88 1 . C  ? 
ATOM   1141 CD  CD  B GLN GLN GLN A A 171  171  . 84.747 43.494 92.643  0.50 22.02 1 . C  ? 
ATOM   1142 OE1 OE1 A GLN GLN GLN A A 171  171  . 84.654 44.068 91.431  0.50 18.70 1 . O  ? 
ATOM   1143 OE1 OE1 B GLN GLN GLN A A 171  171  . 84.972 43.250 91.459  0.50 23.24 1 . O  ? 
ATOM   1144 NE2 NE2 A GLN GLN GLN A A 171  171  . 84.873 45.228 93.334  0.50 19.62 1 . N  ? 
ATOM   1145 NE2 NE2 B GLN GLN GLN A A 171  171  . 85.689 43.905 93.483  0.50 22.59 1 . N  ? 
ATOM   1146 C   C   A GLN GLN GLN A A 171  171  . 80.271 41.329 92.153  0.50 16.35 1 . C  ? 
ATOM   1147 C   C   B GLN GLN GLN A A 171  171  . 80.249 41.318 92.167  0.50 16.70 1 . C  ? 
ATOM   1148 O   O   A GLN GLN GLN A A 171  171  . 80.306 40.116 91.964  0.50 15.97 1 . O  ? 
ATOM   1149 O   O   B GLN GLN GLN A A 171  171  . 80.264 40.102 91.995  0.50 16.17 1 . O  ? 
ATOM   1150 N   N   . LEU LEU LEU A A 172  172  . 79.365 42.133 91.599  1.00 15.45 1 . N  ? 
ATOM   1151 CA  CA  . LEU LEU LEU A A 172  172  . 78.257 41.634 90.777  1.00 14.98 1 . C  ? 
ATOM   1152 CB  CB  . LEU LEU LEU A A 172  172  . 76.931 41.855 91.496  1.00 16.92 1 . C  ? 
ATOM   1153 CG  CG  . LEU LEU LEU A A 172  172  . 76.728 41.222 92.863  1.00 18.81 1 . C  ? 
ATOM   1154 CD1 CD1 . LEU LEU LEU A A 172  172  . 75.434 41.756 93.460  1.00 20.60 1 . C  ? 
ATOM   1155 CD2 CD2 . LEU LEU LEU A A 172  172  . 76.698 39.718 92.762  1.00 19.43 1 . C  ? 
ATOM   1156 C   C   . LEU LEU LEU A A 172  172  . 78.207 42.406 89.482  1.00 13.46 1 . C  ? 
ATOM   1157 O   O   . LEU LEU LEU A A 172  172  . 78.602 43.565 89.432  1.00 13.58 1 . O  ? 
ATOM   1158 N   N   . ALA ALA ALA A A 173  173  . 77.698 41.747 88.455  1.00 12.64 1 . N  ? 
ATOM   1159 CA  CA  . ALA ALA ALA A A 173  173  . 77.400 42.397 87.184  1.00 12.52 1 . C  ? 
ATOM   1160 CB  CB  . ALA ALA ALA A A 173  173  . 78.575 42.281 86.227  1.00 12.81 1 . C  ? 
ATOM   1161 C   C   . ALA ALA ALA A A 173  173  . 76.171 41.730 86.608  1.00 11.94 1 . C  ? 
ATOM   1162 O   O   . ALA ALA ALA A A 173  173  . 75.876 40.573 86.911  1.00 11.95 1 . O  ? 
ATOM   1163 N   N   . VAL VAL VAL A A 174  174  . 75.454 42.473 85.770  1.00 11.32 1 . N  ? 
ATOM   1164 CA  CA  . VAL VAL VAL A A 174  174  . 74.322 41.923 85.039  1.00 11.11 1 . C  ? 
ATOM   1165 CB  CB  . VAL VAL VAL A A 174  174  . 72.971 42.344 85.687  1.00 11.13 1 . C  ? 
ATOM   1166 CG1 CG1 . VAL VAL VAL A A 174  174  . 72.680 43.834 85.521  1.00 11.65 1 . C  ? 
ATOM   1167 CG2 CG2 . VAL VAL VAL A A 174  174  . 71.831 41.527 85.125  1.00 11.06 1 . C  ? 
ATOM   1168 C   C   . VAL VAL VAL A A 174  174  . 74.415 42.355 83.590  1.00 10.60 1 . C  ? 
ATOM   1169 O   O   . VAL VAL VAL A A 174  174  . 74.817 43.494 83.310  1.00 10.88 1 . O  ? 
ATOM   1170 N   N   . LYS LYS LYS A A 175  175  . 74.085 41.427 82.707  1.00 10.65 1 . N  ? 
ATOM   1171 CA  CA  . LYS LYS LYS A A 175  175  . 73.919 41.701 81.283  1.00 10.36 1 . C  ? 
ATOM   1172 CB  CB  . LYS LYS LYS A A 175  175  . 74.696 40.688 80.444  1.00 11.07 1 . C  ? 
ATOM   1173 CG  CG  . LYS LYS LYS A A 175  175  . 74.533 40.861 78.944  1.00 11.46 1 . C  ? 
ATOM   1174 CD  CD  . LYS LYS LYS A A 175  175  . 75.265 39.759 78.196  1.00 12.00 1 . C  ? 
ATOM   1175 CE  CE  . LYS LYS LYS A A 175  175  . 75.117 39.904 76.701  1.00 12.57 1 . C  ? 
ATOM   1176 NZ  NZ  . LYS LYS LYS A A 175  175  . 75.804 38.802 75.969  1.00 13.27 1 . N  ? 
ATOM   1177 C   C   . LYS LYS LYS A A 175  175  . 72.444 41.563 81.014  1.00 10.25 1 . C  ? 
ATOM   1178 O   O   . LYS LYS LYS A A 175  175  . 71.859 40.496 81.270  1.00 10.27 1 . O  ? 
ATOM   1179 N   N   . GLN GLN GLN A A 176  176  . 71.842 42.611 80.460  1.00 9.81  1 . N  ? 
ATOM   1180 CA  CA  . GLN GLN GLN A A 176  176  . 70.409 42.593 80.196  1.00 9.68  1 . C  ? 
ATOM   1181 CB  CB  . GLN GLN GLN A A 176  176  . 69.658 43.581 81.094  1.00 10.53 1 . C  ? 
ATOM   1182 CG  CG  . GLN GLN GLN A A 176  176  . 70.025 45.013 80.885  1.00 11.16 1 . C  ? 
ATOM   1183 CD  CD  . GLN GLN GLN A A 176  176  . 69.315 45.980 81.802  1.00 11.05 1 . C  ? 
ATOM   1184 OE1 OE1 . GLN GLN GLN A A 176  176  . 68.892 45.642 82.916  1.00 10.42 1 . O  ? 
ATOM   1185 NE2 NE2 . GLN GLN GLN A A 176  176  . 69.235 47.221 81.362  1.00 11.79 1 . N  ? 
ATOM   1186 C   C   . GLN GLN GLN A A 176  176  . 70.166 42.863 78.731  1.00 9.06  1 . C  ? 
ATOM   1187 O   O   . GLN GLN GLN A A 176  176  . 70.870 43.660 78.116  1.00 9.18  1 . O  ? 
ATOM   1188 N   N   . PHE PHE PHE A A 177  177  . 69.171 42.202 78.165  1.00 8.77  1 . N  ? 
ATOM   1189 CA  CA  . PHE PHE PHE A A 177  177  . 68.886 42.349 76.752  1.00 9.08  1 . C  ? 
ATOM   1190 CB  CB  . PHE PHE PHE A A 177  177  . 69.984 41.660 75.918  1.00 9.79  1 . C  ? 
ATOM   1191 CG  CG  . PHE PHE PHE A A 177  177  . 69.995 40.165 76.032  1.00 11.01 1 . C  ? 
ATOM   1192 CD1 CD1 . PHE PHE PHE A A 177  177  . 70.621 39.530 77.101  1.00 11.85 1 . C  ? 
ATOM   1193 CE1 CE1 . PHE PHE PHE A A 177  177  . 70.626 38.130 77.171  1.00 12.65 1 . C  ? 
ATOM   1194 CZ  CZ  . PHE PHE PHE A A 177  177  . 70.015 37.390 76.190  1.00 12.94 1 . C  ? 
ATOM   1195 CE2 CE2 . PHE PHE PHE A A 177  177  . 69.413 38.000 75.119  1.00 12.68 1 . C  ? 
ATOM   1196 CD2 CD2 . PHE PHE PHE A A 177  177  . 69.406 39.386 75.042  1.00 11.76 1 . C  ? 
ATOM   1197 C   C   . PHE PHE PHE A A 177  177  . 67.538 41.745 76.396  1.00 8.93  1 . C  ? 
ATOM   1198 O   O   . PHE PHE PHE A A 177  177  . 66.963 40.955 77.150  1.00 8.81  1 . O  ? 
ATOM   1199 N   N   . SER SER SER A A 178  178  . 67.075 42.111 75.205  1.00 8.42  1 . N  ? 
ATOM   1200 CA  CA  . SER SER SER A A 178  178  . 66.013 41.422 74.498  1.00 8.49  1 . C  ? 
ATOM   1201 CB  CB  . SER SER SER A A 178  178  . 64.852 42.370 74.200  1.00 8.54  1 . C  ? 
ATOM   1202 OG  OG  . SER SER SER A A 178  178  . 64.284 42.861 75.418  1.00 8.74  1 . O  ? 
ATOM   1203 C   C   . SER SER SER A A 178  178  . 66.592 40.880 73.200  1.00 8.72  1 . C  ? 
ATOM   1204 O   O   . SER SER SER A A 178  178  . 67.560 41.452 72.674  1.00 8.72  1 . O  ? 
ATOM   1205 N   N   . PRO PRO PRO A A 179  179  . 65.996 39.806 72.652  1.00 9.06  1 . N  ? 
ATOM   1206 CA  CA  . PRO PRO PRO A A 179  179  . 66.544 39.168 71.431  1.00 9.06  1 . C  ? 
ATOM   1207 CB  CB  . PRO PRO PRO A A 179  179  . 65.962 37.752 71.495  1.00 9.40  1 . C  ? 
ATOM   1208 CG  CG  . PRO PRO PRO A A 179  179  . 64.658 37.933 72.202  1.00 9.05  1 . C  ? 
ATOM   1209 CD  CD  . PRO PRO PRO A A 179  179  . 64.937 38.985 73.253  1.00 9.03  1 . C  ? 
ATOM   1210 C   C   . PRO PRO PRO A A 179  179  . 66.177 39.897 70.132  1.00 9.02  1 . C  ? 
ATOM   1211 O   O   . PRO PRO PRO A A 179  179  . 65.378 39.407 69.322  1.00 9.20  1 . O  ? 
ATOM   1212 N   N   . ILE ILE ILE A A 180  180  . 66.810 41.063 69.953  1.00 8.86  1 . N  ? 
ATOM   1213 CA  CA  . ILE ILE ILE A A 180  180  . 66.649 41.877 68.748  1.00 9.00  1 . C  ? 
ATOM   1214 CB  CB  . ILE ILE ILE A A 180  180  . 66.881 43.373 69.074  1.00 9.06  1 . C  ? 
ATOM   1215 CG1 CG1 . ILE ILE ILE A A 180  180  . 65.978 43.886 70.211  1.00 9.59  1 . C  ? 
ATOM   1216 CD1 CD1 . ILE ILE ILE A A 180  180  . 64.500 43.786 69.941  1.00 10.13 1 . C  ? 
ATOM   1217 CG2 CG2 . ILE ILE ILE A A 180  180  . 66.730 44.238 67.826  1.00 9.05  1 . C  ? 
ATOM   1218 C   C   . ILE ILE ILE A A 180  180  . 67.671 41.389 67.734  1.00 9.22  1 . C  ? 
ATOM   1219 O   O   . ILE ILE ILE A A 180  180  . 68.879 41.573 67.932  1.00 9.69  1 . O  ? 
ATOM   1220 N   N   . ILE ILE ILE A A 181  181  . 67.195 40.723 66.683  1.00 9.18  1 . N  ? 
ATOM   1221 CA  CA  . ILE ILE ILE A A 181  181  . 68.077 39.955 65.792  1.00 9.93  1 . C  ? 
ATOM   1222 CB  CB  . ILE ILE ILE A A 181  181  . 67.952 38.453 66.088  1.00 10.54 1 . C  ? 
ATOM   1223 CG1 CG1 . ILE ILE ILE A A 181  181  . 68.370 38.124 67.541  1.00 11.27 1 . C  ? 
ATOM   1224 CD1 CD1 . ILE ILE ILE A A 181  181  . 67.853 36.785 68.036  1.00 11.64 1 . C  ? 
ATOM   1225 CG2 CG2 . ILE ILE ILE A A 181  181  . 68.777 37.648 65.085  1.00 10.92 1 . C  ? 
ATOM   1226 C   C   . ILE ILE ILE A A 181  181  . 67.706 40.236 64.336  1.00 9.55  1 . C  ? 
ATOM   1227 O   O   . ILE ILE ILE A A 181  181  . 66.627 39.916 63.915  1.00 9.40  1 . O  ? 
ATOM   1228 N   N   . PRO PRO PRO A A 182  182  . 68.632 40.819 63.563  1.00 9.88  1 . N  ? 
ATOM   1229 CA  CA  . PRO PRO PRO A A 182  182  . 68.393 41.011 62.138  1.00 10.28 1 . C  ? 
ATOM   1230 CB  CB  . PRO PRO PRO A A 182  182  . 69.732 41.550 61.639  1.00 10.57 1 . C  ? 
ATOM   1231 CG  CG  . PRO PRO PRO A A 182  182  . 70.245 42.305 62.800  1.00 10.70 1 . C  ? 
ATOM   1232 CD  CD  . PRO PRO PRO A A 182  182  . 69.876 41.469 63.978  1.00 10.62 1 . C  ? 
ATOM   1233 C   C   . PRO PRO PRO A A 182  182  . 67.988 39.746 61.406  1.00 10.68 1 . C  ? 
ATOM   1234 O   O   . PRO PRO PRO A A 182  182  . 68.475 38.647 61.708  1.00 10.35 1 . O  ? 
ATOM   1235 N   N   . TYR TYR TYR A A 183  183  . 67.062 39.915 60.473  1.00 10.77 1 . N  ? 
ATOM   1236 CA  CA  . TYR TYR TYR A A 183  183  . 66.552 38.849 59.593  1.00 11.39 1 . C  ? 
ATOM   1237 CB  CB  . TYR TYR TYR A A 183  183  . 67.690 38.187 58.762  1.00 12.11 1 . C  ? 
ATOM   1238 CG  CG  . TYR TYR TYR A A 183  183  . 68.679 39.192 58.222  1.00 12.88 1 . C  ? 
ATOM   1239 CD1 CD1 . TYR TYR TYR A A 183  183  . 68.296 40.137 57.285  1.00 13.31 1 . C  ? 
ATOM   1240 CE1 CE1 . TYR TYR TYR A A 183  183  . 69.206 41.095 56.834  1.00 13.91 1 . C  ? 
ATOM   1241 CZ  CZ  . TYR TYR TYR A A 183  183  . 70.474 41.138 57.357  1.00 14.40 1 . C  ? 
ATOM   1242 OH  OH  . TYR TYR TYR A A 183  183  . 71.379 42.093 56.940  1.00 16.78 1 . O  ? 
ATOM   1243 CE2 CE2 . TYR TYR TYR A A 183  183  . 70.880 40.232 58.302  1.00 14.46 1 . C  ? 
ATOM   1244 CD2 CD2 . TYR TYR TYR A A 183  183  . 69.977 39.274 58.738  1.00 13.74 1 . C  ? 
ATOM   1245 C   C   . TYR TYR TYR A A 183  183  . 65.732 37.835 60.371  1.00 11.63 1 . C  ? 
ATOM   1246 O   O   . TYR TYR TYR A A 183  183  . 65.373 36.783 59.850  1.00 12.66 1 . O  ? 
ATOM   1247 N   N   . ASN ASN ASN A A 184  184  . 65.351 38.202 61.599  1.00 10.93 1 . N  ? 
ATOM   1248 CA  CA  . ASN ASN ASN A A 184  184  . 64.540 37.398 62.488  1.00 10.85 1 . C  ? 
ATOM   1249 CB  CB  . ASN ASN ASN A A 184  184  . 65.361 36.977 63.705  1.00 11.37 1 . C  ? 
ATOM   1250 CG  CG  . ASN ASN ASN A A 184  184  . 64.573 36.169 64.712  1.00 11.68 1 . C  ? 
ATOM   1251 OD1 OD1 . ASN ASN ASN A A 184  184  . 63.458 36.524 65.089  1.00 11.58 1 . O  ? 
ATOM   1252 ND2 ND2 . ASN ASN ASN A A 184  184  . 65.180 35.097 65.209  1.00 12.46 1 . N  ? 
ATOM   1253 C   C   . ASN ASN ASN A A 184  184  . 63.330 38.256 62.870  1.00 10.74 1 . C  ? 
ATOM   1254 O   O   . ASN ASN ASN A A 184  184  . 63.487 39.369 63.394  1.00 10.59 1 . O  ? 
ATOM   1255 N   N   . TYR TYR TYR A A 185  185  . 62.156 37.743 62.552  1.00 10.79 1 . N  ? 
ATOM   1256 CA  CA  . TYR TYR TYR A A 185  185  . 60.884 38.432 62.769  1.00 11.08 1 . C  ? 
ATOM   1257 CB  CB  . TYR TYR TYR A A 185  185  . 60.087 38.496 61.451  1.00 11.09 1 . C  ? 
ATOM   1258 CG  CG  . TYR TYR TYR A A 185  185  . 60.926 39.090 60.334  1.00 11.39 1 . C  ? 
ATOM   1259 CD1 CD1 . TYR TYR TYR A A 185  185  . 61.706 38.271 59.529  1.00 11.69 1 . C  ? 
ATOM   1260 CE1 CE1 . TYR TYR TYR A A 185  185  . 62.502 38.790 58.528  1.00 11.81 1 . C  ? 
ATOM   1261 CZ  CZ  . TYR TYR TYR A A 185  185  . 62.551 40.162 58.313  1.00 11.71 1 . C  ? 
ATOM   1262 OH  OH  . TYR TYR TYR A A 185  185  . 63.346 40.720 57.336  1.00 12.35 1 . O  ? 
ATOM   1263 CE2 CE2 . TYR TYR TYR A A 185  185  . 61.786 41.002 59.112  1.00 11.34 1 . C  ? 
ATOM   1264 CD2 CD2 . TYR TYR TYR A A 185  185  . 60.995 40.464 60.124  1.00 11.31 1 . C  ? 
ATOM   1265 C   C   . TYR TYR TYR A A 185  185  . 60.074 37.772 63.876  1.00 11.51 1 . C  ? 
ATOM   1266 O   O   . TYR TYR TYR A A 185  185  . 58.914 38.124 64.071  1.00 13.73 1 . O  ? 
ATOM   1267 N   N   . LYS LYS LYS A A 186  186  . 60.688 36.860 64.628  1.00 10.99 1 . N  ? 
ATOM   1268 CA  CA  . LYS LYS LYS A A 186  186  . 60.006 36.072 65.636  1.00 10.97 1 . C  ? 
ATOM   1269 CB  CB  . LYS LYS LYS A A 186  186  . 60.251 34.566 65.395  1.00 11.74 1 . C  ? 
ATOM   1270 CG  CG  . LYS LYS LYS A A 186  186  . 59.650 33.655 66.442  1.00 12.80 1 . C  ? 
ATOM   1271 CD  CD  . LYS LYS LYS A A 186  186  . 59.765 32.181 66.040  1.00 14.60 1 . C  ? 
ATOM   1272 CE  CE  . LYS LYS LYS A A 186  186  . 59.210 31.274 67.117  1.00 16.58 1 . C  ? 
ATOM   1273 NZ  NZ  . LYS LYS LYS A A 186  186  . 59.491 29.848 66.770  1.00 18.85 1 . N  ? 
ATOM   1274 C   C   . LYS LYS LYS A A 186  186  . 60.480 36.529 67.006  1.00 10.67 1 . C  ? 
ATOM   1275 O   O   . LYS LYS LYS A A 186  186  . 59.803 37.328 67.648  1.00 9.53  1 . O  ? 
ATOM   1276 N   N   . GLU GLU GLU A A 187  187  . 61.630 36.071 67.465  1.00 10.17 1 . N  ? 
ATOM   1277 CA  CA  . GLU GLU GLU A A 187  187  . 62.181 36.507 68.750  1.00 9.96  1 . C  ? 
ATOM   1278 CB  CB  . GLU GLU GLU A A 187  187  . 63.549 35.854 69.019  1.00 11.00 1 . C  ? 
ATOM   1279 CG  CG  . GLU GLU GLU A A 187  187  . 63.502 34.370 69.373  1.00 11.62 1 . C  ? 
ATOM   1280 CD  CD  . GLU GLU GLU A A 187  187  . 63.373 33.407 68.204  1.00 12.48 1 . C  ? 
ATOM   1281 OE1 OE1 . GLU GLU GLU A A 187  187  . 63.329 33.797 67.014  1.00 12.83 1 . O  ? 
ATOM   1282 OE2 OE2 . GLU GLU GLU A A 187  187  . 63.294 32.198 68.526  1.00 14.92 1 . O  ? 
ATOM   1283 C   C   . GLU GLU GLU A A 187  187  . 62.286 38.047 68.824  1.00 9.41  1 . C  ? 
ATOM   1284 O   O   . GLU GLU GLU A A 187  187  . 62.052 38.625 69.896  1.00 8.98  1 . O  ? 
ATOM   1285 N   N   . THR THR THR A A 188  188  . 62.570 38.705 67.706  1.00 8.89  1 . N  ? 
ATOM   1286 CA  CA  . THR THR THR A A 188  188  . 62.657 40.162 67.649  1.00 8.90  1 . C  ? 
ATOM   1287 CB  CB  . THR THR THR A A 188  188  . 63.057 40.589 66.234  1.00 9.01  1 . C  ? 
ATOM   1288 OG1 OG1 . THR THR THR A A 188  188  . 64.332 39.994 65.954  1.00 9.22  1 . O  ? 
ATOM   1289 CG2 CG2 . THR THR THR A A 188  188  . 63.155 42.090 66.056  1.00 9.42  1 . C  ? 
ATOM   1290 C   C   . THR THR THR A A 188  188  . 61.354 40.844 68.091  1.00 8.76  1 . C  ? 
ATOM   1291 O   O   . THR THR THR A A 188  188  . 61.413 41.999 68.524  1.00 9.39  1 . O  ? 
ATOM   1292 N   N   . SER SER SER A A 189  189  . 60.222 40.157 67.986  1.00 8.63  1 . N  ? 
ATOM   1293 CA  CA  . SER SER SER A A 189  189  . 58.929 40.682 68.454  1.00 8.62  1 . C  ? 
ATOM   1294 CB  CB  . SER SER SER A A 189  189  . 57.789 40.072 67.640  1.00 9.16  1 . C  ? 
ATOM   1295 OG  OG  . SER SER SER A A 189  189  . 57.481 38.748 68.040  1.00 9.43  1 . O  ? 
ATOM   1296 C   C   . SER SER SER A A 189  189  . 58.610 40.457 69.919  1.00 8.61  1 . C  ? 
ATOM   1297 O   O   . SER SER SER A A 189  189  . 57.601 40.969 70.382  1.00 9.04  1 . O  ? 
ATOM   1298 N   N   . TYR TYR TYR A A 190  190  . 59.430 39.704 70.647  1.00 8.39  1 . N  ? 
ATOM   1299 CA  CA  . TYR TYR TYR A A 190  190  . 58.992 39.198 71.947  1.00 8.51  1 . C  ? 
ATOM   1300 CB  CB  . TYR TYR TYR A A 190  190  . 59.924 38.088 72.426  1.00 8.86  1 . C  ? 
ATOM   1301 CG  CG  . TYR TYR TYR A A 190  190  . 59.773 36.726 71.754  1.00 9.54  1 . C  ? 
ATOM   1302 CD1 CD1 . TYR TYR TYR A A 190  190  . 58.947 36.499 70.658  1.00 9.73  1 . C  ? 
ATOM   1303 CE1 CE1 . TYR TYR TYR A A 190  190  . 58.848 35.227 70.087  1.00 10.44 1 . C  ? 
ATOM   1304 CZ  CZ  . TYR TYR TYR A A 190  190  . 59.600 34.204 70.603  1.00 11.22 1 . C  ? 
ATOM   1305 OH  OH  . TYR TYR TYR A A 190  190  . 59.507 32.915 70.065  1.00 12.67 1 . O  ? 
ATOM   1306 CE2 CE2 . TYR TYR TYR A A 190  190  . 60.431 34.410 71.668  1.00 10.60 1 . C  ? 
ATOM   1307 CD2 CD2 . TYR TYR TYR A A 190  190  . 60.509 35.665 72.240  1.00 10.22 1 . C  ? 
ATOM   1308 C   C   . TYR TYR TYR A A 190  190  . 58.972 40.288 73.033  1.00 8.40  1 . C  ? 
ATOM   1309 O   O   . TYR TYR TYR A A 190  190  . 59.906 41.094 73.141  1.00 8.51  1 . O  ? 
ATOM   1310 N   N   . PRO PRO PRO A A 191  191  . 57.949 40.269 73.898  1.00 8.30  1 . N  ? 
ATOM   1311 CA  CA  . PRO PRO PRO A A 191  191  . 57.883 41.180 75.049  1.00 8.33  1 . C  ? 
ATOM   1312 CB  CB  . PRO PRO PRO A A 191  191  . 56.391 41.299 75.295  1.00 8.42  1 . C  ? 
ATOM   1313 CG  CG  . PRO PRO PRO A A 191  191  . 55.870 39.955 74.924  1.00 8.39  1 . C  ? 
ATOM   1314 CD  CD  . PRO PRO PRO A A 191  191  . 56.707 39.495 73.758  1.00 8.54  1 . C  ? 
ATOM   1315 C   C   . PRO PRO PRO A A 191  191  . 58.602 40.531 76.225  1.00 8.17  1 . C  ? 
ATOM   1316 O   O   . PRO PRO PRO A A 191  191  . 57.986 40.030 77.169  1.00 8.35  1 . O  ? 
ATOM   1317 N   N   . VAL VAL VAL A A 192  192  . 59.919 40.507 76.149  1.00 8.32  1 . N  ? 
ATOM   1318 CA  CA  . VAL VAL VAL A A 192  192  . 60.717 39.799 77.131  1.00 8.44  1 . C  ? 
ATOM   1319 CB  CB  . VAL VAL VAL A A 192  192  . 60.826 38.290 76.747  1.00 8.82  1 . C  ? 
ATOM   1320 CG1 CG1 . VAL VAL VAL A A 192  192  . 61.853 38.052 75.622  1.00 9.26  1 . C  ? 
ATOM   1321 CG2 CG2 . VAL VAL VAL A A 192  192  . 61.110 37.412 77.955  1.00 9.33  1 . C  ? 
ATOM   1322 C   C   . VAL VAL VAL A A 192  192  . 62.088 40.424 77.288  1.00 8.43  1 . C  ? 
ATOM   1323 O   O   . VAL VAL VAL A A 192  192  . 62.615 41.010 76.334  1.00 8.91  1 . O  ? 
ATOM   1324 N   N   . ALA ALA ALA A A 193  193  . 62.658 40.253 78.479  1.00 8.22  1 . N  ? 
ATOM   1325 CA  CA  . ALA ALA ALA A A 193  193  . 64.014 40.701 78.791  1.00 8.61  1 . C  ? 
ATOM   1326 CB  CB  . ALA ALA ALA A A 193  193  . 64.002 42.047 79.518  1.00 9.18  1 . C  ? 
ATOM   1327 C   C   . ALA ALA ALA A A 193  193  . 64.685 39.635 79.653  1.00 8.82  1 . C  ? 
ATOM   1328 O   O   . ALA ALA ALA A A 193  193  . 64.029 38.996 80.481  1.00 9.38  1 . O  ? 
ATOM   1329 N   N   . VAL VAL VAL A A 194  194  . 65.972 39.450 79.421  1.00 9.33  1 . N  ? 
ATOM   1330 CA  CA  . VAL VAL VAL A A 194  194  . 66.794 38.554 80.229  1.00 9.59  1 . C  ? 
ATOM   1331 CB  CB  . VAL VAL VAL A A 194  194  . 67.568 37.567 79.316  1.00 10.36 1 . C  ? 
ATOM   1332 CG1 CG1 . VAL VAL VAL A A 194  194  . 68.569 36.716 80.111  1.00 10.92 1 . C  ? 
ATOM   1333 CG2 CG2 . VAL VAL VAL A A 194  194  . 66.582 36.696 78.549  1.00 10.86 1 . C  ? 
ATOM   1334 C   C   . VAL VAL VAL A A 194  194  . 67.783 39.388 81.028  1.00 9.60  1 . C  ? 
ATOM   1335 O   O   . VAL VAL VAL A A 194  194  . 68.326 40.368 80.523  1.00 9.82  1 . O  ? 
ATOM   1336 N   N   . PHE PHE PHE A A 195  195  . 68.043 38.963 82.266  1.00 9.01  1 . N  ? 
ATOM   1337 CA  CA  . PHE PHE PHE A A 195  195  . 69.006 39.581 83.161  1.00 9.20  1 . C  ? 
ATOM   1338 CB  CB  . PHE PHE PHE A A 195  195  . 68.300 40.232 84.363  1.00 9.28  1 . C  ? 
ATOM   1339 CG  CG  . PHE PHE PHE A A 195  195  . 67.201 41.174 83.969  1.00 8.92  1 . C  ? 
ATOM   1340 CD1 CD1 . PHE PHE PHE A A 195  195  . 65.903 40.715 83.726  1.00 8.75  1 . C  ? 
ATOM   1341 CE1 CE1 . PHE PHE PHE A A 195  195  . 64.905 41.600 83.398  1.00 9.39  1 . C  ? 
ATOM   1342 CZ  CZ  . PHE PHE PHE A A 195  195  . 65.184 42.932 83.238  1.00 9.42  1 . C  ? 
ATOM   1343 CE2 CE2 . PHE PHE PHE A A 195  195  . 66.458 43.406 83.438  1.00 9.16  1 . C  ? 
ATOM   1344 CD2 CD2 . PHE PHE PHE A A 195  195  . 67.466 42.524 83.802  1.00 8.96  1 . C  ? 
ATOM   1345 C   C   . PHE PHE PHE A A 195  195  . 69.959 38.481 83.622  1.00 9.66  1 . C  ? 
ATOM   1346 O   O   . PHE PHE PHE A A 195  195  . 69.628 37.691 84.524  1.00 9.98  1 . O  ? 
ATOM   1347 N   N   . LYS LYS LYS A A 196  196  . 71.119 38.413 82.977  1.00 10.26 1 . N  ? 
ATOM   1348 CA  CA  . LYS LYS LYS A A 196  196  . 72.126 37.387 83.247  1.00 11.09 1 . C  ? 
ATOM   1349 CB  CB  . LYS LYS LYS A A 196  196  . 72.797 36.970 81.940  1.00 12.62 1 . C  ? 
ATOM   1350 CG  CG  . LYS LYS LYS A A 196  196  . 73.765 35.805 82.116  1.00 14.65 1 . C  ? 
ATOM   1351 CD  CD  . LYS LYS LYS A A 196  196  . 74.576 35.532 80.868  1.00 16.71 1 . C  ? 
ATOM   1352 CE  CE  . LYS LYS LYS A A 196  196  . 75.749 36.462 80.776  1.00 17.89 1 . C  ? 
ATOM   1353 NZ  NZ  . LYS LYS LYS A A 196  196  . 76.648 36.163 79.614  1.00 18.09 1 . N  ? 
ATOM   1354 C   C   . LYS LYS LYS A A 196  196  . 73.131 37.936 84.233  1.00 11.01 1 . C  ? 
ATOM   1355 O   O   . LYS LYS LYS A A 196  196  . 73.934 38.809 83.893  1.00 10.71 1 . O  ? 
ATOM   1356 N   N   . TRP TRP TRP A A 197  197  . 73.066 37.441 85.472  1.00 10.90 1 . N  ? 
ATOM   1357 CA  CA  . TRP TRP TRP A A 197  197  . 73.912 37.896 86.562  1.00 11.42 1 . C  ? 
ATOM   1358 CB  CB  . TRP TRP TRP A A 197  197  . 73.169 37.817 87.894  1.00 11.01 1 . C  ? 
ATOM   1359 CG  CG  . TRP TRP TRP A A 197  197  . 72.163 38.876 88.049  1.00 10.88 1 . C  ? 
ATOM   1360 CD1 CD1 . TRP TRP TRP A A 197  197  . 70.868 38.840 87.634  1.00 11.14 1 . C  ? 
ATOM   1361 NE1 NE1 . TRP TRP TRP A A 197  197  . 70.254 40.029 87.931  1.00 10.81 1 . N  ? 
ATOM   1362 CE2 CE2 . TRP TRP TRP A A 197  197  . 71.157 40.860 88.542  1.00 10.52 1 . C  ? 
ATOM   1363 CD2 CD2 . TRP TRP TRP A A 197  197  . 72.376 40.161 88.627  1.00 10.74 1 . C  ? 
ATOM   1364 CE3 CE3 . TRP TRP TRP A A 197  197  . 73.485 40.797 89.206  1.00 10.51 1 . C  ? 
ATOM   1365 CZ3 CZ3 . TRP TRP TRP A A 197  197  . 73.358 42.059 89.680  1.00 11.03 1 . C  ? 
ATOM   1366 CH2 CH2 . TRP TRP TRP A A 197  197  . 72.119 42.745 89.599  1.00 10.83 1 . C  ? 
ATOM   1367 CZ2 CZ2 . TRP TRP TRP A A 197  197  . 71.013 42.159 89.030  1.00 11.05 1 . C  ? 
ATOM   1368 C   C   . TRP TRP TRP A A 197  197  . 75.197 37.082 86.671  1.00 11.83 1 . C  ? 
ATOM   1369 O   O   . TRP TRP TRP A A 197  197  . 75.166 35.881 86.478  1.00 12.60 1 . O  ? 
ATOM   1370 N   N   . THR THR THR A A 198  198  . 76.281 37.771 87.001  1.00 12.13 1 . N  ? 
ATOM   1371 CA  CA  . THR THR THR A A 198  198  . 77.576 37.148 87.314  1.00 13.67 1 . C  ? 
ATOM   1372 CB  CB  . THR THR THR A A 198  198  . 78.616 37.504 86.240  1.00 13.99 1 . C  ? 
ATOM   1373 OG1 OG1 . THR THR THR A A 198  198  . 78.137 37.113 84.955  1.00 15.07 1 . O  ? 
ATOM   1374 CG2 CG2 . THR THR THR A A 198  198  . 79.967 36.802 86.505  1.00 14.26 1 . C  ? 
ATOM   1375 C   C   . THR THR THR A A 198  198  . 78.007 37.697 88.667  1.00 13.86 1 . C  ? 
ATOM   1376 O   O   . THR THR THR A A 198  198  . 77.980 38.899 88.897  1.00 14.35 1 . O  ? 
ATOM   1377 N   N   . ALA ALA ALA A A 199  199  . 78.370 36.799 89.586  1.00 14.52 1 . N  ? 
ATOM   1378 CA  CA  . ALA ALA ALA A A 199  199  . 78.842 37.164 90.919  1.00 15.43 1 . C  ? 
ATOM   1379 CB  CB  . ALA ALA ALA A A 199  199  . 77.877 36.663 91.985  1.00 15.47 1 . C  ? 
ATOM   1380 C   C   . ALA ALA ALA A A 199  199  . 80.221 36.538 91.136  1.00 16.00 1 . C  ? 
ATOM   1381 O   O   . ALA ALA ALA A A 199  199  . 80.414 35.373 90.823  1.00 17.09 1 . O  ? 
ATOM   1382 N   N   . TYR TYR TYR A A 200  200  . 81.150 37.330 91.669  1.00 16.27 1 . N  ? 
ATOM   1383 CA  CA  . TYR TYR TYR A A 200  200  . 82.536 36.883 91.897  1.00 17.63 1 . C  ? 
ATOM   1384 CB  CB  . TYR TYR TYR A A 200  200  . 83.467 37.432 90.806  1.00 19.25 1 . C  ? 
ATOM   1385 CG  CG  . TYR TYR TYR A A 200  200  . 84.947 37.224 91.080  1.00 20.94 1 . C  ? 
ATOM   1386 CD1 CD1 . TYR TYR TYR A A 200  200  . 85.468 35.949 91.217  1.00 22.02 1 . C  ? 
ATOM   1387 CE1 CE1 . TYR TYR TYR A A 200  200  . 86.827 35.742 91.462  1.00 22.93 1 . C  ? 
ATOM   1388 CZ  CZ  . TYR TYR TYR A A 200  200  . 87.664 36.825 91.562  1.00 23.52 1 . C  ? 
ATOM   1389 OH  OH  . TYR TYR TYR A A 200  200  . 89.014 36.605 91.788  1.00 26.23 1 . O  ? 
ATOM   1390 CE2 CE2 . TYR TYR TYR A A 200  200  . 87.181 38.112 91.415  1.00 23.56 1 . C  ? 
ATOM   1391 CD2 CD2 . TYR TYR TYR A A 200  200  . 85.822 38.306 91.171  1.00 23.07 1 . C  ? 
ATOM   1392 C   C   . TYR TYR TYR A A 200  200  . 83.015 37.338 93.267  1.00 16.81 1 . C  ? 
ATOM   1393 O   O   . TYR TYR TYR A A 200  200  . 82.812 38.474 93.655  1.00 16.44 1 . O  ? 
ATOM   1394 N   N   . ASN ASN ASN A A 201  201  . 83.680 36.425 93.990  1.00 17.77 1 . N  ? 
ATOM   1395 CA  CA  . ASN ASN ASN A A 201  201  . 84.230 36.721 95.315  1.00 19.06 1 . C  ? 
ATOM   1396 CB  CB  . ASN ASN ASN A A 201  201  . 83.870 35.598 96.290  1.00 19.14 1 . C  ? 
ATOM   1397 CG  CG  . ASN ASN ASN A A 201  201  . 84.316 35.889 97.717  1.00 19.22 1 . C  ? 
ATOM   1398 OD1 OD1 . ASN ASN ASN A A 201  201  . 84.902 36.937 97.990  1.00 18.87 1 . O  ? 
ATOM   1399 ND2 ND2 . ASN ASN ASN A A 201  201  . 83.998 34.977 98.640  1.00 19.44 1 . N  ? 
ATOM   1400 C   C   . ASN ASN ASN A A 201  201  . 85.761 36.875 95.226  1.00 19.40 1 . C  ? 
ATOM   1401 O   O   . ASN ASN ASN A A 201  201  . 86.471 35.860 95.170  1.00 20.60 1 . O  ? 
ATOM   1402 N   N   . PRO PRO PRO A A 202  202  . 86.258 38.126 95.210  1.00 21.44 1 . N  ? 
ATOM   1403 CA  CA  . PRO PRO PRO A A 202  202  . 87.705 38.355 95.171  1.00 22.33 1 . C  ? 
ATOM   1404 CB  CB  . PRO PRO PRO A A 202  202  . 87.800 39.774 94.620  1.00 22.98 1 . C  ? 
ATOM   1405 CG  CG  . PRO PRO PRO A A 202  202  . 86.604 40.455 95.180  1.00 22.50 1 . C  ? 
ATOM   1406 CD  CD  . PRO PRO PRO A A 202  202  . 85.532 39.405 95.319  1.00 22.31 1 . C  ? 
ATOM   1407 C   C   . PRO PRO PRO A A 202  202  . 88.365 38.293 96.561  1.00 23.88 1 . C  ? 
ATOM   1408 O   O   . PRO PRO PRO A A 202  202  . 89.595 38.408 96.645  1.00 24.08 1 . O  ? 
ATOM   1409 N   N   . THR THR THR A A 203  203  . 87.577 38.110 97.625  1.00 23.25 1 . N  ? 
ATOM   1410 CA  CA  . THR THR THR A A 203  203  . 88.085 38.205 98.997  1.00 23.54 1 . C  ? 
ATOM   1411 CB  CB  . THR THR THR A A 203  203  . 87.040 38.797 99.979  1.00 23.89 1 . C  ? 
ATOM   1412 OG1 OG1 . THR THR THR A A 203  203  . 86.091 37.789 100.352 1.00 22.83 1 . O  ? 
ATOM   1413 CG2 CG2 . THR THR THR A A 203  203  . 86.318 40.007 99.387  1.00 23.89 1 . C  ? 
ATOM   1414 C   C   . THR THR THR A A 203  203  . 88.522 36.830 99.500  1.00 23.98 1 . C  ? 
ATOM   1415 O   O   . THR THR THR A A 203  203  . 88.335 35.818 98.825  1.00 23.22 1 . O  ? 
ATOM   1416 N   N   . ASN ASN ASN A A 204  204  . 89.082 36.823 100.712 1.00 26.39 1 . N  ? 
ATOM   1417 CA  CA  . ASN ASN ASN A A 204  204  . 89.583 35.607 101.362 1.00 27.75 1 . C  ? 
ATOM   1418 CB  CB  . ASN ASN ASN A A 204  204  . 90.930 35.911 102.055 1.00 30.13 1 . C  ? 
ATOM   1419 CG  CG  . ASN ASN ASN A A 204  204  . 90.831 37.005 103.117 1.00 33.17 1 . C  ? 
ATOM   1420 OD1 OD1 . ASN ASN ASN A A 204  204  . 89.760 37.571 103.372 1.00 36.16 1 . O  ? 
ATOM   1421 ND2 ND2 . ASN ASN ASN A A 204  204  . 91.967 37.328 103.729 1.00 36.44 1 . N  ? 
ATOM   1422 C   C   . ASN ASN ASN A A 204  204  . 88.606 34.980 102.371 1.00 27.62 1 . C  ? 
ATOM   1423 O   O   . ASN ASN ASN A A 204  204  . 89.017 34.179 103.210 1.00 28.01 1 . O  ? 
ATOM   1424 N   N   . LYS LYS LYS A A 205  205  . 87.322 35.332 102.303 1.00 26.71 1 . N  ? 
ATOM   1425 CA  CA  . LYS LYS LYS A A 205  205  . 86.317 34.726 103.173 1.00 26.19 1 . C  ? 
ATOM   1426 CB  CB  . LYS LYS LYS A A 205  205  . 85.917 35.702 104.278 1.00 28.46 1 . C  ? 
ATOM   1427 CG  CG  . LYS LYS LYS A A 205  205  . 87.030 35.944 105.290 1.00 31.28 1 . C  ? 
ATOM   1428 CD  CD  . LYS LYS LYS A A 205  205  . 86.644 36.979 106.328 1.00 33.86 1 . C  ? 
ATOM   1429 CE  CE  . LYS LYS LYS A A 205  205  . 87.769 37.185 107.336 1.00 36.37 1 . C  ? 
ATOM   1430 NZ  NZ  . LYS LYS LYS A A 205  205  . 87.441 38.271 108.306 1.00 38.57 1 . N  ? 
ATOM   1431 C   C   . LYS LYS LYS A A 205  205  . 85.102 34.305 102.359 1.00 24.69 1 . C  ? 
ATOM   1432 O   O   . LYS LYS LYS A A 205  205  . 84.832 34.883 101.293 1.00 22.92 1 . O  ? 
ATOM   1433 N   N   . ASN ASN ASN A A 206  206  . 84.393 33.292 102.860 1.00 22.82 1 . N  ? 
ATOM   1434 CA  CA  . ASN ASN ASN A A 206  206  . 83.100 32.891 102.309 1.00 22.66 1 . C  ? 
ATOM   1435 CB  CB  . ASN ASN ASN A A 206  206  . 82.556 31.632 103.008 1.00 23.82 1 . C  ? 
ATOM   1436 CG  CG  . ASN ASN ASN A A 206  206  . 83.362 30.372 102.701 1.00 26.27 1 . C  ? 
ATOM   1437 OD1 OD1 . ASN ASN ASN A A 206  206  . 83.999 30.252 101.661 1.00 26.81 1 . O  ? 
ATOM   1438 ND2 ND2 . ASN ASN ASN A A 206  206  . 83.309 29.409 103.616 1.00 27.89 1 . N  ? 
ATOM   1439 C   C   . ASN ASN ASN A A 206  206  . 82.108 34.030 102.501 1.00 20.41 1 . C  ? 
ATOM   1440 O   O   . ASN ASN ASN A A 206  206  . 82.099 34.698 103.532 1.00 18.65 1 . O  ? 
ATOM   1441 N   N   . VAL VAL VAL A A 207  207  . 81.280 34.260 101.476 1.00 18.54 1 . N  ? 
ATOM   1442 CA  CA  . VAL VAL VAL A A 207  207  . 80.243 35.295 101.523 1.00 17.76 1 . C  ? 
ATOM   1443 CB  CB  . VAL VAL VAL A A 207  207  . 80.626 36.530 100.678 1.00 17.60 1 . C  ? 
ATOM   1444 CG1 CG1 . VAL VAL VAL A A 207  207  . 79.557 37.616 100.804 1.00 17.82 1 . C  ? 
ATOM   1445 CG2 CG2 . VAL VAL VAL A A 207  207  . 81.991 37.070 101.106 1.00 18.62 1 . C  ? 
ATOM   1446 C   C   . VAL VAL VAL A A 207  207  . 78.918 34.699 101.043 1.00 16.51 1 . C  ? 
ATOM   1447 O   O   . VAL VAL VAL A A 207  207  . 78.860 34.081 99.986  1.00 16.53 1 . O  ? 
ATOM   1448 N   N   . ASP ASP ASP A A 208  208  . 77.877 34.862 101.862 1.00 16.50 1 . N  ? 
ATOM   1449 CA  CA  . ASP ASP ASP A A 208  208  . 76.506 34.521 101.470 1.00 17.30 1 . C  ? 
ATOM   1450 CB  CB  . ASP ASP ASP A A 208  208  . 75.634 34.234 102.699 1.00 19.54 1 . C  ? 
ATOM   1451 CG  CG  . ASP ASP ASP A A 208  208  . 76.098 33.008 103.479 1.00 22.89 1 . C  ? 
ATOM   1452 OD1 OD1 . ASP ASP ASP A A 208  208  . 76.569 32.032 102.863 1.00 25.54 1 . O  ? 
ATOM   1453 OD2 OD2 . ASP ASP ASP A A 208  208  . 75.994 33.032 104.721 1.00 27.26 1 . O  ? 
ATOM   1454 C   C   . ASP ASP ASP A A 208  208  . 75.945 35.715 100.696 1.00 15.76 1 . C  ? 
ATOM   1455 O   O   . ASP ASP ASP A A 208  208  . 76.072 36.860 101.133 1.00 15.61 1 . O  ? 
ATOM   1456 N   N   . VAL VAL VAL A A 209  209  . 75.347 35.421 99.546  1.00 14.12 1 . N  ? 
ATOM   1457 CA  CA  . VAL VAL VAL A A 209  209  . 74.845 36.452 98.637  1.00 13.67 1 . C  ? 
ATOM   1458 CB  CB  . VAL VAL VAL A A 209  209  . 75.716 36.529 97.364  1.00 13.95 1 . C  ? 
ATOM   1459 CG1 CG1 . VAL VAL VAL A A 209  209  . 75.229 37.631 96.416  1.00 14.04 1 . C  ? 
ATOM   1460 CG2 CG2 . VAL VAL VAL A A 209  209  . 77.180 36.756 97.714  1.00 14.65 1 . C  ? 
ATOM   1461 C   C   . VAL VAL VAL A A 209  209  . 73.418 36.110 98.226  1.00 12.55 1 . C  ? 
ATOM   1462 O   O   . VAL VAL VAL A A 209  209  . 73.107 34.945 97.979  1.00 13.02 1 . O  ? 
ATOM   1463 N   N   A SER SER SER A A 210  210  . 72.557 37.127 98.178  0.50 11.57 1 . N  ? 
ATOM   1464 N   N   B SER SER SER A A 210  210  . 72.560 37.128 98.163  0.50 12.29 1 . N  ? 
ATOM   1465 CA  CA  A SER SER SER A A 210  210  . 71.248 36.997 97.543  0.50 11.22 1 . C  ? 
ATOM   1466 CA  CA  B SER SER SER A A 210  210  . 71.229 36.984 97.573  0.50 12.46 1 . C  ? 
ATOM   1467 CB  CB  A SER SER SER A A 210  210  . 70.105 37.018 98.547  0.50 11.26 1 . C  ? 
ATOM   1468 CB  CB  B SER SER SER A A 210  210  . 70.134 36.953 98.636  0.50 13.37 1 . C  ? 
ATOM   1469 OG  OG  A SER SER SER A A 210  210  . 70.227 35.937 99.442  0.50 10.80 1 . O  ? 
ATOM   1470 OG  OG  B SER SER SER A A 210  210  . 68.898 36.569 98.065  0.50 14.95 1 . O  ? 
ATOM   1471 C   C   A SER SER SER A A 210  210  . 71.056 38.104 96.526  0.50 11.02 1 . C  ? 
ATOM   1472 C   C   B SER SER SER A A 210  210  . 70.965 38.117 96.586  0.50 11.71 1 . C  ? 
ATOM   1473 O   O   A SER SER SER A A 210  210  . 71.569 39.211 96.682  0.50 11.10 1 . O  ? 
ATOM   1474 O   O   B SER SER SER A A 210  210  . 71.316 39.270 96.847  0.50 11.75 1 . O  ? 
ATOM   1475 N   N   . ILE ILE ILE A A 211  211  . 70.335 37.759 95.467  1.00 10.96 1 . N  ? 
ATOM   1476 CA  CA  . ILE ILE ILE A A 211  211  . 69.902 38.713 94.442  1.00 10.88 1 . C  ? 
ATOM   1477 CB  CB  . ILE ILE ILE A A 211  211  . 70.531 38.412 93.067  1.00 11.07 1 . C  ? 
ATOM   1478 CG1 CG1 . ILE ILE ILE A A 211  211  . 72.071 38.473 93.135  1.00 11.75 1 . C  ? 
ATOM   1479 CD1 CD1 . ILE ILE ILE A A 211  211  . 72.762 37.841 91.957  1.00 11.91 1 . C  ? 
ATOM   1480 CG2 CG2 . ILE ILE ILE A A 211  211  . 69.992 39.388 92.017  1.00 11.34 1 . C  ? 
ATOM   1481 C   C   . ILE ILE ILE A A 211  211  . 68.396 38.543 94.352  1.00 10.46 1 . C  ? 
ATOM   1482 O   O   . ILE ILE ILE A A 211  211  . 67.914 37.418 94.160  1.00 10.29 1 . O  ? 
ATOM   1483 N   N   . MET MET MET A A 212  212  . 67.670 39.657 94.478  1.00 9.67  1 . N  ? 
ATOM   1484 CA  CA  . MET MET MET A A 212  212  . 66.201 39.646 94.469  1.00 9.61  1 . C  ? 
ATOM   1485 CB  CB  . MET MET MET A A 212  212  . 65.648 40.089 95.826  1.00 9.84  1 . C  ? 
ATOM   1486 CG  CG  . MET MET MET A A 212  212  . 64.134 40.239 95.864  1.00 10.31 1 . C  ? 
ATOM   1487 SD  SD  . MET MET MET A A 212  212  . 63.483 40.598 97.508  1.00 10.86 1 . S  ? 
ATOM   1488 CE  CE  . MET MET MET A A 212  212  . 64.159 42.228 97.761  1.00 10.92 1 . C  ? 
ATOM   1489 C   C   . MET MET MET A A 212  212  . 65.671 40.571 93.386  1.00 9.16  1 . C  ? 
ATOM   1490 O   O   . MET MET MET A A 212  212  . 66.053 41.736 93.332  1.00 9.30  1 . O  ? 
ATOM   1491 N   N   . PHE PHE PHE A A 213  213  . 64.767 40.048 92.571  1.00 8.78  1 . N  ? 
ATOM   1492 CA  CA  . PHE PHE PHE A A 213  213  . 64.012 40.825 91.585  1.00 8.55  1 . C  ? 
ATOM   1493 CB  CB  . PHE PHE PHE A A 213  213  . 63.903 39.995 90.298  1.00 8.68  1 . C  ? 
ATOM   1494 CG  CG  . PHE PHE PHE A A 213  213  . 63.543 40.752 89.031  1.00 8.58  1 . C  ? 
ATOM   1495 CD1 CD1 . PHE PHE PHE A A 213  213  . 63.436 42.138 88.958  1.00 8.86  1 . C  ? 
ATOM   1496 CE1 CE1 . PHE PHE PHE A A 213  213  . 63.138 42.774 87.754  1.00 8.80  1 . C  ? 
ATOM   1497 CZ  CZ  . PHE PHE PHE A A 213  213  . 62.980 42.027 86.611  1.00 8.73  1 . C  ? 
ATOM   1498 CE2 CE2 . PHE PHE PHE A A 213  213  . 63.065 40.643 86.677  1.00 8.82  1 . C  ? 
ATOM   1499 CD2 CD2 . PHE PHE PHE A A 213  213  . 63.352 40.022 87.874  1.00 8.60  1 . C  ? 
ATOM   1500 C   C   . PHE PHE PHE A A 213  213  . 62.632 41.071 92.173  1.00 8.37  1 . C  ? 
ATOM   1501 O   O   . PHE PHE PHE A A 213  213  . 61.930 40.107 92.534  1.00 8.94  1 . O  ? 
ATOM   1502 N   N   . THR THR THR A A 214  214  . 62.254 42.345 92.267  1.00 8.45  1 . N  ? 
ATOM   1503 CA  CA  . THR THR THR A A 214  214  . 60.903 42.760 92.655  1.00 8.47  1 . C  ? 
ATOM   1504 CB  CB  . THR THR THR A A 214  214  . 60.921 43.720 93.850  1.00 8.95  1 . C  ? 
ATOM   1505 OG1 OG1 . THR THR THR A A 214  214  . 61.858 44.777 93.621  1.00 8.67  1 . O  ? 
ATOM   1506 CG2 CG2 . THR THR THR A A 214  214  . 61.324 42.991 95.089  1.00 9.44  1 . C  ? 
ATOM   1507 C   C   . THR THR THR A A 214  214  . 60.211 43.411 91.470  1.00 8.62  1 . C  ? 
ATOM   1508 O   O   . THR THR THR A A 214  214  . 60.836 44.109 90.663  1.00 8.45  1 . O  ? 
ATOM   1509 N   N   . TRP TRP TRP A A 215  215  . 58.910 43.186 91.353  1.00 8.32  1 . N  ? 
ATOM   1510 CA  CA  . TRP TRP TRP A A 215  215  . 58.117 43.766 90.271  1.00 8.31  1 . C  ? 
ATOM   1511 CB  CB  . TRP TRP TRP A A 215  215  . 58.087 42.821 89.060  1.00 8.12  1 . C  ? 
ATOM   1512 CG  CG  . TRP TRP TRP A A 215  215  . 57.666 43.488 87.796  1.00 8.01  1 . C  ? 
ATOM   1513 CD1 CD1 . TRP TRP TRP A A 215  215  . 56.423 43.512 87.257  1.00 7.91  1 . C  ? 
ATOM   1514 NE1 NE1 . TRP TRP TRP A A 215  215  . 56.417 44.268 86.104  1.00 8.10  1 . N  ? 
ATOM   1515 CE2 CE2 . TRP TRP TRP A A 215  215  . 57.667 44.777 85.903  1.00 7.82  1 . C  ? 
ATOM   1516 CD2 CD2 . TRP TRP TRP A A 215  215  . 58.486 44.295 86.946  1.00 7.85  1 . C  ? 
ATOM   1517 CE3 CE3 . TRP TRP TRP A A 215  215  . 59.833 44.655 86.963  1.00 8.18  1 . C  ? 
ATOM   1518 CZ3 CZ3 . TRP TRP TRP A A 215  215  . 60.322 45.460 85.963  1.00 8.17  1 . C  ? 
ATOM   1519 CH2 CH2 . TRP TRP TRP A A 215  215  . 59.497 45.910 84.932  1.00 8.08  1 . C  ? 
ATOM   1520 CZ2 CZ2 . TRP TRP TRP A A 215  215  . 58.168 45.584 84.879  1.00 7.87  1 . C  ? 
ATOM   1521 C   C   . TRP TRP TRP A A 215  215  . 56.710 44.042 90.776  1.00 8.52  1 . C  ? 
ATOM   1522 O   O   . TRP TRP TRP A A 215  215  . 56.104 43.196 91.456  1.00 8.85  1 . O  ? 
ATOM   1523 N   N   . GLN GLN GLN A A 216  216  . 56.196 45.228 90.450  1.00 8.41  1 . N  ? 
ATOM   1524 CA  CA  . GLN GLN GLN A A 216  216  . 54.806 45.568 90.736  1.00 8.56  1 . C  ? 
ATOM   1525 CB  CB  . GLN GLN GLN A A 216  216  . 54.638 47.078 90.663  1.00 9.41  1 . C  ? 
ATOM   1526 CG  CG  . GLN GLN GLN A A 216  216  . 53.219 47.595 90.906  1.00 10.25 1 . C  ? 
ATOM   1527 CD  CD  . GLN GLN GLN A A 216  216  . 53.236 49.086 91.132  1.00 11.17 1 . C  ? 
ATOM   1528 OE1 OE1 . GLN GLN GLN A A 216  216  . 53.936 49.549 92.011  1.00 12.67 1 . O  ? 
ATOM   1529 NE2 NE2 . GLN GLN GLN A A 216  216  . 52.492 49.828 90.345  1.00 12.99 1 . N  ? 
ATOM   1530 C   C   . GLN GLN GLN A A 216  216  . 53.874 44.899 89.732  1.00 8.27  1 . C  ? 
ATOM   1531 O   O   . GLN GLN GLN A A 216  216  . 54.164 44.865 88.540  1.00 8.42  1 . O  ? 
ATOM   1532 N   N   . ASN ASN ASN A A 217  217  . 52.737 44.398 90.218  1.00 8.43  1 . N  ? 
ATOM   1533 CA  CA  . ASN ASN ASN A A 217  217  . 51.691 43.959 89.317  1.00 8.04  1 . C  ? 
ATOM   1534 CB  CB  . ASN ASN ASN A A 217  217  . 50.596 43.182 90.055  1.00 7.90  1 . C  ? 
ATOM   1535 CG  CG  . ASN ASN ASN A A 217  217  . 49.538 42.672 89.123  1.00 8.08  1 . C  ? 
ATOM   1536 OD1 OD1 . ASN ASN ASN A A 217  217  . 49.280 43.260 88.072  1.00 8.11  1 . O  ? 
ATOM   1537 ND2 ND2 . ASN ASN ASN A A 217  217  . 48.907 41.558 89.504  1.00 7.87  1 . N  ? 
ATOM   1538 C   C   . ASN ASN ASN A A 217  217  . 51.126 45.228 88.679  1.00 8.10  1 . C  ? 
ATOM   1539 O   O   . ASN ASN ASN A A 217  217  . 50.345 45.964 89.287  1.00 8.22  1 . O  ? 
ATOM   1540 N   N   . MET MET MET A A 218  218  . 51.559 45.487 87.449  1.00 8.13  1 . N  ? 
ATOM   1541 CA  CA  . MET MET MET A A 218  218  . 51.260 46.732 86.761  1.00 8.55  1 . C  ? 
ATOM   1542 CB  CB  . MET MET MET A A 218  218  . 52.462 47.168 85.923  1.00 8.89  1 . C  ? 
ATOM   1543 CG  CG  . MET MET MET A A 218  218  . 53.624 47.655 86.782  1.00 9.13  1 . C  ? 
ATOM   1544 SD  SD  . MET MET MET A A 218  218  . 55.073 48.093 85.803  1.00 9.19  1 . S  ? 
ATOM   1545 CE  CE  . MET MET MET A A 218  218  . 54.424 49.508 84.921  1.00 9.48  1 . C  ? 
ATOM   1546 C   C   . MET MET MET A A 218  218  . 50.011 46.684 85.910  1.00 8.81  1 . C  ? 
ATOM   1547 O   O   . MET MET MET A A 218  218  . 49.754 47.605 85.148  1.00 9.42  1 . O  ? 
ATOM   1548 N   N   . ILE ILE ILE A A 219  219  . 49.201 45.633 86.034  1.00 8.34  1 . N  ? 
ATOM   1549 CA  CA  . ILE ILE ILE A A 219  219  . 47.930 45.660 85.320  1.00 8.54  1 . C  ? 
ATOM   1550 CB  CB  . ILE ILE ILE A A 219  219  . 47.173 44.310 85.433  1.00 8.71  1 . C  ? 
ATOM   1551 CG1 CG1 . ILE ILE ILE A A 219  219  . 48.015 43.169 84.860  1.00 9.12  1 . C  ? 
ATOM   1552 CD1 CD1 . ILE ILE ILE A A 219  219  . 48.416 43.309 83.411  1.00 9.43  1 . C  ? 
ATOM   1553 CG2 CG2 . ILE ILE ILE A A 219  219  . 45.817 44.381 84.743  1.00 8.79  1 . C  ? 
ATOM   1554 C   C   . ILE ILE ILE A A 219  219  . 47.106 46.836 85.871  1.00 8.59  1 . C  ? 
ATOM   1555 O   O   . ILE ILE ILE A A 219  219  . 46.983 47.002 87.081  1.00 8.75  1 . O  ? 
ATOM   1556 N   N   . GLY GLY GLY A A 220  220  . 46.623 47.679 84.957  1.00 9.17  1 . N  ? 
ATOM   1557 CA  CA  . GLY GLY GLY A A 220  220  . 45.957 48.934 85.296  1.00 10.22 1 . C  ? 
ATOM   1558 C   C   . GLY GLY GLY A A 220  220  . 46.840 50.161 85.278  1.00 11.05 1 . C  ? 
ATOM   1559 O   O   . GLY GLY GLY A A 220  220  . 46.343 51.266 85.466  1.00 11.82 1 . O  ? 
ATOM   1560 N   N   . PHE PHE PHE A A 221  221  . 48.144 50.005 85.057  1.00 10.97 1 . N  ? 
ATOM   1561 CA  CA  . PHE PHE PHE A A 221  221  . 49.063 51.149 84.942  1.00 11.98 1 . C  ? 
ATOM   1562 CB  CB  . PHE PHE PHE A A 221  221  . 50.466 50.602 84.673  1.00 12.72 1 . C  ? 
ATOM   1563 CG  CG  . PHE PHE PHE A A 221  221  . 51.558 51.644 84.541  1.00 13.28 1 . C  ? 
ATOM   1564 CD1 CD1 . PHE PHE PHE A A 221  221  . 51.954 52.386 85.633  1.00 14.72 1 . C  ? 
ATOM   1565 CE1 CE1 . PHE PHE PHE A A 221  221  . 52.999 53.299 85.542  1.00 15.45 1 . C  ? 
ATOM   1566 CZ  CZ  . PHE PHE PHE A A 221  221  . 53.668 53.459 84.347  1.00 15.34 1 . C  ? 
ATOM   1567 CE2 CE2 . PHE PHE PHE A A 221  221  . 53.301 52.700 83.242  1.00 14.50 1 . C  ? 
ATOM   1568 CD2 CD2 . PHE PHE PHE A A 221  221  . 52.252 51.788 83.351  1.00 14.08 1 . C  ? 
ATOM   1569 C   C   . PHE PHE PHE A A 221  221  . 48.626 52.078 83.823  1.00 12.14 1 . C  ? 
ATOM   1570 O   O   . PHE PHE PHE A A 221  221  . 48.792 53.307 83.926  1.00 13.58 1 . O  ? 
ATOM   1571 N   N   . PHE PHE PHE A A 222  222  . 48.082 51.502 82.759  1.00 12.34 1 . N  ? 
ATOM   1572 CA  CA  . PHE PHE PHE A A 222  222  . 47.445 52.271 81.692  1.00 13.45 1 . C  ? 
ATOM   1573 CB  CB  . PHE PHE PHE A A 222  222  . 48.413 52.557 80.528  1.00 14.10 1 . C  ? 
ATOM   1574 CG  CG  . PHE PHE PHE A A 222  222  . 48.782 51.344 79.723  1.00 13.88 1 . C  ? 
ATOM   1575 CD1 CD1 . PHE PHE PHE A A 222  222  . 49.784 50.484 80.170  1.00 13.82 1 . C  ? 
ATOM   1576 CE1 CE1 . PHE PHE PHE A A 222  222  . 50.121 49.341 79.440  1.00 13.78 1 . C  ? 
ATOM   1577 CZ  CZ  . PHE PHE PHE A A 222  222  . 49.475 49.066 78.253  1.00 14.36 1 . C  ? 
ATOM   1578 CE2 CE2 . PHE PHE PHE A A 222  222  . 48.482 49.914 77.791  1.00 14.17 1 . C  ? 
ATOM   1579 CD2 CD2 . PHE PHE PHE A A 222  222  . 48.138 51.049 78.523  1.00 14.34 1 . C  ? 
ATOM   1580 C   C   . PHE PHE PHE A A 222  222  . 46.239 51.529 81.168  1.00 13.97 1 . C  ? 
ATOM   1581 O   O   . PHE PHE PHE A A 222  222  . 46.121 50.314 81.353  1.00 12.88 1 . O  ? 
ATOM   1582 N   N   . GLY GLY GLY A A 223  223  . 45.351 52.266 80.505  1.00 14.97 1 . N  ? 
ATOM   1583 CA  CA  . GLY GLY GLY A A 223  223  . 44.256 51.693 79.744  1.00 15.32 1 . C  ? 
ATOM   1584 C   C   . GLY GLY GLY A A 223  223  . 42.995 51.382 80.516  1.00 16.05 1 . C  ? 
ATOM   1585 O   O   . GLY GLY GLY A A 223  223  . 42.006 50.966 79.917  1.00 17.44 1 . O  ? 
ATOM   1586 N   N   . LYS LYS LYS A A 224  224  . 43.017 51.555 81.830  1.00 14.96 1 . N  ? 
ATOM   1587 CA  CA  . LYS LYS LYS A A 224  224  . 41.896 51.209 82.684  1.00 15.70 1 . C  ? 
ATOM   1588 CB  CB  . LYS LYS LYS A A 224  224  . 42.403 50.245 83.759  1.00 15.92 1 . C  ? 
ATOM   1589 CG  CG  . LYS LYS LYS A A 224  224  . 41.322 49.389 84.344  1.00 15.48 1 . C  ? 
ATOM   1590 CD  CD  . LYS LYS LYS A A 224  224  . 41.906 48.428 85.363  1.00 14.45 1 . C  ? 
ATOM   1591 CE  CE  . LYS LYS LYS A A 224  224  . 40.798 47.537 85.853  1.00 14.34 1 . C  ? 
ATOM   1592 NZ  NZ  . LYS LYS LYS A A 224  224  . 41.151 46.820 87.099  1.00 13.58 1 . N  ? 
ATOM   1593 C   C   . LYS LYS LYS A A 224  224  . 41.373 52.519 83.281  1.00 16.19 1 . C  ? 
ATOM   1594 O   O   . LYS LYS LYS A A 224  224  . 42.132 53.219 83.933  1.00 16.46 1 . O  ? 
ATOM   1595 N   N   A GLN GLN GLN A A 225  225  . 40.081 52.786 83.080  0.50 15.70 1 . N  ? 
ATOM   1596 N   N   B GLN GLN GLN A A 225  225  . 40.109 52.883 83.045  0.50 16.84 1 . N  ? 
ATOM   1597 CA  CA  A GLN GLN GLN A A 225  225  . 39.465 54.081 83.397  0.50 15.46 1 . C  ? 
ATOM   1598 CA  CA  B GLN GLN GLN A A 225  225  . 39.627 54.202 83.519  0.50 17.43 1 . C  ? 
ATOM   1599 CB  CB  A GLN GLN GLN A A 225  225  . 38.236 54.289 82.511  0.50 15.45 1 . C  ? 
ATOM   1600 CB  CB  B GLN GLN GLN A A 225  225  . 38.395 54.705 82.780  0.50 18.46 1 . C  ? 
ATOM   1601 CG  CG  A GLN GLN GLN A A 225  225  . 38.513 54.187 81.019  0.50 15.15 1 . C  ? 
ATOM   1602 CG  CG  B GLN GLN GLN A A 225  225  . 37.827 55.980 83.422  0.50 19.34 1 . C  ? 
ATOM   1603 CD  CD  A GLN GLN GLN A A 225  225  . 39.648 55.089 80.567  0.50 15.50 1 . C  ? 
ATOM   1604 CD  CD  B GLN GLN GLN A A 225  225  . 38.735 57.210 83.301  0.50 19.39 1 . C  ? 
ATOM   1605 OE1 OE1 A GLN GLN GLN A A 225  225  . 39.743 56.250 80.973  0.50 15.11 1 . O  ? 
ATOM   1606 OE1 OE1 B GLN GLN GLN A A 225  225  . 38.588 58.021 82.393  0.50 20.73 1 . O  ? 
ATOM   1607 NE2 NE2 A GLN GLN GLN A A 225  225  . 40.528 54.546 79.730  0.50 15.82 1 . N  ? 
ATOM   1608 NE2 NE2 B GLN GLN GLN A A 225  225  . 39.656 57.351 84.228  0.50 21.14 1 . N  ? 
ATOM   1609 C   C   A GLN GLN GLN A A 225  225  . 39.064 54.264 84.868  0.50 15.79 1 . C  ? 
ATOM   1610 C   C   B GLN GLN GLN A A 225  225  . 39.343 54.253 85.012  0.50 17.08 1 . C  ? 
ATOM   1611 O   O   A GLN GLN GLN A A 225  225  . 38.894 55.396 85.320  0.50 15.50 1 . O  ? 
ATOM   1612 O   O   B GLN GLN GLN A A 225  225  . 39.596 55.276 85.651  0.50 17.65 1 . O  ? 
ATOM   1613 N   N   . VAL VAL VAL A A 226  226  . 38.845 53.158 85.582  1.00 15.87 1 . N  ? 
ATOM   1614 CA  CA  . VAL VAL VAL A A 226  226  . 38.476 53.159 87.005  1.00 15.69 1 . C  ? 
ATOM   1615 CB  CB  . VAL VAL VAL A A 226  226  . 36.944 53.110 87.234  1.00 16.01 1 . C  ? 
ATOM   1616 CG1 CG1 . VAL VAL VAL A A 226  226  . 36.267 54.376 86.730  1.00 16.76 1 . C  ? 
ATOM   1617 CG2 CG2 . VAL VAL VAL A A 226  226  . 36.315 51.891 86.591  1.00 16.53 1 . C  ? 
ATOM   1618 C   C   . VAL VAL VAL A A 226  226  . 39.114 51.949 87.689  1.00 15.15 1 . C  ? 
ATOM   1619 O   O   . VAL VAL VAL A A 226  226  . 39.514 50.985 87.017  1.00 15.24 1 . O  ? 
ATOM   1620 N   N   . ASN ASN ASN A A 227  227  . 39.169 51.984 89.014  1.00 15.53 1 . N  ? 
ATOM   1621 CA  CA  . ASN ASN ASN A A 227  227  . 39.527 50.795 89.822  1.00 15.59 1 . C  ? 
ATOM   1622 CB  CB  . ASN ASN ASN A A 227  227  . 38.402 49.751 89.779  1.00 16.96 1 . C  ? 
ATOM   1623 CG  CG  . ASN ASN ASN A A 227  227  . 37.082 50.274 90.329  1.00 18.16 1 . C  ? 
ATOM   1624 OD1 OD1 . ASN ASN ASN A A 227  227  . 37.067 51.010 91.304  1.00 22.28 1 . O  ? 
ATOM   1625 ND2 ND2 . ASN ASN ASN A A 227  227  . 35.986 49.907 89.690  1.00 18.99 1 . N  ? 
ATOM   1626 C   C   . ASN ASN ASN A A 227  227  . 40.840 50.171 89.332  1.00 14.45 1 . C  ? 
ATOM   1627 O   O   . ASN ASN ASN A A 227  227  . 40.898 48.981 88.987  1.00 13.54 1 . O  ? 
ATOM   1628 N   N   . VAL VAL VAL A A 228  228  . 41.890 50.981 89.304  1.00 13.26 1 . N  ? 
ATOM   1629 CA  CA  . VAL VAL VAL A A 228  228  . 43.101 50.602 88.572  1.00 13.09 1 . C  ? 
ATOM   1630 CB  CB  . VAL VAL VAL A A 228  228  . 44.095 51.778 88.377  1.00 14.31 1 . C  ? 
ATOM   1631 CG1 CG1 . VAL VAL VAL A A 228  228  . 43.432 52.915 87.621  1.00 14.79 1 . C  ? 
ATOM   1632 CG2 CG2 . VAL VAL VAL A A 228  228  . 44.672 52.266 89.686  1.00 14.07 1 . C  ? 
ATOM   1633 C   C   . VAL VAL VAL A A 228  228  . 43.830 49.362 89.082  1.00 12.35 1 . C  ? 
ATOM   1634 O   O   . VAL VAL VAL A A 228  228  . 44.484 48.714 88.291  1.00 12.31 1 . O  ? 
ATOM   1635 N   N   . ASN ASN ASN A A 229  229  . 43.753 49.045 90.373  1.00 11.34 1 . N  ? 
ATOM   1636 CA  CA  . ASN ASN ASN A A 229  229  . 44.351 47.804 90.915  1.00 11.55 1 . C  ? 
ATOM   1637 CB  CB  . ASN ASN ASN A A 229  229  . 45.024 48.074 92.261  1.00 11.96 1 . C  ? 
ATOM   1638 CG  CG  . ASN ASN ASN A A 229  229  . 46.304 48.846 92.110  1.00 12.89 1 . C  ? 
ATOM   1639 OD1 OD1 . ASN ASN ASN A A 229  229  . 47.123 48.504 91.273  1.00 13.07 1 . O  ? 
ATOM   1640 ND2 ND2 . ASN ASN ASN A A 229  229  . 46.502 49.863 92.926  1.00 14.23 1 . N  ? 
ATOM   1641 C   C   . ASN ASN ASN A A 229  229  . 43.352 46.676 91.110  1.00 11.24 1 . C  ? 
ATOM   1642 O   O   . ASN ASN ASN A A 229  229  . 43.748 45.554 91.356  1.00 11.20 1 . O  ? 
ATOM   1643 N   N   . SER SER SER A A 230  230  . 42.063 46.968 91.015  1.00 10.95 1 . N  ? 
ATOM   1644 CA  CA  . SER SER SER A A 230  230  . 41.042 46.008 91.440  1.00 11.02 1 . C  ? 
ATOM   1645 CB  CB  . SER SER SER A A 230  230  . 39.664 46.622 91.255  1.00 11.99 1 . C  ? 
ATOM   1646 OG  OG  . SER SER SER A A 230  230  . 38.649 45.713 91.640  1.00 14.08 1 . O  ? 
ATOM   1647 C   C   . SER SER SER A A 230  230  . 41.101 44.710 90.657  1.00 10.40 1 . C  ? 
ATOM   1648 O   O   . SER SER SER A A 230  230  . 41.053 44.726 89.433  1.00 10.92 1 . O  ? 
ATOM   1649 N   N   . GLY GLY GLY A A 231  231  . 41.182 43.598 91.386  1.00 9.62  1 . N  ? 
ATOM   1650 CA  CA  . GLY GLY GLY A A 231  231  . 41.213 42.277 90.778  1.00 9.62  1 . C  ? 
ATOM   1651 C   C   . GLY GLY GLY A A 231  231  . 42.607 41.777 90.453  1.00 9.33  1 . C  ? 
ATOM   1652 O   O   . GLY GLY GLY A A 231  231  . 42.760 40.632 90.034  1.00 9.88  1 . O  ? 
ATOM   1653 N   N   . ASN ASN ASN A A 232  232  . 43.636 42.605 90.663  1.00 8.74  1 . N  ? 
ATOM   1654 CA  CA  . ASN ASN ASN A A 232  232  . 44.999 42.159 90.398  1.00 8.49  1 . C  ? 
ATOM   1655 CB  CB  . ASN ASN ASN A A 232  232  . 46.015 43.307 90.522  1.00 8.44  1 . C  ? 
ATOM   1656 CG  CG  . ASN ASN ASN A A 232  232  . 45.995 44.257 89.336  1.00 8.60  1 . C  ? 
ATOM   1657 OD1 OD1 . ASN ASN ASN A A 232  232  . 45.263 44.070 88.358  1.00 8.56  1 . O  ? 
ATOM   1658 ND2 ND2 . ASN ASN ASN A A 232  232  . 46.834 45.299 89.423  1.00 8.80  1 . N  ? 
ATOM   1659 C   C   . ASN ASN ASN A A 232  232  . 45.326 41.069 91.403  1.00 8.51  1 . C  ? 
ATOM   1660 O   O   . ASN ASN ASN A A 232  232  . 44.977 41.168 92.571  1.00 8.40  1 . O  ? 
ATOM   1661 N   N   . PHE PHE PHE A A 233  233  . 46.023 40.041 90.941  1.00 8.30  1 . N  ? 
ATOM   1662 CA  CA  . PHE PHE PHE A A 233  233  . 46.483 38.972 91.830  1.00 8.49  1 . C  ? 
ATOM   1663 CB  CB  . PHE PHE PHE A A 233  233  . 45.388 37.896 92.055  1.00 8.92  1 . C  ? 
ATOM   1664 CG  CG  . PHE PHE PHE A A 233  233  . 45.283 36.883 90.944  1.00 9.58  1 . C  ? 
ATOM   1665 CD1 CD1 . PHE PHE PHE A A 233  233  . 44.688 37.213 89.735  1.00 9.86  1 . C  ? 
ATOM   1666 CE1 CE1 . PHE PHE PHE A A 233  233  . 44.581 36.278 88.715  1.00 10.45 1 . C  ? 
ATOM   1667 CZ  CZ  . PHE PHE PHE A A 233  233  . 45.106 35.015 88.886  1.00 10.51 1 . C  ? 
ATOM   1668 CE2 CE2 . PHE PHE PHE A A 233  233  . 45.714 34.671 90.076  1.00 10.94 1 . C  ? 
ATOM   1669 CD2 CD2 . PHE PHE PHE A A 233  233  . 45.815 35.610 91.094  1.00 10.31 1 . C  ? 
ATOM   1670 C   C   . PHE PHE PHE A A 233  233  . 47.744 38.346 91.275  1.00 8.43  1 . C  ? 
ATOM   1671 O   O   . PHE PHE PHE A A 233  233  . 48.010 38.435 90.071  1.00 8.35  1 . O  ? 
ATOM   1672 N   N   . ASN ASN ASN A A 234  234  . 48.493 37.717 92.173  1.00 8.43  1 . N  ? 
ATOM   1673 CA  CA  . ASN ASN ASN A A 234  234  . 49.791 37.161 91.857  1.00 8.73  1 . C  ? 
ATOM   1674 CB  CB  . ASN ASN ASN A A 234  234  . 50.880 37.852 92.668  1.00 8.48  1 . C  ? 
ATOM   1675 CG  CG  . ASN ASN ASN A A 234  234  . 50.864 39.362 92.520  1.00 8.69  1 . C  ? 
ATOM   1676 OD1 OD1 . ASN ASN ASN A A 234  234  . 50.401 39.904 91.527  1.00 8.66  1 . O  ? 
ATOM   1677 ND2 ND2 . ASN ASN ASN A A 234  234  . 51.418 40.037 93.516  1.00 8.83  1 . N  ? 
ATOM   1678 C   C   . ASN ASN ASN A A 234  234  . 49.804 35.661 92.145  1.00 9.15  1 . C  ? 
ATOM   1679 O   O   . ASN ASN ASN A A 234  234  . 49.277 35.226 93.182  1.00 9.58  1 . O  ? 
ATOM   1680 N   N   . LYS LYS LYS A A 235  235  . 50.380 34.886 91.244  1.00 9.36  1 . N  ? 
ATOM   1681 CA  CA  . LYS LYS LYS A A 235  235  . 50.533 33.449 91.455  1.00 10.28 1 . C  ? 
ATOM   1682 CB  CB  . LYS LYS LYS A A 235  235  . 49.537 32.656 90.618  1.00 11.92 1 . C  ? 
ATOM   1683 CG  CG  . LYS LYS LYS A A 235  235  . 49.689 32.805 89.134  1.00 12.51 1 . C  ? 
ATOM   1684 CD  CD  . LYS LYS LYS A A 235  235  . 48.593 32.062 88.374  1.00 13.72 1 . C  ? 
ATOM   1685 CE  CE  . LYS LYS LYS A A 235  235  . 48.741 32.292 86.895  1.00 14.65 1 . C  ? 
ATOM   1686 NZ  NZ  . LYS LYS LYS A A 235  235  . 47.714 31.522 86.136  1.00 15.23 1 . N  ? 
ATOM   1687 C   C   . LYS LYS LYS A A 235  235  . 51.961 33.033 91.174  1.00 10.71 1 . C  ? 
ATOM   1688 O   O   . LYS LYS LYS A A 235  235  . 52.677 33.688 90.412  1.00 10.53 1 . O  ? 
ATOM   1689 N   N   . ILE ILE ILE A A 236  236  . 52.386 31.946 91.804  1.00 10.99 1 . N  ? 
ATOM   1690 CA  CA  . ILE ILE ILE A A 236  236  . 53.732 31.429 91.675  1.00 11.77 1 . C  ? 
ATOM   1691 CB  CB  . ILE ILE ILE A A 236  236  . 54.346 31.168 93.066  1.00 12.50 1 . C  ? 
ATOM   1692 CG1 CG1 . ILE ILE ILE A A 236  236  . 54.484 32.478 93.859  1.00 13.09 1 . C  ? 
ATOM   1693 CD1 CD1 . ILE ILE ILE A A 236  236  . 55.535 33.436 93.363  1.00 13.61 1 . C  ? 
ATOM   1694 CG2 CG2 . ILE ILE ILE A A 236  236  . 55.679 30.434 92.975  1.00 13.16 1 . C  ? 
ATOM   1695 C   C   . ILE ILE ILE A A 236  236  . 53.667 30.137 90.867  1.00 12.00 1 . C  ? 
ATOM   1696 O   O   . ILE ILE ILE A A 236  236  . 52.800 29.285 91.123  1.00 13.27 1 . O  ? 
ATOM   1697 N   N   . ILE ILE ILE A A 237  237  . 54.540 30.017 89.873  1.00 12.29 1 . N  ? 
ATOM   1698 CA  CA  . ILE ILE ILE A A 237  237  . 54.648 28.827 89.024  1.00 13.60 1 . C  ? 
ATOM   1699 CB  CB  . ILE ILE ILE A A 237  237  . 54.478 29.178 87.535  1.00 15.29 1 . C  ? 
ATOM   1700 CG1 CG1 . ILE ILE ILE A A 237  237  . 53.063 29.733 87.304  1.00 17.00 1 . C  ? 
ATOM   1701 CD1 CD1 . ILE ILE ILE A A 237  237  . 52.801 30.132 85.880  1.00 18.49 1 . C  ? 
ATOM   1702 CG2 CG2 . ILE ILE ILE A A 237  237  . 54.705 27.948 86.652  1.00 15.74 1 . C  ? 
ATOM   1703 C   C   . ILE ILE ILE A A 237  237  . 56.019 28.214 89.303  1.00 13.98 1 . C  ? 
ATOM   1704 O   O   . ILE ILE ILE A A 237  237  . 57.043 28.885 89.289  1.00 13.14 1 . O  ? 
ATOM   1705 N   N   . LYS LYS LYS A A 238  238  . 56.017 26.928 89.605  1.00 15.26 1 . N  ? 
ATOM   1706 CA  CA  . LYS LYS LYS A A 238  238  . 57.238 26.143 89.783  1.00 16.63 1 . C  ? 
ATOM   1707 CB  CB  . LYS LYS LYS A A 238  238  . 57.265 25.490 91.160  1.00 18.12 1 . C  ? 
ATOM   1708 CG  CG  . LYS LYS LYS A A 238  238  . 57.215 26.469 92.307  1.00 19.33 1 . C  ? 
ATOM   1709 CD  CD  . LYS LYS LYS A A 238  238  . 56.877 25.787 93.619  1.00 20.83 1 . C  ? 
ATOM   1710 CE  CE  . LYS LYS LYS A A 238  238  . 56.756 26.808 94.733  1.00 21.50 1 . C  ? 
ATOM   1711 NZ  NZ  . LYS LYS LYS A A 238  238  . 56.249 26.218 96.000  1.00 22.57 1 . N  ? 
ATOM   1712 C   C   . LYS LYS LYS A A 238  238  . 57.252 25.094 88.687  1.00 17.34 1 . C  ? 
ATOM   1713 O   O   . LYS LYS LYS A A 238  238  . 56.393 24.200 88.659  1.00 19.51 1 . O  ? 
ATOM   1714 N   N   . ASP ASP ASP A A 239  239  . 58.178 25.234 87.750  1.00 16.76 1 . N  ? 
ATOM   1715 CA  CA  . ASP ASP ASP A A 239  239  . 58.302 24.324 86.632  1.00 18.28 1 . C  ? 
ATOM   1716 CB  CB  . ASP ASP ASP A A 239  239  . 58.375 25.115 85.327  1.00 19.51 1 . C  ? 
ATOM   1717 CG  CG  . ASP ASP ASP A A 239  239  . 58.355 24.226 84.103  1.00 22.79 1 . C  ? 
ATOM   1718 OD1 OD1 . ASP ASP ASP A A 239  239  . 58.726 23.026 84.181  1.00 25.02 1 . O  ? 
ATOM   1719 OD2 OD2 . ASP ASP ASP A A 239  239  . 57.980 24.730 83.040  1.00 25.90 1 . O  ? 
ATOM   1720 C   C   . ASP ASP ASP A A 239  239  . 59.562 23.523 86.864  1.00 18.73 1 . C  ? 
ATOM   1721 O   O   . ASP ASP ASP A A 239  239  . 60.664 24.027 86.700  1.00 17.82 1 . O  ? 
ATOM   1722 N   N   . LYS LYS LYS A A 240  240  . 59.394 22.276 87.281  1.00 21.13 1 . N  ? 
ATOM   1723 CA  CA  . LYS LYS LYS A A 240  240  . 60.522 21.401 87.580  1.00 24.26 1 . C  ? 
ATOM   1724 CB  CB  . LYS LYS LYS A A 240  240  . 60.394 20.780 88.965  1.00 27.61 1 . C  ? 
ATOM   1725 CG  CG  . LYS LYS LYS A A 240  240  . 60.516 21.768 90.113  1.00 31.24 1 . C  ? 
ATOM   1726 CD  CD  . LYS LYS LYS A A 240  240  . 60.674 21.054 91.451  1.00 34.72 1 . C  ? 
ATOM   1727 CE  CE  . LYS LYS LYS A A 240  240  . 60.317 21.956 92.628  1.00 37.26 1 . C  ? 
ATOM   1728 NZ  NZ  . LYS LYS LYS A A 240  240  . 58.845 22.058 92.844  1.00 39.02 1 . N  ? 
ATOM   1729 C   C   . LYS LYS LYS A A 240  240  . 60.516 20.308 86.545  1.00 26.47 1 . C  ? 
ATOM   1730 O   O   . LYS LYS LYS A A 240  240  . 59.497 19.656 86.329  1.00 29.27 1 . O  ? 
ATOM   1731 N   N   . SER SER SER A A 241  241  . 61.642 20.147 85.874  1.00 27.56 1 . N  ? 
ATOM   1732 CA  CA  . SER SER SER A A 241  241  . 61.885 18.979 85.035  1.00 29.40 1 . C  ? 
ATOM   1733 CB  CB  . SER SER SER A A 241  241  . 61.511 19.281 83.581  1.00 29.06 1 . C  ? 
ATOM   1734 OG  OG  . SER SER SER A A 241  241  . 62.177 20.432 83.110  1.00 29.30 1 . O  ? 
ATOM   1735 C   C   . SER SER SER A A 241  241  . 63.359 18.624 85.211  1.00 30.95 1 . C  ? 
ATOM   1736 O   O   . SER SER SER A A 241  241  . 64.053 19.230 86.040  1.00 33.49 1 . O  ? 
ATOM   1737 N   N   . LYS LYS LYS A A 242  242  . 63.845 17.634 84.475  1.00 31.17 1 . N  ? 
ATOM   1738 CA  CA  . LYS LYS LYS A A 242  242  . 65.248 17.235 84.608  1.00 30.86 1 . C  ? 
ATOM   1739 CB  CB  . LYS LYS LYS A A 242  242  . 65.506 15.943 83.832  1.00 30.48 1 . C  ? 
ATOM   1740 CG  CG  . LYS LYS LYS A A 242  242  . 64.829 14.751 84.491  1.00 30.57 1 . C  ? 
ATOM   1741 CD  CD  . LYS LYS LYS A A 242  242  . 64.921 13.486 83.648  1.00 31.62 1 . C  ? 
ATOM   1742 CE  CE  . LYS LYS LYS A A 242  242  . 63.899 13.436 82.512  1.00 31.69 1 . C  ? 
ATOM   1743 NZ  NZ  . LYS LYS LYS A A 242  242  . 62.510 13.178 82.977  1.00 31.46 1 . N  ? 
ATOM   1744 C   C   . LYS LYS LYS A A 242  242  . 66.190 18.376 84.180  1.00 29.99 1 . C  ? 
ATOM   1745 O   O   . LYS LYS LYS A A 242  242  . 66.082 18.897 83.068  1.00 27.87 1 . O  ? 
ATOM   1746 N   N   . ASP ASP ASP A A 243  243  . 67.063 18.791 85.107  1.00 29.84 1 . N  ? 
ATOM   1747 CA  CA  . ASP ASP ASP A A 243  243  . 68.061 19.868 84.893  1.00 30.37 1 . C  ? 
ATOM   1748 CB  CB  . ASP ASP ASP A A 243  243  . 69.092 19.455 83.835  1.00 30.13 1 . C  ? 
ATOM   1749 CG  CG  . ASP ASP ASP A A 243  243  . 69.738 18.143 84.147  1.00 31.21 1 . C  ? 
ATOM   1750 OD1 OD1 . ASP ASP ASP A A 243  243  . 70.117 17.922 85.325  1.00 31.91 1 . O  ? 
ATOM   1751 OD2 OD2 . ASP ASP ASP A A 243  243  . 69.870 17.337 83.209  1.00 30.08 1 . O  ? 
ATOM   1752 C   C   . ASP ASP ASP A A 243  243  . 67.478 21.218 84.504  1.00 30.03 1 . C  ? 
ATOM   1753 O   O   . ASP ASP ASP A A 243  243  . 68.140 22.047 83.865  1.00 29.32 1 . O  ? 
ATOM   1754 N   N   . SER SER SER A A 244  244  . 66.232 21.441 84.890  1.00 31.34 1 . N  ? 
ATOM   1755 CA  CA  . SER SER SER A A 244  244  . 65.574 22.691 84.617  1.00 31.09 1 . C  ? 
ATOM   1756 CB  CB  . SER SER SER A A 244  244  . 64.890 22.665 83.255  1.00 33.58 1 . C  ? 
ATOM   1757 OG  OG  . SER SER SER A A 244  244  . 64.535 23.977 82.845  1.00 37.20 1 . O  ? 
ATOM   1758 C   C   . SER SER SER A A 244  244  . 64.587 22.891 85.756  1.00 28.45 1 . C  ? 
ATOM   1759 O   O   . SER SER SER A A 244  244  . 63.661 22.096 85.948  1.00 31.49 1 . O  ? 
ATOM   1760 N   N   . GLU GLU GLU A A 245  245  . 64.850 23.887 86.577  1.00 21.88 1 . N  ? 
ATOM   1761 CA  CA  . GLU GLU GLU A A 245  245  . 63.867 24.342 87.531  1.00 19.95 1 . C  ? 
ATOM   1762 CB  CB  . GLU GLU GLU A A 245  245  . 64.289 24.054 88.964  1.00 22.14 1 . C  ? 
ATOM   1763 CG  CG  . GLU GLU GLU A A 245  245  . 63.340 24.655 89.990  1.00 25.08 1 . C  ? 
ATOM   1764 CD  CD  . GLU GLU GLU A A 245  245  . 63.617 24.233 91.415  1.00 28.14 1 . C  ? 
ATOM   1765 OE1 OE1 . GLU GLU GLU A A 245  245  . 64.617 23.516 91.661  1.00 31.92 1 . O  ? 
ATOM   1766 OE2 OE2 . GLU GLU GLU A A 245  245  . 62.812 24.619 92.287  1.00 30.43 1 . O  ? 
ATOM   1767 C   C   . GLU GLU GLU A A 245  245  . 63.717 25.832 87.286  1.00 16.24 1 . C  ? 
ATOM   1768 O   O   . GLU GLU GLU A A 245  245  . 64.701 26.579 87.344  1.00 16.36 1 . O  ? 
ATOM   1769 N   N   . ILE ILE ILE A A 246  246  . 62.495 26.250 87.003  1.00 13.55 1 . N  ? 
ATOM   1770 CA  CA  . ILE ILE ILE A A 246  246  . 62.146 27.663 86.892  1.00 12.39 1 . C  ? 
ATOM   1771 CB  CB  . ILE ILE ILE A A 246  246  . 61.588 27.996 85.496  1.00 12.65 1 . C  ? 
ATOM   1772 CG1 CG1 . ILE ILE ILE A A 246  246  . 62.698 27.868 84.443  1.00 13.05 1 . C  ? 
ATOM   1773 CD1 CD1 . ILE ILE ILE A A 246  246  . 62.216 27.917 83.010  1.00 13.86 1 . C  ? 
ATOM   1774 CG2 CG2 . ILE ILE ILE A A 246  246  . 60.983 29.402 85.469  1.00 12.51 1 . C  ? 
ATOM   1775 C   C   . ILE ILE ILE A A 246  246  . 61.111 27.978 87.978  1.00 12.66 1 . C  ? 
ATOM   1776 O   O   . ILE ILE ILE A A 246  246  . 60.141 27.239 88.193  1.00 12.93 1 . O  ? 
ATOM   1777 N   N   . VAL VAL VAL A A 247  247  . 61.320 29.084 88.674  1.00 11.16 1 . N  ? 
ATOM   1778 CA  CA  . VAL VAL VAL A A 247  247  . 60.332 29.606 89.596  1.00 11.30 1 . C  ? 
ATOM   1779 CB  CB  . VAL VAL VAL A A 247  247  . 60.836 29.631 91.043  1.00 11.36 1 . C  ? 
ATOM   1780 CG1 CG1 . VAL VAL VAL A A 247  247  . 59.794 30.246 91.977  1.00 11.48 1 . C  ? 
ATOM   1781 CG2 CG2 . VAL VAL VAL A A 247  247  . 61.208 28.207 91.489  1.00 11.91 1 . C  ? 
ATOM   1782 C   C   . VAL VAL VAL A A 247  247  . 59.980 31.001 89.110  1.00 10.72 1 . C  ? 
ATOM   1783 O   O   . VAL VAL VAL A A 247  247  . 60.880 31.816 88.860  1.00 11.04 1 . O  ? 
ATOM   1784 N   N   . ALA ALA ALA A A 248  248  . 58.692 31.267 88.966  1.00 10.80 1 . N  ? 
ATOM   1785 CA  CA  . ALA ALA ALA A A 248  248  . 58.217 32.547 88.420  1.00 10.46 1 . C  ? 
ATOM   1786 CB  CB  . ALA ALA ALA A A 248  248  . 57.916 32.399 86.951  1.00 10.88 1 . C  ? 
ATOM   1787 C   C   . ALA ALA ALA A A 248  248  . 56.991 33.057 89.144  1.00 10.42 1 . C  ? 
ATOM   1788 O   O   . ALA ALA ALA A A 248  248  . 56.201 32.271 89.681  1.00 11.03 1 . O  ? 
ATOM   1789 N   N   . ALA ALA ALA A A 249  249  . 56.823 34.382 89.159  1.00 9.98  1 . N  ? 
ATOM   1790 CA  CA  . ALA ALA ALA A A 249  249  . 55.587 35.025 89.600  1.00 9.61  1 . C  ? 
ATOM   1791 CB  CB  . ALA ALA ALA A A 249  249  . 55.874 36.194 90.518  1.00 9.89  1 . C  ? 
ATOM   1792 C   C   . ALA ALA ALA A A 249  249  . 54.864 35.489 88.370  1.00 9.63  1 . C  ? 
ATOM   1793 O   O   . ALA ALA ALA A A 249  249  . 55.484 36.061 87.464  1.00 10.01 1 . O  ? 
ATOM   1794 N   N   . VAL VAL VAL A A 250  250  . 53.565 35.212 88.289  1.00 8.94  1 . N  ? 
ATOM   1795 CA  CA  . VAL VAL VAL A A 250  250  . 52.701 35.719 87.224  1.00 9.25  1 . C  ? 
ATOM   1796 CB  CB  . VAL VAL VAL A A 250  250  . 51.949 34.586 86.510  1.00 9.40  1 . C  ? 
ATOM   1797 CG1 CG1 . VAL VAL VAL A A 250  250  . 50.908 35.157 85.563  1.00 9.72  1 . C  ? 
ATOM   1798 CG2 CG2 . VAL VAL VAL A A 250  250  . 52.941 33.672 85.796  1.00 9.92  1 . C  ? 
ATOM   1799 C   C   . VAL VAL VAL A A 250  250  . 51.716 36.675 87.889  1.00 8.75  1 . C  ? 
ATOM   1800 O   O   . VAL VAL VAL A A 250  250  . 50.938 36.304 88.780  1.00 8.99  1 . O  ? 
ATOM   1801 N   N   . MET MET MET A A 251  251  . 51.769 37.924 87.438  1.00 8.60  1 . N  ? 
ATOM   1802 CA  CA  . MET MET MET A A 251  251  . 51.032 39.050 88.013  1.00 8.57  1 . C  ? 
ATOM   1803 CB  CB  . MET MET MET A A 251  251  . 52.017 40.187 88.277  1.00 8.68  1 . C  ? 
ATOM   1804 CG  CG  . MET MET MET A A 251  251  . 53.025 39.865 89.371  1.00 8.79  1 . C  ? 
ATOM   1805 SD  SD  . MET MET MET A A 251  251  . 54.525 40.870 89.296  1.00 9.49  1 . S  ? 
ATOM   1806 CE  CE  . MET MET MET A A 251  251  . 55.416 40.010 88.014  1.00 9.45  1 . C  ? 
ATOM   1807 C   C   . MET MET MET A A 251  251  . 49.973 39.457 87.010  1.00 8.67  1 . C  ? 
ATOM   1808 O   O   . MET MET MET A A 251  251  . 50.266 40.046 85.969  1.00 8.64  1 . O  ? 
ATOM   1809 N   N   . GLY GLY GLY A A 252  252  . 48.729 39.111 87.310  1.00 8.69  1 . N  ? 
ATOM   1810 CA  CA  . GLY GLY GLY A A 252  252  . 47.640 39.274 86.371  1.00 9.12  1 . C  ? 
ATOM   1811 C   C   . GLY GLY GLY A A 252  252  . 46.410 39.834 87.038  1.00 9.28  1 . C  ? 
ATOM   1812 O   O   . GLY GLY GLY A A 252  252  . 46.517 40.500 88.081  1.00 8.88  1 . O  ? 
ATOM   1813 N   N   . ASN ASN ASN A A 253  253  . 45.244 39.543 86.458  1.00 9.53  1 . N  ? 
ATOM   1814 CA  CA  . ASN ASN ASN A A 253  253  . 43.980 40.054 86.979  1.00 10.18 1 . C  ? 
ATOM   1815 CB  CB  . ASN ASN ASN A A 253  253  . 43.588 41.340 86.231  1.00 10.38 1 . C  ? 
ATOM   1816 CG  CG  . ASN ASN ASN A A 253  253  . 42.396 42.035 86.838  1.00 10.48 1 . C  ? 
ATOM   1817 OD1 OD1 . ASN ASN ASN A A 253  253  . 41.233 41.619 86.614  1.00 11.76 1 . O  ? 
ATOM   1818 ND2 ND2 . ASN ASN ASN A A 253  253  . 42.644 43.097 87.603  1.00 10.23 1 . N  ? 
ATOM   1819 C   C   . ASN ASN ASN A A 253  253  . 42.943 38.941 86.851  1.00 11.02 1 . C  ? 
ATOM   1820 O   O   . ASN ASN ASN A A 253  253  . 43.006 38.109 85.934  1.00 11.07 1 . O  ? 
ATOM   1821 N   N   . ILE ILE ILE A A 254  254  . 41.993 38.914 87.786  1.00 11.95 1 . N  ? 
ATOM   1822 CA  CA  . ILE ILE ILE A A 254  254  . 40.959 37.860 87.772  1.00 12.92 1 . C  ? 
ATOM   1823 CB  CB  . ILE ILE ILE A A 254  254  . 40.125 37.819 89.077  1.00 13.56 1 . C  ? 
ATOM   1824 CG1 CG1 . ILE ILE ILE A A 254  254  . 39.338 39.115 89.275  1.00 14.25 1 . C  ? 
ATOM   1825 CD1 CD1 . ILE ILE ILE A A 254  254  . 38.380 39.081 90.452  1.00 15.45 1 . C  ? 
ATOM   1826 CG2 CG2 . ILE ILE ILE A A 254  254  . 41.032 37.481 90.240  1.00 13.55 1 . C  ? 
ATOM   1827 C   C   . ILE ILE ILE A A 254  254  . 40.066 37.928 86.549  1.00 14.05 1 . C  ? 
ATOM   1828 O   O   . ILE ILE ILE A A 254  254  . 39.470 36.910 86.175  1.00 15.31 1 . O  ? 
ATOM   1829 N   N   . SER SER SER A A 255  255  . 39.967 39.092 85.931  1.00 14.22 1 . N  ? 
ATOM   1830 CA  CA  . SER SER SER A A 255  255  . 39.179 39.223 84.727  1.00 15.73 1 . C  ? 
ATOM   1831 CB  CB  . SER SER SER A A 255  255  . 39.048 40.678 84.373  1.00 15.91 1 . C  ? 
ATOM   1832 OG  OG  . SER SER SER A A 255  255  . 38.304 40.742 83.193  1.00 15.62 1 . O  ? 
ATOM   1833 C   C   . SER SER SER A A 255  255  . 39.781 38.460 83.541  1.00 17.62 1 . C  ? 
ATOM   1834 O   O   . SER SER SER A A 255  255  . 40.990 38.472 83.312  1.00 16.83 1 . O  ? 
ATOM   1835 N   N   . ASN ASN ASN A A 256  256  . 38.912 37.785 82.791  1.00 21.61 1 . N  ? 
ATOM   1836 CA  CA  . ASN ASN ASN A A 256  256  . 39.288 37.142 81.532  1.00 24.48 1 . C  ? 
ATOM   1837 CB  CB  . ASN ASN ASN A A 256  256  . 38.593 35.781 81.420  1.00 26.30 1 . C  ? 
ATOM   1838 CG  CG  . ASN ASN ASN A A 256  256  . 39.061 34.808 82.483  1.00 28.07 1 . C  ? 
ATOM   1839 OD1 OD1 . ASN ASN ASN A A 256  256  . 40.257 34.558 82.610  1.00 30.17 1 . O  ? 
ATOM   1840 ND2 ND2 . ASN ASN ASN A A 256  256  . 38.133 34.273 83.270  1.00 29.91 1 . N  ? 
ATOM   1841 C   C   . ASN ASN ASN A A 256  256  . 38.981 38.018 80.313  1.00 26.13 1 . C  ? 
ATOM   1842 O   O   . ASN ASN ASN A A 256  256  . 39.158 37.569 79.169  1.00 27.85 1 . O  ? 
ATOM   1843 N   N   . ASP ASP ASP A A 257  257  . 38.576 39.270 80.543  1.00 25.62 1 . N  ? 
ATOM   1844 CA  CA  . ASP ASP ASP A A 257  257  . 38.277 40.210 79.461  1.00 27.67 1 . C  ? 
ATOM   1845 CB  CB  . ASP ASP ASP A A 257  257  . 37.842 41.571 80.009  1.00 28.36 1 . C  ? 
ATOM   1846 CG  CG  . ASP ASP ASP A A 257  257  . 36.487 41.526 80.700  1.00 30.92 1 . C  ? 
ATOM   1847 OD1 OD1 . ASP ASP ASP A A 257  257  . 35.810 40.470 80.659  1.00 33.29 1 . O  ? 
ATOM   1848 OD2 OD2 . ASP ASP ASP A A 257  257  . 36.115 42.562 81.286  1.00 31.43 1 . O  ? 
ATOM   1849 C   C   . ASP ASP ASP A A 257  257  . 39.468 40.447 78.549  1.00 27.35 1 . C  ? 
ATOM   1850 O   O   . ASP ASP ASP A A 257  257  . 40.619 40.519 79.007  1.00 25.77 1 . O  ? 
ATOM   1851 N   N   . ASN ASN ASN A A 258  258  . 39.164 40.621 77.267  1.00 27.01 1 . N  ? 
ATOM   1852 CA  CA  . ASN ASN ASN A A 258  258  . 40.165 40.880 76.242  1.00 27.81 1 . C  ? 
ATOM   1853 CB  CB  . ASN ASN ASN A A 258  258  . 39.837 40.049 75.004  1.00 28.22 1 . C  ? 
ATOM   1854 CG  CG  . ASN ASN ASN A A 258  258  . 39.695 38.570 75.320  1.00 29.96 1 . C  ? 
ATOM   1855 OD1 OD1 . ASN ASN ASN A A 258  258  . 38.628 37.976 75.099  1.00 33.21 1 . O  ? 
ATOM   1856 ND2 ND2 . ASN ASN ASN A A 258  258  . 40.757 37.962 75.854  1.00 29.92 1 . N  ? 
ATOM   1857 C   C   . ASN ASN ASN A A 258  258  . 40.180 42.374 75.936  1.00 25.95 1 . C  ? 
ATOM   1858 O   O   . ASN ASN ASN A A 258  258  . 39.428 42.863 75.099  1.00 28.27 1 . O  ? 
ATOM   1859 N   N   . GLU GLU GLU A A 259  259  . 41.046 43.105 76.638  1.00 26.49 1 . N  ? 
ATOM   1860 CA  CA  . GLU GLU GLU A A 259  259  . 41.123 44.570 76.550  1.00 24.75 1 . C  ? 
ATOM   1861 CB  CB  . GLU GLU GLU A A 259  259  . 40.360 45.211 77.710  1.00 27.91 1 . C  ? 
ATOM   1862 CG  CG  . GLU GLU GLU A A 259  259  . 38.856 44.947 77.738  1.00 31.09 1 . C  ? 
ATOM   1863 CD  CD  . GLU GLU GLU A A 259  259  . 38.092 45.565 76.575  1.00 33.60 1 . C  ? 
ATOM   1864 OE1 OE1 . GLU GLU GLU A A 259  259  . 38.614 46.485 75.904  1.00 36.47 1 . O  ? 
ATOM   1865 OE2 OE2 . GLU GLU GLU A A 259  259  . 36.944 45.124 76.333  1.00 35.68 1 . O  ? 
ATOM   1866 C   C   . GLU GLU GLU A A 259  259  . 42.577 45.022 76.623  1.00 21.60 1 . C  ? 
ATOM   1867 O   O   . GLU GLU GLU A A 259  259  . 43.408 44.298 77.159  1.00 18.72 1 . O  ? 
ATOM   1868 N   N   . GLU GLU GLU A A 260  260  . 42.857 46.227 76.131  1.00 19.11 1 . N  ? 
ATOM   1869 CA  CA  . GLU GLU GLU A A 260  260  . 44.218 46.796 76.114  1.00 18.98 1 . C  ? 
ATOM   1870 CB  CB  . GLU GLU GLU A A 260  260  . 44.173 48.266 75.626  1.00 22.74 1 . C  ? 
ATOM   1871 CG  CG  . GLU GLU GLU A A 260  260  . 45.434 49.070 75.901  1.00 24.74 1 . C  ? 
ATOM   1872 CD  CD  . GLU GLU GLU A A 260  260  . 45.361 50.526 75.474  1.00 26.94 1 . C  ? 
ATOM   1873 OE1 OE1 . GLU GLU GLU A A 260  260  . 44.461 51.254 75.953  1.00 32.12 1 . O  ? 
ATOM   1874 OE2 OE2 . GLU GLU GLU A A 260  260  . 46.229 50.917 74.658  1.00 28.79 1 . O  ? 
ATOM   1875 C   C   . GLU GLU GLU A A 260  260  . 44.901 46.742 77.475  1.00 16.18 1 . C  ? 
ATOM   1876 O   O   . GLU GLU GLU A A 260  260  . 46.129 46.555 77.574  1.00 15.61 1 . O  ? 
ATOM   1877 N   N   . TRP TRP TRP A A 261  261  . 44.115 46.961 78.532  1.00 14.16 1 . N  ? 
ATOM   1878 CA  CA  . TRP TRP TRP A A 261  261  . 44.678 47.017 79.876  1.00 13.28 1 . C  ? 
ATOM   1879 CB  CB  . TRP TRP TRP A A 261  261  . 43.777 47.826 80.853  1.00 13.61 1 . C  ? 
ATOM   1880 CG  CG  . TRP TRP TRP A A 261  261  . 42.445 47.249 81.121  1.00 14.84 1 . C  ? 
ATOM   1881 CD1 CD1 . TRP TRP TRP A A 261  261  . 41.271 47.601 80.522  1.00 16.71 1 . C  ? 
ATOM   1882 NE1 NE1 . TRP TRP TRP A A 261  261  . 40.246 46.857 81.018  1.00 18.46 1 . N  ? 
ATOM   1883 CE2 CE2 . TRP TRP TRP A A 261  261  . 40.727 46.003 81.973  1.00 16.79 1 . C  ? 
ATOM   1884 CD2 CD2 . TRP TRP TRP A A 261  261  . 42.118 46.227 82.066  1.00 14.96 1 . C  ? 
ATOM   1885 CE3 CE3 . TRP TRP TRP A A 261  261  . 42.860 45.488 82.991  1.00 14.49 1 . C  ? 
ATOM   1886 CZ3 CZ3 . TRP TRP TRP A A 261  261  . 42.199 44.556 83.781  1.00 14.78 1 . C  ? 
ATOM   1887 CH2 CH2 . TRP TRP TRP A A 261  261  . 40.819 44.330 83.642  1.00 15.77 1 . C  ? 
ATOM   1888 CZ2 CZ2 . TRP TRP TRP A A 261  261  . 40.065 45.059 82.762  1.00 16.60 1 . C  ? 
ATOM   1889 C   C   . TRP TRP TRP A A 261  261  . 45.021 45.655 80.472  1.00 12.03 1 . C  ? 
ATOM   1890 O   O   . TRP TRP TRP A A 261  261  . 45.828 45.609 81.383  1.00 11.14 1 . O  ? 
ATOM   1891 N   N   . ASN ASN ASN A A 262  262  . 44.384 44.583 80.005  1.00 11.31 1 . N  ? 
ATOM   1892 CA  CA  . ASN ASN ASN A A 262  262  . 44.446 43.291 80.671  1.00 10.96 1 . C  ? 
ATOM   1893 CB  CB  . ASN ASN ASN A A 262  262  . 43.087 42.589 80.640  1.00 11.48 1 . C  ? 
ATOM   1894 CG  CG  . ASN ASN ASN A A 262  262  . 42.940 41.526 81.714  1.00 12.14 1 . C  ? 
ATOM   1895 OD1 OD1 . ASN ASN ASN A A 262  262  . 43.742 41.429 82.641  1.00 11.98 1 . O  ? 
ATOM   1896 ND2 ND2 . ASN ASN ASN A A 262  262  . 41.893 40.717 81.599  1.00 13.61 1 . N  ? 
ATOM   1897 C   C   . ASN ASN ASN A A 262  262  . 45.518 42.406 80.054  1.00 10.03 1 . C  ? 
ATOM   1898 O   O   . ASN ASN ASN A A 262  262  . 45.822 42.469 78.848  1.00 11.20 1 . O  ? 
ATOM   1899 N   N   . GLY GLY GLY A A 263  263  . 46.102 41.581 80.909  1.00 9.16  1 . N  ? 
ATOM   1900 CA  CA  . GLY GLY GLY A A 263  263  . 47.170 40.701 80.500  1.00 9.05  1 . C  ? 
ATOM   1901 C   C   . GLY GLY GLY A A 263  263  . 47.924 40.260 81.737  1.00 8.83  1 . C  ? 
ATOM   1902 O   O   . GLY GLY GLY A A 263  263  . 47.352 40.199 82.848  1.00 8.68  1 . O  ? 
ATOM   1903 N   N   . GLU GLU GLU A A 264  264  . 49.213 40.024 81.570  1.00 8.53  1 . N  ? 
ATOM   1904 CA  CA  . GLU GLU GLU A A 264  264  . 50.054 39.533 82.666  1.00 9.02  1 . C  ? 
ATOM   1905 CB  CB  . GLU GLU GLU A A 264  264  . 50.182 38.015 82.640  1.00 9.81  1 . C  ? 
ATOM   1906 CG  CG  . GLU GLU GLU A A 264  264  . 48.934 37.245 82.954  1.00 10.52 1 . C  ? 
ATOM   1907 CD  CD  . GLU GLU GLU A A 264  264  . 49.113 35.759 82.778  1.00 10.89 1 . C  ? 
ATOM   1908 OE1 OE1 . GLU GLU GLU A A 264  264  . 48.230 35.061 83.313  1.00 11.53 1 . O  ? 
ATOM   1909 OE2 OE2 . GLU GLU GLU A A 264  264  . 50.080 35.297 82.117  1.00 10.92 1 . O  ? 
ATOM   1910 C   C   . GLU GLU GLU A A 264  264  . 51.449 40.073 82.537  1.00 8.91  1 . C  ? 
ATOM   1911 O   O   . GLU GLU GLU A A 264  264  . 51.943 40.228 81.439  1.00 9.31  1 . O  ? 
ATOM   1912 N   N   . TYR TYR TYR A A 265  265  . 52.091 40.324 83.658  1.00 7.65  1 . N  ? 
ATOM   1913 CA  CA  . TYR TYR TYR A A 265  265  . 53.551 40.416 83.766  1.00 7.72  1 . C  ? 
ATOM   1914 CB  CB  . TYR TYR TYR A A 265  265  . 53.955 41.649 84.613  1.00 7.74  1 . C  ? 
ATOM   1915 CG  CG  . TYR TYR TYR A A 265  265  . 53.594 42.958 83.973  1.00 8.02  1 . C  ? 
ATOM   1916 CD1 CD1 . TYR TYR TYR A A 265  265  . 52.311 43.480 84.067  1.00 8.10  1 . C  ? 
ATOM   1917 CE1 CE1 . TYR TYR TYR A A 265  265  . 51.976 44.689 83.452  1.00 8.44  1 . C  ? 
ATOM   1918 CZ  CZ  . TYR TYR TYR A A 265  265  . 52.941 45.389 82.767  1.00 8.55  1 . C  ? 
ATOM   1919 OH  OH  . TYR TYR TYR A A 265  265  . 52.636 46.592 82.189  1.00 9.66  1 . O  ? 
ATOM   1920 CE2 CE2 . TYR TYR TYR A A 265  265  . 54.214 44.895 82.671  1.00 8.33  1 . C  ? 
ATOM   1921 CD2 CD2 . TYR TYR TYR A A 265  265  . 54.537 43.697 83.263  1.00 7.92  1 . C  ? 
ATOM   1922 C   C   . TYR TYR TYR A A 265  265  . 54.096 39.171 84.484  1.00 7.81  1 . C  ? 
ATOM   1923 O   O   . TYR TYR TYR A A 265  265  . 53.432 38.592 85.365  1.00 8.73  1 . O  ? 
ATOM   1924 N   N   . SER SER SER A A 266  266  . 55.313 38.766 84.138  1.00 8.25  1 . N  ? 
ATOM   1925 CA  CA  . SER SER SER A A 266  266  . 55.979 37.686 84.858  1.00 8.56  1 . C  ? 
ATOM   1926 CB  CB  . SER SER SER A A 266  266  . 55.843 36.359 84.116  1.00 9.24  1 . C  ? 
ATOM   1927 OG  OG  . SER SER SER A A 266  266  . 56.386 35.297 84.868  1.00 10.25 1 . O  ? 
ATOM   1928 C   C   . SER SER SER A A 266  266  . 57.439 38.029 85.113  1.00 8.51  1 . C  ? 
ATOM   1929 O   O   . SER SER SER A A 266  266  . 58.114 38.607 84.247  1.00 8.55  1 . O  ? 
ATOM   1930 N   N   . ILE ILE ILE A A 267  267  . 57.922 37.711 86.315  1.00 8.07  1 . N  ? 
ATOM   1931 CA  CA  . ILE ILE ILE A A 267  267  . 59.355 37.680 86.596  1.00 8.42  1 . C  ? 
ATOM   1932 CB  CB  . ILE ILE ILE A A 267  267  . 59.798 38.766 87.600  1.00 8.78  1 . C  ? 
ATOM   1933 CG1 CG1 . ILE ILE ILE A A 267  267  . 59.064 38.659 88.944  1.00 8.96  1 . C  ? 
ATOM   1934 CD1 CD1 . ILE ILE ILE A A 267  267  . 59.766 39.389 90.072  1.00 9.43  1 . C  ? 
ATOM   1935 CG2 CG2 . ILE ILE ILE A A 267  267  . 59.637 40.149 86.973  1.00 8.82  1 . C  ? 
ATOM   1936 C   C   . ILE ILE ILE A A 267  267  . 59.725 36.304 87.113  1.00 8.62  1 . C  ? 
ATOM   1937 O   O   . ILE ILE ILE A A 267  267  . 58.897 35.608 87.693  1.00 9.12  1 . O  ? 
ATOM   1938 N   N   . GLY GLY GLY A A 268  268  . 60.968 35.903 86.906  1.00 8.89  1 . N  ? 
ATOM   1939 CA  CA  . GLY GLY GLY A A 268  268  . 61.373 34.570 87.349  1.00 9.26  1 . C  ? 
ATOM   1940 C   C   . GLY GLY GLY A A 268  268  . 62.828 34.332 87.180  1.00 9.72  1 . C  ? 
ATOM   1941 O   O   . GLY GLY GLY A A 268  268  . 63.554 35.192 86.692  1.00 9.79  1 . O  ? 
ATOM   1942 N   N   . VAL VAL VAL A A 269  269  . 63.244 33.140 87.601  1.00 9.91  1 . N  ? 
ATOM   1943 CA  CA  . VAL VAL VAL A A 269  269  . 64.641 32.752 87.640  1.00 10.42 1 . C  ? 
ATOM   1944 CB  CB  . VAL VAL VAL A A 269  269  . 65.248 33.112 89.008  1.00 10.84 1 . C  ? 
ATOM   1945 CG1 CG1 . VAL VAL VAL A A 269  269  . 64.710 32.215 90.117  1.00 11.14 1 . C  ? 
ATOM   1946 CG2 CG2 . VAL VAL VAL A A 269  269  . 66.762 33.060 88.967  1.00 11.46 1 . C  ? 
ATOM   1947 C   C   . VAL VAL VAL A A 269  269  . 64.763 31.259 87.315  1.00 10.79 1 . C  ? 
ATOM   1948 O   O   . VAL VAL VAL A A 269  269  . 63.844 30.476 87.571  1.00 11.10 1 . O  ? 
ATOM   1949 N   N   . LYS LYS LYS A A 270  270  . 65.897 30.884 86.740  1.00 11.55 1 . N  ? 
ATOM   1950 CA  CA  . LYS LYS LYS A A 270  270  . 66.222 29.483 86.479  1.00 12.86 1 . C  ? 
ATOM   1951 CB  CB  . LYS LYS LYS A A 270  270  . 66.732 29.299 85.049  1.00 14.17 1 . C  ? 
ATOM   1952 CG  CG  . LYS LYS LYS A A 270  270  . 66.904 27.835 84.668  1.00 15.88 1 . C  ? 
ATOM   1953 CD  CD  . LYS LYS LYS A A 270  270  . 67.063 27.635 83.174  1.00 18.08 1 . C  ? 
ATOM   1954 CE  CE  . LYS LYS LYS A A 270  270  . 67.366 26.173 82.883  1.00 20.40 1 . C  ? 
ATOM   1955 NZ  NZ  . LYS LYS LYS A A 270  270  . 67.294 25.868 81.430  1.00 22.07 1 . N  ? 
ATOM   1956 C   C   . LYS LYS LYS A A 270  270  . 67.269 29.039 87.489  1.00 13.18 1 . C  ? 
ATOM   1957 O   O   . LYS LYS LYS A A 270  270  . 68.288 29.709 87.678  1.00 13.83 1 . O  ? 
ATOM   1958 N   N   . LYS LYS LYS A A 271  271  . 67.016 27.901 88.127  1.00 14.11 1 . N  ? 
ATOM   1959 CA  CA  . LYS LYS LYS A A 271  271  . 67.975 27.357 89.062  1.00 16.19 1 . C  ? 
ATOM   1960 CB  CB  . LYS LYS LYS A A 271  271  . 67.392 26.150 89.776  1.00 18.40 1 . C  ? 
ATOM   1961 CG  CG  . LYS LYS LYS A A 271  271  . 68.228 25.770 90.988  1.00 21.33 1 . C  ? 
ATOM   1962 CD  CD  . LYS LYS LYS A A 271  271  . 67.548 24.741 91.847  1.00 23.23 1 . C  ? 
ATOM   1963 CE  CE  . LYS LYS LYS A A 271  271  . 68.320 24.492 93.135  1.00 25.09 1 . C  ? 
ATOM   1964 NZ  NZ  . LYS LYS LYS A A 271  271  . 69.809 24.402 92.983  1.00 26.40 1 . N  ? 
ATOM   1965 C   C   . LYS LYS LYS A A 271  271  . 69.272 26.970 88.351  1.00 16.12 1 . C  ? 
ATOM   1966 O   O   . LYS LYS LYS A A 271  271  . 69.253 26.478 87.234  1.00 16.36 1 . O  ? 
ATOM   1967 N   N   . VAL VAL VAL A A 272  272  . 70.387 27.241 89.006  1.00 16.32 1 . N  ? 
ATOM   1968 CA  CA  . VAL VAL VAL A A 272  272  . 71.687 26.761 88.554  1.00 16.94 1 . C  ? 
ATOM   1969 CB  CB  . VAL VAL VAL A A 272  272  . 72.582 27.905 88.022  1.00 17.36 1 . C  ? 
ATOM   1970 CG1 CG1 . VAL VAL VAL A A 272  272  . 71.924 28.635 86.847  1.00 17.46 1 . C  ? 
ATOM   1971 CG2 CG2 . VAL VAL VAL A A 272  272  . 72.952 28.881 89.114  1.00 17.51 1 . C  ? 
ATOM   1972 C   C   . VAL VAL VAL A A 272  272  . 72.340 26.053 89.741  1.00 17.62 1 . C  ? 
ATOM   1973 O   O   . VAL VAL VAL A A 272  272  . 71.966 26.277 90.891  1.00 16.70 1 . O  ? 
ATOM   1974 N   N   . PRO PRO PRO A A 273  273  . 73.354 25.220 89.472  1.00 18.41 1 . N  ? 
ATOM   1975 CA  CA  . PRO PRO PRO A A 273  273  . 74.011 24.568 90.602  1.00 19.00 1 . C  ? 
ATOM   1976 CB  CB  . PRO PRO PRO A A 273  273  . 75.104 23.736 89.929  1.00 19.46 1 . C  ? 
ATOM   1977 CG  CG  . PRO PRO PRO A A 273  273  . 74.546 23.423 88.592  1.00 19.43 1 . C  ? 
ATOM   1978 CD  CD  . PRO PRO PRO A A 273  273  . 73.813 24.679 88.180  1.00 19.30 1 . C  ? 
ATOM   1979 C   C   . PRO PRO PRO A A 273  273  . 74.599 25.555 91.610  1.00 18.63 1 . C  ? 
ATOM   1980 O   O   . PRO PRO PRO A A 273  273  . 75.183 26.570 91.226  1.00 20.41 1 . O  ? 
ATOM   1981 N   N   . GLY GLY GLY A A 274  274  . 74.379 25.272 92.888  1.00 19.82 1 . N  ? 
ATOM   1982 CA  CA  . GLY GLY GLY A A 274  274  . 74.892 26.084 93.962  1.00 19.44 1 . C  ? 
ATOM   1983 C   C   . GLY GLY GLY A A 274  274  . 73.994 27.211 94.437  1.00 19.10 1 . C  ? 
ATOM   1984 O   O   . GLY GLY GLY A A 274  274  . 74.371 27.907 95.359  1.00 21.03 1 . O  ? 
ATOM   1985 N   N   . VAL VAL VAL A A 275  275  . 72.816 27.403 93.826  1.00 18.81 1 . N  ? 
ATOM   1986 CA  CA  . VAL VAL VAL A A 275  275  . 71.896 28.465 94.276  1.00 18.93 1 . C  ? 
ATOM   1987 CB  CB  . VAL VAL VAL A A 275  275  . 71.642 29.573 93.209  1.00 20.86 1 . C  ? 
ATOM   1988 CG1 CG1 . VAL VAL VAL A A 275  275  . 72.946 29.950 92.514  1.00 20.92 1 . C  ? 
ATOM   1989 CG2 CG2 . VAL VAL VAL A A 275  275  . 70.559 29.171 92.215  1.00 21.98 1 . C  ? 
ATOM   1990 C   C   . VAL VAL VAL A A 275  275  . 70.576 27.855 94.719  1.00 18.36 1 . C  ? 
ATOM   1991 O   O   . VAL VAL VAL A A 275  275  . 70.135 26.850 94.177  1.00 18.59 1 . O  ? 
ATOM   1992 N   N   . ASP ASP ASP A A 276  276  . 69.961 28.494 95.698  1.00 17.21 1 . N  ? 
ATOM   1993 CA  CA  . ASP ASP ASP A A 276  276  . 68.618 28.155 96.119  1.00 17.70 1 . C  ? 
ATOM   1994 CB  CB  . ASP ASP ASP A A 276  276  . 68.580 27.927 97.629  1.00 19.45 1 . C  ? 
ATOM   1995 CG  CG  . ASP ASP ASP A A 276  276  . 69.367 26.699 98.056  1.00 22.45 1 . C  ? 
ATOM   1996 OD1 OD1 . ASP ASP ASP A A 276  276  . 69.345 25.690 97.335  1.00 25.35 1 . O  ? 
ATOM   1997 OD2 OD2 . ASP ASP ASP A A 276  276  . 69.996 26.764 99.121  1.00 28.02 1 . O  ? 
ATOM   1998 C   C   . ASP ASP ASP A A 276  276  . 67.711 29.319 95.754  1.00 16.52 1 . C  ? 
ATOM   1999 O   O   . ASP ASP ASP A A 276  276  . 68.156 30.455 95.701  1.00 17.21 1 . O  ? 
ATOM   2000 N   N   . ILE ILE ILE A A 277  277  . 66.443 29.011 95.520  1.00 14.31 1 . N  ? 
ATOM   2001 CA  CA  . ILE ILE ILE A A 277  277  . 65.454 30.001 95.113  1.00 13.44 1 . C  ? 
ATOM   2002 CB  CB  . ILE ILE ILE A A 277  277  . 64.692 29.555 93.851  1.00 12.96 1 . C  ? 
ATOM   2003 CG1 CG1 . ILE ILE ILE A A 277  277  . 65.653 29.394 92.667  1.00 13.12 1 . C  ? 
ATOM   2004 CD1 CD1 . ILE ILE ILE A A 277  277  . 65.068 28.654 91.479  1.00 13.37 1 . C  ? 
ATOM   2005 CG2 CG2 . ILE ILE ILE A A 277  277  . 63.588 30.553 93.506  1.00 13.20 1 . C  ? 
ATOM   2006 C   C   . ILE ILE ILE A A 277  277  . 64.474 30.208 96.253  1.00 12.83 1 . C  ? 
ATOM   2007 O   O   . ILE ILE ILE A A 277  277  . 64.014 29.241 96.855  1.00 14.32 1 . O  ? 
ATOM   2008 N   N   . SER SER SER A A 278  278  . 64.125 31.457 96.526  1.00 11.91 1 . N  ? 
ATOM   2009 CA  CA  . SER SER SER A A 278  278  . 62.995 31.772 97.384  1.00 11.67 1 . C  ? 
ATOM   2010 CB  CB  . SER SER SER A A 278  278  . 63.457 32.212 98.767  1.00 12.09 1 . C  ? 
ATOM   2011 OG  OG  . SER SER SER A A 278  278  . 64.081 33.485 98.741  1.00 12.16 1 . O  ? 
ATOM   2012 C   C   . SER SER SER A A 278  278  . 62.119 32.816 96.709  1.00 11.34 1 . C  ? 
ATOM   2013 O   O   . SER SER SER A A 278  278  . 62.515 33.442 95.723  1.00 11.26 1 . O  ? 
ATOM   2014 N   N   . TYR TYR TYR A A 279  279  . 60.919 32.997 97.220  1.00 11.12 1 . N  ? 
ATOM   2015 CA  CA  . TYR TYR TYR A A 279  279  . 59.982 33.926 96.604  1.00 10.77 1 . C  ? 
ATOM   2016 CB  CB  . TYR TYR TYR A A 279  279  . 59.215 33.231 95.477  1.00 10.84 1 . C  ? 
ATOM   2017 CG  CG  . TYR TYR TYR A A 279  279  . 58.364 32.058 95.928  1.00 10.90 1 . C  ? 
ATOM   2018 CD1 CD1 . TYR TYR TYR A A 279  279  . 57.060 32.244 96.372  1.00 10.69 1 . C  ? 
ATOM   2019 CE1 CE1 . TYR TYR TYR A A 279  279  . 56.292 31.176 96.817  1.00 11.01 1 . C  ? 
ATOM   2020 CZ  CZ  . TYR TYR TYR A A 279  279  . 56.813 29.897 96.783  1.00 11.47 1 . C  ? 
ATOM   2021 OH  OH  . TYR TYR TYR A A 279  279  . 56.056 28.818 97.204  1.00 12.51 1 . O  ? 
ATOM   2022 CE2 CE2 . TYR TYR TYR A A 279  279  . 58.104 29.688 96.356  1.00 11.60 1 . C  ? 
ATOM   2023 CD2 CD2 . TYR TYR TYR A A 279  279  . 58.876 30.775 95.947  1.00 11.30 1 . C  ? 
ATOM   2024 C   C   . TYR TYR TYR A A 279  279  . 59.009 34.488 97.612  1.00 10.30 1 . C  ? 
ATOM   2025 O   O   . TYR TYR TYR A A 279  279  . 58.840 33.936 98.706  1.00 10.85 1 . O  ? 
ATOM   2026 N   N   . LYS LYS LYS A A 280  280  . 58.339 35.571 97.233  1.00 10.33 1 . N  ? 
ATOM   2027 CA  CA  . LYS LYS LYS A A 280  280  . 57.168 36.050 97.961  1.00 10.43 1 . C  ? 
ATOM   2028 CB  CB  . LYS LYS LYS A A 280  280  . 57.528 37.197 98.909  1.00 10.87 1 . C  ? 
ATOM   2029 CG  CG  . LYS LYS LYS A A 280  280  . 56.334 37.711 99.709  1.00 10.93 1 . C  ? 
ATOM   2030 CD  CD  . LYS LYS LYS A A 280  280  . 56.740 38.540 100.915 1.00 11.51 1 . C  ? 
ATOM   2031 CE  CE  . LYS LYS LYS A A 280  280  . 55.544 38.985 101.732 1.00 12.03 1 . C  ? 
ATOM   2032 NZ  NZ  . LYS LYS LYS A A 280  280  . 54.691 37.844 102.167 1.00 12.34 1 . N  ? 
ATOM   2033 C   C   . LYS LYS LYS A A 280  280  . 56.145 36.478 96.946  1.00 10.30 1 . C  ? 
ATOM   2034 O   O   . LYS LYS LYS A A 280  280  . 56.412 37.354 96.112  1.00 10.29 1 . O  ? 
ATOM   2035 N   N   . ALA ALA ALA A A 281  281  . 54.983 35.839 96.975  1.00 10.17 1 . N  ? 
ATOM   2036 CA  CA  . ALA ALA ALA A A 281  281  . 53.972 36.103 95.964  1.00 10.08 1 . C  ? 
ATOM   2037 CB  CB  . ALA ALA ALA A A 281  281  . 52.850 35.072 96.065  1.00 10.57 1 . C  ? 
ATOM   2038 C   C   . ALA ALA ALA A A 281  281  . 53.371 37.487 96.013  1.00 10.36 1 . C  ? 
ATOM   2039 O   O   . ALA ALA ALA A A 281  281  . 53.048 38.043 94.971  1.00 10.00 1 . O  ? 
ATOM   2040 N   N   . LYS LYS LYS A A 282  282  . 53.177 38.025 97.221  1.00 10.35 1 . N  ? 
ATOM   2041 CA  CA  . LYS LYS LYS A A 282  282  . 52.396 39.227 97.405  1.00 11.19 1 . C  ? 
ATOM   2042 CB  CB  . LYS LYS LYS A A 282  282  . 50.955 38.850 97.773  1.00 12.13 1 . C  ? 
ATOM   2043 CG  CG  . LYS LYS LYS A A 282  282  . 49.985 39.987 97.668  1.00 13.06 1 . C  ? 
ATOM   2044 CD  CD  . LYS LYS LYS A A 282  282  . 48.563 39.546 97.996  1.00 13.94 1 . C  ? 
ATOM   2045 CE  CE  . LYS LYS LYS A A 282  282  . 47.627 40.687 97.808  1.00 14.47 1 . C  ? 
ATOM   2046 NZ  NZ  . LYS LYS LYS A A 282  282  . 46.261 40.382 98.277  1.00 14.08 1 . N  ? 
ATOM   2047 C   C   . LYS LYS LYS A A 282  282  . 53.004 40.123 98.465  1.00 11.76 1 . C  ? 
ATOM   2048 O   O   . LYS LYS LYS A A 282  282  . 53.035 39.782 99.649  1.00 12.92 1 . O  ? 
ATOM   2049 N   N   . PHE PHE PHE A A 283  283  . 53.544 41.251 98.026  1.00 11.05 1 . N  ? 
ATOM   2050 CA  CA  . PHE PHE PHE A A 283  283  . 53.840 42.360 98.933  1.00 11.10 1 . C  ? 
ATOM   2051 CB  CB  . PHE PHE PHE A A 283  283  . 55.356 42.605 99.121  1.00 11.28 1 . C  ? 
ATOM   2052 CG  CG  . PHE PHE PHE A A 283  283  . 56.041 43.263 97.960  1.00 11.05 1 . C  ? 
ATOM   2053 CD1 CD1 . PHE PHE PHE A A 283  283  . 56.526 42.494 96.899  1.00 11.11 1 . C  ? 
ATOM   2054 CE1 CE1 . PHE PHE PHE A A 283  283  . 57.160 43.113 95.830  1.00 11.22 1 . C  ? 
ATOM   2055 CZ  CZ  . PHE PHE PHE A A 283  283  . 57.327 44.491 95.815  1.00 11.22 1 . C  ? 
ATOM   2056 CE2 CE2 . PHE PHE PHE A A 283  283  . 56.877 45.255 96.877  1.00 11.07 1 . C  ? 
ATOM   2057 CD2 CD2 . PHE PHE PHE A A 283  283  . 56.240 44.650 97.934  1.00 11.00 1 . C  ? 
ATOM   2058 C   C   . PHE PHE PHE A A 283  283  . 53.094 43.594 98.464  1.00 10.66 1 . C  ? 
ATOM   2059 O   O   . PHE PHE PHE A A 283  283  . 52.716 43.700 97.301  1.00 10.29 1 . O  ? 
ATOM   2060 N   N   . VAL VAL VAL A A 284  284  . 52.836 44.520 99.386  1.00 10.70 1 . N  ? 
ATOM   2061 CA  CA  . VAL VAL VAL A A 284  284  . 52.048 45.702 99.088  1.00 10.88 1 . C  ? 
ATOM   2062 CB  CB  . VAL VAL VAL A A 284  284  . 51.174 46.101 100.304 1.00 11.26 1 . C  ? 
ATOM   2063 CG1 CG1 . VAL VAL VAL A A 284  284  . 50.472 47.428 100.065 1.00 11.63 1 . C  ? 
ATOM   2064 CG2 CG2 . VAL VAL VAL A A 284  284  . 50.178 44.972 100.603 1.00 12.14 1 . C  ? 
ATOM   2065 C   C   . VAL VAL VAL A A 284  284  . 52.998 46.811 98.625  1.00 10.86 1 . C  ? 
ATOM   2066 O   O   . VAL VAL VAL A A 284  284  . 53.884 47.247 99.366  1.00 11.68 1 . O  ? 
ATOM   2067 N   N   . THR THR THR A A 285  285  . 52.805 47.275 97.403  1.00 10.52 1 . N  ? 
ATOM   2068 CA  CA  . THR THR THR A A 285  285  . 53.639 48.357 96.869  1.00 10.86 1 . C  ? 
ATOM   2069 CB  CB  . THR THR THR A A 285  285  . 53.659 48.323 95.330  1.00 11.07 1 . C  ? 
ATOM   2070 OG1 OG1 . THR THR THR A A 285  285  . 52.327 48.494 94.843  1.00 11.45 1 . O  ? 
ATOM   2071 CG2 CG2 . THR THR THR A A 285  285  . 54.220 46.974 94.839  1.00 10.83 1 . C  ? 
ATOM   2072 C   C   . THR THR THR A A 285  285  . 53.188 49.723 97.362  1.00 12.11 1 . C  ? 
ATOM   2073 O   O   . THR THR THR A A 285  285  . 53.994 50.654 97.400  1.00 12.17 1 . O  ? 
ATOM   2074 N   N   . THR THR THR A A 286  286  . 51.916 49.863 97.719  1.00 11.95 1 . N  ? 
ATOM   2075 CA  CA  . THR THR THR A A 286  286  . 51.401 51.117 98.293  1.00 13.01 1 . C  ? 
ATOM   2076 CB  CB  . THR THR THR A A 286  286  . 49.987 51.399 97.767  1.00 12.61 1 . C  ? 
ATOM   2077 OG1 OG1 . THR THR THR A A 286  286  . 49.176 50.225 97.950  1.00 13.28 1 . O  ? 
ATOM   2078 CG2 CG2 . THR THR THR A A 286  286  . 50.008 51.726 96.287  1.00 12.08 1 . C  ? 
ATOM   2079 C   C   . THR THR THR A A 286  286  . 51.425 51.010 99.820  1.00 13.89 1 . C  ? 
ATOM   2080 O   O   . THR THR THR A A 286  286  . 50.390 51.161 100.487 1.00 15.90 1 . O  ? 
ATOM   2081 N   N   . GLY GLY GLY A A 287  287  . 52.593 50.703 100.360 1.00 13.46 1 . N  ? 
ATOM   2082 CA  CA  . GLY GLY GLY A A 287  287  . 52.858 50.570 101.792 1.00 13.69 1 . C  ? 
ATOM   2083 C   C   . GLY GLY GLY A A 287  287  . 54.360 50.716 101.974 1.00 13.24 1 . C  ? 
ATOM   2084 O   O   . GLY GLY GLY A A 287  287  . 55.069 51.069 101.021 1.00 13.26 1 . O  ? 
ATOM   2085 N   N   . ASP ASP ASP A A 288  288  . 54.869 50.453 103.168 1.00 13.52 1 . N  ? 
ATOM   2086 CA  CA  . ASP ASP ASP A A 288  288  . 56.269 50.754 103.453 1.00 13.74 1 . C  ? 
ATOM   2087 CB  CB  . ASP ASP ASP A A 288  288  . 56.480 51.134 104.925 1.00 15.22 1 . C  ? 
ATOM   2088 CG  CG  . ASP ASP ASP A A 288  288  . 56.449 49.963 105.865 1.00 16.03 1 . C  ? 
ATOM   2089 OD1 OD1 . ASP ASP ASP A A 288  288  . 56.218 48.791 105.472 1.00 15.86 1 . O  ? 
ATOM   2090 OD2 OD2 . ASP ASP ASP A A 288  288  . 56.655 50.217 107.078 1.00 19.25 1 . O  ? 
ATOM   2091 C   C   . ASP ASP ASP A A 288  288  . 57.223 49.661 103.016 1.00 13.01 1 . C  ? 
ATOM   2092 O   O   . ASP ASP ASP A A 288  288  . 58.435 49.804 103.165 1.00 12.05 1 . O  ? 
ATOM   2093 N   N   . GLY GLY GLY A A 289  289  . 56.690 48.563 102.464 1.00 12.30 1 . N  ? 
ATOM   2094 CA  CA  . GLY GLY GLY A A 289  289  . 57.521 47.508 101.914 1.00 12.29 1 . C  ? 
ATOM   2095 C   C   . GLY GLY GLY A A 289  289  . 58.177 46.561 102.893 1.00 11.82 1 . C  ? 
ATOM   2096 O   O   . GLY GLY GLY A A 289  289  . 58.932 45.676 102.498 1.00 11.91 1 . O  ? 
ATOM   2097 N   N   . SER SER SER A A 290  290  . 57.885 46.721 104.194 1.00 12.54 1 . N  ? 
ATOM   2098 CA  CA  . SER SER SER A A 290  290  . 58.578 45.946 105.211 1.00 13.37 1 . C  ? 
ATOM   2099 CB  CB  . SER SER SER A A 290  290  . 58.446 46.601 106.584 1.00 14.21 1 . C  ? 
ATOM   2100 OG  OG  . SER SER SER A A 290  290  . 57.107 46.672 106.979 1.00 16.24 1 . O  ? 
ATOM   2101 C   C   . SER SER SER A A 290  290  . 58.096 44.502 105.274 1.00 12.57 1 . C  ? 
ATOM   2102 O   O   . SER SER SER A A 290  290  . 58.822 43.629 105.745 1.00 13.28 1 . O  ? 
ATOM   2103 N   N   . ASP ASP ASP A A 291  291  . 56.885 44.255 104.768 1.00 12.59 1 . N  ? 
ATOM   2104 CA  CA  . ASP ASP ASP A A 291  291  . 56.398 42.894 104.560 1.00 12.69 1 . C  ? 
ATOM   2105 CB  CB  . ASP ASP ASP A A 291  291  . 54.977 42.848 103.930 1.00 12.81 1 . C  ? 
ATOM   2106 CG  CG  . ASP ASP ASP A A 291  291  . 54.808 43.734 102.682 1.00 14.02 1 . C  ? 
ATOM   2107 OD1 OD1 . ASP ASP ASP A A 291  291  . 55.687 44.573 102.360 1.00 15.08 1 . O  ? 
ATOM   2108 OD2 OD2 . ASP ASP ASP A A 291  291  . 53.744 43.624 102.032 1.00 14.10 1 . O  ? 
ATOM   2109 C   C   . ASP ASP ASP A A 291  291  . 57.387 42.032 103.779 1.00 12.60 1 . C  ? 
ATOM   2110 O   O   . ASP ASP ASP A A 291  291  . 57.601 40.882 104.107 1.00 14.25 1 . O  ? 
ATOM   2111 N   N   . LEU LEU LEU A A 292  292  . 58.018 42.630 102.773 1.00 12.38 1 . N  ? 
ATOM   2112 CA  CA  . LEU LEU LEU A A 292  292  . 59.100 41.982 102.060 1.00 12.33 1 . C  ? 
ATOM   2113 CB  CB  . LEU LEU LEU A A 292  292  . 59.118 42.480 100.617 1.00 11.84 1 . C  ? 
ATOM   2114 CG  CG  . LEU LEU LEU A A 292  292  . 60.201 41.874 99.731  1.00 12.17 1 . C  ? 
ATOM   2115 CD1 CD1 . LEU LEU LEU A A 292  292  . 59.909 40.421 99.414  1.00 12.26 1 . C  ? 
ATOM   2116 CD2 CD2 . LEU LEU LEU A A 292  292  . 60.318 42.664 98.452  1.00 12.39 1 . C  ? 
ATOM   2117 C   C   . LEU LEU LEU A A 292  292  . 60.477 42.210 102.698 1.00 12.16 1 . C  ? 
ATOM   2118 O   O   . LEU LEU LEU A A 292  292  . 61.254 41.278 102.862 1.00 12.12 1 . O  ? 
ATOM   2119 N   N   . TRP TRP TRP A A 293  293  . 60.788 43.462 102.997 1.00 12.53 1 . N  ? 
ATOM   2120 CA  CA  . TRP TRP TRP A A 293  293  . 62.166 43.827 103.319 1.00 13.36 1 . C  ? 
ATOM   2121 CB  CB  . TRP TRP TRP A A 293  293  . 62.362 45.339 103.287 1.00 13.20 1 . C  ? 
ATOM   2122 CG  CG  . TRP TRP TRP A A 293  293  . 63.805 45.729 103.116 1.00 13.11 1 . C  ? 
ATOM   2123 CD1 CD1 . TRP TRP TRP A A 293  293  . 64.663 46.162 104.088 1.00 13.16 1 . C  ? 
ATOM   2124 NE1 NE1 . TRP TRP TRP A A 293  293  . 65.889 46.429 103.544 1.00 13.57 1 . N  ? 
ATOM   2125 CE2 CE2 . TRP TRP TRP A A 293  293  . 65.853 46.182 102.196 1.00 13.42 1 . C  ? 
ATOM   2126 CD2 CD2 . TRP TRP TRP A A 293  293  . 64.551 45.736 101.892 1.00 13.04 1 . C  ? 
ATOM   2127 CE3 CE3 . TRP TRP TRP A A 293  293  . 64.240 45.413 100.565 1.00 13.15 1 . C  ? 
ATOM   2128 CZ3 CZ3 . TRP TRP TRP A A 293  293  . 65.240 45.532 99.597  1.00 13.50 1 . C  ? 
ATOM   2129 CH2 CH2 . TRP TRP TRP A A 293  293  . 66.522 45.979 99.932  1.00 13.86 1 . C  ? 
ATOM   2130 CZ2 CZ2 . TRP TRP TRP A A 293  293  . 66.855 46.291 101.224 1.00 13.81 1 . C  ? 
ATOM   2131 C   C   . TRP TRP TRP A A 293  293  . 62.660 43.251 104.646 1.00 14.10 1 . C  ? 
ATOM   2132 O   O   . TRP TRP TRP A A 293  293  . 63.853 42.958 104.774 1.00 14.21 1 . O  ? 
ATOM   2133 N   N   A HIS HIS HIS A A 294  294  . 61.764 43.053 105.616 0.50 14.32 1 . N  ? 
ATOM   2134 N   N   B HIS HIS HIS A A 294  294  . 61.764 43.090 105.623 0.50 14.65 1 . N  ? 
ATOM   2135 CA  CA  A HIS HIS HIS A A 294  294  . 62.177 42.428 106.892 0.50 15.20 1 . C  ? 
ATOM   2136 CA  CA  B HIS HIS HIS A A 294  294  . 62.145 42.433 106.885 0.50 15.81 1 . C  ? 
ATOM   2137 CB  CB  A HIS HIS HIS A A 294  294  . 61.045 42.485 107.936 0.50 15.57 1 . C  ? 
ATOM   2138 CB  CB  B HIS HIS HIS A A 294  294  . 60.935 42.277 107.819 0.50 16.64 1 . C  ? 
ATOM   2139 CG  CG  A HIS HIS HIS A A 294  294  . 60.102 41.316 107.899 0.50 16.33 1 . C  ? 
ATOM   2140 CG  CG  B HIS HIS HIS A A 294  294  . 60.494 43.549 108.482 0.50 18.06 1 . C  ? 
ATOM   2141 ND1 ND1 A HIS HIS HIS A A 294  294  . 58.920 41.336 107.191 0.50 16.58 1 . N  ? 
ATOM   2142 ND1 ND1 B HIS HIS HIS A A 294  294  . 61.352 44.596 108.744 0.50 19.11 1 . N  ? 
ATOM   2143 CE1 CE1 A HIS HIS HIS A A 294  294  . 58.290 40.185 107.346 0.50 16.90 1 . C  ? 
ATOM   2144 CE1 CE1 B HIS HIS HIS A A 294  294  . 60.691 45.566 109.353 0.50 18.64 1 . C  ? 
ATOM   2145 NE2 NE2 A HIS HIS HIS A A 294  294  . 59.017 39.420 108.144 0.50 16.80 1 . N  ? 
ATOM   2146 NE2 NE2 B HIS HIS HIS A A 294  294  . 59.438 45.180 109.511 0.50 19.32 1 . N  ? 
ATOM   2147 CD2 CD2 A HIS HIS HIS A A 294  294  . 60.154 40.103 108.504 0.50 16.42 1 . C  ? 
ATOM   2148 CD2 CD2 B HIS HIS HIS A A 294  294  . 59.290 43.917 108.988 0.50 18.60 1 . C  ? 
ATOM   2149 C   C   A HIS HIS HIS A A 294  294  . 62.671 40.992 106.708 0.50 15.34 1 . C  ? 
ATOM   2150 C   C   B HIS HIS HIS A A 294  294  . 62.766 41.057 106.622 0.50 15.54 1 . C  ? 
ATOM   2151 O   O   A HIS HIS HIS A A 294  294  . 63.436 40.481 107.529 0.50 16.43 1 . O  ? 
ATOM   2152 O   O   B HIS HIS HIS A A 294  294  . 63.741 40.671 107.272 0.50 16.48 1 . O  ? 
ATOM   2153 N   N   . GLU GLU GLU A A 295  295  . 62.223 40.334 105.639 1.00 14.88 1 . N  ? 
ATOM   2154 CA  CA  . GLU GLU GLU A A 295  295  . 62.705 39.010 105.273 1.00 14.78 1 . C  ? 
ATOM   2155 CB  CB  . GLU GLU GLU A A 295  295  . 61.669 38.286 104.401 1.00 14.82 1 . C  ? 
ATOM   2156 CG  CG  . GLU GLU GLU A A 295  295  . 60.301 38.215 105.062 1.00 15.62 1 . C  ? 
ATOM   2157 CD  CD  . GLU GLU GLU A A 295  295  . 59.223 37.575 104.226 1.00 15.41 1 . C  ? 
ATOM   2158 OE1 OE1 . GLU GLU GLU A A 295  295  . 59.487 37.116 103.085 1.00 14.45 1 . O  ? 
ATOM   2159 OE2 OE2 . GLU GLU GLU A A 295  295  . 58.078 37.535 104.749 1.00 15.11 1 . O  ? 
ATOM   2160 C   C   . GLU GLU GLU A A 295  295  . 64.047 39.074 104.536 1.00 14.67 1 . C  ? 
ATOM   2161 O   O   . GLU GLU GLU A A 295  295  . 65.031 38.418 104.909 1.00 15.87 1 . O  ? 
ATOM   2162 N   N   . PHE PHE PHE A A 296  296  . 64.090 39.895 103.491 1.00 13.92 1 . N  ? 
ATOM   2163 CA  CA  . PHE PHE PHE A A 296  296  . 65.275 39.978 102.651 1.00 13.68 1 . C  ? 
ATOM   2164 CB  CB  . PHE PHE PHE A A 296  296  . 64.997 40.847 101.410 1.00 13.07 1 . C  ? 
ATOM   2165 CG  CG  . PHE PHE PHE A A 296  296  . 66.131 40.857 100.426 1.00 12.56 1 . C  ? 
ATOM   2166 CD1 CD1 . PHE PHE PHE A A 296  296  . 66.447 39.713 99.721  1.00 12.52 1 . C  ? 
ATOM   2167 CE1 CE1 . PHE PHE PHE A A 296  296  . 67.508 39.697 98.809  1.00 12.29 1 . C  ? 
ATOM   2168 CZ  CZ  . PHE PHE PHE A A 296  296  . 68.260 40.846 98.634  1.00 12.36 1 . C  ? 
ATOM   2169 CE2 CE2 . PHE PHE PHE A A 296  296  . 67.965 41.990 99.345  1.00 12.68 1 . C  ? 
ATOM   2170 CD2 CD2 . PHE PHE PHE A A 296  296  . 66.907 42.001 100.242 1.00 12.66 1 . C  ? 
ATOM   2171 C   C   . PHE PHE PHE A A 296  296  . 66.481 40.528 103.412 1.00 14.22 1 . C  ? 
ATOM   2172 O   O   . PHE PHE PHE A A 296  296  . 67.599 40.031 103.227 1.00 14.06 1 . O  ? 
ATOM   2173 N   N   . SER SER SER A A 297  297  . 66.257 41.538 104.251 1.00 15.55 1 . N  ? 
ATOM   2174 CA  CA  . SER SER SER A A 297  297  . 67.373 42.181 104.961 1.00 16.43 1 . C  ? 
ATOM   2175 CB  CB  . SER SER SER A A 297  297  . 66.961 43.552 105.470 1.00 17.11 1 . C  ? 
ATOM   2176 OG  OG  . SER SER SER A A 297  297  . 66.101 43.431 106.565 1.00 18.03 1 . O  ? 
ATOM   2177 C   C   . SER SER SER A A 297  297  . 67.942 41.315 106.095 1.00 17.67 1 . C  ? 
ATOM   2178 O   O   . SER SER SER A A 297  297  . 69.063 41.563 106.514 1.00 18.51 1 . O  ? 
ATOM   2179 N   N   . LYS LYS LYS A A 298  298  . 67.210 40.306 106.572 1.00 17.99 1 . N  ? 
ATOM   2180 CA  CA  . LYS LYS LYS A A 298  298  . 67.720 39.434 107.653 1.00 20.29 1 . C  ? 
ATOM   2181 CB  CB  . LYS LYS LYS A A 298  298  . 66.563 38.674 108.321 1.00 23.18 1 . C  ? 
ATOM   2182 CG  CG  . LYS LYS LYS A A 298  298  . 66.963 37.760 109.473 1.00 26.83 1 . C  ? 
ATOM   2183 CD  CD  . LYS LYS LYS A A 298  298  . 67.408 38.536 110.702 1.00 30.66 1 . C  ? 
ATOM   2184 CE  CE  . LYS LYS LYS A A 298  298  . 67.925 37.604 111.793 1.00 33.58 1 . C  ? 
ATOM   2185 NZ  NZ  . LYS LYS LYS A A 298  298  . 66.972 36.507 112.137 1.00 35.72 1 . N  ? 
ATOM   2186 C   C   . LYS LYS LYS A A 298  298  . 68.782 38.461 107.135 1.00 19.30 1 . C  ? 
ATOM   2187 O   O   . LYS LYS LYS A A 298  298  . 69.911 38.415 107.628 1.00 19.36 1 . O  ? 
ATOM   2188 N   N   . ASN ASN ASN A A 299  299  . 68.422 37.671 106.134 1.00 18.54 1 . N  ? 
ATOM   2189 CA  CA  . ASN ASN ASN A A 299  299  . 69.305 36.638 105.606 1.00 17.95 1 . C  ? 
ATOM   2190 CB  CB  . ASN ASN ASN A A 299  299  . 68.997 35.321 106.319 1.00 19.09 1 . C  ? 
ATOM   2191 CG  CG  . ASN ASN ASN A A 299  299  . 67.557 34.874 106.121 1.00 19.53 1 . C  ? 
ATOM   2192 OD1 OD1 . ASN ASN ASN A A 299  299  . 66.738 35.556 105.462 1.00 18.86 1 . O  ? 
ATOM   2193 ND2 ND2 . ASN ASN ASN A A 299  299  . 67.228 33.713 106.696 1.00 21.04 1 . N  ? 
ATOM   2194 C   C   . ASN ASN ASN A A 299  299  . 69.227 36.432 104.085 1.00 16.93 1 . C  ? 
ATOM   2195 O   O   . ASN ASN ASN A A 299  299  . 69.736 35.444 103.557 1.00 16.79 1 . O  ? 
ATOM   2196 N   N   . GLY GLY GLY A A 300  300  . 68.591 37.370 103.381 1.00 15.62 1 . N  ? 
ATOM   2197 CA  CA  . GLY GLY GLY A A 300  300  . 68.424 37.257 101.938 1.00 15.18 1 . C  ? 
ATOM   2198 C   C   . GLY GLY GLY A A 300  300  . 67.535 36.124 101.454 1.00 14.74 1 . C  ? 
ATOM   2199 O   O   . GLY GLY GLY A A 300  300  . 67.654 35.688 100.317 1.00 14.65 1 . O  ? 
ATOM   2200 N   N   . ILE ILE ILE A A 301  301  . 66.638 35.641 102.318 1.00 14.11 1 . N  ? 
ATOM   2201 CA  CA  . ILE ILE ILE A A 301  301  . 65.776 34.498 102.004 1.00 14.54 1 . C  ? 
ATOM   2202 CB  CB  . ILE ILE ILE A A 301  301  . 66.162 33.242 102.823 1.00 15.84 1 . C  ? 
ATOM   2203 CG1 CG1 . ILE ILE ILE A A 301  301  . 67.574 32.772 102.420 1.00 16.54 1 . C  ? 
ATOM   2204 CD1 CD1 . ILE ILE ILE A A 301  301  . 68.200 31.726 103.320 1.00 17.44 1 . C  ? 
ATOM   2205 CG2 CG2 . ILE ILE ILE A A 301  301  . 65.146 32.114 102.604 1.00 15.95 1 . C  ? 
ATOM   2206 C   C   . ILE ILE ILE A A 301  301  . 64.349 34.919 102.285 1.00 13.68 1 . C  ? 
ATOM   2207 O   O   . ILE ILE ILE A A 301  301  . 64.043 35.431 103.357 1.00 14.37 1 . O  ? 
ATOM   2208 N   N   . LEU LEU LEU A A 302  302  . 63.475 34.709 101.301 1.00 12.29 1 . N  ? 
ATOM   2209 CA  CA  . LEU LEU LEU A A 302  302  . 62.083 35.128 101.410 1.00 12.67 1 . C  ? 
ATOM   2210 CB  CB  . LEU LEU LEU A A 302  302  . 61.576 35.572 100.033 1.00 12.07 1 . C  ? 
ATOM   2211 CG  CG  . LEU LEU LEU A A 302  302  . 62.415 36.694 99.395  1.00 12.51 1 . C  ? 
ATOM   2212 CD1 CD1 . LEU LEU LEU A A 302  302  . 61.823 37.071 98.045  1.00 12.97 1 . C  ? 
ATOM   2213 CD2 CD2 . LEU LEU LEU A A 302  302  . 62.536 37.916 100.289 1.00 12.87 1 . C  ? 
ATOM   2214 C   C   . LEU LEU LEU A A 302  302  . 61.230 33.999 101.979 1.00 12.72 1 . C  ? 
ATOM   2215 O   O   . LEU LEU LEU A A 302  302  . 61.691 32.861 102.110 1.00 13.43 1 . O  ? 
ATOM   2216 N   N   . ASP ASP ASP A A 303  303  . 59.985 34.342 102.304 1.00 12.64 1 . N  ? 
ATOM   2217 CA  CA  . ASP ASP ASP A A 303  303  . 59.079 33.444 103.049 1.00 12.89 1 . C  ? 
ATOM   2218 CB  CB  . ASP ASP ASP A A 303  303  . 57.988 34.245 103.791 1.00 12.85 1 . C  ? 
ATOM   2219 CG  CG  . ASP ASP ASP A A 303  303  . 57.104 35.101 102.876 1.00 12.57 1 . C  ? 
ATOM   2220 OD1 OD1 . ASP ASP ASP A A 303  303  . 57.067 34.890 101.639 1.00 12.51 1 . O  ? 
ATOM   2221 OD2 OD2 . ASP ASP ASP A A 303  303  . 56.417 35.998 103.414 1.00 13.29 1 . O  ? 
ATOM   2222 C   C   . ASP ASP ASP A A 303  303  . 58.467 32.298 102.241 1.00 13.02 1 . C  ? 
ATOM   2223 O   O   . ASP ASP ASP A A 303  303  . 57.833 31.415 102.836 1.00 13.76 1 . O  ? 
ATOM   2224 N   N   . ASN ASN ASN A A 304  304  . 58.629 32.290 100.916 1.00 12.28 1 . N  ? 
ATOM   2225 CA  CA  . ASN ASN ASN A A 304  304  . 57.956 31.321 100.040 1.00 12.59 1 . C  ? 
ATOM   2226 CB  CB  . ASN ASN ASN A A 304  304  . 58.562 29.916 100.169 1.00 13.25 1 . C  ? 
ATOM   2227 CG  CG  . ASN ASN ASN A A 304  304  . 60.005 29.865 99.721  1.00 14.87 1 . C  ? 
ATOM   2228 OD1 OD1 . ASN ASN ASN A A 304  304  . 60.502 30.771 99.044  1.00 13.88 1 . O  ? 
ATOM   2229 ND2 ND2 . ASN ASN ASN A A 304  304  . 60.709 28.820 100.125 1.00 17.88 1 . N  ? 
ATOM   2230 C   C   . ASN ASN ASN A A 304  304  . 56.433 31.315 100.271 1.00 11.62 1 . C  ? 
ATOM   2231 O   O   . ASN ASN ASN A A 304  304  . 55.784 30.264 100.117 1.00 12.77 1 . O  ? 
ATOM   2232 N   N   . LYS LYS LYS A A 305  305  . 55.860 32.472 100.564 1.00 11.77 1 . N  ? 
ATOM   2233 CA  CA  . LYS LYS LYS A A 305  305  . 54.437 32.556 100.863 1.00 12.07 1 . C  ? 
ATOM   2234 CB  CB  . LYS LYS LYS A A 305  305  . 54.142 33.650 101.889 1.00 12.87 1 . C  ? 
ATOM   2235 CG  CG  . LYS LYS LYS A A 305  305  . 52.691 33.716 102.346 1.00 14.77 1 . C  ? 
ATOM   2236 CD  CD  . LYS LYS LYS A A 305  305  . 52.451 34.878 103.297 1.00 16.48 1 . C  ? 
ATOM   2237 CE  CE  . LYS LYS LYS A A 305  305  . 50.999 34.936 103.735 1.00 18.51 1 . C  ? 
ATOM   2238 NZ  NZ  . LYS LYS LYS A A 305  305  . 50.742 36.106 104.616 1.00 20.73 1 . N  ? 
ATOM   2239 C   C   . LYS LYS LYS A A 305  305  . 53.658 32.815 99.580  1.00 12.19 1 . C  ? 
ATOM   2240 O   O   . LYS LYS LYS A A 305  305  . 53.668 33.922 99.010  1.00 12.91 1 . O  ? 
ATOM   2241 N   N   . ASP ASP ASP A A 306  306  . 52.934 31.798 99.151  1.00 11.83 1 . N  ? 
ATOM   2242 CA  CA  . ASP ASP ASP A A 306  306  . 51.937 31.938 98.097  1.00 11.77 1 . C  ? 
ATOM   2243 CB  CB  . ASP ASP ASP A A 306  306  . 51.547 30.565 97.561  1.00 12.95 1 . C  ? 
ATOM   2244 CG  CG  . ASP ASP ASP A A 306  306  . 52.723 29.819 97.015  1.00 15.06 1 . C  ? 
ATOM   2245 OD1 OD1 . ASP ASP ASP A A 306  306  . 53.520 29.267 97.809  1.00 15.33 1 . O  ? 
ATOM   2246 OD2 OD2 . ASP ASP ASP A A 306  306  . 52.879 29.859 95.780  1.00 20.84 1 . O  ? 
ATOM   2247 C   C   . ASP ASP ASP A A 306  306  . 50.711 32.627 98.640  1.00 11.00 1 . C  ? 
ATOM   2248 O   O   . ASP ASP ASP A A 306  306  . 50.350 32.429 99.800  1.00 11.05 1 . O  ? 
ATOM   2249 N   N   . ASP ASP ASP A A 307  307  . 50.044 33.409 97.798  1.00 10.42 1 . N  ? 
ATOM   2250 CA  CA  . ASP ASP ASP A A 307  307  . 48.839 34.115 98.198  1.00 10.61 1 . C  ? 
ATOM   2251 CB  CB  . ASP ASP ASP A A 307  307  . 49.173 35.244 99.180  1.00 11.24 1 . C  ? 
ATOM   2252 CG  CG  . ASP ASP ASP A A 307  307  . 47.954 35.956 99.689  1.00 11.74 1 . C  ? 
ATOM   2253 OD1 OD1 . ASP ASP ASP A A 307  307  . 46.826 35.694 99.205  1.00 11.58 1 . O  ? 
ATOM   2254 OD2 OD2 . ASP ASP ASP A A 307  307  . 48.117 36.817 100.575 1.00 12.89 1 . O  ? 
ATOM   2255 C   C   . ASP ASP ASP A A 307  307  . 48.206 34.682 96.958  1.00 10.34 1 . C  ? 
ATOM   2256 O   O   . ASP ASP ASP A A 307  307  . 48.671 35.700 96.440  1.00 10.26 1 . O  ? 
ATOM   2257 N   N   . GLU GLU GLU A A 308  308  . 47.151 34.026 96.478  1.00 9.92  1 . N  ? 
ATOM   2258 CA  CA  . GLU GLU GLU A A 308  308  . 46.447 34.466 95.279  1.00 9.58  1 . C  ? 
ATOM   2259 CB  CB  . GLU GLU GLU A A 308  308  . 45.972 33.268 94.438  1.00 10.15 1 . C  ? 
ATOM   2260 CG  CG  . GLU GLU GLU A A 308  308  . 47.141 32.445 93.929  1.00 10.86 1 . C  ? 
ATOM   2261 CD  CD  . GLU GLU GLU A A 308  308  . 46.818 31.430 92.845  1.00 12.84 1 . C  ? 
ATOM   2262 OE1 OE1 . GLU GLU GLU A A 308  308  . 45.818 31.601 92.124  1.00 16.27 1 . O  ? 
ATOM   2263 OE2 OE2 . GLU GLU GLU A A 308  308  . 47.645 30.506 92.684  1.00 13.96 1 . O  ? 
ATOM   2264 C   C   . GLU GLU GLU A A 308  308  . 45.303 35.432 95.562  1.00 9.43  1 . C  ? 
ATOM   2265 O   O   . GLU GLU GLU A A 308  308  . 44.503 35.713 94.662  1.00 9.02  1 . O  ? 
ATOM   2266 N   N   . THR THR THR A A 309  309  . 45.209 35.957 96.790  1.00 9.22  1 . N  ? 
ATOM   2267 CA  CA  . THR THR THR A A 309  309  . 44.101 36.870 97.118  1.00 10.01 1 . C  ? 
ATOM   2268 CB  CB  . THR THR THR A A 309  309  . 44.145 37.305 98.589  1.00 10.64 1 . C  ? 
ATOM   2269 OG1 OG1 . THR THR THR A A 309  309  . 44.228 36.140 99.421  1.00 10.99 1 . O  ? 
ATOM   2270 CG2 CG2 . THR THR THR A A 309  309  . 42.923 38.141 98.953  1.00 11.49 1 . C  ? 
ATOM   2271 C   C   . THR THR THR A A 309  309  . 44.161 38.104 96.211  1.00 9.89  1 . C  ? 
ATOM   2272 O   O   . THR THR THR A A 309  309  . 45.192 38.804 96.207  1.00 9.80  1 . O  ? 
ATOM   2273 N   N   . PRO PRO PRO A A 310  310  . 43.085 38.388 95.462  1.00 10.11 1 . N  ? 
ATOM   2274 CA  CA  . PRO PRO PRO A A 310  310  . 43.119 39.604 94.656  1.00 10.68 1 . C  ? 
ATOM   2275 CB  CB  . PRO PRO PRO A A 310  310  . 41.867 39.491 93.770  1.00 11.08 1 . C  ? 
ATOM   2276 CG  CG  . PRO PRO PRO A A 310  310  . 41.487 38.034 93.822  1.00 10.97 1 . C  ? 
ATOM   2277 CD  CD  . PRO PRO PRO A A 310  310  . 41.845 37.617 95.217  1.00 10.21 1 . C  ? 
ATOM   2278 C   C   . PRO PRO PRO A A 310  310  . 43.069 40.854 95.518  1.00 11.43 1 . C  ? 
ATOM   2279 O   O   . PRO PRO PRO A A 310  310  . 42.506 40.850 96.615  1.00 12.62 1 . O  ? 
ATOM   2280 N   N   . THR THR THR A A 311  311  . 43.687 41.907 95.024  1.00 11.09 1 . N  ? 
ATOM   2281 CA  CA  . THR THR THR A A 311  311  . 43.651 43.195 95.704  1.00 11.26 1 . C  ? 
ATOM   2282 CB  CB  . THR THR THR A A 311  311  . 44.967 43.959 95.463  1.00 11.06 1 . C  ? 
ATOM   2283 OG1 OG1 . THR THR THR A A 311  311  . 45.055 45.061 96.378  1.00 11.37 1 . O  ? 
ATOM   2284 CG2 CG2 . THR THR THR A A 311  311  . 45.070 44.467 94.036  1.00 11.02 1 . C  ? 
ATOM   2285 C   C   . THR THR THR A A 311  311  . 42.437 44.016 95.291  1.00 11.70 1 . C  ? 
ATOM   2286 O   O   . THR THR THR A A 311  311  . 41.798 43.768 94.278  1.00 12.03 1 . O  ? 
ATOM   2287 N   N   . LYS LYS LYS A A 312  312  . 42.125 45.006 96.119  1.00 13.01 1 . N  ? 
ATOM   2288 CA  CA  . LYS LYS LYS A A 312  312  . 41.029 45.941 95.864  1.00 14.75 1 . C  ? 
ATOM   2289 CB  CB  . LYS LYS LYS A A 312  312  . 40.130 46.079 97.107  1.00 16.69 1 . C  ? 
ATOM   2290 CG  CG  . LYS LYS LYS A A 312  312  . 39.426 44.794 97.558  1.00 19.38 1 . C  ? 
ATOM   2291 CD  CD  . LYS LYS LYS A A 312  312  . 38.808 45.017 98.943  1.00 22.45 1 . C  ? 
ATOM   2292 CE  CE  . LYS LYS LYS A A 312  312  . 38.025 43.831 99.506  1.00 25.62 1 . C  ? 
ATOM   2293 NZ  NZ  . LYS LYS LYS A A 312  312  . 37.564 44.085 100.911 1.00 27.76 1 . N  ? 
ATOM   2294 C   C   . LYS LYS LYS A A 312  312  . 41.677 47.275 95.452  1.00 15.01 1 . C  ? 
ATOM   2295 O   O   . LYS LYS LYS A A 312  312  . 41.824 47.553 94.259  1.00 18.08 1 . O  ? 
ATOM   2296 N   N   . GLN GLN GLN A A 313  313  . 42.140 48.059 96.416  1.00 14.93 1 . N  ? 
ATOM   2297 CA  CA  . GLN GLN GLN A A 313  313  . 42.759 49.351 96.128  1.00 15.24 1 . C  ? 
ATOM   2298 CB  CB  . GLN GLN GLN A A 313  313  . 42.204 50.424 97.058  1.00 17.84 1 . C  ? 
ATOM   2299 CG  CG  . GLN GLN GLN A A 313  313  . 40.789 50.845 96.695  1.00 21.82 1 . C  ? 
ATOM   2300 CD  CD  . GLN GLN GLN A A 313  313  . 40.256 51.936 97.605  1.00 26.90 1 . C  ? 
ATOM   2301 OE1 OE1 . GLN GLN GLN A A 313  313  . 41.012 52.775 98.106  1.00 32.36 1 . O  ? 
ATOM   2302 NE2 NE2 . GLN GLN GLN A A 313  313  . 38.949 51.924 97.833  1.00 30.56 1 . N  ? 
ATOM   2303 C   C   . GLN GLN GLN A A 313  313  . 44.279 49.339 96.219  1.00 13.98 1 . C  ? 
ATOM   2304 O   O   . GLN GLN GLN A A 313  313  . 44.927 50.101 95.487  1.00 13.78 1 . O  ? 
ATOM   2305 N   N   . ASP ASP ASP A A 314  314  . 44.855 48.506 97.090  1.00 12.78 1 . N  ? 
ATOM   2306 CA  CA  . ASP ASP ASP A A 314  314  . 46.308 48.464 97.248  1.00 13.47 1 . C  ? 
ATOM   2307 CB  CB  . ASP ASP ASP A A 314  314  . 46.736 47.525 98.370  1.00 15.06 1 . C  ? 
ATOM   2308 CG  CG  . ASP ASP ASP A A 314  314  . 46.712 48.175 99.730  1.00 18.72 1 . C  ? 
ATOM   2309 OD1 OD1 . ASP ASP ASP A A 314  314  . 47.115 49.364 99.849  1.00 22.04 1 . O  ? 
ATOM   2310 OD2 OD2 . ASP ASP ASP A A 314  314  . 46.372 47.449 100.683 1.00 20.93 1 . O  ? 
ATOM   2311 C   C   . ASP ASP ASP A A 314  314  . 47.011 47.992 95.987  1.00 11.87 1 . C  ? 
ATOM   2312 O   O   . ASP ASP ASP A A 314  314  . 46.535 47.094 95.273  1.00 11.96 1 . O  ? 
ATOM   2313 N   N   . GLY GLY GLY A A 315  315  . 48.144 48.613 95.699  1.00 11.06 1 . N  ? 
ATOM   2314 CA  CA  . GLY GLY GLY A A 315  315  . 49.080 48.054 94.713  1.00 10.50 1 . C  ? 
ATOM   2315 C   C   . GLY GLY GLY A A 315  315  . 49.795 46.870 95.314  1.00 10.16 1 . C  ? 
ATOM   2316 O   O   . GLY GLY GLY A A 315  315  . 50.107 46.862 96.511  1.00 10.32 1 . O  ? 
ATOM   2317 N   N   . ILE ILE ILE A A 316  316  . 50.040 45.858 94.487  1.00 9.60  1 . N  ? 
ATOM   2318 CA  CA  . ILE ILE ILE A A 316  316  . 50.726 44.648 94.913  1.00 9.05  1 . C  ? 
ATOM   2319 CB  CB  . ILE ILE ILE A A 316  316  . 49.754 43.440 95.070  1.00 9.24  1 . C  ? 
ATOM   2320 CG1 CG1 . ILE ILE ILE A A 316  316  . 49.148 43.036 93.728  1.00 9.08  1 . C  ? 
ATOM   2321 CD1 CD1 . ILE ILE ILE A A 316  316  . 48.289 41.799 93.784  1.00 9.41  1 . C  ? 
ATOM   2322 CG2 CG2 . ILE ILE ILE A A 316  316  . 48.673 43.774 96.101  1.00 9.71  1 . C  ? 
ATOM   2323 C   C   . ILE ILE ILE A A 316  316  . 51.865 44.310 93.970  1.00 8.95  1 . C  ? 
ATOM   2324 O   O   . ILE ILE ILE A A 316  316  . 51.889 44.751 92.823  1.00 8.73  1 . O  ? 
ATOM   2325 N   N   . GLY GLY GLY A A 317  317  . 52.781 43.490 94.463  1.00 8.80  1 . N  ? 
ATOM   2326 CA  CA  . GLY GLY GLY A A 317  317  . 53.932 43.067 93.696  1.00 8.63  1 . C  ? 
ATOM   2327 C   C   . GLY GLY GLY A A 317  317  . 54.407 41.707 94.144  1.00 8.67  1 . C  ? 
ATOM   2328 O   O   . GLY GLY GLY A A 317  317  . 53.916 41.171 95.148  1.00 8.99  1 . O  ? 
ATOM   2329 N   N   . SER SER SER A A 318  318  . 55.361 41.161 93.407  1.00 8.66  1 . N  ? 
ATOM   2330 CA  CA  . SER SER SER A A 318  318  . 55.975 39.869 93.691  1.00 8.81  1 . C  ? 
ATOM   2331 CB  CB  . SER SER SER A A 318  318  . 55.613 38.841 92.612  1.00 9.18  1 . C  ? 
ATOM   2332 OG  OG  . SER SER SER A A 318  318  . 54.225 38.595 92.547  1.00 9.67  1 . O  ? 
ATOM   2333 C   C   . SER SER SER A A 318  318  . 57.481 39.989 93.744  1.00 8.81  1 . C  ? 
ATOM   2334 O   O   . SER SER SER A A 318  318  . 58.075 40.947 93.234  1.00 8.43  1 . O  ? 
ATOM   2335 N   N   . ALA ALA ALA A A 319  319  . 58.115 39.005 94.354  1.00 8.56  1 . N  ? 
ATOM   2336 CA  CA  . ALA ALA ALA A A 319  319  . 59.565 38.975 94.517  1.00 8.61  1 . C  ? 
ATOM   2337 CB  CB  . ALA ALA ALA A A 319  319  . 59.940 39.432 95.917  1.00 9.04  1 . C  ? 
ATOM   2338 C   C   . ALA ALA ALA A A 319  319  . 60.097 37.576 94.294  1.00 9.18  1 . C  ? 
ATOM   2339 O   O   . ALA ALA ALA A A 319  319  . 59.520 36.597 94.800  1.00 9.51  1 . O  ? 
ATOM   2340 N   N   . ILE ILE ILE A A 320  320  . 61.193 37.495 93.538  1.00 9.23  1 . N  ? 
ATOM   2341 CA  CA  . ILE ILE ILE A A 320  320  . 61.894 36.241 93.255  1.00 9.81  1 . C  ? 
ATOM   2342 CB  CB  . ILE ILE ILE A A 320  320  . 61.805 35.886 91.747  1.00 10.04 1 . C  ? 
ATOM   2343 CG1 CG1 . ILE ILE ILE A A 320  320  . 60.350 35.721 91.290  1.00 9.88  1 . C  ? 
ATOM   2344 CD1 CD1 . ILE ILE ILE A A 320  320  . 59.626 34.472 91.763  1.00 9.94  1 . C  ? 
ATOM   2345 CG2 CG2 . ILE ILE ILE A A 320  320  . 62.627 34.642 91.401  1.00 10.84 1 . C  ? 
ATOM   2346 C   C   . ILE ILE ILE A A 320  320  . 63.343 36.452 93.646  1.00 10.05 1 . C  ? 
ATOM   2347 O   O   . ILE ILE ILE A A 320  320  . 63.976 37.431 93.193  1.00 10.24 1 . O  ? 
ATOM   2348 N   N   . ALA ALA ALA A A 321  321  . 63.893 35.568 94.483  1.00 10.68 1 . N  ? 
ATOM   2349 CA  CA  . ALA ALA ALA A A 321  321  . 65.282 35.705 94.951  1.00 11.14 1 . C  ? 
ATOM   2350 CB  CB  . ALA ALA ALA A A 321  321  . 65.312 36.151 96.404  1.00 11.65 1 . C  ? 
ATOM   2351 C   C   . ALA ALA ALA A A 321  321  . 66.069 34.425 94.789  1.00 11.61 1 . C  ? 
ATOM   2352 O   O   . ALA ALA ALA A A 321  321  . 65.507 33.328 94.780  1.00 11.34 1 . O  ? 
ATOM   2353 N   N   . VAL VAL VAL A A 322  322  . 67.382 34.575 94.664  1.00 11.92 1 . N  ? 
ATOM   2354 CA  CA  . VAL VAL VAL A A 322  322  . 68.304 33.460 94.764  1.00 12.78 1 . C  ? 
ATOM   2355 CB  CB  . VAL VAL VAL A A 322  322  . 69.037 33.156 93.453  1.00 13.51 1 . C  ? 
ATOM   2356 CG1 CG1 . VAL VAL VAL A A 322  322  . 68.041 32.729 92.402  1.00 14.48 1 . C  ? 
ATOM   2357 CG2 CG2 . VAL VAL VAL A A 322  322  . 69.903 34.319 92.978  1.00 13.90 1 . C  ? 
ATOM   2358 C   C   . VAL VAL VAL A A 322  322  . 69.285 33.758 95.860  1.00 13.56 1 . C  ? 
ATOM   2359 O   O   . VAL VAL VAL A A 322  322  . 69.644 34.901 96.060  1.00 14.57 1 . O  ? 
ATOM   2360 N   N   . ASN ASN ASN A A 323  323  . 69.688 32.715 96.580  1.00 13.97 1 . N  ? 
ATOM   2361 CA  CA  . ASN ASN ASN A A 323  323  . 70.703 32.817 97.627  1.00 15.08 1 . C  ? 
ATOM   2362 CB  CB  . ASN ASN ASN A A 323  323  . 70.102 32.718 99.035  1.00 16.54 1 . C  ? 
ATOM   2363 CG  CG  . ASN ASN ASN A A 323  323  . 69.355 31.425 99.276  1.00 18.92 1 . C  ? 
ATOM   2364 OD1 OD1 . ASN ASN ASN A A 323  323  . 68.225 31.255 98.815  1.00 21.18 1 . O  ? 
ATOM   2365 ND2 ND2 . ASN ASN ASN A A 323  323  . 69.969 30.502 100.013 1.00 21.85 1 . N  ? 
ATOM   2366 C   C   . ASN ASN ASN A A 323  323  . 71.758 31.740 97.383  1.00 14.58 1 . C  ? 
ATOM   2367 O   O   . ASN ASN ASN A A 323  323  . 71.450 30.619 96.957  1.00 14.99 1 . O  ? 
ATOM   2368 N   N   . PHE PHE PHE A A 324  324  . 73.003 32.119 97.622  1.00 15.64 1 . N  ? 
ATOM   2369 CA  CA  . PHE PHE PHE A A 324  324  . 74.132 31.231 97.388  1.00 16.54 1 . C  ? 
ATOM   2370 CB  CB  . PHE PHE PHE A A 324  324  . 74.471 31.171 95.891  1.00 16.45 1 . C  ? 
ATOM   2371 CG  CG  . PHE PHE PHE A A 324  324  . 74.701 32.516 95.247  1.00 16.53 1 . C  ? 
ATOM   2372 CD1 CD1 . PHE PHE PHE A A 324  324  . 73.634 33.231 94.703  1.00 16.77 1 . C  ? 
ATOM   2373 CE1 CE1 . PHE PHE PHE A A 324  324  . 73.846 34.466 94.092  1.00 16.98 1 . C  ? 
ATOM   2374 CZ  CZ  . PHE PHE PHE A A 324  324  . 75.124 34.986 94.005  1.00 17.21 1 . C  ? 
ATOM   2375 CE2 CE2 . PHE PHE PHE A A 324  324  . 76.194 34.286 94.545  1.00 17.69 1 . C  ? 
ATOM   2376 CD2 CD2 . PHE PHE PHE A A 324  324  . 75.979 33.056 95.142  1.00 17.23 1 . C  ? 
ATOM   2377 C   C   . PHE PHE PHE A A 324  324  . 75.335 31.662 98.210  1.00 17.31 1 . C  ? 
ATOM   2378 O   O   . PHE PHE PHE A A 324  324  . 75.434 32.796 98.647  1.00 18.74 1 . O  ? 
ATOM   2379 N   N   . LYS LYS LYS A A 325  325  . 76.230 30.710 98.450  1.00 19.73 1 . N  ? 
ATOM   2380 CA  CA  . LYS LYS LYS A A 325  325  . 77.469 30.965 99.177  1.00 21.06 1 . C  ? 
ATOM   2381 CB  CB  . LYS LYS LYS A A 325  325  . 77.706 29.866 100.213 1.00 24.02 1 . C  ? 
ATOM   2382 CG  CG  . LYS LYS LYS A A 325  325  . 78.933 30.098 101.096 1.00 26.79 1 . C  ? 
ATOM   2383 CD  CD  . LYS LYS LYS A A 325  325  . 79.123 29.008 102.148 1.00 28.84 1 . C  ? 
ATOM   2384 CE  CE  . LYS LYS LYS A A 325  325  . 78.062 29.032 103.245 1.00 30.58 1 . C  ? 
ATOM   2385 NZ  NZ  . LYS LYS LYS A A 325  325  . 78.129 30.216 104.147 1.00 31.66 1 . N  ? 
ATOM   2386 C   C   . LYS LYS LYS A A 325  325  . 78.590 30.979 98.160  1.00 20.83 1 . C  ? 
ATOM   2387 O   O   . LYS LYS LYS A A 325  325  . 78.709 30.036 97.384  1.00 21.67 1 . O  ? 
ATOM   2388 N   N   . LEU LEU LEU A A 326  326  . 79.379 32.048 98.128  1.00 19.94 1 . N  ? 
ATOM   2389 CA  CA  . LEU LEU LEU A A 326  326  . 80.560 32.088 97.267  1.00 21.38 1 . C  ? 
ATOM   2390 CB  CB  . LEU LEU LEU A A 326  326  . 80.679 33.407 96.507  1.00 22.13 1 . C  ? 
ATOM   2391 CG  CG  . LEU LEU LEU A A 326  326  . 79.847 33.551 95.239  1.00 22.17 1 . C  ? 
ATOM   2392 CD1 CD1 . LEU LEU LEU A A 326  326  . 80.255 34.853 94.560  1.00 21.78 1 . C  ? 
ATOM   2393 CD2 CD2 . LEU LEU LEU A A 326  326  . 79.955 32.370 94.278  1.00 21.51 1 . C  ? 
ATOM   2394 C   C   . LEU LEU LEU A A 326  326  . 81.812 31.931 98.100  1.00 21.44 1 . C  ? 
ATOM   2395 O   O   . LEU LEU LEU A A 326  326  . 82.064 32.735 98.993  1.00 21.02 1 . O  ? 
ATOM   2396 N   N   . GLN GLN GLN A A 327  327  . 82.606 30.925 97.755  1.00 23.91 1 . N  ? 
ATOM   2397 CA  CA  . GLN GLN GLN A A 327  327  . 83.925 30.749 98.349  1.00 25.89 1 . C  ? 
ATOM   2398 CB  CB  . GLN GLN GLN A A 327  327  . 84.394 29.302 98.163  1.00 28.59 1 . C  ? 
ATOM   2399 CG  CG  . GLN GLN GLN A A 327  327  . 83.466 28.268 98.787  1.00 31.80 1 . C  ? 
ATOM   2400 CD  CD  . GLN GLN GLN A A 327  327  . 84.097 26.888 98.864  1.00 35.82 1 . C  ? 
ATOM   2401 OE1 OE1 . GLN GLN GLN A A 327  327  . 85.075 26.688 99.589  1.00 41.04 1 . O  ? 
ATOM   2402 NE2 NE2 . GLN GLN GLN A A 327  327  . 83.547 25.928 98.122  1.00 37.65 1 . N  ? 
ATOM   2403 C   C   . GLN GLN GLN A A 327  327  . 84.908 31.730 97.695  1.00 25.04 1 . C  ? 
ATOM   2404 O   O   . GLN GLN GLN A A 327  327  . 84.626 32.264 96.621  1.00 23.02 1 . O  ? 
ATOM   2405 N   N   . PRO PRO PRO A A 328  328  . 86.070 31.973 98.331  1.00 24.34 1 . N  ? 
ATOM   2406 CA  CA  . PRO PRO PRO A A 328  328  . 87.110 32.802 97.726  1.00 23.38 1 . C  ? 
ATOM   2407 CB  CB  . PRO PRO PRO A A 328  328  . 88.300 32.577 98.664  1.00 23.59 1 . C  ? 
ATOM   2408 CG  CG  . PRO PRO PRO A A 328  328  . 87.643 32.417 99.993  1.00 24.43 1 . C  ? 
ATOM   2409 CD  CD  . PRO PRO PRO A A 328  328  . 86.455 31.550 99.694  1.00 24.37 1 . C  ? 
ATOM   2410 C   C   . PRO PRO PRO A A 328  328  . 87.444 32.364 96.300  1.00 23.77 1 . C  ? 
ATOM   2411 O   O   . PRO PRO PRO A A 328  328  . 87.619 31.173 96.038  1.00 23.22 1 . O  ? 
ATOM   2412 N   N   . GLY GLY GLY A A 329  329  . 87.443 33.324 95.376  1.00 23.65 1 . N  ? 
ATOM   2413 CA  CA  . GLY GLY GLY A A 329  329  . 87.748 33.062 93.977  1.00 23.09 1 . C  ? 
ATOM   2414 C   C   . GLY GLY GLY A A 329  329  . 86.644 32.443 93.131  1.00 22.77 1 . C  ? 
ATOM   2415 O   O   . GLY GLY GLY A A 329  329  . 86.863 32.172 91.958  1.00 23.82 1 . O  ? 
ATOM   2416 N   N   . GLN GLN GLN A A 330  330  . 85.459 32.228 93.703  1.00 22.34 1 . N  ? 
ATOM   2417 CA  CA  . GLN GLN GLN A A 330  330  . 84.394 31.511 93.014  1.00 21.70 1 . C  ? 
ATOM   2418 CB  CB  . GLN GLN GLN A A 330  330  . 83.521 30.754 94.018  1.00 22.78 1 . C  ? 
ATOM   2419 CG  CG  . GLN GLN GLN A A 330  330  . 82.528 29.788 93.394  1.00 24.32 1 . C  ? 
ATOM   2420 CD  CD  . GLN GLN GLN A A 330  330  . 81.610 29.123 94.414  1.00 25.92 1 . C  ? 
ATOM   2421 OE1 OE1 . GLN GLN GLN A A 330  330  . 81.825 29.208 95.621  1.00 26.13 1 . O  ? 
ATOM   2422 NE2 NE2 . GLN GLN GLN A A 330  330  . 80.579 28.449 93.919  1.00 27.85 1 . N  ? 
ATOM   2423 C   C   . GLN GLN GLN A A 330  330  . 83.534 32.494 92.216  1.00 20.66 1 . C  ? 
ATOM   2424 O   O   . GLN GLN GLN A A 330  330  . 83.314 33.620 92.669  1.00 20.12 1 . O  ? 
ATOM   2425 N   N   . THR THR THR A A 331  331  . 83.096 32.042 91.042  1.00 20.93 1 . N  ? 
ATOM   2426 CA  CA  . THR THR THR A A 331  331  . 82.159 32.782 90.175  1.00 21.67 1 . C  ? 
ATOM   2427 CB  CB  . THR THR THR A A 331  331  . 82.780 33.074 88.789  1.00 22.19 1 . C  ? 
ATOM   2428 OG1 OG1 . THR THR THR A A 331  331  . 83.901 33.947 88.947  1.00 24.71 1 . O  ? 
ATOM   2429 CG2 CG2 . THR THR THR A A 331  331  . 81.776 33.752 87.843  1.00 22.38 1 . C  ? 
ATOM   2430 C   C   . THR THR THR A A 331  331  . 80.892 31.965 90.004  1.00 21.84 1 . C  ? 
ATOM   2431 O   O   . THR THR THR A A 331  331  . 80.931 30.741 89.903  1.00 22.36 1 . O  ? 
ATOM   2432 N   N   . ILE ILE ILE A A 332  332  . 79.749 32.648 89.937  1.00 20.45 1 . N  ? 
ATOM   2433 CA  CA  . ILE ILE ILE A A 332  332  . 78.506 31.980 89.612  1.00 20.24 1 . C  ? 
ATOM   2434 CB  CB  . ILE ILE ILE A A 332  332  . 77.741 31.603 90.891  1.00 22.78 1 . C  ? 
ATOM   2435 CG1 CG1 . ILE ILE ILE A A 332  332  . 76.639 30.590 90.600  1.00 25.73 1 . C  ? 
ATOM   2436 CD1 CD1 . ILE ILE ILE A A 332  332  . 76.232 29.811 91.833  1.00 27.01 1 . C  ? 
ATOM   2437 CG2 CG2 . ILE ILE ILE A A 332  332  . 77.211 32.830 91.610  1.00 22.65 1 . C  ? 
ATOM   2438 C   C   . ILE ILE ILE A A 332  332  . 77.697 32.876 88.684  1.00 17.93 1 . C  ? 
ATOM   2439 O   O   . ILE ILE ILE A A 332  332  . 77.764 34.109 88.807  1.00 18.17 1 . O  ? 
ATOM   2440 N   N   . GLU GLU GLU A A 333  333  . 76.978 32.233 87.768  1.00 16.04 1 . N  ? 
ATOM   2441 CA  CA  . GLU GLU GLU A A 333  333  . 76.107 32.910 86.805  1.00 16.05 1 . C  ? 
ATOM   2442 CB  CB  . GLU GLU GLU A A 333  333  . 76.554 32.615 85.371  1.00 18.21 1 . C  ? 
ATOM   2443 CG  CG  . GLU GLU GLU A A 333  333  . 75.688 33.260 84.282  1.00 21.25 1 . C  ? 
ATOM   2444 CD  CD  . GLU GLU GLU A A 333  333  . 76.122 32.894 82.873  1.00 23.36 1 . C  ? 
ATOM   2445 OE1 OE1 . GLU GLU GLU A A 333  333  . 77.263 33.233 82.513  1.00 25.87 1 . O  ? 
ATOM   2446 OE2 OE2 . GLU GLU GLU A A 333  333  . 75.310 32.311 82.114  1.00 27.51 1 . O  ? 
ATOM   2447 C   C   . GLU GLU GLU A A 333  333  . 74.686 32.418 87.013  1.00 14.75 1 . C  ? 
ATOM   2448 O   O   . GLU GLU GLU A A 333  333  . 74.447 31.217 87.107  1.00 15.41 1 . O  ? 
ATOM   2449 N   N   A VAL VAL VAL A A 334  334  . 73.725 33.336 87.041  0.50 13.03 1 . N  ? 
ATOM   2450 N   N   B VAL VAL VAL A A 334  334  . 73.739 33.360 87.092  0.50 13.60 1 . N  ? 
ATOM   2451 CA  CA  A VAL VAL VAL A A 334  334  . 72.331 32.939 87.220  0.50 12.32 1 . C  ? 
ATOM   2452 CA  CA  B VAL VAL VAL A A 334  334  . 72.319 33.043 87.306  0.50 13.24 1 . C  ? 
ATOM   2453 CB  CB  A VAL VAL VAL A A 334  334  . 71.951 32.856 88.709  0.50 12.19 1 . C  ? 
ATOM   2454 CB  CB  B VAL VAL VAL A A 334  334  . 71.886 33.235 88.786  0.50 13.78 1 . C  ? 
ATOM   2455 CG1 CG1 A VAL VAL VAL A A 334  334  . 72.251 34.154 89.429  0.50 11.90 1 . C  ? 
ATOM   2456 CG1 CG1 B VAL VAL VAL A A 334  334  . 72.827 32.539 89.754  0.50 14.16 1 . C  ? 
ATOM   2457 CG2 CG2 A VAL VAL VAL A A 334  334  . 70.479 32.492 88.879  0.50 12.01 1 . C  ? 
ATOM   2458 CG2 CG2 B VAL VAL VAL A A 334  334  . 71.780 34.686 89.171  0.50 14.30 1 . C  ? 
ATOM   2459 C   C   A VAL VAL VAL A A 334  334  . 71.415 33.892 86.460  0.50 11.52 1 . C  ? 
ATOM   2460 C   C   B VAL VAL VAL A A 334  334  . 71.453 33.931 86.399  0.50 11.95 1 . C  ? 
ATOM   2461 O   O   A VAL VAL VAL A A 334  334  . 71.543 35.117 86.613  0.50 11.52 1 . O  ? 
ATOM   2462 O   O   B VAL VAL VAL A A 334  334  . 71.650 35.151 86.389  0.50 11.74 1 . O  ? 
ATOM   2463 N   N   . PRO PRO PRO A A 335  335  . 70.507 33.339 85.632  1.00 11.13 1 . N  ? 
ATOM   2464 CA  CA  . PRO PRO PRO A A 335  335  . 69.632 34.158 84.791  1.00 10.85 1 . C  ? 
ATOM   2465 CB  CB  . PRO PRO PRO A A 335  335  . 69.514 33.330 83.527  1.00 11.12 1 . C  ? 
ATOM   2466 CG  CG  . PRO PRO PRO A A 335  335  . 69.491 31.925 84.023  1.00 11.31 1 . C  ? 
ATOM   2467 CD  CD  . PRO PRO PRO A A 335  335  . 70.372 31.913 85.257  1.00 11.17 1 . C  ? 
ATOM   2468 C   C   . PRO PRO PRO A A 335  335  . 68.249 34.389 85.398  1.00 10.17 1 . C  ? 
ATOM   2469 O   O   . PRO PRO PRO A A 335  335  . 67.575 33.426 85.832  1.00 10.48 1 . O  ? 
ATOM   2470 N   N   . PHE PHE PHE A A 336  336  . 67.829 35.653 85.392  1.00 9.75  1 . N  ? 
ATOM   2471 CA  CA  . PHE PHE PHE A A 336  336  . 66.448 36.051 85.640  1.00 9.42  1 . C  ? 
ATOM   2472 CB  CB  . PHE PHE PHE A A 336  336  . 66.370 37.231 86.611  1.00 9.71  1 . C  ? 
ATOM   2473 CG  CG  . PHE PHE PHE A A 336  336  . 66.719 36.935 88.050  1.00 10.12 1 . C  ? 
ATOM   2474 CD1 CD1 . PHE PHE PHE A A 336  336  . 68.042 36.783 88.463  1.00 10.36 1 . C  ? 
ATOM   2475 CE1 CE1 . PHE PHE PHE A A 336  336  . 68.346 36.570 89.796  1.00 10.54 1 . C  ? 
ATOM   2476 CZ  CZ  . PHE PHE PHE A A 336  336  . 67.342 36.585 90.752  1.00 10.51 1 . C  ? 
ATOM   2477 CE2 CE2 . PHE PHE PHE A A 336  336  . 66.024 36.752 90.362  1.00 10.27 1 . C  ? 
ATOM   2478 CD2 CD2 . PHE PHE PHE A A 336  336  . 65.717 36.952 89.027  1.00 10.18 1 . C  ? 
ATOM   2479 C   C   . PHE PHE PHE A A 336  336  . 65.813 36.531 84.328  1.00 9.16  1 . C  ? 
ATOM   2480 O   O   . PHE PHE PHE A A 336  336  . 66.515 36.815 83.348  1.00 9.35  1 . O  ? 
ATOM   2481 N   N   . ALA ALA ALA A A 337  337  . 64.491 36.633 84.309  1.00 9.31  1 . N  ? 
ATOM   2482 CA  CA  . ALA ALA ALA A A 337  337  . 63.794 37.160 83.143  1.00 8.88  1 . C  ? 
ATOM   2483 CB  CB  . ALA ALA ALA A A 337  337  . 63.433 36.049 82.169  1.00 9.25  1 . C  ? 
ATOM   2484 C   C   . ALA ALA ALA A A 337  337  . 62.560 37.930 83.581  1.00 8.55  1 . C  ? 
ATOM   2485 O   O   . ALA ALA ALA A A 337  337  . 62.089 37.779 84.704  1.00 8.44  1 . O  ? 
ATOM   2486 N   N   . LEU LEU LEU A A 338  338  . 62.074 38.750 82.640  1.00 8.13  1 . N  ? 
ATOM   2487 CA  CA  . LEU LEU LEU A A 338  338  . 60.846 39.526 82.756  1.00 8.33  1 . C  ? 
ATOM   2488 CB  CB  . LEU LEU LEU A A 338  338  . 61.189 40.998 82.997  1.00 8.50  1 . C  ? 
ATOM   2489 CG  CG  . LEU LEU LEU A A 338  338  . 60.113 42.071 82.745  1.00 8.73  1 . C  ? 
ATOM   2490 CD1 CD1 . LEU LEU LEU A A 338  338  . 59.045 42.058 83.833  1.00 9.01  1 . C  ? 
ATOM   2491 CD2 CD2 . LEU LEU LEU A A 338  338  . 60.742 43.459 82.639  1.00 9.26  1 . C  ? 
ATOM   2492 C   C   . LEU LEU LEU A A 338  338  . 60.076 39.387 81.457  1.00 8.30  1 . C  ? 
ATOM   2493 O   O   . LEU LEU LEU A A 338  338  . 60.661 39.526 80.388  1.00 8.46  1 . O  ? 
ATOM   2494 N   N   . SER SER SER A A 339  339  . 58.780 39.117 81.536  1.00 8.25  1 . N  ? 
ATOM   2495 CA  CA  . SER SER SER A A 339  339  . 57.928 39.120 80.354  1.00 8.21  1 . C  ? 
ATOM   2496 CB  CB  . SER SER SER A A 339  339  . 57.584 37.690 79.924  1.00 8.50  1 . C  ? 
ATOM   2497 OG  OG  . SER SER SER A A 339  339  . 56.706 37.085 80.869  1.00 9.03  1 . O  ? 
ATOM   2498 C   C   . SER SER SER A A 339  339  . 56.659 39.911 80.619  1.00 8.40  1 . C  ? 
ATOM   2499 O   O   . SER SER SER A A 339  339  . 56.264 40.124 81.774  1.00 8.30  1 . O  ? 
ATOM   2500 N   N   . TRP TRP TRP A A 340  340  . 56.036 40.363 79.540  1.00 8.58  1 . N  ? 
ATOM   2501 CA  CA  . TRP TRP TRP A A 340  340  . 54.762 41.083 79.653  1.00 9.11  1 . C  ? 
ATOM   2502 CB  CB  . TRP TRP TRP A A 340  340  . 54.946 42.607 79.733  1.00 9.15  1 . C  ? 
ATOM   2503 CG  CG  . TRP TRP TRP A A 340  340  . 55.783 43.266 78.675  1.00 9.19  1 . C  ? 
ATOM   2504 CD1 CD1 . TRP TRP TRP A A 340  340  . 55.329 43.981 77.591  1.00 9.69  1 . C  ? 
ATOM   2505 NE1 NE1 . TRP TRP TRP A A 340  340  . 56.382 44.466 76.861  1.00 9.79  1 . N  ? 
ATOM   2506 CE2 CE2 . TRP TRP TRP A A 340  340  . 57.556 44.072 77.446  1.00 9.27  1 . C  ? 
ATOM   2507 CD2 CD2 . TRP TRP TRP A A 340  340  . 57.219 43.324 78.605  1.00 9.18  1 . C  ? 
ATOM   2508 CE3 CE3 . TRP TRP TRP A A 340  340  . 58.249 42.820 79.396  1.00 9.12  1 . C  ? 
ATOM   2509 CZ3 CZ3 . TRP TRP TRP A A 340  340  . 59.565 43.076 79.025  1.00 9.34  1 . C  ? 
ATOM   2510 CH2 CH2 . TRP TRP TRP A A 340  340  . 59.865 43.834 77.881  1.00 9.51  1 . C  ? 
ATOM   2511 CZ2 CZ2 . TRP TRP TRP A A 340  340  . 58.874 44.338 77.093  1.00 9.24  1 . C  ? 
ATOM   2512 C   C   . TRP TRP TRP A A 340  340  . 53.863 40.691 78.512  1.00 9.73  1 . C  ? 
ATOM   2513 O   O   . TRP TRP TRP A A 340  340  . 54.157 40.962 77.360  1.00 11.69 1 . O  ? 
ATOM   2514 N   N   . ASP ASP ASP A A 341  341  . 52.744 40.063 78.832  1.00 9.47  1 . N  ? 
ATOM   2515 CA  CA  . ASP ASP ASP A A 341  341  . 51.773 39.626 77.842  1.00 9.35  1 . C  ? 
ATOM   2516 CB  CB  . ASP ASP ASP A A 341  341  . 51.339 38.185 78.106  1.00 9.65  1 . C  ? 
ATOM   2517 CG  CG  . ASP ASP ASP A A 341  341  . 50.376 37.643 77.085  1.00 10.21 1 . C  ? 
ATOM   2518 OD1 OD1 . ASP ASP ASP A A 341  341  . 50.172 38.239 76.013  1.00 9.75  1 . O  ? 
ATOM   2519 OD2 OD2 . ASP ASP ASP A A 341  341  . 49.814 36.545 77.357  1.00 10.80 1 . O  ? 
ATOM   2520 C   C   . ASP ASP ASP A A 341  341  . 50.606 40.583 77.922  1.00 9.15  1 . C  ? 
ATOM   2521 O   O   . ASP ASP ASP A A 341  341  . 49.709 40.408 78.737  1.00 9.28  1 . O  ? 
ATOM   2522 N   N   . LEU LEU LEU A A 342  342  . 50.659 41.603 77.082  1.00 9.17  1 . N  ? 
ATOM   2523 CA  CA  . LEU LEU LEU A A 342  342  . 49.599 42.618 76.957  1.00 9.55  1 . C  ? 
ATOM   2524 CB  CB  . LEU LEU LEU A A 342  342  . 50.143 43.994 77.362  1.00 10.44 1 . C  ? 
ATOM   2525 CG  CG  . LEU LEU LEU A A 342  342  . 50.457 44.134 78.845  1.00 11.57 1 . C  ? 
ATOM   2526 CD1 CD1 . LEU LEU LEU A A 342  342  . 51.394 45.325 79.060  1.00 11.88 1 . C  ? 
ATOM   2527 CD2 CD2 . LEU LEU LEU A A 342  342  . 49.193 44.259 79.662  1.00 12.66 1 . C  ? 
ATOM   2528 C   C   . LEU LEU LEU A A 342  342  . 49.217 42.568 75.490  1.00 9.53  1 . C  ? 
ATOM   2529 O   O   . LEU LEU LEU A A 342  342  . 49.781 43.302 74.690  1.00 9.71  1 . O  ? 
ATOM   2530 N   N   . PRO PRO PRO A A 343  343  . 48.321 41.647 75.114  1.00 9.16  1 . N  ? 
ATOM   2531 CA  CA  . PRO PRO PRO A A 343  343  . 48.201 41.295 73.691  1.00 9.31  1 . C  ? 
ATOM   2532 CB  CB  . PRO PRO PRO A A 343  343  . 47.337 40.017 73.725  1.00 9.50  1 . C  ? 
ATOM   2533 CG  CG  . PRO PRO PRO A A 343  343  . 46.569 40.130 74.995  1.00 9.45  1 . C  ? 
ATOM   2534 CD  CD  . PRO PRO PRO A A 343  343  . 47.527 40.741 75.965  1.00 9.23  1 . C  ? 
ATOM   2535 C   C   . PRO PRO PRO A A 343  343  . 47.567 42.348 72.793  1.00 9.42  1 . C  ? 
ATOM   2536 O   O   . PRO PRO PRO A A 343  343  . 47.731 42.279 71.568  1.00 9.57  1 . O  ? 
ATOM   2537 N   N   . ILE ILE ILE A A 344  344  . 46.803 43.269 73.381  1.00 9.31  1 . N  ? 
ATOM   2538 CA  CA  . ILE ILE ILE A A 344  344  . 46.000 44.215 72.614  1.00 9.79  1 . C  ? 
ATOM   2539 CB  CB  . ILE ILE ILE A A 344  344  . 44.530 44.157 73.063  1.00 10.71 1 . C  ? 
ATOM   2540 CG1 CG1 . ILE ILE ILE A A 344  344  . 43.929 42.786 72.683  1.00 11.56 1 . C  ? 
ATOM   2541 CD1 CD1 . ILE ILE ILE A A 344  344  . 42.583 42.489 73.333  1.00 12.58 1 . C  ? 
ATOM   2542 CG2 CG2 . ILE ILE ILE A A 344  344  . 43.723 45.287 72.424  1.00 11.10 1 . C  ? 
ATOM   2543 C   C   . ILE ILE ILE A A 344  344  . 46.544 45.626 72.741  1.00 9.83  1 . C  ? 
ATOM   2544 O   O   . ILE ILE ILE A A 344  344  . 46.772 46.112 73.859  1.00 10.45 1 . O  ? 
ATOM   2545 N   N   . MET MET MET A A 345  345  . 46.746 46.272 71.601  1.00 9.75  1 . N  ? 
ATOM   2546 CA  CA  . MET MET MET A A 345  345  . 47.055 47.707 71.567  1.00 9.83  1 . C  ? 
ATOM   2547 CB  CB  . MET MET MET A A 345  345  . 48.263 48.050 70.679  1.00 10.26 1 . C  ? 
ATOM   2548 CG  CG  . MET MET MET A A 345  345  . 48.157 47.607 69.247  1.00 10.76 1 . C  ? 
ATOM   2549 SD  SD  . MET MET MET A A 345  345  . 49.695 47.965 68.382  1.00 11.22 1 . S  ? 
ATOM   2550 CE  CE  . MET MET MET A A 345  345  . 49.383 47.131 66.837  1.00 11.93 1 . C  ? 
ATOM   2551 C   C   . MET MET MET A A 345  345  . 45.815 48.430 71.087  1.00 10.02 1 . C  ? 
ATOM   2552 O   O   . MET MET MET A A 345  345  . 45.164 47.973 70.146  1.00 10.53 1 . O  ? 
ATOM   2553 N   N   . LYS LYS LYS A A 346  346  . 45.487 49.538 71.740  1.00 10.22 1 . N  ? 
ATOM   2554 CA  CA  . LYS LYS LYS A A 346  346  . 44.377 50.368 71.324  1.00 10.73 1 . C  ? 
ATOM   2555 CB  CB  . LYS LYS LYS A A 346  346  . 43.377 50.522 72.465  1.00 12.46 1 . C  ? 
ATOM   2556 CG  CG  . LYS LYS LYS A A 346  346  . 42.123 51.286 72.046  1.00 14.33 1 . C  ? 
ATOM   2557 CD  CD  . LYS LYS LYS A A 346  346  . 41.260 51.747 73.215  1.00 17.01 1 . C  ? 
ATOM   2558 CE  CE  . LYS LYS LYS A A 346  346  . 40.201 52.733 72.726  1.00 18.85 1 . C  ? 
ATOM   2559 NZ  NZ  . LYS LYS LYS A A 346  346  . 39.417 53.343 73.842  1.00 21.60 1 . N  ? 
ATOM   2560 C   C   . LYS LYS LYS A A 346  346  . 44.906 51.739 70.947  1.00 10.42 1 . C  ? 
ATOM   2561 O   O   . LYS LYS LYS A A 346  346  . 45.731 52.307 71.668  1.00 11.25 1 . O  ? 
ATOM   2562 N   N   . PHE PHE PHE A A 347  347  . 44.394 52.283 69.846  1.00 9.53  1 . N  ? 
ATOM   2563 CA  CA  . PHE PHE PHE A A 347  347  . 44.730 53.624 69.414  1.00 9.28  1 . C  ? 
ATOM   2564 CB  CB  . PHE PHE PHE A A 347  347  . 45.139 53.614 67.942  1.00 9.33  1 . C  ? 
ATOM   2565 CG  CG  . PHE PHE PHE A A 347  347  . 46.394 52.819 67.677  1.00 9.41  1 . C  ? 
ATOM   2566 CD1 CD1 . PHE PHE PHE A A 347  347  . 47.592 53.182 68.275  1.00 9.52  1 . C  ? 
ATOM   2567 CE1 CE1 . PHE PHE PHE A A 347  347  . 48.745 52.451 68.064  1.00 9.74  1 . C  ? 
ATOM   2568 CZ  CZ  . PHE PHE PHE A A 347  347  . 48.725 51.371 67.212  1.00 9.93  1 . C  ? 
ATOM   2569 CE2 CE2 . PHE PHE PHE A A 347  347  . 47.547 50.991 66.602  1.00 10.07 1 . C  ? 
ATOM   2570 CD2 CD2 . PHE PHE PHE A A 347  347  . 46.377 51.708 66.848  1.00 9.60  1 . C  ? 
ATOM   2571 C   C   . PHE PHE PHE A A 347  347  . 43.575 54.570 69.706  1.00 9.59  1 . C  ? 
ATOM   2572 O   O   . PHE PHE PHE A A 347  347  . 42.439 54.142 69.900  1.00 10.05 1 . O  ? 
ATOM   2573 N   N   . GLY GLY GLY A A 348  348  . 43.866 55.859 69.772  1.00 9.49  1 . N  ? 
ATOM   2574 CA  CA  . GLY GLY GLY A A 348  348  . 42.871 56.837 70.252  1.00 9.72  1 . C  ? 
ATOM   2575 C   C   . GLY GLY GLY A A 348  348  . 41.639 56.961 69.388  1.00 10.04 1 . C  ? 
ATOM   2576 O   O   . GLY GLY GLY A A 348  348  . 40.581 57.352 69.890  1.00 10.50 1 . O  ? 
ATOM   2577 N   N   . GLY GLY GLY A A 349  349  . 41.728 56.591 68.115  1.00 9.81  1 . N  ? 
ATOM   2578 CA  CA  . GLY GLY GLY A A 349  349  . 40.565 56.561 67.259  1.00 10.03 1 . C  ? 
ATOM   2579 C   C   . GLY GLY GLY A A 349  349  . 39.669 55.371 67.468  1.00 9.91  1 . C  ? 
ATOM   2580 O   O   . GLY GLY GLY A A 349  349  . 38.624 55.278 66.820  1.00 10.77 1 . O  ? 
ATOM   2581 N   N   . GLY GLY GLY A A 350  350  . 40.064 54.439 68.334  1.00 10.05 1 . N  ? 
ATOM   2582 CA  CA  . GLY GLY GLY A A 350  350  . 39.190 53.351 68.761  1.00 10.16 1 . C  ? 
ATOM   2583 C   C   . GLY GLY GLY A A 350  350  . 39.605 51.961 68.325  1.00 10.34 1 . C  ? 
ATOM   2584 O   O   . GLY GLY GLY A A 350  350  . 39.137 50.975 68.892  1.00 11.77 1 . O  ? 
ATOM   2585 N   N   . ASP ASP ASP A A 351  351  . 40.465 51.866 67.317  1.00 10.33 1 . N  ? 
ATOM   2586 CA  CA  . ASP ASP ASP A A 351  351  . 40.868 50.550 66.797  1.00 10.57 1 . C  ? 
ATOM   2587 CB  CB  . ASP ASP ASP A A 351  351  . 41.670 50.671 65.502  1.00 11.09 1 . C  ? 
ATOM   2588 CG  CG  . ASP ASP ASP A A 351  351  . 40.816 50.847 64.274  1.00 11.92 1 . C  ? 
ATOM   2589 OD1 OD1 . ASP ASP ASP A A 351  351  . 39.571 50.846 64.370  1.00 13.17 1 . O  ? 
ATOM   2590 OD2 OD2 . ASP ASP ASP A A 351  351  . 41.431 50.933 63.190  1.00 12.04 1 . O  ? 
ATOM   2591 C   C   . ASP ASP ASP A A 351  351  . 41.721 49.797 67.807  1.00 10.70 1 . C  ? 
ATOM   2592 O   O   . ASP ASP ASP A A 351  351  . 42.588 50.382 68.459  1.00 11.10 1 . O  ? 
ATOM   2593 N   N   . LYS LYS LYS A A 352  352  . 41.458 48.511 67.910  1.00 11.01 1 . N  ? 
ATOM   2594 CA  CA  . LYS LYS LYS A A 352  352  . 42.201 47.588 68.755  1.00 11.16 1 . C  ? 
ATOM   2595 CB  CB  . LYS LYS LYS A A 352  352  . 41.269 46.913 69.765  1.00 12.41 1 . C  ? 
ATOM   2596 CG  CG  . LYS LYS LYS A A 352  352  . 40.676 47.906 70.750  1.00 14.49 1 . C  ? 
ATOM   2597 CD  CD  . LYS LYS LYS A A 352  352  . 39.710 47.274 71.733  1.00 17.83 1 . C  ? 
ATOM   2598 CE  CE  . LYS LYS LYS A A 352  352  . 39.001 48.352 72.527  1.00 21.83 1 . C  ? 
ATOM   2599 NZ  NZ  . LYS LYS LYS A A 352  352  . 38.123 47.774 73.573  1.00 25.34 1 . N  ? 
ATOM   2600 C   C   . LYS LYS LYS A A 352  352  . 42.810 46.524 67.864  1.00 10.63 1 . C  ? 
ATOM   2601 O   O   . LYS LYS LYS A A 352  352  . 42.116 45.945 67.009  1.00 11.08 1 . O  ? 
ATOM   2602 N   N   . TRP TRP TRP A A 353  353  . 44.098 46.258 68.068  1.00 9.69  1 . N  ? 
ATOM   2603 CA  CA  . TRP TRP TRP A A 353  353  . 44.877 45.301 67.281  1.00 9.58  1 . C  ? 
ATOM   2604 CB  CB  . TRP TRP TRP A A 353  353  . 45.905 46.022 66.417  1.00 9.57  1 . C  ? 
ATOM   2605 CG  CG  . TRP TRP TRP A A 353  353  . 45.382 47.063 65.473  1.00 9.81  1 . C  ? 
ATOM   2606 CD1 CD1 . TRP TRP TRP A A 353  353  . 45.172 48.391 65.737  1.00 9.97  1 . C  ? 
ATOM   2607 NE1 NE1 . TRP TRP TRP A A 353  353  . 44.720 49.032 64.597  1.00 9.95  1 . N  ? 
ATOM   2608 CE2 CE2 . TRP TRP TRP A A 353  353  . 44.641 48.120 63.576  1.00 10.33 1 . C  ? 
ATOM   2609 CD2 CD2 . TRP TRP TRP A A 353  353  . 45.058 46.871 64.092  1.00 10.01 1 . C  ? 
ATOM   2610 CE3 CE3 . TRP TRP TRP A A 353  353  . 45.094 45.760 63.230  1.00 10.58 1 . C  ? 
ATOM   2611 CZ3 CZ3 . TRP TRP TRP A A 353  353  . 44.689 45.925 61.911  1.00 10.64 1 . C  ? 
ATOM   2612 CH2 CH2 . TRP TRP TRP A A 353  353  . 44.287 47.179 61.432  1.00 10.76 1 . C  ? 
ATOM   2613 CZ2 CZ2 . TRP TRP TRP A A 353  353  . 44.250 48.281 62.241  1.00 10.58 1 . C  ? 
ATOM   2614 C   C   . TRP TRP TRP A A 353  353  . 45.640 44.375 68.204  1.00 9.60  1 . C  ? 
ATOM   2615 O   O   . TRP TRP TRP A A 353  353  . 46.074 44.773 69.291  1.00 10.04 1 . O  ? 
ATOM   2616 N   N   . TYR TYR TYR A A 354  354  . 45.874 43.150 67.748  1.00 9.58  1 . N  ? 
ATOM   2617 CA  CA  . TYR TYR TYR A A 354  354  . 46.800 42.261 68.439  1.00 9.68  1 . C  ? 
ATOM   2618 CB  CB  . TYR TYR TYR A A 354  354  . 46.499 40.794 68.103  1.00 10.16 1 . C  ? 
ATOM   2619 CG  CG  . TYR TYR TYR A A 354  354  . 45.148 40.351 68.589  1.00 11.43 1 . C  ? 
ATOM   2620 CD1 CD1 . TYR TYR TYR A A 354  354  . 44.917 40.147 69.936  1.00 11.81 1 . C  ? 
ATOM   2621 CE1 CE1 . TYR TYR TYR A A 354  354  . 43.673 39.759 70.409  1.00 12.48 1 . C  ? 
ATOM   2622 CZ  CZ  . TYR TYR TYR A A 354  354  . 42.647 39.560 69.524  1.00 13.28 1 . C  ? 
ATOM   2623 OH  OH  . TYR TYR TYR A A 354  354  . 41.388 39.181 69.993  1.00 16.28 1 . O  ? 
ATOM   2624 CE2 CE2 . TYR TYR TYR A A 354  354  . 42.837 39.763 68.182  1.00 12.80 1 . C  ? 
ATOM   2625 CD2 CD2 . TYR TYR TYR A A 354  354  . 44.091 40.170 67.705  1.00 12.20 1 . C  ? 
ATOM   2626 C   C   . TYR TYR TYR A A 354  354  . 48.227 42.616 68.069  1.00 9.52  1 . C  ? 
ATOM   2627 O   O   . TYR TYR TYR A A 354  354  . 48.508 42.976 66.931  1.00 10.09 1 . O  ? 
ATOM   2628 N   N   . LYS LYS LYS A A 355  355  . 49.126 42.515 69.041  1.00 9.45  1 . N  ? 
ATOM   2629 CA  CA  . LYS LYS LYS A A 355  355  . 50.551 42.747 68.803  1.00 9.64  1 . C  ? 
ATOM   2630 CB  CB  . LYS LYS LYS A A 355  355  . 51.261 43.110 70.122  1.00 9.97  1 . C  ? 
ATOM   2631 CG  CG  . LYS LYS LYS A A 355  355  . 50.687 44.347 70.803  1.00 11.03 1 . C  ? 
ATOM   2632 CD  CD  . LYS LYS LYS A A 355  355  . 51.307 44.604 72.181  1.00 12.27 1 . C  ? 
ATOM   2633 CE  CE  . LYS LYS LYS A A 355  355  . 50.540 45.707 72.891  1.00 14.28 1 . C  ? 
ATOM   2634 NZ  NZ  . LYS LYS LYS A A 355  355  . 50.677 45.749 74.372  1.00 16.28 1 . N  ? 
ATOM   2635 C   C   . LYS LYS LYS A A 355  355  . 51.205 41.520 68.145  1.00 9.68  1 . C  ? 
ATOM   2636 O   O   . LYS LYS LYS A A 355  355  . 50.785 40.379 68.333  1.00 9.73  1 . O  ? 
ATOM   2637 N   N   . MET MET MET A A 356  356  . 52.280 41.764 67.415  1.00 9.66  1 . N  ? 
ATOM   2638 CA  CA  . MET MET MET A A 356  356  . 52.914 40.741 66.598  1.00 9.83  1 . C  ? 
ATOM   2639 CB  CB  . MET MET MET A A 356  356  . 54.190 41.289 65.965  1.00 10.58 1 . C  ? 
ATOM   2640 CG  CG  . MET MET MET A A 356  356  . 54.864 40.332 64.991  1.00 11.38 1 . C  ? 
ATOM   2641 SD  SD  . MET MET MET A A 356  356  . 53.885 40.109 63.485  1.00 13.80 1 . S  ? 
ATOM   2642 CE  CE  . MET MET MET A A 356  356  . 53.315 38.432 63.621  1.00 14.09 1 . C  ? 
ATOM   2643 C   C   . MET MET MET A A 356  356  . 53.239 39.460 67.354  1.00 9.58  1 . C  ? 
ATOM   2644 O   O   . MET MET MET A A 356  356  . 52.974 38.360 66.861  1.00 9.87  1 . O  ? 
ATOM   2645 N   N   . TYR TYR TYR A A 357  357  . 53.791 39.569 68.559  1.00 8.76  1 . N  ? 
ATOM   2646 CA  CA  . TYR TYR TYR A A 357  357  . 54.254 38.368 69.274  1.00 8.87  1 . C  ? 
ATOM   2647 CB  CB  . TYR TYR TYR A A 357  357  . 54.928 38.731 70.614  1.00 8.81  1 . C  ? 
ATOM   2648 CG  CG  . TYR TYR TYR A A 357  357  . 53.954 39.103 71.684  1.00 8.65  1 . C  ? 
ATOM   2649 CD1 CD1 . TYR TYR TYR A A 357  357  . 53.388 38.130 72.518  1.00 8.92  1 . C  ? 
ATOM   2650 CE1 CE1 . TYR TYR TYR A A 357  357  . 52.452 38.456 73.481  1.00 9.01  1 . C  ? 
ATOM   2651 CZ  CZ  . TYR TYR TYR A A 357  357  . 52.068 39.795 73.633  1.00 9.07  1 . C  ? 
ATOM   2652 OH  OH  . TYR TYR TYR A A 357  357  . 51.139 40.169 74.566  1.00 9.30  1 . O  ? 
ATOM   2653 CE2 CE2 . TYR TYR TYR A A 357  357  . 52.615 40.768 72.827  1.00 8.87  1 . C  ? 
ATOM   2654 CD2 CD2 . TYR TYR TYR A A 357  357  . 53.551 40.435 71.869  1.00 8.73  1 . C  ? 
ATOM   2655 C   C   . TYR TYR TYR A A 357  357  . 53.141 37.380 69.540  1.00 9.61  1 . C  ? 
ATOM   2656 O   O   . TYR TYR TYR A A 357  357  . 53.421 36.218 69.834  1.00 9.66  1 . O  ? 
ATOM   2657 N   N   . THR THR THR A A 358  358  . 51.887 37.829 69.501  1.00 9.29  1 . N  ? 
ATOM   2658 CA  CA  . THR THR THR A A 358  358  . 50.750 36.921 69.744  1.00 9.98  1 . C  ? 
ATOM   2659 CB  CB  . THR THR THR A A 358  358  . 49.402 37.663 69.778  1.00 9.70  1 . C  ? 
ATOM   2660 OG1 OG1 . THR THR THR A A 358  358  . 49.129 38.242 68.491  1.00 9.89  1 . O  ? 
ATOM   2661 CG2 CG2 . THR THR THR A A 358  358  . 49.369 38.730 70.897  1.00 9.88  1 . C  ? 
ATOM   2662 C   C   . THR THR THR A A 358  358  . 50.686 35.809 68.702  1.00 10.87 1 . C  ? 
ATOM   2663 O   O   . THR THR THR A A 358  358  . 50.073 34.783 68.971  1.00 11.66 1 . O  ? 
ATOM   2664 N   N   . LYS LYS LYS A A 359  359  . 51.318 35.990 67.544  1.00 11.09 1 . N  ? 
ATOM   2665 CA  CA  . LYS LYS LYS A A 359  359  . 51.445 34.905 66.567  1.00 12.26 1 . C  ? 
ATOM   2666 CB  CB  . LYS LYS LYS A A 359  359  . 52.236 35.385 65.357  1.00 13.65 1 . C  ? 
ATOM   2667 CG  CG  . LYS LYS LYS A A 359  359  . 52.364 34.342 64.248  1.00 15.36 1 . C  ? 
ATOM   2668 CD  CD  . LYS LYS LYS A A 359  359  . 52.991 34.940 63.007  1.00 17.82 1 . C  ? 
ATOM   2669 CE  CE  . LYS LYS LYS A A 359  359  . 53.061 33.903 61.891  1.00 21.35 1 . C  ? 
ATOM   2670 NZ  NZ  . LYS LYS LYS A A 359  359  . 53.538 34.501 60.619  1.00 23.88 1 . N  ? 
ATOM   2671 C   C   . LYS LYS LYS A A 359  359  . 52.114 33.687 67.195  1.00 12.54 1 . C  ? 
ATOM   2672 O   O   . LYS LYS LYS A A 359  359  . 51.785 32.556 66.845  1.00 13.34 1 . O  ? 
ATOM   2673 N   N   . TYR TYR TYR A A 360  360  . 53.052 33.917 68.097  1.00 11.30 1 . N  ? 
ATOM   2674 CA  CA  . TYR TYR TYR A A 360  360  . 53.911 32.868 68.632  1.00 11.78 1 . C  ? 
ATOM   2675 CB  CB  . TYR TYR TYR A A 360  360  . 55.356 33.385 68.688  1.00 11.92 1 . C  ? 
ATOM   2676 CG  CG  . TYR TYR TYR A A 360  360  . 55.773 33.951 67.359  1.00 12.47 1 . C  ? 
ATOM   2677 CD1 CD1 . TYR TYR TYR A A 360  360  . 55.884 33.134 66.232  1.00 13.29 1 . C  ? 
ATOM   2678 CE1 CE1 . TYR TYR TYR A A 360  360  . 56.225 33.659 64.997  1.00 14.04 1 . C  ? 
ATOM   2679 CZ  CZ  . TYR TYR TYR A A 360  360  . 56.444 35.017 64.865  1.00 14.45 1 . C  ? 
ATOM   2680 OH  OH  . TYR TYR TYR A A 360  360  . 56.796 35.551 63.647  1.00 16.43 1 . O  ? 
ATOM   2681 CE2 CE2 . TYR TYR TYR A A 360  360  . 56.342 35.848 65.958  1.00 13.97 1 . C  ? 
ATOM   2682 CD2 CD2 . TYR TYR TYR A A 360  360  . 55.992 35.315 67.191  1.00 12.93 1 . C  ? 
ATOM   2683 C   C   . TYR TYR TYR A A 360  360  . 53.454 32.340 69.987  1.00 12.50 1 . C  ? 
ATOM   2684 O   O   . TYR TYR TYR A A 360  360  . 53.804 31.218 70.361  1.00 14.64 1 . O  ? 
ATOM   2685 N   N   . PHE PHE PHE A A 361  361  . 52.667 33.115 70.726  1.00 11.82 1 . N  ? 
ATOM   2686 CA  CA  . PHE PHE PHE A A 361  361  . 52.260 32.759 72.076  1.00 11.61 1 . C  ? 
ATOM   2687 CB  CB  . PHE PHE PHE A A 361  361  . 52.951 33.699 73.073  1.00 11.44 1 . C  ? 
ATOM   2688 CG  CG  . PHE PHE PHE A A 361  361  . 54.432 33.487 73.163  1.00 10.71 1 . C  ? 
ATOM   2689 CD1 CD1 . PHE PHE PHE A A 361  361  . 54.943 32.408 73.880  1.00 10.95 1 . C  ? 
ATOM   2690 CE1 CE1 . PHE PHE PHE A A 361  361  . 56.298 32.190 73.968  1.00 11.07 1 . C  ? 
ATOM   2691 CZ  CZ  . PHE PHE PHE A A 361  361  . 57.174 33.053 73.357  1.00 11.21 1 . C  ? 
ATOM   2692 CE2 CE2 . PHE PHE PHE A A 361  361  . 56.684 34.130 72.624  1.00 10.68 1 . C  ? 
ATOM   2693 CD2 CD2 . PHE PHE PHE A A 361  361  . 55.332 34.351 72.538  1.00 10.59 1 . C  ? 
ATOM   2694 C   C   . PHE PHE PHE A A 361  361  . 50.769 32.736 72.359  1.00 11.80 1 . C  ? 
ATOM   2695 O   O   . PHE PHE PHE A A 361  361  . 50.369 32.280 73.435  1.00 13.29 1 . O  ? 
ATOM   2696 N   N   . GLY GLY GLY A A 362  362  . 49.944 33.210 71.421  1.00 11.23 1 . N  ? 
ATOM   2697 CA  CA  . GLY GLY GLY A A 362  362  . 48.512 33.308 71.661  1.00 11.04 1 . C  ? 
ATOM   2698 C   C   . GLY GLY GLY A A 362  362  . 48.059 34.722 71.956  1.00 11.05 1 . C  ? 
ATOM   2699 O   O   . GLY GLY GLY A A 362  362  . 48.874 35.618 72.216  1.00 10.51 1 . O  ? 
ATOM   2700 N   N   . LYS LYS LYS A A 363  363  . 46.751 34.892 71.926  1.00 11.15 1 . N  ? 
ATOM   2701 CA  CA  . LYS LYS LYS A A 363  363  . 46.091 36.189 72.023  1.00 11.53 1 . C  ? 
ATOM   2702 CB  CB  . LYS LYS LYS A A 363  363  . 45.142 36.381 70.832  1.00 12.16 1 . C  ? 
ATOM   2703 CG  CG  . LYS LYS LYS A A 363  363  . 45.861 36.565 69.513  1.00 13.07 1 . C  ? 
ATOM   2704 CD  CD  . LYS LYS LYS A A 363  363  . 44.910 36.600 68.320  1.00 14.31 1 . C  ? 
ATOM   2705 CE  CE  . LYS LYS LYS A A 363  363  . 45.663 37.016 67.068  1.00 15.47 1 . C  ? 
ATOM   2706 NZ  NZ  . LYS LYS LYS A A 363  363  . 44.801 37.108 65.860  1.00 17.86 1 . N  ? 
ATOM   2707 C   C   . LYS LYS LYS A A 363  363  . 45.315 36.435 73.315  1.00 11.58 1 . C  ? 
ATOM   2708 O   O   . LYS LYS LYS A A 363  363  . 44.840 37.555 73.521  1.00 12.05 1 . O  ? 
ATOM   2709 N   N   . ASN ASN ASN A A 364  364  . 45.178 35.432 74.191  1.00 11.51 1 . N  ? 
ATOM   2710 CA  CA  . ASN ASN ASN A A 364  364  . 44.287 35.570 75.352  1.00 11.95 1 . C  ? 
ATOM   2711 CB  CB  . ASN ASN ASN A A 364  364  . 43.688 34.214 75.772  1.00 13.06 1 . C  ? 
ATOM   2712 CG  CG  . ASN ASN ASN A A 364  364  . 44.679 33.304 76.497  1.00 13.96 1 . C  ? 
ATOM   2713 OD1 OD1 . ASN ASN ASN A A 364  364  . 45.853 33.613 76.651  1.00 14.10 1 . O  ? 
ATOM   2714 ND2 ND2 . ASN ASN ASN A A 364  364  . 44.191 32.143 76.936  1.00 15.33 1 . N  ? 
ATOM   2715 C   C   . ASN ASN ASN A A 364  364  . 44.847 36.317 76.565  1.00 11.98 1 . C  ? 
ATOM   2716 O   O   . ASN ASN ASN A A 364  364  . 44.130 36.527 77.550  1.00 12.80 1 . O  ? 
ATOM   2717 N   N   . GLY GLY GLY A A 365  365  . 46.104 36.743 76.501  1.00 11.16 1 . N  ? 
ATOM   2718 CA  CA  . GLY GLY GLY A A 365  365  . 46.697 37.508 77.585  1.00 11.50 1 . C  ? 
ATOM   2719 C   C   . GLY GLY GLY A A 365  365  . 47.020 36.713 78.833  1.00 12.09 1 . C  ? 
ATOM   2720 O   O   . GLY GLY GLY A A 365  365  . 47.210 37.306 79.879  1.00 13.13 1 . O  ? 
ATOM   2721 N   N   . LYS LYS LYS A A 366  366  . 47.093 35.381 78.740  1.00 11.26 1 . N  ? 
ATOM   2722 CA  CA  . LYS LYS LYS A A 366  366  . 47.391 34.539 79.896  1.00 11.87 1 . C  ? 
ATOM   2723 CB  CB  . LYS LYS LYS A A 366  366  . 46.175 33.678 80.263  1.00 12.46 1 . C  ? 
ATOM   2724 CG  CG  . LYS LYS LYS A A 366  366  . 44.880 34.455 80.560  1.00 13.31 1 . C  ? 
ATOM   2725 CD  CD  . LYS LYS LYS A A 366  366  . 44.884 35.289 81.840  1.00 13.96 1 . C  ? 
ATOM   2726 CE  CE  . LYS LYS LYS A A 366  366  . 43.520 35.929 82.101  1.00 14.37 1 . C  ? 
ATOM   2727 NZ  NZ  . LYS LYS LYS A A 366  366  . 43.463 36.711 83.376  1.00 14.96 1 . N  ? 
ATOM   2728 C   C   . LYS LYS LYS A A 366  366  . 48.631 33.713 79.615  1.00 11.37 1 . C  ? 
ATOM   2729 O   O   . LYS LYS LYS A A 366  366  . 48.763 32.566 80.073  1.00 12.91 1 . O  ? 
ATOM   2730 N   N   . ASN ASN ASN A A 367  367  . 49.602 34.306 78.917  1.00 10.47 1 . N  ? 
ATOM   2731 CA  CA  . ASN ASN ASN A A 367  367  . 50.758 33.555 78.383  1.00 10.48 1 . C  ? 
ATOM   2732 CB  CB  . ASN ASN ASN A A 367  367  . 50.708 33.557 76.858  1.00 10.96 1 . C  ? 
ATOM   2733 CG  CG  . ASN ASN ASN A A 367  367  . 49.361 33.144 76.340  1.00 11.80 1 . C  ? 
ATOM   2734 OD1 OD1 . ASN ASN ASN A A 367  367  . 48.572 33.956 75.814  1.00 13.36 1 . O  ? 
ATOM   2735 ND2 ND2 . ASN ASN ASN A A 367  367  . 49.037 31.889 76.560  1.00 11.32 1 . N  ? 
ATOM   2736 C   C   . ASN ASN ASN A A 367  367  . 52.114 34.086 78.831  1.00 9.74  1 . C  ? 
ATOM   2737 O   O   . ASN ASN ASN A A 367  367  . 53.150 33.713 78.272  1.00 10.19 1 . O  ? 
ATOM   2738 N   N   . SER SER SER A A 368  368  . 52.140 34.896 79.883  1.00 9.23  1 . N  ? 
ATOM   2739 CA  CA  . SER SER SER A A 368  368  . 53.416 35.470 80.304  1.00 9.14  1 . C  ? 
ATOM   2740 CB  CB  . SER SER SER A A 368  368  . 53.228 36.512 81.408  1.00 9.06  1 . C  ? 
ATOM   2741 OG  OG  . SER SER SER A A 368  368  . 52.738 35.952 82.603  1.00 9.46  1 . O  ? 
ATOM   2742 C   C   . SER SER SER A A 368  368  . 54.435 34.434 80.759  1.00 9.13  1 . C  ? 
ATOM   2743 O   O   . SER SER SER A A 368  368  . 55.624 34.600 80.504  1.00 9.00  1 . O  ? 
ATOM   2744 N   N   . PHE PHE PHE A A 369  369  . 53.977 33.370 81.429  1.00 9.38  1 . N  ? 
ATOM   2745 CA  CA  . PHE PHE PHE A A 369  369  . 54.914 32.334 81.850  1.00 9.66  1 . C  ? 
ATOM   2746 CB  CB  . PHE PHE PHE A A 369  369  . 54.268 31.297 82.778  1.00 10.34 1 . C  ? 
ATOM   2747 CG  CG  . PHE PHE PHE A A 369  369  . 55.240 30.248 83.190  1.00 11.27 1 . C  ? 
ATOM   2748 CD1 CD1 . PHE PHE PHE A A 369  369  . 56.248 30.563 84.080  1.00 12.03 1 . C  ? 
ATOM   2749 CE1 CE1 . PHE PHE PHE A A 369  369  . 57.214 29.631 84.414  1.00 12.85 1 . C  ? 
ATOM   2750 CZ  CZ  . PHE PHE PHE A A 369  369  . 57.168 28.374 83.835  1.00 13.07 1 . C  ? 
ATOM   2751 CE2 CE2 . PHE PHE PHE A A 369  369  . 56.180 28.050 82.942  1.00 12.75 1 . C  ? 
ATOM   2752 CD2 CD2 . PHE PHE PHE A A 369  369  . 55.214 28.987 82.605  1.00 12.04 1 . C  ? 
ATOM   2753 C   C   . PHE PHE PHE A A 369  369  . 55.558 31.644 80.640  1.00 9.62  1 . C  ? 
ATOM   2754 O   O   . PHE PHE PHE A A 369  369  . 56.755 31.396 80.667  1.00 9.42  1 . O  ? 
ATOM   2755 N   N   . ALA ALA ALA A A 370  370  . 54.775 31.311 79.613  1.00 9.62  1 . N  ? 
ATOM   2756 CA  CA  . ALA ALA ALA A A 370  370  . 55.348 30.686 78.417  1.00 9.84  1 . C  ? 
ATOM   2757 CB  CB  . ALA ALA ALA A A 370  370  . 54.269 30.406 77.400  1.00 10.14 1 . C  ? 
ATOM   2758 C   C   . ALA ALA ALA A A 370  370  . 56.441 31.538 77.805  1.00 10.05 1 . C  ? 
ATOM   2759 O   O   . ALA ALA ALA A A 370  370  . 57.475 31.029 77.379  1.00 10.87 1 . O  ? 
ATOM   2760 N   N   . ILE ILE ILE A A 371  371  . 56.239 32.853 77.775  1.00 9.72  1 . N  ? 
ATOM   2761 CA  CA  . ILE ILE ILE A A 371  371  . 57.225 33.751 77.181  1.00 9.34  1 . C  ? 
ATOM   2762 CB  CB  . ILE ILE ILE A A 371  371  . 56.625 35.176 77.036  1.00 9.27  1 . C  ? 
ATOM   2763 CG1 CG1 . ILE ILE ILE A A 371  371  . 55.406 35.148 76.115  1.00 9.36  1 . C  ? 
ATOM   2764 CD1 CD1 . ILE ILE ILE A A 371  371  . 54.584 36.422 76.122  1.00 9.76  1 . C  ? 
ATOM   2765 CG2 CG2 . ILE ILE ILE A A 371  371  . 57.670 36.148 76.521  1.00 9.17  1 . C  ? 
ATOM   2766 C   C   . ILE ILE ILE A A 371  371  . 58.493 33.758 78.047  1.00 9.62  1 . C  ? 
ATOM   2767 O   O   . ILE ILE ILE A A 371  371  . 59.614 33.665 77.559  1.00 9.71  1 . O  ? 
ATOM   2768 N   N   . LEU LEU LEU A A 372  372  . 58.304 33.849 79.357  1.00 9.47  1 . N  ? 
ATOM   2769 CA  CA  . LEU LEU LEU A A 372  372  . 59.412 33.848 80.302  1.00 10.10 1 . C  ? 
ATOM   2770 CB  CB  . LEU LEU LEU A A 372  372  . 58.859 34.034 81.707  1.00 10.96 1 . C  ? 
ATOM   2771 CG  CG  . LEU LEU LEU A A 372  372  . 59.879 34.210 82.822  1.00 11.95 1 . C  ? 
ATOM   2772 CD1 CD1 . LEU LEU LEU A A 372  372  . 59.988 35.695 83.161  1.00 13.04 1 . C  ? 
ATOM   2773 CD2 CD2 . LEU LEU LEU A A 372  372  . 59.500 33.396 84.048  1.00 13.80 1 . C  ? 
ATOM   2774 C   C   . LEU LEU LEU A A 372  372  . 60.232 32.567 80.222  1.00 10.58 1 . C  ? 
ATOM   2775 O   O   . LEU LEU LEU A A 372  372  . 61.454 32.617 80.227  1.00 10.34 1 . O  ? 
ATOM   2776 N   N   . LYS LYS LYS A A 373  373  . 59.534 31.443 80.168  1.00 10.76 1 . N  ? 
ATOM   2777 CA  CA  . LYS LYS LYS A A 373  373  . 60.195 30.132 80.098  1.00 11.85 1 . C  ? 
ATOM   2778 CB  CB  . LYS LYS LYS A A 373  373  . 59.164 29.017 80.183  1.00 12.55 1 . C  ? 
ATOM   2779 CG  CG  . LYS LYS LYS A A 373  373  . 59.794 27.631 80.059  1.00 13.90 1 . C  ? 
ATOM   2780 CD  CD  . LYS LYS LYS A A 373  373  . 58.778 26.564 80.307  1.00 15.00 1 . C  ? 
ATOM   2781 CE  CE  . LYS LYS LYS A A 373  373  . 59.433 25.207 80.091  1.00 16.69 1 . C  ? 
ATOM   2782 NZ  NZ  . LYS LYS LYS A A 373  373  . 58.572 24.084 80.516  1.00 17.69 1 . N  ? 
ATOM   2783 C   C   . LYS LYS LYS A A 373  373  . 61.022 30.004 78.829  1.00 12.05 1 . C  ? 
ATOM   2784 O   O   . LYS LYS LYS A A 373  373  . 62.157 29.528 78.874  1.00 11.68 1 . O  ? 
ATOM   2785 N   N   . GLU GLU GLU A A 374  374  . 60.488 30.455 77.702  1.00 11.94 1 . N  ? 
ATOM   2786 CA  CA  A GLU GLU GLU A A 374  374  . 61.225 30.440 76.435  0.50 12.57 1 . C  ? 
ATOM   2787 CA  CA  B GLU GLU GLU A A 374  374  . 61.251 30.406 76.462  0.50 12.52 1 . C  ? 
ATOM   2788 CB  CB  A GLU GLU GLU A A 374  374  . 60.357 31.038 75.323  0.50 13.34 1 . C  ? 
ATOM   2789 CB  CB  B GLU GLU GLU A A 374  374  . 60.442 30.872 75.260  0.50 13.34 1 . C  ? 
ATOM   2790 CG  CG  A GLU GLU GLU A A 374  374  . 60.979 31.081 73.928  0.50 14.22 1 . C  ? 
ATOM   2791 CG  CG  B GLU GLU GLU A A 374  374  . 61.175 30.556 73.965  0.50 14.13 1 . C  ? 
ATOM   2792 CD  CD  A GLU GLU GLU A A 374  374  . 61.145 29.716 73.274  0.50 14.89 1 . C  ? 
ATOM   2793 CD  CD  B GLU GLU GLU A A 374  374  . 60.332 30.727 72.725  0.50 14.88 1 . C  ? 
ATOM   2794 OE1 OE1 A GLU GLU GLU A A 374  374  . 60.541 28.735 73.726  0.50 16.24 1 . O  ? 
ATOM   2795 OE1 OE1 B GLU GLU GLU A A 374  374  . 59.111 30.444 72.782  0.50 16.29 1 . O  ? 
ATOM   2796 OE2 OE2 A GLU GLU GLU A A 374  374  . 61.881 29.642 72.275  0.50 16.05 1 . O  ? 
ATOM   2797 OE2 OE2 B GLU GLU GLU A A 374  374  . 60.916 31.135 71.694  0.50 16.01 1 . O  ? 
ATOM   2798 C   C   . GLU GLU GLU A A 374  374  . 62.536 31.213 76.593  1.00 12.46 1 . C  ? 
ATOM   2799 O   O   . GLU GLU GLU A A 374  374  . 63.596 30.760 76.169  1.00 12.66 1 . O  ? 
ATOM   2800 N   N   . ALA ALA ALA A A 375  375  . 62.487 32.378 77.239  1.00 11.52 1 . N  ? 
ATOM   2801 CA  CA  . ALA ALA ALA A A 375  375  . 63.673 33.167 77.438  1.00 11.67 1 . C  ? 
ATOM   2802 CB  CB  . ALA ALA ALA A A 375  375  . 63.313 34.550 77.965  1.00 11.32 1 . C  ? 
ATOM   2803 C   C   . ALA ALA ALA A A 375  375  . 64.667 32.497 78.371  1.00 11.53 1 . C  ? 
ATOM   2804 O   O   . ALA ALA ALA A A 375  375  . 65.850 32.424 78.056  1.00 11.94 1 . O  ? 
ATOM   2805 N   N   . LEU LEU LEU A A 376  376  . 64.209 31.982 79.510  1.00 11.34 1 . N  ? 
ATOM   2806 CA  CA  . LEU LEU LEU A A 376  376  . 65.134 31.369 80.443  1.00 11.70 1 . C  ? 
ATOM   2807 CB  CB  . LEU LEU LEU A A 376  376  . 64.460 31.061 81.772  1.00 11.57 1 . C  ? 
ATOM   2808 CG  CG  . LEU LEU LEU A A 376  376  . 64.097 32.308 82.581  1.00 11.99 1 . C  ? 
ATOM   2809 CD1 CD1 . LEU LEU LEU A A 376  376  . 63.134 31.927 83.689  1.00 12.29 1 . C  ? 
ATOM   2810 CD2 CD2 . LEU LEU LEU A A 376  376  . 65.327 33.004 83.134  1.00 12.41 1 . C  ? 
ATOM   2811 C   C   . LEU LEU LEU A A 376  376  . 65.777 30.112 79.877  1.00 12.28 1 . C  ? 
ATOM   2812 O   O   . LEU LEU LEU A A 376  376  . 66.914 29.826 80.242  1.00 13.21 1 . O  ? 
ATOM   2813 N   N   . ASN ASN ASN A A 377  377  . 65.090 29.400 78.989  1.00 12.93 1 . N  ? 
ATOM   2814 CA  CA  . ASN ASN ASN A A 377  377  . 65.681 28.190 78.379  1.00 14.37 1 . C  ? 
ATOM   2815 CB  CB  . ASN ASN ASN A A 377  377  . 64.595 27.170 78.088  1.00 14.95 1 . C  ? 
ATOM   2816 CG  CG  . ASN ASN ASN A A 377  377  . 64.095 26.503 79.350  1.00 15.71 1 . C  ? 
ATOM   2817 OD1 OD1 . ASN ASN ASN A A 377  377  . 64.786 26.496 80.365  1.00 17.77 1 . O  ? 
ATOM   2818 ND2 ND2 . ASN ASN ASN A A 377  377  . 62.883 25.985 79.313  1.00 17.08 1 . N  ? 
ATOM   2819 C   C   . ASN ASN ASN A A 377  377  . 66.504 28.460 77.135  1.00 15.74 1 . C  ? 
ATOM   2820 O   O   . ASN ASN ASN A A 377  377  . 67.257 27.579 76.715  1.00 17.95 1 . O  ? 
ATOM   2821 N   N   . ASN ASN ASN A A 378  378  . 66.394 29.638 76.532  1.00 14.82 1 . N  ? 
ATOM   2822 CA  CA  . ASN ASN ASN A A 378  378  . 67.072 29.914 75.250  1.00 14.83 1 . C  ? 
ATOM   2823 CB  CB  . ASN ASN ASN A A 378  378  . 66.050 30.015 74.125  1.00 16.24 1 . C  ? 
ATOM   2824 CG  CG  . ASN ASN ASN A A 378  378  . 65.369 28.698 73.879  1.00 18.31 1 . C  ? 
ATOM   2825 OD1 OD1 . ASN ASN ASN A A 378  378  . 65.976 27.803 73.294  1.00 21.14 1 . O  ? 
ATOM   2826 ND2 ND2 . ASN ASN ASN A A 378  378  . 64.153 28.529 74.375  1.00 18.79 1 . N  ? 
ATOM   2827 C   C   . ASN ASN ASN A A 378  378  . 67.983 31.131 75.246  1.00 14.16 1 . C  ? 
ATOM   2828 O   O   . ASN ASN ASN A A 378  378  . 68.531 31.479 74.185  1.00 14.22 1 . O  ? 
ATOM   2829 N   N   . TYR TYR TYR A A 379  379  . 68.209 31.768 76.386  1.00 14.38 1 . N  ? 
ATOM   2830 CA  CA  . TYR TYR TYR A A 379  379  . 68.891 33.055 76.357  1.00 15.01 1 . C  ? 
ATOM   2831 CB  CB  . TYR TYR TYR A A 379  379  . 68.842 33.775 77.710  1.00 15.54 1 . C  ? 
ATOM   2832 CG  CG  . TYR TYR TYR A A 379  379  . 69.718 33.166 78.751  1.00 16.45 1 . C  ? 
ATOM   2833 CD1 CD1 . TYR TYR TYR A A 379  379  . 69.259 32.126 79.560  1.00 17.07 1 . C  ? 
ATOM   2834 CE1 CE1 . TYR TYR TYR A A 379  379  . 70.072 31.557 80.505  1.00 17.37 1 . C  ? 
ATOM   2835 CZ  CZ  . TYR TYR TYR A A 379  379  . 71.369 32.007 80.661  1.00 17.71 1 . C  ? 
ATOM   2836 OH  OH  . TYR TYR TYR A A 379  379  . 72.191 31.451 81.598  1.00 21.81 1 . O  ? 
ATOM   2837 CE2 CE2 . TYR TYR TYR A A 379  379  . 71.852 33.030 79.856  1.00 17.78 1 . C  ? 
ATOM   2838 CD2 CD2 . TYR TYR TYR A A 379  379  . 71.026 33.593 78.920  1.00 17.17 1 . C  ? 
ATOM   2839 C   C   . TYR TYR TYR A A 379  379  . 70.324 32.940 75.851  1.00 15.07 1 . C  ? 
ATOM   2840 O   O   . TYR TYR TYR A A 379  379  . 70.813 33.884 75.228  1.00 14.87 1 . O  ? 
ATOM   2841 N   N   . GLN GLN GLN A A 380  380  . 70.993 31.811 76.113  1.00 15.34 1 . N  ? 
ATOM   2842 CA  CA  . GLN GLN GLN A A 380  380  . 72.384 31.626 75.664  1.00 16.45 1 . C  ? 
ATOM   2843 CB  CB  . GLN GLN GLN A A 380  380  . 73.003 30.351 76.265  1.00 17.79 1 . C  ? 
ATOM   2844 CG  CG  . GLN GLN GLN A A 380  380  . 73.173 30.425 77.776  1.00 21.01 1 . C  ? 
ATOM   2845 CD  CD  . GLN GLN GLN A A 380  380  . 73.526 29.086 78.422  1.00 23.92 1 . C  ? 
ATOM   2846 OE1 OE1 . GLN GLN GLN A A 380  380  . 72.886 28.067 78.153  1.00 28.63 1 . O  ? 
ATOM   2847 NE2 NE2 . GLN GLN GLN A A 380  380  . 74.537 29.087 79.282  1.00 26.86 1 . N  ? 
ATOM   2848 C   C   . GLN GLN GLN A A 380  380  . 72.467 31.591 74.144  1.00 15.43 1 . C  ? 
ATOM   2849 O   O   . GLN GLN GLN A A 380  380  . 73.382 32.179 73.556  1.00 16.02 1 . O  ? 
ATOM   2850 N   N   . LYS LYS LYS A A 381  381  . 71.506 30.930 73.522  1.00 15.57 1 . N  ? 
ATOM   2851 CA  CA  . LYS LYS LYS A A 381  381  . 71.355 30.938 72.064  1.00 16.13 1 . C  ? 
ATOM   2852 CB  CB  . LYS LYS LYS A A 381  381  . 70.170 30.063 71.625  1.00 19.42 1 . C  ? 
ATOM   2853 CG  CG  . LYS LYS LYS A A 381  381  . 70.055 29.806 70.139  1.00 23.52 1 . C  ? 
ATOM   2854 CD  CD  . LYS LYS LYS A A 381  381  . 68.864 28.914 69.791  1.00 26.88 1 . C  ? 
ATOM   2855 CE  CE  . LYS LYS LYS A A 381  381  . 67.537 29.650 69.883  1.00 29.42 1 . C  ? 
ATOM   2856 NZ  NZ  . LYS LYS LYS A A 381  381  . 66.372 28.720 69.835  1.00 30.92 1 . N  ? 
ATOM   2857 C   C   . LYS LYS LYS A A 381  381  . 71.149 32.364 71.547  1.00 15.41 1 . C  ? 
ATOM   2858 O   O   . LYS LYS LYS A A 381  381  . 71.754 32.783 70.559  1.00 15.97 1 . O  ? 
ATOM   2859 N   N   . TRP TRP TRP A A 382  382  . 70.292 33.116 72.227  1.00 14.08 1 . N  ? 
ATOM   2860 CA  CA  . TRP TRP TRP A A 382  382  . 70.010 34.481 71.809  1.00 13.48 1 . C  ? 
ATOM   2861 CB  CB  . TRP TRP TRP A A 382  382  . 68.862 35.052 72.643  1.00 12.66 1 . C  ? 
ATOM   2862 CG  CG  . TRP TRP TRP A A 382  382  . 67.549 34.352 72.506  1.00 12.57 1 . C  ? 
ATOM   2863 CD1 CD1 . TRP TRP TRP A A 382  382  . 67.206 33.403 71.598  1.00 13.17 1 . C  ? 
ATOM   2864 NE1 NE1 . TRP TRP TRP A A 382  382  . 65.908 33.029 71.780  1.00 13.37 1 . N  ? 
ATOM   2865 CE2 CE2 . TRP TRP TRP A A 382  382  . 65.367 33.761 72.804  1.00 12.49 1 . C  ? 
ATOM   2866 CD2 CD2 . TRP TRP TRP A A 382  382  . 66.374 34.606 73.288  1.00 12.14 1 . C  ? 
ATOM   2867 CE3 CE3 . TRP TRP TRP A A 382  382  . 66.082 35.471 74.350  1.00 11.92 1 . C  ? 
ATOM   2868 CZ3 CZ3 . TRP TRP TRP A A 382  382  . 64.789 35.465 74.879  1.00 11.84 1 . C  ? 
ATOM   2869 CH2 CH2 . TRP TRP TRP A A 382  382  . 63.814 34.617 74.368  1.00 11.99 1 . C  ? 
ATOM   2870 CZ2 CZ2 . TRP TRP TRP A A 382  382  . 64.072 33.757 73.338  1.00 12.13 1 . C  ? 
ATOM   2871 C   C   . TRP TRP TRP A A 382  382  . 71.240 35.379 71.934  1.00 12.93 1 . C  ? 
ATOM   2872 O   O   . TRP TRP TRP A A 382  382  . 71.487 36.225 71.065  1.00 12.82 1 . O  ? 
ATOM   2873 N   N   . GLU GLU GLU A A 383  383  . 72.019 35.205 72.997  1.00 12.74 1 . N  ? 
ATOM   2874 CA  CA  . GLU GLU GLU A A 383  383  . 73.261 35.961 73.142  1.00 13.22 1 . C  ? 
ATOM   2875 CB  CB  . GLU GLU GLU A A 383  383  . 74.009 35.579 74.402  1.00 13.88 1 . C  ? 
ATOM   2876 CG  CG  . GLU GLU GLU A A 383  383  . 73.357 36.041 75.686  1.00 14.54 1 . C  ? 
ATOM   2877 CD  CD  . GLU GLU GLU A A 383  383  . 74.199 35.652 76.870  1.00 15.17 1 . C  ? 
ATOM   2878 OE1 OE1 . GLU GLU GLU A A 383  383  . 74.037 34.498 77.341  1.00 17.73 1 . O  ? 
ATOM   2879 OE2 OE2 . GLU GLU GLU A A 383  383  . 75.059 36.455 77.271  1.00 14.43 1 . O  ? 
ATOM   2880 C   C   . GLU GLU GLU A A 383  383  . 74.193 35.739 71.960  1.00 13.70 1 . C  ? 
ATOM   2881 O   O   . GLU GLU GLU A A 383  383  . 74.795 36.683 71.449  1.00 13.71 1 . O  ? 
ATOM   2882 N   N   . LYS LYS LYS A A 384  384  . 74.321 34.475 71.557  1.00 14.42 1 . N  ? 
ATOM   2883 CA  CA  . LYS LYS LYS A A 384  384  . 75.182 34.109 70.432  1.00 15.29 1 . C  ? 
ATOM   2884 CB  CB  . LYS LYS LYS A A 384  384  . 75.264 32.576 70.305  1.00 17.37 1 . C  ? 
ATOM   2885 CG  CG  . LYS LYS LYS A A 384  384  . 76.139 32.051 69.166  1.00 21.27 1 . C  ? 
ATOM   2886 CD  CD  . LYS LYS LYS A A 384  384  . 77.575 32.525 69.286  1.00 23.90 1 . C  ? 
ATOM   2887 CE  CE  . LYS LYS LYS A A 384  384  . 78.518 31.634 68.487  1.00 26.41 1 . C  ? 
ATOM   2888 NZ  NZ  . LYS LYS LYS A A 384  384  . 78.094 31.477 67.072  1.00 27.77 1 . N  ? 
ATOM   2889 C   C   . LYS LYS LYS A A 384  384  . 74.669 34.706 69.136  1.00 14.44 1 . C  ? 
ATOM   2890 O   O   . LYS LYS LYS A A 384  384  . 75.457 35.178 68.322  1.00 14.59 1 . O  ? 
ATOM   2891 N   N   . MET MET MET A A 385  385  . 73.355 34.695 68.947  1.00 13.83 1 . N  ? 
ATOM   2892 CA  CA  . MET MET MET A A 385  385  . 72.763 35.286 67.752  1.00 13.85 1 . C  ? 
ATOM   2893 CB  CB  . MET MET MET A A 385  385  . 71.269 34.996 67.672  1.00 15.59 1 . C  ? 
ATOM   2894 CG  CG  . MET MET MET A A 385  385  . 70.966 33.506 67.539  1.00 17.04 1 . C  ? 
ATOM   2895 SD  SD  . MET MET MET A A 385  385  . 69.309 33.075 68.071  1.00 21.84 1 . S  ? 
ATOM   2896 CE  CE  . MET MET MET A A 385  385  . 68.571 33.372 66.516  1.00 21.48 1 . C  ? 
ATOM   2897 C   C   . MET MET MET A A 385  385  . 73.031 36.795 67.678  1.00 13.35 1 . C  ? 
ATOM   2898 O   O   . MET MET MET A A 385  385  . 73.351 37.313 66.609  1.00 12.91 1 . O  ? 
ATOM   2899 N   N   . ILE ILE ILE A A 386  386  . 72.962 37.475 68.817  1.00 12.72 1 . N  ? 
ATOM   2900 CA  CA  . ILE ILE ILE A A 386  386  . 73.309 38.900 68.875  1.00 12.66 1 . C  ? 
ATOM   2901 CB  CB  . ILE ILE ILE A A 386  386  . 72.847 39.531 70.204  1.00 12.21 1 . C  ? 
ATOM   2902 CG1 CG1 . ILE ILE ILE A A 386  386  . 71.313 39.591 70.226  1.00 12.22 1 . C  ? 
ATOM   2903 CD1 CD1 . ILE ILE ILE A A 386  386  . 70.715 39.761 71.594  1.00 12.26 1 . C  ? 
ATOM   2904 CG2 CG2 . ILE ILE ILE A A 386  386  . 73.440 40.920 70.400  1.00 12.25 1 . C  ? 
ATOM   2905 C   C   . ILE ILE ILE A A 386  386  . 74.791 39.121 68.592  1.00 13.06 1 . C  ? 
ATOM   2906 O   O   . ILE ILE ILE A A 386  386  . 75.159 40.007 67.815  1.00 12.51 1 . O  ? 
ATOM   2907 N   N   . ASP ASP ASP A A 387  387  . 75.648 38.304 69.196  1.00 13.55 1 . N  ? 
ATOM   2908 CA  CA  . ASP ASP ASP A A 387  387  . 77.070 38.401 68.927  1.00 13.76 1 . C  ? 
ATOM   2909 CB  CB  . ASP ASP ASP A A 387  387  . 77.854 37.400 69.776  1.00 14.54 1 . C  ? 
ATOM   2910 CG  CG  . ASP ASP ASP A A 387  387  . 77.888 37.755 71.252  1.00 15.79 1 . C  ? 
ATOM   2911 OD1 OD1 . ASP ASP ASP A A 387  387  . 77.652 38.915 71.635  1.00 18.00 1 . O  ? 
ATOM   2912 OD2 OD2 . ASP ASP ASP A A 387  387  . 78.208 36.859 72.059  1.00 18.22 1 . O  ? 
ATOM   2913 C   C   . ASP ASP ASP A A 387  387  . 77.372 38.173 67.456  1.00 13.38 1 . C  ? 
ATOM   2914 O   O   . ASP ASP ASP A A 387  387  . 78.205 38.893 66.886  1.00 12.85 1 . O  ? 
ATOM   2915 N   N   . ASP ASP ASP A A 388  388  . 76.675 37.223 66.835  1.00 14.20 1 . N  ? 
ATOM   2916 CA  CA  . ASP ASP ASP A A 388  388  . 76.921 36.889 65.431  1.00 15.10 1 . C  ? 
ATOM   2917 CB  CB  . ASP ASP ASP A A 388  388  . 76.069 35.711 64.924  1.00 16.99 1 . C  ? 
ATOM   2918 CG  CG  . ASP ASP ASP A A 388  388  . 76.500 34.345 65.469  1.00 20.43 1 . C  ? 
ATOM   2919 OD1 OD1 . ASP ASP ASP A A 388  388  . 77.602 34.195 66.013  1.00 21.66 1 . O  ? 
ATOM   2920 OD2 OD2 . ASP ASP ASP A A 388  388  . 75.678 33.405 65.340  1.00 25.36 1 . O  ? 
ATOM   2921 C   C   . ASP ASP ASP A A 388  388  . 76.637 38.096 64.539  1.00 13.99 1 . C  ? 
ATOM   2922 O   O   . ASP ASP ASP A A 388  388  . 77.341 38.300 63.549  1.00 15.34 1 . O  ? 
ATOM   2923 N   N   . TRP TRP TRP A A 389  389  . 75.603 38.879 64.849  1.00 12.87 1 . N  ? 
ATOM   2924 CA  CA  A TRP TRP TRP A A 389  389  . 75.295 40.034 64.002  0.50 12.60 1 . C  ? 
ATOM   2925 CA  CA  B TRP TRP TRP A A 389  389  . 75.250 40.048 64.032  0.50 13.59 1 . C  ? 
ATOM   2926 CB  CB  A TRP TRP TRP A A 389  389  . 73.787 40.316 63.897  0.50 11.83 1 . C  ? 
ATOM   2927 CB  CB  B TRP TRP TRP A A 389  389  . 73.769 40.413 64.199  0.50 14.05 1 . C  ? 
ATOM   2928 CG  CG  A TRP TRP TRP A A 389  389  . 73.037 40.977 65.018  0.50 10.99 1 . C  ? 
ATOM   2929 CG  CG  B TRP TRP TRP A A 389  389  . 73.503 41.867 63.975  0.50 14.78 1 . C  ? 
ATOM   2930 CD1 CD1 A TRP TRP TRP A A 389  389  . 72.282 40.357 65.963  0.50 10.56 1 . C  ? 
ATOM   2931 CD1 CD1 B TRP TRP TRP A A 389  389  . 73.815 42.604 62.862  0.50 15.16 1 . C  ? 
ATOM   2932 NE1 NE1 A TRP TRP TRP A A 389  389  . 71.658 41.283 66.759  0.50 10.40 1 . N  ? 
ATOM   2933 NE1 NE1 B TRP TRP TRP A A 389  389  . 73.432 43.903 63.034  0.50 15.32 1 . N  ? 
ATOM   2934 CE2 CE2 A TRP TRP TRP A A 389  389  . 71.980 42.535 66.317  0.50 10.69 1 . C  ? 
ATOM   2935 CE2 CE2 B TRP TRP TRP A A 389  389  . 72.856 44.038 64.269  0.50 15.58 1 . C  ? 
ATOM   2936 CD2 CD2 A TRP TRP TRP A A 389  389  . 72.837 42.381 65.204  0.50 10.83 1 . C  ? 
ATOM   2937 CD2 CD2 B TRP TRP TRP A A 389  389  . 72.894 42.775 64.895  0.50 15.04 1 . C  ? 
ATOM   2938 CE3 CE3 A TRP TRP TRP A A 389  389  . 73.300 43.521 64.548  0.50 10.94 1 . C  ? 
ATOM   2939 CE3 CE3 B TRP TRP TRP A A 389  389  . 72.341 42.638 66.171  0.50 15.55 1 . C  ? 
ATOM   2940 CZ3 CZ3 A TRP TRP TRP A A 389  389  . 72.897 44.763 65.021  0.50 11.02 1 . C  ? 
ATOM   2941 CZ3 CZ3 B TRP TRP TRP A A 389  389  . 71.793 43.743 66.772  0.50 15.96 1 . C  ? 
ATOM   2942 CH2 CH2 A TRP TRP TRP A A 389  389  . 72.068 44.875 66.133  0.50 11.23 1 . C  ? 
ATOM   2943 CH2 CH2 B TRP TRP TRP A A 389  389  . 71.776 44.984 66.129  0.50 15.91 1 . C  ? 
ATOM   2944 CZ2 CZ2 A TRP TRP TRP A A 389  389  . 71.581 43.777 66.782  0.50 11.10 1 . C  ? 
ATOM   2945 CZ2 CZ2 B TRP TRP TRP A A 389  389  . 72.304 45.150 64.880  0.50 15.45 1 . C  ? 
ATOM   2946 C   C   . TRP TRP TRP A A 389  389  . 76.132 41.260 64.337  1.00 13.37 1 . C  ? 
ATOM   2947 O   O   . TRP TRP TRP A A 389  389  . 76.430 42.064 63.436  1.00 16.46 1 . O  ? 
ATOM   2948 N   N   . GLN GLN GLN A A 390  390  . 76.541 41.422 65.588  1.00 12.54 1 . N  ? 
ATOM   2949 CA  CA  . GLN GLN GLN A A 390  390  . 77.400 42.559 65.946  1.00 13.34 1 . C  ? 
ATOM   2950 CB  CB  . GLN GLN GLN A A 390  390  . 77.306 42.870 67.439  1.00 13.27 1 . C  ? 
ATOM   2951 CG  CG  . GLN GLN GLN A A 390  390  . 75.929 43.348 67.905  1.00 13.67 1 . C  ? 
ATOM   2952 CD  CD  . GLN GLN GLN A A 390  390  . 75.955 43.845 69.341  1.00 14.08 1 . C  ? 
ATOM   2953 OE1 OE1 . GLN GLN GLN A A 390  390  . 76.701 43.350 70.172  1.00 15.54 1 . O  ? 
ATOM   2954 NE2 NE2 . GLN GLN GLN A A 390  390  . 75.114 44.844 69.646  1.00 15.59 1 . N  ? 
ATOM   2955 C   C   . GLN GLN GLN A A 390  390  . 78.871 42.352 65.519  1.00 14.02 1 . C  ? 
ATOM   2956 O   O   . GLN GLN GLN A A 390  390  . 79.573 43.328 65.244  1.00 13.03 1 . O  ? 
ATOM   2957 N   N   . LYS LYS LYS A A 391  391  . 79.307 41.093 65.433  1.00 15.14 1 . N  ? 
ATOM   2958 CA  CA  . LYS LYS LYS A A 391  391  . 80.735 40.785 65.222  1.00 17.19 1 . C  ? 
ATOM   2959 CB  CB  . LYS LYS LYS A A 391  391  . 80.989 39.279 65.274  1.00 19.35 1 . C  ? 
ATOM   2960 CG  CG  . LYS LYS LYS A A 391  391  . 82.457 38.911 65.079  1.00 22.68 1 . C  ? 
ATOM   2961 CD  CD  . LYS LYS LYS A A 391  391  . 82.795 37.547 65.642  1.00 25.78 1 . C  ? 
ATOM   2962 CE  CE  . LYS LYS LYS A A 391  391  . 84.248 37.198 65.347  1.00 28.67 1 . C  ? 
ATOM   2963 NZ  NZ  . LYS LYS LYS A A 391  391  . 84.717 36.047 66.175  1.00 30.92 1 . N  ? 
ATOM   2964 C   C   . LYS LYS LYS A A 391  391  . 81.366 41.373 63.968  1.00 17.56 1 . C  ? 
ATOM   2965 O   O   . LYS LYS LYS A A 391  391  . 82.478 41.876 64.064  1.00 15.74 1 . O  ? 
ATOM   2966 N   N   . PRO PRO PRO A A 392  392  . 80.696 41.312 62.801  1.00 19.01 1 . N  ? 
ATOM   2967 CA  CA  . PRO PRO PRO A A 392  392  . 81.335 41.888 61.597  1.00 19.81 1 . C  ? 
ATOM   2968 CB  CB  . PRO PRO PRO A A 392  392  . 80.262 41.723 60.522  1.00 21.15 1 . C  ? 
ATOM   2969 CG  CG  . PRO PRO PRO A A 392  392  . 79.564 40.467 60.937  1.00 21.37 1 . C  ? 
ATOM   2970 CD  CD  . PRO PRO PRO A A 392  392  . 79.470 40.569 62.441  1.00 20.84 1 . C  ? 
ATOM   2971 C   C   . PRO PRO PRO A A 392  392  . 81.752 43.349 61.744  1.00 18.92 1 . C  ? 
ATOM   2972 O   O   . PRO PRO PRO A A 392  392  . 82.772 43.762 61.188  1.00 19.61 1 . O  ? 
ATOM   2973 N   N   . ILE ILE ILE A A 393  393  . 80.971 44.135 62.471  1.00 16.33 1 . N  ? 
ATOM   2974 CA  CA  . ILE ILE ILE A A 393  393  . 81.299 45.519 62.693  1.00 15.59 1 . C  ? 
ATOM   2975 CB  CB  . ILE ILE ILE A A 393  393  . 80.028 46.331 63.002  1.00 17.02 1 . C  ? 
ATOM   2976 CG1 CG1 . ILE ILE ILE A A 393  393  . 79.128 46.330 61.754  1.00 19.62 1 . C  ? 
ATOM   2977 CD1 CD1 . ILE ILE ILE A A 393  393  . 77.666 46.454 62.071  1.00 21.07 1 . C  ? 
ATOM   2978 CG2 CG2 . ILE ILE ILE A A 393  393  . 80.371 47.746 63.426  1.00 16.68 1 . C  ? 
ATOM   2979 C   C   . ILE ILE ILE A A 393  393  . 82.314 45.637 63.823  1.00 13.90 1 . C  ? 
ATOM   2980 O   O   . ILE ILE ILE A A 393  393  . 83.324 46.313 63.677  1.00 12.62 1 . O  ? 
ATOM   2981 N   N   . LEU LEU LEU A A 394  394  . 82.060 44.987 64.950  1.00 13.41 1 . N  ? 
ATOM   2982 CA  CA  . LEU LEU LEU A A 394  394  . 82.945 45.124 66.109  1.00 13.57 1 . C  ? 
ATOM   2983 CB  CB  . LEU LEU LEU A A 394  394  . 82.403 44.357 67.317  1.00 14.21 1 . C  ? 
ATOM   2984 CG  CG  . LEU LEU LEU A A 394  394  . 81.111 44.931 67.923  1.00 14.67 1 . C  ? 
ATOM   2985 CD1 CD1 . LEU LEU LEU A A 394  394  . 80.689 44.066 69.101  1.00 15.79 1 . C  ? 
ATOM   2986 CD2 CD2 . LEU LEU LEU A A 394  394  . 81.275 46.394 68.346  1.00 15.67 1 . C  ? 
ATOM   2987 C   C   . LEU LEU LEU A A 394  394  . 84.364 44.650 65.802  1.00 13.09 1 . C  ? 
ATOM   2988 O   O   . LEU LEU LEU A A 394  394  . 85.329 45.274 66.250  1.00 12.98 1 . O  ? 
ATOM   2989 N   N   . SER SER SER A A 395  395  . 84.479 43.596 65.004  1.00 13.03 1 . N  ? 
ATOM   2990 CA  CA  . SER SER SER A A 395  395  . 85.784 43.042 64.618  1.00 13.56 1 . C  ? 
ATOM   2991 CB  CB  . SER SER SER A A 395  395  . 85.602 41.609 64.092  1.00 14.50 1 . C  ? 
ATOM   2992 OG  OG  . SER SER SER A A 395  395  . 84.975 41.585 62.826  1.00 17.34 1 . O  ? 
ATOM   2993 C   C   . SER SER SER A A 395  395  . 86.542 43.859 63.576  1.00 13.43 1 . C  ? 
ATOM   2994 O   O   . SER SER SER A A 395  395  . 87.703 43.556 63.291  1.00 13.96 1 . O  ? 
ATOM   2995 N   N   . ASN ASN ASN A A 396  396  . 85.921 44.852 62.971  1.00 11.69 1 . N  ? 
ATOM   2996 CA  CA  . ASN ASN ASN A A 396  396  . 86.573 45.658 61.959  1.00 11.44 1 . C  ? 
ATOM   2997 CB  CB  . ASN ASN ASN A A 396  396  . 85.532 46.283 61.022  1.00 11.80 1 . C  ? 
ATOM   2998 CG  CG  . ASN ASN ASN A A 396  396  . 86.155 47.041 59.870  1.00 12.44 1 . C  ? 
ATOM   2999 OD1 OD1 . ASN ASN ASN A A 396  396  . 87.314 47.472 59.935  1.00 12.39 1 . O  ? 
ATOM   3000 ND2 ND2 . ASN ASN ASN A A 396  396  . 85.386 47.240 58.815  1.00 13.16 1 . N  ? 
ATOM   3001 C   C   . ASN ASN ASN A A 396  396  . 87.395 46.735 62.640  1.00 11.47 1 . C  ? 
ATOM   3002 O   O   . ASN ASN ASN A A 396  396  . 86.875 47.782 63.054  1.00 12.12 1 . O  ? 
ATOM   3003 N   N   . LYS LYS LYS A A 397  397  . 88.692 46.489 62.742  1.00 11.26 1 . N  ? 
ATOM   3004 CA  CA  . LYS LYS LYS A A 397  397  . 89.588 47.387 63.479  1.00 11.47 1 . C  ? 
ATOM   3005 CB  CB  . LYS LYS LYS A A 397  397  . 90.831 46.624 63.971  1.00 12.67 1 . C  ? 
ATOM   3006 CG  CG  . LYS LYS LYS A A 397  397  . 90.520 45.386 64.807  1.00 14.34 1 . C  ? 
ATOM   3007 CD  CD  . LYS LYS LYS A A 397  397  . 89.581 45.644 65.974  1.00 16.54 1 . C  ? 
ATOM   3008 CE  CE  . LYS LYS LYS A A 397  397  . 90.171 46.561 67.009  1.00 18.39 1 . C  ? 
ATOM   3009 NZ  NZ  . LYS LYS LYS A A 397  397  . 89.317 46.531 68.233  1.00 20.82 1 . N  ? 
ATOM   3010 C   C   . LYS LYS LYS A A 397  397  . 89.989 48.639 62.703  1.00 10.73 1 . C  ? 
ATOM   3011 O   O   . LYS LYS LYS A A 397  397  . 90.725 49.479 63.230  1.00 10.88 1 . O  ? 
ATOM   3012 N   N   . SER SER SER A A 398  398  . 89.488 48.803 61.476  1.00 10.18 1 . N  ? 
ATOM   3013 CA  CA  . SER SER SER A A 398  398  . 89.656 50.063 60.762  1.00 10.99 1 . C  ? 
ATOM   3014 CB  CB  . SER SER SER A A 398  398  . 89.534 49.886 59.251  1.00 11.19 1 . C  ? 
ATOM   3015 OG  OG  . SER SER SER A A 398  398  . 88.157 49.730 58.860  1.00 12.13 1 . O  ? 
ATOM   3016 C   C   . SER SER SER A A 398  398  . 88.669 51.122 61.230  1.00 10.95 1 . C  ? 
ATOM   3017 O   O   . SER SER SER A A 398  398  . 88.872 52.297 60.957  1.00 11.99 1 . O  ? 
ATOM   3018 N   N   . LYS LYS LYS A A 399  399  . 87.601 50.701 61.909  1.00 11.65 1 . N  ? 
ATOM   3019 CA  CA  . LYS LYS LYS A A 399  399  . 86.562 51.650 62.328  1.00 12.35 1 . C  ? 
ATOM   3020 CB  CB  . LYS LYS LYS A A 399  399  . 85.183 51.061 62.046  1.00 13.78 1 . C  ? 
ATOM   3021 CG  CG  . LYS LYS LYS A A 399  399  . 84.893 50.954 60.558  1.00 15.37 1 . C  ? 
ATOM   3022 CD  CD  . LYS LYS LYS A A 399  399  . 83.527 50.373 60.231  1.00 17.22 1 . C  ? 
ATOM   3023 CE  CE  . LYS LYS LYS A A 399  399  . 83.299 50.381 58.728  1.00 18.15 1 . C  ? 
ATOM   3024 NZ  NZ  . LYS LYS LYS A A 399  399  . 82.073 49.648 58.369  1.00 19.52 1 . N  ? 
ATOM   3025 C   C   . LYS LYS LYS A A 399  399  . 86.748 52.030 63.789  1.00 12.34 1 . C  ? 
ATOM   3026 O   O   . LYS LYS LYS A A 399  399  . 86.959 51.155 64.620  1.00 11.78 1 . O  ? 
ATOM   3027 N   N   . PRO PRO PRO A A 400  400  . 86.682 53.334 64.120  1.00 11.97 1 . N  ? 
ATOM   3028 CA  CA  . PRO PRO PRO A A 400  400  . 86.863 53.738 65.515  1.00 12.35 1 . C  ? 
ATOM   3029 CB  CB  . PRO PRO PRO A A 400  400  . 86.907 55.273 65.457  1.00 12.94 1 . C  ? 
ATOM   3030 CG  CG  . PRO PRO PRO A A 400  400  . 87.122 55.600 64.034  1.00 15.05 1 . C  ? 
ATOM   3031 CD  CD  . PRO PRO PRO A A 400  400  . 86.481 54.503 63.246  1.00 13.44 1 . C  ? 
ATOM   3032 C   C   . PRO PRO PRO A A 400  400  . 85.708 53.280 66.395  1.00 11.99 1 . C  ? 
ATOM   3033 O   O   . PRO PRO PRO A A 400  400  . 84.569 53.126 65.935  1.00 11.57 1 . O  ? 
ATOM   3034 N   N   . ASP ASP ASP A A 401  401  . 86.004 53.114 67.664  1.00 11.83 1 . N  ? 
ATOM   3035 CA  CA  . ASP ASP ASP A A 401  401  . 84.990 52.638 68.595  1.00 12.33 1 . C  ? 
ATOM   3036 CB  CB  . ASP ASP ASP A A 401  401  . 85.623 52.253 69.933  1.00 14.63 1 . C  ? 
ATOM   3037 CG  CG  . ASP ASP ASP A A 401  401  . 86.199 50.801 69.908  1.00 16.75 1 . C  ? 
ATOM   3038 OD1 OD1 . ASP ASP ASP A A 401  401  . 85.720 49.954 69.124  1.00 20.45 1 . O  ? 
ATOM   3039 OD2 OD2 . ASP ASP ASP A A 401  401  . 87.029 50.468 70.757  1.00 24.06 1 . O  ? 
ATOM   3040 C   C   . ASP ASP ASP A A 401  401  . 83.818 53.603 68.759  1.00 11.26 1 . C  ? 
ATOM   3041 O   O   . ASP ASP ASP A A 401  401  . 82.696 53.133 68.855  1.00 10.76 1 . O  ? 
ATOM   3042 N   N   . TRP TRP TRP A A 402  402  . 84.048 54.911 68.683  1.00 10.59 1 . N  ? 
ATOM   3043 CA  CA  . TRP TRP TRP A A 402  402  . 82.955 55.866 68.847  1.00 10.57 1 . C  ? 
ATOM   3044 CB  CB  . TRP TRP TRP A A 402  402  . 83.452 57.314 68.844  1.00 10.92 1 . C  ? 
ATOM   3045 CG  CG  . TRP TRP TRP A A 402  402  . 84.016 57.800 67.535  1.00 10.90 1 . C  ? 
ATOM   3046 CD1 CD1 . TRP TRP TRP A A 402  402  . 85.334 57.909 67.211  1.00 11.67 1 . C  ? 
ATOM   3047 NE1 NE1 . TRP TRP TRP A A 402  402  . 85.469 58.401 65.938  1.00 11.64 1 . N  ? 
ATOM   3048 CE2 CE2 . TRP TRP TRP A A 402  402  . 84.230 58.643 65.417  1.00 11.33 1 . C  ? 
ATOM   3049 CD2 CD2 . TRP TRP TRP A A 402  402  . 83.281 58.266 66.404  1.00 11.14 1 . C  ? 
ATOM   3050 CE3 CE3 . TRP TRP TRP A A 402  402  . 81.915 58.419 66.123  1.00 11.09 1 . C  ? 
ATOM   3051 CZ3 CZ3 . TRP TRP TRP A A 402  402  . 81.535 58.910 64.893  1.00 11.32 1 . C  ? 
ATOM   3052 CH2 CH2 . TRP TRP TRP A A 402  402  . 82.510 59.263 63.917  1.00 11.79 1 . C  ? 
ATOM   3053 CZ2 CZ2 . TRP TRP TRP A A 402  402  . 83.850 59.129 64.169  1.00 11.67 1 . C  ? 
ATOM   3054 C   C   . TRP TRP TRP A A 402  402  . 81.893 55.649 67.783  1.00 10.28 1 . C  ? 
ATOM   3055 O   O   . TRP TRP TRP A A 402  402  . 80.697 55.806 68.035  1.00 9.84  1 . O  ? 
ATOM   3056 N   N   . TYR TYR TYR A A 403  403  . 82.320 55.309 66.576  1.00 9.90  1 . N  ? 
ATOM   3057 CA  CA  . TYR TYR TYR A A 403  403  . 81.399 55.097 65.475  1.00 10.19 1 . C  ? 
ATOM   3058 CB  CB  . TYR TYR TYR A A 403  403  . 82.185 54.973 64.154  1.00 10.73 1 . C  ? 
ATOM   3059 CG  CG  . TYR TYR TYR A A 403  403  . 81.367 54.408 63.018  1.00 11.45 1 . C  ? 
ATOM   3060 CD1 CD1 . TYR TYR TYR A A 403  403  . 80.481 55.215 62.311  1.00 12.11 1 . C  ? 
ATOM   3061 CE1 CE1 . TYR TYR TYR A A 403  403  . 79.719 54.700 61.278  1.00 12.70 1 . C  ? 
ATOM   3062 CZ  CZ  . TYR TYR TYR A A 403  403  . 79.806 53.349 60.972  1.00 13.30 1 . C  ? 
ATOM   3063 OH  OH  . TYR TYR TYR A A 403  403  . 79.060 52.807 59.950  1.00 15.36 1 . O  ? 
ATOM   3064 CE2 CE2 . TYR TYR TYR A A 403  403  . 80.676 52.524 61.668  1.00 13.16 1 . C  ? 
ATOM   3065 CD2 CD2 . TYR TYR TYR A A 403  403  . 81.438 53.067 62.690  1.00 12.78 1 . C  ? 
ATOM   3066 C   C   . TYR TYR TYR A A 403  403  . 80.525 53.875 65.764  1.00 10.25 1 . C  ? 
ATOM   3067 O   O   . TYR TYR TYR A A 403  403  . 79.317 53.895 65.509  1.00 10.56 1 . O  ? 
ATOM   3068 N   N   . LYS LYS LYS A A 404  404  . 81.133 52.827 66.310  1.00 10.19 1 . N  ? 
ATOM   3069 CA  CA  . LYS LYS LYS A A 404  404  . 80.403 51.630 66.689  1.00 10.15 1 . C  ? 
ATOM   3070 CB  CB  . LYS LYS LYS A A 404  404  . 81.378 50.533 67.090  1.00 10.53 1 . C  ? 
ATOM   3071 CG  CG  . LYS LYS LYS A A 404  404  . 82.336 50.171 65.961  1.00 12.16 1 . C  ? 
ATOM   3072 CD  CD  . LYS LYS LYS A A 404  404  . 83.449 49.243 66.364  1.00 13.17 1 . C  ? 
ATOM   3073 CE  CE  . LYS LYS LYS A A 404  404  . 84.362 49.074 65.165  1.00 14.08 1 . C  ? 
ATOM   3074 NZ  NZ  . LYS LYS LYS A A 404  404  . 85.429 48.096 65.418  1.00 15.64 1 . N  ? 
ATOM   3075 C   C   . LYS LYS LYS A A 404  404  . 79.415 51.929 67.818  1.00 10.00 1 . C  ? 
ATOM   3076 O   O   . LYS LYS LYS A A 404  404  . 78.294 51.408 67.807  1.00 9.85  1 . O  ? 
ATOM   3077 N   N   . THR THR THR A A 405  405  . 79.812 52.778 68.772  1.00 9.41  1 . N  ? 
ATOM   3078 CA  CA  . THR THR THR A A 405  405  . 78.911 53.177 69.848  1.00 9.52  1 . C  ? 
ATOM   3079 CB  CB  . THR THR THR A A 405  405  . 79.564 54.213 70.772  1.00 9.66  1 . C  ? 
ATOM   3080 OG1 OG1 . THR THR THR A A 405  405  . 80.852 53.731 71.183  1.00 10.55 1 . O  ? 
ATOM   3081 CG2 CG2 . THR THR THR A A 405  405  . 78.689 54.531 71.981  1.00 9.88  1 . C  ? 
ATOM   3082 C   C   . THR THR THR A A 405  405  . 77.627 53.760 69.274  1.00 9.56  1 . C  ? 
ATOM   3083 O   O   . THR THR THR A A 405  405  . 76.525 53.384 69.698  1.00 9.74  1 . O  ? 
ATOM   3084 N   N   . ALA ALA ALA A A 406  406  . 77.767 54.688 68.331  1.00 9.38  1 . N  ? 
ATOM   3085 CA  CA  . ALA ALA ALA A A 406  406  . 76.605 55.347 67.733  1.00 9.53  1 . C  ? 
ATOM   3086 CB  CB  . ALA ALA ALA A A 406  406  . 77.030 56.574 66.952  1.00 9.83  1 . C  ? 
ATOM   3087 C   C   . ALA ALA ALA A A 406  406  . 75.840 54.389 66.832  1.00 9.35  1 . C  ? 
ATOM   3088 O   O   . ALA ALA ALA A A 406  406  . 74.609 54.333 66.859  1.00 9.50  1 . O  ? 
ATOM   3089 N   N   . LEU LEU LEU A A 407  407  . 76.546 53.626 66.005  1.00 8.99  1 . N  ? 
ATOM   3090 CA  CA  . LEU LEU LEU A A 407  407  . 75.877 52.747 65.068  1.00 9.44  1 . C  ? 
ATOM   3091 CB  CB  . LEU LEU LEU A A 407  407  . 76.911 51.974 64.253  1.00 10.22 1 . C  ? 
ATOM   3092 CG  CG  . LEU LEU LEU A A 407  407  . 76.375 51.153 63.111  1.00 11.08 1 . C  ? 
ATOM   3093 CD1 CD1 . LEU LEU LEU A A 407  407  . 75.948 52.032 61.952  1.00 10.95 1 . C  ? 
ATOM   3094 CD2 CD2 . LEU LEU LEU A A 407  407  . 77.445 50.162 62.672  1.00 11.35 1 . C  ? 
ATOM   3095 C   C   . LEU LEU LEU A A 407  407  . 74.922 51.791 65.767  1.00 9.22  1 . C  ? 
ATOM   3096 O   O   . LEU LEU LEU A A 407  407  . 73.768 51.625 65.344  1.00 9.47  1 . O  ? 
ATOM   3097 N   N   . PHE PHE PHE A A 408  408  . 75.384 51.137 66.833  1.00 9.00  1 . N  ? 
ATOM   3098 CA  CA  . PHE PHE PHE A A 408  408  . 74.506 50.194 67.511  1.00 9.48  1 . C  ? 
ATOM   3099 CB  CB  . PHE PHE PHE A A 408  408  . 75.305 49.145 68.293  1.00 9.79  1 . C  ? 
ATOM   3100 CG  CG  . PHE PHE PHE A A 408  408  . 76.016 48.176 67.402  1.00 10.81 1 . C  ? 
ATOM   3101 CD1 CD1 . PHE PHE PHE A A 408  408  . 75.286 47.266 66.639  1.00 11.62 1 . C  ? 
ATOM   3102 CE1 CE1 . PHE PHE PHE A A 408  408  . 75.928 46.380 65.789  1.00 12.29 1 . C  ? 
ATOM   3103 CZ  CZ  . PHE PHE PHE A A 408  408  . 77.299 46.387 65.703  1.00 12.32 1 . C  ? 
ATOM   3104 CE2 CE2 . PHE PHE PHE A A 408  408  . 78.043 47.281 66.455  1.00 12.23 1 . C  ? 
ATOM   3105 CD2 CD2 . PHE PHE PHE A A 408  408  . 77.398 48.190 67.288  1.00 11.35 1 . C  ? 
ATOM   3106 C   C   . PHE PHE PHE A A 408  408  . 73.487 50.911 68.400  1.00 9.01  1 . C  ? 
ATOM   3107 O   O   . PHE PHE PHE A A 408  408  . 72.313 50.533 68.396  1.00 8.90  1 . O  ? 
ATOM   3108 N   N   . ASN ASN ASN A A 409  409  . 73.906 51.914 69.160  1.00 8.80  1 . N  ? 
ATOM   3109 CA  CA  . ASN ASN ASN A A 409  409  . 72.977 52.506 70.118  1.00 8.55  1 . C  ? 
ATOM   3110 CB  CB  . ASN ASN ASN A A 409  409  . 73.687 53.240 71.221  1.00 8.55  1 . C  ? 
ATOM   3111 CG  CG  . ASN ASN ASN A A 409  409  . 74.328 52.270 72.200  1.00 8.91  1 . C  ? 
ATOM   3112 OD1 OD1 . ASN ASN ASN A A 409  409  . 73.662 51.368 72.713  1.00 9.17  1 . O  ? 
ATOM   3113 ND2 ND2 . ASN ASN ASN A A 409  409  . 75.611 52.416 72.422  1.00 9.35  1 . N  ? 
ATOM   3114 C   C   . ASN ASN ASN A A 409  409  . 71.887 53.339 69.444  1.00 8.50  1 . C  ? 
ATOM   3115 O   O   . ASN ASN ASN A A 409  409  . 70.785 53.374 69.979  1.00 8.84  1 . O  ? 
ATOM   3116 N   N   . GLU GLU GLU A A 410  410  . 72.112 53.901 68.254  1.00 8.61  1 . N  ? 
ATOM   3117 CA  CA  . GLU GLU GLU A A 410  410  . 71.000 54.587 67.569  1.00 8.57  1 . C  ? 
ATOM   3118 CB  CB  . GLU GLU GLU A A 410  410  . 71.433 55.259 66.266  1.00 8.82  1 . C  ? 
ATOM   3119 CG  CG  . GLU GLU GLU A A 410  410  . 72.319 56.470 66.415  1.00 9.38  1 . C  ? 
ATOM   3120 CD  CD  . GLU GLU GLU A A 410  410  . 71.803 57.510 67.396  1.00 9.74  1 . C  ? 
ATOM   3121 OE1 OE1 . GLU GLU GLU A A 410  410  . 70.620 57.912 67.274  1.00 10.30 1 . O  ? 
ATOM   3122 OE2 OE2 . GLU GLU GLU A A 410  410  . 72.581 57.930 68.272  1.00 10.34 1 . O  ? 
ATOM   3123 C   C   . GLU GLU GLU A A 410  410  . 69.839 53.638 67.275  1.00 8.70  1 . C  ? 
ATOM   3124 O   O   . GLU GLU GLU A A 410  410  . 68.676 54.065 67.209  1.00 8.59  1 . O  ? 
ATOM   3125 N   N   . LEU LEU LEU A A 411  411  . 70.125 52.344 67.127  1.00 8.47  1 . N  ? 
ATOM   3126 CA  CA  . LEU LEU LEU A A 411  411  . 69.075 51.350 66.875  1.00 8.69  1 . C  ? 
ATOM   3127 CB  CB  . LEU LEU LEU A A 411  411  . 69.659 49.968 66.538  1.00 9.39  1 . C  ? 
ATOM   3128 CG  CG  . LEU LEU LEU A A 411  411  . 70.517 49.893 65.286  1.00 9.95  1 . C  ? 
ATOM   3129 CD1 CD1 . LEU LEU LEU A A 411  411  . 71.093 48.490 65.172  1.00 10.83 1 . C  ? 
ATOM   3130 CD2 CD2 . LEU LEU LEU A A 411  411  . 69.740 50.286 64.040  1.00 10.47 1 . C  ? 
ATOM   3131 C   C   . LEU LEU LEU A A 411  411  . 68.074 51.204 68.005  1.00 8.56  1 . C  ? 
ATOM   3132 O   O   . LEU LEU LEU A A 411  411  . 67.032 50.572 67.791  1.00 8.78  1 . O  ? 
ATOM   3133 N   N   . TYR TYR TYR A A 412  412  . 68.356 51.770 69.181  1.00 8.38  1 . N  ? 
ATOM   3134 CA  CA  . TYR TYR TYR A A 412  412  . 67.379 51.785 70.276  1.00 8.32  1 . C  ? 
ATOM   3135 CB  CB  . TYR TYR TYR A A 412  412  . 67.832 52.710 71.446  1.00 8.13  1 . C  ? 
ATOM   3136 CG  CG  . TYR TYR TYR A A 412  412  . 67.378 54.143 71.254  1.00 8.21  1 . C  ? 
ATOM   3137 CD1 CD1 . TYR TYR TYR A A 412  412  . 68.104 55.042 70.487  1.00 8.47  1 . C  ? 
ATOM   3138 CE1 CE1 . TYR TYR TYR A A 412  412  . 67.641 56.324 70.245  1.00 8.64  1 . C  ? 
ATOM   3139 CZ  CZ  . TYR TYR TYR A A 412  412  . 66.418 56.718 70.765  1.00 8.30  1 . C  ? 
ATOM   3140 OH  OH  . TYR TYR TYR A A 412  412  . 65.915 57.980 70.470  1.00 8.72  1 . O  ? 
ATOM   3141 CE2 CE2 . TYR TYR TYR A A 412  412  . 65.690 55.864 71.557  1.00 8.45  1 . C  ? 
ATOM   3142 CD2 CD2 . TYR TYR TYR A A 412  412  . 66.162 54.573 71.788  1.00 8.34  1 . C  ? 
ATOM   3143 C   C   . TYR TYR TYR A A 412  412  . 66.011 52.242 69.752  1.00 8.19  1 . C  ? 
ATOM   3144 O   O   . TYR TYR TYR A A 412  412  . 64.972 51.747 70.189  1.00 8.29  1 . O  ? 
ATOM   3145 N   N   . TYR TYR TYR A A 413  413  . 66.021 53.176 68.807  1.00 8.07  1 . N  ? 
ATOM   3146 CA  CA  . TYR TYR TYR A A 413  413  . 64.764 53.787 68.345  1.00 8.31  1 . C  ? 
ATOM   3147 CB  CB  . TYR TYR TYR A A 413  413  . 65.041 55.072 67.532  1.00 8.26  1 . C  ? 
ATOM   3148 CG  CG  . TYR TYR TYR A A 413  413  . 63.766 55.875 67.354  1.00 8.24  1 . C  ? 
ATOM   3149 CD1 CD1 . TYR TYR TYR A A 413  413  . 63.208 56.579 68.422  1.00 8.47  1 . C  ? 
ATOM   3150 CE1 CE1 . TYR TYR TYR A A 413  413  . 62.009 57.230 68.288  1.00 8.18  1 . C  ? 
ATOM   3151 CZ  CZ  . TYR TYR TYR A A 413  413  . 61.345 57.192 67.093  1.00 8.32  1 . C  ? 
ATOM   3152 OH  OH  . TYR TYR TYR A A 413  413  . 60.128 57.824 66.991  1.00 8.72  1 . O  ? 
ATOM   3153 CE2 CE2 . TYR TYR TYR A A 413  413  . 61.856 56.511 66.029  1.00 8.28  1 . C  ? 
ATOM   3154 CD2 CD2 . TYR TYR TYR A A 413  413  . 63.050 55.826 66.168  1.00 8.45  1 . C  ? 
ATOM   3155 C   C   . TYR TYR TYR A A 413  413  . 63.850 52.821 67.605  1.00 8.81  1 . C  ? 
ATOM   3156 O   O   . TYR TYR TYR A A 413  413  . 62.639 53.003 67.593  1.00 8.37  1 . O  ? 
ATOM   3157 N   N   . LEU LEU LEU A A 414  414  . 64.417 51.794 66.979  1.00 8.99  1 . N  ? 
ATOM   3158 CA  CA  . LEU LEU LEU A A 414  414  . 63.575 50.827 66.271  1.00 9.74  1 . C  ? 
ATOM   3159 CB  CB  . LEU LEU LEU A A 414  414  . 64.417 49.727 65.622  1.00 10.63 1 . C  ? 
ATOM   3160 CG  CG  . LEU LEU LEU A A 414  414  . 65.333 50.141 64.505  1.00 11.28 1 . C  ? 
ATOM   3161 CD1 CD1 . LEU LEU LEU A A 414  414  . 66.080 48.899 64.024  1.00 12.04 1 . C  ? 
ATOM   3162 CD2 CD2 . LEU LEU LEU A A 414  414  . 64.558 50.798 63.370  1.00 11.66 1 . C  ? 
ATOM   3163 C   C   . LEU LEU LEU A A 414  414  . 62.581 50.167 67.204  1.00 9.91  1 . C  ? 
ATOM   3164 O   O   . LEU LEU LEU A A 414  414  . 61.453 49.912 66.806  1.00 10.27 1 . O  ? 
ATOM   3165 N   N   . ALA ALA ALA A A 415  415  . 63.000 49.898 68.438  1.00 10.22 1 . N  ? 
ATOM   3166 CA  CA  . ALA ALA ALA A A 415  415  . 62.097 49.385 69.465  1.00 10.63 1 . C  ? 
ATOM   3167 CB  CB  . ALA ALA ALA A A 415  415  . 62.846 48.487 70.439  1.00 11.15 1 . C  ? 
ATOM   3168 C   C   . ALA ALA ALA A A 415  415  . 61.394 50.493 70.230  1.00 10.50 1 . C  ? 
ATOM   3169 O   O   . ALA ALA ALA A A 415  415  . 60.238 50.325 70.583  1.00 10.56 1 . O  ? 
ATOM   3170 N   N   . ASP ASP ASP A A 416  416  . 62.077 51.591 70.517  1.00 10.16 1 . N  ? 
ATOM   3171 CA  CA  . ASP ASP ASP A A 416  416  . 61.573 52.656 71.386  1.00 10.45 1 . C  ? 
ATOM   3172 CB  CB  . ASP ASP ASP A A 416  416  . 62.716 53.365 72.128  1.00 10.75 1 . C  ? 
ATOM   3173 CG  CG  . ASP ASP ASP A A 416  416  . 62.777 53.069 73.618  1.00 10.47 1 . C  ? 
ATOM   3174 OD1 OD1 . ASP ASP ASP A A 416  416  . 61.871 52.447 74.184  1.00 9.52  1 . O  ? 
ATOM   3175 OD2 OD2 . ASP ASP ASP A A 416  416  . 63.819 53.439 74.256  1.00 11.14 1 . O  ? 
ATOM   3176 C   C   . ASP ASP ASP A A 416  416  . 60.743 53.708 70.666  1.00 10.89 1 . C  ? 
ATOM   3177 O   O   . ASP ASP ASP A A 416  416  . 60.248 54.657 71.312  1.00 12.50 1 . O  ? 
ATOM   3178 N   N   . GLY GLY GLY A A 417  417  . 60.560 53.599 69.363  1.00 9.52  1 . N  ? 
ATOM   3179 CA  CA  . GLY GLY GLY A A 417  417  . 59.807 54.615 68.631  1.00 8.99  1 . C  ? 
ATOM   3180 C   C   . GLY GLY GLY A A 417  417  . 58.313 54.346 68.484  1.00 8.32  1 . C  ? 
ATOM   3181 O   O   . GLY GLY GLY A A 417  417  . 57.748 54.567 67.423  1.00 8.83  1 . O  ? 
ATOM   3182 N   N   . GLY GLY GLY A A 418  418  . 57.661 53.910 69.560  1.00 8.22  1 . N  ? 
ATOM   3183 CA  CA  . GLY GLY GLY A A 418  418  . 56.221 53.675 69.515  1.00 8.47  1 . C  ? 
ATOM   3184 C   C   . GLY GLY GLY A A 418  418  . 55.789 52.605 68.543  1.00 8.30  1 . C  ? 
ATOM   3185 O   O   . GLY GLY GLY A A 418  418  . 54.690 52.630 67.991  1.00 8.49  1 . O  ? 
ATOM   3186 N   N   . THR THR THR A A 419  419  . 56.671 51.634 68.327  1.00 8.24  1 . N  ? 
ATOM   3187 CA  CA  . THR THR THR A A 419  419  . 56.565 50.715 67.224  1.00 8.58  1 . C  ? 
ATOM   3188 CB  CB  . THR THR THR A A 419  419  . 57.851 49.891 67.173  1.00 8.54  1 . C  ? 
ATOM   3189 OG1 OG1 . THR THR THR A A 419  419  . 58.938 50.824 67.252  1.00 9.48  1 . O  ? 
ATOM   3190 CG2 CG2 . THR THR THR A A 419  419  . 57.942 49.060 65.920  1.00 8.86  1 . C  ? 
ATOM   3191 C   C   . THR THR THR A A 419  419  . 55.330 49.844 67.320  1.00 8.42  1 . C  ? 
ATOM   3192 O   O   . THR THR THR A A 419  419  . 55.063 49.231 68.346  1.00 8.46  1 . O  ? 
ATOM   3193 N   N   . ALA ALA ALA A A 420  420  . 54.576 49.832 66.227  1.00 8.56  1 . N  ? 
ATOM   3194 CA  CA  . ALA ALA ALA A A 420  420  . 53.330 49.077 66.126  1.00 8.54  1 . C  ? 
ATOM   3195 CB  CB  . ALA ALA ALA A A 420  420  . 52.194 50.015 65.788  1.00 9.00  1 . C  ? 
ATOM   3196 C   C   . ALA ALA ALA A A 420  420  . 53.464 48.014 65.057  1.00 8.57  1 . C  ? 
ATOM   3197 O   O   . ALA ALA ALA A A 420  420  . 53.943 48.297 63.959  1.00 8.60  1 . O  ? 
ATOM   3198 N   N   . TRP TRP TRP A A 421  421  . 53.061 46.792 65.387  1.00 8.48  1 . N  ? 
ATOM   3199 CA  CA  . TRP TRP TRP A A 421  421  . 53.245 45.665 64.458  1.00 8.84  1 . C  ? 
ATOM   3200 CB  CB  . TRP TRP TRP A A 421  421  . 54.608 45.026 64.684  1.00 8.92  1 . C  ? 
ATOM   3201 CG  CG  . TRP TRP TRP A A 421  421  . 55.136 44.133 63.619  1.00 9.22  1 . C  ? 
ATOM   3202 CD1 CD1 . TRP TRP TRP A A 421  421  . 54.662 43.958 62.349  1.00 9.62  1 . C  ? 
ATOM   3203 NE1 NE1 . TRP TRP TRP A A 421  421  . 55.480 43.091 61.658  1.00 9.52  1 . N  ? 
ATOM   3204 CE2 CE2 . TRP TRP TRP A A 421  421  . 56.484 42.675 62.483  1.00 9.34  1 . C  ? 
ATOM   3205 CD2 CD2 . TRP TRP TRP A A 421  421  . 56.306 43.324 63.722  1.00 9.29  1 . C  ? 
ATOM   3206 CE3 CE3 . TRP TRP TRP A A 421  421  . 57.222 43.076 64.748  1.00 9.53  1 . C  ? 
ATOM   3207 CZ3 CZ3 . TRP TRP TRP A A 421  421  . 58.275 42.200 64.506  1.00 9.71  1 . C  ? 
ATOM   3208 CH2 CH2 . TRP TRP TRP A A 421  421  . 58.416 41.557 63.268  1.00 9.89  1 . C  ? 
ATOM   3209 CZ2 CZ2 . TRP TRP TRP A A 421  421  . 57.543 41.781 62.248  1.00 9.86  1 . C  ? 
ATOM   3210 C   C   . TRP TRP TRP A A 421  421  . 52.120 44.725 64.738  1.00 9.46  1 . C  ? 
ATOM   3211 O   O   . TRP TRP TRP A A 421  421  . 52.105 44.055 65.762  1.00 9.72  1 . O  ? 
ATOM   3212 N   N   . GLU GLU GLU A A 422  422  . 51.131 44.725 63.843  1.00 9.68  1 . N  ? 
ATOM   3213 CA  CA  . GLU GLU GLU A A 422  422  . 49.852 44.076 64.151  1.00 9.88  1 . C  ? 
ATOM   3214 CB  CB  . GLU GLU GLU A A 422  422  . 48.656 44.893 63.656  1.00 9.93  1 . C  ? 
ATOM   3215 CG  CG  . GLU GLU GLU A A 422  422  . 48.599 45.162 62.151  1.00 10.11 1 . C  ? 
ATOM   3216 CD  CD  . GLU GLU GLU A A 422  422  . 47.997 44.052 61.302  1.00 10.35 1 . C  ? 
ATOM   3217 OE1 OE1 . GLU GLU GLU A A 422  422  . 48.339 44.040 60.098  1.00 11.38 1 . O  ? 
ATOM   3218 OE2 OE2 . GLU GLU GLU A A 422  422  . 47.185 43.235 61.796  1.00 10.41 1 . O  ? 
ATOM   3219 C   C   . GLU GLU GLU A A 422  422  . 49.737 42.649 63.660  1.00 10.49 1 . C  ? 
ATOM   3220 O   O   . GLU GLU GLU A A 422  422  . 50.258 42.306 62.585  1.00 10.57 1 . O  ? 
ATOM   3221 N   N   . ASN ASN ASN A A 423  423  . 49.022 41.854 64.458  1.00 10.42 1 . N  ? 
ATOM   3222 CA  CA  . ASN ASN ASN A A 423  423  . 48.671 40.474 64.122  1.00 10.75 1 . C  ? 
ATOM   3223 CB  CB  . ASN ASN ASN A A 423  423  . 49.389 39.492 65.045  1.00 11.10 1 . C  ? 
ATOM   3224 CG  CG  . ASN ASN ASN A A 423  423  . 49.180 38.053 64.626  1.00 11.83 1 . C  ? 
ATOM   3225 OD1 OD1 . ASN ASN ASN A A 423  423  . 49.203 37.748 63.431  1.00 13.20 1 . O  ? 
ATOM   3226 ND2 ND2 . ASN ASN ASN A A 423  423  . 48.986 37.176 65.591  1.00 11.82 1 . N  ? 
ATOM   3227 C   C   . ASN ASN ASN A A 423  423  . 47.170 40.290 64.166  1.00 11.29 1 . C  ? 
ATOM   3228 O   O   . ASN ASN ASN A A 423  423  . 46.656 39.339 64.757  1.00 11.51 1 . O  ? 
ATOM   3229 N   N   . GLY GLY GLY A A 424  424  . 46.471 41.206 63.507  1.00 11.87 1 . N  ? 
ATOM   3230 CA  CA  . GLY GLY GLY A A 424  424  . 45.024 41.150 63.367  1.00 12.47 1 . C  ? 
ATOM   3231 C   C   . GLY GLY GLY A A 424  424  . 44.290 42.206 64.155  1.00 13.37 1 . C  ? 
ATOM   3232 O   O   . GLY GLY GLY A A 424  424  . 44.696 42.582 65.256  1.00 13.16 1 . O  ? 
ATOM   3233 N   N   . LYS LYS LYS A A 425  425  . 43.175 42.673 63.603  1.00 14.71 1 . N  ? 
ATOM   3234 CA  CA  . LYS LYS LYS A A 425  425  . 42.303 43.601 64.303  1.00 16.82 1 . C  ? 
ATOM   3235 CB  CB  . LYS LYS LYS A A 425  425  . 41.424 44.357 63.287  1.00 19.40 1 . C  ? 
ATOM   3236 CG  CG  . LYS LYS LYS A A 425  425  . 40.780 45.637 63.784  1.00 22.07 1 . C  ? 
ATOM   3237 CD  CD  . LYS LYS LYS A A 425  425  . 40.211 46.468 62.629  1.00 23.67 1 . C  ? 
ATOM   3238 CE  CE  . LYS LYS LYS A A 425  425  . 40.460 47.954 62.829  1.00 25.15 1 . C  ? 
ATOM   3239 NZ  NZ  . LYS LYS LYS A A 425  425  . 40.294 48.792 61.600  1.00 25.39 1 . N  ? 
ATOM   3240 C   C   . LYS LYS LYS A A 425  425  . 41.471 42.770 65.268  1.00 17.32 1 . C  ? 
ATOM   3241 O   O   . LYS LYS LYS A A 425  425  . 41.054 41.659 64.932  1.00 18.89 1 . O  ? 
ATOM   3242 N   N   . VAL VAL VAL A A 426  426  . 41.226 43.275 66.467  1.00 17.34 1 . N  ? 
ATOM   3243 CA  CA  . VAL VAL VAL A A 426  426  . 40.405 42.553 67.430  1.00 18.97 1 . C  ? 
ATOM   3244 CB  CB  . VAL VAL VAL A A 426  426  . 40.372 43.267 68.791  1.00 19.03 1 . C  ? 
ATOM   3245 CG1 CG1 . VAL VAL VAL A A 426  426  . 39.398 42.578 69.744  1.00 19.94 1 . C  ? 
ATOM   3246 CG2 CG2 . VAL VAL VAL A A 426  426  . 41.768 43.286 69.396  1.00 19.06 1 . C  ? 
ATOM   3247 C   C   . VAL VAL VAL A A 426  426  . 38.990 42.384 66.842  1.00 22.14 1 . C  ? 
ATOM   3248 O   O   . VAL VAL VAL A A 426  426  . 38.405 43.350 66.373  1.00 23.84 1 . O  ? 
ATOM   3249 N   N   . GLY GLY GLY A A 427  427  . 38.494 41.144 66.838  1.00 25.61 1 . N  ? 
ATOM   3250 CA  CA  . GLY GLY GLY A A 427  427  . 37.201 40.801 66.211  1.00 29.13 1 . C  ? 
ATOM   3251 C   C   . GLY GLY GLY A A 427  427  . 37.238 40.542 64.705  1.00 32.43 1 . C  ? 
ATOM   3252 O   O   . GLY GLY GLY A A 427  427  . 36.180 40.397 64.080  1.00 35.42 1 . O  ? 
ATOM   3253 N   N   . GLU GLU GLU A A 428  428  . 38.435 40.473 64.119  1.00 34.64 1 . N  ? 
ATOM   3254 CA  CA  . GLU GLU GLU A A 428  428  . 38.615 40.240 62.677  1.00 36.36 1 . C  ? 
ATOM   3255 CB  CB  . GLU GLU GLU A A 428  428  . 39.917 40.903 62.214  1.00 36.54 1 . C  ? 
ATOM   3256 CG  CG  . GLU GLU GLU A A 428  428  . 40.119 41.076 60.715  1.00 36.83 1 . C  ? 
ATOM   3257 CD  CD  . GLU GLU GLU A A 428  428  . 41.248 42.055 60.392  1.00 36.69 1 . C  ? 
ATOM   3258 OE1 OE1 . GLU GLU GLU A A 428  428  . 42.405 41.845 60.857  1.00 28.26 1 . O  ? 
ATOM   3259 OE2 OE2 . GLU GLU GLU A A 428  428  . 40.974 43.051 59.680  1.00 38.92 1 . O  ? 
ATOM   3260 C   C   . GLU GLU GLU A A 428  428  . 38.663 38.737 62.426  1.00 37.34 1 . C  ? 
ATOM   3261 O   O   . GLU GLU GLU A A 428  428  . 37.893 38.209 61.629  1.00 40.76 1 . O  ? 
ATOM   3262 N   N   . LYS LYS LYS A A 431  431  . 41.679 36.382 58.595  1.00 40.35 1 . N  ? 
ATOM   3263 CA  CA  . LYS LYS LYS A A 431  431  . 43.103 36.636 58.790  1.00 40.20 1 . C  ? 
ATOM   3264 CB  CB  . LYS LYS LYS A A 431  431  . 43.786 35.413 59.418  1.00 40.86 1 . C  ? 
ATOM   3265 C   C   . LYS LYS LYS A A 431  431  . 43.787 37.014 57.473  1.00 40.01 1 . C  ? 
ATOM   3266 O   O   . LYS LYS LYS A A 431  431  . 43.447 36.488 56.414  1.00 41.77 1 . O  ? 
ATOM   3267 N   N   . ARG ARG ARG A A 432  432  . 44.750 37.929 57.556  1.00 38.80 1 . N  ? 
ATOM   3268 CA  CA  . ARG ARG ARG A A 432  432  . 45.515 38.382 56.397  1.00 36.10 1 . C  ? 
ATOM   3269 CB  CB  . ARG ARG ARG A A 432  432  . 45.649 39.908 56.421  1.00 33.99 1 . C  ? 
ATOM   3270 CG  CG  . ARG ARG ARG A A 432  432  . 44.361 40.632 56.054  1.00 32.09 1 . C  ? 
ATOM   3271 CD  CD  . ARG ARG ARG A A 432  432  . 44.416 42.118 56.382  1.00 30.40 1 . C  ? 
ATOM   3272 NE  NE  . ARG ARG ARG A A 432  432  . 44.364 42.321 57.829  1.00 27.32 1 . N  ? 
ATOM   3273 CZ  CZ  . ARG ARG ARG A A 432  432  . 45.371 42.702 58.625  1.00 24.59 1 . C  ? 
ATOM   3274 NH1 NH1 . ARG ARG ARG A A 432  432  . 46.597 43.008 58.163  1.00 21.97 1 . N  ? 
ATOM   3275 NH2 NH2 . ARG ARG ARG A A 432  432  . 45.112 42.812 59.918  1.00 22.91 1 . N  ? 
ATOM   3276 C   C   . ARG ARG ARG A A 432  432  . 46.896 37.741 56.359  1.00 35.40 1 . C  ? 
ATOM   3277 O   O   . ARG ARG ARG A A 432  432  . 47.367 37.178 57.353  1.00 37.14 1 . O  ? 
ATOM   3278 N   N   . THR THR THR A A 433  433  . 47.536 37.845 55.198  1.00 33.45 1 . N  ? 
ATOM   3279 CA  CA  . THR THR THR A A 433  433  . 48.895 37.344 54.986  1.00 33.33 1 . C  ? 
ATOM   3280 CB  CB  . THR THR THR A A 433  433  . 49.226 37.289 53.472  1.00 35.83 1 . C  ? 
ATOM   3281 OG1 OG1 . THR THR THR A A 433  433  . 48.349 36.357 52.830  1.00 38.71 1 . O  ? 
ATOM   3282 CG2 CG2 . THR THR THR A A 433  433  . 50.676 36.869 53.220  1.00 37.11 1 . C  ? 
ATOM   3283 C   C   . THR THR THR A A 433  433  . 49.943 38.198 55.718  1.00 29.25 1 . C  ? 
ATOM   3284 O   O   . THR THR THR A A 433  433  . 50.856 37.657 56.344  1.00 31.64 1 . O  ? 
ATOM   3285 N   N   . ASN ASN ASN A A 434  434  . 49.798 39.520 55.650  1.00 24.16 1 . N  ? 
ATOM   3286 CA  CA  . ASN ASN ASN A A 434  434  . 50.833 40.435 56.113  1.00 21.30 1 . C  ? 
ATOM   3287 CB  CB  . ASN ASN ASN A A 434  434  . 51.039 41.565 55.101  1.00 22.71 1 . C  ? 
ATOM   3288 CG  CG  . ASN ASN ASN A A 434  434  . 51.722 41.080 53.837  1.00 24.51 1 . C  ? 
ATOM   3289 OD1 OD1 . ASN ASN ASN A A 434  434  . 51.110 41.004 52.767  1.00 29.48 1 . O  ? 
ATOM   3290 ND2 ND2 . ASN ASN ASN A A 434  434  . 52.989 40.724 53.965  1.00 25.17 1 . N  ? 
ATOM   3291 C   C   . ASN ASN ASN A A 434  434  . 50.510 41.008 57.481  1.00 18.56 1 . C  ? 
ATOM   3292 O   O   . ASN ASN ASN A A 434  434  . 49.380 40.927 57.960  1.00 20.40 1 . O  ? 
ATOM   3293 N   N   . ASN ASN ASN A A 435  435  . 51.544 41.562 58.093  1.00 16.14 1 . N  ? 
ATOM   3294 CA  CA  . ASN ASN ASN A A 435  435  . 51.452 42.202 59.400  1.00 13.98 1 . C  ? 
ATOM   3295 CB  CB  . ASN ASN ASN A A 435  435  . 52.395 41.483 60.341  1.00 13.94 1 . C  ? 
ATOM   3296 CG  CG  . ASN ASN ASN A A 435  435  . 52.015 40.035 60.547  1.00 15.14 1 . C  ? 
ATOM   3297 OD1 OD1 . ASN ASN ASN A A 435  435  . 52.700 39.120 60.070  1.00 17.03 1 . O  ? 
ATOM   3298 ND2 ND2 . ASN ASN ASN A A 435  435  . 50.941 39.817 61.268  1.00 14.61 1 . N  ? 
ATOM   3299 C   C   . ASN ASN ASN A A 435  435  . 51.880 43.648 59.236  1.00 12.17 1 . C  ? 
ATOM   3300 O   O   . ASN ASN ASN A A 435  435  . 53.053 43.914 58.983  1.00 11.98 1 . O  ? 
ATOM   3301 N   N   . MET MET MET A A 436  436  . 50.939 44.589 59.327  1.00 10.52 1 . N  ? 
ATOM   3302 CA  CA  . MET MET MET A A 436  436  . 51.290 45.973 59.087  1.00 10.52 1 . C  ? 
ATOM   3303 CB  CB  . MET MET MET A A 436  436  . 50.060 46.854 58.939  1.00 11.19 1 . C  ? 
ATOM   3304 CG  CG  . MET MET MET A A 436  436  . 49.180 46.452 57.761  1.00 11.94 1 . C  ? 
ATOM   3305 SD  SD  . MET MET MET A A 436  436  . 47.819 47.566 57.419  1.00 13.41 1 . S  ? 
ATOM   3306 CE  CE  . MET MET MET A A 436  436  . 46.806 47.354 58.855  1.00 13.95 1 . C  ? 
ATOM   3307 C   C   . MET MET MET A A 436  436  . 52.178 46.484 60.216  1.00 9.62  1 . C  ? 
ATOM   3308 O   O   . MET MET MET A A 436  436  . 52.105 45.999 61.362  1.00 9.33  1 . O  ? 
ATOM   3309 N   N   . PHE PHE PHE A A 437  437  . 53.035 47.440 59.866  1.00 9.20  1 . N  ? 
ATOM   3310 CA  CA  . PHE PHE PHE A A 437  437  . 54.094 47.943 60.741  1.00 9.13  1 . C  ? 
ATOM   3311 CB  CB  . PHE PHE PHE A A 437  437  . 55.445 47.358 60.288  1.00 9.01  1 . C  ? 
ATOM   3312 CG  CG  . PHE PHE PHE A A 437  437  . 56.630 47.733 61.138  1.00 9.27  1 . C  ? 
ATOM   3313 CD1 CD1 . PHE PHE PHE A A 437  437  . 57.330 48.908 60.905  1.00 9.17  1 . C  ? 
ATOM   3314 CE1 CE1 . PHE PHE PHE A A 437  437  . 58.451 49.229 61.663  1.00 9.15  1 . C  ? 
ATOM   3315 CZ  CZ  . PHE PHE PHE A A 437  437  . 58.871 48.368 62.660  1.00 9.50  1 . C  ? 
ATOM   3316 CE2 CE2 . PHE PHE PHE A A 437  437  . 58.184 47.192 62.895  1.00 9.19  1 . C  ? 
ATOM   3317 CD2 CD2 . PHE PHE PHE A A 437  437  . 57.081 46.866 62.144  1.00 9.70  1 . C  ? 
ATOM   3318 C   C   . PHE PHE PHE A A 437  437  . 54.136 49.464 60.696  1.00 9.25  1 . C  ? 
ATOM   3319 O   O   . PHE PHE PHE A A 437  437  . 53.848 50.080 59.649  1.00 9.49  1 . O  ? 
ATOM   3320 N   N   . GLY GLY GLY A A 438  438  . 54.482 50.074 61.821  1.00 8.51  1 . N  ? 
ATOM   3321 CA  CA  . GLY GLY GLY A A 438  438  . 54.783 51.500 61.838  1.00 8.63  1 . C  ? 
ATOM   3322 C   C   . GLY GLY GLY A A 438  438  . 55.708 51.884 62.950  1.00 8.49  1 . C  ? 
ATOM   3323 O   O   . GLY GLY GLY A A 438  438  . 55.526 51.479 64.091  1.00 8.84  1 . O  ? 
ATOM   3324 N   N   . LEU LEU LEU A A 439  439  . 56.654 52.738 62.600  1.00 8.31  1 . N  ? 
ATOM   3325 CA  CA  . LEU LEU LEU A A 439  439  . 57.576 53.391 63.517  1.00 8.62  1 . C  ? 
ATOM   3326 CB  CB  . LEU LEU LEU A A 439  439  . 58.998 53.171 62.991  1.00 9.02  1 . C  ? 
ATOM   3327 CG  CG  . LEU LEU LEU A A 439  439  . 60.136 53.781 63.800  1.00 9.53  1 . C  ? 
ATOM   3328 CD1 CD1 . LEU LEU LEU A A 439  439  . 60.223 53.119 65.157  1.00 9.81  1 . C  ? 
ATOM   3329 CD2 CD2 . LEU LEU LEU A A 439  439  . 61.437 53.619 63.026  1.00 9.79  1 . C  ? 
ATOM   3330 C   C   . LEU LEU LEU A A 439  439  . 57.231 54.885 63.541  1.00 8.46  1 . C  ? 
ATOM   3331 O   O   . LEU LEU LEU A A 439  439  . 57.035 55.482 62.481  1.00 8.58  1 . O  ? 
ATOM   3332 N   N   . LEU LEU LEU A A 440  440  . 57.162 55.484 64.728  1.00 8.25  1 . N  ? 
ATOM   3333 CA  CA  . LEU LEU LEU A A 440  440  . 56.830 56.917 64.817  1.00 8.35  1 . C  ? 
ATOM   3334 CB  CB  . LEU LEU LEU A A 440  440  . 56.552 57.347 66.263  1.00 8.42  1 . C  ? 
ATOM   3335 CG  CG  . LEU LEU LEU A A 440  440  . 55.280 56.839 66.923  1.00 8.77  1 . C  ? 
ATOM   3336 CD1 CD1 . LEU LEU LEU A A 440  440  . 55.309 57.293 68.372  1.00 8.90  1 . C  ? 
ATOM   3337 CD2 CD2 . LEU LEU LEU A A 440  440  . 54.023 57.327 66.213  1.00 8.99  1 . C  ? 
ATOM   3338 C   C   . LEU LEU LEU A A 440  440  . 57.959 57.790 64.301  1.00 8.61  1 . C  ? 
ATOM   3339 O   O   . LEU LEU LEU A A 440  440  . 59.147 57.488 64.461  1.00 8.74  1 . O  ? 
ATOM   3340 N   N   . GLU GLU GLU A A 441  441  . 57.568 58.948 63.783  1.00 8.82  1 . N  ? 
ATOM   3341 CA  CA  . GLU GLU GLU A A 441  441  . 58.477 60.074 63.546  1.00 9.03  1 . C  ? 
ATOM   3342 CB  CB  . GLU GLU GLU A A 441  441  . 57.671 61.263 62.978  1.00 9.70  1 . C  ? 
ATOM   3343 CG  CG  . GLU GLU GLU A A 441  441  . 58.487 62.489 62.664  1.00 10.16 1 . C  ? 
ATOM   3344 CD  CD  . GLU GLU GLU A A 441  441  . 57.662 63.651 62.126  1.00 10.66 1 . C  ? 
ATOM   3345 OE1 OE1 . GLU GLU GLU A A 441  441  . 56.582 63.444 61.556  1.00 10.38 1 . O  ? 
ATOM   3346 OE2 OE2 . GLU GLU GLU A A 441  441  . 58.161 64.770 62.261  1.00 11.24 1 . O  ? 
ATOM   3347 C   C   . GLU GLU GLU A A 441  441  . 59.171 60.449 64.862  1.00 8.92  1 . C  ? 
ATOM   3348 O   O   . GLU GLU GLU A A 441  441  . 60.387 60.561 64.927  1.00 9.21  1 . O  ? 
ATOM   3349 N   N   . CYS CYS CYS A A 442  442  . 58.364 60.658 65.897  1.00 8.52  1 . N  ? 
ATOM   3350 CA  CA  . CYS CYS CYS A A 442  442  . 58.789 60.858 67.292  1.00 8.84  1 . C  ? 
ATOM   3351 CB  CB  . CYS CYS CYS A A 442  442  . 59.629 62.116 67.460  1.00 8.93  1 . C  ? 
ATOM   3352 SG  SG  . CYS CYS CYS A A 442  442  . 58.798 63.688 67.175  1.00 10.09 1 . S  ? 
ATOM   3353 C   C   . CYS CYS CYS A A 442  442  . 57.514 60.919 68.127  1.00 8.61  1 . C  ? 
ATOM   3354 O   O   . CYS CYS CYS A A 442  442  . 56.429 60.668 67.596  1.00 8.89  1 . O  ? 
ATOM   3355 N   N   . PHE PHE PHE A A 443  443  . 57.640 61.209 69.414  1.00 8.94  1 . N  ? 
ATOM   3356 CA  CA  . PHE PHE PHE A A 443  443  . 56.472 61.322 70.295  1.00 9.14  1 . C  ? 
ATOM   3357 CB  CB  . PHE PHE PHE A A 443  443  . 56.806 60.859 71.716  1.00 9.11  1 . C  ? 
ATOM   3358 CG  CG  . PHE PHE PHE A A 443  443  . 57.086 59.388 71.774  1.00 9.18  1 . C  ? 
ATOM   3359 CD1 CD1 . PHE PHE PHE A A 443  443  . 56.047 58.481 71.951  1.00 9.34  1 . C  ? 
ATOM   3360 CE1 CE1 . PHE PHE PHE A A 443  443  . 56.282 57.123 71.966  1.00 9.71  1 . C  ? 
ATOM   3361 CZ  CZ  . PHE PHE PHE A A 443  443  . 57.576 56.648 71.778  1.00 9.70  1 . C  ? 
ATOM   3362 CE2 CE2 . PHE PHE PHE A A 443  443  . 58.614 57.542 71.576  1.00 9.47  1 . C  ? 
ATOM   3363 CD2 CD2 . PHE PHE PHE A A 443  443  . 58.368 58.902 71.572  1.00 9.57  1 . C  ? 
ATOM   3364 C   C   . PHE PHE PHE A A 443  443  . 55.827 62.695 70.275  1.00 9.54  1 . C  ? 
ATOM   3365 O   O   . PHE PHE PHE A A 443  443  . 54.608 62.769 70.399  1.00 10.85 1 . O  ? 
ATOM   3366 N   N   . ASP ASP ASP A A 444  444  . 56.613 63.756 70.128  1.00 9.84  1 . N  ? 
ATOM   3367 CA  CA  . ASP ASP ASP A A 444  444  . 56.081 65.122 70.053  1.00 10.40 1 . C  ? 
ATOM   3368 CB  CB  . ASP ASP ASP A A 444  444  . 57.207 66.145 70.038  1.00 10.71 1 . C  ? 
ATOM   3369 CG  CG  . ASP ASP ASP A A 444  444  . 57.949 66.233 71.358  1.00 11.62 1 . C  ? 
ATOM   3370 OD1 OD1 . ASP ASP ASP A A 444  444  . 57.444 66.862 72.304  1.00 12.24 1 . O  ? 
ATOM   3371 OD2 OD2 . ASP ASP ASP A A 444  444  . 59.063 65.687 71.470  1.00 12.03 1 . O  ? 
ATOM   3372 C   C   . ASP ASP ASP A A 444  444  . 55.243 65.305 68.813  1.00 10.25 1 . C  ? 
ATOM   3373 O   O   . ASP ASP ASP A A 444  444  . 54.259 66.060 68.827  1.00 10.87 1 . O  ? 
ATOM   3374 N   N   . TYR TYR TYR A A 445  445  . 55.665 64.673 67.722  1.00 9.21  1 . N  ? 
ATOM   3375 CA  CA  . TYR TYR TYR A A 445  445  . 55.022 64.763 66.418  1.00 9.15  1 . C  ? 
ATOM   3376 CB  CB  . TYR TYR TYR A A 445  445  . 55.996 65.291 65.357  1.00 9.64  1 . C  ? 
ATOM   3377 CG  CG  . TYR TYR TYR A A 445  445  . 56.904 66.452 65.710  1.00 9.73  1 . C  ? 
ATOM   3378 CD1 CD1 . TYR TYR TYR A A 445  445  . 56.546 67.438 66.627  1.00 9.88  1 . C  ? 
ATOM   3379 CE1 CE1 . TYR TYR TYR A A 445  445  . 57.395 68.507 66.899  1.00 9.80  1 . C  ? 
ATOM   3380 CZ  CZ  . TYR TYR TYR A A 445  445  . 58.603 68.632 66.232  1.00 10.04 1 . C  ? 
ATOM   3381 OH  OH  . TYR TYR TYR A A 445  445  . 59.437 69.695 66.494  1.00 11.33 1 . O  ? 
ATOM   3382 CE2 CE2 . TYR TYR TYR A A 445  445  . 58.966 67.666 65.321  1.00 10.24 1 . C  ? 
ATOM   3383 CD2 CD2 . TYR TYR TYR A A 445  445  . 58.124 66.606 65.056  1.00 10.29 1 . C  ? 
ATOM   3384 C   C   . TYR TYR TYR A A 445  445  . 54.596 63.325 66.097  1.00 9.24  1 . C  ? 
ATOM   3385 O   O   . TYR TYR TYR A A 445  445  . 55.338 62.570 65.459  1.00 9.26  1 . O  ? 
ATOM   3386 N   N   . ASN ASN ASN A A 446  446  . 53.421 62.938 66.590  1.00 9.33  1 . N  ? 
ATOM   3387 CA  CA  . ASN ASN ASN A A 446  446  . 53.040 61.540 66.758  1.00 9.19  1 . C  ? 
ATOM   3388 CB  CB  . ASN ASN ASN A A 446  446  . 52.079 61.428 67.948  1.00 9.35  1 . C  ? 
ATOM   3389 CG  CG  . ASN ASN ASN A A 446  446  . 51.973 60.022 68.503  1.00 9.68  1 . C  ? 
ATOM   3390 OD1 OD1 . ASN ASN ASN A A 446  446  . 51.255 59.198 67.960  1.00 11.06 1 . O  ? 
ATOM   3391 ND2 ND2 . ASN ASN ASN A A 446  446  . 52.680 59.758 69.587  1.00 10.08 1 . N  ? 
ATOM   3392 C   C   . ASN ASN ASN A A 446  446  . 52.427 60.983 65.476  1.00 9.62  1 . C  ? 
ATOM   3393 O   O   . ASN ASN ASN A A 446  446  . 51.211 60.803 65.365  1.00 10.66 1 . O  ? 
ATOM   3394 N   N   . TYR TYR TYR A A 447  447  . 53.270 60.740 64.488  1.00 9.34  1 . N  ? 
ATOM   3395 CA  CA  . TYR TYR TYR A A 447  447  . 52.850 60.293 63.165  1.00 10.05 1 . C  ? 
ATOM   3396 CB  CB  . TYR TYR TYR A A 447  447  . 53.080 61.414 62.124  1.00 11.16 1 . C  ? 
ATOM   3397 CG  CG  . TYR TYR TYR A A 447  447  . 52.398 62.693 62.528  1.00 12.36 1 . C  ? 
ATOM   3398 CD1 CD1 . TYR TYR TYR A A 447  447  . 51.019 62.681 62.687  1.00 13.24 1 . C  ? 
ATOM   3399 CE1 CE1 . TYR TYR TYR A A 447  447  . 50.325 63.791 63.092  1.00 14.95 1 . C  ? 
ATOM   3400 CZ  CZ  . TYR TYR TYR A A 447  447  . 50.997 64.918 63.382  1.00 14.08 1 . C  ? 
ATOM   3401 OH  OH  . TYR TYR TYR A A 447  447  . 50.223 66.008 63.803  1.00 16.79 1 . O  ? 
ATOM   3402 CE2 CE2 . TYR TYR TYR A A 447  447  . 52.378 65.004 63.230  1.00 14.29 1 . C  ? 
ATOM   3403 CD2 CD2 . TYR TYR TYR A A 447  447  . 53.094 63.874 62.813  1.00 13.88 1 . C  ? 
ATOM   3404 C   C   . TYR TYR TYR A A 447  447  . 53.648 59.062 62.768  1.00 9.42  1 . C  ? 
ATOM   3405 O   O   . TYR TYR TYR A A 447  447  . 54.884 59.050 62.923  1.00 10.36 1 . O  ? 
ATOM   3406 N   N   . TYR TYR TYR A A 448  448  . 52.968 58.046 62.250  1.00 9.07  1 . N  ? 
ATOM   3407 CA  CA  . TYR TYR TYR A A 448  448  . 53.631 56.802 61.831  1.00 8.91  1 . C  ? 
ATOM   3408 CB  CB  . TYR TYR TYR A A 448  448  . 52.685 55.586 61.903  1.00 8.93  1 . C  ? 
ATOM   3409 CG  CG  . TYR TYR TYR A A 448  448  . 52.545 55.074 63.317  1.00 9.06  1 . C  ? 
ATOM   3410 CD1 CD1 . TYR TYR TYR A A 448  448  . 53.606 54.399 63.925  1.00 8.95  1 . C  ? 
ATOM   3411 CE1 CE1 . TYR TYR TYR A A 448  448  . 53.531 53.944 65.230  1.00 9.06  1 . C  ? 
ATOM   3412 CZ  CZ  . TYR TYR TYR A A 448  448  . 52.391 54.176 65.965  1.00 9.10  1 . C  ? 
ATOM   3413 OH  OH  . TYR TYR TYR A A 448  448  . 52.281 53.755 67.274  1.00 9.23  1 . O  ? 
ATOM   3414 CE2 CE2 . TYR TYR TYR A A 448  448  . 51.316 54.841 65.383  1.00 9.13  1 . C  ? 
ATOM   3415 CD2 CD2 . TYR TYR TYR A A 448  448  . 51.404 55.286 64.070  1.00 9.20  1 . C  ? 
ATOM   3416 C   C   . TYR TYR TYR A A 448  448  . 54.270 56.907 60.462  1.00 9.21  1 . C  ? 
ATOM   3417 O   O   . TYR TYR TYR A A 448  448  . 53.631 57.309 59.485  1.00 9.80  1 . O  ? 
ATOM   3418 N   N   . GLU GLU GLU A A 449  449  . 55.552 56.551 60.395  1.00 9.21  1 . N  ? 
ATOM   3419 CA  CA  . GLU GLU GLU A A 449  449  . 56.271 56.350 59.135  1.00 9.66  1 . C  ? 
ATOM   3420 CB  CB  . GLU GLU GLU A A 449  449  . 55.669 55.176 58.336  1.00 10.09 1 . C  ? 
ATOM   3421 CG  CG  . GLU GLU GLU A A 449  449  . 55.850 53.835 59.025  1.00 10.34 1 . C  ? 
ATOM   3422 CD  CD  . GLU GLU GLU A A 449  449  . 57.303 53.403 59.157  1.00 10.69 1 . C  ? 
ATOM   3423 OE1 OE1 . GLU GLU GLU A A 449  449  . 58.205 53.975 58.489  1.00 11.26 1 . O  ? 
ATOM   3424 OE2 OE2 . GLU GLU GLU A A 449  449  . 57.535 52.471 59.963  1.00 11.24 1 . O  ? 
ATOM   3425 C   C   . GLU GLU GLU A A 449  449  . 56.387 57.592 58.267  1.00 9.78  1 . C  ? 
ATOM   3426 O   O   . GLU GLU GLU A A 449  449  . 56.517 57.485 57.046  1.00 10.61 1 . O  ? 
ATOM   3427 N   N   . THR THR THR A A 450  450  . 56.441 58.756 58.890  1.00 9.13  1 . N  ? 
ATOM   3428 CA  CA  . THR THR THR A A 450  450  . 56.517 59.998 58.146  1.00 9.05  1 . C  ? 
ATOM   3429 CB  CB  . THR THR THR A A 450  450  . 56.895 61.136 59.073  1.00 9.15  1 . C  ? 
ATOM   3430 OG1 OG1 . THR THR THR A A 450  450  . 55.850 61.290 60.041  1.00 9.42  1 . O  ? 
ATOM   3431 CG2 CG2 . THR THR THR A A 450  450  . 57.083 62.440 58.332  1.00 9.61  1 . C  ? 
ATOM   3432 C   C   . THR THR THR A A 450  450  . 57.517 59.865 57.011  1.00 9.21  1 . C  ? 
ATOM   3433 O   O   . THR THR THR A A 450  450  . 58.724 59.625 57.252  1.00 8.63  1 . O  ? 
ATOM   3434 N   N   . LEU LEU LEU A A 451  451  . 57.035 59.990 55.779  1.00 9.36  1 . N  ? 
ATOM   3435 CA  CA  . LEU LEU LEU A A 451  451  . 57.820 59.500 54.655  1.00 9.90  1 . C  ? 
ATOM   3436 CB  CB  . LEU LEU LEU A A 451  451  . 56.947 59.252 53.420  1.00 11.16 1 . C  ? 
ATOM   3437 CG  CG  . LEU LEU LEU A A 451  451  . 57.723 58.530 52.299  1.00 12.36 1 . C  ? 
ATOM   3438 CD1 CD1 . LEU LEU LEU A A 451  451  . 56.961 57.366 51.701  1.00 13.36 1 . C  ? 
ATOM   3439 CD2 CD2 . LEU LEU LEU A A 451  451  . 58.190 59.542 51.246  1.00 12.40 1 . C  ? 
ATOM   3440 C   C   . LEU LEU LEU A A 451  451  . 59.029 60.384 54.347  1.00 9.84  1 . C  ? 
ATOM   3441 O   O   . LEU LEU LEU A A 451  451  . 60.108 59.880 54.000  1.00 9.67  1 . O  ? 
ATOM   3442 N   N   . ASP ASP ASP A A 452  452  . 58.857 61.695 54.451  1.00 9.55  1 . N  ? 
ATOM   3443 CA  CA  . ASP ASP ASP A A 452  452  . 59.976 62.621 54.225  1.00 10.04 1 . C  ? 
ATOM   3444 CB  CB  . ASP ASP ASP A A 452  452  . 59.500 64.075 54.248  1.00 10.62 1 . C  ? 
ATOM   3445 CG  CG  . ASP ASP ASP A A 452  452  . 58.676 64.415 55.477  1.00 10.49 1 . C  ? 
ATOM   3446 OD1 OD1 . ASP ASP ASP A A 452  452  . 57.571 63.860 55.591  1.00 11.40 1 . O  ? 
ATOM   3447 OD2 OD2 . ASP ASP ASP A A 452  452  . 59.115 65.233 56.291  1.00 11.41 1 . O  ? 
ATOM   3448 C   C   . ASP ASP ASP A A 452  452  . 61.109 62.392 55.222  1.00 9.90  1 . C  ? 
ATOM   3449 O   O   . ASP ASP ASP A A 452  452  . 62.247 62.772 54.943  1.00 11.03 1 . O  ? 
ATOM   3450 N   N   . VAL VAL VAL A A 453  453  . 60.769 61.847 56.390  1.00 9.22  1 . N  ? 
ATOM   3451 CA  CA  . VAL VAL VAL A A 453  453  . 61.724 61.480 57.458  1.00 9.26  1 . C  ? 
ATOM   3452 CB  CB  . VAL VAL VAL A A 453  453  . 61.046 61.617 58.843  1.00 9.38  1 . C  ? 
ATOM   3453 CG1 CG1 . VAL VAL VAL A A 453  453  . 61.991 61.183 59.959  1.00 9.56  1 . C  ? 
ATOM   3454 CG2 CG2 . VAL VAL VAL A A 453  453  . 60.589 63.046 59.078  1.00 9.52  1 . C  ? 
ATOM   3455 C   C   . VAL VAL VAL A A 453  453  . 62.269 60.070 57.245  1.00 9.42  1 . C  ? 
ATOM   3456 O   O   . VAL VAL VAL A A 453  453  . 63.495 59.857 57.401  1.00 9.80  1 . O  ? 
ATOM   3457 N   N   . ARG ARG ARG A A 454  454  . 61.414 59.112 56.899  1.00 9.25  1 . N  ? 
ATOM   3458 CA  CA  . ARG ARG ARG A A 454  454  . 61.849 57.724 56.736  1.00 9.28  1 . C  ? 
ATOM   3459 CB  CB  . ARG ARG ARG A A 454  454  . 60.670 56.735 56.646  1.00 9.47  1 . C  ? 
ATOM   3460 CG  CG  . ARG ARG ARG A A 454  454  . 60.186 56.410 55.228  1.00 9.53  1 . C  ? 
ATOM   3461 CD  CD  . ARG ARG ARG A A 454  454  . 58.934 55.524 55.220  1.00 9.76  1 . C  ? 
ATOM   3462 NE  NE  . ARG ARG ARG A A 454  454  . 59.157 54.281 55.948  1.00 9.97  1 . N  ? 
ATOM   3463 CZ  CZ  . ARG ARG ARG A A 454  454  . 59.884 53.259 55.501  1.00 10.14 1 . C  ? 
ATOM   3464 NH1 NH1 . ARG ARG ARG A A 454  454  . 60.405 53.274 54.274  1.00 10.33 1 . N  ? 
ATOM   3465 NH2 NH2 . ARG ARG ARG A A 454  454  . 60.090 52.205 56.278  1.00 10.41 1 . N  ? 
ATOM   3466 C   C   . ARG ARG ARG A A 454  454  . 62.802 57.566 55.551  1.00 9.22  1 . C  ? 
ATOM   3467 O   O   . ARG ARG ARG A A 454  454  . 63.562 56.612 55.500  1.00 9.06  1 . O  ? 
ATOM   3468 N   N   . PHE PHE PHE A A 455  455  . 62.779 58.499 54.604  1.00 9.04  1 . N  ? 
ATOM   3469 CA  CA  . PHE PHE PHE A A 455  455  . 63.778 58.565 53.542  1.00 9.14  1 . C  ? 
ATOM   3470 CB  CB  . PHE PHE PHE A A 455  455  . 63.561 59.882 52.790  1.00 9.54  1 . C  ? 
ATOM   3471 CG  CG  . PHE PHE PHE A A 455  455  . 64.539 60.147 51.686  1.00 9.32  1 . C  ? 
ATOM   3472 CD1 CD1 . PHE PHE PHE A A 455  455  . 64.422 59.475 50.477  1.00 9.81  1 . C  ? 
ATOM   3473 CE1 CE1 . PHE PHE PHE A A 455  455  . 65.316 59.728 49.443  1.00 9.57  1 . C  ? 
ATOM   3474 CZ  CZ  . PHE PHE PHE A A 455  455  . 66.301 60.673 49.603  1.00 9.50  1 . C  ? 
ATOM   3475 CE2 CE2 . PHE PHE PHE A A 455  455  . 66.428 61.355 50.795  1.00 9.81  1 . C  ? 
ATOM   3476 CD2 CD2 . PHE PHE PHE A A 455  455  . 65.556 61.081 51.840  1.00 9.97  1 . C  ? 
ATOM   3477 C   C   . PHE PHE PHE A A 455  455  . 65.192 58.473 54.131  1.00 9.27  1 . C  ? 
ATOM   3478 O   O   . PHE PHE PHE A A 455  455  . 66.088 57.837 53.553  1.00 9.71  1 . O  ? 
ATOM   3479 N   N   . TYR TYR TYR A A 456  456  . 65.374 59.097 55.290  1.00 9.05  1 . N  ? 
ATOM   3480 CA  CA  . TYR TYR TYR A A 456  456  . 66.610 59.006 56.069  1.00 9.21  1 . C  ? 
ATOM   3481 CB  CB  . TYR TYR TYR A A 456  456  . 66.868 60.321 56.816  1.00 9.20  1 . C  ? 
ATOM   3482 CG  CG  . TYR TYR TYR A A 456  456  . 66.918 61.551 55.927  1.00 9.61  1 . C  ? 
ATOM   3483 CD1 CD1 . TYR TYR TYR A A 456  456  . 65.740 62.239 55.581  1.00 9.48  1 . C  ? 
ATOM   3484 CE1 CE1 . TYR TYR TYR A A 456  456  . 65.769 63.344 54.770  1.00 9.85  1 . C  ? 
ATOM   3485 CZ  CZ  . TYR TYR TYR A A 456  456  . 66.983 63.821 54.301  1.00 9.89  1 . C  ? 
ATOM   3486 OH  OH  . TYR TYR TYR A A 456  456  . 67.003 64.934 53.482  1.00 10.76 1 . O  ? 
ATOM   3487 CE2 CE2 . TYR TYR TYR A A 456  456  . 68.167 63.181 54.634  1.00 10.12 1 . C  ? 
ATOM   3488 CD2 CD2 . TYR TYR TYR A A 456  456  . 68.127 62.051 55.436  1.00 9.82  1 . C  ? 
ATOM   3489 C   C   . TYR TYR TYR A A 456  456  . 66.567 57.878 57.088  1.00 9.46  1 . C  ? 
ATOM   3490 O   O   . TYR TYR TYR A A 456  456  . 67.534 57.109 57.231  1.00 9.37  1 . O  ? 
ATOM   3491 N   N   . GLY GLY GLY A A 457  457  . 65.470 57.777 57.829  1.00 9.37  1 . N  ? 
ATOM   3492 CA  CA  . GLY GLY GLY A A 457  457  . 65.450 56.953 59.044  1.00 9.60  1 . C  ? 
ATOM   3493 C   C   . GLY GLY GLY A A 457  457  . 65.207 55.472 58.850  1.00 9.75  1 . C  ? 
ATOM   3494 O   O   . GLY GLY GLY A A 457  457  . 65.326 54.711 59.802  1.00 10.73 1 . O  ? 
ATOM   3495 N   N   . SER SER SER A A 458  458  . 64.877 55.036 57.636  1.00 9.31  1 . N  ? 
ATOM   3496 CA  CA  . SER SER SER A A 458  458  . 64.515 53.637 57.410  1.00 9.18  1 . C  ? 
ATOM   3497 CB  CB  . SER SER SER A A 458  458  . 63.422 53.508 56.357  1.00 9.24  1 . C  ? 
ATOM   3498 OG  OG  . SER SER SER A A 458  458  . 63.853 53.982 55.097  1.00 9.32  1 . O  ? 
ATOM   3499 C   C   . SER SER SER A A 458  458  . 65.700 52.727 57.015  1.00 9.09  1 . C  ? 
ATOM   3500 O   O   . SER SER SER A A 458  458  . 65.484 51.559 56.743  1.00 9.15  1 . O  ? 
ATOM   3501 N   N   . PHE PHE PHE A A 459  459  . 66.921 53.252 57.006  1.00 9.37  1 . N  ? 
ATOM   3502 CA  CA  . PHE PHE PHE A A 459  459  . 68.072 52.438 56.620  1.00 9.71  1 . C  ? 
ATOM   3503 CB  CB  . PHE PHE PHE A A 459  459  . 69.367 53.244 56.540  1.00 10.07 1 . C  ? 
ATOM   3504 CG  CG  . PHE PHE PHE A A 459  459  . 69.509 53.950 55.227  1.00 9.83  1 . C  ? 
ATOM   3505 CD1 CD1 . PHE PHE PHE A A 459  459  . 70.118 53.312 54.168  1.00 10.04 1 . C  ? 
ATOM   3506 CE1 CE1 . PHE PHE PHE A A 459  459  . 70.206 53.925 52.934  1.00 10.28 1 . C  ? 
ATOM   3507 CZ  CZ  . PHE PHE PHE A A 459  459  . 69.651 55.191 52.742  1.00 10.67 1 . C  ? 
ATOM   3508 CE2 CE2 . PHE PHE PHE A A 459  459  . 69.015 55.827 53.792  1.00 10.69 1 . C  ? 
ATOM   3509 CD2 CD2 . PHE PHE PHE A A 459  459  . 68.956 55.211 55.029  1.00 10.05 1 . C  ? 
ATOM   3510 C   C   . PHE PHE PHE A A 459  459  . 68.222 51.155 57.441  1.00 9.91  1 . C  ? 
ATOM   3511 O   O   . PHE PHE PHE A A 459  459  . 68.461 50.092 56.864  1.00 9.82  1 . O  ? 
ATOM   3512 N   N   . PRO PRO PRO A A 460  460  . 68.037 51.209 58.771  1.00 9.91  1 . N  ? 
ATOM   3513 CA  CA  . PRO PRO PRO A A 460  460  . 68.183 49.942 59.486  1.00 10.23 1 . C  ? 
ATOM   3514 CB  CB  . PRO PRO PRO A A 460  460  . 67.977 50.348 60.949  1.00 10.36 1 . C  ? 
ATOM   3515 CG  CG  . PRO PRO PRO A A 460  460  . 68.425 51.746 61.001  1.00 10.19 1 . C  ? 
ATOM   3516 CD  CD  . PRO PRO PRO A A 460  460  . 67.963 52.350 59.698  1.00 10.01 1 . C  ? 
ATOM   3517 C   C   . PRO PRO PRO A A 460  460  . 67.159 48.898 59.074  1.00 10.66 1 . C  ? 
ATOM   3518 O   O   . PRO PRO PRO A A 460  460  . 67.460 47.711 59.073  1.00 10.79 1 . O  ? 
ATOM   3519 N   N   . LEU LEU LEU A A 461  461  . 65.947 49.313 58.723  1.00 10.71 1 . N  ? 
ATOM   3520 CA  CA  . LEU LEU LEU A A 461  461  . 64.939 48.338 58.312  1.00 11.16 1 . C  ? 
ATOM   3521 CB  CB  . LEU LEU LEU A A 461  461  . 63.543 48.957 58.252  1.00 12.32 1 . C  ? 
ATOM   3522 CG  CG  . LEU LEU LEU A A 461  461  . 63.000 49.295 59.632  1.00 14.74 1 . C  ? 
ATOM   3523 CD1 CD1 . LEU LEU LEU A A 461  461  . 61.684 49.969 59.502  1.00 17.21 1 . C  ? 
ATOM   3524 CD2 CD2 . LEU LEU LEU A A 461  461  . 62.873 48.106 60.559  1.00 14.46 1 . C  ? 
ATOM   3525 C   C   . LEU LEU LEU A A 461  461  . 65.282 47.685 56.992  1.00 10.76 1 . C  ? 
ATOM   3526 O   O   . LEU LEU LEU A A 461  461  . 65.229 46.464 56.897  1.00 10.52 1 . O  ? 
ATOM   3527 N   N   . VAL VAL VAL A A 462  462  . 65.679 48.452 55.979  1.00 10.59 1 . N  ? 
ATOM   3528 CA  CA  . VAL VAL VAL A A 462  462  . 66.016 47.815 54.714  1.00 10.79 1 . C  ? 
ATOM   3529 CB  CB  . VAL VAL VAL A A 462  462  . 66.175 48.842 53.568  1.00 10.95 1 . C  ? 
ATOM   3530 CG1 CG1 . VAL VAL VAL A A 462  462  . 67.402 49.729 53.703  1.00 11.37 1 . C  ? 
ATOM   3531 CG2 CG2 . VAL VAL VAL A A 462  462  . 66.198 48.120 52.226  1.00 11.46 1 . C  ? 
ATOM   3532 C   C   . VAL VAL VAL A A 462  462  . 67.255 46.929 54.859  1.00 10.61 1 . C  ? 
ATOM   3533 O   O   . VAL VAL VAL A A 462  462  . 67.344 45.882 54.229  1.00 11.84 1 . O  ? 
ATOM   3534 N   N   . MET MET MET A A 463  463  . 68.205 47.339 55.688  1.00 10.48 1 . N  ? 
ATOM   3535 CA  CA  . MET MET MET A A 463  463  . 69.466 46.608 55.824  1.00 10.80 1 . C  ? 
ATOM   3536 CB  CB  . MET MET MET A A 463  463  . 70.552 47.530 56.325  1.00 11.70 1 . C  ? 
ATOM   3537 CG  CG  . MET MET MET A A 463  463  . 70.803 48.654 55.333  1.00 12.15 1 . C  ? 
ATOM   3538 SD  SD  . MET MET MET A A 463  463  . 71.895 49.948 55.859  1.00 13.98 1 . S  ? 
ATOM   3539 CE  CE  . MET MET MET A A 463  463  . 73.451 49.084 55.696  1.00 14.11 1 . C  ? 
ATOM   3540 C   C   . MET MET MET A A 463  463  . 69.373 45.384 56.705  1.00 11.38 1 . C  ? 
ATOM   3541 O   O   . MET MET MET A A 463  463  . 70.061 44.391 56.432  1.00 11.89 1 . O  ? 
ATOM   3542 N   N   . LEU LEU LEU A A 464  464  . 68.527 45.425 57.734  1.00 10.21 1 . N  ? 
ATOM   3543 CA  CA  . LEU LEU LEU A A 464  464  . 68.515 44.399 58.794  1.00 10.21 1 . C  ? 
ATOM   3544 CB  CB  . LEU LEU LEU A A 464  464  . 68.936 45.045 60.109  1.00 10.34 1 . C  ? 
ATOM   3545 CG  CG  . LEU LEU LEU A A 464  464  . 70.287 45.753 60.154  1.00 10.91 1 . C  ? 
ATOM   3546 CD1 CD1 . LEU LEU LEU A A 464  464  . 70.462 46.550 61.439  1.00 10.96 1 . C  ? 
ATOM   3547 CD2 CD2 . LEU LEU LEU A A 464  464  . 71.413 44.748 59.969  1.00 11.28 1 . C  ? 
ATOM   3548 C   C   . LEU LEU LEU A A 464  464  . 67.175 43.666 58.968  1.00 9.76  1 . C  ? 
ATOM   3549 O   O   . LEU LEU LEU A A 464  464  . 67.143 42.538 59.460  1.00 10.25 1 . O  ? 
ATOM   3550 N   N   . TRP TRP TRP A A 465  465  . 66.058 44.298 58.586  1.00 9.59  1 . N  ? 
ATOM   3551 CA  CA  . TRP TRP TRP A A 465  465  . 64.735 43.680 58.627  1.00 9.55  1 . C  ? 
ATOM   3552 CB  CB  . TRP TRP TRP A A 465  465  . 63.941 44.151 59.869  1.00 9.15  1 . C  ? 
ATOM   3553 CG  CG  . TRP TRP TRP A A 465  465  . 64.490 43.572 61.144  1.00 9.14  1 . C  ? 
ATOM   3554 CD1 CD1 . TRP TRP TRP A A 465  465  . 64.212 42.353 61.656  1.00 9.24  1 . C  ? 
ATOM   3555 NE1 NE1 . TRP TRP TRP A A 465  465  . 64.920 42.147 62.810  1.00 9.22  1 . N  ? 
ATOM   3556 CE2 CE2 . TRP TRP TRP A A 465  465  . 65.696 43.243 63.057  1.00 8.97  1 . C  ? 
ATOM   3557 CD2 CD2 . TRP TRP TRP A A 465  465  . 65.447 44.174 62.028  1.00 8.79  1 . C  ? 
ATOM   3558 CE3 CE3 . TRP TRP TRP A A 465  465  . 66.114 45.407 62.057  1.00 8.86  1 . C  ? 
ATOM   3559 CZ3 CZ3 . TRP TRP TRP A A 465  465  . 66.993 45.669 63.073  1.00 8.96  1 . C  ? 
ATOM   3560 CH2 CH2 . TRP TRP TRP A A 465  465  . 67.230 44.722 64.087  1.00 8.89  1 . C  ? 
ATOM   3561 CZ2 CZ2 . TRP TRP TRP A A 465  465  . 66.580 43.516 64.107  1.00 8.98  1 . C  ? 
ATOM   3562 C   C   . TRP TRP TRP A A 465  465  . 63.960 43.965 57.347  1.00 9.51  1 . C  ? 
ATOM   3563 O   O   . TRP TRP TRP A A 465  465  . 62.887 44.582 57.365  1.00 9.57  1 . O  ? 
ATOM   3564 N   N   . PRO PRO PRO A A 466  466  . 64.508 43.526 56.200  1.00 9.89  1 . N  ? 
ATOM   3565 CA  CA  . PRO PRO PRO A A 466  466  . 63.955 43.977 54.922  1.00 10.13 1 . C  ? 
ATOM   3566 CB  CB  . PRO PRO PRO A A 466  466  . 64.917 43.366 53.884  1.00 10.24 1 . C  ? 
ATOM   3567 CG  CG  . PRO PRO PRO A A 466  466  . 65.573 42.242 54.587  1.00 10.50 1 . C  ? 
ATOM   3568 CD  CD  . PRO PRO PRO A A 466  466  . 65.746 42.744 55.997  1.00 10.11 1 . C  ? 
ATOM   3569 C   C   . PRO PRO PRO A A 466  466  . 62.508 43.585 54.639  1.00 10.58 1 . C  ? 
ATOM   3570 O   O   . PRO PRO PRO A A 466  466  . 61.829 44.297 53.896  1.00 11.22 1 . O  ? 
ATOM   3571 N   N   . ASP ASP ASP A A 467  467  . 62.021 42.497 55.236  1.00 10.90 1 . N  ? 
ATOM   3572 CA  CA  . ASP ASP ASP A A 467  467  . 60.609 42.114 55.042  1.00 11.78 1 . C  ? 
ATOM   3573 CB  CB  . ASP ASP ASP A A 467  467  . 60.293 40.719 55.565  1.00 13.52 1 . C  ? 
ATOM   3574 CG  CG  . ASP ASP ASP A A 467  467  . 61.048 39.604 54.833  1.00 16.07 1 . C  ? 
ATOM   3575 OD1 OD1 . ASP ASP ASP A A 467  467  . 61.650 39.835 53.763  1.00 18.99 1 . O  ? 
ATOM   3576 OD2 OD2 . ASP ASP ASP A A 467  467  . 60.999 38.489 55.385  1.00 20.80 1 . O  ? 
ATOM   3577 C   C   . ASP ASP ASP A A 467  467  . 59.667 43.126 55.695  1.00 11.38 1 . C  ? 
ATOM   3578 O   O   . ASP ASP ASP A A 467  467  . 58.586 43.401 55.164  1.00 11.95 1 . O  ? 
ATOM   3579 N   N   . ILE ILE ILE A A 468  468  . 60.090 43.707 56.818  1.00 10.56 1 . N  ? 
ATOM   3580 CA  CA  . ILE ILE ILE A A 468  468  . 59.323 44.826 57.395  1.00 10.36 1 . C  ? 
ATOM   3581 CB  CB  . ILE ILE ILE A A 468  468  . 59.855 45.209 58.796  1.00 10.54 1 . C  ? 
ATOM   3582 CG1 CG1 . ILE ILE ILE A A 468  468  . 59.493 44.122 59.796  1.00 10.66 1 . C  ? 
ATOM   3583 CD1 CD1 . ILE ILE ILE A A 468  468  . 60.183 44.243 61.137  1.00 10.69 1 . C  ? 
ATOM   3584 CG2 CG2 . ILE ILE ILE A A 468  468  . 59.269 46.548 59.257  1.00 11.35 1 . C  ? 
ATOM   3585 C   C   . ILE ILE ILE A A 468  468  . 59.364 46.050 56.475  1.00 10.13 1 . C  ? 
ATOM   3586 O   O   . ILE ILE ILE A A 468  468  . 58.322 46.652 56.180  1.00 10.38 1 . O  ? 
ATOM   3587 N   N   . GLU GLU GLU A A 469  469  . 60.560 46.403 56.006  1.00 9.58  1 . N  ? 
ATOM   3588 CA  CA  . GLU GLU GLU A A 469  469  . 60.712 47.555 55.121  1.00 10.04 1 . C  ? 
ATOM   3589 CB  CB  . GLU GLU GLU A A 469  469  . 62.161 47.691 54.676  1.00 10.02 1 . C  ? 
ATOM   3590 CG  CG  . GLU GLU GLU A A 469  469  . 62.340 48.699 53.548  1.00 10.31 1 . C  ? 
ATOM   3591 CD  CD  . GLU GLU GLU A A 469  469  . 62.004 50.132 53.945  1.00 10.67 1 . C  ? 
ATOM   3592 OE1 OE1 . GLU GLU GLU A A 469  469  . 61.961 50.446 55.151  1.00 10.81 1 . O  ? 
ATOM   3593 OE2 OE2 . GLU GLU GLU A A 469  469  . 61.767 50.961 53.030  1.00 10.73 1 . O  ? 
ATOM   3594 C   C   . GLU GLU GLU A A 469  469  . 59.818 47.458 53.887  1.00 10.34 1 . C  ? 
ATOM   3595 O   O   . GLU GLU GLU A A 469  469  . 59.150 48.414 53.525  1.00 10.75 1 . O  ? 
ATOM   3596 N   N   . LYS LYS LYS A A 470  470  . 59.826 46.308 53.223  1.00 10.83 1 . N  ? 
ATOM   3597 CA  CA  . LYS LYS LYS A A 470  470  . 58.997 46.145 52.020  1.00 11.35 1 . C  ? 
ATOM   3598 CB  CB  . LYS LYS LYS A A 470  470  . 59.380 44.871 51.290  1.00 12.58 1 . C  ? 
ATOM   3599 CG  CG  . LYS LYS LYS A A 470  470  . 60.742 45.008 50.643  1.00 13.38 1 . C  ? 
ATOM   3600 CD  CD  . LYS LYS LYS A A 470  470  . 61.198 43.719 50.017  1.00 14.47 1 . C  ? 
ATOM   3601 CE  CE  . LYS LYS LYS A A 470  470  . 62.521 43.900 49.302  1.00 15.14 1 . C  ? 
ATOM   3602 NZ  NZ  . LYS LYS LYS A A 470  470  . 63.052 42.559 48.939  1.00 15.80 1 . N  ? 
ATOM   3603 C   C   . LYS LYS LYS A A 470  470  . 57.508 46.201 52.321  1.00 11.25 1 . C  ? 
ATOM   3604 O   O   . LYS LYS LYS A A 470  470  . 56.740 46.807 51.559  1.00 10.90 1 . O  ? 
ATOM   3605 N   N   . GLN GLN GLN A A 471  471  . 57.097 45.631 53.452  1.00 10.62 1 . N  ? 
ATOM   3606 CA  CA  . GLN GLN GLN A A 471  471  . 55.722 45.777 53.908  1.00 10.79 1 . C  ? 
ATOM   3607 CB  CB  . GLN GLN GLN A A 471  471  . 55.495 44.963 55.183  1.00 10.80 1 . C  ? 
ATOM   3608 CG  CG  . GLN GLN GLN A A 471  471  . 54.168 45.213 55.873  1.00 11.16 1 . C  ? 
ATOM   3609 CD  CD  . GLN GLN GLN A A 471  471  . 52.955 44.890 55.013  1.00 11.91 1 . C  ? 
ATOM   3610 OE1 OE1 . GLN GLN GLN A A 471  471  . 52.998 44.015 54.130  1.00 13.17 1 . O  ? 
ATOM   3611 NE2 NE2 . GLN GLN GLN A A 471  471  . 51.861 45.585 55.269  1.00 11.50 1 . N  ? 
ATOM   3612 C   C   . GLN GLN GLN A A 471  471  . 55.327 47.246 54.104  1.00 10.44 1 . C  ? 
ATOM   3613 O   O   . GLN GLN GLN A A 471  471  . 54.266 47.675 53.646  1.00 10.06 1 . O  ? 
ATOM   3614 N   N   . VAL VAL VAL A A 472  472  . 56.193 48.041 54.731  1.00 10.13 1 . N  ? 
ATOM   3615 CA  CA  . VAL VAL VAL A A 472  472  . 55.879 49.465 54.913  1.00 10.18 1 . C  ? 
ATOM   3616 CB  CB  . VAL VAL VAL A A 472  472  . 56.919 50.202 55.792  1.00 9.90  1 . C  ? 
ATOM   3617 CG1 CG1 . VAL VAL VAL A A 472  472  . 56.651 51.711 55.797  1.00 9.85  1 . C  ? 
ATOM   3618 CG2 CG2 . VAL VAL VAL A A 472  472  . 56.894 49.669 57.220  1.00 9.96  1 . C  ? 
ATOM   3619 C   C   . VAL VAL VAL A A 472  472  . 55.722 50.163 53.557  1.00 10.44 1 . C  ? 
ATOM   3620 O   O   . VAL VAL VAL A A 472  472  . 54.803 50.956 53.355  1.00 10.45 1 . O  ? 
ATOM   3621 N   N   . MET MET MET A A 473  473  . 56.616 49.872 52.624  1.00 10.74 1 . N  ? 
ATOM   3622 CA  CA  . MET MET MET A A 473  473  . 56.521 50.512 51.323  1.00 10.70 1 . C  ? 
ATOM   3623 CB  CB  . MET MET MET A A 473  473  . 57.817 50.326 50.527  1.00 11.21 1 . C  ? 
ATOM   3624 CG  CG  . MET MET MET A A 473  473  . 58.980 51.105 51.116  1.00 11.72 1 . C  ? 
ATOM   3625 SD  SD  . MET MET MET A A 473  473  . 58.666 52.852 51.399  1.00 13.33 1 . S  ? 
ATOM   3626 CE  CE  . MET MET MET A A 473  473  . 58.423 53.413 49.719  1.00 14.12 1 . C  ? 
ATOM   3627 C   C   . MET MET MET A A 473  473  . 55.300 50.055 50.537  1.00 11.13 1 . C  ? 
ATOM   3628 O   O   . MET MET MET A A 473  473  . 54.723 50.867 49.828  1.00 11.64 1 . O  ? 
ATOM   3629 N   N   . ARG ARG ARG A A 474  474  . 54.878 48.802 50.673  1.00 10.97 1 . N  ? 
ATOM   3630 CA  CA  . ARG ARG ARG A A 474  474  . 53.588 48.398 50.092  1.00 11.45 1 . C  ? 
ATOM   3631 CB  CB  . ARG ARG ARG A A 474  474  . 53.375 46.896 50.143  1.00 11.67 1 . C  ? 
ATOM   3632 CG  CG  . ARG ARG ARG A A 474  474  . 54.343 46.102 49.267  1.00 12.20 1 . C  ? 
ATOM   3633 CD  CD  . ARG ARG ARG A A 474  474  . 53.952 44.646 49.119  1.00 12.75 1 . C  ? 
ATOM   3634 NE  NE  . ARG ARG ARG A A 474  474  . 53.979 43.992 50.426  1.00 13.23 1 . N  ? 
ATOM   3635 CZ  CZ  . ARG ARG ARG A A 474  474  . 55.017 43.361 50.967  1.00 13.53 1 . C  ? 
ATOM   3636 NH1 NH1 . ARG ARG ARG A A 474  474  . 56.147 43.176 50.298  1.00 14.18 1 . N  ? 
ATOM   3637 NH2 NH2 . ARG ARG ARG A A 474  474  . 54.891 42.867 52.194  1.00 13.77 1 . N  ? 
ATOM   3638 C   C   . ARG ARG ARG A A 474  474  . 52.425 49.156 50.740  1.00 11.19 1 . C  ? 
ATOM   3639 O   O   . ARG ARG ARG A A 474  474  . 51.438 49.509 50.072  1.00 11.85 1 . O  ? 
ATOM   3640 N   N   . GLN GLN GLN A A 475  475  . 52.499 49.405 52.042  1.00 10.91 1 . N  ? 
ATOM   3641 CA  CA  . GLN GLN GLN A A 475  475  . 51.476 50.217 52.702  1.00 11.04 1 . C  ? 
ATOM   3642 CB  CB  . GLN GLN GLN A A 475  475  . 51.777 50.377 54.197  1.00 10.69 1 . C  ? 
ATOM   3643 CG  CG  . GLN GLN GLN A A 475  475  . 51.612 49.079 54.988  1.00 10.51 1 . C  ? 
ATOM   3644 CD  CD  . GLN GLN GLN A A 475  475  . 52.279 49.042 56.359  1.00 10.91 1 . C  ? 
ATOM   3645 OE1 OE1 . GLN GLN GLN A A 475  475  . 52.402 47.971 56.930  1.00 11.29 1 . O  ? 
ATOM   3646 NE2 NE2 . GLN GLN GLN A A 475  475  . 52.678 50.183 56.899  1.00 10.59 1 . N  ? 
ATOM   3647 C   C   . GLN GLN GLN A A 475  475  . 51.374 51.572 52.005  1.00 11.04 1 . C  ? 
ATOM   3648 O   O   . GLN GLN GLN A A 475  475  . 50.279 52.016 51.663  1.00 11.26 1 . O  ? 
ATOM   3649 N   N   . PHE PHE PHE A A 476  476  . 52.510 52.211 51.746  1.00 10.80 1 . N  ? 
ATOM   3650 CA  CA  . PHE PHE PHE A A 476  476  . 52.516 53.473 51.010  1.00 11.10 1 . C  ? 
ATOM   3651 CB  CB  . PHE PHE PHE A A 476  476  . 53.896 54.146 51.023  1.00 10.98 1 . C  ? 
ATOM   3652 CG  CG  . PHE PHE PHE A A 476  476  . 54.179 54.916 52.285  1.00 10.62 1 . C  ? 
ATOM   3653 CD1 CD1 . PHE PHE PHE A A 476  476  . 53.669 56.180 52.465  1.00 10.65 1 . C  ? 
ATOM   3654 CE1 CE1 . PHE PHE PHE A A 476  476  . 53.912 56.890 53.624  1.00 10.73 1 . C  ? 
ATOM   3655 CZ  CZ  . PHE PHE PHE A A 476  476  . 54.687 56.330 54.626  1.00 11.08 1 . C  ? 
ATOM   3656 CE2 CE2 . PHE PHE PHE A A 476  476  . 55.200 55.069 54.453  1.00 10.90 1 . C  ? 
ATOM   3657 CD2 CD2 . PHE PHE PHE A A 476  476  . 54.950 54.364 53.296  1.00 10.94 1 . C  ? 
ATOM   3658 C   C   . PHE PHE PHE A A 476  476  . 51.996 53.325 49.580  1.00 11.32 1 . C  ? 
ATOM   3659 O   O   . PHE PHE PHE A A 476  476  . 51.189 54.155 49.129  1.00 11.76 1 . O  ? 
ATOM   3660 N   N   . ALA ALA ALA A A 477  477  . 52.409 52.277 48.884  1.00 11.41 1 . N  ? 
ATOM   3661 CA  CA  . ALA ALA ALA A A 477  477  . 51.918 52.043 47.512  1.00 11.93 1 . C  ? 
ATOM   3662 CB  CB  . ALA ALA ALA A A 477  477  . 52.469 50.743 46.957  1.00 12.10 1 . C  ? 
ATOM   3663 C   C   . ALA ALA ALA A A 477  477  . 50.409 52.016 47.474  1.00 12.95 1 . C  ? 
ATOM   3664 O   O   . ALA ALA ALA A A 477  477  . 49.788 52.630 46.602  1.00 13.39 1 . O  ? 
ATOM   3665 N   N   . ASP ASP ASP A A 478  478  . 49.820 51.313 48.429  1.00 12.70 1 . N  ? 
ATOM   3666 CA  CA  . ASP ASP ASP A A 478  478  . 48.370 51.170 48.503  1.00 13.46 1 . C  ? 
ATOM   3667 CB  CB  . ASP ASP ASP A A 478  478  . 47.954 50.203 49.625  1.00 14.13 1 . C  ? 
ATOM   3668 CG  CG  . ASP ASP ASP A A 478  478  . 48.367 48.761 49.377  1.00 14.85 1 . C  ? 
ATOM   3669 OD1 OD1 . ASP ASP ASP A A 478  478  . 48.841 48.420 48.278  1.00 14.85 1 . O  ? 
ATOM   3670 OD2 OD2 . ASP ASP ASP A A 478  478  . 48.231 47.946 50.326  1.00 17.13 1 . O  ? 
ATOM   3671 C   C   . ASP ASP ASP A A 478  478  . 47.635 52.496 48.702  1.00 13.68 1 . C  ? 
ATOM   3672 O   O   . ASP ASP ASP A A 478  478  . 46.453 52.575 48.377  1.00 15.53 1 . O  ? 
ATOM   3673 N   N   . THR THR THR A A 479  479  . 48.293 53.526 49.237  1.00 13.69 1 . N  ? 
ATOM   3674 CA  CA  . THR THR THR A A 479  479  . 47.658 54.823 49.450  1.00 14.26 1 . C  ? 
ATOM   3675 CB  CB  . THR THR THR A A 479  479  . 48.326 55.629 50.584  1.00 14.39 1 . C  ? 
ATOM   3676 OG1 OG1 . THR THR THR A A 479  479  . 49.620 56.083 50.156  1.00 14.02 1 . O  ? 
ATOM   3677 CG2 CG2 . THR THR THR A A 479  479  . 48.438 54.836 51.843  1.00 14.63 1 . C  ? 
ATOM   3678 C   C   . THR THR THR A A 479  479  . 47.677 55.764 48.248  1.00 14.99 1 . C  ? 
ATOM   3679 O   O   . THR THR THR A A 479  479  . 47.006 56.802 48.293  1.00 15.33 1 . O  ? 
ATOM   3680 N   N   . ILE ILE ILE A A 480  480  . 48.442 55.443 47.200  1.00 15.81 1 . N  ? 
ATOM   3681 CA  CA  . ILE ILE ILE A A 480  480  . 48.729 56.429 46.131  1.00 17.05 1 . C  ? 
ATOM   3682 CB  CB  . ILE ILE ILE A A 480  480  . 49.666 55.871 44.996  1.00 18.10 1 . C  ? 
ATOM   3683 CG1 CG1 . ILE ILE ILE A A 480  480  . 50.106 56.973 44.013  1.00 19.44 1 . C  ? 
ATOM   3684 CD1 CD1 . ILE ILE ILE A A 480  480  . 51.070 57.975 44.603  1.00 19.90 1 . C  ? 
ATOM   3685 CG2 CG2 . ILE ILE ILE A A 480  480  . 49.026 54.744 44.207  1.00 18.13 1 . C  ? 
ATOM   3686 C   C   . ILE ILE ILE A A 480  480  . 47.444 57.031 45.556  1.00 16.55 1 . C  ? 
ATOM   3687 O   O   . ILE ILE ILE A A 480  480  . 47.322 58.242 45.467  1.00 16.31 1 . O  ? 
ATOM   3688 N   N   . ASN ASN ASN A A 481  481  . 46.496 56.179 45.211  1.00 17.65 1 . N  ? 
ATOM   3689 CA  CA  . ASN ASN ASN A A 481  481  . 45.285 56.646 44.541  1.00 19.29 1 . C  ? 
ATOM   3690 CB  CB  . ASN ASN ASN A A 481  481  . 44.949 55.729 43.367  1.00 20.94 1 . C  ? 
ATOM   3691 CG  CG  . ASN ASN ASN A A 481  481  . 45.909 55.916 42.210  1.00 21.62 1 . C  ? 
ATOM   3692 OD1 OD1 . ASN ASN ASN A A 481  481  . 46.479 56.996 42.034  1.00 21.62 1 . O  ? 
ATOM   3693 ND2 ND2 . ASN ASN ASN A A 481  481  . 46.095 54.877 41.424  1.00 25.03 1 . N  ? 
ATOM   3694 C   C   . ASN ASN ASN A A 481  481  . 44.102 56.842 45.464  1.00 19.93 1 . C  ? 
ATOM   3695 O   O   . ASN ASN ASN A A 481  481  . 43.001 57.129 44.989  1.00 21.23 1 . O  ? 
ATOM   3696 N   N   . VAL VAL VAL A A 482  482  . 44.322 56.743 46.775  1.00 19.03 1 . N  ? 
ATOM   3697 CA  CA  . VAL VAL VAL A A 482  482  . 43.279 57.085 47.726  1.00 19.21 1 . C  ? 
ATOM   3698 CB  CB  . VAL VAL VAL A A 482  482  . 43.677 56.717 49.175  1.00 19.16 1 . C  ? 
ATOM   3699 CG1 CG1 . VAL VAL VAL A A 482  482  . 42.657 57.259 50.178  1.00 19.58 1 . C  ? 
ATOM   3700 CG2 CG2 . VAL VAL VAL A A 482  482  . 43.812 55.205 49.307  1.00 18.91 1 . C  ? 
ATOM   3701 C   C   . VAL VAL VAL A A 482  482  . 42.973 58.577 47.576  1.00 19.54 1 . C  ? 
ATOM   3702 O   O   . VAL VAL VAL A A 482  482  . 43.875 59.414 47.435  1.00 17.76 1 . O  ? 
ATOM   3703 N   N   . GLN GLN GLN A A 483  483  . 41.674 58.890 47.516  1.00 21.54 1 . N  ? 
ATOM   3704 CA  CA  . GLN GLN GLN A A 483  483  . 41.183 60.263 47.481  1.00 22.98 1 . C  ? 
ATOM   3705 CB  CB  . GLN GLN GLN A A 483  483  . 40.459 60.564 46.148  1.00 24.22 1 . C  ? 
ATOM   3706 CG  CG  . GLN GLN GLN A A 483  483  . 39.812 61.951 46.009  1.00 26.62 1 . C  ? 
ATOM   3707 CD  CD  . GLN GLN GLN A A 483  483  . 40.801 63.105 45.788  1.00 28.19 1 . C  ? 
ATOM   3708 OE1 OE1 . GLN GLN GLN A A 483  483  . 41.659 63.069 44.878  1.00 28.47 1 . O  ? 
ATOM   3709 NE2 NE2 . GLN GLN GLN A A 483  483  . 40.665 64.164 46.602  1.00 29.74 1 . N  ? 
ATOM   3710 C   C   . GLN GLN GLN A A 483  483  . 40.243 60.381 48.663  1.00 23.52 1 . C  ? 
ATOM   3711 O   O   . GLN GLN GLN A A 483  483  . 39.319 59.578 48.807  1.00 24.96 1 . O  ? 
ATOM   3712 N   N   . ASP ASP ASP A A 484  484  . 40.526 61.331 49.538  1.00 23.13 1 . N  ? 
ATOM   3713 CA  CA  . ASP ASP ASP A A 484  484  . 39.619 61.692 50.610  1.00 24.88 1 . C  ? 
ATOM   3714 CB  CB  . ASP ASP ASP A A 484  484  . 40.204 61.347 51.982  1.00 25.72 1 . C  ? 
ATOM   3715 CG  CG  . ASP ASP ASP A A 484  484  . 39.260 61.698 53.133  1.00 27.73 1 . C  ? 
ATOM   3716 OD1 OD1 . ASP ASP ASP A A 484  484  . 38.183 62.270 52.884  1.00 29.09 1 . O  ? 
ATOM   3717 OD2 OD2 . ASP ASP ASP A A 484  484  . 39.603 61.408 54.293  1.00 30.38 1 . O  ? 
ATOM   3718 C   C   . ASP ASP ASP A A 484  484  . 39.406 63.178 50.447  1.00 24.73 1 . C  ? 
ATOM   3719 O   O   . ASP ASP ASP A A 484  484  . 40.261 63.994 50.807  1.00 24.14 1 . O  ? 
ATOM   3720 N   N   . SER SER SER A A 485  485  . 38.248 63.522 49.879  1.00 26.14 1 . N  ? 
ATOM   3721 CA  CA  . SER SER SER A A 485  485  . 37.923 64.908 49.579  1.00 28.44 1 . C  ? 
ATOM   3722 CB  CB  . SER SER SER A A 485  485  . 36.900 64.982 48.441  1.00 28.72 1 . C  ? 
ATOM   3723 OG  OG  . SER SER SER A A 485  485  . 37.480 64.474 47.254  1.00 31.86 1 . O  ? 
ATOM   3724 C   C   . SER SER SER A A 485  485  . 37.420 65.691 50.784  1.00 29.59 1 . C  ? 
ATOM   3725 O   O   . SER SER SER A A 485  485  . 37.238 66.905 50.674  1.00 30.85 1 . O  ? 
ATOM   3726 N   N   . SER SER SER A A 486  486  . 37.199 65.025 51.920  1.00 30.50 1 . N  ? 
ATOM   3727 CA  CA  . SER SER SER A A 486  486  . 36.841 65.732 53.153  1.00 32.49 1 . C  ? 
ATOM   3728 CB  CB  . SER SER SER A A 486  486  . 36.575 64.756 54.304  1.00 32.91 1 . C  ? 
ATOM   3729 OG  OG  . SER SER SER A A 486  486  . 37.746 64.065 54.692  1.00 35.98 1 . O  ? 
ATOM   3730 C   C   . SER SER SER A A 486  486  . 37.960 66.697 53.504  1.00 32.69 1 . C  ? 
ATOM   3731 O   O   . SER SER SER A A 486  486  . 39.142 66.368 53.335  1.00 32.64 1 . O  ? 
ATOM   3732 N   N   . GLU GLU GLU A A 487  487  . 37.592 67.893 53.957  1.00 32.61 1 . N  ? 
ATOM   3733 CA  CA  . GLU GLU GLU A A 487  487  . 38.558 68.959 54.188  1.00 32.72 1 . C  ? 
ATOM   3734 CB  CB  . GLU GLU GLU A A 487  487  . 38.035 70.289 53.650  1.00 34.30 1 . C  ? 
ATOM   3735 CG  CG  . GLU GLU GLU A A 487  487  . 37.884 70.310 52.139  1.00 36.85 1 . C  ? 
ATOM   3736 CD  CD  . GLU GLU GLU A A 487  487  . 37.408 71.650 51.600  1.00 38.91 1 . C  ? 
ATOM   3737 OE1 OE1 . GLU GLU GLU A A 487  487  . 36.785 72.425 52.359  1.00 41.87 1 . O  ? 
ATOM   3738 OE2 OE2 . GLU GLU GLU A A 487  487  . 37.648 71.926 50.406  1.00 41.76 1 . O  ? 
ATOM   3739 C   C   . GLU GLU GLU A A 487  487  . 38.921 69.101 55.660  1.00 31.63 1 . C  ? 
ATOM   3740 O   O   . GLU GLU GLU A A 487  487  . 38.077 68.906 56.541  1.00 34.26 1 . O  ? 
ATOM   3741 N   N   . PHE PHE PHE A A 488  488  . 40.184 69.456 55.905  1.00 27.97 1 . N  ? 
ATOM   3742 CA  CA  . PHE PHE PHE A A 488  488  . 40.713 69.694 57.246  1.00 25.85 1 . C  ? 
ATOM   3743 CB  CB  . PHE PHE PHE A A 488  488  . 41.823 68.674 57.600  1.00 24.96 1 . C  ? 
ATOM   3744 CG  CG  . PHE PHE PHE A A 488  488  . 43.127 68.855 56.833  1.00 23.08 1 . C  ? 
ATOM   3745 CD1 CD1 . PHE PHE PHE A A 488  488  . 43.316 68.254 55.595  1.00 21.37 1 . C  ? 
ATOM   3746 CE1 CE1 . PHE PHE PHE A A 488  488  . 44.507 68.413 54.898  1.00 22.49 1 . C  ? 
ATOM   3747 CZ  CZ  . PHE PHE PHE A A 488  488  . 45.538 69.167 55.440  1.00 22.09 1 . C  ? 
ATOM   3748 CE2 CE2 . PHE PHE PHE A A 488  488  . 45.368 69.765 56.681  1.00 22.67 1 . C  ? 
ATOM   3749 CD2 CD2 . PHE PHE PHE A A 488  488  . 44.170 69.605 57.370  1.00 22.33 1 . C  ? 
ATOM   3750 C   C   . PHE PHE PHE A A 488  488  . 41.242 71.118 57.333  1.00 25.02 1 . C  ? 
ATOM   3751 O   O   . PHE PHE PHE A A 488  488  . 41.674 71.689 56.329  1.00 24.63 1 . O  ? 
ATOM   3752 N   N   . LYS LYS LYS A A 489  489  . 41.227 71.673 58.541  1.00 25.27 1 . N  ? 
ATOM   3753 CA  CA  . LYS LYS LYS A A 489  489  . 41.805 72.983 58.802  1.00 25.75 1 . C  ? 
ATOM   3754 CB  CB  . LYS LYS LYS A A 489  489  . 41.232 73.576 60.093  1.00 28.30 1 . C  ? 
ATOM   3755 CG  CG  . LYS LYS LYS A A 489  489  . 41.677 75.007 60.368  1.00 30.76 1 . C  ? 
ATOM   3756 CD  CD  . LYS LYS LYS A A 489  489  . 41.027 75.584 61.625  1.00 33.16 1 . C  ? 
ATOM   3757 CE  CE  . LYS LYS LYS A A 489  489  . 41.530 74.937 62.917  1.00 34.82 1 . C  ? 
ATOM   3758 NZ  NZ  . LYS LYS LYS A A 489  489  . 42.951 75.267 63.214  1.00 37.22 1 . N  ? 
ATOM   3759 C   C   . LYS LYS LYS A A 489  489  . 43.322 72.851 58.941  1.00 24.65 1 . C  ? 
ATOM   3760 O   O   . LYS LYS LYS A A 489  489  . 43.816 72.053 59.746  1.00 24.35 1 . O  ? 
ATOM   3761 N   N   . VAL VAL VAL A A 490  490  . 44.050 73.645 58.168  1.00 22.80 1 . N  ? 
ATOM   3762 CA  CA  . VAL VAL VAL A A 490  490  . 45.507 73.617 58.171  1.00 22.52 1 . C  ? 
ATOM   3763 CB  CB  . VAL VAL VAL A A 490  490  . 46.074 74.162 56.840  1.00 22.58 1 . C  ? 
ATOM   3764 CG1 CG1 . VAL VAL VAL A A 490  490  . 47.588 74.210 56.892  1.00 22.76 1 . C  ? 
ATOM   3765 CG2 CG2 . VAL VAL VAL A A 490  490  . 45.616 73.304 55.669  1.00 22.60 1 . C  ? 
ATOM   3766 C   C   . VAL VAL VAL A A 490  490  . 45.993 74.436 59.359  1.00 22.35 1 . C  ? 
ATOM   3767 O   O   . VAL VAL VAL A A 490  490  . 45.679 75.623 59.478  1.00 21.91 1 . O  ? 
ATOM   3768 N   N   . GLY GLY GLY A A 491  491  . 46.744 73.801 60.252  1.00 21.57 1 . N  ? 
ATOM   3769 CA  CA  . GLY GLY GLY A A 491  491  . 47.189 74.421 61.494  1.00 22.58 1 . C  ? 
ATOM   3770 C   C   . GLY GLY GLY A A 491  491  . 47.980 75.704 61.341  1.00 24.27 1 . C  ? 
ATOM   3771 O   O   . GLY GLY GLY A A 491  491  . 47.743 76.667 62.075  1.00 25.59 1 . O  ? 
ATOM   3772 N   N   . SER SER SER A A 492  492  . 48.907 75.725 60.389  1.00 24.04 1 . N  ? 
ATOM   3773 CA  CA  . SER SER SER A A 492  492  . 49.837 76.847 60.230  1.00 24.46 1 . C  ? 
ATOM   3774 CB  CB  . SER SER SER A A 492  492  . 50.993 76.457 59.298  1.00 23.63 1 . C  ? 
ATOM   3775 OG  OG  . SER SER SER A A 492  492  . 50.480 76.006 58.062  1.00 22.79 1 . O  ? 
ATOM   3776 C   C   . SER SER SER A A 492  492  . 49.185 78.139 59.704  1.00 26.21 1 . C  ? 
ATOM   3777 O   O   . SER SER SER A A 492  492  . 49.619 79.221 60.075  1.00 28.26 1 . O  ? 
ATOM   3778 N   N   . ASN ASN ASN A A 493  493  . 48.175 78.020 58.842  1.00 26.57 1 . N  ? 
ATOM   3779 CA  CA  . ASN ASN ASN A A 493  493  . 47.524 79.210 58.240  1.00 29.04 1 . C  ? 
ATOM   3780 CB  CB  . ASN ASN ASN A A 493  493  . 47.924 79.330 56.761  1.00 29.34 1 . C  ? 
ATOM   3781 CG  CG  . ASN ASN ASN A A 493  493  . 47.474 78.144 55.915  1.00 29.20 1 . C  ? 
ATOM   3782 OD1 OD1 . ASN ASN ASN A A 493  493  . 46.497 77.467 56.228  1.00 28.70 1 . O  ? 
ATOM   3783 ND2 ND2 . ASN ASN ASN A A 493  493  . 48.182 77.902 54.816  1.00 32.52 1 . N  ? 
ATOM   3784 C   C   . ASN ASN ASN A A 493  493  . 46.000 79.312 58.397  1.00 30.03 1 . C  ? 
ATOM   3785 O   O   . ASN ASN ASN A A 493  493  . 45.420 80.335 58.025  1.00 31.38 1 . O  ? 
ATOM   3786 N   N   . GLY GLY GLY A A 494  494  . 45.349 78.279 58.933  1.00 29.71 1 . N  ? 
ATOM   3787 CA  CA  . GLY GLY GLY A A 494  494  . 43.893 78.271 59.087  1.00 30.24 1 . C  ? 
ATOM   3788 C   C   . GLY GLY GLY A A 494  494  . 43.063 78.008 57.838  1.00 30.48 1 . C  ? 
ATOM   3789 O   O   . GLY GLY GLY A A 494  494  . 41.835 78.060 57.905  1.00 33.06 1 . O  ? 
ATOM   3790 N   N   . ALA ALA ALA A A 495  495  . 43.701 77.703 56.706  1.00 31.04 1 . N  ? 
ATOM   3791 CA  CA  . ALA ALA ALA A A 495  495  . 42.973 77.385 55.472  1.00 30.61 1 . C  ? 
ATOM   3792 CB  CB  . ALA ALA ALA A A 495  495  . 43.894 77.507 54.273  1.00 31.31 1 . C  ? 
ATOM   3793 C   C   . ALA ALA ALA A A 495  495  . 42.378 75.982 55.533  1.00 30.31 1 . C  ? 
ATOM   3794 O   O   . ALA ALA ALA A A 495  495  . 42.827 75.153 56.321  1.00 29.44 1 . O  ? 
ATOM   3795 N   N   . MET MET MET A A 496  496  . 41.368 75.724 54.708  1.00 29.73 1 . N  ? 
ATOM   3796 CA  CA  . MET MET MET A A 496  496  . 40.820 74.382 54.553  1.00 29.15 1 . C  ? 
ATOM   3797 CB  CB  . MET MET MET A A 496  496  . 39.297 74.406 54.338  1.00 29.50 1 . C  ? 
ATOM   3798 CG  CG  . MET MET MET A A 496  496  . 38.495 74.940 55.526  1.00 29.80 1 . C  ? 
ATOM   3799 SD  SD  . MET MET MET A A 496  496  . 38.655 74.037 57.089  1.00 30.68 1 . S  ? 
ATOM   3800 CE  CE  . MET MET MET A A 496  496  . 37.962 72.440 56.681  1.00 31.13 1 . C  ? 
ATOM   3801 C   C   . MET MET MET A A 496  496  . 41.530 73.707 53.384  1.00 29.20 1 . C  ? 
ATOM   3802 O   O   . MET MET MET A A 496  496  . 41.795 74.337 52.359  1.00 28.93 1 . O  ? 
ATOM   3803 N   N   . ALA ALA ALA A A 497  497  . 41.864 72.431 53.555  1.00 27.03 1 . N  ? 
ATOM   3804 CA  CA  . ALA ALA ALA A A 497  497  . 42.540 71.662 52.505  1.00 25.87 1 . C  ? 
ATOM   3805 CB  CB  . ALA ALA ALA A A 497  497  . 44.040 71.653 52.736  1.00 25.67 1 . C  ? 
ATOM   3806 C   C   . ALA ALA ALA A A 497  497  . 42.002 70.256 52.464  1.00 25.13 1 . C  ? 
ATOM   3807 O   O   . ALA ALA ALA A A 497  497  . 41.554 69.727 53.478  1.00 25.13 1 . O  ? 
ATOM   3808 N   N   . VAL VAL VAL A A 498  498  . 42.041 69.665 51.271  1.00 23.88 1 . N  ? 
ATOM   3809 CA  CA  . VAL VAL VAL A A 498  498  . 41.621 68.295 51.046  1.00 23.17 1 . C  ? 
ATOM   3810 CB  CB  . VAL VAL VAL A A 498  498  . 41.571 68.000 49.517  1.00 25.33 1 . C  ? 
ATOM   3811 CG1 CG1 . VAL VAL VAL A A 498  498  . 41.484 66.518 49.206  1.00 26.05 1 . C  ? 
ATOM   3812 CG2 CG2 . VAL VAL VAL A A 498  498  . 40.396 68.747 48.882  1.00 26.68 1 . C  ? 
ATOM   3813 C   C   . VAL VAL VAL A A 498  498  . 42.597 67.369 51.794  1.00 21.39 1 . C  ? 
ATOM   3814 O   O   . VAL VAL VAL A A 498  498  . 43.806 67.586 51.765  1.00 21.54 1 . O  ? 
ATOM   3815 N   N   . LYS LYS LYS A A 499  499  . 42.055 66.349 52.457  1.00 18.95 1 . N  ? 
ATOM   3816 CA  CA  . LYS LYS LYS A A 499  499  . 42.849 65.430 53.282  1.00 18.39 1 . C  ? 
ATOM   3817 CB  CB  . LYS LYS LYS A A 499  499  . 41.925 64.460 54.045  1.00 17.96 1 . C  ? 
ATOM   3818 CG  CG  . LYS LYS LYS A A 499  499  . 42.598 63.323 54.823  1.00 18.67 1 . C  ? 
ATOM   3819 CD  CD  . LYS LYS LYS A A 499  499  . 43.612 63.787 55.864  1.00 18.23 1 . C  ? 
ATOM   3820 CE  CE  . LYS LYS LYS A A 499  499  . 42.920 64.457 57.037  1.00 18.94 1 . C  ? 
ATOM   3821 NZ  NZ  . LYS LYS LYS A A 499  499  . 43.854 64.778 58.149  1.00 18.48 1 . N  ? 
ATOM   3822 C   C   . LYS LYS LYS A A 499  499  . 43.853 64.647 52.452  1.00 16.93 1 . C  ? 
ATOM   3823 O   O   . LYS LYS LYS A A 499  499  . 45.033 64.534 52.836  1.00 15.65 1 . O  ? 
ATOM   3824 N   N   . LYS LYS LYS A A 500  500  . 43.392 64.082 51.348  1.00 16.37 1 . N  ? 
ATOM   3825 CA  CA  . LYS LYS LYS A A 500  500  . 44.249 63.215 50.536  1.00 15.86 1 . C  ? 
ATOM   3826 CB  CB  . LYS LYS LYS A A 500  500  . 44.126 61.790 51.047  1.00 16.01 1 . C  ? 
ATOM   3827 CG  CG  . LYS LYS LYS A A 500  500  . 44.828 60.734 50.203  1.00 15.30 1 . C  ? 
ATOM   3828 CD  CD  . LYS LYS LYS A A 500  500  . 46.349 60.920 50.126  1.00 15.12 1 . C  ? 
ATOM   3829 CE  CE  . LYS LYS LYS A A 500  500  . 47.010 59.749 49.430  1.00 14.70 1 . C  ? 
ATOM   3830 NZ  NZ  . LYS LYS LYS A A 500  500  . 46.681 59.700 47.969  1.00 14.62 1 . N  ? 
ATOM   3831 C   C   . LYS LYS LYS A A 500  500  . 43.898 63.305 49.060  1.00 16.06 1 . C  ? 
ATOM   3832 O   O   . LYS LYS LYS A A 500  500  . 42.777 62.970 48.673  1.00 16.83 1 . O  ? 
ATOM   3833 N   N   . VAL VAL VAL A A 501  501  . 44.868 63.742 48.258  1.00 15.46 1 . N  ? 
ATOM   3834 CA  CA  . VAL VAL VAL A A 501  501  . 44.701 63.951 46.813  1.00 15.74 1 . C  ? 
ATOM   3835 CB  CB  . VAL VAL VAL A A 501  501  . 45.493 65.191 46.334  1.00 16.10 1 . C  ? 
ATOM   3836 CG1 CG1 . VAL VAL VAL A A 501  501  . 45.475 65.301 44.802  1.00 16.40 1 . C  ? 
ATOM   3837 CG2 CG2 . VAL VAL VAL A A 501  501  . 44.934 66.454 46.986  1.00 16.80 1 . C  ? 
ATOM   3838 C   C   . VAL VAL VAL A A 501  501  . 45.178 62.702 46.081  1.00 15.59 1 . C  ? 
ATOM   3839 O   O   . VAL VAL VAL A A 501  501  . 46.251 62.160 46.387  1.00 14.59 1 . O  ? 
ATOM   3840 N   N   . GLN GLN GLN A A 502  502  . 44.405 62.253 45.095  1.00 16.07 1 . N  ? 
ATOM   3841 CA  CA  . GLN GLN GLN A A 502  502  . 44.769 61.109 44.263  1.00 16.65 1 . C  ? 
ATOM   3842 CB  CB  . GLN GLN GLN A A 502  502  . 43.691 60.841 43.194  1.00 18.31 1 . C  ? 
ATOM   3843 CG  CG  . GLN GLN GLN A A 502  502  . 44.012 59.723 42.206  1.00 20.07 1 . C  ? 
ATOM   3844 CD  CD  . GLN GLN GLN A A 502  502  . 44.823 60.181 40.989  1.00 21.81 1 . C  ? 
ATOM   3845 OE1 OE1 . GLN GLN GLN A A 502  502  . 44.540 61.225 40.377  1.00 24.56 1 . O  ? 
ATOM   3846 NE2 NE2 . GLN GLN GLN A A 502  502  . 45.831 59.402 40.626  1.00 23.19 1 . N  ? 
ATOM   3847 C   C   . GLN GLN GLN A A 502  502  . 46.118 61.363 43.592  1.00 15.72 1 . C  ? 
ATOM   3848 O   O   . GLN GLN GLN A A 502  502  . 46.335 62.405 42.991  1.00 16.87 1 . O  ? 
ATOM   3849 N   N   . GLY GLY GLY A A 503  503  . 47.035 60.411 43.750  1.00 15.16 1 . N  ? 
ATOM   3850 CA  CA  . GLY GLY GLY A A 503  503  . 48.336 60.471 43.099  1.00 14.69 1 . C  ? 
ATOM   3851 C   C   . GLY GLY GLY A A 503  503  . 49.433 61.141 43.915  1.00 14.50 1 . C  ? 
ATOM   3852 O   O   . GLY GLY GLY A A 503  503  . 50.584 61.159 43.478  1.00 15.04 1 . O  ? 
ATOM   3853 N   N   . MET MET MET A A 504  504  . 49.082 61.724 45.069  1.00 13.83 1 . N  ? 
ATOM   3854 CA  CA  . MET MET MET A A 504  504  . 50.050 62.294 46.002  1.00 14.18 1 . C  ? 
ATOM   3855 CB  CB  . MET MET MET A A 504  504  . 49.571 63.640 46.543  1.00 14.70 1 . C  ? 
ATOM   3856 CG  CG  . MET MET MET A A 504  504  . 49.258 64.684 45.463  1.00 15.09 1 . C  ? 
ATOM   3857 SD  SD  . MET MET MET A A 504  504  . 50.565 64.854 44.240  1.00 17.26 1 . S  ? 
ATOM   3858 CE  CE  . MET MET MET A A 504  504  . 51.890 65.463 45.258  1.00 16.76 1 . C  ? 
ATOM   3859 C   C   . MET MET MET A A 504  504  . 50.274 61.317 47.152  1.00 14.00 1 . C  ? 
ATOM   3860 O   O   . MET MET MET A A 504  504  . 49.335 60.805 47.745  1.00 14.38 1 . O  ? 
ATOM   3861 N   N   . ILE ILE ILE A A 505  505  . 51.548 61.049 47.418  1.00 12.94 1 . N  ? 
ATOM   3862 CA  CA  . ILE ILE ILE A A 505  505  . 51.956 60.215 48.547  1.00 12.70 1 . C  ? 
ATOM   3863 CB  CB  . ILE ILE ILE A A 505  505  . 53.460 59.859 48.404  1.00 12.67 1 . C  ? 
ATOM   3864 CG1 CG1 . ILE ILE ILE A A 505  505  . 53.664 58.823 47.288  1.00 13.34 1 . C  ? 
ATOM   3865 CD1 CD1 . ILE ILE ILE A A 505  505  . 53.171 57.423 47.575  1.00 13.76 1 . C  ? 
ATOM   3866 CG2 CG2 . ILE ILE ILE A A 505  505  . 54.098 59.394 49.718  1.00 12.59 1 . C  ? 
ATOM   3867 C   C   . ILE ILE ILE A A 505  505  . 51.630 60.954 49.856  1.00 11.25 1 . C  ? 
ATOM   3868 O   O   . ILE ILE ILE A A 505  505  . 51.819 62.165 49.963  1.00 11.79 1 . O  ? 
ATOM   3869 N   N   . PRO PRO PRO A A 506  506  . 51.135 60.213 50.872  1.00 11.08 1 . N  ? 
ATOM   3870 CA  CA  . PRO PRO PRO A A 506  506  . 50.869 60.853 52.148  1.00 11.35 1 . C  ? 
ATOM   3871 CB  CB  . PRO PRO PRO A A 506  506  . 50.024 59.819 52.876  1.00 11.11 1 . C  ? 
ATOM   3872 CG  CG  . PRO PRO PRO A A 506  506  . 50.507 58.526 52.351  1.00 11.32 1 . C  ? 
ATOM   3873 CD  CD  . PRO PRO PRO A A 506  506  . 50.755 58.792 50.892  1.00 11.01 1 . C  ? 
ATOM   3874 C   C   . PRO PRO PRO A A 506  506  . 52.114 61.171 52.958  1.00 11.32 1 . C  ? 
ATOM   3875 O   O   . PRO PRO PRO A A 506  506  . 53.145 60.494 52.819  1.00 11.76 1 . O  ? 
ATOM   3876 N   N   . HIS HIS HIS A A 507  507  . 52.016 62.204 53.777  1.00 10.97 1 . N  ? 
ATOM   3877 CA  CA  . HIS HIS HIS A A 507  507  . 53.041 62.527 54.774  1.00 10.48 1 . C  ? 
ATOM   3878 CB  CB  . HIS HIS HIS A A 507  507  . 52.607 63.765 55.544  1.00 10.51 1 . C  ? 
ATOM   3879 CG  CG  . HIS HIS HIS A A 507  507  . 53.546 64.190 56.630  1.00 10.33 1 . C  ? 
ATOM   3880 ND1 ND1 . HIS HIS HIS A A 507  507  . 53.392 63.797 57.943  1.00 10.28 1 . N  ? 
ATOM   3881 CE1 CE1 . HIS HIS HIS A A 507  507  . 54.323 64.364 58.683  1.00 10.49 1 . C  ? 
ATOM   3882 NE2 NE2 . HIS HIS HIS A A 507  507  . 55.089 65.101 57.897  1.00 10.48 1 . N  ? 
ATOM   3883 CD2 CD2 . HIS HIS HIS A A 507  507  . 54.617 65.019 56.613  1.00 10.54 1 . C  ? 
ATOM   3884 C   C   . HIS HIS HIS A A 507  507  . 53.284 61.378 55.743  1.00 10.54 1 . C  ? 
ATOM   3885 O   O   . HIS HIS HIS A A 507  507  . 54.424 61.134 56.104  1.00 10.38 1 . O  ? 
ATOM   3886 N   N   . ASP ASP ASP A A 508  508  . 52.224 60.702 56.161  1.00 10.09 1 . N  ? 
ATOM   3887 CA  CA  . ASP ASP ASP A A 508  508  . 52.311 59.674 57.202  1.00 9.92  1 . C  ? 
ATOM   3888 CB  CB  . ASP ASP ASP A A 508  508  . 52.304 60.339 58.581  1.00 9.97  1 . C  ? 
ATOM   3889 CG  CG  . ASP ASP ASP A A 508  508  . 51.047 61.169 58.814  1.00 9.90  1 . C  ? 
ATOM   3890 OD1 OD1 . ASP ASP ASP A A 508  508  . 49.991 60.529 59.056  1.00 10.18 1 . O  ? 
ATOM   3891 OD2 OD2 . ASP ASP ASP A A 508  508  . 51.155 62.415 58.719  1.00 10.84 1 . O  ? 
ATOM   3892 C   C   . ASP ASP ASP A A 508  508  . 51.156 58.709 57.108  1.00 9.74  1 . C  ? 
ATOM   3893 O   O   . ASP ASP ASP A A 508  508  . 50.176 58.946 56.382  1.00 10.23 1 . O  ? 
ATOM   3894 N   N   . LEU LEU LEU A A 509  509  . 51.259 57.627 57.872  1.00 9.68  1 . N  ? 
ATOM   3895 CA  CA  . LEU LEU LEU A A 509  509  . 50.229 56.592 57.913  1.00 10.11 1 . C  ? 
ATOM   3896 CB  CB  . LEU LEU LEU A A 509  509  . 50.873 55.216 57.756  1.00 10.60 1 . C  ? 
ATOM   3897 CG  CG  . LEU LEU LEU A A 509  509  . 51.712 55.011 56.491  1.00 10.67 1 . C  ? 
ATOM   3898 CD1 CD1 . LEU LEU LEU A A 509  509  . 52.268 53.607 56.482  1.00 11.29 1 . C  ? 
ATOM   3899 CD2 CD2 . LEU LEU LEU A A 509  509  . 50.881 55.264 55.237  1.00 10.99 1 . C  ? 
ATOM   3900 C   C   . LEU LEU LEU A A 509  509  . 49.363 56.673 59.174  1.00 10.14 1 . C  ? 
ATOM   3901 O   O   . LEU LEU LEU A A 509  509  . 48.807 55.663 59.606  1.00 11.33 1 . O  ? 
ATOM   3902 N   N   . GLY GLY GLY A A 510  510  . 49.188 57.882 59.708  1.00 9.72  1 . N  ? 
ATOM   3903 CA  CA  . GLY GLY GLY A A 510  510  . 48.279 58.110 60.831  1.00 9.70  1 . C  ? 
ATOM   3904 C   C   . GLY GLY GLY A A 510  510  . 48.995 58.360 62.133  1.00 9.69  1 . C  ? 
ATOM   3905 O   O   . GLY GLY GLY A A 510  510  . 50.219 58.421 62.188  1.00 10.14 1 . O  ? 
ATOM   3906 N   N   . SER SER SER A A 511  511  . 48.228 58.564 63.188  1.00 9.22  1 . N  ? 
ATOM   3907 CA  CA  . SER SER SER A A 511  511  . 48.753 58.850 64.515  1.00 9.27  1 . C  ? 
ATOM   3908 CB  CB  . SER SER SER A A 511  511  . 48.301 60.245 64.949  1.00 9.27  1 . C  ? 
ATOM   3909 OG  OG  . SER SER SER A A 511  511  . 48.681 60.501 66.293  1.00 9.93  1 . O  ? 
ATOM   3910 C   C   . SER SER SER A A 511  511  . 48.250 57.842 65.527  1.00 8.92  1 . C  ? 
ATOM   3911 O   O   . SER SER SER A A 511  511  . 47.126 57.354 65.416  1.00 8.79  1 . O  ? 
ATOM   3912 N   N   . SER SER SER A A 512  512  . 49.045 57.561 66.560  1.00 8.47  1 . N  ? 
ATOM   3913 CA  CA  . SER SER SER A A 512  512  . 48.569 56.682 67.625  1.00 8.68  1 . C  ? 
ATOM   3914 CB  CB  . SER SER SER A A 512  512  . 49.692 56.330 68.620  1.00 8.94  1 . C  ? 
ATOM   3915 OG  OG  . SER SER SER A A 512  512  . 49.950 57.385 69.510  1.00 9.24  1 . O  ? 
ATOM   3916 C   C   . SER SER SER A A 512  512  . 47.365 57.241 68.380  1.00 8.76  1 . C  ? 
ATOM   3917 O   O   . SER SER SER A A 512  512  . 46.652 56.492 69.056  1.00 8.76  1 . O  ? 
ATOM   3918 N   N   . TYR TYR TYR A A 513  513  . 47.161 58.555 68.289  1.00 8.91  1 . N  ? 
ATOM   3919 CA  CA  . TYR TYR TYR A A 513  513  . 45.987 59.212 68.886  1.00 9.82  1 . C  ? 
ATOM   3920 CB  CB  . TYR TYR TYR A A 513  513  . 46.227 60.702 69.030  1.00 10.43 1 . C  ? 
ATOM   3921 CG  CG  . TYR TYR TYR A A 513  513  . 47.352 61.061 69.963  1.00 11.54 1 . C  ? 
ATOM   3922 CD1 CD1 . TYR TYR TYR A A 513  513  . 47.252 60.820 71.317  1.00 12.09 1 . C  ? 
ATOM   3923 CE1 CE1 . TYR TYR TYR A A 513  513  . 48.271 61.169 72.200  1.00 13.35 1 . C  ? 
ATOM   3924 CZ  CZ  . TYR TYR TYR A A 513  513  . 49.401 61.775 71.707  1.00 13.45 1 . C  ? 
ATOM   3925 OH  OH  . TYR TYR TYR A A 513  513  . 50.394 62.142 72.594  1.00 15.60 1 . O  ? 
ATOM   3926 CE2 CE2 . TYR TYR TYR A A 513  513  . 49.512 62.071 70.361  1.00 13.58 1 . C  ? 
ATOM   3927 CD2 CD2 . TYR TYR TYR A A 513  513  . 48.492 61.704 69.495  1.00 12.44 1 . C  ? 
ATOM   3928 C   C   . TYR TYR TYR A A 513  513  . 44.728 59.041 68.056  1.00 9.75  1 . C  ? 
ATOM   3929 O   O   . TYR TYR TYR A A 513  513  . 43.637 59.372 68.537  1.00 9.84  1 . O  ? 
ATOM   3930 N   N   . ALA ALA ALA A A 514  514  . 44.864 58.539 66.833  1.00 9.52  1 . N  ? 
ATOM   3931 CA  CA  . ALA ALA ALA A A 514  514  . 43.776 58.398 65.882  1.00 9.66  1 . C  ? 
ATOM   3932 CB  CB  . ALA ALA ALA A A 514  514  . 43.894 59.465 64.811  1.00 9.89  1 . C  ? 
ATOM   3933 C   C   . ALA ALA ALA A A 514  514  . 43.788 56.963 65.342  1.00 9.65  1 . C  ? 
ATOM   3934 O   O   . ALA ALA ALA A A 514  514  . 43.613 56.036 66.156  1.00 9.03  1 . O  ? 
ATOM   3935 N   N   . LEU LEU LEU A A 515  515  . 43.980 56.737 64.037  1.00 9.53  1 . N  ? 
ATOM   3936 CA  CA  . LEU LEU LEU A A 515  515  . 43.843 55.396 63.460  1.00 9.79  1 . C  ? 
ATOM   3937 CB  CB  . LEU LEU LEU A A 515  515  . 42.515 55.282 62.692  1.00 10.26 1 . C  ? 
ATOM   3938 CG  CG  . LEU LEU LEU A A 515  515  . 41.256 55.355 63.572  1.00 10.90 1 . C  ? 
ATOM   3939 CD1 CD1 . LEU LEU LEU A A 515  515  . 40.005 55.283 62.716  1.00 11.30 1 . C  ? 
ATOM   3940 CD2 CD2 . LEU LEU LEU A A 515  515  . 41.239 54.211 64.578  1.00 11.01 1 . C  ? 
ATOM   3941 C   C   . LEU LEU LEU A A 515  515  . 45.024 55.079 62.546  1.00 9.85  1 . C  ? 
ATOM   3942 O   O   . LEU LEU LEU A A 515  515  . 44.950 55.246 61.316  1.00 10.49 1 . O  ? 
ATOM   3943 N   N   . PRO PRO PRO A A 516  516  . 46.115 54.565 63.134  1.00 9.36  1 . N  ? 
ATOM   3944 CA  CA  . PRO PRO PRO A A 516  516  . 47.241 54.105 62.322  1.00 9.43  1 . C  ? 
ATOM   3945 CB  CB  . PRO PRO PRO A A 516  516  . 48.149 53.417 63.350  1.00 9.49  1 . C  ? 
ATOM   3946 CG  CG  . PRO PRO PRO A A 516  516  . 47.850 54.133 64.631  1.00 9.35  1 . C  ? 
ATOM   3947 CD  CD  . PRO PRO PRO A A 516  516  . 46.365 54.327 64.568  1.00 9.32  1 . C  ? 
ATOM   3948 C   C   . PRO PRO PRO A A 516  516  . 46.803 53.122 61.246  1.00 9.53  1 . C  ? 
ATOM   3949 O   O   . PRO PRO PRO A A 516  516  . 45.930 52.259 61.482  1.00 9.41  1 . O  ? 
ATOM   3950 N   N   . TRP TRP TRP A A 517  517  . 47.391 53.304 60.059  1.00 10.07 1 . N  ? 
ATOM   3951 CA  CA  . TRP TRP TRP A A 517  517  . 47.152 52.483 58.855  1.00 10.67 1 . C  ? 
ATOM   3952 CB  CB  . TRP TRP TRP A A 517  517  . 47.308 50.973 59.110  1.00 10.22 1 . C  ? 
ATOM   3953 CG  CG  . TRP TRP TRP A A 517  517  . 48.610 50.595 59.764  1.00 9.85  1 . C  ? 
ATOM   3954 CD1 CD1 . TRP TRP TRP A A 517  517  . 49.868 50.824 59.286  1.00 10.15 1 . C  ? 
ATOM   3955 NE1 NE1 . TRP TRP TRP A A 517  517  . 50.802 50.331 60.161  1.00 9.57  1 . N  ? 
ATOM   3956 CE2 CE2 . TRP TRP TRP A A 517  517  . 50.156 49.752 61.214  1.00 9.43  1 . C  ? 
ATOM   3957 CD2 CD2 . TRP TRP TRP A A 517  517  . 48.769 49.911 61.005  1.00 9.57  1 . C  ? 
ATOM   3958 CE3 CE3 . TRP TRP TRP A A 517  517  . 47.881 49.403 61.956  1.00 9.61  1 . C  ? 
ATOM   3959 CZ3 CZ3 . TRP TRP TRP A A 517  517  . 48.391 48.770 63.061  1.00 9.63  1 . C  ? 
ATOM   3960 CH2 CH2 . TRP TRP TRP A A 517  517  . 49.778 48.621 63.233  1.00 9.50  1 . C  ? 
ATOM   3961 CZ2 CZ2 . TRP TRP TRP A A 517  517  . 50.672 49.129 62.335  1.00 9.51  1 . C  ? 
ATOM   3962 C   C   . TRP TRP TRP A A 517  517  . 45.815 52.732 58.176  1.00 11.99 1 . C  ? 
ATOM   3963 O   O   . TRP TRP TRP A A 517  517  . 45.681 52.444 57.005  1.00 15.39 1 . O  ? 
ATOM   3964 N   N   . ILE ILE ILE A A 518  518  . 44.820 53.218 58.902  1.00 12.50 1 . N  ? 
ATOM   3965 CA  CA  . ILE ILE ILE A A 518  518  . 43.464 53.366 58.368  1.00 13.13 1 . C  ? 
ATOM   3966 CB  CB  . ILE ILE ILE A A 518  518  . 42.443 52.958 59.455  1.00 13.43 1 . C  ? 
ATOM   3967 CG1 CG1 . ILE ILE ILE A A 518  518  . 42.714 51.541 59.975  1.00 13.69 1 . C  ? 
ATOM   3968 CD1 CD1 . ILE ILE ILE A A 518  518  . 42.666 50.453 58.936  1.00 14.11 1 . C  ? 
ATOM   3969 CG2 CG2 . ILE ILE ILE A A 518  518  . 41.018 53.087 58.940  1.00 13.71 1 . C  ? 
ATOM   3970 C   C   . ILE ILE ILE A A 518  518  . 43.211 54.794 57.927  1.00 13.03 1 . C  ? 
ATOM   3971 O   O   . ILE ILE ILE A A 518  518  . 42.641 55.002 56.853  1.00 14.53 1 . O  ? 
ATOM   3972 N   N   . LYS LYS LYS A A 519  519  . 43.603 55.767 58.744  1.00 12.64 1 . N  ? 
ATOM   3973 CA  CA  . LYS LYS LYS A A 519  519  . 43.457 57.184 58.447  1.00 13.24 1 . C  ? 
ATOM   3974 CB  CB  . LYS LYS LYS A A 519  519  . 42.650 57.898 59.532  1.00 14.28 1 . C  ? 
ATOM   3975 CG  CG  . LYS LYS LYS A A 519  519  . 41.228 57.377 59.704  1.00 15.47 1 . C  ? 
ATOM   3976 CD  CD  . LYS LYS LYS A A 519  519  . 40.366 57.548 58.459  1.00 17.64 1 . C  ? 
ATOM   3977 CE  CE  . LYS LYS LYS A A 519  519  . 38.943 57.114 58.751  1.00 20.03 1 . C  ? 
ATOM   3978 NZ  NZ  . LYS LYS LYS A A 519  519  . 38.092 57.214 57.538  1.00 22.54 1 . N  ? 
ATOM   3979 C   C   . LYS LYS LYS A A 519  519  . 44.838 57.793 58.286  1.00 12.58 1 . C  ? 
ATOM   3980 O   O   . LYS LYS LYS A A 519  519  . 45.528 58.080 59.267  1.00 12.99 1 . O  ? 
ATOM   3981 N   N   . ILE ILE ILE A A 520  520  . 45.244 57.978 57.040  1.00 12.35 1 . N  ? 
ATOM   3982 CA  CA  . ILE ILE ILE A A 520  520  . 46.556 58.517 56.702  1.00 12.08 1 . C  ? 
ATOM   3983 CB  CB  . ILE ILE ILE A A 520  520  . 47.035 58.002 55.322  1.00 12.37 1 . C  ? 
ATOM   3984 CG1 CG1 . ILE ILE ILE A A 520  520  . 46.203 58.614 54.162  1.00 12.80 1 . C  ? 
ATOM   3985 CD1 CD1 . ILE ILE ILE A A 520  520  . 46.461 57.979 52.817  1.00 13.09 1 . C  ? 
ATOM   3986 CG2 CG2 . ILE ILE ILE A A 520  520  . 47.008 56.480 55.320  1.00 12.61 1 . C  ? 
ATOM   3987 C   C   . ILE ILE ILE A A 520  520  . 46.551 60.041 56.774  1.00 11.89 1 . C  ? 
ATOM   3988 O   O   . ILE ILE ILE A A 520  520  . 45.488 60.654 56.930  1.00 12.57 1 . O  ? 
ATOM   3989 N   N   . ASN ASN ASN A A 521  521  . 47.727 60.669 56.683  1.00 11.76 1 . N  ? 
ATOM   3990 CA  CA  . ASN ASN ASN A A 521  521  . 47.849 62.117 56.759  1.00 11.88 1 . C  ? 
ATOM   3991 CB  CB  . ASN ASN ASN A A 521  521  . 47.247 62.795 55.499  1.00 12.13 1 . C  ? 
ATOM   3992 CG  CG  . ASN ASN ASN A A 521  521  . 48.231 62.872 54.352  1.00 12.54 1 . C  ? 
ATOM   3993 OD1 OD1 . ASN ASN ASN A A 521  521  . 49.432 62.646 54.522  1.00 12.17 1 . O  ? 
ATOM   3994 ND2 ND2 . ASN ASN ASN A A 521  521  . 47.730 63.182 53.163  1.00 12.65 1 . N  ? 
ATOM   3995 C   C   . ASN ASN ASN A A 521  521  . 47.250 62.693 58.043  1.00 11.70 1 . C  ? 
ATOM   3996 O   O   . ASN ASN ASN A A 521  521  . 46.511 63.686 58.020  1.00 12.47 1 . O  ? 
ATOM   3997 N   N   . ALA ALA ALA A A 522  522  . 47.589 62.095 59.185  1.00 11.30 1 . N  ? 
ATOM   3998 CA  CA  . ALA ALA ALA A A 522  522  . 47.236 62.714 60.455  1.00 11.71 1 . C  ? 
ATOM   3999 CB  CB  . ALA ALA ALA A A 522  522  . 47.568 61.803 61.629  1.00 11.51 1 . C  ? 
ATOM   4000 C   C   . ALA ALA ALA A A 522  522  . 47.903 64.086 60.618  1.00 11.94 1 . C  ? 
ATOM   4001 O   O   . ALA ALA ALA A A 522  522  . 47.372 64.966 61.298  1.00 12.75 1 . O  ? 
ATOM   4002 N   N   . TYR TYR TYR A A 523  523  . 49.057 64.299 59.993  1.00 11.60 1 . N  ? 
ATOM   4003 CA  CA  . TYR TYR TYR A A 523  523  . 49.705 65.597 59.986  1.00 12.08 1 . C  ? 
ATOM   4004 CB  CB  . TYR TYR TYR A A 523  523  . 51.027 65.491 59.212  1.00 12.07 1 . C  ? 
ATOM   4005 CG  CG  . TYR TYR TYR A A 523  523  . 51.824 66.746 59.021  1.00 11.80 1 . C  ? 
ATOM   4006 CD1 CD1 . TYR TYR TYR A A 523  523  . 52.696 67.213 60.001  1.00 11.99 1 . C  ? 
ATOM   4007 CE1 CE1 . TYR TYR TYR A A 523  523  . 53.471 68.346 59.800  1.00 12.02 1 . C  ? 
ATOM   4008 CZ  CZ  . TYR TYR TYR A A 523  523  . 53.405 69.026 58.593  1.00 12.15 1 . C  ? 
ATOM   4009 OH  OH  . TYR TYR TYR A A 523  523  . 54.195 70.151 58.442  1.00 12.94 1 . O  ? 
ATOM   4010 CE2 CE2 . TYR TYR TYR A A 523  523  . 52.558 68.569 57.589  1.00 12.27 1 . C  ? 
ATOM   4011 CD2 CD2 . TYR TYR TYR A A 523  523  . 51.779 67.440 57.802  1.00 12.08 1 . C  ? 
ATOM   4012 C   C   . TYR TYR TYR A A 523  523  . 48.799 66.623 59.330  1.00 13.39 1 . C  ? 
ATOM   4013 O   O   . TYR TYR TYR A A 523  523  . 48.418 66.470 58.173  1.00 13.92 1 . O  ? 
ATOM   4014 N   N   . ASP ASP ASP A A 524  524  . 48.484 67.660 60.093  1.00 14.54 1 . N  ? 
ATOM   4015 CA  CA  . ASP ASP ASP A A 524  524  . 47.599 68.739 59.604  1.00 15.43 1 . C  ? 
ATOM   4016 CB  CB  . ASP ASP ASP A A 524  524  . 46.195 68.633 60.235  1.00 17.17 1 . C  ? 
ATOM   4017 CG  CG  . ASP ASP ASP A A 524  524  . 46.197 68.802 61.749  1.00 18.01 1 . C  ? 
ATOM   4018 OD1 OD1 . ASP ASP ASP A A 524  524  . 47.255 68.935 62.377  1.00 18.82 1 . O  ? 
ATOM   4019 OD2 OD2 . ASP ASP ASP A A 524  524  . 45.092 68.810 62.342  1.00 22.28 1 . O  ? 
ATOM   4020 C   C   . ASP ASP ASP A A 524  524  . 48.171 70.139 59.783  1.00 15.94 1 . C  ? 
ATOM   4021 O   O   . ASP ASP ASP A A 524  524  . 47.466 71.123 59.524  1.00 15.89 1 . O  ? 
ATOM   4022 N   N   . TRP TRP TRP A A 525  525  . 49.412 70.263 60.225  1.00 15.55 1 . N  ? 
ATOM   4023 CA  CA  . TRP TRP TRP A A 525  525  . 50.021 71.575 60.405  1.00 16.80 1 . C  ? 
ATOM   4024 CB  CB  . TRP TRP TRP A A 525  525  . 51.383 71.449 61.091  1.00 18.88 1 . C  ? 
ATOM   4025 CG  CG  . TRP TRP TRP A A 525  525  . 52.008 72.763 61.453  1.00 21.69 1 . C  ? 
ATOM   4026 CD1 CD1 . TRP TRP TRP A A 525  525  . 53.200 73.254 60.996  1.00 24.02 1 . C  ? 
ATOM   4027 NE1 NE1 . TRP TRP TRP A A 525  525  . 53.437 74.489 61.537  1.00 26.39 1 . N  ? 
ATOM   4028 CE2 CE2 . TRP TRP TRP A A 525  525  . 52.409 74.823 62.376  1.00 26.23 1 . C  ? 
ATOM   4029 CD2 CD2 . TRP TRP TRP A A 525  525  . 51.480 73.762 62.344  1.00 24.47 1 . C  ? 
ATOM   4030 CE3 CE3 . TRP TRP TRP A A 525  525  . 50.322 73.860 63.117  1.00 27.78 1 . C  ? 
ATOM   4031 CZ3 CZ3 . TRP TRP TRP A A 525  525  . 50.123 75.022 63.899  1.00 30.43 1 . C  ? 
ATOM   4032 CH2 CH2 . TRP TRP TRP A A 525  525  . 51.070 76.058 63.899  1.00 30.28 1 . C  ? 
ATOM   4033 CZ2 CZ2 . TRP TRP TRP A A 525  525  . 52.215 75.976 63.145  1.00 28.67 1 . C  ? 
ATOM   4034 C   C   . TRP TRP TRP A A 525  525  . 50.149 72.306 59.063  1.00 16.80 1 . C  ? 
ATOM   4035 O   O   . TRP TRP TRP A A 525  525  . 50.035 73.529 59.004  1.00 16.38 1 . O  ? 
ATOM   4036 N   N   . GLN GLN GLN A A 526  526  . 50.415 71.541 58.014  1.00 15.72 1 . N  ? 
ATOM   4037 CA  CA  . GLN GLN GLN A A 526  526  . 50.440 72.010 56.635  1.00 15.55 1 . C  ? 
ATOM   4038 CB  CB  . GLN GLN GLN A A 526  526  . 51.890 72.217 56.198  1.00 16.22 1 . C  ? 
ATOM   4039 CG  CG  . GLN GLN GLN A A 526  526  . 52.631 73.287 56.976  1.00 17.13 1 . C  ? 
ATOM   4040 CD  CD  . GLN GLN GLN A A 526  526  . 54.123 73.190 56.816  1.00 17.99 1 . C  ? 
ATOM   4041 OE1 OE1 . GLN GLN GLN A A 526  526  . 54.665 72.089 56.728  1.00 17.14 1 . O  ? 
ATOM   4042 NE2 NE2 . GLN GLN GLN A A 526  526  . 54.805 74.326 56.804  1.00 19.96 1 . N  ? 
ATOM   4043 C   C   . GLN GLN GLN A A 526  526  . 49.775 70.968 55.749  1.00 15.19 1 . C  ? 
ATOM   4044 O   O   . GLN GLN GLN A A 526  526  . 49.405 69.885 56.210  1.00 15.78 1 . O  ? 
ATOM   4045 N   N   . ASN ASN ASN A A 527  527  . 49.616 71.292 54.465  1.00 14.54 1 . N  ? 
ATOM   4046 CA  CA  . ASN ASN ASN A A 527  527  . 49.005 70.404 53.515  1.00 15.04 1 . C  ? 
ATOM   4047 CB  CB  . ASN ASN ASN A A 527  527  . 48.153 71.188 52.511  1.00 15.86 1 . C  ? 
ATOM   4048 CG  CG  . ASN ASN ASN A A 527  527  . 47.478 70.289 51.513  1.00 16.51 1 . C  ? 
ATOM   4049 OD1 OD1 . ASN ASN ASN A A 527  527  . 47.499 69.065 51.632  1.00 17.41 1 . O  ? 
ATOM   4050 ND2 ND2 . ASN ASN ASN A A 527  527  . 46.832 70.895 50.524  1.00 17.84 1 . N  ? 
ATOM   4051 C   C   . ASN ASN ASN A A 527  527  . 50.081 69.605 52.762  1.00 14.98 1 . C  ? 
ATOM   4052 O   O   . ASN ASN ASN A A 527  527  . 50.728 70.134 51.854  1.00 14.99 1 . O  ? 
ATOM   4053 N   N   . PRO PRO PRO A A 528  528  . 50.240 68.315 53.102  1.00 14.81 1 . N  ? 
ATOM   4054 CA  CA  . PRO PRO PRO A A 528  528  . 51.294 67.534 52.446  1.00 14.83 1 . C  ? 
ATOM   4055 CB  CB  . PRO PRO PRO A A 528  528  . 51.403 66.298 53.332  1.00 15.56 1 . C  ? 
ATOM   4056 CG  CG  . PRO PRO PRO A A 528  528  . 50.036 66.115 53.859  1.00 15.45 1 . C  ? 
ATOM   4057 CD  CD  . PRO PRO PRO A A 528  528  . 49.474 67.493 54.061  1.00 15.26 1 . C  ? 
ATOM   4058 C   C   . PRO PRO PRO A A 528  528  . 50.972 67.143 51.011  1.00 14.74 1 . C  ? 
ATOM   4059 O   O   . PRO PRO PRO A A 528  528  . 51.863 66.697 50.294  1.00 14.39 1 . O  ? 
ATOM   4060 N   N   . ASN ASN ASN A A 529  529  . 49.729 67.343 50.568  1.00 14.28 1 . N  ? 
ATOM   4061 CA  CA  . ASN ASN ASN A A 529  529  . 49.364 67.031 49.196  1.00 14.58 1 . C  ? 
ATOM   4062 CB  CB  . ASN ASN ASN A A 529  529  . 47.847 67.050 49.029  1.00 14.64 1 . C  ? 
ATOM   4063 CG  CG  . ASN ASN ASN A A 529  529  . 47.166 65.978 49.863  1.00 14.30 1 . C  ? 
ATOM   4064 OD1 OD1 . ASN ASN ASN A A 529  529  . 47.208 64.792 49.527  1.00 14.51 1 . O  ? 
ATOM   4065 ND2 ND2 . ASN ASN ASN A A 529  529  . 46.514 66.398 50.955  1.00 14.29 1 . N  ? 
ATOM   4066 C   C   . ASN ASN ASN A A 529  529  . 49.996 67.983 48.172  1.00 14.42 1 . C  ? 
ATOM   4067 O   O   . ASN ASN ASN A A 529  529  . 49.946 67.687 46.977  1.00 15.26 1 . O  ? 
ATOM   4068 N   N   . ILE ILE ILE A A 530  530  . 50.601 69.081 48.624  1.00 15.27 1 . N  ? 
ATOM   4069 CA  CA  . ILE ILE ILE A A 530  530  . 51.370 69.961 47.731  1.00 16.49 1 . C  ? 
ATOM   4070 CB  CB  . ILE ILE ILE A A 530  530  . 50.877 71.440 47.789  1.00 17.47 1 . C  ? 
ATOM   4071 CG1 CG1 . ILE ILE ILE A A 530  530  . 51.102 72.083 49.157  1.00 18.87 1 . C  ? 
ATOM   4072 CD1 CD1 . ILE ILE ILE A A 530  530  . 50.949 73.595 49.157  1.00 20.53 1 . C  ? 
ATOM   4073 CG2 CG2 . ILE ILE ILE A A 530  530  . 49.406 71.503 47.393  1.00 18.50 1 . C  ? 
ATOM   4074 C   C   . ILE ILE ILE A A 530  530  . 52.879 69.891 47.975  1.00 15.89 1 . C  ? 
ATOM   4075 O   O   . ILE ILE ILE A A 530  530  . 53.632 70.686 47.415  1.00 16.02 1 . O  ? 
ATOM   4076 N   N   . TRP TRP TRP A A 531  531  . 53.342 68.946 48.801  1.00 14.84 1 . N  ? 
ATOM   4077 CA  CA  . TRP TRP TRP A A 531  531  . 54.791 68.828 49.018  1.00 14.51 1 . C  ? 
ATOM   4078 CB  CB  . TRP TRP TRP A A 531  531  . 55.118 67.957 50.230  1.00 13.81 1 . C  ? 
ATOM   4079 CG  CG  . TRP TRP TRP A A 531  531  . 54.913 68.658 51.536  1.00 13.29 1 . C  ? 
ATOM   4080 CD1 CD1 . TRP TRP TRP A A 531  531  . 54.093 69.728 51.795  1.00 13.41 1 . C  ? 
ATOM   4081 NE1 NE1 . TRP TRP TRP A A 531  531  . 54.162 70.072 53.109  1.00 13.70 1 . N  ? 
ATOM   4082 CE2 CE2 . TRP TRP TRP A A 531  531  . 55.037 69.228 53.751  1.00 12.81 1 . C  ? 
ATOM   4083 CD2 CD2 . TRP TRP TRP A A 531  531  . 55.521 68.322 52.788  1.00 12.87 1 . C  ? 
ATOM   4084 CE3 CE3 . TRP TRP TRP A A 531  531  . 56.450 67.354 53.183  1.00 12.77 1 . C  ? 
ATOM   4085 CZ3 CZ3 . TRP TRP TRP A A 531  531  . 56.846 67.311 54.516  1.00 12.95 1 . C  ? 
ATOM   4086 CH2 CH2 . TRP TRP TRP A A 531  531  . 56.350 68.212 55.453  1.00 12.90 1 . C  ? 
ATOM   4087 CZ2 CZ2 . TRP TRP TRP A A 531  531  . 55.442 69.188 55.094  1.00 13.04 1 . C  ? 
ATOM   4088 C   C   . TRP TRP TRP A A 531  531  . 55.470 68.331 47.748  1.00 14.07 1 . C  ? 
ATOM   4089 O   O   . TRP TRP TRP A A 531  531  . 54.887 67.586 46.967  1.00 14.51 1 . O  ? 
ATOM   4090 N   N   . LYS LYS LYS A A 532  532  . 56.708 68.779 47.552  1.00 13.98 1 . N  ? 
ATOM   4091 CA  CA  . LYS LYS LYS A A 532  532  . 57.462 68.502 46.333  1.00 15.15 1 . C  ? 
ATOM   4092 CB  CB  . LYS LYS LYS A A 532  532  . 58.152 69.784 45.831  1.00 16.33 1 . C  ? 
ATOM   4093 CG  CG  . LYS LYS LYS A A 532  532  . 57.234 71.013 45.701  1.00 17.02 1 . C  ? 
ATOM   4094 CD  CD  . LYS LYS LYS A A 532  532  . 55.991 70.730 44.869  1.00 17.26 1 . C  ? 
ATOM   4095 CE  CE  . LYS LYS LYS A A 532  532  . 55.157 71.981 44.626  1.00 16.88 1 . C  ? 
ATOM   4096 NZ  NZ  . LYS LYS LYS A A 532  532  . 54.642 72.634 45.849  1.00 17.36 1 . N  ? 
ATOM   4097 C   C   . LYS LYS LYS A A 532  532  . 58.496 67.405 46.511  1.00 14.60 1 . C  ? 
ATOM   4098 O   O   . LYS LYS LYS A A 532  532  . 59.099 67.011 45.522  1.00 15.56 1 . O  ? 
ATOM   4099 N   N   . ASP ASP ASP A A 533  533  . 58.698 66.918 47.745  1.00 13.75 1 . N  ? 
ATOM   4100 CA  CA  . ASP ASP ASP A A 533  533  . 59.680 65.844 48.018  1.00 13.36 1 . C  ? 
ATOM   4101 CB  CB  . ASP ASP ASP A A 533  533  . 60.642 66.232 49.148  1.00 13.03 1 . C  ? 
ATOM   4102 CG  CG  . ASP ASP ASP A A 533  533  . 59.954 66.473 50.475  1.00 13.42 1 . C  ? 
ATOM   4103 OD1 OD1 . ASP ASP ASP A A 533  533  . 58.716 66.731 50.488  1.00 13.62 1 . O  ? 
ATOM   4104 OD2 OD2 . ASP ASP ASP A A 533  533  . 60.671 66.418 51.517  1.00 12.48 1 . O  ? 
ATOM   4105 C   C   . ASP ASP ASP A A 533  533  . 59.059 64.473 48.316  1.00 13.37 1 . C  ? 
ATOM   4106 O   O   . ASP ASP ASP A A 533  533  . 59.731 63.434 48.161  1.00 14.64 1 . O  ? 
ATOM   4107 N   N   . LEU LEU LEU A A 534  534  . 57.799 64.412 48.739  1.00 12.86 1 . N  ? 
ATOM   4108 CA  CA  . LEU LEU LEU A A 534  534  . 57.222 63.125 49.121  1.00 12.49 1 . C  ? 
ATOM   4109 CB  CB  . LEU LEU LEU A A 534  534  . 55.852 63.301 49.784  1.00 12.66 1 . C  ? 
ATOM   4110 CG  CG  . LEU LEU LEU A A 534  534  . 55.835 63.969 51.162  1.00 13.18 1 . C  ? 
ATOM   4111 CD1 CD1 . LEU LEU LEU A A 534  534  . 54.428 64.314 51.596  1.00 12.91 1 . C  ? 
ATOM   4112 CD2 CD2 . LEU LEU LEU A A 534  534  . 56.472 63.057 52.204  1.00 13.98 1 . C  ? 
ATOM   4113 C   C   . LEU LEU LEU A A 534  534  . 57.160 62.135 47.952  1.00 12.60 1 . C  ? 
ATOM   4114 O   O   . LEU LEU LEU A A 534  534  . 57.557 60.974 48.091  1.00 12.43 1 . O  ? 
ATOM   4115 N   N   . ASN ASN ASN A A 535  535  . 56.690 62.577 46.785  1.00 12.51 1 . N  ? 
ATOM   4116 CA  CA  . ASN ASN ASN A A 535  535  . 56.514 61.656 45.683  1.00 12.37 1 . C  ? 
ATOM   4117 CB  CB  . ASN ASN ASN A A 535  535  . 55.699 62.287 44.541  1.00 12.30 1 . C  ? 
ATOM   4118 CG  CG  . ASN ASN ASN A A 535  535  . 54.204 62.279 44.808  1.00 13.02 1 . C  ? 
ATOM   4119 OD1 OD1 . ASN ASN ASN A A 535  535  . 53.742 62.128 45.941  1.00 12.81 1 . O  ? 
ATOM   4120 ND2 ND2 . ASN ASN ASN A A 535  535  . 53.423 62.434 43.740  1.00 13.14 1 . N  ? 
ATOM   4121 C   C   . ASN ASN ASN A A 535  535  . 57.858 61.142 45.149  1.00 11.50 1 . C  ? 
ATOM   4122 O   O   . ASN ASN ASN A A 535  535  . 57.959 59.973 44.799  1.00 11.91 1 . O  ? 
ATOM   4123 N   N   . SER SER SER A A 536  536  . 58.870 62.014 45.096  1.00 11.49 1 . N  ? 
ATOM   4124 CA  CA  A SER SER SER A A 536  536  . 60.218 61.621 44.659  0.50 12.03 1 . C  ? 
ATOM   4125 CA  CA  B SER SER SER A A 536  536  . 60.193 61.588 44.634  0.50 11.25 1 . C  ? 
ATOM   4126 CB  CB  A SER SER SER A A 536  536  . 61.108 62.848 44.474  0.50 12.76 1 . C  ? 
ATOM   4127 CB  CB  B SER SER SER A A 536  536  . 61.067 62.790 44.303  0.50 11.14 1 . C  ? 
ATOM   4128 OG  OG  A SER SER SER A A 536  536  . 60.760 63.561 43.307  0.50 14.27 1 . O  ? 
ATOM   4129 OG  OG  B SER SER SER A A 536  536  . 61.083 63.721 45.368  0.50 10.43 1 . O  ? 
ATOM   4130 C   C   . SER SER SER A A 536  536  . 60.890 60.693 45.665  1.00 11.16 1 . C  ? 
ATOM   4131 O   O   . SER SER SER A A 536  536  . 61.501 59.699 45.291  1.00 11.49 1 . O  ? 
ATOM   4132 N   N   . LYS LYS LYS A A 537  537  . 60.797 61.045 46.944  1.00 10.87 1 . N  ? 
ATOM   4133 CA  CA  . LYS LYS LYS A A 537  537  . 61.389 60.208 47.998  1.00 10.70 1 . C  ? 
ATOM   4134 CB  CB  . LYS LYS LYS A A 537  537  . 61.254 60.871 49.360  1.00 10.62 1 . C  ? 
ATOM   4135 CG  CG  . LYS LYS LYS A A 537  537  . 62.199 62.046 49.558  1.00 10.51 1 . C  ? 
ATOM   4136 CD  CD  . LYS LYS LYS A A 537  537  . 61.909 62.781 50.857  1.00 10.33 1 . C  ? 
ATOM   4137 CE  CE  . LYS LYS LYS A A 537  537  . 62.977 63.779 51.235  1.00 10.64 1 . C  ? 
ATOM   4138 NZ  NZ  . LYS LYS LYS A A 537  537  . 62.560 64.634 52.368  1.00 10.51 1 . N  ? 
ATOM   4139 C   C   . LYS LYS LYS A A 537  537  . 60.744 58.835 48.017  1.00 10.40 1 . C  ? 
ATOM   4140 O   O   . LYS LYS LYS A A 537  537  . 61.415 57.821 48.253  1.00 10.40 1 . O  ? 
ATOM   4141 N   N   . TYR TYR TYR A A 538  538  . 59.441 58.768 47.765  1.00 10.14 1 . N  ? 
ATOM   4142 CA  CA  . TYR TYR TYR A A 538  538  . 58.742 57.506 47.666  1.00 10.07 1 . C  ? 
ATOM   4143 CB  CB  . TYR TYR TYR A A 538  538  . 57.234 57.723 47.403  1.00 10.15 1 . C  ? 
ATOM   4144 CG  CG  . TYR TYR TYR A A 538  538  . 56.534 56.449 47.079  1.00 10.39 1 . C  ? 
ATOM   4145 CD1 CD1 . TYR TYR TYR A A 538  538  . 56.263 55.507 48.055  1.00 11.13 1 . C  ? 
ATOM   4146 CE1 CE1 . TYR TYR TYR A A 538  538  . 55.666 54.300 47.751  1.00 10.76 1 . C  ? 
ATOM   4147 CZ  CZ  . TYR TYR TYR A A 538  538  . 55.333 53.996 46.441  1.00 11.32 1 . C  ? 
ATOM   4148 OH  OH  . TYR TYR TYR A A 538  538  . 54.755 52.778 46.161  1.00 12.60 1 . O  ? 
ATOM   4149 CE2 CE2 . TYR TYR TYR A A 538  538  . 55.622 54.919 45.443  1.00 11.36 1 . C  ? 
ATOM   4150 CD2 CD2 . TYR TYR TYR A A 538  538  . 56.208 56.125 45.763  1.00 10.85 1 . C  ? 
ATOM   4151 C   C   . TYR TYR TYR A A 538  538  . 59.365 56.597 46.590  1.00 10.48 1 . C  ? 
ATOM   4152 O   O   . TYR TYR TYR A A 538  538  . 59.665 55.431 46.846  1.00 10.72 1 . O  ? 
ATOM   4153 N   N   . VAL VAL VAL A A 539  539  . 59.545 57.146 45.391  1.00 10.67 1 . N  ? 
ATOM   4154 CA  CA  . VAL VAL VAL A A 539  539  . 60.135 56.376 44.291  1.00 11.03 1 . C  ? 
ATOM   4155 CB  CB  . VAL VAL VAL A A 539  539  . 60.129 57.202 42.986  1.00 11.45 1 . C  ? 
ATOM   4156 CG1 CG1 . VAL VAL VAL A A 539  539  . 60.891 56.478 41.871  1.00 11.77 1 . C  ? 
ATOM   4157 CG2 CG2 . VAL VAL VAL A A 539  539  . 58.693 57.476 42.562  1.00 12.03 1 . C  ? 
ATOM   4158 C   C   . VAL VAL VAL A A 539  539  . 61.550 55.931 44.645  1.00 10.87 1 . C  ? 
ATOM   4159 O   O   . VAL VAL VAL A A 539  539  . 61.928 54.770 44.411  1.00 11.11 1 . O  ? 
ATOM   4160 N   N   . LEU LEU LEU A A 540  540  . 62.316 56.851 45.228  1.00 10.77 1 . N  ? 
ATOM   4161 CA  CA  . LEU LEU LEU A A 540  540  . 63.688 56.526 45.623  1.00 10.74 1 . C  ? 
ATOM   4162 CB  CB  . LEU LEU LEU A A 540  540  . 64.416 57.785 46.077  1.00 10.64 1 . C  ? 
ATOM   4163 CG  CG  . LEU LEU LEU A A 540  540  . 64.727 58.798 44.955  1.00 10.79 1 . C  ? 
ATOM   4164 CD1 CD1 . LEU LEU LEU A A 540  540  . 65.148 60.144 45.502  1.00 11.42 1 . C  ? 
ATOM   4165 CD2 CD2 . LEU LEU LEU A A 540  540  . 65.795 58.223 44.022  1.00 11.30 1 . C  ? 
ATOM   4166 C   C   . LEU LEU LEU A A 540  540  . 63.748 55.429 46.686  1.00 10.66 1 . C  ? 
ATOM   4167 O   O   . LEU LEU LEU A A 540  540  . 64.617 54.578 46.629  1.00 10.56 1 . O  ? 
ATOM   4168 N   N   . LEU LEU LEU A A 541  541  . 62.816 55.452 47.645  1.00 10.07 1 . N  ? 
ATOM   4169 CA  CA  . LEU LEU LEU A A 541  541  . 62.718 54.374 48.635  1.00 10.08 1 . C  ? 
ATOM   4170 CB  CB  . LEU LEU LEU A A 541  541  . 61.681 54.732 49.700  1.00 9.83  1 . C  ? 
ATOM   4171 CG  CG  . LEU LEU LEU A A 541  541  . 62.171 55.699 50.768  1.00 9.73  1 . C  ? 
ATOM   4172 CD1 CD1 . LEU LEU LEU A A 541  541  . 61.014 56.431 51.432  1.00 9.77  1 . C  ? 
ATOM   4173 CD2 CD2 . LEU LEU LEU A A 541  541  . 63.035 54.974 51.799  1.00 9.39  1 . C  ? 
ATOM   4174 C   C   . LEU LEU LEU A A 541  541  . 62.383 53.028 48.017  1.00 10.22 1 . C  ? 
ATOM   4175 O   O   . LEU LEU LEU A A 541  541  . 62.964 52.010 48.381  1.00 10.62 1 . O  ? 
ATOM   4176 N   N   . VAL VAL VAL A A 542  542  . 61.452 53.020 47.071  1.00 10.91 1 . N  ? 
ATOM   4177 CA  CA  . VAL VAL VAL A A 542  542  . 61.105 51.795 46.359  1.00 11.24 1 . C  ? 
ATOM   4178 CB  CB  . VAL VAL VAL A A 542  542  . 59.977 52.037 45.325  1.00 12.02 1 . C  ? 
ATOM   4179 CG1 CG1 . VAL VAL VAL A A 542  542  . 59.820 50.860 44.381  1.00 12.82 1 . C  ? 
ATOM   4180 CG2 CG2 . VAL VAL VAL A A 542  542  . 58.657 52.321 46.017  1.00 12.09 1 . C  ? 
ATOM   4181 C   C   . VAL VAL VAL A A 542  542  . 62.351 51.210 45.672  1.00 10.94 1 . C  ? 
ATOM   4182 O   O   . VAL VAL VAL A A 542  542  . 62.692 50.038 45.865  1.00 11.26 1 . O  ? 
ATOM   4183 N   N   . TYR TYR TYR A A 543  543  . 63.062 52.034 44.898  1.00 10.90 1 . N  ? 
ATOM   4184 CA  CA  . TYR TYR TYR A A 543  543  . 64.181 51.478 44.167  1.00 11.40 1 . C  ? 
ATOM   4185 CB  CB  . TYR TYR TYR A A 543  543  . 64.646 52.406 43.043  1.00 11.82 1 . C  ? 
ATOM   4186 CG  CG  . TYR TYR TYR A A 543  543  . 65.626 51.717 42.120  1.00 12.68 1 . C  ? 
ATOM   4187 CD1 CD1 . TYR TYR TYR A A 543  543  . 65.247 50.585 41.393  1.00 12.94 1 . C  ? 
ATOM   4188 CE1 CE1 . TYR TYR TYR A A 543  543  . 66.151 49.930 40.567  1.00 13.83 1 . C  ? 
ATOM   4189 CZ  CZ  . TYR TYR TYR A A 543  543  . 67.439 50.397 40.469  1.00 14.02 1 . C  ? 
ATOM   4190 OH  OH  . TYR TYR TYR A A 543  543  . 68.352 49.740 39.671  1.00 15.43 1 . O  ? 
ATOM   4191 CE2 CE2 . TYR TYR TYR A A 543  543  . 67.844 51.505 41.172  1.00 13.62 1 . C  ? 
ATOM   4192 CD2 CD2 . TYR TYR TYR A A 543  543  . 66.932 52.169 41.995  1.00 12.88 1 . C  ? 
ATOM   4193 C   C   . TYR TYR TYR A A 543  543  . 65.317 51.114 45.121  1.00 11.36 1 . C  ? 
ATOM   4194 O   O   . TYR TYR TYR A A 543  543  . 65.974 50.096 44.936  1.00 11.64 1 . O  ? 
ATOM   4195 N   N   . ARG ARG ARG A A 544  544  . 65.546 51.922 46.145  1.00 11.05 1 . N  ? 
ATOM   4196 CA  CA  . ARG ARG ARG A A 544  544  . 66.519 51.559 47.174  1.00 10.77 1 . C  ? 
ATOM   4197 CB  CB  . ARG ARG ARG A A 544  544  . 66.457 52.521 48.349  1.00 10.72 1 . C  ? 
ATOM   4198 CG  CG  . ARG ARG ARG A A 544  544  . 67.527 52.241 49.404  1.00 10.46 1 . C  ? 
ATOM   4199 CD  CD  . ARG ARG ARG A A 544  544  . 67.230 52.918 50.727  1.00 10.39 1 . C  ? 
ATOM   4200 NE  NE  . ARG ARG ARG A A 544  544  . 66.050 52.349 51.360  1.00 10.33 1 . N  ? 
ATOM   4201 CZ  CZ  . ARG ARG ARG A A 544  544  . 65.576 52.718 52.551  1.00 9.76  1 . C  ? 
ATOM   4202 NH1 NH1 . ARG ARG ARG A A 544  544  . 66.165 53.686 53.243  1.00 9.34  1 . N  ? 
ATOM   4203 NH2 NH2 . ARG ARG ARG A A 544  544  . 64.516 52.119 53.045  1.00 9.71  1 . N  ? 
ATOM   4204 C   C   . ARG ARG ARG A A 544  544  . 66.234 50.165 47.720  1.00 10.79 1 . C  ? 
ATOM   4205 O   O   . ARG ARG ARG A A 544  544  . 67.157 49.362 47.938  1.00 10.92 1 . O  ? 
ATOM   4206 N   N   . ASP ASP ASP A A 545  545  . 64.966 49.905 48.020  1.00 10.99 1 . N  ? 
ATOM   4207 CA  CA  . ASP ASP ASP A A 545  545  . 64.600 48.656 48.665  1.00 11.46 1 . C  ? 
ATOM   4208 CB  CB  . ASP ASP ASP A A 545  545  . 63.169 48.736 49.200  1.00 11.31 1 . C  ? 
ATOM   4209 CG  CG  . ASP ASP ASP A A 545  545  . 63.036 49.686 50.376  1.00 11.03 1 . C  ? 
ATOM   4210 OD1 OD1 . ASP ASP ASP A A 545  545  . 64.056 50.211 50.889  1.00 10.86 1 . O  ? 
ATOM   4211 OD2 OD2 . ASP ASP ASP A A 545  545  . 61.874 49.917 50.767  1.00 11.10 1 . O  ? 
ATOM   4212 C   C   . ASP ASP ASP A A 545  545  . 64.847 47.447 47.773  1.00 12.04 1 . C  ? 
ATOM   4213 O   O   . ASP ASP ASP A A 545  545  . 65.207 46.357 48.252  1.00 12.74 1 . O  ? 
ATOM   4214 N   N   . TYR TYR TYR A A 546  546  . 64.710 47.648 46.471  1.00 12.32 1 . N  ? 
ATOM   4215 CA  CA  . TYR TYR TYR A A 546  546  . 65.097 46.640 45.472  1.00 13.13 1 . C  ? 
ATOM   4216 CB  CB  . TYR TYR TYR A A 546  546  . 64.560 47.073 44.121  1.00 13.57 1 . C  ? 
ATOM   4217 CG  CG  . TYR TYR TYR A A 546  546  . 64.953 46.198 42.944  1.00 14.23 1 . C  ? 
ATOM   4218 CD1 CD1 . TYR TYR TYR A A 546  546  . 64.402 44.930 42.767  1.00 14.54 1 . C  ? 
ATOM   4219 CE1 CE1 . TYR TYR TYR A A 546  546  . 64.740 44.152 41.660  1.00 15.36 1 . C  ? 
ATOM   4220 CZ  CZ  . TYR TYR TYR A A 546  546  . 65.639 44.635 40.748  1.00 16.17 1 . C  ? 
ATOM   4221 OH  OH  . TYR TYR TYR A A 546  546  . 65.956 43.856 39.654  1.00 17.05 1 . O  ? 
ATOM   4222 CE2 CE2 . TYR TYR TYR A A 546  546  . 66.211 45.879 40.896  1.00 15.49 1 . C  ? 
ATOM   4223 CD2 CD2 . TYR TYR TYR A A 546  546  . 65.860 46.660 41.989  1.00 14.88 1 . C  ? 
ATOM   4224 C   C   . TYR TYR TYR A A 546  546  . 66.608 46.442 45.421  1.00 13.04 1 . C  ? 
ATOM   4225 O   O   . TYR TYR TYR A A 546  546  . 67.101 45.315 45.497  1.00 13.40 1 . O  ? 
ATOM   4226 N   N   . VAL VAL VAL A A 547  547  . 67.355 47.533 45.332  1.00 12.74 1 . N  ? 
ATOM   4227 CA  CA  . VAL VAL VAL A A 547  547  . 68.813 47.462 45.187  1.00 13.21 1 . C  ? 
ATOM   4228 CB  CB  . VAL VAL VAL A A 547  547  . 69.407 48.858 44.872  1.00 13.46 1 . C  ? 
ATOM   4229 CG1 CG1 . VAL VAL VAL A A 547  547  . 70.928 48.827 44.893  1.00 13.67 1 . C  ? 
ATOM   4230 CG2 CG2 . VAL VAL VAL A A 547  547  . 68.919 49.336 43.513  1.00 13.31 1 . C  ? 
ATOM   4231 C   C   . VAL VAL VAL A A 547  547  . 69.483 46.859 46.427  1.00 13.50 1 . C  ? 
ATOM   4232 O   O   . VAL VAL VAL A A 547  547  . 70.312 45.942 46.321  1.00 14.07 1 . O  ? 
ATOM   4233 N   N   . LEU LEU LEU A A 548  548  . 69.117 47.345 47.609  1.00 13.17 1 . N  ? 
ATOM   4234 CA  CA  . LEU LEU LEU A A 548  548  . 69.791 46.910 48.839  1.00 13.66 1 . C  ? 
ATOM   4235 CB  CB  . LEU LEU LEU A A 548  548  . 69.647 47.976 49.932  1.00 13.53 1 . C  ? 
ATOM   4236 CG  CG  . LEU LEU LEU A A 548  548  . 70.293 49.336 49.662  1.00 13.85 1 . C  ? 
ATOM   4237 CD1 CD1 . LEU LEU LEU A A 548  548  . 70.157 50.222 50.901  1.00 13.73 1 . C  ? 
ATOM   4238 CD2 CD2 . LEU LEU LEU A A 548  548  . 71.754 49.236 49.233  1.00 14.94 1 . C  ? 
ATOM   4239 C   C   . LEU LEU LEU A A 548  548  . 69.328 45.542 49.354  1.00 14.45 1 . C  ? 
ATOM   4240 O   O   . LEU LEU LEU A A 548  548  . 69.846 45.078 50.369  1.00 15.98 1 . O  ? 
ATOM   4241 N   N   . THR THR THR A A 549  549  . 68.383 44.896 48.679  1.00 13.97 1 . N  ? 
ATOM   4242 CA  CA  . THR THR THR A A 549  549  . 68.056 43.492 48.944  1.00 13.92 1 . C  ? 
ATOM   4243 CB  CB  . THR THR THR A A 549  549  . 66.568 43.326 49.322  1.00 13.82 1 . C  ? 
ATOM   4244 OG1 OG1 . THR THR THR A A 549  549  . 65.705 43.731 48.253  1.00 13.53 1 . O  ? 
ATOM   4245 CG2 CG2 . THR THR THR A A 549  549  . 66.250 44.146 50.560  1.00 14.04 1 . C  ? 
ATOM   4246 C   C   . THR THR THR A A 549  549  . 68.460 42.560 47.783  1.00 14.93 1 . C  ? 
ATOM   4247 O   O   . THR THR THR A A 549  549  . 67.892 41.476 47.631  1.00 16.53 1 . O  ? 
ATOM   4248 N   N   . GLY GLY GLY A A 550  550  . 69.401 43.030 46.960  1.00 15.68 1 . N  ? 
ATOM   4249 CA  CA  . GLY GLY GLY A A 550  550  . 70.096 42.186 45.986  1.00 16.67 1 . C  ? 
ATOM   4250 C   C   . GLY GLY GLY A A 550  550  . 69.647 42.292 44.547  1.00 17.62 1 . C  ? 
ATOM   4251 O   O   . GLY GLY GLY A A 550  550  . 70.110 41.513 43.713  1.00 18.36 1 . O  ? 
ATOM   4252 N   N   . LYS LYS LYS A A 551  551  . 68.767 43.238 44.231  1.00 17.68 1 . N  ? 
ATOM   4253 CA  CA  . LYS LYS LYS A A 551  551  . 68.243 43.410 42.867  1.00 18.84 1 . C  ? 
ATOM   4254 CB  CB  . LYS LYS LYS A A 551  551  . 69.345 43.893 41.890  1.00 19.28 1 . C  ? 
ATOM   4255 CG  CG  . LYS LYS LYS A A 551  551  . 69.870 45.305 42.114  1.00 20.14 1 . C  ? 
ATOM   4256 CD  CD  . LYS LYS LYS A A 551  551  . 70.803 45.732 40.965  1.00 22.00 1 . C  ? 
ATOM   4257 CE  CE  . LYS LYS LYS A A 551  551  . 71.157 47.211 41.003  1.00 24.33 1 . C  ? 
ATOM   4258 NZ  NZ  . LYS LYS LYS A A 551  551  . 72.159 47.612 39.959  1.00 26.34 1 . N  ? 
ATOM   4259 C   C   . LYS LYS LYS A A 551  551  . 67.583 42.132 42.339  1.00 19.77 1 . C  ? 
ATOM   4260 O   O   . LYS LYS LYS A A 551  551  . 67.676 41.824 41.145  1.00 21.05 1 . O  ? 
ATOM   4261 N   N   . THR THR THR A A 552  552  . 66.918 41.387 43.216  1.00 18.66 1 . N  ? 
ATOM   4262 CA  CA  . THR THR THR A A 552  552  . 66.209 40.159 42.834  1.00 20.28 1 . C  ? 
ATOM   4263 CB  CB  . THR THR THR A A 552  552  . 66.714 38.951 43.646  1.00 21.15 1 . C  ? 
ATOM   4264 OG1 OG1 . THR THR THR A A 552  552  . 66.602 39.226 45.049  1.00 23.32 1 . O  ? 
ATOM   4265 CG2 CG2 . THR THR THR A A 552  552  . 68.160 38.617 43.283  1.00 22.99 1 . C  ? 
ATOM   4266 C   C   . THR THR THR A A 552  552  . 64.691 40.209 42.985  1.00 19.25 1 . C  ? 
ATOM   4267 O   O   . THR THR THR A A 552  552  . 63.997 39.351 42.441  1.00 20.24 1 . O  ? 
ATOM   4268 N   N   . ASP ASP ASP A A 553  553  . 64.153 41.197 43.705  1.00 17.24 1 . N  ? 
ATOM   4269 CA  CA  . ASP ASP ASP A A 553  553  . 62.742 41.174 44.074  1.00 16.90 1 . C  ? 
ATOM   4270 CB  CB  . ASP ASP ASP A A 553  553  . 62.554 41.760 45.483  1.00 16.59 1 . C  ? 
ATOM   4271 CG  CG  . ASP ASP ASP A A 553  553  . 61.199 41.434 46.081  1.00 16.72 1 . C  ? 
ATOM   4272 OD1 OD1 . ASP ASP ASP A A 553  553  . 60.287 40.970 45.356  1.00 16.68 1 . O  ? 
ATOM   4273 OD2 OD2 . ASP ASP ASP A A 553  553  . 61.028 41.657 47.299  1.00 16.77 1 . O  ? 
ATOM   4274 C   C   . ASP ASP ASP A A 553  553  . 61.920 41.905 43.030  1.00 17.79 1 . C  ? 
ATOM   4275 O   O   . ASP ASP ASP A A 553  553  . 61.435 43.021 43.240  1.00 16.86 1 . O  ? 
ATOM   4276 N   N   . LYS LYS LYS A A 554  554  . 61.773 41.250 41.874  1.00 18.92 1 . N  ? 
ATOM   4277 CA  CA  . LYS LYS LYS A A 554  554  . 60.936 41.787 40.800  1.00 19.95 1 . C  ? 
ATOM   4278 CB  CB  . LYS LYS LYS A A 554  554  . 61.034 40.916 39.536  1.00 22.67 1 . C  ? 
ATOM   4279 CG  CG  . LYS LYS LYS A A 554  554  . 62.066 41.397 38.543  1.00 27.08 1 . C  ? 
ATOM   4280 CD  CD  . LYS LYS LYS A A 554  554  . 62.082 40.550 37.272  1.00 29.68 1 . C  ? 
ATOM   4281 CE  CE  . LYS LYS LYS A A 554  554  . 60.754 40.596 36.519  1.00 31.14 1 . C  ? 
ATOM   4282 NZ  NZ  . LYS LYS LYS A A 554  554  . 60.906 40.144 35.105  1.00 33.97 1 . N  ? 
ATOM   4283 C   C   . LYS LYS LYS A A 554  554  . 59.473 41.914 41.210  1.00 18.45 1 . C  ? 
ATOM   4284 O   O   . LYS LYS LYS A A 554  554  . 58.784 42.834 40.785  1.00 17.85 1 . O  ? 
ATOM   4285 N   N   . GLU GLU GLU A A 555  555  . 58.989 40.980 42.027  1.00 17.94 1 . N  ? 
ATOM   4286 CA  CA  . GLU GLU GLU A A 555  555  . 57.606 41.078 42.523  1.00 18.94 1 . C  ? 
ATOM   4287 CB  CB  . GLU GLU GLU A A 555  555  . 57.233 39.855 43.372  1.00 21.89 1 . C  ? 
ATOM   4288 CG  CG  . GLU GLU GLU A A 555  555  . 57.080 38.568 42.560  1.00 26.11 1 . C  ? 
ATOM   4289 CD  CD  . GLU GLU GLU A A 555  555  . 55.928 38.617 41.559  1.00 29.82 1 . C  ? 
ATOM   4290 OE1 OE1 . GLU GLU GLU A A 555  555  . 54.806 39.017 41.940  1.00 35.42 1 . O  ? 
ATOM   4291 OE2 OE2 . GLU GLU GLU A A 555  555  . 56.138 38.260 40.382  1.00 33.35 1 . O  ? 
ATOM   4292 C   C   . GLU GLU GLU A A 555  555  . 57.345 42.386 43.289  1.00 16.68 1 . C  ? 
ATOM   4293 O   O   . GLU GLU GLU A A 555  555  . 56.302 43.016 43.112  1.00 15.73 1 . O  ? 
ATOM   4294 N   N   . PHE PHE PHE A A 556  556  . 58.311 42.807 44.102  1.00 14.96 1 . N  ?
[truncated: 279,066 more chars]
